# Supplementary material for: Down the Penrose stairs, or how selection for fewer recombination hotspots maintains their existence
Source: eLife. 2023 Oct 13;12:e83769. doi: 10.7554/eLife.83769 (PMC10703446; doi:10.7554/eLife.83769)
Supplement: Figure 4—source data 1. — This data was used to generate Figure 4 and Figure 6—figure supplement 2. [file elife-83769-fig4-data1.zip › per.gen.results.1e06_50.txt]

n1 W pi
3336.891148 0.741759237749138 0.66667526747
3353.32058321292 0.742016602477026 0.6666050588785
3371.84863090676 0.742328225352227 0.666393451575
3390.76203195625 0.742679477151518 0.666026865306
3411.34806935733 0.743092069345969 0.6654700817975
3433.51396226562 0.743571566544279 0.6646832714895
3456.00142229044 0.744100835227496 0.6636803197285
3480.24791002517 0.744712768320696 0.6623768302325
3507.49312749966 0.745435295620293 0.660668622126
3533.56029126341 0.746192796495953 0.6587329865035
3560.02933012227 0.747026689711224 0.656446945276
3587.64618008218 0.74793835724014 0.6537960707985
3616.87780730299 0.748944773272406 0.650707301121
3646.30079272495 0.750038772997591 0.647183725814
3677.58173775255 0.751249796912956 0.6431038843345
3708.71764294537 0.752539202796295 0.6385900813365
3738.37360548096 0.753868741598838 0.63379345925
3768.02366304035 0.755282571880832 0.6285325071735
3798.62809965306 0.756817782543314 0.6226415241855
3826.84912949196 0.758360763412121 0.616603703688
3853.76161590825 0.759967816131989 0.610178177932
3879.94794506126 0.761649137100484 0.6033205739335
3905.72858178807 0.763406132825236 0.596018882043
3929.93310031673 0.765220576563708 0.5883533667315
3951.75005888216 0.76708214309377 0.5803779957515
3972.56577723697 0.769054214929442 0.571778609951
3990.59129846222 0.771051808485592 0.562980530922
4007.0869542425 0.773164412718591 0.553532746846
4020.5599775548 0.775386978850054 0.5434659133385
4032.08101965346 0.777700913661384 0.5328702517165
4041.12526820256 0.780204678189701 0.521246925299499
4048.42583106067 0.782896987077975 0.5085940596155
4053.27441639458 0.785934871376746 0.494088973066
4055.89886222279 0.7891900221342 0.478398762723499
4056.71276316554 0.792770935909973 0.460950478080999
4054.82984470427 0.796730193652125 0.441453908293999
4051.15887991958 0.801095476695542 0.419765624572
4045.27140312559 0.806018777552286 0.395072919715499
4037.65680480788 0.811368623073563 0.368062393204499
4028.30442824995 0.816905621663451 0.340000890175998
4016.65661867054 0.822743321555913 0.310288613575499
4002.98704123233 0.828675561682907 0.280024053696499
3988.15499879095 0.83466414410864 0.249416834487999
3971.86539483574 0.840612420118597 0.218990651526999
3955.09078261323 0.846344223875902 0.189692288506499
3936.63145099404 0.85171560156017 0.162293464966498
3918.32793652035 0.856598376366476 0.137489893921498
3899.70776029048 0.861022792211371 0.115126528665998
3880.68765334165 0.864941735448051 0.095458421827998
3861.34130593715 0.868371098964362 0.0784039048384984
3842.02636937613 0.871343838771726 0.0637995380544982
3822.70935222308 0.873853445984828 0.0516707959094976
3803.35217066205 0.875983457364922 0.0415726932634984
3784.10660997678 0.877760924003726 0.0333607260659988
3765.09596277612 0.879233876260535 0.026776703475498
3746.31316128888 0.880442444435073 0.0216065905349985
3727.31169702386 0.881516852142056 0.0171427381069985
3708.58062791821 0.882422801266045 0.013570103106498
3690.00257657019 0.883151880839311 0.0109446452934985
3671.46425402097 0.883787419753636 0.00880271187649784
3652.97925447688 0.884361795703596 0.00696738827949872
3634.62171148292 0.884842942634973 0.00562629506949863
3616.32614463704 0.885277884738911 0.00451754759649858
3598.04205990427 0.885665717719506 0.00364290441549864
3579.86911591217 0.886004744474794 0.00301484308049871
3561.71409901819 0.886344699198115 0.00236047496399783
3543.6130729713 0.886652979257446 0.00185944153099826
3525.56279108216 0.886939001415792 0.00146205191699889
3507.61178768493 0.887187929711352 0.00124231909449857
3489.60640956787 0.887443279676847 0.000968599872498421
3471.70836714153 0.887682499484395 0.000762756685498744
3453.84745786311 0.887907337497547 0.000613847833498271
3436.01761882381 0.888121296802524 0.000502902818997675
3418.23160373378 0.888323486987957 0.000430931715497906
3400.49268119449 0.88852356732927 0.000356954471498194
3382.79296298965 0.888718475991479 0.000285972356498188
3365.12094717857 0.888902519657312 0.000252980341498121
3347.49537755424 0.889076955406526 0.000246981394997903
3329.92574606687 0.889254303550225 0.000210986533998758
3312.36319783648 0.889425832565561 0.000181990629498308
3294.86463045292 0.889594060578411 0.000146994011498758
3277.4016162567 0.889753394707428 0.000139994678498345
3259.98983260327 0.889911754247483 0.000112996509998409
3242.57184798146 0.890057029597948 0.000136995145498031
3225.2157687333 0.890201476118857 0.000139994925498099
3207.90055011204 0.890343977305017 0.000130995592998229
3190.6137523395 0.890480795350865 0.000125995925498446
3173.38729584625 0.890615200274586 0.000109996910498289
3156.18695241524 0.890742358834963 0.000114996623998054
3139.02721764265 0.890868316076444 0.000102997277498629
3121.89816638214 0.890986017536703 0.000106997053498703
3104.80399787854 0.891100447313707 0.000107996979998637
3087.76139610227 0.891212836743285 9.19977969986441e-05
3070.74278376129 0.891318087408498 8.8997936498969e-05
3053.76952101106 0.891418961837224 8.49981319984705e-05
3036.82977228119 0.891510326586795 0.000101997323497804
3019.95002752135 0.891604754957657 8.79980079987464e-05
3003.09930533018 0.891690880963841 8.89979704979948e-05
2986.28764188829 0.891771925916678 8.89979729986612e-05
2969.52233260518 0.891847436139662 9.29977884982502e-05
2952.7973756611 0.89191901457424 8.99979189988853e-05
2936.09945546337 0.89198352651311 9.89974939978877e-05
2919.45656283918 0.892043815747011 0.000105997128498347
2902.85732792579 0.89209852613939 0.000115996556998232
2886.31273715748 0.892153794193484 9.89974899987534e-05
2869.79508329899 0.892202022310476 8.39981774991561e-05
2853.31453387377 0.892243858408847 7.69984749983132e-05
2836.88901037371 0.892280294049678 7.19986724985189e-05
2820.48950355633 0.892309790615278 7.59985199983992e-05
2804.14481096378 0.892334403680857 7.89983899983637e-05
2787.83932491046 0.892352727576732 8.69980639981449e-05
2771.57498133377 0.892363289968964 0.000103997237998033
2755.35514933466 0.892370096979767 0.000113996687498674
2739.17656377321 0.892371552234172 0.000122996144997667
2723.0317590957 0.892366995228327 0.000135995295997948
2706.93524482161 0.892353664261308 0.000162993248997934
2690.89146002364 0.892341930057529 0.000149994274998511
2674.91162758824 0.892324370740703 0.000135995279498369
2658.95794575552 0.89229964076256 0.000131995551498676
2643.0420399124 0.892268109948731 0.000129995674497896
2627.16753889225 0.892227991185828 0.000143994702497707
2611.3561636277 0.892182507722849 0.000153993924998708
2595.58636710443 0.892134455580144 0.000143994666498393
2579.86258973962 0.892079603163656 0.000137995125497725
2564.18574929626 0.892019670548201 0.000124995992498822
2548.54059417985 0.891951897160161 0.000120996226998682
2532.94077219512 0.891877065772825 0.000119996292498592
2517.40258607664 0.891798642223977 0.000103997211498785
2501.89636473263 0.891712591296419 9.49976769979433e-05
2486.43836249583 0.891617550074439 0.000100997373998157
2471.0316472376 0.891519057929217 8.7998006498724e-05
2455.67683430478 0.891409916692403 9.89974744987077e-05
2440.37694044143 0.891296483474943 9.59976259983231e-05
2425.11184251785 0.891173571426217 0.000109996877998286
2409.89342115377 0.891042995026333 0.000125995929997846
2394.74268258667 0.890912047449947 0.000108996935498262
2379.63517180962 0.890768523194119 0.000121996172498195
2364.57064309468 0.890617126053373 0.000140994896997926
2349.55250448659 0.890463850103578 0.000125995917998445
2334.58141995546 0.890299684985476 0.000132995468998143
2319.65314874319 0.890132654769722 0.000116996503998323
2304.79823898936 0.889954760016934 0.000119996317998194
2289.98234233326 0.889769986054638 0.000120996259498685
2275.19965053788 0.889580217212078 0.000104997166999521
2260.48589643512 0.88937589414633 0.000134995303998187
2245.81544106133 0.88917102753888 0.000116996489997634
2231.18219334425 0.888957401471152 0.000106997069998283
2216.61572426999 0.888736496201058 9.89974914985536e-05
2202.09401438126 0.888504422598781 0.000103997237497877
2187.61898838919 0.888269104900492 8.09983139988812e-05
2173.20666373095 0.888020985909659 8.99979144985963e-05
2158.84216122755 0.887763854087092 0.000104997161997966
2144.52431254406 0.887500533158006 0.000113996684998008
2130.26347484515 0.887233445736961 9.29977849987162e-05
2116.05609337388 0.886952368937711 0.000105997113498346
2101.89237935835 0.886663863596678 0.000112996721498226
2087.78513299106 0.886368030458394 0.00010799701149844
2073.73109456181 0.88606518290622 9.89974799985305e-05
2059.73455313697 0.885750300137393 0.000110996817498155
2045.77754213303 0.885429619602265 9.99973914989072e-05
2031.88167208578 0.885098483722572 9.89974289983264e-05
2018.03460150779 0.884758849876312 9.69975114982757e-05
2004.25757640222 0.884406920301499 0.000113996630498381
1990.51808335706 0.884047837639218 0.00011999629049797
1976.83734136989 0.883682891705932 0.00010899694649813
1963.21590871046 0.883303696103714 0.000127995788998359
1949.65929830089 0.882915997019659 0.000138995023498567
1936.13748644657 0.882522809968848 0.000125995887998998
1922.67106245956 0.88211773128937 0.000127995782998158
1909.26352631529 0.881706676921737 0.000112996706997825
1895.91136556948 0.881283417188677 0.000105997120498302
1882.61178244052 0.880850689113422 9.7997541498418e-05
1869.36982182271 0.880406916420278 9.99974294988437e-05
1856.17620717097 0.879954132915222 9.39977289983185e-05
1843.04715374566 0.87949091415213 9.49976784981876e-05
1829.98255419028 0.879015402202861 0.000106997057998326
1816.95644898223 0.878530648286288 0.00011199672599882
1803.99702735987 0.878036951121896 0.000105997113497902
1791.08008160038 0.87753100912219 0.000111996777497847
1778.21963082059 0.877014788267506 0.000115996497998982
1765.41890215442 0.876492007553865 9.29977529989801e-05
1752.68106411518 0.875954679104903 9.69975569983239e-05
1740.00323757296 0.875406890524629 9.39977224985178e-05
1727.37761463736 0.874846332664161 0.000102997268498384
1714.80717855135 0.874279003684379 8.29982274986873e-05
1702.28063984713 0.873699673343427 7.49985489989502e-05
1689.8325137433 0.873106982598281 7.69984644988231e-05
1677.42841955059 0.872501415122423 8.7998013497792e-05
1665.09513016745 0.8718852884859 9.79975239986386e-05
1652.81656658534 0.871255691368215 0.000118996357997947
1640.58107873255 0.870618858137487 0.00010599711599768
1628.42153005843 0.869968039755481 0.000110996840998356
1616.31949221373 0.869306598900268 0.000107997014498484
1604.25609402094 0.868632042647142 0.000111996792997671
1592.24383347094 0.867947975354717 0.000101997343998739
1580.29998611573 0.867249391561805 0.000103997228998565
1568.41407003414 0.866538012140964 0.000110996843498135
1556.59282611233 0.86581532840112 0.000110996831998778
1544.82169476429 0.865078962696462 0.000118996354998901
1533.11552997903 0.864331625184689 0.000109996892498465
1521.4649971446 0.863570998333634 0.0001099969044982
1509.86213285271 0.862800439394421 9.49976894990545e-05
1498.35052012351 0.862012436152588 0.000110996853997514
1486.8895944623 0.861211144204941 0.000125995947497848
1475.46000629497 0.860398019823948 0.000133995392498587
1464.10184977884 0.859574139755705 0.000123996061998644
1452.80402044411 0.8587333186999 0.000138995051498836
1441.57500355521 0.857879094630665 0.000153993941497621
1430.40318203156 0.857014234448778 0.000145994560497686
1419.2962858456 0.856134059599811 0.000156993701998398
1408.20991096955 0.855243990604886 0.00013899505999837
1397.22011773407 0.854337508388134 0.000138995037998857
1386.27470039028 0.853416250034276 0.000147994384498307
1375.37310627315 0.852483634287359 0.000139994972498725
1364.52462511367 0.851537641951811 0.000121996180498463
1353.76480693001 0.850572480656834 0.000142994741498481
1343.04158924388 0.849596344287583 0.00013799511349899
1332.37257995868 0.848605450728614 0.000133995389998809
1321.77483695655 0.847601155209566 0.000124995983998843
1311.23997617497 0.846583890395795 0.000105997107498812
1300.75997373062 0.845547828909368 0.000118996340497279
1290.35025261778 0.844497902181445 0.000125995908997867
1280.01391017875 0.84342872753392 0.000165992915997393
1269.73071307958 0.842347426594016 0.000185991119997397
1259.48884048153 0.841253164544249 0.000193990319997783
1249.33209372802 0.840141963110489 0.000207988908498269
1239.20716440925 0.839018672967633 0.000200989641498839
1229.12849959284 0.837879437075521 0.000197989944998311
1219.12771125514 0.836725774564125 0.000193990303498648
1209.17881436202 0.835556018125446 0.000194990214498203
1199.29781260628 0.834371490991579 0.000189990711498611
1189.45161550717 0.833173651275694 0.000164993001998681
1179.68471152732 0.831959141548957 0.000150994148998662
1169.97492067124 0.830728352269325 0.000142994753998926
1160.31343004079 0.829481560737707 0.000133995415998123
1150.70962811383 0.828219002402746 0.000130995602498518
1141.17864181173 0.826939750616147 0.000137995112998834
1131.72343519183 0.825642508993986 0.00015799358299895
1122.31721900953 0.824329050391103 0.000174992137497831
1112.95435490636 0.82300152108884 0.000183991311498044
1103.62970282942 0.821661367067891 0.000159993429498462
1094.3828087274 0.820302216833496 0.000155993745998728
1085.18505328354 0.818928008657466 0.000152993983998262
1076.04443763698 0.817538085746093 0.000147994372498683
1066.95122824853 0.816132403422902 0.000120996219998726
1057.95833411675 0.814706834628246 0.000143994680498416
1049.00414308358 0.813266391147522 0.000140994921998372
1040.11136473562 0.81180926529388 0.000146994482498997
1031.26658905615 0.810336342151762 0.000142994752498682
1022.49459102502 0.808844877346083 0.000157993615998109
1013.76771475823 0.807338200610889 0.00016499303699824
1005.10738435214 0.805815625504086 0.000164993045498663
996.507011718016 0.804276930328582 0.000171992413998234
987.944569915699 0.802722279542949 0.000161993274498506
979.445588394817 0.801150689891695 0.000157993615498286
970.993130595304 0.799562083621311 0.000161993272998262
962.608723226692 0.79795755445369 0.000160993352498084
954.279324227923 0.796333825357168 0.000177991887497564
946.021304472858 0.794696593274458 0.000174992185998257
937.79675034939 0.793041591519649 0.000175992071498432
929.62425527469 0.791371233291862 0.000167992759498636
921.531983797575 0.789679769665875 0.000195990156498071
913.475985673872 0.787975808618119 0.000187990961498241
905.482965057564 0.786255040246127 0.00018799093849875
897.56797843429 0.784517718856167 0.000195990154497783
889.709773298764 0.782762000762929 0.000213988288498612
881.873812054217 0.780992198112994 0.000202989433998768
874.088060238636 0.779206095884144 0.0002039893289979
866.370661967343 0.777402637517029 0.000205989148497898
858.701956128958 0.775583379992476 0.000195990128498469
851.070185717345 0.77374895654529 0.000183991322998289
843.488736524964 0.771898019791177 0.000166992848999126
835.989857796214 0.770029776225407 0.000166992864497839
828.539722916683 0.768145685342639 0.000163993100998683
821.172771940028 0.766243878146944 0.000179991719497452
813.841031185598 0.764325350304933 0.000198989852998599
806.540460123762 0.762392811773899 0.000190990687998327
799.308226674593 0.76044379019475 0.000181991526498559
792.119817145695 0.75847973296142 0.000172992324998789
784.949464601374 0.756501404399476 0.000134995311498409
777.871622498622 0.754505545598487 0.000125995893498931
770.854082360819 0.752493079960564 0.000134995298997964
763.892433607548 0.750463094717429 0.000158993524997597
756.980609951372 0.748420092865254 0.000162993203498218
750.132796028469 0.746360456467691 0.00018499125199789
743.313182815522 0.744287163133642 0.000178991793998384
736.513909467774 0.742199391441044 0.000152994008998486
729.797987321235 0.740095106722966 0.000150994166998597
723.148061225659 0.737974681554414 0.000178991780498183
716.540585461177 0.735839516317551 0.00018599111999873
709.992272423351 0.733690616531825 0.000199989719498417
703.473262175418 0.731528119756175 0.000183991303999154
697.057544580798 0.729347643433406 0.0002329860944984
690.63474054121 0.727155910312126 0.000223987111498958
684.291828017435 0.724948695776184 0.000236985603998208
677.983764681853 0.722727227368803 0.000243984678999221
671.730620298049 0.720492442604457 0.000248984016498199
665.525839577399 0.718244325999392 0.000246984313998277
659.373082291785 0.715982364356469 0.000249983886999261
653.263378857133 0.713705836763451 0.000260982496997686
647.219645512122 0.711416115969621 0.000278979965498416
641.215954532449 0.709114537956919 0.00028897843699871
635.211056629723 0.706800190929735 0.00027198088749858
629.287422534337 0.704472372637367 0.000272980693998282
623.453623438288 0.702129762773629 0.000299976517998624
617.619471788392 0.699776545837085 0.000300976480498094
611.856387615169 0.697410481943753 0.000302976122498633
606.08783123638 0.69503228747939 0.000281979405499233
600.400297234015 0.692641396047238 0.000297976792998367
594.776953173202 0.690238772652489 0.000319973113998784
589.195859500702 0.687824843881563 0.000334970514498156
583.687030757801 0.685398258803755 0.000370963772998167
578.227682998848 0.682960042116888 0.00042195331899797
572.793662129959 0.680512096470546 0.00044894660399819
567.37816426287 0.678053152099519 0.00047094115749835
562.019025329762 0.675583420609763 0.000488936171498255
556.689205662854 0.673104399362356 0.000479939191998513
551.442160837748 0.670613940381991 0.000511930725998755
546.216587518199 0.668113179165634 0.000527926115498123
541.06686862956 0.665602145471886 0.000572913310498135
535.939779645074 0.663081714175829 0.000597905391998443
530.80899301404 0.660551899700682 0.000602903722998649
525.754760751534 0.658012977236993 0.000613900411498336
520.716383165232 0.655465519514286 0.000617899160498037
515.717232069472 0.652909254924003 0.000621897642497871
510.831583884171 0.650345244030649 0.000659884167998337
505.987976869621 0.647771702641633 0.00071786474949842
501.151571073086 0.645190255827091 0.000728859976998231
496.373087506027 0.642600440998867 0.000756849233998214
491.641114932683 0.640004003631399 0.000805829561998483
486.951219049577 0.63739944811461 0.000845811381498862
482.249370653833 0.634787335871137 0.000847810860998388
477.639414294559 0.632169819567391 0.000886793903998484
473.08555273931 0.629545350096829 0.000943766503498256
468.57264367485 0.626912559746424 0.00100973378199776
464.095586106581 0.624277780933498 0.00106970127349859
459.672385771344 0.621637231932168 0.00115565215549818
455.24286284325 0.618989285375247 0.00121161808649817
450.826081344949 0.616335084907423 0.00123160582699822
446.546033119779 0.613678871417942 0.00134652801949819
442.388377530782 0.611019401478056 0.00152739292899839
438.221804735836 0.608358726742877 0.00171523215749847
434.014950451976 0.605687633085873 0.00180415208749896
429.899464439934 0.603014729638317 0.00192803278299825
425.790028312853 0.600337747586066 0.00199496555849876
421.767978698145 0.59765580495832 0.00209585508949806
417.885223483086 0.594979015252681 0.00233157662949857
413.944310260068 0.592296725778202 0.00251433952349822
410.184175355326 0.589615663084763 0.00278496138449813
406.425946707861 0.586931982197721 0.00303756838049818
402.76848772595 0.584250407860734 0.00334006110099849
399.119774483052 0.581565606549289 0.00361954165599765
395.63073984044 0.578888924843893 0.00401973078749807
392.193213530536 0.576215824290122 0.00448567661499866
388.865420363061 0.573549381642729 0.00503131076149854
385.733067540908 0.570894483478073 0.00572535057249812
382.668671444867 0.568241496631663 0.00641413749099828
379.54821569018 0.565588374696857 0.00704591278499811
376.786126578648 0.562960221584999 0.00800110355399786
374.261869340503 0.560360869815642 0.00923841305099871
372.009824074009 0.557775765157405 0.0105724257414984
369.923169134458 0.555218500156395 0.0121617937549988
368.042127697566 0.552681822552004 0.0139086977429991
366.769132291812 0.550203000224534 0.0162131541864978
366.028035400897 0.547771612874735 0.0189504718094984
365.370426352385 0.545376251797654 0.0218892184794984
365.59987337179 0.543088230335013 0.0257763698279991
366.071855583467 0.540847957155333 0.0299168977394991
367.716079917079 0.538731543157733 0.0350961831814988
370.285618006329 0.536755372648913 0.0413295908029986
373.885397960406 0.534905861570037 0.0484831583124988
378.793925432761 0.533250573789623 0.0570505015244985
385.486897435834 0.531816851270079 0.0672342312734987
394.592815232332 0.530723208573115 0.0799217902184985
405.829904384184 0.529950108104692 0.0946895290954985
420.237540621937 0.52963217832284 0.112555724369499
438.987003021864 0.529927991577274 0.134489833542998
461.653756082343 0.530856293025512 0.160222391906499
488.965019980573 0.532498673277576 0.190007826228499
522.149553029376 0.535066503254302 0.224889040662999
562.621845029161 0.538710777242719 0.265301418919499
610.09246677859 0.543538433672244 0.311137585717998
665.585725283837 0.549677203630191 0.362216375716499
729.115120599194 0.557184309038113 0.417750710642499
801.200541369105 0.566183404864467 0.477164321289999
879.868729410461 0.576405204935478 0.537780113677999
965.239399684015 0.587863139036599 0.598407570247999
1053.81622601735 0.600107075222203 0.656041680775
1148.09684804373 0.613398427683818 0.7112061634595
1241.29091555584 0.62694677475497 0.760055437398
1333.59553563908 0.640721815608167 0.802555150849
1421.14735712933 0.65404430076914 0.8372763349425
1502.23542390348 0.666610188584787 0.8643056797605
1575.27901691372 0.678196527962083 0.8844652106965
1641.59992123754 0.68886272708159 0.89899366045
1699.27649071617 0.698361212111695 0.9086352510185
1748.84916914373 0.70689025169538 0.914349953283
1790.43371595996 0.714323271878219 0.9171749497125
1825.58660100731 0.720885443767187 0.9181267962575
1853.37780767131 0.726539925623031 0.917268978996
1876.15107272515 0.73139948907944 0.9150700977295
1894.40580220885 0.735685034011189 0.9121339307395
1907.89274178355 0.739301723439633 0.9085135452115
1917.76162630012 0.742477843273101 0.9046071521295
1924.40295528008 0.745097125212469 0.9002126841045
1928.12469351427 0.747474609940113 0.8954489900315
1929.63260008771 0.749492629752061 0.8906007699355
1928.65394942141 0.751142669877852 0.885570911181
1925.91030336777 0.752779594628886 0.879975869404
1921.50183039001 0.754286055578355 0.873916175441
1916.75855985732 0.755534947868063 0.8682361544675
1910.35852188812 0.756758995886365 0.861901203295
1902.37742163074 0.757963987824214 0.854567771683
1893.59456249439 0.759087566039396 0.847069694301
1884.33818947604 0.760191808697894 0.83926194594
1874.90611942066 0.761285823940933 0.8311086296765
1864.79994355281 0.762327887519675 0.822652983771
1853.6387941309 0.763414325975616 0.813490483859
1841.30778316335 0.76452779660793 0.8035657558055
1828.94228762072 0.765628420970842 0.793377731501
1815.89893132397 0.766818704547023 0.7820208938405
1803.08443024173 0.767979327554659 0.7707309912265
1788.53936826753 0.769301504377668 0.7576762515315
1774.21963753531 0.77059565981109 0.744608143282
1758.70511275642 0.772010362478104 0.729987643331499
1741.73827294127 0.773607282916727 0.7134612691
1725.09676779616 0.775188693238586 0.6967417779905
1707.62321918683 0.776879473710941 0.678758456686
1689.61212848537 0.778621680504959 0.659995858569499
1670.76838501586 0.780514527229403 0.639523347471999
1652.67415808227 0.782313289545879 0.619600613266499
1633.93870943991 0.784252373487803 0.597981575817499
1613.96785429729 0.786316594395693 0.574869862845499
1594.42150445733 0.78832186834916 0.551916131295499
1574.23556247671 0.790419379984441 0.527773599848
1553.58049160608 0.792568873596787 0.502639380789499
1532.58570603344 0.794779124339618 0.476507108300998
1511.73946742047 0.79685411101132 0.451259500532499
1491.37422786607 0.798876924091968 0.426062759001999
1470.80062465981 0.80092212794905 0.400171555457999
1450.53749761488 0.802852003787066 0.374916792195499
1430.61432854217 0.804677207168824 0.350211780785499
1410.48944011881 0.806462506722035 0.325429078074499
1390.43077656781 0.808157370399119 0.301039291387998
1371.39081980835 0.809652251236878 0.278200639260499
1352.67959088204 0.811004622103525 0.256273293354999
1333.85093120399 0.812314597261517 0.234297345640499
1315.4990440529 0.813435366172932 0.213737437470999
1298.12770614091 0.814311513745789 0.195204804875999
1281.58706701871 0.814995353572247 0.178205135211998
1265.42189343724 0.815547831050394 0.162087445216999
1249.40390723629 0.816022229926984 0.146341771171499
1233.84998477397 0.816314009378136 0.132075226890998
1219.20719831467 0.81641048132804 0.119511566684498
1205.11430879552 0.816340199030896 0.108298014167499
1191.10072514629 0.816182180690211 0.0976464515999989
1177.57983893621 0.815890904579642 0.0880756546549981
1164.52284743455 0.815486941570357 0.0793619569349985
1152.03676653793 0.814938665953305 0.0719153839464983
1139.61616568627 0.814368288747065 0.0643325892254987
1127.68820721875 0.813664461983659 0.0579511744284983
1115.97587485141 0.812890495455919 0.0520462926944976
1104.55649906273 0.812044080696189 0.0466193657494989
1093.4002299746 0.81112278583309 0.0417612487444978
1082.59218967887 0.810108901073252 0.0376811779254985
1071.84072546373 0.809059789409588 0.0337363646629986
1061.46074007611 0.807934131996213 0.030409742541998
1051.32139039876 0.806755201793573 0.0274511682689987
1041.29360511876 0.805535524617545 0.024708740610998
1031.40458690935 0.80426981851932 0.0222691640174982
1021.74954318903 0.802955670924865 0.0201654035159984
1012.29362521704 0.801603900312144 0.0182669352674987
1002.92450119236 0.800223149797275 0.0165050237289984
993.755048952497 0.798798746950511 0.0150380184459987
984.588895639944 0.797358128837561 0.0135102878199984
975.620493036715 0.795874498549238 0.0122999737589989
966.826604996764 0.794359723276691 0.0112448544994984
958.044265871547 0.792822180866786 0.0102507885614979
949.361385817353 0.791262149739303 0.00932187100549875
940.868993390869 0.789674243280482 0.00850595513499852
932.359957212344 0.788060334019192 0.00780313296899782
924.04199149538 0.786417667917531 0.00725146547899846
915.746453467767 0.78476281861242 0.0066358266024984
907.538713316326 0.783079895634517 0.00615453320099835
899.426285935987 0.781377690666985 0.00569506313499812
891.45410454581 0.77965072145275 0.00537207042399845
883.497949086049 0.777906474146478 0.00505297815799821
875.669817569151 0.77614045705461 0.00479969119699786
867.766111391425 0.774369085623475 0.00435979821399801
859.987150324112 0.772573809276294 0.00402955452799814
852.271043404242 0.770761846088467 0.0037072392559987
844.620394584842 0.768929631155446 0.00343577026949871
837.023122499028 0.767079092069517 0.00318024028599873
829.51845181457 0.765209143603638 0.0029755810894988
822.043185669422 0.763323533528861 0.00277289172299822
814.652136855178 0.761420152913353 0.00259415411899788
807.309574942336 0.759499453293992 0.00242039533849836
800.046700443254 0.757560086315011 0.00229156387799845
792.821457229738 0.755606484796177 0.00212675832499842
785.628484645744 0.753638638655856 0.0019439673889986
778.502846249005 0.751652623359155 0.00180410995899827
771.449450802879 0.749649210964979 0.00170021592249858
764.461543632738 0.747629429610534 0.00161729160149882
757.531928868047 0.745594208238412 0.00150938418549795
750.638753802453 0.743543846987917 0.0014044696399983
743.851255100091 0.741473357465319 0.00141046293449854
737.063377396653 0.739393286611944 0.00129754570999852
730.371691180257 0.737294323000934 0.00126856561399813
723.754547117161 0.735179643474607 0.00126756499699754
717.148160162486 0.733051799440329 0.00121659823999876
710.587518980172 0.730910082646741 0.00114864393899827
704.040586414321 0.728755036579206 0.00106369107649884
697.601201554862 0.726582898479372 0.00102071568299811
691.200463730126 0.724397049857819 0.000980736602498422
684.869456537527 0.722196414712363 0.00095974707949853
678.592967531768 0.719981394225284 0.000965746293497771
672.309947227306 0.717754770033791 0.000910773436498591
666.109537012051 0.715513204164389 0.000900779850998235
660.015654632123 0.71325584751083 0.000954752603998243
653.899885866447 0.71098764439076 0.000918769474998582
647.841591126772 0.708706918053534 0.000889781780998522
641.837969244184 0.706411152743417 0.000873788720498592
635.891272439189 0.704102704942512 0.000876786972498267
629.999721102035 0.701782444250022 0.000876787558498182
624.160078896298 0.699450157505053 0.000896778192498449
618.33835161731 0.697104961809405 0.000884784059498656
612.571677068123 0.694747427304902 0.000885782463498797
606.879192811263 0.692377281593409 0.000919766266998745
601.212188160801 0.689995717685935 0.000935756278998667
595.609094584061 0.68760272759362 0.000934756710498363
590.007488267612 0.68519753352314 0.000919764149997837
584.469394395591 0.68278178540166 0.000910767295498549
578.98703673067 0.680354913933558 0.000908768204498478
573.546576815501 0.677917501819915 0.00090676563449843
568.165506903027 0.675468693165201 0.000917760350998442
562.831675702475 0.67300932906727 0.000950744598998576
557.537713929515 0.670539439030511 0.00096074043149863
552.310712348841 0.668059482742023 0.000992725986498466
547.140094014099 0.665570098956243 0.00104270005899831
542.020697866834 0.663071470228719 0.00110066366549821
536.926764506679 0.660563511334867 0.00116761962449763
531.866320157972 0.658046969393901 0.00120659636299814
526.844521252792 0.655520791007804 0.00124157342349862
521.815521433976 0.652984730332906 0.00121458909799843
516.86088709382 0.650440969982359 0.00123957271449826
512.035853733253 0.647890554874015 0.00132751292499866
507.200391099046 0.645331078673661 0.00137448285899877
502.369452079231 0.642765183129733 0.00141045017649821
497.647083208057 0.640191708429651 0.00149937340149786
492.969064444954 0.637611323584963 0.00158030488799832
488.303681863233 0.635022862335073 0.00161726870299883
483.703681943323 0.632427206996329 0.00168221089249887
479.126716938166 0.629826476731347 0.0017621260979982
474.639331724168 0.627220856607546 0.00189197746199854
470.259416286282 0.624611643364116 0.00209574567949822
465.8709311515 0.621996256801626 0.00227952096299777
461.522547911519 0.619376165646485 0.0024572845059978
457.163501903972 0.616748527564873 0.00258410062899794
452.989183361122 0.614124030577215 0.00286066412399855
448.819686872719 0.611493349426641 0.00310025335749697
444.670263291761 0.608859717375964 0.00333778082549896
440.575739335533 0.606221096759252 0.00357530371549764
436.541163789111 0.603582180683851 0.00385365348749811
432.663011804844 0.600945337398866 0.00425466446649858
428.758450652243 0.598303002312369 0.00459278535649865
425.011351203662 0.595664523401144 0.00505748772549786
421.357966159516 0.593031259535548 0.00559481775699833
417.678829874073 0.590393672362304 0.00606916682349845
414.138229111013 0.587765121415301 0.0066967881084985
410.67843456214 0.58514381791254 0.00741965790349886
407.507764965587 0.582540338680255 0.00839297783699877
404.392969179074 0.579938717117333 0.00938476575649838
401.430945733637 0.577351405301498 0.0105199427474991
398.792056480712 0.57479063998231 0.0119670976059988
396.26053694197 0.572237605273878 0.0134515547814984
394.052692867002 0.569723965837141 0.0153557706974981
392.069354352863 0.56723413451299 0.0174477284354984
390.564065728333 0.564801047174616 0.0200901942574984
389.301364889833 0.562407416638577 0.0230390350544982
388.551247013167 0.560063593179797 0.0264141084619982
387.919936809856 0.557753549547623 0.0299646814719985
388.111062518884 0.55554397244603 0.0344017778739991
389.186545387048 0.553458410426031 0.0398924755009982
390.921659371143 0.551464525202406 0.0460454918299984
393.841613385454 0.549643626960302 0.0536062746849987
397.626568850344 0.547961417015436 0.0620884013939976
403.081705190615 0.546510952922917 0.0723327592519989
410.204905836762 0.545339122688649 0.0845541981574983
419.404154019641 0.544467269441097 0.0988007501954983
430.908796913519 0.543960143673577 0.115452804798999
445.620811528779 0.543961393807559 0.135442436315499
464.115056176428 0.544607355498102 0.159416677523999
486.86320655639 0.545932246695015 0.187206573264499
514.489988371488 0.54813128487608 0.219652082683499
548.168963675295 0.551316162608924 0.256874367263499
587.274427927191 0.555567484484788 0.298293100806499
634.179444777018 0.561239302452313 0.345192846354499
687.703127124632 0.568253483858065 0.395411694755499
749.107749503219 0.5768628596511 0.448744979936499
817.275996862488 0.58691315177712 0.502837766731499
893.022618489636 0.598682120780094 0.556629633628499
972.952612903703 0.611812428448828 0.60640504075
1057.93237434944 0.62635516564481 0.650894894595
1144.20797268089 0.641865015391785 0.6869871485005
1231.57073439548 0.658356591862777 0.713464674124
1315.53493859506 0.675137147958941 0.728435177138
1393.95698779674 0.691831667905991 0.731952904942
1465.45002401882 0.708060838362474 0.724938688832
1529.59592596713 0.723730511705155 0.7084124857325
1585.33248001528 0.738670023205105 0.6835564737285
1631.7172163693 0.75234199978848 0.653139256357999
1669.0107120574 0.764994969046704 0.617545730103999
1697.95076974243 0.776541410391332 0.5790780833275
1719.63715289574 0.787030636782966 0.5387106473515
1735.5419068032 0.796658550565361 0.497280104165499
1744.42427799815 0.805056806001035 0.456599259848499
1748.16383497773 0.812728939351406 0.415738036105499
1748.41273514626 0.819508361750444 0.376907953069999
1745.52078935573 0.825560849258784 0.339968399101499
1739.81597311401 0.830914288699639 0.305075328984999
1732.0783396708 0.835689491493905 0.271978216411999
1722.89622324873 0.839831911190879 0.242010803119999
1712.52617190861 0.843382788570524 0.214662953341999
1701.06278854575 0.846497862362127 0.189369159318999
1689.18663382459 0.849291777477418 0.165598835497998
1676.92818879205 0.851492534164143 0.145617123899999
1664.54804739589 0.853366670732345 0.127601280557999
1651.79921279707 0.854882229430825 0.111710925615499
1639.14473994648 0.856120678293647 0.0977691847074985
1626.26984469374 0.857110218773691 0.0853756606594982
1613.52653515706 0.857897707883182 0.0743221946944984
1600.56011464911 0.858535846915316 0.064115821129999
1587.80802709397 0.858988723773589 0.0551967063424986
1575.40317505566 0.859164375356338 0.0482898131814985
1563.01301711603 0.859217728410561 0.0422416650574988
1550.63505730992 0.859207344583818 0.0365074936239982
1538.38970453886 0.859060908893326 0.0317262976859983
1526.19675371487 0.858830214666809 0.0274743405929985
1514.20319404169 0.85848042783148 0.0240776991609986
1502.28395936585 0.85807218639984 0.0210175897939985
1490.42096247777 0.857631684195772 0.0180714630944988
1478.67714786195 0.857095475184453 0.0157808469684982
1467.02662382326 0.856518995217294 0.0137264099939985
1455.47294550588 0.855896267127042 0.0119320276264986
1444.01054346518 0.855227752581412 0.0103834534119984
1432.67925187465 0.854510545771668 0.00913016092299801
1421.35306966286 0.853776503561343 0.00788695220199775
1410.11646700466 0.853020860973302 0.00671067218749866
1398.90118671938 0.852217457251493 0.0058017873669981
1387.84764790065 0.851391385005533 0.00497622707449819
1376.86093663397 0.850520767067696 0.00441865785799866
1365.94943214251 0.849626673755628 0.00393277674799852
1355.12761101568 0.848718427927904 0.00344675995799826
1344.35262646723 0.847790540394165 0.00299455212899769
1333.63404266501 0.846840944061786 0.00259916256899884
1323.01105477862 0.84586653243827 0.00230355921849823
1312.45487278759 0.844871691076691 0.00205984898549838
1301.93277070814 0.843865231693311 0.00177714536149765
1291.47820130098 0.842837552330212 0.00155934308449801
1281.12365463132 0.841789700919293 0.00140047133449839
1270.78030334193 0.840728871568089 0.00120760908749817
1260.53638407731 0.839649659145792 0.00105770052999865
1250.35236527621 0.83854684518296 0.000978744357498784
1240.23228552924 0.837429471925 0.000896785470997918
1230.14172878306 0.836305640743438 0.000742852214498657
1220.14194423654 0.835160660133138 0.000631893164998121
1210.19718300747 0.833994607372649 0.000568913938497451
1200.3071914134 0.832812181988335 0.000523926746998193
1190.50141868805 0.831613918503837 0.000488936822999109
1180.74021712249 0.830402196190946 0.000432950153498646
1171.05066136437 0.829171397832759 0.000407956159999112
1161.43051207801 0.827924643803894 0.000382961491497968
1151.83754032868 0.826664957244069 0.000335970303498301
1142.30707678082 0.825386910682234 0.000309974571998661
1132.86700918509 0.824091141748888 0.000308974842997634
1123.47841855519 0.822779494944523 0.000297976763498076
1114.12203917857 0.821456897300148 0.000244984378498292
1104.84870194903 0.820112360159727 0.000247983991498835
1095.62744964521 0.818754325642715 0.000229986264497994
1086.4421484957 0.817380062124851 0.000213988177998004
1077.36369969013 0.815986134578118 0.000231986158998221
1068.29952238979 0.814578467190905 0.000229986339498001
1059.31723541892 0.813152686481036 0.000241984938998518
1050.36698284186 0.81171508739218 0.000213988198498383
1041.49517371426 0.810259434024679 0.000199989742998397
1032.66448023522 0.808787392695836 0.00019299044749832
1023.90729739142 0.807299028049636 0.000184991219498554
1015.19303466354 0.80579392172108 0.000178991789498095
1006.54642708522 0.804272022207203 0.000180991598998426
997.968215915165 0.802732156130811 0.000201989607997777
989.402212946785 0.801179696490307 0.000178991809498763
980.921809278886 0.799608784288487 0.000175992082998011
972.489028879327 0.798021441495037 0.000172992355498169
964.11457311723 0.796417861939205 0.000165992932498527
955.801791284961 0.794797624334102 0.000167992765498171
947.54224850673 0.793159651776138 0.000180991633997318
939.310891155136 0.791506895210601 0.000166992846498237
931.17091126761 0.789837834854653 0.000164993001498637
923.092795145538 0.788150586316486 0.000172992312498343
915.074118037997 0.786445116309796 0.000201989591497309
907.102768185138 0.78472594426562 0.000209988761998292
899.153844495963 0.782994063473275 0.000180991625997939
891.278423918998 0.781242663581873 0.000178991780997895
883.487158263455 0.779473953308554 0.000195990114499112
875.727833103394 0.777690424753225 0.000190990642498279
868.040102235667 0.775888616389028 0.000214988105498581
860.381183730273 0.774071989747652 0.000214988076498557
852.779337674282 0.772239414276164 0.000215987981498689
845.273926375255 0.770390647825655 0.000229986358498691
837.759840302918 0.768526977164228 0.000213988183498826
830.329105402283 0.766645079086051 0.000224986961498308
822.945172258014 0.764749540276339 0.000203989271998495
815.616719823486 0.762835202880773 0.000211988438998501
808.329022448718 0.760906732258018 0.000216987911998201
801.099165290284 0.758962853991849 0.000206989023998072
793.911235255305 0.757002355308878 0.000205989164997922
786.788262513043 0.755026078647181 0.000211988517498263
779.727411721876 0.75303562344263 0.000203989393498305
772.716918514762 0.751027928325629 0.00020798895749885
765.752047634998 0.749006540189711 0.000186991077498311
758.821481648227 0.746969456200271 0.000173992257998634
751.980617733723 0.744915354860308 0.000187990973498531
745.179614360825 0.742847489535375 0.000192990456999054
738.439537454119 0.740761841260331 0.000224987019497913
731.740987328964 0.738663380104099 0.000226986707498433
725.093494715205 0.736550027500729 0.000242984849998407
718.487710006175 0.734422216486973 0.000247984214498675
711.934955082432 0.732279190735113 0.000253983426998894
705.448925723253 0.730123718987643 0.000259982597998643
699.000900369113 0.727952437575436 0.000270980993998582
692.586139974054 0.725767621759134 0.00025398332949822
686.263973777549 0.72356735690988 0.00027598029099829
679.960519433923 0.721355272901846 0.000267981465998823
673.705565638762 0.719127955025118 0.000271980880498734
667.501090352997 0.716886238931265 0.00028597885749837
661.377960990231 0.714630576624551 0.000315974247498407
655.243942743081 0.71236179645176 0.000322973211497879
649.171856541861 0.710079316466935 0.000317974121498033
643.138703084335 0.707785503461935 0.000298977100498976
637.162828516085 0.705480134851189 0.000280979771497991
631.292948793477 0.703158986913047 0.000316974238498191
625.424725839426 0.700826172974705 0.000305975994999041
619.572273715973 0.698480958255363 0.000298977066498951
613.788736136446 0.696122949120069 0.000308975558998337
608.049097590628 0.693755170762738 0.00029297798499861
602.38775235971 0.691373247497176 0.000322973274997862
596.739458719198 0.688979687279034 0.000328972258498705
591.177653749261 0.686574504143049 0.000360966599497581
585.618359075087 0.684158894449904 0.000362966175497581
580.129400258712 0.681731597301798 0.000362966192998693
574.686367148234 0.679293297781623 0.000372964235498485
569.292964184857 0.676843936833164 0.000393960090497303
563.885684636018 0.674384576030631 0.000375963556498382
558.591878136485 0.671913727857619 0.000414955626998448
553.339660431807 0.669432980720714 0.000443949214498751
548.098569163867 0.66694270481094 0.000449947834498365
542.916707659004 0.664442422305865 0.000463944537498873
537.783240573265 0.66193325837265 0.000499935573998855
532.706525657745 0.659413666767163 0.000540924526498343
527.649763878999 0.656885146337487 0.000549922140498205
522.67451855505 0.654348460394295 0.000613903202997812
517.711197800407 0.651804453655218 0.000630897799498653
512.779810601947 0.649250860588971 0.00063689548999879
507.933650238629 0.646688463197098 0.000673882942998083
503.06432727082 0.644117837712113 0.000694875157498553
498.281746553471 0.641540407793608 0.000742857258998253
493.551829363696 0.638954737245777 0.000793837218498683
488.833586030973 0.636362347352883 0.000827824102998975
484.208048628841 0.633763417419436 0.000890796196997279
479.59861459107 0.631157970422192 0.000955764982998542
475.076562886798 0.628544290450974 0.00100973809699867
470.553466508015 0.625925911656901 0.00107970020549863
466.003657706857 0.623299297141802 0.00109169346299876
461.564310703297 0.620668165074362 0.00114666108149863
457.253450398731 0.618035466703957 0.00129556704499822
452.935212582769 0.615395517059081 0.00141348482849779
448.642424001451 0.612748982077444 0.00149342522999851
444.356094082194 0.610097932263839 0.00156237082049848
440.13752550261 0.607443128456904 0.00164929907649791
436.040180349248 0.604788230527288 0.0018041620314978
431.869710960603 0.602125302166861 0.00187409592849896
427.87056838589 0.5994632813797 0.00204991862699844
423.828619781049 0.596796097802926 0.00216179622549795
420.017999261172 0.594132209944109 0.00243846859149888
416.150610215697 0.591462902557824 0.00262821961349835
412.345710456557 0.588795960935946 0.00291181056499867
408.650660824697 0.586129863672354 0.00324627450399828
404.944612864497 0.583463950483226 0.00357968089649796
401.314651290413 0.580797073947695 0.00393399141349859
397.733586987677 0.578127409835623 0.00425930196399826
394.504116842544 0.575481101158243 0.0049426684764986
391.205147198497 0.572831676717193 0.0055410263674982
387.930521097988 0.570186146517143 0.00617907087149783
384.860613884559 0.567553312962168 0.00694645554549878
381.862899325712 0.564923917422056 0.00775436146049779
379.146585589493 0.562316685965619 0.00880280967549829
376.423765574659 0.559710635438213 0.00981389465949889
374.012902258097 0.557133299338037 0.011124702577999
372.022556955332 0.554591453320207 0.0128150909474987
370.157476725008 0.552072425308472 0.0146459031189985
368.532119169836 0.549594397537428 0.0168228594969984
367.478217412441 0.54717305401904 0.0195289316649977
366.829939220115 0.54480597505449 0.0226600297189982
366.827160207145 0.542517854484088 0.0264633467069987
367.214343053405 0.540300323800841 0.0307677509404984
368.520480652464 0.538181218105038 0.0358322733759991
370.748643163399 0.536189590569518 0.0419220897769986
374.287130594589 0.534392536987729 0.0495100006174988
378.475521139467 0.532684868265513 0.0575824108479984
384.630229229854 0.531274785241007 0.0679312198929984
393.092630219372 0.530148534760745 0.0803795967149984
404.368375006254 0.529441784442643 0.0958429981064988
418.039462285836 0.52910896369063 0.113702232340498
435.355049735292 0.529312528952107 0.135051103806498
456.915441972761 0.53016030830944 0.160393598819498
482.83756239198 0.531702709897709 0.189789286491498
514.612890922809 0.53417383019801 0.224411112768998
553.65608850137 0.537774478288781 0.264996645220499
598.910247540721 0.542402193280924 0.310079701775499
650.775512625006 0.548218712558691 0.359867369808999
711.611459933415 0.55548822616933 0.415006572515499
779.122478997006 0.564041945545408 0.473123993446999
854.527348501124 0.57390039783631 0.533353869562499
935.875123886893 0.584875499422852 0.5934874996825
1023.00395561784 0.597026746452002 0.652700028039499
1112.36986847787 0.609805457096055 0.707796944452
1204.86281117896 0.623338600279633 0.7587152895505
1293.47358593387 0.636545181460892 0.801603200112
1378.84326067275 0.649467638623522 0.8373476264975
1460.5258910806 0.661961930386288 0.8664356514895
1534.10116848143 0.673532679099791 0.8885049156615
1600.80503612609 0.684169922765721 0.9047236712785
1659.91458542746 0.693771268187637 0.915917102914
1712.01712060107 0.702355374680306 0.9231676940515
1756.60066571846 0.710052642178051 0.927130674945
1794.28737692097 0.716775824566235 0.928932005554
1825.65536048749 0.722581759798705 0.9285455789125
1851.57647739777 0.72763305583852 0.9270619308975
1872.44032826147 0.732033674010081 0.9245031486805
1889.0953172956 0.735885225718011 0.9210566542015
1902.03327184983 0.739210566652347 0.9169092260505
1911.5439552146 0.742249962011557 0.912260783584
1918.33114684377 0.744888813895253 0.9070175894885
1922.6132383037 0.747210553719377 0.9013941265065
1925.17593314576 0.749356223589073 0.8952308545505
1925.17548653117 0.751281883763695 0.8885466860305
1923.23025767571 0.753118961112139 0.8810911698745
1920.78106500039 0.754785703521947 0.873633990268
1916.39255169517 0.756477868794046 0.864998275132
1910.63078095886 0.758155687741429 0.8555960642355
1905.02856438123 0.759698143883583 0.8462836954925
1898.4494392179 0.761336219254884 0.83580506308
1891.06004975551 0.763044815581552 0.824107174241
1882.99429024515 0.764854484305214 0.8113856855475
1873.51652688939 0.766747916562928 0.7974426587595
1863.08300137793 0.76870208086216 0.7825545508755
1852.7201292217 0.7707827572493 0.7664121789845
1841.41965460376 0.772992680068994 0.748941095021
1828.76780766371 0.775358460385916 0.729779246369499
1815.74423034776 0.7777821903852 0.7098761181785
1801.73332783689 0.780429938785124 0.687849646081999
1786.8976079005 0.783221355680651 0.6643476474365
1772.23725582034 0.786129349923899 0.639455021486499
1756.60521358036 0.78909541914423 0.613787651393999
1740.0310410098 0.792113817747723 0.587375850949499
1722.78369488121 0.795309108627819 0.559092726757499
1705.20912614973 0.798598862842472 0.529620454990499
1687.2006291807 0.801911513469639 0.499606885775499
1669.08055396728 0.805233831543214 0.469116223084999
1650.77490339462 0.80845431084423 0.439002707565499
1631.7294031815 0.811694020184512 0.408350605748999
1612.7904687864 0.814892605915691 0.377633837251499
1593.60711497111 0.818022518476217 0.346998856035999
1574.83939109224 0.820967160538393 0.317523349641499
1556.33993114134 0.823614360147056 0.290208154244499
1538.18233890615 0.826083896276359 0.263913960946999
1520.5710524001 0.828341506926475 0.239076799804498
1503.11325151333 0.830373732887027 0.215746822209999
1486.07247399361 0.832199817626309 0.193855518851999
1469.2349910866 0.833813990853274 0.173450084564499
1453.15009999993 0.835179735316329 0.154826329509499
1437.5640344431 0.836285518046519 0.138178132632999
1422.20716549875 0.837197620236761 0.122907638133998
1407.18083083314 0.837977314150964 0.108491786697999
1392.60626035248 0.838524456177429 0.0958529193019984
1378.72745790556 0.838828344910203 0.0851255659084981
1365.19593596636 0.838989948890255 0.0754143927229984
1351.93991299192 0.839002198837639 0.0668074224934987
1338.93672089243 0.838909757483243 0.0589141386744984
1326.18029106272 0.838698170922949 0.0518694819364982
1313.73518738802 0.83837047355013 0.0456509101199983
1301.5334529401 0.837936665077078 0.0402211718164979
1289.7748675394 0.837396526123025 0.035553776745999
1278.06242733464 0.83680564949465 0.0311646859244984
1266.6445737741 0.836131077142252 0.0273617291774988
1255.35453334369 0.835382305990339 0.0240705915514984
1244.30751208613 0.83456464413035 0.0212573151719981
1233.40991120902 0.833699469137512 0.0186992642519975
1222.75535457658 0.832764739220258 0.0166454093324985
1212.2047454736 0.831794453593755 0.0147520187204985
1201.70557010049 0.830793237997116 0.0129858882914986
1191.24171101799 0.829764730018711 0.0112936612974979
1181.05947854659 0.828676834564735 0.0100347158154983
1170.91735576968 0.827575157422544 0.00873012922599825
1160.92255494688 0.826425138772095 0.00773838659949888
1151.08872478905 0.825239852174174 0.0069294917204985
1141.2474023334 0.824051602178621 0.0059657316114986
1131.48881084731 0.822827654401719 0.00519597058649812
1121.93236712036 0.821565628771081 0.00466533226749855
1112.39118614225 0.820285132817937 0.00414252920749858
1103.00699707549 0.818970942406105 0.00379724208999865
1093.58464341044 0.817654961555812 0.00329017985199842
1084.25467695578 0.816315155719207 0.00284788834299843
1075.09508319424 0.814939641788597 0.00262221148949771
1065.93193413454 0.813553640222762 0.00233558228799868
1056.86864069705 0.81214491596734 0.00210784624099813
1047.92761483078 0.810711766374819 0.00197698479849873
1039.03871798092 0.809261816850832 0.00185710150799789
1030.1464553898 0.807801813064354 0.00165728343549842
1021.33613986653 0.806322982867889 0.00148742127499857
1012.58954221839 0.804827511678275 0.00131254864799879
1003.88617542564 0.803312394484221 0.00116964258049834
995.2995033342 0.801773486099323 0.00111467639549889
986.707214218877 0.800224515168843 0.000982747918498172
978.247456697412 0.798650062343783 0.000955760509998127
969.775593127726 0.797063924112278 0.000856808203498427
961.406074160481 0.795458053380972 0.000805830468497803
953.115444204678 0.793839302079395 0.000733859915498458
944.851245386964 0.792202368043246 0.000667883945997927
936.667849015598 0.790545045488337 0.000658887052998658
928.506434141598 0.788874443243088 0.000599906654998317
920.422840585182 0.787186357612961 0.000553920577997857
912.395738120751 0.785480350792253 0.000526927995499138
904.440046740702 0.78375592701897 0.000525928370498252
896.522550002616 0.782017034843629 0.000499935405497753
888.634577220609 0.78026433435429 0.000434951224497881
880.831495261452 0.778492555745338 0.000411956159998228
873.087235147816 0.776704751098351 0.000388960952998119
865.405143413284 0.774899260874509 0.000382962277998722
857.766424488846 0.773077370243719 0.00036896509999762
850.202566744168 0.771239217563239 0.000365965759498321
842.679361789118 0.76938633197274 0.000345969382497979
835.200386993222 0.767517456087469 0.000324972989999006
827.803899817902 0.765629550614689 0.000337970802997911
820.42248342446 0.76372938603252 0.00029797730049852
813.078912834989 0.761813061534306 0.000264982063998609
805.83983077579 0.759878965939214 0.000276980302998719
798.660494706656 0.757927266801443 0.000303976259498517
791.552524222312 0.755961301873019 0.000325972649498296
784.446927680798 0.75397982893767 0.000327972400998133
777.388034777628 0.751984417487667 0.000315974314998191
770.39824320584 0.749971727324162 0.0003209736239973
763.454152349746 0.747944369061776 0.000320973623998855
756.567112426917 0.745900837521122 0.000334971353998403
749.730273296423 0.743843163733862 0.000340970305498622
742.95361031072 0.741771209991364 0.000339970510498055
736.220171301153 0.739684952155242 0.000318974006498607
729.554997909423 0.73758069252381 0.000334971347498159
722.892677251154 0.735464648571624 0.000322973278498062
716.299263801317 0.733333769650765 0.000308975530498801
709.763648294594 0.73118572180973 0.000303976375497617
703.298014463412 0.729024385999126 0.000317974221498263
696.884300155527 0.726847686661071 0.000331971951497922
690.538252741094 0.72465615324389 0.000362966403498532
684.198605614961 0.722454026587403 0.000342969975998253
677.945285351074 0.720236986907061 0.000349968660498079
671.730444416827 0.718004027170513 0.000374963904997805
665.557960276361 0.715759721002801 0.000400958733997148
659.405273866601 0.713502327041037 0.000389960882498319
653.299896450263 0.711230728001295 0.000390960672498997
647.284094701171 0.708944838953564 0.000408957077998706
641.299200587659 0.706646896125249 0.000421954436498173
635.316657732971 0.704336933122998 0.000402958531498632
629.425793124186 0.702013128931237 0.000415955840997739
623.563726898633 0.69967801164484 0.000404958048998538
617.790156021427 0.697328712753925 0.000423953818998291
612.025795150448 0.694967468968218 0.000425953477998453
606.320587581502 0.692594878118125 0.000438950721497577
600.650252097733 0.690211713714881 0.000430952375498506
595.02065276807 0.687815615704966 0.000419954858998373
589.471649166325 0.685408741552848 0.000442949867997977
583.977571637247 0.682989639237027 0.000475941955498271
578.500159278497 0.680560372008264 0.00046094544599895
573.065844147693 0.678118762802914 0.000461945313498191
567.697644647935 0.675667490781159 0.000483939968998426
562.334513627296 0.673205523044194 0.000471942817998672
557.050057625748 0.670733650635647 0.000478940995998323
551.753334590663 0.668251505288872 0.000448947977998659
546.561263262286 0.665758624654982 0.000472942347497396
541.404257588748 0.663256751317141 0.000490938009998443
536.275406232807 0.660744970783038 0.000491937552998145
531.204627975685 0.658223305474663 0.000524929136498264
526.179290005085 0.655694438666045 0.0005669173839985
521.20163559174 0.653156284738462 0.000609904494497493
516.249753248899 0.650609318339983 0.000628898251498922
511.365323980915 0.648054496612692 0.000665885913998743
506.505506322068 0.645490872391054 0.000693876736998167
501.692348073951 0.642918925325274 0.000716868363498158
496.939819032009 0.640341161668739 0.000794837865498388
492.204298091669 0.637754410830406 0.000815829178498539
487.506119315959 0.635161865433999 0.000865807626998283
482.870708836406 0.632561492700821 0.000917783995498467
478.276035768618 0.629953957470471 0.000945770832998294
473.73972792236 0.627339800958667 0.00100773978649882
469.221160841864 0.624717418669528 0.00104672018299778
464.771728682061 0.622092248123826 0.00110668720149842
460.330506735327 0.619461436340586 0.00113866816149844
455.92285351478 0.616824824786236 0.00118464078499847
451.663001687054 0.614186355811131 0.00131855491149824
447.426242023304 0.611540947762208 0.00143047678699848
443.176604653457 0.608889271166137 0.0014934295029988
438.960439778237 0.606233327708058 0.00154239124149824
434.839031335856 0.603573909295631 0.00164730574149807
430.723181331394 0.600914808523427 0.00176520135249858
426.713864048762 0.598251077188191 0.001919055697998
422.694376984152 0.595585262875675 0.00204892273599833
418.823736901615 0.59291837355408 0.00223971190799865
415.067586353072 0.590254232954157 0.00250738581699805
411.280953975043 0.587589234824009 0.0027710241194987
407.535603231685 0.584915829135037 0.00296873280799803
403.883991049197 0.582250399803638 0.00329021259699847
400.238444876063 0.579581742705993 0.00359068063399814
396.864498635368 0.576925841764261 0.0040856928314984
393.603719596338 0.574274214571494 0.00464841575799846
390.33775315113 0.571619046882183 0.00517108496499874
387.099480490201 0.568968772738149 0.00568960555199893
384.091514086015 0.566333297205973 0.00643726196949868
381.214972986347 0.563711737348871 0.00728922166099855
378.510677772923 0.561094437979427 0.00816670085599902
375.946730235049 0.558495441200024 0.0092249010074984
373.829792995031 0.555928918593567 0.0106226763784979
371.82799364959 0.553376719529478 0.0121078648024984
370.056215899481 0.550857259217351 0.0138579796349982
368.782834334876 0.548379708015395 0.0159804006399982
367.971308430304 0.5459540109399 0.0185510570429981
367.644843276728 0.543580638281955 0.0215335712079984
367.99887681569 0.541287908140435 0.0251952923404986
369.543773402804 0.539124146309957 0.0299280971324983
371.388217557042 0.537010117706991 0.0349169750479987
374.521247265556 0.53506036475252 0.0412273476404981
378.970647668291 0.533259472762928 0.0485584061499984
385.012208889404 0.531663087868006 0.0574390560034993
392.995367119019 0.530318153632931 0.0681084273519987
403.486986472867 0.529259668641723 0.0808230606964986
416.427840501898 0.528569949770572 0.095957269581998
433.668621331647 0.528410147862644 0.114781496785499
454.180948933286 0.528721078923017 0.136397141850498
478.832954996023 0.529613302605791 0.161416901607998
509.638804523641 0.531339321243086 0.191465429922498
547.170331577163 0.534042631694808 0.226906532751499
592.376061515825 0.53779071295275 0.267671333469499
645.311003901008 0.542709442069711 0.313664351985999
706.897250279329 0.548985299545636 0.365132844152499
777.126513170745 0.556562436433768 0.420711132983499
857.354940066156 0.56564640960868 0.480544669062499
946.399627368067 0.576155467329772 0.542613482020999
1042.31913643415 0.587850240963064 0.604540174302
1142.94065412115 0.600375517561032 0.6638022793325
1246.55711650865 0.613664118113222 0.7193299615215
1351.8705054934 0.627392983829388 0.7695342272065
1453.04784358995 0.640847217258328 0.812180323873
1548.9966032504 0.653829328445512 0.8474453726635
1639.2250630051 0.666241341692879 0.8758773177135
1723.04221680719 0.677937265707473 0.898005011849
1796.46541467575 0.688333011253119 0.9140043653755
1862.7765760662 0.697859623269342 0.925622945154
1920.75036273644 0.706330025347901 0.93352612698
1969.68169258149 0.713683702110463 0.938389321793
2010.38623184239 0.72008669488827 0.9410928207025
2044.19426448642 0.725532362807766 0.9423259116765
2072.63311886752 0.730230281696697 0.9424137956395
2095.53630805842 0.734242376922159 0.941736549658
2114.3467880014 0.737729782872572 0.940518836222
2129.38051490319 0.740670309144105 0.93896628539
2140.06446634841 0.743109387953744 0.937028161351
2149.0108843483 0.745338100947188 0.93498832657
2155.14692397149 0.747097684492678 0.933044913098
2159.75309840192 0.74867740868448 0.930813943651
2162.15102571145 0.750125387458414 0.9284393682795
2163.73097848882 0.751407366196131 0.9259535485885
2163.28763606254 0.752512157850029 0.923341064299
2162.01403825448 0.753506196669422 0.92063135176
2160.52594393412 0.7544298012982 0.9178046913185
2157.67427742794 0.755230627139941 0.91504395402
2154.40707533171 0.756002311106626 0.911979502818
2150.73459216164 0.756785758691831 0.908529845498
2147.05992953572 0.757548137667981 0.904870048926
2142.58002648126 0.758283326419907 0.9010823215925
2137.50253557462 0.75903500804148 0.897001052719
2132.55580465515 0.7598325003526 0.892406658659
2126.80639881384 0.760613955253596 0.887782884022
2121.249629062 0.761399427463659 0.8828013888825
2115.50118537216 0.762274823915618 0.877100165573
2109.32874621604 0.763186077853611 0.8710231097265
2102.43640896997 0.764184229922666 0.8642460754645
2096.16358175742 0.765164368028458 0.8574611734135
2089.1978745598 0.766292459097366 0.849585625943
2081.39091114689 0.767485816563533 0.841077463281
2073.54343885752 0.768820174429983 0.8314642046965
2065.61305675483 0.770176148906281 0.8215311893155
2057.01697313953 0.771692211913237 0.8103277023055
2048.00625000395 0.773319216654346 0.798232914935
2038.72100958298 0.775043481935426 0.785247580271
2029.0593905754 0.776874945359096 0.771365825551
2018.62528658089 0.778883481426682 0.7560436046865
2007.53500409062 0.78112606879149 0.7388419623505
1996.0831669621 0.783548988942468 0.720118923634
1984.05244737642 0.786167407850649 0.6997634471785
1971.28354228435 0.789007317787681 0.677574411195999
1958.48264103194 0.792038073567297 0.653716548076
1944.53988500971 0.795243751335445 0.6283369823975
1930.5137366866 0.798490179237233 0.6024369029835
1916.08782412754 0.801884770766899 0.575135652367999
1901.18947218083 0.805448932856202 0.546246742763999
1885.86443770728 0.809118375714832 0.516292951698999
1870.02909422214 0.812848345941076 0.485591447868499
1853.70284706144 0.816730261729678 0.453394331451499
1836.95819870932 0.820578406785751 0.421176092932499
1820.25493143378 0.824294479736984 0.389679914150499
1803.78616559403 0.827801905030627 0.359498361576999
1786.67486810165 0.831417451750968 0.328148882571499
1769.49231682591 0.834837357675129 0.298037742585999
1752.4185940945 0.838023452724745 0.269441534485999
1735.73628340993 0.840977684170966 0.242383666463499
1719.36836013523 0.843653629869822 0.217244868989999
1703.18544305599 0.846036536609585 0.194169387037999
1687.033689066 0.848209323838952 0.172501633904499
1671.44627591522 0.85005310913428 0.153208418890498
1656.02639977453 0.851662618690878 0.135562186431499
1640.74118269571 0.853073204893742 0.119292459641498
1625.78758185019 0.854258340978088 0.104616622886999
1611.32157884557 0.855174385844421 0.0919432898974984
1597.1073505996 0.855923548297755 0.0804245154494985
1583.16583046241 0.856456287893465 0.0704884884909988
1569.4040664144 0.85687052062804 0.0613432438644983
1555.93575205767 0.857118398991077 0.0534108296399984
1542.531281301 0.857268389757135 0.0461109554459984
1529.48398717884 0.857276063816585 0.0398388468559979
1516.65911389889 0.857155777243097 0.0344706937204984
1504.21078232974 0.856888389030965 0.0301905360629983
1491.92812322828 0.85653331975764 0.026507435404498
1479.68066629436 0.856127060313742 0.0231216729529986
1467.56102766699 0.855676561170153 0.0199690935874987
1455.60306649857 0.855154952976912 0.0172726594679985
1443.79828767752 0.85456939851924 0.0150016739374983
1432.1114475949 0.853933514218663 0.0130218917234985
1420.60071878016 0.853243880780992 0.0113648888859986
1409.17981072927 0.852527524611748 0.00982081810599911
1397.84351379959 0.85177484829992 0.00845959137549879
1386.61681364852 0.850976562148843 0.00736229211199912
1375.52357475295 0.850140529975977 0.00647065409499881
1364.51446972015 0.849274916682696 0.00570021622399841
1353.54594217489 0.848387275328704 0.00499824751499811
1342.68135171387 0.847478390560016 0.00435587477499899
1331.91459689234 0.846539228838409 0.00385099836299796
1321.23630712555 0.845578445923251 0.00340587430999839
1310.6047854462 0.844598317083472 0.00300157217649855
1300.06107658389 0.843597235878176 0.00265610340249822
1289.57694098035 0.842578111672888 0.00232354655249789
1279.13576379524 0.841544405709204 0.0019909346854986
1268.76749867011 0.840490788227086 0.00170222242649842
1258.46976184488 0.839416045811113 0.00148340895049903
1248.24606838642 0.838322296352508 0.00129155036799855
1238.07996044358 0.837213147746579 0.00110367127299749
1227.99964728227 0.836084205820018 0.000951757402498754
1217.99288642561 0.83493462682585 0.000858802724498897
1208.08564955991 0.833765348546049 0.000808824971497812
1198.20444979778 0.832582971242197 0.000726858821497256
1188.38864505078 0.831384366261262 0.000657884881998472
1178.6514756076 0.830166593559729 0.000629894549498355
1168.96233338896 0.828934586267752 0.000581910378498751
1159.32495917154 0.827686618692785 0.000534923822498312
1149.78281584801 0.826417749432543 0.000540922781497755
1140.27380623176 0.825136655946586 0.000515929605498622
1130.84731184264 0.823838779989597 0.00049993440599716
1121.43167665016 0.822527652249645 0.000451946599998365
1112.08322586765 0.821201522134136 0.000397958834498779
1102.79401424915 0.819856717021582 0.000370964264498563
1093.57787476702 0.81849416447152 0.000359966329498307
1084.4392708211 0.817114319815542 0.000363965573998315
1075.30527935507 0.815724035867681 0.000311974769998558
1066.2690953528 0.814312953808612 0.000311974865498055
1057.25572018094 0.812889355747229 0.000270980899998774
1048.33483716421 0.811445902438562 0.000261982224497581
1039.44672663261 0.809987414974132 0.000244984496498013
1030.63234974651 0.808511648860282 0.000236985459998729
1021.87842297557 0.807018509735911 0.000239985105998763
1013.18101099479 0.805510070954145 0.000225986835998504
1004.56946283104 0.803983382888281 0.000233985792498448
995.985979417009 0.802441295905983 0.000229986352998424
987.441434979562 0.800883437415926 0.000215988031498249
978.981360789418 0.799309512949047 0.000214988165498808
970.576144906745 0.797717446870915 0.000228986593998726
962.224235101623 0.796111235132232 0.000220987503998682
953.922033213813 0.794486364630518 0.000227986741497821
945.657377248405 0.792847529155258 0.000210988637497467
937.485085592408 0.791189834430563 0.000216987957998183
929.360091881942 0.789516165968137 0.000218987704498352
921.252379739124 0.787829307310395 0.000186991028998329
913.235241783269 0.786122931944397 0.000191990500998718
905.262491103328 0.784402064077301 0.000180991550498888
897.341528731913 0.78266419732693 0.000168992642498589
889.514652892813 0.780907563572782 0.000191990496498207
881.690495078091 0.779137088848425 0.000171992370498475
873.953129226358 0.777349364676061 0.000171992367497764
866.247663445257 0.775544965014596 0.000170992455498897
858.586902374878 0.773725657210845 0.000158993510498084
851.001853312539 0.771887710629 0.000168992658997724
843.466774091751 0.77003448186018 0.000169992593998192
835.972419786483 0.768166251134494 0.000161993257999149
828.560032714764 0.766281023991421 0.000170992486998367
821.173261929943 0.764381764783197 0.000157993592498462
813.879844951119 0.762463955204639 0.000172992318497989
806.630828636966 0.760530608680731 0.000183991325998223
799.432187571078 0.758581239938602 0.000201989555498217
792.28000551762 0.756616962560621 0.000199989738998818
785.180180229587 0.754637280405623 0.0002019894984987
778.109174163508 0.752644342200484 0.000181991480498134
771.136183214756 0.750632933058723 0.000196990055498225
764.185603662877 0.748606104516529 0.000197989956998379
757.271117343518 0.74656501761913 0.000195990127498491
750.436911661847 0.744505682727956 0.000219987557498302
743.652141036621 0.742434696588207 0.000227986663998037
736.892506731007 0.740349162670968 0.000202989427498523
730.202619229989 0.738248242148192 0.000198989821498796
723.539992185979 0.736131838493086 0.000190990611998232
716.957881992838 0.733999666108652 0.000206988964998267
710.422066383581 0.731853980914651 0.000197989922498309
703.871361605824 0.729695086060732 0.000169992580498435
697.435200319297 0.727520380936092 0.000172992324998344
691.033715697388 0.725332544797879 0.000163993061998879
684.702175121359 0.723129302192549 0.000181991440499019
678.399416640744 0.720912430554683 0.000175992025998606
672.140653939296 0.718681718170424 0.00017099250799868
665.950304367591 0.716435420518608 0.000179991702998317
659.807231484237 0.714177460262472 0.000201989571997796
653.749812620351 0.711905723461692 0.000234985879997485
647.697032856361 0.709620889530195 0.000237985503998339
641.67036701954 0.707324183192898 0.000229986492998657
635.692196164179 0.705013256514527 0.000224987094998075
629.800869630263 0.702690196540153 0.000243984830498367
623.979566803811 0.700354013809328 0.000281979676997723
618.162529205105 0.69800548679299 0.000293977919498256
612.424250272116 0.695644354724525 0.00030797567249774
606.713446581285 0.693271646594852 0.000329972060998607
601.046954502982 0.690887212827059 0.000345969266498436
595.429730065714 0.688491217627952 0.000356967241498252
589.85781146208 0.686083709350081 0.000379962793498057
584.324670830165 0.683663911416411 0.000390960479497826
578.84280172928 0.681233700548646 0.000413955761499052
573.407879424506 0.678792068468781 0.000432951759998579
568.013328518254 0.676339815605172 0.000438950565497809
562.678143961134 0.67387672083549 0.000484939860997624
557.370654961227 0.671404264427209 0.000495937187498074
552.096747123978 0.668921006119818 0.000518931175998327
546.884416951098 0.666428022305232 0.000523930019498131
541.753339759629 0.663924816537832 0.000576915087497576
536.668824386804 0.661413873005758 0.000645893341997938
531.585981348855 0.658892174511403 0.000691877627998161
526.55077112938 0.656363549663828 0.000702873830998541
521.609536190695 0.653825222180673 0.000761851710998407
516.626712306755 0.651277650890234 0.000773846744498541
511.765488848256 0.648723295354539 0.000818828190998766
506.899335795077 0.646158768459553 0.000822826458998893
502.113607615656 0.643586891080628 0.000882800383498639
497.302275830018 0.641005710266958 0.000904790529497768
492.547223849657 0.638417070575683 0.000917784443998704
487.834625186788 0.635822788842861 0.000940773221998481
483.248969483438 0.633223508254296 0.00104971747999816
478.623796530773 0.630616445581769 0.00107070561249867
474.107285230904 0.628002719776635 0.00115465756749833
469.628273869028 0.625383645223047 0.00122661260899803
465.134145589301 0.62275905804491 0.00128257533899845
460.733830617927 0.620128974405415 0.00137751050899881
456.318138229122 0.617492289542479 0.00144546058599893
452.02351213062 0.614851997409806 0.00157336091199867
447.845353547501 0.612209436257965 0.00176119730299806
443.616381791539 0.609559998750163 0.00187409143799855
439.441398940402 0.606907713989571 0.0020179439169985
435.326679035139 0.604251649059357 0.00216778077099833
431.136703374142 0.601586836322881 0.0022237161369979
427.098233344403 0.598924702746827 0.00237653263699844
423.135314878316 0.596261696174878 0.00258226918899851
419.221730276522 0.593596593701034 0.00280196150799805
415.28953875546 0.590925630772819 0.00294973952049848
411.552722889902 0.588258923255554 0.00324326783499806
407.859400247567 0.58559176496249 0.00355172376649848
404.202316607153 0.582926334512504 0.00389705636349846
400.650936555498 0.580265456010245 0.00431515663849813
397.214550673651 0.577612905441533 0.00485386700399904
393.945533017629 0.574964704734666 0.00549713736599788
390.605577074608 0.57231191152077 0.00602454491699811
387.460464350859 0.569669673171585 0.00668436425449781
384.535369326973 0.567047239354827 0.00757307289299836
381.688459434474 0.564426363677926 0.00846533900649882
378.959709461646 0.561826089965493 0.00953829651149873
376.46425317948 0.559244642204445 0.0108025721209983
374.137056472256 0.556684269807769 0.0122408740479988
372.216049868679 0.55416276333476 0.0140533798364983
370.76334463554 0.551687389187862 0.0162786355814986
369.564139089448 0.549251184078065 0.0187923593099978
368.93579804762 0.546872758816488 0.0218129636754985
368.99410177671 0.544571244978718 0.0254839440084985
369.194529695803 0.542306939220933 0.029346547649998
370.525648545484 0.540182852146784 0.0344210911894991
373.047964256963 0.538207022849851 0.0406946774204984
376.372828777054 0.536338512508978 0.047685951526498
380.677421429818 0.534652096626769 0.0559420995784982
387.060701030172 0.533215936660618 0.066153675183498
394.926947191401 0.532003319743441 0.0778204467629984
406.312978573179 0.531242820524222 0.0928828246699983
420.123654736734 0.530842648701897 0.110203820686498
437.052121793973 0.530936848123418 0.130743078406999
458.031539150889 0.531622418516536 0.154956986733998
484.292647456727 0.533095236274423 0.183931390420999
516.572755245046 0.535457113003587 0.217979148337998
554.337427406524 0.538747408514335 0.256671704009499
599.522856658091 0.543166531045418 0.300796101040999
652.163483981161 0.548815700932836 0.350082081210499
713.211843870081 0.555863176350176 0.404567919743999
783.028531780026 0.564315790831654 0.463045742308999
859.611292699758 0.574047901855253 0.523597754773999
942.70776659793 0.584988621423101 0.584658181122999
1032.40530857948 0.597008761419591 0.644732880821999
1125.02537443646 0.60976901114787 0.701284017475499
1217.46159521291 0.622765724644778 0.7520319323035
1309.67883510555 0.636012810912824 0.797095506086
1398.3498112149 0.648933876888 0.8350809946775
1482.45237753634 0.661337071566115 0.866098091781
1560.55470322683 0.672900848463059 0.8903666438595
1630.22245640969 0.6834697318899 0.908677193287
1693.12144339967 0.69300851115162 0.9221795668415
1747.43952648647 0.70154968446815 0.9316128905445
1794.56114127051 0.709054263274926 0.9379489564325
1835.49891905477 0.715679830991977 0.942149482289
1870.7736836722 0.721419049731733 0.9444114991795
1900.32128509974 0.726349430662922 0.9453307687005
1924.69873696737 0.730628954789614 0.945385207719
1944.55276908104 0.734271795472304 0.944846359194
1960.82735789763 0.737350562540965 0.943909326315
1973.70050599769 0.739942985568943 0.9426814901845
1984.7232979461 0.742213630789661 0.9413257050525
1992.21294031484 0.744057731799638 0.9398044376035
1997.79216167062 0.745618132629708 0.9382912172565
2001.98898230765 0.747005449486339 0.9366418274655
2004.82579533415 0.748197173256977 0.935077778767
2006.39103184457 0.749249799211338 0.9333961834025
2007.49842540226 0.750138971201964 0.931769191194
2007.79809230348 0.750951639642547 0.92995980684
2006.60056024469 0.751660638911769 0.927981753994
2005.51460558109 0.752267728390944 0.9262528324245
2004.18717604744 0.752819401404838 0.924573877961
2001.95257164349 0.753364831004358 0.922635520988
1999.68496567015 0.753891293140981 0.920568313582
1997.11637811636 0.754369333976648 0.918514388795
1994.57378481841 0.754837028116825 0.9164308277695
1991.57201103412 0.755253294928514 0.9142938842915
1987.36628510075 0.755685167489206 0.911956767429
1984.27082248263 0.75609179100351 0.90980353343
1981.06373280052 0.756469782199663 0.9076295254565
1977.37500488271 0.756900005471873 0.9050612605835
1973.3850857836 0.757290695665055 0.902643767118
1969.44473738057 0.757723435863785 0.899849807316
1964.85973338652 0.758129463764447 0.897102011657
1960.11363232907 0.758544104518977 0.8942467590435
1955.80525548782 0.758989395710889 0.8911432050875
1950.88359723932 0.759461075565024 0.887748479322
1946.67649458621 0.759874317962514 0.884780799387
1942.47073926136 0.760303732842908 0.8816192721845
1937.98599053599 0.760770261273559 0.878138607352
1933.04662736191 0.761259582413309 0.8744764876255
1927.83709676066 0.761799241820603 0.8703738296355
1922.42687711486 0.762330421455295 0.8662154497415
1916.51229402897 0.762887599593637 0.8618433552495
1910.46268635712 0.763493503639907 0.857054129955
1904.17690676779 0.764094401524611 0.8522572420825
1898.21334354575 0.76472052772351 0.8472581362485
1892.07658664937 0.765335611531359 0.842273121147
1885.70510256575 0.765959962827902 0.837092409617
1878.85265390527 0.766664648302236 0.8312202787275
1871.9187376774 0.767374942065746 0.8252629339865
1864.80672452599 0.76814668763131 0.8187644549335
1857.58754624716 0.768931048452886 0.812051449559
1850.09507105683 0.76970229409393 0.8053664958625
1843.00014150877 0.770533130923144 0.7982033359065
1834.77737369163 0.771428163880255 0.7903855427815
1826.50584645022 0.772396574535751 0.7819230774875
1818.17172536582 0.77340284404065 0.7729861028665
1809.5290336519 0.774447880690194 0.7636316894965
1800.35758458054 0.775600803129163 0.7533106831515
1790.61753919721 0.776839265931868 0.742112866304
1781.15299983569 0.778100162581181 0.7306573242745
1771.32556897735 0.779405487995483 0.718691803226
1761.15663027612 0.780877085963636 0.705141566095
1750.16045116214 0.782403698430991 0.690947475420499
1738.91507313083 0.784049268973816 0.675602382719999
1727.09988877458 0.785718399127182 0.659850165349499
1715.56136204074 0.787441738708157 0.643497209550499
1703.2072445881 0.789354131626368 0.625353029046499
1690.49007547817 0.791347371701104 0.60627667958
1677.64889244086 0.793404763555936 0.586391635855
1663.8614267654 0.795595212362447 0.5650678951415
1649.57501132402 0.797945293228177 0.5421281006645
1635.49225915872 0.800196629152746 0.519749337764999
1620.73241527156 0.802664702238513 0.495189612005499
1606.11791683774 0.805032020110326 0.471191466824499
1591.2274585793 0.807398594975603 0.446868530343499
1576.35636705507 0.809821311844127 0.421708685777999
1560.61453709905 0.812379299040358 0.395024929211499
1544.88933769007 0.814769400561069 0.369441953336499
1529.36908325334 0.817142272747839 0.343622191219499
1513.58817890899 0.819416319613227 0.318301968506999
1497.92328678325 0.821629771870746 0.293137916526999
1482.4261831775 0.823651583214276 0.269308920492499
1467.0333855954 0.825452512849247 0.247058613848499
1451.57403908798 0.827244306458888 0.224515352802999
1436.53872303638 0.828747992947774 0.204189972285499
1421.9023468459 0.830057163487375 0.185284534214498
1407.63258711293 0.831192139783097 0.167627082487999
1393.29620469781 0.832214025355277 0.150682047007998
1379.26220706952 0.833054466222838 0.135057952794499
1365.67874009616 0.833659848796854 0.121272196056498
1352.26893216696 0.834103399871778 0.108693699340998
1339.03975722457 0.834433657664623 0.0968798411444987
1326.2285242429 0.834574325760698 0.0865658600469988
1313.70620187158 0.834544900828661 0.0775851525504985
1301.53077628122 0.834399884359055 0.0694564655149987
1289.37423909185 0.83414868309056 0.0620840845714988
1277.43914193807 0.833827627194066 0.0551308845634989
1265.81540724106 0.833390210172854 0.0490665230489983
1254.31417218288 0.832855606745475 0.0437219996139981
1242.92137784514 0.832270760749817 0.0386284545819985
1231.74940255135 0.831587704634631 0.0342925849444988
1220.76268037215 0.830823143835808 0.030549911334998
1209.83754593735 0.830010014628751 0.0270724895419978
1199.26799293714 0.829119702334782 0.0241793528049983
1188.78525875634 0.828170382830267 0.0216685023579978
1178.40269558972 0.827192401826774 0.0192694715864987
1168.22074494986 0.826159179799729 0.0172433643834989
1158.05420726943 0.825099413208036 0.0152764251654983
1148.01624863812 0.823990699448363 0.013628821225498
1138.08206683182 0.822839224228605 0.0122439975764982
1128.25971776847 0.821656844781133 0.0109917706899983
1118.57853919936 0.820441496403186 0.00990276064099893
1108.89469784374 0.819212204653815 0.00877520981399826
1099.31194822779 0.8179579352012 0.00771169556399787
1089.87023653463 0.816658260992697 0.0069729326769985
1080.52128935559 0.815334817413292 0.00630460244349884
1071.27265080032 0.813983911584327 0.0057507002719982
1062.08247840911 0.812618778662586 0.00516270851149736
1052.99370473133 0.811224565838856 0.00470412166299861
1044.02380735047 0.809797943054458 0.00443189390699816
1035.02300739712 0.808369656483809 0.00398306071049859
1026.13957166416 0.806914144885478 0.00364388502949831
1017.28069397826 0.805444126475558 0.00327866209749827
1008.50961564026 0.803955081487443 0.00293532288749854
999.794620332184 0.80244787570767 0.00260989777499854
991.154595985119 0.800917177256346 0.00236127438149902
982.604798654277 0.79936387015001 0.00219351786149824
974.061936775904 0.797800918542782 0.00192186494349855
965.642349956858 0.796210896944983 0.00178502560749794
957.291152425379 0.794603222899398 0.00165515363999835
948.975823700734 0.792980545621918 0.00150630639549798
940.716614125199 0.791343069417603 0.00135244986699845
932.546556580177 0.789683744152421 0.00125453041299883
924.424618306363 0.788006514613979 0.0011805851589981
916.379350389791 0.78631116013287 0.0011236235784986
908.381063060929 0.784599297177879 0.00107565360799833
900.422934110545 0.782870428629291 0.00101969154249915
892.519975645886 0.781126729845758 0.000948734815498065
884.671127460352 0.77936657591069 0.000878773971998537
876.875104345455 0.777590693877908 0.000799813946498307
869.137071690001 0.775796563296596 0.000743839973998295
861.479073897609 0.773983850822063 0.000724849034997921
853.858721664865 0.772155945401897 0.000697860212997892
846.329235949595 0.770308668801928 0.000719850412499001
838.863072803988 0.768446111302391 0.000713853977498125
831.355513490671 0.766574904179569 0.000600895963998371
823.963387099308 0.764679840019277 0.000604896522498399
816.624830884998 0.762772165712538 0.000558913214997903
809.334669015322 0.760847363764003 0.000527923543997888
802.100766890283 0.758907273107851 0.000486935486998075
794.914728751476 0.756949851842242 0.000478937818499059
787.768145406511 0.754978717149474 0.000429950205498075
780.672370365831 0.752991467487566 0.000396957349498628
773.641208337221 0.750989260226898 0.000358965354998686
766.686863716185 0.748968511196111 0.000367963302498775
759.771354118446 0.746933979984608 0.000358965475498629
752.911758279364 0.744883485905433 0.00034696785399857
746.110492718493 0.742816634509984 0.000349967405498308
739.325610227141 0.740737327497439 0.000324971527998819
732.600589599606 0.738641137057425 0.000324971694498633
725.952089698038 0.736530315064931 0.000322972097997809
719.338955919838 0.73440666910178 0.000282978587998528
712.820151162614 0.732265658626054 0.000317973119498327
706.362334034314 0.730110043668624 0.000345968396497809
699.892743789521 0.727941943855678 0.000331971177997992
693.512341237206 0.725758075488383 0.00035796649649833
687.153549482309 0.723559833908193 0.00038196173699856
680.85831684274 0.721349072536773 0.000379962474998496
674.589454450689 0.719124187785356 0.000380961987999084
668.396747204498 0.71688471405953 0.000395959389998257
662.229561889333 0.714633358973917 0.000383961653998677
656.108023278432 0.712367826688656 0.000367964729498405
650.085796259581 0.710088882356436 0.000408956440998254
644.037936150321 0.707797004033865 0.000378962744998379
638.065405549181 0.705492304628161 0.000382961993998232
632.127243831519 0.703174158311428 0.000407956940998377
626.245329129998 0.700844015613882 0.000406956896998989
620.401203527325 0.698499999593931 0.000418954357998214
614.584327753457 0.696146140537174 0.000400958203498725
608.849707655293 0.693778660405666 0.000409956254997956
603.180894288888 0.691398979011527 0.000436950157498672
597.544394036124 0.68900842532154 0.000439949230498615
591.94783762238 0.686606551891788 0.000439949516498617
586.415607381732 0.684192818222969 0.000487937604998212
580.905875649564 0.681768684812924 0.000468942677998685
575.475335161102 0.679332460662674 0.000518930237497717
570.099590603342 0.676886103226748 0.000555920185997816
564.751681826114 0.674428540938501 0.000588910643998686
559.453442589905 0.671960783316439 0.000605905355497982
554.212630146799 0.669483171884834 0.000643892818498082
548.982023185634 0.666995126364276 0.000644892663498542
543.824834621131 0.664497342030737 0.000699873707997845
538.691752684702 0.661990754562605 0.000743857282497817
533.619772591474 0.659475866616716 0.000772845908999287
528.596798374243 0.656950355281421 0.000815828577998334
523.592920293152 0.654415882671465 0.000854811936498057
518.643386639027 0.651873258498527 0.000874802749998183
513.714241944537 0.649323697786329 0.000893793992498559
508.853099918002 0.646764087260362 0.000913784346998292
504.044350235897 0.644196912752167 0.000982749404498828
499.297270867166 0.641622559669673 0.00104371718749841
494.572062063316 0.639039706183902 0.00108869112749854
489.940476163586 0.63645077544557 0.00119662678749832
485.321030198694 0.633855779541438 0.00126958085499884
480.71143067213 0.631253477614386 0.00133353722799867
476.094764095245 0.628644548033776 0.00137450663699878
471.575983911582 0.626027305658364 0.00145244959249791
467.127891383642 0.623407279832629 0.00154038121749789
462.66867659149 0.620780637162279 0.00156436108699842
458.297185429926 0.618148562693867 0.00165528847599805
453.941334028942 0.615509989697328 0.00173521876449823
449.705861959399 0.612870371112319 0.00188407877849839
445.507204052913 0.610227956990904 0.00203991629699818
441.416093776693 0.607582823983422 0.0022307005409985
437.263935453859 0.604928424205496 0.00233657473099858
433.11360942605 0.602268917864189 0.00243844802099846
429.066218995204 0.599609764679388 0.00258525819849798
425.178952073138 0.596951896668428 0.00283490665249864
421.265830378756 0.594290836935659 0.00304358899949875
417.489043565629 0.591629390206321 0.00333211189099825
413.724803226079 0.588971063809689 0.00365552174149786
409.966152707298 0.58630845886667 0.00393197159449776
406.431155372533 0.583653373015574 0.00436902207849832
403.012005910412 0.581006675670196 0.00492965546549806
399.591708427714 0.578352951346585 0.00538443411149858
396.343041356677 0.575711340556705 0.00601055685699858
393.444938551873 0.573094462904753 0.0069643172769982
390.556718023171 0.570479811764516 0.00788771320499859
387.89235973437 0.567875623244219 0.00896593391899791
385.295265693487 0.565281246185791 0.0100614476924984
382.99249534296 0.562709312689168 0.0114117887359984
380.98963043433 0.5601667351493 0.013052193884998
379.035329633546 0.557635466286194 0.0147249334579983
377.780054792424 0.555171118617453 0.0170711554129988
376.567508742687 0.552726433759465 0.0194806140659983
376.015895976035 0.550346399332602 0.0224840007164987
376.121186927751 0.548039802333727 0.0260931669924984
376.769184200624 0.545794284900995 0.0301450005974979
378.271482952775 0.543653830806202 0.0350508817124981
380.831508132568 0.541637760315887 0.0409496158199987
384.855591041282 0.539793120049982 0.0482221567669991
390.278344240075 0.538131802824102 0.0568611233074989
397.248468035798 0.536669494654727 0.0668828115834982
406.549418831459 0.535499078477689 0.0790626948439984
418.170788012361 0.534638736641812 0.093355168572499
433.38458601574 0.53422859676556 0.110821838887998
451.656434759431 0.534270328367907 0.131108880100998
474.635424256012 0.534955845901853 0.155503944761998
502.664332986905 0.536325673154007 0.183931101750999
536.389834805438 0.538503797957581 0.216926956049998
577.155854688123 0.541695289043711 0.255315567537999
625.347416664438 0.545957346560151 0.298743543913998
680.983909023147 0.551393978069712 0.347007083049999
745.436807690604 0.558169638715512 0.400161506193999
817.986230523261 0.566194977406901 0.456660878668499
899.666156459949 0.575640061060853 0.516252838528499
988.909193556026 0.586306772249639 0.576459974532999
1084.69031375604 0.598144731807223 0.636106106775
1184.06060832589 0.610741005292901 0.692333823485999
1285.21296271455 0.623768359070521 0.7434331705245
1386.57858014261 0.637149525960641 0.788985738084
1482.73728850337 0.649998573824162 0.826490990638
1574.92614663727 0.662455357809862 0.8574628281195
1658.90373370677 0.673993979211668 0.881310010647
1737.41288202467 0.684851067391 0.8996451691355
1807.57193329753 0.694709021482685 0.912768732104
1868.55592305152 0.703474223654472 0.9216453211465
1922.2775845783 0.711226520747813 0.9274547632525
1968.9808651986 0.718020680812673 0.930893998231
2008.03618394166 0.723834469709869 0.9326578094155
2041.66529835525 0.728971008227375 0.9329911018895
2068.89845739592 0.73335215756377 0.9322935556845
2092.4513460762 0.737133164779307 0.931008310209
2112.37000591364 0.740395840176846 0.9293422070655
2128.38304146662 0.743166442025948 0.927421475329
2141.00745955105 0.74557520275129 0.925223565988
2150.77297678335 0.747663931913398 0.922794380424
2158.71836604357 0.749429205123708 0.920419886184
2164.62766480636 0.750998563986985 0.917912554273
2169.83602989021 0.752361359618538 0.9152595972765
2173.16452407996 0.753523771820025 0.912576567174
2175.09343720481 0.754579650047289 0.909893500075
2176.95035756973 0.7555785111356 0.907030139549
2177.78988787687 0.756461548450362 0.9042269347255
2178.13116438173 0.757338333173211 0.901080367337
2178.37017511643 0.758099936937452 0.89809192372
2177.87247575022 0.758805787368598 0.8949641447175
2177.31458539652 0.7595437272862 0.8916127824285
2176.29177028894 0.760276165648164 0.8879940435015
2174.97518076876 0.76102413959302 0.8841015169245
2173.82754162679 0.761731274687642 0.8803118035335
2172.00760228062 0.762430635148619 0.8763686609465
2170.44941370291 0.763209189075504 0.871745498454
2168.78204885768 0.763949969258493 0.867285743183
2166.95986279287 0.764767607093621 0.8622594427535
2165.0590932347 0.765640471626161 0.8567517424115
2163.47110527701 0.76653931500194 0.8510320381525
2161.17092235409 0.7674306843409 0.84530589155
2159.16547531621 0.768465627428024 0.8385511775795
2156.87824485349 0.769533369003912 0.8315236768735
2154.73313597669 0.770669176993416 0.823939810636
2151.81617636239 0.771877058147542 0.815874829627
2149.34134041512 0.773183284020162 0.807004455785
2146.39144392419 0.774615828232699 0.7972873109625
2143.36420243153 0.776119255802617 0.7869903471745
2140.21186908469 0.777786732058214 0.775431819787
2136.30908021299 0.779516850551006 0.76342484067
2132.59563028237 0.781429403978974 0.75005890375
2128.50023688648 0.783465690986042 0.7357659092695
2124.60897153887 0.785633541632788 0.720437176592
2120.31727847399 0.787990497672933 0.703703998601
2115.2772672631 0.790564660616668 0.685305940427499
2109.75614938153 0.793213465432308 0.6662634964825
2103.61387770788 0.79604256018359 0.6458264662815
2097.09860961935 0.799160432036318 0.623202287941999
2089.89713909548 0.802398143146665 0.599529096140999
2082.54446406306 0.805784239970759 0.574626277321999
2074.24706930573 0.809357158218061 0.548191010822
2065.14573938706 0.813039466972184 0.520771994141999
2055.9976770534 0.817000844998648 0.491172684292999
2046.30830792977 0.82096463151499 0.461331576755499
2035.79890912872 0.825049787067318 0.430362186119999
2024.88276320455 0.829081946194919 0.399537389786499
2013.19822510422 0.833087584841108 0.368682538745
2001.3535429439 0.837006276506732 0.338230191415999
1988.64120950586 0.840827990746866 0.308256127064499
1975.71463473354 0.844469566025594 0.279396936940499
1962.45262949997 0.847853215504546 0.252194659826999
1948.79217557696 0.851127435792323 0.225588785512998
1934.82754748706 0.854195698090487 0.200308577203999
1920.85163056199 0.85691430424648 0.177410455025998
1906.76757706261 0.85935035487636 0.156431756355998
1892.678966204 0.861531114953298 0.137178547023499
1878.72875426686 0.863400343831386 0.120083693045999
1864.7253959571 0.865029609493465 0.104642695524999
1850.93216004638 0.866300641743027 0.0917639626354987
1836.87538147033 0.86746414921986 0.0795435097184987
1823.01631110539 0.868443049701571 0.0685695468874985
1809.19299201309 0.869206768748912 0.0591024963519975
1795.53055907179 0.869782095915086 0.0509275950079981
1782.05877272368 0.87018940183045 0.0439359443619985
1768.62957604039 0.870440784745316 0.0380278056829987
1755.28265710317 0.870615864215714 0.0325771666204987
1742.08896360043 0.870647235618352 0.0281363636664982
1728.95314437497 0.87061402272752 0.0240744037309979
1716.01215640007 0.870460528339869 0.0208466761579981
1703.09099383275 0.870271037717319 0.0178011035509981
1690.26845565062 0.870003200596872 0.0152584271534978
1677.53247495561 0.869680057232061 0.0130411534744985
1665.00308180302 0.869276613793518 0.0113667567389979
1652.46079955127 0.868841539645559 0.00983206049349805
1640.0032919112 0.86838788537018 0.00834643119849854
1627.65417873161 0.86788994515803 0.00711037218099864
1615.40813144314 0.867345476198799 0.00614336974549901
1603.25243009923 0.866770458847179 0.00532024669249853
1591.16072007762 0.866168394373333 0.00460746517949773
1579.15808746012 0.865531348213343 0.00408088035349763
1567.2246906416 0.864882779268775 0.00354911303999861
1555.30975961005 0.86422339514985 0.00300120616049848
1543.48699009075 0.863531103328611 0.0026118866529985
1531.73837156142 0.862819426933175 0.0022713910914981
1520.02615034059 0.862099531725064 0.00189589133799895
1508.40648825481 0.861348211535844 0.00167613415299861
1496.84762511382 0.860583526549046 0.00145634877599887
1485.38476272572 0.859795237952792 0.00132145545049844
1473.97626254704 0.858992075840728 0.00120055258699825
1462.64134477625 0.858174582939345 0.00109164076049739
1451.34625944393 0.857344182515016 0.000983709727498838
1440.11343377342 0.856497957099187 0.000896763367998821
1428.96074135817 0.855636697194156 0.000820803041998164
1417.8389094161 0.854762573059046 0.000736841574498381
1406.80491100179 0.853867589559722 0.00071385283649894
1395.81576586154 0.852960441438421 0.00066787204949792
1384.88872465569 0.852042733976361 0.000605896009998386
1374.01407257717 0.851112501829497 0.000525922344498775
1363.18870233127 0.850166953751349 0.000455942530497966
1352.43809791768 0.849205304995376 0.000403955490498098
1341.74473388324 0.848228822251422 0.000357965034498808
1331.14250158315 0.847236298072521 0.000334969735997781
1320.56481699757 0.846231927126678 0.000287977971998532
1310.05376655416 0.845209651573513 0.000261982172498509
1299.60400819027 0.844173631653626 0.00023598550949866
1289.21309322925 0.843120455630822 0.000221987248497757
1278.89885670649 0.84205301179408 0.00020998861849908
1268.63200474633 0.840971366558365 0.000193990257498666
1258.3997183093 0.83987241753659 0.000192990357498313
1248.26036164999 0.838757600512498 0.00020398931249721
1238.15168669043 0.837631517003585 0.00018099161349816
1228.11882466953 0.836488984112989 0.000164993031499083
1218.13558338785 0.835330187768081 0.000166992870998306
1208.22448505874 0.834156245554374 0.000165992970498352
1198.37029025124 0.832967539227408 0.00015899355399851
1188.57131020014 0.831760317286968 0.000178991836997433
1178.83797707286 0.830539388079798 0.00019199059849806
1169.15408592921 0.829302748242176 0.000200989716498401
1159.52592011657 0.828050520310278 0.000206989043498584
1149.93588908126 0.826785931251089 0.000185991136498753
1140.41537485077 0.825504056018536 0.000176991972497875
1130.98038332179 0.82420733061752 0.000167992765498171
1121.57372812748 0.822893864352072 0.000156993665998195
1112.23496312092 0.821562726273976 0.000158993498998505
1102.95794595579 0.82021923205408 0.000139994968498924
1093.74389957471 0.818856655512887 0.000141994815499036
1084.57631500153 0.817479269260495 0.000129995649498116
1075.48245216326 0.816083588651547 0.000138995002998854
1066.43915916245 0.814671523089918 0.000151994042497883
1057.44546318317 0.813244046782458 0.000149994203498038
1048.51880047665 0.811802140748197 0.000145994534998195
1039.63639987358 0.810343046180798 0.00014299472349899
1030.80983335724 0.80886894851875 0.000126995849998646
1022.06012050311 0.807373824700943 0.000150994170497909
1013.36966445548 0.80586559426741 0.000151994084498175
1004.71965847669 0.804341953460953 0.000141994818498414
996.126700807235 0.802802096181055 0.000129995640498426
987.61142483986 0.801245044731047 0.000122996117998375
979.137683481233 0.799671176594544 0.000120996248998084
970.704838239228 0.798081532113698 0.000106997063998748
962.352596578113 0.796473465381657 0.000117996433998013
954.057853564733 0.794847854184364 0.000134995322997766
945.787390042254 0.793210506343055 0.000117996417498434
937.579023843177 0.791554867487202 0.000107996996998927
929.430547930612 0.789881584193587 0.000110996814498332
921.347872588039 0.788192298158376 0.000114996560498071
913.323177290634 0.786484643348102 0.000133995324997915
905.350460913419 0.784762309860774 0.000137995037498784
897.440187193063 0.783024656733666 0.000134995244498448
889.590086368862 0.781269817411627 0.000137995060998208
881.784487727015 0.779499531966643 0.000122996114498175
874.018344928927 0.777712450136696 0.000119996309998149
866.336873986642 0.775907365527444 0.000139994948498701
858.692508267055 0.77408715670186 0.000136995172998255
851.111903720315 0.772247793545836 0.000161993278998018
843.580511465925 0.770396730522952 0.000152993988998262
836.102290882329 0.768527892568451 0.000159993398998859
828.670768311618 0.766643932603512 0.000156993662997928
821.315245020904 0.764743013187231 0.000168992627498588
813.994837901256 0.762826620625698 0.000179991672998092
806.723692601737 0.760892854808134 0.000194990228497671
799.502060733535 0.758945876909258 0.000183991318998711
792.33067658365 0.756982580526769 0.000173992231998765
785.214468563216 0.755001215443096 0.000195990138498914
778.174867685707 0.753005277876385 0.000217987795498531
771.183234075024 0.750993037466311 0.000242984876498653
764.21359110178 0.748968145904744 0.000224987034998736
757.298238211528 0.746927480639172 0.000212988323998853
750.464024588431 0.744870082269605 0.000219987581498327
743.680837500702 0.74279663024943 0.000232986096999066
736.926188469306 0.740709270836336 0.000237985527498319
730.223601021116 0.738607827590544 0.000226986817498553
723.558074641747 0.736491657331585 0.000215988079998675
716.966568642911 0.734359863879195 0.000220987546498241
710.4183528864 0.732214238245568 0.000219987584498593
703.913881156815 0.730054077451582 0.000206988983498357
697.459773002443 0.727879559924215 0.000198989812498329
691.06193966089 0.725690904029357 0.000199989710998771
684.70595150184 0.723488617965964 0.000191990450498891
678.433980706151 0.721269698231627 0.000218987587498387
672.199149444652 0.719037012024029 0.00023598562349858
665.992662951321 0.716792160293541 0.00023398582599865
659.819540032584 0.714535327653038 0.00020298933199836
653.718902912932 0.712262763075478 0.000198989841998287
647.733645557412 0.709974751932453 0.000266981737497618
641.696421931558 0.707678408570109 0.000239985139998455
635.752443034287 0.705366589170184 0.000261982314498477
629.857423321986 0.703042107505266 0.000277980188497562
623.980583702709 0.700705583341755 0.000275980533997244
618.169643467485 0.698357607693402 0.000289978455998208
612.386945825858 0.695996433015034 0.000279979953998089
606.624178117258 0.693623299359206 0.00025598319299891
600.949402654798 0.691236974075224 0.000285979051498408
595.308180522608 0.688839687464478 0.000286978934498139
589.705518020074 0.68643193279427 0.000278980067998646
584.187653708994 0.684010774853873 0.000307975735497457
578.696464726406 0.681580102125152 0.000319973753498348
573.266075026281 0.679137745490316 0.000342969851498953
567.841812650143 0.676684979758503 0.000351968114498558
562.491952783181 0.674220424820755 0.000359966639999265
557.193477981607 0.671746108098199 0.000368965010998368
551.910985801923 0.669262349975866 0.000369964690498437
546.654489272273 0.666766746319704 0.000348968727998167
541.490984822837 0.66426177509124 0.000368965171498314
536.372322464822 0.661747612711538 0.000384962065997918
531.314504886356 0.65922427190719 0.00042895291249867
526.249161008204 0.656691806321722 0.000439950342998263
521.225675965369 0.65415057264342 0.000427952935998732
516.254441054934 0.651600227497348 0.000424953509998827
511.321656365268 0.649042669063463 0.000411955978998901
506.451467620955 0.6464742048379 0.00043695064449889
501.640846899429 0.643899704967011 0.000457945978998509
496.858627194553 0.641317941045779 0.000475941576998595
492.097803902675 0.638727350200965 0.000481940006498482
487.401681373253 0.636130605000302 0.000509932835498383
482.788656348039 0.633526913351891 0.000570915963498564
478.168838320944 0.630916143106675 0.000604905154998336
473.58070941648 0.62829846644622 0.000632895899498775
469.06419956846 0.625675505637741 0.000699872610497865
464.568037790868 0.62304559370654 0.000732859356998961
460.040058128469 0.620407725225537 0.000718863243498458
455.632322111224 0.617763958138159 0.000738855379998515
451.266049698609 0.61511637209908 0.000780837841998339
447.040074776901 0.612467124967209 0.000901784646498149
442.777440538897 0.609813018421264 0.000973749135498303
438.517041649096 0.607152730733807 0.00103071624099837
434.385165482347 0.604490184353438 0.00113665573699817
430.253971557066 0.601822894979493 0.0012265989269985
426.270031617372 0.599155113669807 0.00140047883649752
422.277500192716 0.596485638474528 0.00158832638049855
418.285504432186 0.59381054873653 0.00172320677149829
414.44575675193 0.591137756223095 0.00192900720249867
410.666912516114 0.588461835923984 0.00215576281299845
406.859540413545 0.585781768286305 0.00232755911299853
403.195692747741 0.58310577576678 0.00261218669999785
399.617737754745 0.580434643838648 0.00298063713149888
396.081965284373 0.577765549541076 0.00336198543999877
392.586130610263 0.575092757642887 0.00370034402449859
389.158856831701 0.572424093584906 0.00409751902949873
385.932775432265 0.569764066831785 0.00464822790149777
382.920164592875 0.56712245009169 0.0053772829669978
379.971222498588 0.564479082709267 0.00609208465749778
377.090065099873 0.561848417788016 0.00688328739849797
374.217761405709 0.559220202773752 0.0076850947074989
371.69001679064 0.556618106177308 0.00875138754749838
369.393899986381 0.554036085510509 0.0100089713054982
367.308817012471 0.551478688448698 0.0114783196404977
365.550809933742 0.548962560142229 0.0132850777649985
364.129422073756 0.546482055897948 0.0153785219749983
363.275450410323 0.54405506812708 0.017939018591998
362.687155948779 0.541668195605375 0.0207489448424982
362.770921592494 0.539347891979007 0.0241081305014984
363.859568037613 0.537159101050278 0.0285788198264985
365.764054800283 0.535068410516858 0.0337552410899983
368.581573899632 0.533094730195201 0.0397489979454988
372.985437659333 0.531329184241113 0.0473427153174987
379.033738876936 0.52976022947993 0.0563683397219982
386.890423492206 0.528445639056584 0.0671494594179987
396.730623722643 0.52740604897607 0.0797329851199989
409.842507001779 0.526817632552749 0.0954424211974985
426.32789234442 0.526688419169939 0.114097161263998
446.768433406575 0.527172671477096 0.136515790218999
472.812604984575 0.528390961773554 0.163384586243498
503.639562651445 0.53039538917858 0.194462519683999
540.612544309917 0.533379570512271 0.230561733258499
586.422708181254 0.537631782935316 0.272973113596498
640.543074658008 0.543223564491649 0.320977550009999
703.054505514997 0.550194657545482 0.373656570693999
774.28700775795 0.55868834573158 0.430553349510999
855.701525567204 0.568860230142934 0.490946858844499
945.965792444875 0.580633826634298 0.552805969456999
1041.0992140941 0.593566048346051 0.612283910104999
1140.45174638699 0.607541982965391 0.668036305302499
1241.99128699405 0.622280445759632 0.717790392264
1344.52243691503 0.637544542725157 0.760576876638
1444.32723407704 0.652988295519411 0.794877521827
1536.54525538852 0.667762624475788 0.819531146903
1621.78657978335 0.681849848838296 0.8356128498505
1698.9167171248 0.695118637762465 0.8441657386815
1766.01598810655 0.707266378159468 0.845932625895
1825.04575827784 0.718568071040482 0.8422286005475
1872.03884643684 0.72836326029029 0.8341590383685
1911.65557426305 0.737429452591954 0.8225472144775
1944.33098249528 0.745662706144208 0.808269030601
1969.64166460885 0.752993558871723 0.7915824913165
1988.16427881097 0.759652186866657 0.7732670949175
2002.23609006338 0.765917234832697 0.752678820197
2012.11251889403 0.771829012495305 0.730363481814
2018.08867132277 0.777396866295683 0.70657468464
2020.81338808328 0.782628684115338 0.681624005202
2020.43567742665 0.787862773060614 0.654074241147
2017.38984477042 0.792896588501483 0.625557888124
2012.14644033097 0.797893690556804 0.595607415606999
2005.30587499824 0.802644360736255 0.565345170597999
1997.40773877555 0.807528172117853 0.533266837788999
1988.25377964311 0.812447541220232 0.499546516730499
1977.9277163678 0.817376427538383 0.464752195055999
1966.78582149844 0.82208500338332 0.43090624316
1954.86878458316 0.826635453961549 0.397414882466
1942.10772993087 0.831029361373234 0.364533849152499
1929.10969822958 0.835169355164106 0.332872743776999
1915.58558236703 0.839128055954143 0.302066097408498
1901.6915854205 0.842912401609008 0.272129868315499
1887.82090138032 0.846487838686165 0.243342289703498
1873.83067032651 0.849700523066078 0.216941141399999
1859.4265368177 0.852692700766992 0.191878421164999
1845.24757606487 0.855262902439411 0.169645112191499
1831.26728272849 0.857511735881629 0.149623359734498
1817.07058539053 0.859567562677443 0.130820964168498
1802.96576437772 0.861279775017631 0.114396713285998
1788.99819901784 0.862776467074194 0.099421014574498
1775.06356962844 0.864012116059911 0.0862640454334991
1761.27759319463 0.865058109816737 0.0743595434429983
1747.60914846932 0.865846451582143 0.0642734866804977
1734.12213759356 0.866453299025953 0.0554411029534976
1720.77098174795 0.866867915410735 0.0479619371844985
1707.47471610232 0.867184131370033 0.0410933344454986
1694.35983879301 0.867365991993256 0.0351430602109981
1681.54145980491 0.867352688028484 0.0305989946594986
1668.68241813828 0.867260882803108 0.026549408618998
1655.90066982999 0.867115687300216 0.0228117707129983
1643.32981251488 0.866865460143864 0.0197783113214983
1630.8177219311 0.866547568800916 0.0171724056759988
1618.34886302228 0.866185602038793 0.0148046712084985
1606.03359773976 0.865753447686001 0.0128856733324982
1593.83133852924 0.865302171108223 0.0109964421529983
1581.65887961436 0.864788190320879 0.00951289821749812
1569.57000204968 0.864239220462534 0.00820530855799928
1557.63643509528 0.863635772844208 0.00723450463049857
1545.71190780945 0.863030081419894 0.00616550230899826
1533.85879165491 0.86238426219903 0.00531221739749821
1522.08632986364 0.861712760009592 0.00456524873849851
1510.43838396754 0.861004291100668 0.00401058006799804
1498.80894959696 0.860281604118853 0.00345771453799792
1487.26951071849 0.859524545971389 0.00308039041049823
1475.79357601742 0.858764809040928 0.00261711538149856
1464.40832433544 0.857976970030506 0.00227257610199794
1453.06269569078 0.857173004264351 0.00194795716499818
1441.77732844352 0.856349746564856 0.00168322013849853
1430.54534391345 0.85550753665441 0.00145542004349852
1419.38864656241 0.854646609728832 0.00126755910199783
1408.32156254556 0.853771782564663 0.00108967670899862
1397.30966921864 0.852871886224683 0.0010017269404986
1386.36893916785 0.851960856239133 0.000896782491498826
1375.51095832965 0.851028091070037 0.000859799962497854
1364.70487635714 0.85008655994324 0.000776836332498698
1353.95492477588 0.849128929409739 0.000705865521498761
1343.24407116621 0.848157460164437 0.000626894374998854
1332.6152689818 0.847169388976123 0.000569913607998407
1322.03171013344 0.846167078660299 0.000510930572497958
1311.5182869605 0.845148724052144 0.000462943246998138
1301.05184174021 0.844114811472546 0.000424952014498436
1290.66778433038 0.843068154561886 0.000378962239998559
1280.34516828401 0.84200204357779 0.000363965397498278
1270.05397970371 0.840923361454201 0.000332971171498331
1259.8264491868 0.839830619022982 0.000303976074498058
1249.66496053648 0.838722329089623 0.000274980487998233
1239.56907820261 0.837594501193791 0.000282979342498324
1229.50809652018 0.836454416872858 0.000263981937498881
1219.53743783787 0.835299706043128 0.000247984086499065
1209.61490497654 0.834128675041049 0.000235985589498666
1199.74951658084 0.832944063061102 0.000211988376498495
1189.92870436164 0.831744014402372 0.000185991076498748
1180.18033068686 0.830524638829268 0.000196989974498019
1170.48046736206 0.829293192352001 0.000166992794998655
1160.85085746263 0.828043154666654 0.000166992842498215
1151.27557659844 0.826777957135819 0.000164993021498194
1141.75306462228 0.825498286893491 0.000151994067998151
1132.28633445654 0.824201350111655 0.000146994454498395
1122.90062441371 0.822887202163805 0.000160993354997641
1113.55537937085 0.821559454337357 0.000150994172997909
1104.2749448018 0.820215125264891 0.000148994324498108
1095.05664794182 0.818854268379943 0.000149994255998265
1085.90547140581 0.817475749640287 0.000163993124497552
1076.79812976109 0.816085070758236 0.000147994384998018
1067.74230067565 0.814677102677224 0.000145994550498352
1058.75323748135 0.81325221826351 0.00014299478949853
1049.81017268704 0.811811531190725 0.000138995075498749
1040.92475505699 0.810354145178004 0.000138995074998149
1032.10807071867 0.808880777446806 0.00014599456649822
1023.34800802968 0.807389641586936 0.000155993790498465
1014.63603434218 0.805883975522709 0.000149994264998066
1005.99301669166 0.804360802009081 0.000162993217498353
997.400708595056 0.802821304080406 0.000160993349498484
988.865769433888 0.801266760927818 0.000152993961998527
980.380438565029 0.799694244034583 0.000159993405499104
971.958640306795 0.798103709105477 0.000182991331498239
963.605795341198 0.796497416883585 0.000197989862498305
955.295344453418 0.794876413012491 0.000193990262998267
947.045636787028 0.793239815569005 0.00019399029649847
938.836050882353 0.791586291576674 0.000187990872498212
930.702449365097 0.789915108684063 0.000204989184998006
922.604988402221 0.788229160397069 0.000193990286498247
914.555585942901 0.786524491193307 0.000193990286997958
906.585278131754 0.784804229027953 0.000199989643998144
898.65492052364 0.783070280370163 0.000195989934498764
890.768744594308 0.781317498316957 0.000189990657498362
882.947870844795 0.779550816993648 0.000172992256998183
875.194406915931 0.777766571017478 0.000166992804498722
867.494198331676 0.775965750339682 0.000154993824498351
859.853443250274 0.774147955307139 0.000155993755498129
852.262377461371 0.772313692951567 0.000163993087998082
844.73573078286 0.770464673160536 0.00015599372249897
837.277063777314 0.768595912559784 0.000188990750498275
829.819635852332 0.766715485543961 0.000171992322999137
822.445592042501 0.764817784257915 0.000174992049497669
815.146129054429 0.762902122132111 0.000200989508998828
807.872731627977 0.760971823408792 0.000202989390498343
800.646662514719 0.759026167851442 0.000207988906998913
793.500215474365 0.757062325115006 0.000231986271998053
786.386559341713 0.755085185785505 0.000236985669498924
779.34175827646 0.753091910628678 0.000253983497498167
772.320446143287 0.751082346376078 0.000255983264498161
765.368855828184 0.749059856524405 0.000254983398998321
758.472766051854 0.747021971018813 0.000255983270498028
751.615753255462 0.744966713317343 0.000255983260498471
744.779139290405 0.742900522259338 0.000223987173498696
738.024937457324 0.740816690466368 0.000224987091497653
731.323711001556 0.738717999809467 0.000221987401998858
724.690383651505 0.736602620111931 0.000236985630498454
718.101862452596 0.734472929385756 0.000253983477498609
711.564707952434 0.732327925663648 0.000275980540997645
705.052207886985 0.730170426719256 0.000289978493498433
698.612693350099 0.72799799782607 0.000302976548997913
692.182849814042 0.725812480489445 0.000280979803498393
685.840426476668 0.723611958007838 0.000286978842497954
679.527154398064 0.721397341582312 0.000279979854499013
673.290321831859 0.719167812867885 0.000299976779498445
667.092362809301 0.716925391574241 0.000318973771997966
660.937204376536 0.714669774252062 0.000312974877497596
654.839418910975 0.712399988593679 0.000332971639497859
648.78908128693 0.710116572347788 0.0003549677124981
642.780260695418 0.707822179491218 0.000347968962998824
636.7919730485 0.705514922841405 0.000326972471498488
630.884589613794 0.703193522780055 0.000338970411998596
625.042864497321 0.700859096219438 0.000374963803998485
619.208529688168 0.698512539850417 0.000360966543998198
613.431307293511 0.696153712436327 0.000362966168498513
607.695849955946 0.693782607694607 0.000368964858998289
602.002135660984 0.691399484124018 0.000358966728498
596.343528162878 0.689005882101995 0.000346968915498569
590.791205966891 0.686600065231195 0.000386961215498638
585.234139089423 0.684182783071313 0.000388960791498638
579.708048153503 0.681754050050074 0.000358966558498652
574.264169582134 0.679314213626746 0.000368964610498734
568.816573754576 0.676863573600399 0.000352967561498274
563.430595241393 0.674402340759578 0.000357966861498804
558.145266147501 0.671930566232474 0.00040195827349776
552.866160637807 0.669448849526612 0.000399958331998462
547.653376281954 0.666957322248151 0.000429951229498515
542.457839227831 0.664455682740684 0.000424952187998873
537.332539563967 0.661945227144866 0.000452945996498033
532.288045794787 0.659424773268412 0.000520928445997826
527.262892054284 0.65689428700117 0.000567915371998406
522.240360564149 0.6543562717699 0.000550920692998447
517.273171250248 0.651808558987201 0.000568914950497823
512.356214124314 0.649255020082407 0.000593907094998625
507.476334280635 0.646691400936389 0.000628895453998468
502.679796737283 0.644119764506542 0.000690874188997714
497.957480137309 0.641541314769727 0.000771842353498253
493.224565261006 0.638955121893783 0.000820821865998633
488.58333572103 0.636362916878193 0.000913778249497899
483.877431311757 0.633761945987925 0.000903783421998594
479.330255459545 0.63115459107465 0.00099074094349838
474.771435786106 0.628541973159552 0.00105970352699802
470.28385360561 0.625922764577566 0.0011506508749981
465.868811151365 0.62329805599928 0.00128156608499796
461.417572491077 0.620666790774552 0.00134052548649821
457.03525574652 0.618030365709742 0.00142546635099794
452.707744036129 0.615390059445553 0.00152338929849849
448.4915428554 0.612745818031943 0.00168625164949843
444.25618188319 0.610097781147848 0.0017971472599988
440.133288215982 0.607445683884989 0.00194600214649832
436.020544814835 0.604789570729836 0.00209084918649838
431.9773033851 0.602131621529979 0.0022936166179981
427.942967936354 0.599468526411368 0.00243544248149863
424.066987856513 0.596809366138371 0.00270707796049885
420.141241978369 0.594143991038909 0.00293972935249842
416.289060582812 0.591474056613648 0.00312044638649844
412.588505738038 0.588811968326603 0.00345487394049826
408.875341575146 0.586147546120248 0.00376826018149834
405.354204718315 0.583492207506712 0.00424824596099804
401.991295394312 0.580843522257554 0.00484779485399789
398.648344812788 0.57819054419529 0.0053843677794988
395.504181250508 0.575552630602612 0.00612014135999817
392.440820584316 0.572923316169187 0.00695224643699766
389.408623464769 0.570295270891217 0.00774115104299855
386.640912560658 0.567686798330961 0.00876760011149913
384.106494241415 0.565097595236116 0.00997955651449822
381.807407838739 0.562523944743587 0.0113288548274985
379.504611426011 0.559968973337902 0.0127983259479985
377.701537401271 0.557446516262774 0.014624910938498
376.164542727296 0.554954035057666 0.016693384827999
375.197930861051 0.55253498237912 0.0194236028654978
374.72164456067 0.550157845287498 0.0224816660704985
374.8281293444 0.547853709753052 0.0261358701089984
375.321254314581 0.545610012910369 0.0302143566399991
376.959008387463 0.543492474747904 0.035372955069498
379.322582674725 0.541484335182063 0.0412993218859989
383.220882242517 0.539638647901448 0.0485552277659985
388.589257933319 0.537982246893788 0.0572031485819983
395.248798632641 0.536522325461994 0.0671854371179985
404.172712399718 0.535361974303486 0.0793679122384984
415.861228339731 0.534577797611949 0.0941737816814989
430.388093657256 0.534201080451471 0.111648999186999
448.97844471033 0.534356724040795 0.132702835044498
471.955706705842 0.535133689547375 0.157556266374499
499.843980675316 0.536648534012949 0.186713843401499
533.179529994582 0.53901216147305 0.220428945543999
573.293794890665 0.542377580251192 0.259183334793999
620.715349962613 0.546926717253719 0.303361875778999
676.785242566725 0.552767689664151 0.352779111360999
741.066408331513 0.559949255265941 0.406487742246499
815.18467531633 0.568704597274007 0.464530494211499
895.561898129244 0.578669257289084 0.523374789388499
983.31436823585 0.59001412344362 0.582644012795999
1077.26431128489 0.602586385243833 0.640389215249999
1174.34216524455 0.615923300523502 0.6934054461015
1272.40429639273 0.629869259204669 0.740593552002
1369.10098833126 0.643976482350173 0.780489576168
1461.94231383013 0.657864607114176 0.812059003594
1549.88592231225 0.671438493727132 0.8358270141555
1630.97246836839 0.684381157359392 0.852052624305
1702.20917826461 0.696266762484995 0.8609859209495
1765.70376450563 0.707333502863428 0.8638981047755
1820.83468861975 0.717421819226239 0.8621718212495
1868.03329054992 0.726609341506811 0.8564966420495
1905.93610092602 0.734725722932622 0.8477632486865
1936.55185788601 0.742106510740639 0.8360998960845
1961.51080826217 0.748793701320624 0.822413741859
1979.55719797989 0.754875219490585 0.8067233183225
1993.52496996475 0.760564914845506 0.789310068452
2002.53326040197 0.765819595850224 0.770157339204
2007.58847505628 0.770819250377079 0.749482851493
2009.3697098471 0.775534983582999 0.7275189791055
2007.64340904592 0.780266904362832 0.702915344071499
2003.82194987725 0.784906439484345 0.677123869638499
1997.90003792001 0.78944021727724 0.649953794240499
1990.09660732994 0.793903590852001 0.621678653483999
1981.35040945803 0.798431158650283 0.591958244515499
1970.39872544447 0.802948726274055 0.5609500880785
1958.14756770034 0.807505662926565 0.528615149379999
1944.69141137039 0.812121994083951 0.494800953099999
1930.36192528335 0.816692666920648 0.460587291976499
1915.36924594577 0.821060608242283 0.427206367970499
1899.73211393355 0.825392832752322 0.393557611891499
1883.74109651341 0.829505762937014 0.360915657556498
1867.62859149634 0.833446289759753 0.329239081982999
1851.3754770241 0.837218228783489 0.298361586787999
1834.81931517189 0.840703876281039 0.269290260816499
1818.53569045131 0.843995224367462 0.241326707545999
1802.19061481814 0.847037153431558 0.214897412884999
1786.135898867 0.849650373397707 0.191491311513499
1770.09123031785 0.852077313261616 0.169223969228498
1754.12991023501 0.854226419630782 0.148818828550499
1738.712933105 0.856042597884058 0.130797331822999
1723.52320839948 0.857581617401245 0.114716279206499
1708.61750530294 0.858895408989069 0.100166653468499
1693.84003385573 0.859971026717359 0.0873027785774985
1679.37625647521 0.860842610292391 0.0758178415404992
1665.28911140223 0.861430519875251 0.0664505057754984
1651.42432235466 0.861899439724939 0.0578473047094984
1637.90292394918 0.862206909511468 0.0503677998559989
1624.27068951633 0.862447657865359 0.0432647694054989
1611.09754172005 0.862486096528303 0.0376472331099986
1598.04203368145 0.862404711528838 0.0328721180654989
1585.0847239034 0.862281009263015 0.0282874501554977
1572.33836393495 0.862053893568935 0.0244100244834989
1559.8026306701 0.861729147317077 0.021198531771998
1547.37077362646 0.861371022917462 0.0181270975644982
1535.07298398513 0.86093422151497 0.0155821193004991
1522.95414476583 0.860429526076581 0.0134765181164985
1510.95948181319 0.859879700876812 0.0116160527744992
1499.00178427457 0.859290020979377 0.00996455499999804
1487.1835050664 0.858654226416084 0.00858139965849758
1475.50684846726 0.857975104981567 0.00744425462549902
1463.90117340931 0.85727444254274 0.0063542647959981
1452.43388442091 0.856527673513433 0.00554581376449825
1440.95009947616 0.855769330853064 0.00470710471799862
1429.64555968432 0.8549720741496 0.00409254806999892
1418.43715582789 0.854145095975708 0.00360155206349844
1407.24417462589 0.853312405330814 0.00303754867999839
1396.12451647986 0.852455145977846 0.00256026266799825
1385.12528462531 0.851565935802216 0.00224666222899861
1374.18429707088 0.850656560971434 0.00198196012849849
1363.33733494854 0.849725034729078 0.00178715459349832
1352.51024206939 0.848785923613256 0.00153837272149859
1341.78034731065 0.847826670215788 0.00133952316499863
1331.09949418514 0.846850800296562 0.00115064972249834
1320.50837547178 0.845853950506833 0.00101272919149797
1309.97709826375 0.844840996500071 0.000897787465998556
1299.51815309125 0.843810282593608 0.000814825404997999
1289.09481660063 0.842763185344417 0.00074885173499839
1278.75089734926 0.841701808740489 0.000678877269497891
1268.44773691053 0.840627981598577 0.00058390931499841
1258.22236919517 0.83953507480167 0.000525926011998745
1248.07447797098 0.838426477979631 0.000475939357498123
1237.98078367862 0.837299678657891 0.00045494461499862
1227.94270331689 0.836156099263207 0.000442947469997956
1217.9670555373 0.834997575476332 0.000425951327998497
1208.07289710379 0.833823017216311 0.000428950729498445
1198.21596418477 0.832635552354776 0.000397957455998577
1188.42312598254 0.831432323838407 0.000372962649998199
1178.65849312985 0.830216572318364 0.000314973847998279
1168.96209340186 0.82898366973891 0.00027897960449863
1159.34294733817 0.827731452712817 0.00028097925149817
1149.80115286684 0.826462301590055 0.000284978862997609
1140.30464146655 0.825177240992563 0.000301976235498103
1130.86399566323 0.823877679449855 0.00030997506599828
1121.49532654812 0.822562136827659 0.000313974646497961
1112.14871965926 0.821232608868639 0.000297977111498371
1102.85685481068 0.819888694104472 0.000267981462498845
1093.62395779427 0.818528381128991 0.000239985127998721
1084.45860660039 0.817149981142359 0.000227986622498233
1075.3673917628 0.815754161218713 0.000219987610497907
1066.32492472601 0.814343825585455 0.000207988917997559
1057.32758458611 0.812917644062754 0.000199989736998862
1048.39436228752 0.811474366479152 0.000188990809498635
1039.54242182218 0.810014163506229 0.000200989653997952
1030.71295730959 0.808539049110258 0.000190990633497812
1021.95515803352 0.807047027270083 0.000184991200998685
1013.2704493207 0.805537100795225 0.000196990030998268
1004.64119262953 0.804011243863924 0.00019998971699775
996.074703811303 0.802470256905406 0.000192990425998407
987.551360216664 0.800910414552902 0.000208988800998733
979.071472513961 0.799338039460833 0.000182991401498911
970.666687225464 0.79774828972637 0.000179991671498736
962.284846360199 0.796142770422562 0.000149994206498749
953.997458992104 0.794518269741944 0.000158993471998214
945.748874482901 0.79287811715561 0.000150994108997993
937.544747726384 0.791222131426662 0.000138995024998811
929.413350439324 0.789548137366779 0.000145994541498218
921.34339554658 0.787860373737234 0.000139994924999165
913.281891661494 0.7861572167201 0.000102997259498916
905.308182400085 0.784434339505082 0.000102997262498405
897.399576624355 0.782696213304696 9.99974039986862e-05
889.581355678923 0.780938467272329 0.000132995447997941
881.771609732676 0.779166904201071 0.000130995587998006
874.01858292238 0.777378879700706 0.000130995587498739
866.315142083915 0.775574401461951 0.000132995461998187
858.65230615649 0.773753993503527 0.000134995309498454
851.068855613859 0.771916925617755 0.000149994233998307
843.540871409226 0.770064120074188 0.000148994315998574
836.047743815094 0.768197900732615 0.000124995992999088
828.614224785101 0.766315066313607 0.000113996669998229
821.254593292624 0.764414346061817 0.000120996255998485
813.948841895066 0.762497125598741 0.00012799581049816
806.684776518492 0.760564196429902 0.000139994996998016
799.474209116723 0.758616249912687 0.000141994860998529
792.337166322916 0.756651282943085 0.000156993705998199
785.200741069085 0.75467251914582 0.000139994995998483
778.15796776101 0.752677322614768 0.000145994526998372
771.152576329715 0.750666240732115 0.000150994168498619
764.185657589986 0.74864164381096 0.000137995142998171
757.285786340207 0.746599846360227 0.00014499463799833
750.430640685321 0.744544011688368 0.000134995357498613
743.630802067953 0.742473073253627 0.000132995479498632
736.886739564741 0.740385626145557 0.000138995065498082
730.198862056473 0.738283335344993 0.000146994462498329
723.585295992092 0.736165971560918 0.000172992290998208
716.995189633666 0.734034251751564 0.000188990827998725
710.450959112128 0.731889321824009 0.000181991493498845
703.957950607155 0.729729515905133 0.000177991893498763
697.515748427325 0.727554998134007 0.000178991811497498
691.132498838764 0.725365871703734 0.000188990822498236
684.806697858714 0.723162337275483 0.000213988260498454
678.486151404648 0.720945909987074 0.000205989115498628
672.248957671376 0.718715106645221 0.000206988957998533
666.017574626789 0.716470717317941 0.000188990801998856
659.853758463273 0.714213437641393 0.000175992033498606
653.775301761639 0.711942019068071 0.000195990111498068
647.715327575561 0.709657833009315 0.000190990619998499
641.749319140218 0.707359138443577 0.000242984857997786
635.791094804769 0.705047884677708 0.000252983635498749
629.886178545794 0.702724734871281 0.000251983682998391
624.048517042478 0.700387953390212 0.000274980629997756
618.269101728705 0.698040112436294 0.000293977804498247
612.49202657112 0.695679997699194 0.000291977875498617
606.772017431226 0.69330833602888 0.000299976751498399
601.099697485267 0.690923904519482 0.000294977409998398
595.45242161959 0.688527259339982 0.000285978668498443
589.871377268996 0.686120470241871 0.000288978265998274
584.377007112103 0.683700983777018 0.000324972647498201
578.916371084312 0.68126966053767 0.000354967536997375
573.47912908276 0.678828736850689 0.000374963731998412
568.098355131717 0.676377128386603 0.000403957939997923
562.757186666077 0.673914596669615 0.000406957156499188
557.438712926027 0.671441932256679 0.000425952894498427
552.19534994257 0.668957948422063 0.000461945046498435
546.969263130809 0.666465168316803 0.000490938062998714
541.833311499038 0.663962210177003 0.000528928128498807
536.665264063889 0.661450423607054 0.000510932686998866
531.622019527726 0.658929479804713 0.000541924079498712
526.618425643478 0.656398988290545 0.000592908967497863
521.634310450449 0.65385978995155 0.000621899779998158
516.683976412059 0.651312643044945 0.000638894474498497
511.753535625177 0.64875508595802 0.000673882752997623
506.851543818836 0.646190695405559 0.000670883665997879
502.014969500359 0.643618947774138 0.000686877295498545
497.167650560367 0.641037991753024 0.000660885896998309
492.418919517756 0.638449823006437 0.000689875833998155
487.705839409174 0.635854710745131 0.000708869112998278
483.028515836498 0.633252312235547 0.00072786276949699
478.435681465307 0.630644952324052 0.000793836516998936
473.840318778568 0.628028518872369 0.000807830990998348
469.339257954328 0.625408386362037 0.000875801672498788
464.876253306636 0.622781373902595 0.00095676357949781
460.512872729289 0.620151311027523 0.00106470739599807
456.182988612489 0.617513383289775 0.00117664314249755
451.856618563425 0.614871349110054 0.00126558689049827
447.554868812766 0.612223916767424 0.00134853071749796
443.277140640278 0.609572124165177 0.00143846705149797
439.052097785692 0.606915339745006 0.00150941328549814
434.949658738643 0.604259519099567 0.00167827398799791
430.93039911619 0.601600541123311 0.00187509445899825
426.852476319514 0.598934700693389 0.00198298754949866
422.880420516634 0.596269092734396 0.00216679125749863
418.94087581373 0.5936018350414 0.00235556935549863
415.077044729398 0.590931299363517 0.00257329259699857
411.282203547268 0.588260290920177 0.00282194868899843
407.598501756272 0.585596144528832 0.00315742569299871
403.979002220678 0.582930442378674 0.00351481114499774
400.325617481015 0.580258882517677 0.00378629959999843
396.973771196163 0.577604957342625 0.00434811613299757
393.665131696719 0.574951916145264 0.00490577975149864
390.478449094915 0.572303969991928 0.00550815593399812
387.342891960689 0.569659835238041 0.0061571856389987
384.433526999525 0.567030926895334 0.00697838295899822
381.723977693528 0.564428796365275 0.00806411966599885
379.066083077266 0.561829075562764 0.00912835049549821
376.704353129535 0.559248691189319 0.0103829434154984
374.620726775573 0.556699539584843 0.0119378692874981
372.768643474046 0.554172025056757 0.0136911635864979
371.282869724059 0.551695434317569 0.0158732535394986
370.177772155825 0.549252137449644 0.0183103906674984
369.763209586059 0.546877684062065 0.0213971786429981
369.58292529094 0.54455279856308 0.0247660851669977
370.188233731002 0.542304313818861 0.0287830886049983
371.516086415807 0.540161681292683 0.0336110630719982
374.119057880323 0.538155043421748 0.0395361856219981
377.789027787307 0.53629775123454 0.0465841698014987
382.894013265965 0.534632763108284 0.0550610689459978
389.651586953065 0.533186257802985 0.0650885836379987
398.64479441777 0.532032064460312 0.0772092404059983
409.840634007379 0.531203239242477 0.0915421955229981
424.300312894874 0.530818044866029 0.108881047858999
443.034866656145 0.530981065886819 0.129836382453498
465.664317496974 0.531756110492894 0.154565899801999
493.535743120046 0.533251474941447 0.183531954142499
527.612803777168 0.535659603864249 0.217665890444498
567.717095000564 0.538981394362102 0.256391966419499
615.862325017898 0.543495610251325 0.300861650219999
670.778474168411 0.549159045876739 0.349903434647999
735.21313346853 0.556248775257894 0.404400670485999
808.753094718313 0.564782331194506 0.463091694015999
890.906326401363 0.574619126400412 0.523984894194
979.105295214539 0.585641746432253 0.585333528661
1073.67679528761 0.597745861737607 0.6455902742255
1172.14528903347 0.61055023115363 0.702349821479999
1270.43704896149 0.623640111647036 0.753575673537
1367.81968642546 0.636784133899374 0.7986277261985
1462.64062509442 0.649727859643031 0.8370251712835
1551.65993778998 0.662025274449944 0.868258386425
1634.98303314198 0.673605871348847 0.8931205259805
1710.93556969284 0.684246418646831 0.912179271139
1778.53361786796 0.693815628819647 0.926202833897
1838.21444310181 0.702379614318442 0.936386042084
1889.9697158366 0.709891952768631 0.943238470788
1934.45938252696 0.716350957814932 0.9478085741845
1972.40846438448 0.722009660287845 0.9506176308155
2004.51289232276 0.726880797672971 0.9521936862435
2031.49690462317 0.731012373021604 0.9529867290395
2053.91593590466 0.734551148272041 0.9530489507315
2071.96560505918 0.737517054894748 0.952831367243
2087.18565483367 0.740050137840336 0.9523039268835
2099.2412513883 0.742112078628281 0.951729331002
2108.20244356343 0.743854887757362 0.9509911050285
2115.71391593683 0.745330481691796 0.9501802634025
2122.15725599175 0.746604335361995 0.949373126366
2126.67402375267 0.747650983674427 0.948552375553
2130.49215090912 0.748564890829858 0.94779770778
2133.35823824179 0.749319597027585 0.947053718363
2135.29613724288 0.749989407874098 0.946256147905
2136.71759079372 0.750563037221721 0.945544844703
2137.7660664503 0.751080759569102 0.9447411933775
2138.32055667696 0.751505313620696 0.9440310991005
2138.20443665564 0.75192801051758 0.943168019828
2137.94822097573 0.752286833664139 0.942411546144
2137.39820975514 0.752566731275237 0.941831835508
2136.57235903218 0.752830184554422 0.9411600418305
2135.24275293024 0.753105320855247 0.940280333507
2134.1745818909 0.75333855781074 0.9395211020215
2132.77086080703 0.753580264042062 0.938658817537
2131.94008021169 0.753778265437762 0.937979142506
2131.0251058467 0.753985116537302 0.9371249928275
2129.59168313329 0.754198821947618 0.936221919839
2128.18211484863 0.754376202923284 0.9354491690885
2126.71753979396 0.754554027268368 0.934622073838
2125.13182072146 0.754727018173757 0.9338459990975
2123.18770190339 0.754883751946 0.933062988762
2121.07882246755 0.755054036688161 0.9322091953065
2119.08862501452 0.755236099702647 0.9312387526035
2116.6349903043 0.755418575634005 0.9302499120985
2114.55170919574 0.755586997568725 0.9293910855645
2112.21386216475 0.755779302529396 0.928319430778
2110.57673092142 0.755968549199143 0.9272379429305
2108.52127386064 0.756147165378917 0.926201268327
2106.09380783629 0.756340712329166 0.9250637765835
2104.05852806857 0.75651966553276 0.9240460782215
2101.9398327798 0.756715272173514 0.922901320616
2099.10089198714 0.756910105496741 0.921765244459
2096.45591609452 0.757103907432045 0.920610812868
2093.88026666516 0.757288957638202 0.9194525767415
2091.08391769504 0.757478317319944 0.9182818882665
2088.59677509338 0.757669629736995 0.9170764570515
2086.06684109075 0.757869507180975 0.9158474947375
2083.47247542208 0.758106757849351 0.9143279957175
2081.19041944305 0.758319884912099 0.912984393234
2078.74749521701 0.758511313116002 0.911778044113
2075.92467140457 0.758724349327226 0.9104110199565
2073.13965259371 0.758947801206416 0.908925928629
2070.37848443002 0.759157123318501 0.9074885652345
2067.70349769379 0.759368461235714 0.9061026346
2065.00443512053 0.759603325640525 0.9045262014025
2062.06384320543 0.759849317505823 0.902892129604
2058.94993972933 0.760083776633618 0.9013260005335
2056.10284766039 0.760315208202535 0.899776547414
2052.79155780663 0.760550103365252 0.89822555054
2049.36213612835 0.760803536486299 0.8964959981105
2045.9966390844 0.761049477684284 0.8947896159015
2042.62413736263 0.761314594571933 0.8929411686825
2038.97114804873 0.761587717673966 0.8910345858995
2036.25615067851 0.761875482791788 0.889013185019
2032.85921112555 0.762159364139509 0.886968925153
2029.39079198148 0.762462395075092 0.884841462958
2026.07616935573 0.762721188105036 0.8829782223255
2022.12694876654 0.763021621677031 0.8808110773995
2018.34778697226 0.763321309381618 0.878635133154
2014.65093519203 0.763632057012865 0.876363349392
2010.90242411213 0.763945790313233 0.87407490846
2007.02738362078 0.764261925455616 0.8717332995765
2003.09355193262 0.764589260429892 0.8692876170015
1999.21994802017 0.764944534137806 0.8666497323405
1995.23796528886 0.765269628826393 0.864173583768
1990.96722844185 0.765602760256761 0.861692305855
1986.1967398464 0.765992101965216 0.8587246270965
1981.67094630592 0.766357989003732 0.8559263829
1977.30661759522 0.766720512474734 0.853106156718
1972.45385271408 0.767091308346465 0.8501814371865
1967.8147414632 0.767468973088478 0.847204909426
1962.79734847818 0.767874220916693 0.843996587822
1957.49636758497 0.768317482804456 0.8404919994855
1952.54073595207 0.768760369883706 0.836963310338
1947.64115995382 0.769176249262565 0.833617561989
1942.19198599297 0.769631075566807 0.8299513261995
1937.01859935482 0.77010717802371 0.8261178502675
1931.30201316217 0.770561105976167 0.822383199225
1926.0169108137 0.771059699141222 0.818290143783
1920.90234636406 0.771508364499141 0.8145228659325
1914.85934378532 0.772013864659753 0.8103084719255
1909.07023651922 0.772491236569993 0.806233881322
1903.2080520368 0.773013267076255 0.8018318239645
1897.01953772298 0.773561898827706 0.7971442229945
1890.70172053391 0.774123632820796 0.7923047460645
1884.31805191214 0.774702291868819 0.78728761835
1877.86146242813 0.775282403404441 0.782209461422
1871.14174051307 0.775887674857666 0.776883078388
1864.35482285155 0.776488975152047 0.771515455185
1857.46920055981 0.777158853578149 0.7655300148605
1850.16107857008 0.77783582962542 0.759463579877
1842.87269177902 0.77852232159472 0.753217636227
1835.5804726596 0.779240397415132 0.746673951291
1827.93076184239 0.779985990820797 0.7398089635785
1819.62601372615 0.780825759889274 0.7320845123035
1811.30519192106 0.78166078456736 0.724352437974
1802.91832428336 0.782513380630505 0.716355647402
1794.53976582962 0.783387065203346 0.7080953245195
1785.86716772047 0.784343999030893 0.699050407224
1777.2552020723 0.785286477892221 0.6900053542195
1768.26683980064 0.786323911981424 0.68006757374
1758.36511603704 0.787514389010286 0.6687023021925
1748.48926015186 0.788741523466989 0.656898074945999
1738.57786011523 0.789952667480001 0.645103097051499
1728.50432587034 0.79120886476415 0.632754156067
1717.69797517848 0.792657632864969 0.618624833137
1706.86523597737 0.79415033656611 0.603925088846499
1695.58793779585 0.795691767765717 0.588656600980999
1684.1008923928 0.797305262841386 0.572582714932999
1672.65193524337 0.798978786517744 0.555791593493999
1660.66784932741 0.800761197807334 0.537847276874999
1648.1328171441 0.802677792537164 0.518493093754
1635.3321136186 0.804646037699179 0.498461633419499
1622.5986450899 0.806559690769305 0.478662552879999
1609.70236565645 0.808566724195394 0.457778965176499
1596.09388619023 0.810695692617312 0.435539516082999
1582.42660981413 0.812859709550124 0.412682499892499
1568.83097325018 0.814919569667109 0.390440511079499
1554.86445917371 0.817072050149599 0.367052533398999
1540.97926589254 0.819115371620545 0.344310940652499
1526.49149262397 0.821220748438235 0.320683477287499
1512.38888873978 0.823131700636415 0.298447165247999
1497.95918865657 0.82503424054742 0.275943622111999
1483.61496606974 0.826832023512848 0.254030062742499
1469.32691214113 0.828520051360325 0.232739685856499
1455.48936610402 0.829945534498675 0.213505169696498
1441.4446004057 0.831360901399902 0.194003636614999
1427.46540155474 0.832583825859151 0.175924949808998
1413.63996594331 0.833698139834681 0.158485705118999
1400.13757211233 0.834574649322884 0.142915355665499
1386.7272093039 0.835317491953621 0.128275001301999
1373.63250930053 0.835877185511813 0.115009628011999
1360.84753201862 0.836270019841394 0.103013899403499
1348.09933859236 0.836557361297124 0.0917115757999986
1335.64378185553 0.83670011206806 0.0814966776349982
1323.4529888204 0.836668092437795 0.072677770602999
1311.44813846071 0.83650511835382 0.0648610416334987
1299.62193804785 0.836251411231658 0.0576433885919982
1288.04845128336 0.835855601017178 0.0515668062984983
1276.56143762398 0.835396979673959 0.0458708749944987
1265.1943058697 0.834878997535517 0.0405298660054986
1254.03012421328 0.834279323957706 0.0357620135169978
1242.99901009808 0.833595602118063 0.031611206043499
1232.2296180333 0.83281404916794 0.0282218863279984
1221.52539816897 0.831994684696306 0.0249935900974986
1210.99134350601 0.831108969671417 0.0222524643349988
1200.59438590737 0.830166045215368 0.0198811734549972
1190.30407614508 0.829183015313706 0.0177335244124979
1180.07903231343 0.828169501797804 0.0156957401229989
1169.94417572355 0.827110071649305 0.0139577548619984
1159.88714508403 0.826023349521106 0.0122989933859993
1149.92205977991 0.824904692206718 0.010779171711998
1140.10797268565 0.823737586482834 0.00958675094449823
1130.38475296821 0.822540238028529 0.00852944946299872
1120.75897794336 0.821307278703252 0.00766828375499828
1111.22962699094 0.820048717533055 0.00688934744149849
1101.76968683704 0.818766891879941 0.00618156895299904
1092.39878200703 0.817458554089808 0.00556415554899814
1083.09418085676 0.81613144439036 0.00497832643399831
1073.81999802158 0.814788728003966 0.00436631741299798
1064.61426902051 0.813426263734694 0.00379794121699817
1055.53319956189 0.812029633397733 0.00342986710649884
1046.564202173 0.810611530097328 0.00311363225699868
1037.59306787518 0.809181924876732 0.00272442199599854
1028.73931437542 0.807718225601722 0.00253777302649838
1019.92636908789 0.806246253166988 0.00224727523849866
1011.14566131251 0.804756820882083 0.00196068592599807
1002.47693224467 0.803240140165328 0.00180488791599887
993.830860858554 0.80171117657977 0.00158514019699851
985.274726538691 0.800165648805045 0.00139533993099883
976.764913090803 0.798597592733479 0.00125546446299862
968.32002436766 0.797010161278005 0.00115854500149848
959.942809732747 0.795407907176942 0.00102665065049834
951.62081389015 0.793783270336578 0.000979678381998417
943.380678234276 0.792144091487993 0.000904730591498426
935.197816225904 0.790488023216541 0.000832775795998275
927.067966710456 0.788813947291556 0.000785801154998156
919.006855013526 0.787121867342824 0.00074882484649863
910.957857184649 0.785417018704961 0.000673857661498078
903.000697302971 0.783691972519304 0.000643871881998215
895.109921311779 0.781950652420097 0.000626878526998165
887.240211710654 0.780195051483177 0.000558906088998778
879.450707347838 0.778421134749205 0.000546909994498801
871.72741096636 0.776628084798105 0.000555906821499308
864.041018167065 0.774822556614002 0.000502925821997957
856.416103680033 0.772996713720966 0.000520919420498256
848.865031316564 0.771155165957875 0.000531917626998224
841.352589667566 0.769299965904158 0.000502928347998588
833.86732055079 0.767429275724594 0.000455940913497987
826.432128056044 0.765542846575769 0.000406953548498512
819.06013102092 0.763638026351989 0.000394956871998531
811.771363419149 0.761715065618326 0.000421951004498156
804.509766077056 0.75978287525991 0.000370962188998791
797.292388493837 0.757833177703646 0.0003239709714985
790.147067414766 0.755865283593467 0.000303974949498964
783.039120986315 0.753881326106903 0.000288977546498925
776.020740015167 0.751881882352588 0.000299975930998175
769.047177758175 0.749864982872573 0.000313973888498187
762.106834773138 0.747833179851846 0.000322972157998702
755.197649689724 0.745790060337804 0.000287977767998493
748.37174100537 0.743729804129901 0.000285977958998873
741.571016520299 0.741654221148469 0.00026198153099799
734.850415687455 0.739563044996255 0.000263981385498435
728.163342046981 0.737459040870149 0.000238984942498299
721.515680011272 0.735338635201453 0.00022198709249821
714.946914957812 0.733202286222494 0.000227986428997795
708.430604767477 0.731053272725157 0.000234985763998163
701.960361902349 0.728888852311046 0.000237985386497885
695.53224924566 0.726709950156707 0.000242984742998442
689.184080252858 0.724516100653476 0.0002719808624988
682.854424582974 0.722310080480875 0.000257982820498492
676.609293207992 0.720088245935691 0.000277980026498148
670.404050456738 0.717853085117373 0.0002949774419988
664.236958961375 0.71560436903211 0.000321973007498588
658.104308606029 0.713342701852179 0.000330971478498587
652.007566041461 0.71106745637704 0.000322972911998898
645.97065046331 0.708779415293937 0.000307975345998357
640.010568741261 0.706478127037006 0.000334970790498157
634.077967169824 0.704164137639537 0.000322972714998704
628.185978391849 0.701837330725923 0.000343969101498587
622.328100375699 0.699497193515303 0.000348968379997983
616.523551531939 0.697146287162942 0.000340969729498597
610.807278482814 0.694782815474276 0.000384961324498168
605.122980426955 0.692406840792741 0.000403957587998383
599.433062343386 0.690019676078367 0.000400958164998522
593.854416160778 0.687620150440115 0.000427952603998305
588.305844126874 0.685208984802242 0.000444948798997813
582.792375278044 0.682787890706499 0.000444949015997786
577.345057282347 0.680354106862264 0.000477941045497698
571.91818647292 0.677909447889855 0.000474941898498615
566.536432308367 0.67545414481045 0.000488938467997579
561.201992710879 0.67298981359206 0.000481940054498531
555.907874902691 0.670514055994071 0.000495936819998044
550.651292134186 0.668027991432204 0.000497936346498973
545.43873496906 0.665532648543176 0.000498935883998963
540.31701340441 0.663028309990857 0.000537925531998162
535.203064393502 0.660513469095146 0.000565917563498552
530.162974354894 0.657990426367036 0.000598907549999139
525.075297446848 0.655458210956368 0.000592909434498301
520.043828144099 0.652917004810144 0.000569916153998484
515.054534586748 0.650367042483046 0.000555920083998518
510.171122736729 0.647809733908779 0.000582912221498422
505.316533895259 0.64524355587349 0.000626898780497709
500.522754274046 0.642669189146863 0.00067888138499872
495.782469908442 0.640087392121825 0.00072686394549859
491.098143764814 0.63749880521184 0.000783841818498776
486.407240338082 0.63490153528625 0.000803833809498111
481.817022231337 0.632298411595718 0.000863808028498614
477.238497031924 0.629688074333625 0.000912786124998566
472.682636585983 0.627071169099323 0.000937774330998398
468.242054086487 0.624451191192914 0.00104272095249824
463.828868952918 0.621824937004323 0.00114666292849797
459.34075220077 0.619190319773233 0.00113267066849854
454.99245879861 0.616551415236796 0.00121262282499768
450.711931159426 0.613909262438327 0.00133254433949803
446.496188013316 0.61126286143362 0.00144446403749832
442.280706131498 0.608612126344343 0.00156636922099829
438.021306595142 0.60595259541375 0.00157935799149855
433.918160043008 0.603291944181881 0.00168427032249774
429.869132766073 0.60062963166567 0.00183313520999839
425.850017740937 0.597964436100544 0.00195701216199839
421.994889550541 0.595299011084074 0.00218376923299834
418.120612710843 0.592634069983363 0.00240350667049916
414.244790864887 0.589959694161668 0.00254932096249849
410.437847295121 0.587286459020357 0.00274405271849809
406.704097173565 0.584613142027454 0.00297471258849846
403.165219119396 0.581940793549798 0.0032692365984982
399.73075406303 0.579279259918517 0.00371243142099809
396.279137909538 0.576617665039739 0.00415153210149799
392.966138960123 0.5739640285794 0.00470326130549814
389.694004026505 0.571308273961407 0.00521992673449878
386.535727630522 0.568656242627529 0.00578431654599809
383.517967263972 0.566018980561974 0.00649603277549848
380.617670078587 0.563386881349279 0.00724634346599828
378.022792789364 0.560773021943098 0.00819949325449865
375.663222336072 0.558180459082667 0.0093730914184984
373.63700173762 0.555615228072104 0.0107955490384984
371.634395855744 0.553065245736519 0.0123113256364982
370.24623132406 0.55055102467322 0.0142041540734992
369.010051612162 0.548072096785887 0.0163379847844987
368.263771894606 0.545640336678828 0.0188654276779984
368.069442288204 0.543267976514488 0.0218977627359983
368.556984206588 0.540969686397947 0.0255290193389989
369.955934217085 0.538774328293376 0.0299829850129989
372.540944141565 0.536698478345463 0.0354019312004981
375.847738675885 0.534738044907857 0.0416110018939988
380.323132530643 0.532903253923691 0.0487297315174983
386.66565987136 0.531307409039876 0.0576544965549984
395.172603854964 0.529980389563291 0.0685548045669984
405.872318676017 0.528960097201323 0.0815243083354986
420.159674963144 0.528344090571929 0.0973718907589981
437.637966479772 0.528177854680936 0.116104911934999
459.037802670307 0.528527131257148 0.138059213485499
485.74875420492 0.529574243642461 0.164327690265999
518.116733865879 0.531404759592658 0.195150441806498
557.83948135277 0.534250132352097 0.231570278755999
605.205561687586 0.538140585593541 0.273148562005998
660.724621132394 0.54327466859917 0.320263763809999
723.614534067783 0.549565401591318 0.371446314731499
796.627802169349 0.557339194648556 0.427739614286999
878.496997401747 0.566455729361181 0.487043749028499
969.75044339537 0.577011205501248 0.548636366125999
1066.41185930668 0.588676758405019 0.609569822403499
1169.48716690689 0.601402479188033 0.6686781940925
1274.30309015777 0.614676059765193 0.72301052227
1380.11318593912 0.628359082999223 0.7719887341805
1484.15549273984 0.641955849305601 0.814039223837
1580.30372745298 0.654909348490092 0.8481208384665
1670.89203541412 0.66721229945629 0.875339373013
1754.13238489094 0.678759911559773 0.8963609913945
1827.06809745942 0.68899137906723 0.9114562468695
1893.50843602282 0.698437288452344 0.9223698855595
1950.45878559394 0.706699176909139 0.9296240458315
1998.79559499941 0.713960929444044 0.9341939717955
2040.77875565294 0.72027375792217 0.9367419918515
2074.81093852369 0.725681871755483 0.9378724065445
2102.41100228774 0.730272774693796 0.938039633721
2125.1318698065 0.734227028214987 0.9374557337385
2144.56161902898 0.737593926531845 0.9365148157005
2159.77163934757 0.74046204497976 0.935227978699
2170.83203178931 0.742946391807243 0.93355422654
2179.03000587939 0.744957287947094 0.931863113118
2184.97336057102 0.746670771671531 0.9301907545075
2189.66776425604 0.748219328879484 0.928366573963
2192.81688024158 0.749498403630532 0.926710396743
2194.483227713 0.750584894073426 0.9250002244505
2195.21269951648 0.751636241456543 0.9230749613755
2194.84091461833 0.752552297492908 0.921159890347
2193.88322186775 0.753296226072909 0.919298575458
2192.01624124392 0.75399978679173 0.9173345094085
2189.16950051412 0.754637705463543 0.9152425145525
2186.30690167349 0.755207521051726 0.913084669771
2182.49993175771 0.755777583581845 0.91078395966
2178.94091424512 0.756296993171573 0.9085064388235
2175.59633045536 0.756811875273761 0.9060797681365
2171.57235532546 0.757320843542496 0.9036190894555
2166.6113073527 0.757846727658791 0.9007623796995
2161.52125832364 0.758357380322413 0.8978289156145
2156.36782200792 0.758876813650947 0.894732437948
2150.50177758985 0.759410658243767 0.8915061550905
2144.99823785869 0.75993800309038 0.8881931912675
2138.6886195041 0.760485269374155 0.884634823891
2132.60446114748 0.761079592377087 0.8806111475335
2125.72545488504 0.761716818360227 0.876211537492
2119.47313176369 0.762410795534918 0.8713039789385
2112.92368166794 0.763056341164175 0.8666444292445
2105.85526722227 0.763811334967813 0.861191798637
2098.02319850915 0.764625886860835 0.855251510758
2090.80478553573 0.76544839627413 0.849092937213
2082.6211046718 0.766377763396418 0.8420906671905
2073.6862599671 0.767330547004772 0.8347971063895
2064.83273306497 0.768372456917865 0.826797276664
2055.63502596765 0.769488129525934 0.8181728535045
2044.9718654209 0.770777906887321 0.8081635321765
2034.23505627635 0.772111294003335 0.7976542832345
2023.49010830065 0.773474452146458 0.7868158368145
2011.8768678865 0.775029083721637 0.774330499785
1999.84027106005 0.776657498371885 0.7611973088965
1986.8140275215 0.778487708319176 0.7463617583945
1973.48431545842 0.780368384102215 0.730971924096
1959.76037520118 0.782446156899403 0.7138476442865
1945.94127098972 0.784640645970809 0.6956116913845
1931.05777671661 0.786968661410105 0.6761606074555
1915.75110517065 0.789443239677312 0.6553803382665
1899.45318869527 0.792120785458165 0.632781161453499
1882.66839007527 0.794949728042181 0.608652587284999
1865.10217677096 0.79790360379463 0.5833049688315
1846.94296849486 0.80096574555527 0.556833451782499
1828.39100201689 0.804131485411856 0.529249177280499
1809.40833505089 0.807321556933813 0.501178958167499
1790.28733378511 0.810527682933168 0.472658288000999
1770.44307539985 0.813893485689799 0.442494612215499
1750.83282491538 0.81712606103139 0.413081283715499
1731.18562348959 0.820319481104926 0.383661506463999
1711.46435109013 0.823447704340879 0.354420097712499
1691.98743138285 0.826411667224818 0.326195063513499
1672.53612853192 0.82929140972159 0.298312603896999
1653.33430956272 0.83198409733661 0.271646113963499
1634.45767627718 0.834485297683809 0.246246998771999
1615.63591910303 0.836831589815672 0.221814122652499
1597.50183116123 0.838949722469892 0.198917715944998
1579.72909371322 0.840823314736503 0.177776325670499
1562.6685041228 0.842410596931517 0.158769074762999
1546.05965478185 0.843741394677495 0.141662659998999
1529.91011800233 0.844901954944812 0.125700603241499
1514.3802579033 0.845781267902733 0.111907812226998
1499.08676470209 0.846529167806506 0.0989822222124987
1484.03420758517 0.847126298857632 0.0871140674689991
1469.62661888731 0.847488197171253 0.0770638748429985
1455.59047178037 0.847723443886356 0.0678868924599982
1441.84321804551 0.847799165179022 0.0598941578514988
1428.57650598964 0.847724546847857 0.0530147373994984
1415.57960571576 0.847539264282294 0.0469349718719978
1402.74977136429 0.847295081751346 0.0411724871314978
1390.18586120418 0.8469466632655 0.0361674265614984
1377.87968983665 0.846514197022771 0.031732870426999
1365.72009267379 0.8460198390166 0.0276847833409987
1353.83572008678 0.845428637644181 0.0243394580254986
1342.28186699347 0.844752423979361 0.021594539526999
1330.75500548076 0.844052661127959 0.0189027256254984
1319.37900420295 0.843306751446814 0.0164652239864983
1308.18428688446 0.842497335282789 0.0144628609024983
1297.14367980288 0.841637023145171 0.0127729410704982
1286.19911425492 0.840749919807464 0.0111746851569986
1275.43387990353 0.839808367272773 0.00994107777199893
1264.69548965374 0.838855212310063 0.00865092504149867
1254.1715645489 0.837848451806136 0.00772222337449857
1243.71028733295 0.836828157305763 0.00676018165899794
1233.3721429743 0.835772734234239 0.00597204087349834
1223.12385290584 0.834683901817318 0.00537093522749843
1212.95308916716 0.833581103434546 0.00473771485399788
1202.88012185911 0.832447157211251 0.00425892319499832
1192.85493184417 0.831301202013249 0.00372612070649825
1182.84959601531 0.830140917526391 0.00318017691849859
1172.96920892785 0.82895176641881 0.00277285078099887
1163.23972412061 0.82772580155159 0.00256217319549867
1153.5482715733 0.826491245228891 0.00228255517849885
1143.90174448107 0.825237295067611 0.0020268656354977
1134.38384341111 0.823961313002886 0.00186004075249824
1124.89574901331 0.822673640611922 0.00162427060399839
1115.48553049778 0.821363807876432 0.00145241586249811
1106.08667159418 0.820041391968168 0.0012435748824976
1096.80318611166 0.818695475029308 0.00112165503999806
1087.60211707964 0.817330202929643 0.00103470658799887
1078.42443501262 0.815951677673119 0.000906775645498459
1069.33353387002 0.814550316962027 0.000850802984998622
1060.29345325437 0.813134438243843 0.000773836678998108
1051.33748109312 0.811702357494817 0.000691870380998161
1042.43692146546 0.810252020519465 0.000635891274998523
1033.59115792122 0.808785413746781 0.000586907379497847
1024.81447318983 0.807299880656725 0.000568913031498752
1016.02907888223 0.805803623113003 0.000470940865998859
1007.38584848475 0.804284941651703 0.000450945926498858
998.738203999314 0.802751803799052 0.000404956509498455
990.195295071984 0.801199079662369 0.000395958709997979
981.699773402904 0.799632213692699 0.000361965564998346
973.25508545131 0.798047956238361 0.000338969828498792
964.863214219698 0.796449578202899 0.000295977103998313
956.564021254394 0.794829853167495 0.000299976584498429
948.296284082526 0.793196266979129 0.000280979482998212
940.085388205229 0.791546590373744 0.000256982836998376
931.949112681767 0.789877007812241 0.000272980650498189
923.822973111844 0.788194085747511 0.000253983360998578
915.768975081029 0.786493805227581 0.000240985048998388
907.78063258396 0.78477711710473 0.000230986274498246
899.849787338254 0.78304338553358 0.000220987430498698
891.977183185581 0.781295298372292 0.000205989029498976
884.174733656987 0.779529535096718 0.000206988918497908
876.426300565066 0.777745537156485 0.000226986671498564
868.738220520479 0.775945001633033 0.000239985130497833
861.085473682615 0.774130248595048 0.000230986154998947
853.491444063014 0.772298706062841 0.000236985401498857
845.935065285175 0.770451088571024 0.000236985515498445
838.456890457972 0.768585779978816 0.000250983756498235
831.027693998948 0.766706169878701 0.000256982942498207
823.633248146948 0.764810922096492 0.000247984167498716
816.296976078698 0.762900401180683 0.000249983940998399
809.045115478879 0.76097218526349 0.000269981313498535
801.768019350942 0.759031526086789 0.000226986754498837
794.590812869533 0.757072553797156 0.000226986748998126
787.438114085924 0.755099499345456 0.000196990051498425
780.387166193506 0.753107352951831 0.000216987914998579
773.374306277342 0.751101678131737 0.000224986954497686
766.429435791132 0.749080692126048 0.000248983980497774
759.502896763294 0.747045270962581 0.000228986497498251
752.619444486072 0.744993114702612 0.000226986811998398
745.79451859571 0.742927765797219 0.000211988489998705
739.034272627753 0.740845346695414 0.000210988644997911
732.338880855714 0.738748693537878 0.000217987844998935
725.686041093137 0.736636951210411 0.000218987731498199
719.092230357987 0.734509820349068 0.00022998645499861
712.521984788862 0.732369289045972 0.000217987814998932
706.026874272301 0.730213115529901 0.000224987067997895
699.565430809875 0.728044100891182 0.000224987041498315
693.136792380684 0.725860146556015 0.000205989170497967
686.788558164442 0.723662525675978 0.000202989481997928
680.471744967889 0.721450206140601 0.000206989077997877
674.217979785008 0.719224527050302 0.00021198852949833
668.029569276103 0.716984024969129 0.000233986000998221
661.872186373933 0.714729491029253 0.000248984147498854
655.77189879461 0.712463393510251 0.000253983463997742
649.724301149407 0.71018311671225 0.000267981619998192
643.741929739219 0.707889428842301 0.000299977015497999
637.8049847137 0.705583189122094 0.000324973053998368
631.888876499232 0.703264863816958 0.000346969226498572
625.994954870397 0.70093422039888 0.000324973032998388
620.217370544714 0.698589548644527 0.000368965211998362
614.398374572758 0.69623443679687 0.000353967903998442
608.652868706584 0.69386701072761 0.000349968361498587
602.975517821028 0.691486333419921 0.000351968053998619
597.305672414408 0.689094532146105 0.000341969885498949
591.730742306802 0.686690679407763 0.000365965517997835
586.196173152332 0.684275414976085 0.000384961918497906
580.676846220017 0.681848815200462 0.000395959767498288
575.271740959223 0.679411306161321 0.000446948617999432
569.862816066536 0.676962744782761 0.000456946213498233
564.514141461724 0.674505033287546 0.000479940501998732
559.179560390116 0.672036715596233 0.000479940289998315
553.982303404199 0.669556705710805 0.000564917399998088
548.804450207022 0.667067775151755 0.000614902171998
543.6145532821 0.664569556578172 0.000631896694498146
538.443143501668 0.662061385188275 0.000621900122998342
533.328630675617 0.65954324718535 0.00063289641399833
528.307783040964 0.65701586319401 0.000674882277998834
523.287540587332 0.654480592470569 0.000697874067497883
518.265560066724 0.651936347384376 0.00066488565999856
513.368590207552 0.649384191668289 0.00071986564299853
508.531140605123 0.646824089577773 0.000778842795998713
503.759750807279 0.644255435978565 0.00085680971399793
498.954819852878 0.641679820947429 0.000892792898998462
494.179499595146 0.639096151057556 0.000931774428498455
489.549732931311 0.636506405390766 0.00103172351249858
484.865381955715 0.633908044358471 0.00104571561199851
480.294465411394 0.631304104516424 0.001126669204498
475.712321847467 0.62869372179869 0.00118863150899817
471.185768946195 0.626076644823387 0.00124059877049887
466.822368478298 0.62345534323375 0.00140548492449877
462.41347643318 0.620827328910727 0.00150041305199844
458.008442414218 0.618193805015842 0.00156136401049822
453.800444155851 0.615558202872873 0.0017621908334986
449.55300681307 0.612917490615413 0.00190205949549871
445.344592589896 0.610270440099645 0.00203791972099809
441.211740233724 0.607620954628533 0.00221771989499842
437.026068184651 0.60496491340152 0.00232059699249809
432.96085814161 0.602308886662516 0.00248638891199826
429.048415665067 0.599653581316517 0.00275103040649805
425.091045555579 0.59699178607892 0.00296071869799852
421.227395517448 0.594332332662126 0.003241266914498
417.454878634789 0.591674540918083 0.00358265903649835
413.64401765551 0.589013009603592 0.00388306769749913
410.063243689067 0.586353067106054 0.004249293686998
406.539900389398 0.583694768230714 0.0046942551619984
403.113116722803 0.581042270688264 0.00522188571899751
399.603309419146 0.578385366408304 0.00561575630199873
396.28770320845 0.575738721709312 0.00621291502499877
393.17955085702 0.573103072310344 0.00693642574999875
390.26327716009 0.570478575017001 0.00778415295049861
387.468820995622 0.567873024157833 0.00883754014399873
385.015868803556 0.565283160785574 0.0100813591459992
382.628534086784 0.562702520698428 0.0113670603879982
380.606683381997 0.560153313848593 0.0129986023014982
378.657458051819 0.557630423792855 0.0147933785954979
377.189964804225 0.555143851767121 0.0169511964599974
376.027657571236 0.552702328191836 0.0194826196354986
375.191183844189 0.550292025247943 0.0222181113994984
375.10513907486 0.547972523258856 0.0258009749909983
375.397231565468 0.545706074996249 0.029743893597498
376.773763370973 0.543545521700096 0.0345985383534989
379.111034990186 0.541510700216729 0.0404825249719992
382.241273860552 0.539591374767715 0.0471841533239985
386.70184557281 0.537841896824131 0.0551507891909985
392.657208486801 0.536306092369309 0.0647131871229986
400.34783175695 0.53501166315754 0.0759784767194986
410.642961986828 0.53405308607956 0.0897101722464988
423.763745318308 0.533494821735085 0.106188787894999
439.674598758488 0.533326671137028 0.125153448449999
460.825702803824 0.533826075332517 0.148689252608499
485.190937272653 0.534909027264063 0.175422744410999
514.964350401393 0.536769232920881 0.206662217450999
550.986927577275 0.539570190685706 0.243030386132499
593.508427712682 0.543365471095954 0.284220695251999
643.355084052719 0.548328251645132 0.330467145537499
700.664282178359 0.554501867128201 0.381239785157999
767.359708390197 0.56225198453066 0.437545181450499
841.217732235195 0.571175974612502 0.495786997679499
923.15849916719 0.581511694219734 0.556086066955999
1011.14823896477 0.592969805286264 0.615502199960499
1103.08987173633 0.605288686007877 0.672165147485499
1198.45960974893 0.618400488974321 0.7249936833085
1292.88650600799 0.631671458518023 0.7712997852
1384.10055143146 0.64485641913489 0.81067971372
1471.8009273876 0.657700948022098 0.842911141567
1551.89207693209 0.669741251808815 0.868013108527
1626.63327535131 0.681135335450562 0.8870293230975
1694.12748160032 0.691592583489838 0.9007660553505
1752.11805928695 0.700786262258 0.909648511865
1803.2849336523 0.709109805219895 0.915161734688
1846.88164611241 0.716388840845734 0.9181112131965
1884.39354516994 0.722783559779218 0.9190085399105
1915.97821751066 0.728479093916572 0.9183953371065
1941.65147175447 0.733255558109459 0.916854235821
1962.86493560272 0.737345786943456 0.914800873118
1980.82017202056 0.740965044422522 0.912143148524
1994.50155440648 0.743975327225819 0.909354740291
2004.49665979102 0.746593764927725 0.9061711894245
2013.02063454705 0.748901429373573 0.9030135893625
2018.0927009064 0.750846179460161 0.899740627939
2022.46100450243 0.752601087575807 0.8964195914485
2024.96529968909 0.754121598179939 0.89313197004
2026.97731246571 0.75547309172204 0.8898510318655
2027.70303548195 0.7566518278134 0.886540418297
2027.67002850064 0.75773275046919 0.883067660202
2026.62822073856 0.758710624489819 0.8796888719085
2025.42530998352 0.759638475501891 0.876116124654
2023.23208251422 0.760538130161847 0.872347810465
2021.16025796409 0.761405204736732 0.86857638496
2018.54762841684 0.762196968485121 0.864892198377
2016.22621769349 0.762975202191664 0.8609960930235
2013.30847347561 0.763737683250481 0.8570410381095
2010.80206464151 0.764536123018739 0.852752819234
2007.8441165199 0.765303480176481 0.848429259796
2004.90594541133 0.766093324001996 0.8437972976655
2001.91582280085 0.766863665752632 0.8392695435025
1999.44627582148 0.767656012738389 0.834448793463
1996.165393087 0.768495014967212 0.829347033959
1993.27724942448 0.769323157287555 0.824154230942
1990.32809719267 0.770208244420608 0.818538620247
1987.12514331803 0.77110821549847 0.812796842985
1984.23487399849 0.772031543899695 0.806751399849
1981.67087906678 0.772967640481622 0.8006052383205
1978.58960292878 0.773952681545908 0.7941461493715
1975.76758477667 0.774964663591521 0.7874083159425
1972.97403413189 0.775990326541634 0.7805367169435
1970.41848298246 0.777062941004831 0.773370299445
1967.99273716929 0.778199875789498 0.7656460147965
1965.7019903484 0.77941601275747 0.7573589523705
1963.22086540184 0.780587668569409 0.74934403802
1960.86304112965 0.781868566370262 0.7405484800865
1958.74974406264 0.783236347330625 0.7311093182265
1956.4548660066 0.78461411320156 0.7215403584645
1954.61409027236 0.786078016710738 0.711305307267
1952.59462939205 0.787645552114197 0.7002888444945
1950.34243731797 0.789261993983376 0.68891248553
1948.05615975001 0.790895860266965 0.6773244897825
1946.01158729668 0.792631283037207 0.664927464140999
1944.09690841696 0.794549705657548 0.651185218755
1941.7289872908 0.796502442294299 0.637105309554
1939.32718456994 0.798646847114054 0.6216042560375
1936.74569256753 0.80073972824057 0.60633578769
1934.34429520468 0.803080465869632 0.5891821320215
1931.80068458155 0.805558114565148 0.570948813973499
1928.70637276793 0.80811684809827 0.551987957011499
1925.6566124246 0.810820901169962 0.531825559959999
1922.37156066105 0.813621936291187 0.510787433724999
1918.62832496114 0.816598324554514 0.4882842016135
1914.76208860401 0.819697435021226 0.464705683342499
1910.39710557443 0.822899474632497 0.440139127206499
1905.52709833881 0.826185410605484 0.414748802841499
1900.22845826995 0.829419896215713 0.389488700452999
1894.41839439565 0.832784967116469 0.363042291147499
1887.95539207231 0.83612313686865 0.336548253943999
1880.99880133995 0.839391511580187 0.310316699547499
1873.41213993298 0.842595163956969 0.284304649654499
1865.37923449398 0.845623413085056 0.259370674212499
1856.75830877788 0.84852497498432 0.235141480944998
1847.57571102678 0.85124603636755 0.212031830679498
1838.08397700336 0.853779247349908 0.190105661562998
1827.91283574854 0.856128235723044 0.169370298923498
1817.51232309237 0.858234885564173 0.150250786931998
1806.80899829137 0.860082898761901 0.132893295002998
1795.76803156437 0.861613711567879 0.117796444471499
1784.40597249613 0.863001040333275 0.103613748367998
1772.97142604315 0.864208058508685 0.0906237223764982
1761.23689744238 0.865173985352721 0.0793507621964988
1749.42382096752 0.865987997269529 0.0690919728729985
1737.46757030907 0.866629858664032 0.060018699891998
1725.4566550085 0.8671118229365 0.0520563867759987
1713.3607907943 0.867466224062236 0.0449499613689982
1701.24576795683 0.867671157349697 0.0388911418324985
1689.11835067464 0.867744208605995 0.0337352924879978
1676.91980164295 0.86773545365854 0.029106601773499
1664.73090021257 0.86762467989229 0.0251641154249981
1652.58851005209 0.867445953973308 0.0216431786019984
1640.48709721342 0.867175134331029 0.0187406317114975
1628.35039965443 0.866866214286188 0.0160362847694986
1616.30503197917 0.866481724709281 0.0138193777264988
1604.28993607523 0.866031778286718 0.0120360036579984
1592.33565914193 0.865529924218762 0.0105503608719982
1580.39565265908 0.865014300119162 0.00907164693849849
1568.50881461543 0.864458605904394 0.00780602514199846
1556.71302012694 0.863866418650245 0.00672621674599805
1544.95612971206 0.863247391780808 0.00575800625299883
1533.24620519148 0.86257781756688 0.00509298231499788
1521.60115086409 0.861900843448069 0.00438952287999839
1510.02265091774 0.861194455247527 0.00381044075249848
1498.48566872859 0.860471302495717 0.00326189522249876
1487.00118215043 0.859710644871619 0.00290972189249838
1475.59906049587 0.858951443636266 0.00245268058999837
1464.26952182266 0.858154698142938 0.00219513099949842
1452.97397400554 0.857348579392261 0.00189762750799827
1441.71757719198 0.856531095630821 0.00157806717799869
1430.539177768 0.855683619837336 0.0013992713044978
1419.43167571618 0.854817376057119 0.00127041464749822
1408.38197451536 0.853940477835781 0.00110257389899826
1397.40657227951 0.853042162977816 0.00100864791799826
1386.45253911137 0.852134408382589 0.000876734870498441
1375.58606576282 0.851207300175986 0.000783797420498167
1364.78465378532 0.850266364775844 0.000695842126998913
1354.02302537804 0.849311523565079 0.000598885889498635
1343.32255170691 0.848340116396892 0.000530910441998489
1332.66672485201 0.847353294979563 0.000470929305498191
1322.0892805314 0.846350787693994 0.00042394310949867
1311.56854263132 0.84533263807991 0.000377956813497726
1301.10625074012 0.844298168329961 0.000352962809498036
1290.70545836779 0.843247436248184 0.00034496464349798
1280.35630932576 0.842188193312915 0.000281976608998868
1270.0670909561 0.84111284633981 0.000223985422498907
1259.85028432712 0.84001913692712 0.000199988454498423
1249.68430396506 0.838907786394543 0.000204987610498697
1239.57408192431 0.837783502032898 0.000185989791998908
1229.53262309176 0.836644972978703 0.000155993081497829
1219.56137498827 0.83548624275557 0.000170991719498415
1209.62971224393 0.834317128969281 0.000149993793998493
1199.77631565614 0.833130645132082 0.000145994319998177
1189.95935072134 0.8319296656375 0.000127995705998418
1180.21270764718 0.830712731046312 0.000118996316999076
1170.54577402699 0.829477369082672 0.000133995332998627
1160.91330468548 0.828227482362995 0.000140994830998831
1151.33368808527 0.826962682503278 0.000134995303498142
1141.80768739986 0.825684422695927 0.000117996411498233
1132.3456800044 0.824387766267855 0.000120996230998704
1122.94638643505 0.823074541030083 0.000130995561498537
1113.61486220336 0.821745958838228 0.000135995237498188
1104.34498517238 0.820400330262029 0.000145994502498414
1095.10905936022 0.819039357036339 0.000150994137498417
1085.9382209846 0.81766227478892 0.000155993772998131
1076.83085772615 0.816271015223213 0.00014899432449833
1067.77720144052 0.814863030340701 0.000141994821999059
1058.78887035036 0.81343696954142 0.00015499385249762
1049.84755250332 0.811995394624438 0.000157993614498086
1040.95216173123 0.810539817249242 0.000146994464498396
1032.11641013219 0.809068089077699 0.000133995400998121
1023.34811749081 0.807578289466753 0.000131995531998275
1014.62515199433 0.806072649178667 0.000127995813498316
1005.98527048719 0.80455083460294 0.000129995674998606
997.390063913471 0.803011143994293 0.00013599527449859
988.847186880353 0.801454636311441 0.000139994998998305
980.375340285951 0.799884832709909 0.000134995341498412
971.964191820244 0.798294661465948 0.000153993949998044
963.595009589801 0.796689951515132 0.000158993556497844
955.294980383132 0.795066459526337 0.000187990977998265
947.041120110787 0.793430098345549 0.000178991810998785
938.852227277851 0.791776132019191 0.000187990926998283
930.705722447898 0.790105901731665 0.000192990469498611
922.630072045892 0.788417620450466 0.000201989556997795
914.584490877608 0.786714796906386 0.000192990470998411
906.628863186793 0.784993311041029 0.000219987630498131
898.692971029251 0.783257867321422 0.000216987980497962
890.824537073509 0.781506300230092 0.000216987955998449
883.007233529504 0.779738119763376 0.000210988577998172
875.218601195662 0.777952885264816 0.000198989710999187
867.530768714631 0.77615029910141 0.00021898749799798
859.895767882733 0.774332268763314 0.000235985425997676
852.282982474261 0.772501236828297 0.000210988457498562
844.749677835245 0.770650316601457 0.000222987094998128
837.259214342306 0.768783905758969 0.000228986378998486
829.852547073583 0.76690052629666 0.000250983599998422
822.458286500613 0.765003225706274 0.000234985661998421
815.12403389256 0.76308928427931 0.000228986409998244
807.843333826995 0.76115958867106 0.000226986701998166
800.63625800587 0.759212289136099 0.000251983673498879
793.471764290064 0.757250949018389 0.000248984100997718
786.341993733118 0.75527386231473 0.000242984876498431
779.266600261273 0.753282352374645 0.000226986744998769
772.225232665761 0.751276601666176 0.000191990462498626
765.273533011982 0.749250788506415 0.000216987778498212
758.34728801249 0.747211146811613 0.000211988382497807
751.506629656436 0.745156270901282 0.000222987149498088
744.688906497709 0.743087006123893 0.00020898874249875
737.934395260933 0.741001317105987 0.000211988456498058
731.242455229234 0.738901492866736 0.000227986637998501
724.613137939678 0.73678707218713 0.000240985120997683
718.008304783632 0.734657303668254 0.000250983835498264
711.480237201523 0.732513087046442 0.000259982687497939
704.970944283311 0.73035467468936 0.00026398214499801
698.466987186667 0.728184203567469 0.00021998754899899
692.060954004123 0.725996943026043 0.000220987385499138
685.73119575525 0.723795136125061 0.000233985816998294
679.409620961782 0.721581518322376 0.0002219872384982
673.148957495603 0.719352628915801 0.000222987099998351
666.939368346641 0.717109340297666 0.000229986204497545
660.789803990818 0.71485166111248 0.000253983109498424
654.674992481596 0.712581483557804 0.000261982154998286
648.591957047153 0.710298198629543 0.000245984286997958
642.58624413238 0.708002294909537 0.000243984447998336
636.622056055574 0.705692747615084 0.000251983488497753
630.701294891356 0.703371263254225 0.000249983742498516
624.882532315153 0.701035625346849 0.00029697708249754
619.081865816373 0.698688877416139 0.000320973207498687
613.29564986527 0.696329511903988 0.000317973746498335
607.543843646987 0.693958318671962 0.000313974285998664
601.865182647341 0.691574499482376 0.000329971629997705
596.261380130014 0.689178325366456 0.0003699641209991
590.710507915148 0.686770221220979 0.000411955745498682
585.178649229715 0.684351481193503 0.000434950571497672
579.641411775967 0.681922944850218 0.000420953711998684
574.193567036977 0.6794809600367 0.000445948390497941
568.792707458004 0.67703016162122 0.000443948863498522
563.478353113623 0.674568931450619 0.000494936183998429
558.137932091533 0.672097974541398 0.00047694076399829
552.893114036342 0.669615172877439 0.000507932661498622
547.69073330219 0.667121489961084 0.000545922636498442
542.522077451204 0.664620632491633 0.000580912168998804
537.34586595354 0.66210824374345 0.000564916600499177
532.253066954568 0.659586866869265 0.000569915321498637
527.201457475254 0.657056160666964 0.000569915496998918
522.202703819081 0.654516617685607 0.000600906076998142
517.194180021152 0.651967739697514 0.00058091216549927
512.225213593233 0.649411365821506 0.000552920439998772
507.404149081155 0.646847262862284 0.000630896525498192
502.580701523946 0.644273566329829 0.000650890235997736
497.817512918119 0.64169300658434 0.000694874837997905
493.063973325528 0.639104330651368 0.000707870219998408
488.361952503639 0.636508454595824 0.000740857486998592
483.672892352129 0.633905612097776 0.0007378587599981
479.117214318255 0.631297567986735 0.000819825413498232
474.592115285258 0.628682224894431 0.000907786679498312
470.075776437797 0.626060700374961 0.000945768428498583
465.616508628487 0.623433086115803 0.00101573262899823
461.226703853764 0.62080239453211 0.00111367779249893
456.798251134098 0.618163678729172 0.00117264211949852
452.462857562125 0.61552280748063 0.00126957590549859
448.244845398503 0.612876735176714 0.00142046823999831
444.097111505107 0.610227667634777 0.00160432008799805
439.971723777873 0.607573124142539 0.00174120076599726
435.826176607957 0.604914659546657 0.00186408686449868
431.696218596135 0.602250058735387 0.00194600028349856
427.675182001415 0.599585115736241 0.00210882038349836
423.781338585591 0.596922387568286 0.00235352562999824
419.903158820636 0.594256016967873 0.00260218412999769
416.125493418796 0.591589208885595 0.00288876592399834
412.26918464351 0.588917539337226 0.00307846029149839
408.676687898831 0.586255441127152 0.00346877013999836
405.026728052904 0.583586910316071 0.00378514208149805
401.542170106774 0.580924351508348 0.00421422972799845
398.282370642604 0.578272967144778 0.00480678833099801
395.037539328871 0.575617772981412 0.00535431227849859
391.775464749464 0.572961284584461 0.00585575727699872
388.97230981725 0.570337198844892 0.00678557467999807
386.136921647779 0.567709171791719 0.00762633107999844
383.341246897864 0.565095086351809 0.00856122602049858
380.709139905622 0.562488862906949 0.00957323363049845
378.556932280162 0.559917900587208 0.0109614848899993
376.758531364987 0.557383609189942 0.0126992554749982
375.253963529617 0.554879059693502 0.014670482690498
373.994028368482 0.552394581860625 0.0167942708904986
373.030234534784 0.549948897307522 0.0191817148004989
372.745833854229 0.547562725525216 0.0220907780534982
372.938112046205 0.545250598917957 0.0255986318564979
374.089698908254 0.543032114161547 0.0299010760759985
376.000323255097 0.540910711314353 0.0349023632679986
379.441224685548 0.538950894765565 0.041237582125498
383.805625833911 0.537116867092293 0.0484226027529981
390.17402873539 0.535509275998198 0.0573497860034986
398.367980717189 0.534139857111438 0.067949879395498
408.854495214433 0.533062076901393 0.0805804921909983
422.157505739512 0.532313440708494 0.095392499462998
439.05451127459 0.532014122410108 0.113233376826499
460.41463482611 0.532308176889826 0.134924661479499
486.353252670841 0.533227688866335 0.160330353529999
518.684804099551 0.53498217210147 0.190652940895499
557.093342887094 0.537612978661984 0.225490032314999
602.98229295277 0.54127748111584 0.265404390145999
657.677604717384 0.546203097351593 0.311005577998499
723.154430861826 0.552654696624256 0.362813756934499
796.10495745375 0.560299447699235 0.417519037083999
879.63528098312 0.569497526956824 0.476071833009499
972.562222187868 0.580220368681622 0.536663355609999
1071.71956910855 0.592172921137574 0.596251129297499
1177.43241256875 0.6052610504972 0.653391224085
1286.82430732107 0.619150595334363 0.7056797666495
1397.5454173582 0.633578758636283 0.751541629267
1506.29583719057 0.648091076630268 0.789727299725
1609.49822388056 0.662270586612212 0.8193243715085
1709.149955462 0.676209126820393 0.841328449993
1798.21579725305 0.688990192154685 0.85521631399
1878.07149797168 0.700855313591586 0.862632656413
1948.76412028082 0.711767963138946 0.864473158772
2009.59157614354 0.721590511127261 0.86153503283
2061.43235548485 0.730480605964091 0.8551165032605
2105.23474098407 0.738471793268574 0.845904776775
2142.45379132708 0.745714517328303 0.8344268679185
2172.87783260784 0.752294472072053 0.8207812976295
2196.69447881475 0.758239515443245 0.805166384771
2215.40816604922 0.763745355652682 0.788072687481
2229.80179260178 0.768904767821687 0.769502703593
2240.63538103774 0.773974552061512 0.7487219709065
2247.8894467233 0.778771128943136 0.726585128104999
2252.42807402272 0.783466366042062 0.703258651202
2254.32776575791 0.788203121211525 0.677829041425499
2254.08186547123 0.792949211348928 0.650802089483
2252.22299637689 0.797703880311378 0.622155264762
2248.89227527829 0.802543066700276 0.592013151105499
2243.80863778163 0.80748673413273 0.560210752786999
2237.51292054378 0.812521701043262 0.526813382957999
2229.97774008863 0.817609699322052 0.492404142721499
2221.4960675095 0.822645976021802 0.457801812938499
2212.05466737558 0.827726477049138 0.422310579787999
2201.50639959804 0.832750235704124 0.386768752440499
2190.49990007863 0.837561208078294 0.352378949260499
2178.70378096398 0.842137666289808 0.319284442733499
2166.32672231991 0.846584986154358 0.286862264732999
2153.52409871556 0.850703974658596 0.256510584627499
2140.49958437009 0.854559676548427 0.227743235244999
2126.82805466401 0.858060665838733 0.201326036251999
2112.95799679178 0.861274771003285 0.176743336619999
2098.90380863531 0.864142250061217 0.154410129161499
2084.69331364361 0.86657266248332 0.135097005500998
2070.47706366349 0.868793052425792 0.117113581044999
2056.23260437546 0.870689733305796 0.101321344153999
2041.96180177242 0.872307494662914 0.0874111677149988
2027.59262383007 0.873686697454871 0.0750863073624988
2013.36138825021 0.874778528778544 0.0647397073704986
1999.21692523001 0.875700085300894 0.0555194816284981
1984.9968138816 0.876439547235022 0.0475292139254981
1970.93452269007 0.877018714305013 0.0406022133664983
1956.93593789683 0.877472364707309 0.0344921686314978
1943.05310120868 0.877750586039567 0.0295806222114988
1929.23396075327 0.877930752966334 0.0253045688399985
1915.49847590911 0.878017209323885 0.0216270275154982
1901.87047470488 0.878019112321306 0.0184945207399982
1888.3174646145 0.877945905019759 0.0158404545779971
1874.8054109444 0.877823242919625 0.0134655620794983
1861.42957019873 0.877631250815271 0.0115288059729981
1848.02764807319 0.877421816606539 0.00963474568399847
1834.77531731295 0.877138957002351 0.00821066345099875
1821.60555044674 0.876825323454248 0.00693094352499846
1808.54155615144 0.876447180033332 0.00606003520849852
1795.49213145927 0.876067608214249 0.00511190567499831
1782.55885006265 0.875642438281631 0.0044286922799982
1769.6650920958 0.875201454075791 0.00378313078499826
1756.84436104766 0.874742484088969 0.00319723650599879
1744.09504164229 0.874248880313595 0.00278290375749868
1731.41214387346 0.873736267877559 0.00242740742899772
1718.79579183999 0.873208274461392 0.0021187905359985
1706.24541177305 0.872665908968653 0.00181611323449704
1693.76297410744 0.872098776518972 0.00163128429049919
1681.31923838485 0.871525462504978 0.00139947179899891
1668.97307591198 0.87093133554914 0.00123758730849843
1656.66844380783 0.870325357308486 0.0010806863049988
1644.41575577616 0.869701205577323 0.000973745769498713
1632.22899394077 0.869064521439454 0.00086879845549781
1620.09161690935 0.86842040253257 0.000734856111498594
1608.02039686355 0.867754646708807 0.000675878313498135
1596.03106730528 0.867079428495502 0.000598904691998636
1584.08389775542 0.866390208877176 0.000529925104998274
1572.19717570163 0.865686594894915 0.000481938017498518
1560.35559654607 0.864972516859921 0.000417953419498462
1548.592200169 0.864243683335218 0.000374962483498664
1536.8897548042 0.863498421007256 0.000360965257998447
1525.21728993056 0.862745327634893 0.00030897414149833
1513.6255382059 0.861975002908309 0.000286977752497863
1502.0917273533 0.861194683183933 0.000252982733498275
1490.62603890987 0.860395672763605 0.000257982173998306
1479.21201035964 0.859586808830448 0.000242984379998479
1467.8403120965 0.858766066488123 0.00021598773849818
1456.55247343351 0.857928294649282 0.000212988229997824
1445.30859504517 0.857079054485774 0.000197989791498321
1434.12769607891 0.85621796342884 0.000176991832998796
1423.01094673952 0.85534000284536 0.000177991704997771
1411.94660977232 0.854450607760454 0.000162993075498608
1400.94067666004 0.853546947727309 0.000149994109998719
1390.0103405049 0.85262921616077 0.000146994386998389
1379.1076528629 0.851699377948738 0.000127995734498842
1368.28285963345 0.850751868732008 0.000135995186997917
1357.49447031205 0.849792915048474 0.000121996168498173
1346.79792217531 0.848816547557839 0.000133995380498297
1336.14380107916 0.847828681672142 0.000131995530498696
1325.56164550048 0.846824799917606 0.000140994891998369
1315.03610861071 0.845805595829054 0.000148994318498352
1304.57101193863 0.844773082761287 0.000153993951498066
1294.14223044577 0.843727470145891 0.000137995155498172
1283.80536476126 0.842664767885209 0.000152994016498265
1273.49392002105 0.841591297971837 0.000133995413498567
1263.25893565024 0.840501315914363 0.000125995936498979
1253.07149088574 0.839393831709959 0.000135995273497946
1242.92491586132 0.838275941347783 0.000112996725998404
1232.88751567375 0.837136562409827 0.000140994896998148
1222.87321937082 0.835985575060299 0.000137995090998877
1212.92273427397 0.83481820825874 0.000138995037498368
1203.03430531798 0.833635121492058 0.000140994904998415
1193.20125675327 0.832439945111727 0.000129995654998383
1183.44581977317 0.831226852922177 0.000137995136997748
1173.72543588523 0.830000735409751 0.000119996317998861
1164.08037676577 0.828756499425679 0.000127995798998803
1154.4818565944 0.827497208011832 0.000122996113998353
1144.94748070242 0.826221350409904 0.000126995843998445
1135.464348411 0.824932327742268 0.000111996774498579
1126.02736698821 0.823627278253879 9.49976704986977e-05
1116.68537962655 0.822301733900435 0.000121996186497997
1107.38348265701 0.820964505414195 0.000112996735498028
1098.14140622575 0.819609041344014 0.000121996189998641
1088.9301830645 0.81823986571944 0.000106997064499015
1079.80522457051 0.81685298782564 0.000106997049998947
1070.74710289085 0.815448435779544 0.00011599653549843
1061.72198389533 0.814029750117331 0.000113996656498694
1052.76617541365 0.81259292964034 0.000125995912498289
1043.84155561745 0.811143102211336 0.000111996767998779
1034.98094279708 0.809676266168824 0.000104997134999119
1026.2119386799 0.808192248236588 0.000103997209998541
1017.47775568079 0.806690790566863 0.000107996992498638
1008.80308969261 0.805173952442236 0.00010699703599848
1000.17343944997 0.803640705326376 9.89974654984627e-05
991.612753813122 0.802091531446368 9.49976759981874e-05
983.110865611884 0.800524267584147 9.9997438998245e-05
974.680639769688 0.798941171353673 0.000111996758998756
966.297328795003 0.797340137191365 0.000126995876498004
957.942635179372 0.795725861790533 0.000109996896998865
949.671914551811 0.794092956999183 0.000113996619498624
941.446494101086 0.792444856241548 0.000117996423998235
933.31121628794 0.79077839210628 0.000144994601497861
925.203892962915 0.78909595565833 0.00015999343049844
917.165497757211 0.787396839773721 0.00017299233299839
909.145905759703 0.785683520206742 0.000166992846998504
901.215652864462 0.783953101727278 0.000165992939498483
893.317053245225 0.782206685310492 0.000155993769498486
885.492043241209 0.780441700523168 0.000176991969497498
877.696877075986 0.778663062740067 0.000163993074998703
869.987802157708 0.776866318640657 0.000169992540499098
862.316457232369 0.775054331916724 0.000166992815498257
854.704245144149 0.77322391884567 0.000184991228997178
847.13190703675 0.771379957168876 0.000173992233998388
839.614551153772 0.769519782703713 0.000164993034998173
832.161523373952 0.767643323679545 0.000161993259498727
824.765914297626 0.765750542054824 0.000171992426498457
817.431095238602 0.763840478348185 0.000182991405498267
810.14912743319 0.761915408795599 0.000187990947497774
802.895642224911 0.759975087319077 0.000179991672498492
795.716281664339 0.758017419371867 0.00020198948249861
788.585808789683 0.756043880829659 0.000217987780497864
781.489762694325 0.754056058383539 0.000219987576498326
774.461903171268 0.752051272321196 0.000226986825998199
767.495970370952 0.750031806845431 0.000244984663997583
760.582584768696 0.747996959900156 0.000264982065998343
753.717868502077 0.745947472508693 0.000268981425498804
746.87675010587 0.743883308876081 0.00026098246699835
740.123820898755 0.741803090949038 0.000276980189998111
733.381339707304 0.739709094646029 0.000257982714497396
726.698985028106 0.737599411256243 0.000245984396998411
720.086275462791 0.735473861765852 0.000265981808998506
713.528721424361 0.733334518656702 0.000263982107998273
707.03871221419 0.731180211261353 0.000283979281497926
700.548377498593 0.729012476847688 0.00025998263349869
694.113628976508 0.726830611691437 0.000257982819498292
687.724559557344 0.724633692677567 0.000262982204998652
681.418125527123 0.722420746994699 0.000295977431498562
675.152288840022 0.720196486074233 0.000299976735998464
668.934032727421 0.71795796248465 0.000303976190997868
662.75772763009 0.715705819496681 0.000301976382997782
656.668978058313 0.713439287767428 0.000334970827498227
650.630406349626 0.711159527706269 0.000363965644997855
644.615710768448 0.708867192886268 0.000380962650998407
638.664944003005 0.706561229881768 0.000415955568998094
632.725786177689 0.704243573469254 0.000412956198498682
626.776297937994 0.701913917011694 0.000373964024498519
620.945018753957 0.699569360857259 0.000376963584498236
615.188778676209 0.697213969898069 0.00039795933749831
609.434015015326 0.694845395140567 0.000390960876498037
603.742186809115 0.692465562773962 0.000404958041498316
598.054606174228 0.69007472185568 0.000368965193498383
592.431661410442 0.687671243204096 0.000376963655498219
586.853463751485 0.685256591573127 0.000364965866998856
581.355487783731 0.682830366138602 0.000387961447498975
575.937043840747 0.68039195346758 0.000425953496998033
570.495107388847 0.677943641522416 0.000413956144497685
565.109160210734 0.675484709439877 0.000423953996997795
559.790254827112 0.673013964904715 0.00045494693449788
554.556108681669 0.67053464046961 0.000494937224498226
549.346267049418 0.668045752639239 0.000522929882498469
544.173197149138 0.665546119629478 0.000558919740998198
539.012949938933 0.663037431256058 0.000567917247998984
533.881772870045 0.660517684705828 0.000570916281998568
528.85121720644 0.657990450813026 0.000624899648498767
523.847484910714 0.65545341839209 0.000661887294498342
518.847716204466 0.652907000842929 0.000655889359497674
513.932618920082 0.650353011130456 0.000717867664497995
509.016907286222 0.647790090947013 0.00073885985199873
504.124586149789 0.64521934797333 0.000703872501498504
499.343931800145 0.642641345962511 0.000751854600998469
494.608354280149 0.640054907400228 0.000809831282498674
489.891920242162 0.637459569498439 0.00083382165149759
485.261283813504 0.63486023709629 0.000904789789998195
480.673526842425 0.632253911352558 0.000975755463998085
476.127093920326 0.629640734813791 0.00106270993899737
471.632903103726 0.627020779219982 0.00115166017599821
467.149016300212 0.624394003436742 0.00119663327499886
462.771623864862 0.621763567911279 0.0012895745794973
458.443249491174 0.619128615671769 0.00141049109149849
454.033969816358 0.616486273508365 0.00148143893249864
449.729859444389 0.613839274657308 0.00156937090649845
445.498448094823 0.611189258876776 0.00170525675049815
441.275062618109 0.608533772230568 0.00179317764199849
437.214203650907 0.605877588215598 0.00196601149049858
433.204701743126 0.603219800822916 0.00219676427799886
429.261866228603 0.600559632005281 0.0024574522109978
425.275860071344 0.597894654902938 0.00263022720899786
421.391912118722 0.595230938833107 0.00290284003399788
417.523207972387 0.592563392745087 0.0031444622674982
413.820714260249 0.589901500630381 0.00351283316199824
410.213120469355 0.587236823795207 0.00388013594999825
406.622249687549 0.584570840052154 0.00423539311099874
403.06799077111 0.581904239404108 0.00461552667799736
399.578381928302 0.579241684520907 0.00503548614949778
396.238051444251 0.576590856972336 0.0056178835204983
393.055640032422 0.573947343658389 0.00631971777299878
390.144395674006 0.571311742972758 0.00714584616599834
387.131382367414 0.568679730451831 0.00794572753249823
384.422230471502 0.566065318588049 0.00893242822299867
381.939147598774 0.563468150006499 0.0101106192904985
379.665189912647 0.560896017571377 0.0115196970399989
377.793366122656 0.558356415293597 0.0132396116864987
376.134725946661 0.555841251706487 0.0151862217229983
374.343084482839 0.553327017164439 0.0169969786589986
373.381608888114 0.550884910379831 0.0195505193054986
373.062162560619 0.548506809755629 0.0226432546024984
373.076297002804 0.546182312608222 0.026135355672998
373.94824296732 0.543933849168323 0.0302865817719986
375.696145346411 0.541800756095796 0.035341394649998
378.438448253816 0.539786509211207 0.0413034643664979
382.516049999364 0.537943231003126 0.0486395398264986
388.089691315446 0.536273021413055 0.0572610798139981
395.353083522815 0.534821149477896 0.0674448053104981
404.439138285212 0.533610681696618 0.0793233778119983
417.437008245394 0.532845611696032 0.0945952001924983
432.891463483815 0.532448420461819 0.112197564305998
451.915697237672 0.532537721599535 0.132924600728998
475.117337080442 0.533186683191678 0.157110255016999
503.756951250375 0.534579292296661 0.185855633300498
538.116008599366 0.536790388746295 0.219150588569999
579.887614938979 0.540024012369971 0.257988629080499
627.970763545267 0.54425556885926 0.301221412389999
684.32905760251 0.549688225606313 0.349612130345499
749.977436735403 0.556477896071171 0.403193375000999
825.413668521516 0.564853099934047 0.461907621400499
907.054809040596 0.574268700522759 0.5214878701385
997.116751112896 0.584973971775381 0.582264329521499
1092.23923822416 0.59665470818105 0.641595199122499
1191.74377488219 0.609067420762362 0.697636647656
1291.61664269636 0.621836110867699 0.748465229921
1390.40732304921 0.634703778924838 0.7932158129935
1485.75928846059 0.647354747587405 0.8311870119145
1577.15348178923 0.659659045519162 0.862654959504
1662.33928594148 0.671295268660365 0.8876364665285
1740.3511537017 0.682170129564907 0.9067650711555
1808.69203283569 0.69190300779692 0.920490165469
1867.91720072661 0.70050246236169 0.929839485574
1921.3891869205 0.708258440523951 0.9362956507035
1966.1517133119 0.715027721409569 0.9401173724345
2004.7055229463 0.720998577254479 0.9420295696265
2037.45518684752 0.726152259690515 0.942457856616
2065.55066534366 0.730774333054766 0.9417142871465
2088.18225409179 0.734706119595886 0.9403824625065
2105.85366581295 0.737964415338804 0.938541239388
2119.47480468173 0.740759462438436 0.936319352889
2130.202312445 0.743306530980509 0.933571527688
2139.52415146148 0.74547986573463 0.9308368588825
2146.23224870364 0.747426791842257 0.9276564109015
2150.89921476394 0.749114790926406 0.9243356047505
2154.38330865497 0.750594853283619 0.920943357016
2155.93887404336 0.751922828693412 0.9171188444585
2157.78593244275 0.753232731157551 0.91308921326
2158.04547900661 0.754458194049164 0.908811601914
2157.2836635203 0.755655625199531 0.9039045560785
2156.56520771442 0.756775784292799 0.89899954496
2155.00764462815 0.757904313540874 0.893563285954
2153.0626339675 0.759058229964295 0.8875397878555
2149.60096699277 0.760275177940398 0.8807824979375
2146.30517856894 0.761573772681057 0.873238274855
2143.29688800016 0.76286265547182 0.8655069826155
2139.58501294709 0.764221236417754 0.8571008282135
2135.71994691655 0.765712325795419 0.847723907189
2131.36884423397 0.767282550460288 0.837536770875
2126.67332076944 0.768947493759753 0.826589586892
2121.89570355892 0.770781196037625 0.8143171264175
2116.8886593225 0.772781260568532 0.8007705389685
2110.79831663943 0.774866093598761 0.7864416282275
2104.6766675493 0.777196491244259 0.770340085317
2098.65521824439 0.779724482044635 0.7527003367095
2092.09143217691 0.782331247202209 0.734333288282499
2085.122510407 0.785237380990276 0.713725724540499
2077.34989874598 0.788433511544854 0.6909105134675
2069.58374090866 0.791884074230746 0.666125597207499
2061.29568118347 0.795438754475921 0.640416518792999
2052.40340325028 0.799222296433642 0.612862151505999
2043.17278548886 0.803282236321679 0.583126899060999
2033.07681534653 0.807359474170851 0.553016761796499
2022.85075300091 0.811627363618723 0.521305420424999
2012.07081192009 0.816062593966281 0.488150452802499
2000.70719347171 0.820460924855358 0.454965255683999
1988.60727375513 0.824900611154332 0.421259001023499
1976.00217674803 0.82936107610334 0.387098399054499
1963.38283335392 0.833645325872529 0.353940818869999
1950.22768706728 0.837874834268081 0.320919359170999
1937.17285494795 0.841731371107015 0.290388158883998
1923.35375824583 0.845538892379171 0.259950588138499
1909.70896724722 0.848902568706288 0.232562573236998
1895.86804500609 0.85203329139671 0.206664177533499
1881.59883975295 0.854865108152775 0.182781156608999
1867.67599436379 0.857400770220205 0.160881852965499
1853.73388508311 0.859585570210754 0.141406394453499
1839.75571128589 0.861538070554229 0.123490809650498
1825.83440746625 0.863179384626529 0.107726217881498
1812.01997709439 0.864558311303704 0.093787601965999
1798.29915646998 0.865692569152774 0.0815490817304985
1784.52353278654 0.86667052670911 0.0703530948834982
1771.06443902398 0.867423705043506 0.0607197644814983
1757.57674255263 0.867962340627104 0.0525928300874983
1744.2240471522 0.868404826874684 0.0450564307549974
1731.07699901822 0.868677710113597 0.0387198015949981
1718.06850938557 0.868804677235397 0.0333774220084984
1705.05263673573 0.868833328467442 0.0286903838059985
1692.17222294023 0.868716187878617 0.0250360153424983
1679.40099897855 0.868565556289152 0.0215216143494981
1666.60756008551 0.868348615291774 0.0184182299384977
1654.0196234308 0.868064131416138 0.0157330933554981
1641.43008036321 0.867727678310249 0.0133468661864974
1629.04248241183 0.867316655277893 0.0114487084039989
1616.73457856115 0.86685635463293 0.00983396374099854
1604.44216871885 0.866374289749729 0.00829046271749856
1592.30500431333 0.865825096803721 0.00717908362999808
1580.21644007597 0.865249951526997 0.00617371490949881
1568.23596222012 0.864623360623844 0.00548085615049809
1556.3397534442 0.863972128371965 0.00488154208549796
1544.48426288182 0.863309025342776 0.0042720596099981
1532.68871828836 0.862636659978419 0.00362343903549855
1520.98677140003 0.861925902675164 0.00318524978849877
1509.37148132798 0.861199759771657 0.00276594534499808
1497.80136188939 0.860454349481203 0.00239446936899901
1486.29852378737 0.859683025751023 0.00213478195549854
1474.86154098212 0.858897515781545 0.00187406218249786
1463.49358223454 0.858096125286837 0.00163128933999879
1452.19076884132 0.857280221064371 0.00140647098749824
1440.95222021986 0.856442792880295 0.00124058951949824
1429.78169466477 0.855591771019524 0.00108368762099809
1418.66851660131 0.854722442642026 0.000964753650998351
1407.6273847976 0.853834221336769 0.00089178976799853
1396.6470145025 0.852932628456993 0.000814824575498752
1385.70516325252 0.852018071201824 0.000729860602998067
1374.83644576796 0.851085845617238 0.000681878723498452
1364.00927176526 0.850145425994281 0.000580912079998552
1353.25389606399 0.849188885513205 0.000496935350498884
1342.55838686072 0.84821474870004 0.00044194878599868
1331.93809444745 0.847219053188787 0.000445947846997918
1321.36450945912 0.846213088034856 0.000411955934998431
1310.85639148113 0.845194000359249 0.000368964785998793
1300.3785084451 0.844161776327073 0.000314974428498038
1289.98186606863 0.843111024221081 0.000296977305997537
1279.64050717434 0.842046486351791 0.000261982358498725
1269.34752718711 0.840968582496202 0.000224986870498989
1259.14554609409 0.839871410464516 0.000226986647498206
1248.98691578425 0.838761648965247 0.00020298930849838
1238.88892995551 0.837635592112935 0.000184991139498103
1228.8761118757 0.836491505214371 0.000193990284498624
1218.90886422558 0.835331870666123 0.000208988780498576
1208.95675512234 0.834160372140891 0.000197989897497641
1199.08946111294 0.832974286712542 0.000175992015999271
1189.30225802625 0.831770190902411 0.000177991866497362
1179.54616986382 0.8305504795687 0.00017999165399829
1169.87408138169 0.829316382573535 0.000177991823998691
1160.2153005622 0.828069073596611 0.000143994647498369
1150.66190682155 0.826802465972585 0.000142994708998478
1141.15364879491 0.825520342078672 0.00014599449499908
1131.71295541869 0.8242219055887 0.000154993806997905
1122.33227321421 0.822908009751183 0.000162993161498148
1112.9972434853 0.821577139084391 0.000176991973997676
1103.71194140989 0.820232313177926 0.000170992530997949
1094.4910775278 0.818869701761897 0.000183991342998069
1085.30489269049 0.81749375655337 0.000168992693498571
1076.20552228068 0.816100486640405 0.00016799277699886
1067.13622593808 0.814693410908088 0.000143994679999038
1058.18323382141 0.813263926781694 0.000180991580498002
1049.25286812577 0.811822134938478 0.000171992369498941
1040.36881728303 0.810363510556063 0.000166992845997638
1031.53600872481 0.808888895315929 0.000167992709498632
1022.79645231827 0.807396587466228 0.00018199148149789
1014.10908985322 0.805888575694874 0.000191990536498432
1005.44796381704 0.804366861143393 0.000180991547998444
996.866609380424 0.802826587975165 0.000185991066498525
988.293507734948 0.801273414269553 0.000151994031498348
979.811323737373 0.799698269145856 0.000166992818497191
971.394598650234 0.798110977323133 0.000154993826498306
963.015066107051 0.796504718972209 0.000153993893498461
954.709084009771 0.794882878740946 0.000151994057998595
946.457502005287 0.79324262208712 0.000168992680498414
938.264206025562 0.791585974773781 0.0001709924794977
930.122875539694 0.789916218841324 0.000157993591498262
922.011865702637 0.78822933895483 0.000149994217498284
913.979571986996 0.786525455223407 0.000149994227498285
906.00845591439 0.784804817292697 0.000150994155998396
898.104062019399 0.783067210553789 0.000159993448497708
890.235556777531 0.781313855940255 0.000157993625997888
882.440951497437 0.779541846108967 0.000173992301497727
874.683485417348 0.777756840939956 0.00015699370299882
866.956868359664 0.775956839651355 0.000132995475998321
859.309977308908 0.774139421485574 0.00012099624949824
851.712228339014 0.772304080279236 0.000124995994998378
844.157371325391 0.77045415388181 0.000115996559998499
836.672467928899 0.768586941340902 0.000115996569497789
829.239229135803 0.766703200017168 0.000122996153497645
821.852345269488 0.764804672696389 0.000113996680498607
814.556385010158 0.762888128299267 0.000130995620498231
807.296410451234 0.760955593215687 0.000146994476497908
800.083089275642 0.759009595329471 0.000134995297998874
792.917848228812 0.757045806192777 0.000149994205497661
785.784329801159 0.75506792518042 0.000143994673997727
778.734041937503 0.753074001999959 0.000159993372498168
771.7251644665 0.751063139490913 0.000170992466498432
764.774546870968 0.749037223270291 0.000194990216998647
757.844938621095 0.746998953248095 0.000165992861498543
750.999378380075 0.744942593570754 0.000192990342498089
744.223268847773 0.742870154442907 0.000222987179997802
737.483915700595 0.740784761027211 0.000225986819998747
730.787246204861 0.738682650827107 0.000227986589997897
724.135807713691 0.736566145192731 0.000248984012497511
717.544551210679 0.734437320810653 0.000241984900498537
710.985486056328 0.732293214574276 0.000235985604998823
704.490641748301 0.730133163472021 0.000241984854998378
698.035164262247 0.727958915259338 0.000242984839997629
691.664185082159 0.725771776436955 0.000256983021498347
685.346011758838 0.723567668272092 0.000290978227498018
679.048354508442 0.721351816145646 0.000290978324498536
672.80804418269 0.719122312705018 0.000290978341497383
666.603091686437 0.716878734433324 0.000304976189498429
660.429605745796 0.714621894268378 0.000306975859498682
654.320176926382 0.712352495293544 0.000305975916498391
648.27773930236 0.710067960622299 0.000326972550497961
642.280811401281 0.70777034420647 0.000348968625998647
636.358201263953 0.705459200044694 0.00038796137149788
630.482515767678 0.703136319709129 0.000426953171498212
624.613788566382 0.700801403563354 0.00042095452249824
618.808784800361 0.698454893979489 0.000420954437998167
613.010043994508 0.696095752485117 0.000401958435498506
607.233321537903 0.693723720735725 0.000384961983497467
601.560212761068 0.691340061574131 0.000385961705998694
595.922029570103 0.688944408985699 0.000389960920498034
590.324808500078 0.68653605810541 0.00038096269949861
584.820161946805 0.684115242565886 0.000434951235997905
579.322303929613 0.681684957158815 0.000430951970498139
573.875980342107 0.679246072062448 0.000428952625497692
568.437228086853 0.676794081414291 0.000411956226498478
563.089279975578 0.674332319987502 0.000422953651997848
557.753269106463 0.671859113324788 0.000424953137498352
552.495983930724 0.669375972559564 0.000436950685497761
547.307244578507 0.666883023018598 0.000483939674998379
542.135792140095 0.664381714934507 0.000495936436499145
536.969120938169 0.661869413246458 0.000485938819998144
531.825058693346 0.659347948857332 0.000468943121498477
526.781215173548 0.656817252413942 0.000465943556998138
521.780230422068 0.654277929397731 0.000498935675998347
516.81728327931 0.65172872613305 0.000515930972498468
511.918413933861 0.649171483484612 0.000560918326498516
507.141327485152 0.646607865737389 0.000660886649997861
502.345557244596 0.644035428675479 0.000707870093498375
497.568041718939 0.641453111366429 0.000738858681498034
492.799576577636 0.63886350484562 0.000739858629498213
488.104275189223 0.636268896403036 0.000767847553997947
483.476643180933 0.633666582721302 0.000825823332498143
478.947624560094 0.631060644651849 0.000925778673998456
474.378440109881 0.628445692228249 0.00096975577999836
469.840402778097 0.625822286231531 0.000994742837497564
465.361788255871 0.6231951086011 0.00103572029799848
460.915584993452 0.620561300304103 0.00107969627199811
456.557259173678 0.617923332561933 0.00118063638599852
452.163597673795 0.615279534326561 0.00123060577549894
447.864161981543 0.612630805083853 0.00130955259549836
443.680283010767 0.60997933448751 0.00143746185149829
439.480135454774 0.607323817162807 0.001542379709498
435.264983033315 0.604661412225474 0.00159333515649862
431.242259523968 0.602001415372674 0.00178716131599765
427.27731108378 0.599337933616873 0.00197897223749899
423.324390327771 0.596671723415592 0.00216477009699834
419.40014421135 0.594001282021865 0.00235454870299867
415.633688839522 0.591337615789968 0.00267812286149827
411.930761333736 0.588675124173174 0.00305056261149816
408.261887146101 0.586010234940856 0.00341095163499872
404.687961249538 0.583346848966312 0.00379323237899831
401.186805822146 0.580685096122514 0.00420736343349826
397.671153485934 0.578018524776366 0.00457650926849851
394.354842501743 0.575363092566825 0.00511113585449796
391.330131702998 0.572728165050541 0.00591179085549809
388.310566693636 0.570094121669723 0.00669319563299842
385.613674257197 0.567476179966796 0.00768341469999789
382.77557237492 0.564852580975583 0.00854570572299884
380.290847143868 0.562263493901333 0.00977272748599822
378.042754758121 0.559690088308689 0.0111470910034978
376.152625263836 0.557160274448167 0.0129196991859978
374.465153549388 0.554636840848428 0.0147244849474981
373.248717630142 0.552168190209221 0.0170378363754992
372.389605916733 0.549746140328023 0.0197264309554981
371.862505059726 0.547362589405651 0.022669940098998
372.039070785758 0.545066042363275 0.0263601748344989
373.330601035973 0.542874372533585 0.0309736388469978
375.212130616385 0.540783211419761 0.0363092851524983
378.157837870717 0.53881241454553 0.0425410910524988
382.648027340485 0.537020291466133 0.0501562569274983
388.692684157608 0.535426894735428 0.0592675848754983
396.73260780905 0.534090770408175 0.0702634320634985
406.648056851464 0.533032721537597 0.0831490881209983
419.006264901239 0.532305564118947 0.0982380068039983
434.814698362624 0.532022492835301 0.116317962681498
455.058513694371 0.532326177668746 0.138324576744498
479.869575790772 0.533286460667909 0.164334499937498
508.536853441068 0.534844609552373 0.193485473855999
544.349315299083 0.537401028491845 0.228392488403999
587.342554024799 0.541043032979186 0.268903143293499
637.540082088055 0.545763448034831 0.314079549125999
696.243080509069 0.551803466982705 0.364700569699999
764.455303494301 0.559266763058511 0.420187925475499
840.968378636199 0.568076421142486 0.478836847964999
926.112388715078 0.578388563808221 0.5401867042605
1016.20977452894 0.589602483345168 0.599976359069999
1112.32985638673 0.601901509452556 0.6582143420295
1212.20048164664 0.615010778164807 0.712916515556
1312.86047401961 0.628389143320913 0.761702177342
1412.11089877092 0.641828275289021 0.803970254705
1506.37380240783 0.654849894746455 0.8387135159945
1594.82990896238 0.667235728705775 0.866365205268
1676.07171500411 0.678688234244333 0.8874325508075
1749.84934731919 0.689218439692517 0.903038284302
1814.52854380197 0.698648507461076 0.913881820087
1870.86152398602 0.706925541347368 0.920945140995
1920.17781720897 0.71430317532242 0.925407621947
1961.23461711521 0.720609988459193 0.9276024433895
1996.81110782755 0.726135433463459 0.928476356623
2027.58955692197 0.730923426753549 0.928348396099
2052.61787794741 0.735022570064886 0.9274621387485
2073.02863899087 0.738469124334576 0.9260340844375
2089.87016394839 0.74136755193652 0.924348734257
2102.71134153472 0.743819391772743 0.9225559420555
2114.08365695334 0.745952684587071 0.920574146954
2122.36089806302 0.747787196468548 0.918483127636
2129.02725861563 0.749323420853414 0.916355470855
2133.94763504885 0.750653135563183 0.914214786917
2138.39049817387 0.751849886461788 0.9119433157685
2141.4103377362 0.752830323635431 0.9097743606485
2143.1007551165 0.753724987970934 0.9076343406785
2144.80414571676 0.754509590649395 0.905442432546
2147.02033827645 0.755215918786575 0.9032797145605
2147.55598273075 0.755863492619943 0.9010261806335
2147.23702321789 0.756458492419068 0.8986628545285
2146.68459133674 0.757019098609397 0.89622403791
2146.69091004417 0.757532017944819 0.8938807609815
2146.05091199475 0.758056987304298 0.891147187433
2145.6095902654 0.758560124195711 0.888405364654
2144.89155148677 0.75904789191464 0.8855988274245
2144.73589623812 0.759569039610999 0.882511447644
2143.75865009939 0.760059553345184 0.879363874353
2143.14606975857 0.760551912900986 0.8761929252025
2142.58841187143 0.761049736533435 0.8729294546475
2141.86104088065 0.761568712723424 0.869535371631
2141.96284940554 0.762091928499077 0.8660971985725
2142.40658520944 0.76264738987297 0.8624045459155
2142.51511725642 0.763221168406581 0.8584564581875
2142.2287063461 0.763828715581773 0.854289906525
2143.07669594405 0.764450846124686 0.8500881162495
2143.54734473697 0.765122043552828 0.845495435265
2144.19644106379 0.765841679458852 0.840574827082
2144.81061648464 0.766606350799703 0.835307749595
2145.97414712238 0.767394127384923 0.829913825556
2147.26927414027 0.768255043724871 0.823966419406
2148.7782426331 0.769156413414191 0.817818132555
2151.01382197278 0.770102793365363 0.811352235143
2153.40885937046 0.771122666409925 0.804463290548
2156.17022302519 0.772262568458313 0.796714211489
2159.71486977811 0.773459506062776 0.788719661905
2163.18343655999 0.774690804332929 0.780433135459
2166.53801734702 0.776041264492768 0.77141957107
2171.07185257596 0.777539948568705 0.7614543071765
2176.28312221519 0.779191799060238 0.7504605485955
2181.29732975002 0.780963376249369 0.738704800824
2186.46197361013 0.782805683967633 0.726497560771
2193.5070497826 0.784989171591557 0.7120986224725
2200.27174012363 0.787223048260975 0.6973931775215
2207.52972216341 0.789731507901033 0.680863293649
2214.81931615641 0.792412344479993 0.663213689759499
2222.73215171624 0.79528756967029 0.6442774255
2231.18675277699 0.798379546404592 0.623969300693499
2239.83710557694 0.801731748923268 0.6018639367615
2248.63991699724 0.805336609134841 0.578079202888499
2257.4770860726 0.809228512932634 0.552293673046999
2266.13613427944 0.813324134382988 0.525115959873999
2274.55344004167 0.81767847192542 0.496139672175999
2282.86517286081 0.82225802191406 0.465539429240499
2289.69120930336 0.826795131393292 0.435099419711999
2296.15775448729 0.831568828657323 0.402914562713499
2301.70608263435 0.836390404932061 0.370275083832499
2305.79896277746 0.84108849818498 0.338312807773999
2308.5631681362 0.845640314938335 0.307173654330499
2310.31901485791 0.850178040566969 0.275990788085998
2310.42553472475 0.854427310316204 0.246616018272999
2308.81421796238 0.858429965996073 0.218724738061998
2305.87028936174 0.86213683305554 0.192704502213499
2301.35364636103 0.865452410337519 0.169245167008499
2295.68311890682 0.868501834977749 0.147469541596499
2288.72055741022 0.871170621481021 0.128178552394998
2280.77249855825 0.873518462095991 0.110980811867999
2271.91071490658 0.87558295778968 0.0956248610394984
2262.25450713277 0.877374953221585 0.0820462936019982
2251.99799870465 0.878899732134122 0.0702275465824986
2240.95466041797 0.880190596777966 0.059935711776499
2229.35578327418 0.88126182935047 0.0511014878934988
2217.28656526418 0.882136176350696 0.0435425986164981
2204.80476644073 0.882813142118022 0.0372841522454981
2192.00089341046 0.883362548264525 0.0318480168414986
2179.03813389106 0.883806635869992 0.0270773853524994
2165.90485336191 0.884162273158528 0.0228495889789978
2152.50690782694 0.884397748245074 0.019405442196499
2139.06685381155 0.884590687627257 0.0161849088094987
2125.59304938667 0.884695671209602 0.0135224388019983
2111.92530541132 0.884681023026885 0.0116411482894975
2098.23656119559 0.884641586372636 0.00987466349349819
2084.53230305572 0.884549268197768 0.00841220129849862
2070.8678316602 0.884420436324921 0.00714069686649765
2057.14141695614 0.884265473169162 0.00599558753299856
2043.4346174303 0.884064620017673 0.00511179602799827
2029.74095732139 0.883850033070876 0.0042543553059986
2016.04892688911 0.883598025756173 0.00360996417099935
2002.38751858164 0.883320198018512 0.0030790755979978
1988.75383417081 0.883006576622729 0.00273669729849824
1975.18292674447 0.882690850811981 0.00234330423549856
1961.6504995779 0.882352739537845 0.00204672035999842
1948.13512903338 0.882000170306405 0.0017820440749976
1934.67234906714 0.881640612829332 0.00150531086449801
1921.27235236769 0.881268703960205 0.00125052460999886
1907.91187381456 0.880867773652635 0.00113461680599813
1894.61485186456 0.880454081121221 0.001038680266498
1881.36238223619 0.880032678867512 0.000929746287998356
1868.16016644657 0.879596258663521 0.000851785954997575
1855.02209459451 0.879156781958392 0.000722847850497588
1841.93876644467 0.878702889849288 0.000631885140497945
1828.87855916969 0.878238064132092 0.000545914888498644
1815.87140528821 0.877762528338977 0.000455940867998272
1802.92999939827 0.877276292463451 0.000368962138998064
1790.04962496894 0.876779128392131 0.000290976720498715
1777.22004747576 0.876265263156033 0.000255982507997965
1764.43961017861 0.875742875696661 0.000204988923998894
1751.73030836077 0.875204611998291 0.000191990416998244
1739.05945140864 0.874655475762782 0.000171992295999179
1726.45014428671 0.874095076838495 0.000154993765498324
1713.91108873416 0.873525783657898 0.000131995477998026
1701.42894873027 0.872941923359291 0.000134995289997719
1688.98979406889 0.872346494548319 0.000131995518998007
1676.62403246484 0.871739392088127 0.000134995344497901
1664.32786699401 0.871122368488718 0.000130995620998053
1652.06189697467 0.870492963043107 0.000131995545998631
1639.84563346165 0.869853511427879 0.000117996433998679
1627.69994794962 0.869199791352988 0.000125995926998468
1615.60460802498 0.868536870142012 0.000110996829498777
1603.58255481722 0.867858469354245 0.00011899637199797
1591.60449687988 0.867169582875763 0.000118996386998194
1579.67817706972 0.866467804086083 0.000122996131498798
1567.81063434581 0.865755707745142 0.000116996489498367
1555.99711048591 0.865031859021108 0.000100997384498758
1544.26681380849 0.864292539765099 0.000107997011497996
1532.57859018757 0.863539937539964 0.000120996254497796
1520.96512424178 0.862775640344926 0.000132995454998341
1509.39310261186 0.861998647716622 0.000136995184997768
1497.87442003123 0.861209115301364 0.000142994769998461
1486.41545113572 0.860405755523832 0.000150994156498663
1475.0363385156 0.859590870549622 0.000155993778998331
1463.69318423479 0.858762357928649 0.000157993589998018
1452.41964936066 0.85792181559498 0.000149994210998483
1441.19133977942 0.857069788544775 0.000129995612498601
1430.01692361127 0.856202876175906 0.000121996159998194
1418.90953620375 0.855319985557904 0.000126995831998711
1407.88163985761 0.854423964239599 0.000132995384998336
1396.90679384365 0.853514131902052 0.00014099481649843
1385.96456406099 0.852593466561117 0.000121996139498259
1375.09214378522 0.851656233950797 0.000125995915998267
1364.27671123334 0.850705767093587 0.000124995973498576
1353.51544607569 0.849743268738615 0.000106997049498792
1342.80931253737 0.848765169105086 9.79975014984147e-05
1332.16991257505 0.847772538206572 9.19978159985568e-05
1321.60894431299 0.846762029470807 0.000110996808998176
1311.10284645268 0.845738916426724 0.000119996282998192
1300.63807763124 0.844704168384857 0.000107996998498616
1290.24693045609 0.843650152162239 0.000123996057998177
1279.92955275579 0.842581590480232 0.000141994838498749
1269.6443397468 0.841501763420248 0.000134995345497768
1259.43216081078 0.840405295855551 0.00013999498849826
1249.28034247696 0.839294436744138 0.00013999498299766
1239.16552193822 0.838168651328159 0.000136995207998925
1229.10407447185 0.837028574666952 0.000126995876499114
1219.09057366987 0.835872622981304 0.000120996258498263
1209.16632133293 0.834701822146469 0.000114996605998674
1199.29502148372 0.833515312109538 0.000109996897498466
1189.48290708423 0.832310821823714 0.000127995807498116
1179.72507239034 0.831093864278223 0.0001239960654984
1170.03353798925 0.829859143459509 0.000130995595498229
1160.38085473293 0.828610205083107 0.000130995586499205
1150.78959787402 0.827345892396576 0.000126995828498733
1141.26851630773 0.826065933312007 0.000120996239498239
1131.80989457101 0.824769091240843 0.000122996108498308
1122.39929393451 0.82345547377789 0.000127995794998337
1113.03816889695 0.822127902571198 0.000120996239498683
1103.74869334456 0.820783509274337 0.000123996031998641
1094.51749264213 0.819424625519175 0.00011499660299763
1085.34452119814 0.8180488542635 0.000110996847498379
1076.23434951829 0.816656106914348 0.000110996844998379
1067.1929232266 0.81524618028628 0.000121996179497375
1058.1797893276 0.813823512728747 0.000105997116998324
1049.2430973914 0.812382328402243 0.000105997097998523
1040.3496122638 0.810924342659997 0.000108996936998507
1031.53342693207 0.809449859111378 0.000118996345998879
1022.74453576116 0.80796100317243 0.000104997162998943
1014.03370054968 0.806453275667847 0.000115996545998032
1005.40293478876 0.804926727558641 0.000145994534497706
996.796908788772 0.803388645336924 0.00013199552749843
988.286050732006 0.801829558161404 0.000169992613497705
979.800796999299 0.80025690939991 0.000167992770998215
971.379603007122 0.798668792593853 0.000165992956998484
962.996478796336 0.797064121208906 0.00016099337449782
954.678073074723 0.795443645831674 0.000153993903998728
946.40272696409 0.793805145703563 0.000157993557998948
938.190905779279 0.792150978034089 0.00015099413199815
930.038786463895 0.790480704962677 0.00014299474449897
921.966678472269 0.788790730794439 0.000170992499498146
913.909432632832 0.787087922017223 0.00015399390049875
905.929742350725 0.785366276313348 0.000164992987497947
898.012328251755 0.783628105314928 0.00017299233799839
890.147105936594 0.781874036069224 0.00017799188549894
882.335756794476 0.780103358146067 0.00018599112399853
874.568034379494 0.778318052626424 0.000180991619498139
866.87281038939 0.776514891735538 0.000185991140998487
859.194120110246 0.77469769053972 0.000168992661498835
851.603401223786 0.772862722281454 0.000169992555998366
844.055275988501 0.771012524961358 0.000162993159498415
836.563991162569 0.769144661698083 0.000165992887498301
829.125370464097 0.767261401564907 0.000157993556498481
821.730704543131 0.765362371336538 0.000146994409998769
814.407216197694 0.763447179354688 0.000147994370998994
807.137921399188 0.761515488201066 0.00014799435499846
799.898061685755 0.75956748199283 0.000144994611997351
792.731511810353 0.757604232055712 0.000145994559498153
785.614045679929 0.755624710015922 0.000153993924998486
778.54341337113 0.753630411747806 0.000158993504998706
771.53859415304 0.751619057478321 0.000171992360498474
764.572904432883 0.749592807028629 0.00018099149449835
757.64325978451 0.747552369295702 0.00017299224899836
750.776831225127 0.745496635398918 0.000164992989998614
744.003077685209 0.743423703857745 0.000199989721498373
737.254783379922 0.741337311848107 0.000198989788998793
730.55652725455 0.739235423629232 0.000200989585998124
723.926899135923 0.737117882748727 0.000217987805998354
717.321420623254 0.73498618497704 0.00022798670749824
710.763118601933 0.732840194816799 0.000231986252998029
704.23748061509 0.730680432351282 0.000218987681998573
697.794195339877 0.728503036662344 0.00024198495199812
691.379299263609 0.726314194991436 0.000259982606498177
685.020594773397 0.724110576277889 0.000256983041498127
678.722966213959 0.721894099408492 0.000242984825498671
672.460956675575 0.719663191006934 0.000229986404998161
666.280592874686 0.717416959554631 0.000256982969498165
660.118316274547 0.715158042377375 0.000249983913498175
654.002336659497 0.712886036705544 0.000242984821998249
647.987140205703 0.71060015839902 0.000269981246998507
641.975927427677 0.708300405267262 0.000293977823497715
636.028308370348 0.705988374288061 0.000316974259498393
630.060328157771 0.703664446111182 0.000279979929499019
624.195757543756 0.701327336945917 0.000272980893498032
618.3418202407 0.698978498079708 0.000257982861998518
612.555159174695 0.696615559459896 0.000259982637497935
606.830419723065 0.694241133342487 0.000265981856498509
601.161710395037 0.691854931585634 0.000270981204998577
595.542358349751 0.689456683404506 0.000283979374498866
589.952848495143 0.687045645742012 0.000293977890998387
584.407957773546 0.684625135266419 0.000291978259498449
578.958144004449 0.682192412247771 0.000342970014997612
573.526927247961 0.679748175603811 0.000354967851498689
568.102134573025 0.677293204306274 0.000364965938498663
562.719705315565 0.674828035290922 0.00037296446649826
557.395466176966 0.672352685497652 0.000379963155498264
552.115620236024 0.669867395210667 0.000396959696998378
546.884212732155 0.66737075657665 0.000405957918998112
541.695456228591 0.664864588765735 0.000420954844998822
536.5942576117 0.662349615171301 0.000460945811998736
531.511918279647 0.659825219194601 0.000484940141498358
526.476513863352 0.65729076585865 0.000505934833498367
521.452102036843 0.654747511480974 0.000544924569497729
516.528455160092 0.652197210654019 0.000593910431997968
511.606939961743 0.649638153905972 0.000619902412498541
506.727199958241 0.647070347495385 0.000628899196498445
501.866575934262 0.644493711437406 0.000627899331999138
497.112865967268 0.641910885995749 0.000683880278998572
492.322472131907 0.639318927642904 0.00068288097299829
487.631630272844 0.636719222719393 0.000707872273998156
482.981223447874 0.634112802704523 0.000747857436998234
478.328728225731 0.631500151318452 0.000748857030498318
473.771058588743 0.628881292263306 0.00080583445099891
469.272702807396 0.626256833019554 0.000872805765998352
464.793164276554 0.623625144633835 0.000910788445498301
460.318281297856 0.620985098441577 0.000922782783498111
455.891850526425 0.618342286428834 0.000954766881498537
451.505720483192 0.615693113524436 0.000994746851498252
447.197348956141 0.613041084137222 0.00108869672749834
443.004523724204 0.610385468691114 0.00120063078599797
438.713793934791 0.60772149396334 0.00124460252599845
434.609381161577 0.605056488498323 0.00136951958399834
430.501629304926 0.602389506413679 0.00150042252499749
426.40618924987 0.599716902571749 0.00162532287499817
422.408962806984 0.597043718666023 0.00175420961849837
418.492039629906 0.594370985802385 0.00194702282149828
414.568143532169 0.591691203199403 0.00208987588049836
410.846769866198 0.589019112490752 0.00241649528999799
407.079771489029 0.586339358446372 0.00265618443249849
403.434707572652 0.583663269921476 0.00296274034499788
399.867712298761 0.580990713542329 0.00330818302099811
396.376637422906 0.578315951531473 0.00367552406799798
392.973738273049 0.575647944885241 0.00412861397899766
389.594125757754 0.5729765199426 0.00451774344349798
386.284666415363 0.570308314620527 0.00497063036599887
383.149051717207 0.56765244569757 0.00556500971149798
380.052536836942 0.565001215402254 0.00619709185749784
377.103740106633 0.562360864148957 0.00692860192649802
374.353604416426 0.559741953949728 0.00790584416599849
371.989123623901 0.557140375607071 0.00902991953849808
369.652891175274 0.554556449760784 0.0102826207684976
367.726143533564 0.552007689913709 0.0118883405684982
366.030258372064 0.549483911310547 0.0136814286294983
364.452307201278 0.546986201272025 0.0155927433919981
363.359542802361 0.544538727190982 0.0179797036434981
362.836693170615 0.542151943311909 0.0208543710054986
363.022297999304 0.53984507600913 0.0243843371804985
363.725920818588 0.537613916330999 0.0284672618329985
365.397462403752 0.535494248191341 0.0334404859639983
368.307418356008 0.533538236924245 0.0396984654914988
371.950992192981 0.531692910074946 0.0466503625004985
377.531309213371 0.530093844649937 0.0554889775689984
384.796766879396 0.528695081006286 0.0657224285734984
394.323543755888 0.527636323500641 0.0783191316529989
406.900207800746 0.526951970516604 0.0935270664839982
422.360522117514 0.526706915035549 0.111569799716999
442.072919168188 0.527048262294445 0.133370885921499
466.594784453278 0.528095750148531 0.159499682200999
496.901351392774 0.529962221467444 0.190423151036499
533.963974101339 0.532814859124058 0.226771518082999
578.064553072623 0.536778976582263 0.268641414186998
629.082696777462 0.541831765967939 0.315110932061999
689.391888057006 0.548342874609996 0.367689608820499
758.371811428458 0.556289469816274 0.424934370023999
836.304133238813 0.565701241477842 0.485831404604499
923.159986813459 0.576584879005508 0.549068073893499
1015.90151722372 0.588627897302834 0.611774752128499
1113.58656545729 0.601634870512262 0.6721283335595
1212.80658035344 0.615116289111979 0.727483873636
1311.77532955212 0.628791998422745 0.7766780594505
1407.07059809987 0.642166618470218 0.818469825743
1498.63195463842 0.655248582287177 0.8533657089935
1583.56142021567 0.667566898547325 0.8811984350425
1660.7542632319 0.678937128507764 0.902590930945
1730.37227908473 0.689334623806299 0.918530895863
1792.03007770116 0.698537475068977 0.9297950361335
1844.94462625813 0.706767470453208 0.937426924248
1890.47400849513 0.713980995298761 0.942325541294
1928.63830109204 0.720165444698329 0.945120897431
1960.28925228592 0.72551429663237 0.946420671481
1987.47496332518 0.730186456958708 0.946660982208
2008.72141207242 0.734132602854789 0.946190187839
2026.22716837483 0.737429951862418 0.9450314125605
2039.59504221908 0.740246791066981 0.9437278081995
2050.04093630605 0.742659617612099 0.942182792452
2058.14791336514 0.744721607312894 0.9404810941905
2064.19069889533 0.746566219379126 0.938425604722
2068.55315734896 0.748034382551274 0.9366733927135
2071.42272251631 0.749346753145102 0.934691970766
2073.21677768059 0.750562463645992 0.9325295440145
2074.04333038279 0.751565938489346 0.930485053987
2074.25604567555 0.752447882718123 0.928311644175
2073.08646676459 0.753229976525298 0.926070405908
2071.49560803216 0.753938007002218 0.9236949750085
2069.009247018 0.754604230042481 0.921194008589
2066.17177502242 0.755269467869073 0.9185267946105
2062.80322265731 0.755913736329633 0.9155750074395
2058.9958408079 0.756541920651776 0.9125370651735
2054.97067103777 0.757169875420983 0.909237525736
2050.37818944302 0.757811989212715 0.9056465134405
2046.65644611676 0.758439183979445 0.901973031157
2041.8500530913 0.759100137001757 0.8979505455845
2036.63300129049 0.75975895335147 0.893738598302
2031.68269109751 0.760416839637301 0.8894537372895
2026.50874192174 0.761124759073093 0.8845344055645
2021.09936980303 0.761892828609361 0.8792231908795
2015.29580921612 0.762680264905693 0.8736906354075
2009.4399521479 0.763521317944387 0.8676300249345
2003.07219197823 0.76441596976905 0.8611489317695
1996.51180349661 0.765389615925448 0.853886882588
1989.54728457482 0.766397665727604 0.8463832993305
1982.11417295443 0.767490112864257 0.838084902423
1974.67688055399 0.768669541780206 0.8290440754335
1967.17231928493 0.769903120611179 0.8194773047555
1959.63378585542 0.771205071904215 0.8092819330065
1951.75919831616 0.772660115991837 0.797812288105
1943.05176809447 0.774266917052884 0.7851417416605
1933.6879250168 0.775948415559375 0.7717457499805
1924.26986701839 0.777754640708899 0.757220486866
1913.98654989965 0.77976579540213 0.7409772764735
1903.3682552922 0.78182426310283 0.724251389766499
1892.39753716177 0.78410418516454 0.70560566139
1880.64300844327 0.786517826187059 0.685734620060499
1868.80249301871 0.789027325229194 0.664881329191999
1856.0463171502 0.791761841192543 0.6420745708665
1843.30900822997 0.794593327088868 0.618221974351499
1829.70383023956 0.797597644069873 0.5928182820175
1815.46090597649 0.800717519552823 0.566220411408499
1799.94538952526 0.804010362994151 0.537978927051999
1784.83211467135 0.807376588337879 0.508832681823499
1769.30948184692 0.810698588392161 0.479757938756499
1753.48457064031 0.814057635265034 0.450057433012499
1737.17107200819 0.817428358773064 0.419964848605499
1720.93943551643 0.820800521977937 0.389493389156999
1704.4874746471 0.824032550534583 0.359861046984999
1687.61785150345 0.827191370083778 0.330489270660499
1671.0221698629 0.830114221916144 0.302724254896499
1654.46706219625 0.832989388701802 0.274983383139499
1638.12201678917 0.835585199579288 0.249226283689999
1622.06605449106 0.838021972942049 0.224433234647499
1606.11503033351 0.840191945352025 0.201538484237499
1590.83194533999 0.84198562417736 0.181476478651999
1575.36012489265 0.843636110114784 0.162324442185499
1560.18714377989 0.84513564585058 0.144143356044999
1545.23624313066 0.846373234841546 0.127892127140999
1530.77449200538 0.847359736691948 0.113522372244998
1516.62029503742 0.848144719467601 0.100638056342498
1502.56947375252 0.848814332066203 0.0885099479539985
1488.88715167625 0.849274816613296 0.0779515140749986
1475.56326824977 0.849572919967467 0.0685745254889986
1462.53742798137 0.849694060443385 0.0605128703029985
1449.58666315203 0.849717052376035 0.0531100196084987
1436.70396075741 0.849666645199975 0.0461607572279986
1424.21802952464 0.849455243235504 0.0404347535389986
1412.04200975455 0.849108355246517 0.035719770657498
1399.86737078249 0.848742821024106 0.0309943450619984
1387.91829553543 0.848280497276797 0.0269585066144983
1376.16134872111 0.847732854885123 0.0235347791659987
1364.57808565064 0.847120277116833 0.0205278479344981
1353.08063695642 0.846455764888282 0.017835835121999
1341.87004501417 0.845714647132341 0.0156970030509986
1330.70784717499 0.844932673762755 0.0137627702699985
1319.7090535698 0.844107358614743 0.0120731059699987
1308.78498261013 0.843253282394014 0.0104822091549978
1298.01999105054 0.842341951088492 0.0092720566984984
1287.2859594284 0.84141793875555 0.00803904763099872
1276.7014284944 0.840444645679854 0.00712181722149874
1266.17038088397 0.839452374233263 0.00622914674399877
1255.76254174819 0.838423059626053 0.00553343853349875
1245.42383805289 0.837375005481228 0.0048613833089981
1235.19472509015 0.836304668863984 0.00425795459699863
1225.03665030485 0.835203016481703 0.00379997468499793
1214.97891270115 0.834075934920215 0.00343969654999832
1204.9342975486 0.832938886465411 0.00302044513999822
1195.05176747517 0.831767878573578 0.0027848388634979
1185.19002085507 0.830590341765186 0.00245431790899819
1175.36035722702 0.829391590823481 0.00218465798649825
1165.63061963881 0.828169720605833 0.00197989362449869
1155.9333408782 0.826935700086149 0.00174215108199893
1146.33851197676 0.825681700205624 0.00154333734349843
1136.79073174902 0.824409895381911 0.00135349181649791
1127.32765838578 0.823115553623544 0.00122958196999834
1117.91755290478 0.821805816268552 0.00110366390999883
1108.6045463214 0.820475332255603 0.00103370814599835
1099.32851972723 0.819129362990832 0.000949754566998418
1090.1217563478 0.817767474599386 0.000872794110498343
1080.9623622148 0.816391256635847 0.000769839308498055
1071.86901204372 0.814994727488658 0.000709864675998428
1062.80800630408 0.813583225855367 0.000628895505498495
1053.82117832675 0.812153158707059 0.000579911772998765
1044.93093247258 0.81070477557543 0.000554919885498495
1036.033124212 0.809245343692061 0.000470942045498579
1027.21952438195 0.807766721846088 0.00041895409599868
1018.476933876 0.806269568091303 0.000392959371998791
1009.80410452974 0.804755634699854 0.000377962219998196
1001.17604546545 0.803226264391519 0.000346968153498772
992.625642757552 0.801678031270054 0.000336970379997359
984.117395637696 0.800115116429341 0.000310974858998114
975.672704401375 0.798534201999251 0.000304975817997932
967.274276176288 0.796939449989082 0.000279979595498525
958.939806695854 0.795325984065469 0.000267981368998194
950.671907948138 0.793693808498358 0.000288978410997842
942.424162299003 0.792049898250394 0.000247984106998445
934.239525869936 0.790388564535572 0.00022198733349843
926.12015965832 0.78871141192109 0.000192990451998831
918.052325525837 0.787017149300748 0.000169992580498435
910.055484331698 0.785303612278719 0.000175992071998587
902.11116203569 0.78357447876371 0.000174992147498498
894.198889328904 0.781830549065389 0.000148994305498862
886.342654156219 0.780069286394441 0.000143994665999014
878.575925112831 0.778290215878556 0.000157993584998017
870.860664218772 0.776494331137247 0.000175992058498164
863.192574453252 0.774683357500471 0.000184991233997844
855.569899396098 0.772857990157242 0.000179991668998514
847.999861726202 0.77101532634396 0.000176991933498627
840.488753544465 0.769156758415741 0.000169992566497967
833.041687295789 0.767280204095967 0.000185991109498684
825.66403193685 0.765388304785305 0.000199989703998371
818.310723825483 0.763481124296758 0.000202989364498585
811.00140158908 0.761558738376858 0.000196989964998395
803.770475308228 0.759620767038012 0.000191990456498203
796.601052568987 0.757665604130494 0.000204989143999135
789.476376291634 0.755695847544367 0.000206988948998288
782.387872301921 0.753709784628336 0.000198989795498372
775.360803043586 0.751708066674658 0.000205989094498538
768.391615644694 0.749690298916102 0.000226986694498166
761.461750914561 0.747657635609766 0.000238985269998548
754.603608548953 0.745610997176363 0.000240985078498568
747.775903892736 0.743548742945857 0.00023698560749752
740.980484496514 0.741471715855231 0.000218987636498857
734.260987347276 0.73937923041449 0.000221987329998119
727.573243211899 0.737273007117101 0.000205989041498822
720.948069148587 0.735150557903826 0.000206988995998358
714.362880168371 0.73301304455235 0.000209988720997978
707.860923850268 0.730859462123507 0.000229986468998189
701.396873670863 0.728694891146824 0.000229986473998633
694.982659021756 0.726515264210306 0.000233985979998463
688.602765171211 0.724320110962378 0.000240985147997974
682.268571998514 0.722112894937033 0.000224987089997852
675.969333193657 0.719893471803469 0.000196990058998425
669.751914617133 0.717658082477008 0.000189990740998569
663.570631942747 0.715408787476841 0.000189990750498858
657.443888637236 0.713145120038515 0.000190990659997614
651.34584118022 0.710868596498455 0.000178991812999074
645.328454241961 0.708578732430152 0.000193990371998409
639.374724373421 0.706276731214489 0.000211988478998504
633.460449471341 0.703959618328605 0.000240985143497463
627.568933815926 0.701631845943874 0.000241985043498816
621.733130664544 0.699292277245929 0.000249983998498071
615.959867657361 0.696938780506675 0.000269981329998448
610.260208410992 0.694572095720478 0.000315974393497953
604.531047680973 0.692196262412612 0.000303976210998314
598.895480944899 0.689807085496657 0.000336970687498273
593.288253957818 0.687406307281682 0.000348968431998609
587.719533909256 0.684994562509618 0.000363965689998524
582.217023756098 0.682570926895859 0.000367965045497964
576.699995901617 0.680138165902154 0.000331971456498437
571.242240376034 0.67769389162509 0.000326972259998448
565.83463696565 0.675239650930507 0.000309974894998954
560.532444816832 0.672772906148985 0.000344968997498696
555.252465352972 0.67029649632054 0.000350968039998678
550.033422889061 0.667809976035585 0.000393959493497742
544.827430278808 0.665313989603409 0.000393959340498018
539.686646742297 0.66280744359014 0.000425952379498051
534.551341119444 0.660292607009321 0.000419953567498799
529.499552585006 0.6577672661233 0.000460944347498549
524.456894880372 0.655233297128089 0.000477939820998197
519.479801362855 0.652690981999315 0.000507932109498843
514.535810608085 0.65013864321582 0.000523927546497882
509.620687275856 0.647578934147732 0.000505932371498763
504.791484371325 0.645011343939393 0.000544922268498449
500.036899550862 0.642435549394048 0.000589909311998094
495.26918087702 0.639852400757611 0.000621898716998359
490.567413480642 0.637262819461864 0.000674880634497721
485.94105470682 0.634666435166509 0.000761848128498332
481.340740766105 0.632064222753916 0.000832818065498286
476.724981770734 0.629454452572004 0.000858806567998416
472.196660451358 0.626839090261551 0.000923774893498375
467.675590937054 0.624215720103698 0.000964753813997965
463.294023709783 0.621589370782543 0.00108868778649829
458.884405601546 0.618956578395862 0.00115165075699852
454.580011714893 0.616320203664915 0.00126957729549837
450.284352330349 0.613677438614485 0.00138549494499851
445.940155327494 0.611027050780482 0.00140747635449778
441.798000395297 0.608377867514835 0.00157933743499838
437.658728862803 0.605722197584547 0.00171122478749819
433.502469094936 0.60306243411479 0.00180313778899843
429.460401954627 0.600400081520524 0.00198196331799805
425.468965991936 0.597738124142073 0.00217475250849863
421.561167885412 0.595074102722574 0.00242345477499839
417.660483955205 0.592406922670545 0.00261520485049904
413.833506246403 0.589741061435715 0.00285086613249841
410.057291136046 0.587075354740306 0.00312842981399875
406.409399747394 0.584409518029439 0.00345486358649894
402.85165315472 0.58174693872798 0.00384610701249821
399.34264058008 0.579086869285973 0.00429413494449882
395.918816039883 0.576428356282063 0.00476101801349849
392.531111299627 0.573772075411917 0.00525172004149899
389.490729770122 0.57113484721876 0.00599451536399798
386.519438104684 0.568508838531164 0.0068486188164989
383.698436710064 0.565888677680921 0.00775112124299815
380.973930652246 0.563279030677559 0.00876569210999845
378.542853338543 0.560695687580003 0.0100124674064985
376.348618727367 0.558143065305427 0.0115506071679985
374.410582107016 0.555609967185112 0.0132662194859984
372.658539342172 0.553102854735952 0.0151587545449976
371.135816946194 0.550624527841715 0.0172495279639987
370.355520954594 0.548219676617291 0.020063325779498
370.06140751236 0.545876417714283 0.0233596697134987
370.358169894011 0.54360292552846 0.0272097990914989
371.2881868067 0.541420159013583 0.0317362402894983
373.009962519433 0.539340188525886 0.0370500980969981
376.017534063433 0.537399073622244 0.0434738311709985
380.338131886485 0.535652113444346 0.0513554494779984
386.188139635797 0.534095878034485 0.060651554315498
393.880291708635 0.532801455652476 0.0717604044609987
403.616678147032 0.53181617159561 0.0850445905154987
415.876307548506 0.531181854376841 0.100626052860499
431.584391809979 0.531024334225284 0.119365310782999
450.411222687244 0.531373744085161 0.141186910449499
474.936316769131 0.532516427235806 0.168044234700499
504.775516883401 0.534484942220125 0.199631639441999
540.631069732354 0.537375804014539 0.236052732271499
583.985177857618 0.541431286635403 0.278280044266499
634.884135943592 0.546652900633262 0.325443235282999
694.009070269302 0.553278966948226 0.377873016820999
760.890342129974 0.561241913797619 0.434154297519999
835.808235958499 0.570620967806457 0.493356108059499
918.49614312963 0.581423917547005 0.554196970039999
1007.96464638178 0.593500286106079 0.614566600999499
1101.26735614428 0.606502982402607 0.671679380157999
1196.51838271267 0.620115424323339 0.7237811016955
1291.64588399758 0.633980200867788 0.7693996057155
1384.70530836389 0.647945683339783 0.8081039262635
1472.0940453233 0.661324061923915 0.838702324988
1553.09372259312 0.674037395577691 0.862063761395
1627.97819404134 0.685926635844601 0.8787380279825
1694.06139628641 0.696764228965149 0.889692773513
1752.82386461578 0.706671705999704 0.8959657762965
1801.4842151509 0.715247080453791 0.898358052106
1843.87664152472 0.722903260649287 0.89815334558
1878.46801852326 0.729621411239849 0.895533861179
1905.74687315322 0.735374613509766 0.8912136917115
1929.25243288431 0.74056706631858 0.8858976265555
1947.63775281951 0.745147706401181 0.8795107551775
1960.60368359771 0.749103654105194 0.8723878181165
1971.36561327463 0.752740149065225 0.8645082673035
1978.31388615579 0.755901314260489 0.8561103559785
1983.38532858224 0.758931109652189 0.846732212276
1984.86478713029 0.761477622044033 0.837406046894
1985.26298721339 0.763981969114508 0.8268824373735
1984.2970120867 0.766402164718546 0.815984442899
1981.24114643233 0.768703376872428 0.804060268729
1976.73083763653 0.770927661948099 0.7916520731715
1970.72279319096 0.773177251440907 0.778072045707
1964.23461842929 0.775499569753144 0.7632284570515
1956.6428503365 0.777808596261577 0.7476159941835
1947.84749556788 0.780282772715834 0.7303202378975
1938.0915739897 0.782920228834273 0.7112999517895
1928.11071166284 0.78553854114251 0.691779756673
1916.36740454434 0.788349783649869 0.670215925701999
1904.53702248956 0.791278563473697 0.6475032777565
1891.75734741634 0.794351724992351 0.6231780524625
1878.09410884959 0.797610024759919 0.597137384755499
1864.31774256467 0.800892462874712 0.570503657637999
1849.49447133689 0.804352946184058 0.542071038296499
1834.35211139957 0.807776542408716 0.513612187641999
1818.84106591462 0.811264859237435 0.484317197712499
1802.61046349057 0.81493391228144 0.453226392533499
1786.2552031261 0.818486343799249 0.422657797010499
1770.06720402744 0.821880136981896 0.393079342537499
1753.56840252814 0.825290336068432 0.362954920802999
1736.81998246045 0.828572268212967 0.333545109599499
1719.87663117115 0.831686751403542 0.305115893147999
1703.02893534527 0.834655607554525 0.277462207147999
1686.37318021162 0.837404634833923 0.251244189436999
1670.07575693949 0.839882089051797 0.226986244717499
1653.6066766597 0.842218171540369 0.203533984520999
1637.52340619047 0.844290596933926 0.181945900397499
1621.72486922964 0.846106156962337 0.162179458947499
1606.11832959518 0.847721016978073 0.143761014244999
1590.94544702914 0.849103178740823 0.127042428587498
1575.96752127269 0.850204406524958 0.112396780467998
1561.35249332895 0.8511491561812 0.0988139098514982
1547.07771699968 0.851852616134445 0.087033540953999
1533.03079939634 0.852435073664983 0.0760400437444991
1519.435008231 0.852768210272099 0.0669535701504985
1505.88573608569 0.853009902208352 0.058457061482499
1492.8084547943 0.853072241230989 0.0513057546834986
1479.92405571849 0.853003509148215 0.0450724310369985
1467.26513874733 0.852855006925497 0.0393505476764985
1454.7009543511 0.852618782666253 0.0342218500559981
1442.39082220622 0.852266846548105 0.0299339876259982
1430.40223149377 0.851826324626711 0.0262620544759981
1418.38745861782 0.851339240921288 0.0228325876524985
1406.5957034482 0.850767509688386 0.0200027735539992
1394.9188628667 0.85014048268416 0.0175153557534989
1383.43607521275 0.849456384017281 0.0153839968749985
1372.01253456787 0.848730583390544 0.0134754274434979
1360.84816795852 0.847945447232487 0.0119602157339984
1349.71637906354 0.847135810539154 0.0105163198354985
1338.61710361194 0.846310241079576 0.0090712066494989
1327.66831838282 0.845435973746811 0.00792261051249854
1316.88842637171 0.844514150744796 0.00707611754299831
1306.19248740092 0.843573104430906 0.00625319050549855
1295.53082528977 0.84260950024974 0.00549667368599804
1284.97342807406 0.841620493947449 0.00483354113449819
1274.49158605172 0.840604253208803 0.00427296060349847
1264.08205152064 0.839571108430215 0.00372916888949837
1253.77567281804 0.83851138554381 0.00329801257549889
1243.53192626818 0.837429659692917 0.00291967092149881
1233.34697664981 0.836329833101334 0.00256920097199831
1223.30442057425 0.835197530145086 0.00238445246149843
1213.2593591629 0.834062611316626 0.00207683089649868
1203.28455279095 0.832907894603684 0.00180611822699828
1193.39478134718 0.831729922121487 0.00161029572349825
1183.61237002307 0.830527748311193 0.00149539553649813
1173.85387459543 0.829311889792296 0.00136649642499831
1164.16401133025 0.82807938962439 0.00124258414449796
1154.52101658895 0.826831720010563 0.00111266535499865
1144.95012769906 0.825566232294751 0.00100372865449805
1135.43332926397 0.824288232388701 0.000862798615998139
1126.00862604545 0.822984273397699 0.000822818181998253
1116.62689765561 0.821668930421167 0.000738853791498517
1107.2907183357 0.820336015014536 0.00066088345599824
1098.04230794701 0.818985244891485 0.000613899182998257
1088.84683917375 0.817615786776915 0.000580910482497976
1079.7050803738 0.816231177052496 0.000545920621498608
1070.63487408364 0.814829925227529 0.00051392999749833
1061.60548637787 0.813416240821746 0.000435949981498762
1052.62993895017 0.811983147266115 0.000396958611497467
1043.6919137196 0.81053752872165 0.000322972700498747
1034.85710377538 0.809071092622604 0.000290977677498971
1026.05492812888 0.80758959206311 0.000252983103999016
1017.34536629071 0.806086644120139 0.000260982072997851
1008.67200409328 0.8045682518933 0.000253983213997944
1000.04582631114 0.803037907431488 0.000217987679498766
991.489625638986 0.801487573128625 0.000218987603498366
982.985160694737 0.799919947735369 0.000217987684498544
974.551810622269 0.798337389645424 0.000215987879498503
966.150352309705 0.79673880189685 0.000195990017498482
957.821384220456 0.795122889941846 0.000192990356998157
949.528157138955 0.793491128405629 0.000171992406998056
941.305647477673 0.791842819360826 0.000163993101498727
933.166030050457 0.790176960520175 0.000172992324998344
925.069269030335 0.788493778631823 0.000190990613998521
917.010255034869 0.786795741744628 0.000177991876498695
909.027543748354 0.785082311062726 0.000176991963998563
901.086802518375 0.783350610026314 0.000183991301498265
893.222112036151 0.7816024011335 0.000197989939998533
885.436192889514 0.779835119611642 0.000230986397997235
877.666856291517 0.778055168430392 0.000233986011997533
869.952303697383 0.776257946762729 0.000245984513498332
862.303050037292 0.774443681779628 0.000263982224998238
854.690049183815 0.772615535561062 0.00026398218799828
847.160592853945 0.77077118721073 0.00027098121349789
839.653048237209 0.768910147111179 0.000270981221997535
832.188172393735 0.767032523088699 0.000275980507998375
824.788762897207 0.765139663529688 0.000272980849998494
817.449240527887 0.763231359918848 0.000265981779498103
810.157052775906 0.76130767918036 0.000254983204998949
802.928999736909 0.759369146113639 0.000227986675498948
795.754574839643 0.757413255610556 0.000223987135998471
788.622485385832 0.755440999516148 0.000225986885498353
781.535921586492 0.75345369557259 0.00022298725849812
774.47117349245 0.75145187144227 0.000198989813998351
767.497488014365 0.749432313115712 0.00021398819099816
760.585143022696 0.747397749096587 0.000220987371998715
753.737030976773 0.745348355716486 0.000236985510498222
746.936675774903 0.743283872176472 0.000234985831998435
740.175514967302 0.74120405626356 0.000243984750998294
733.454483489169 0.739110209253923 0.000234985879997707
726.78490081498 0.73700188625436 0.000234985874997706
720.150100390885 0.734878310114153 0.000227986745998332
713.545589569435 0.732740471179499 0.000210988613498331
707.023665543718 0.730588341608018 0.000209988713498421
700.533007009832 0.728421819066337 0.000194990245498627
694.107923039611 0.726240462606815 0.000181991485498356
687.738607566718 0.724044947723011 0.0001689926529993
681.445359225581 0.721833055400436 0.000194990232497916
675.187388040842 0.719608867633467 0.000204989158998692
669.004482969892 0.717370485609947 0.000225986846498327
662.861648288075 0.715118736496631 0.00024898406199847
656.74449661321 0.712853165697228 0.000264981922498131
650.685347482651 0.710576564958655 0.000256982971998831
644.667721926499 0.708285158130923 0.000267981533497719
638.706897733355 0.70598022857104 0.000294977696998155
632.794416227789 0.703662391752249 0.000318973949498647
626.889190413935 0.701333848707275 0.000300976798498054
621.079344877707 0.698991824243456 0.000326972560998451
615.268722845835 0.696639110184889 0.000299976846498629
609.520063788698 0.694273022426332 0.0002949775784995
603.835488232291 0.691895207967413 0.000304975993998813
598.195284155723 0.689504803717124 0.000321973316998347
592.601834870124 0.687102382489679 0.000331971705997747
587.069647592908 0.684688242736838 0.000360966557497289
581.612619631432 0.682263209525158 0.000415955736997708
576.116543857402 0.679828859607913 0.000388961259498388
570.687077361159 0.677382229310448 0.0003799630594985
565.335705151234 0.674924711536332 0.000412956214497995
560.037334519066 0.672457219741442 0.000439950176498227
554.733670569571 0.669979711234058 0.000429952452497884
549.545663578143 0.667491898467066 0.000460945317498962
544.375069978003 0.664995092176256 0.00048993812849818
539.249378114308 0.662488267195986 0.000511932135499049
534.11588215664 0.659971374316009 0.000517930597998095
529.072338652852 0.65744575497824 0.000557919635497894
524.091134640473 0.654911451816004 0.000612902753998168
519.104208654578 0.652367472116107 0.000624898786998562
514.176505736591 0.649815965907041 0.00065188937999805
509.283294988856 0.647255659060237 0.000677880485497884
504.483101647841 0.644687789925578 0.000736859186997729
499.71003237863 0.642113256371155 0.000765848224498766
495.0001954891 0.639529521935214 0.000817827296497931
490.392181423955 0.636939721239822 0.000930776238498243
485.773725500608 0.634343282180718 0.00101073610349789
481.11080276577 0.631739520837382 0.00100773712299851
476.542433228614 0.629127816609906 0.00103872120299819
472.042494372372 0.626511845568393 0.00112767123849844
467.524053464686 0.623888383705533 0.00116364944499803
463.064572626451 0.621259675840191 0.00122161278099853
458.770204714004 0.618626934506999 0.0013415334274981
454.473650509149 0.615989990881651 0.00146344461599823
450.223201503299 0.613347839661531 0.0015893456319982
445.939050270145 0.610700841184807 0.00168226371349811
441.731745053214 0.608048276537089 0.00177717651749765
437.640506086395 0.605395945172283 0.00195999522099899
433.658689452222 0.602743420588683 0.0021827506189982
429.696704244913 0.600085357816378 0.00239149706399877
425.736971969349 0.597421721107184 0.00257725662349806
421.868167017746 0.594757384987101 0.00281191729699837
418.136591319537 0.592098022429623 0.00315437233899851
414.483309414813 0.589438229546818 0.00353069830649788
410.814922823299 0.586777767681683 0.00387701554549813
407.25476995028 0.584118923944369 0.00427016219799825
403.837380052199 0.581465467310056 0.00478990208249808
400.568390827854 0.578815506701835 0.00533640663649804
397.305220941604 0.57616563674554 0.00588074791399817
394.13687678458 0.573523659765472 0.00652161020299857
391.261993576199 0.570894288296149 0.00732658585999835
388.242166772056 0.56826052835766 0.00801470341999833
385.461632350681 0.565647079581309 0.00894143905549838
383.094011020123 0.5630626814345 0.0102237651384988
380.651550499656 0.560479522703176 0.0114495145694988
378.691080275772 0.557934266892108 0.0130486856954983
376.975478701918 0.555413936203702 0.0148409509864978
375.525482905369 0.552914993007368 0.0167830986849982
374.670466256475 0.550481117440955 0.0193366378669991
374.661071458824 0.548130121307819 0.0226550266249987
374.753196948483 0.545806908326419 0.0260815088514982
375.683492548322 0.543574971608457 0.0302800439549983
377.71124978913 0.541455560080232 0.0353932791869982
381.023145874575 0.539484755012368 0.0417062685229984
385.630864608011 0.537660730044438 0.0490932669879984
391.712524567354 0.536028034119243 0.0579076329919986
399.455096077807 0.534612060632545 0.0682450095129985
409.646848290321 0.533494420178446 0.0807237698029989
422.465736149626 0.532734935956205 0.0956467981259989
439.034916006751 0.532428340720162 0.113596465320499
459.063622888881 0.53260390160775 0.134564336031999
483.978936374814 0.533407375854274 0.159364223949498
514.425702522893 0.535007371985755 0.188794947960499
551.459277787788 0.537509690453705 0.223163213335499
594.129160968255 0.540874991730579 0.261373113016999
645.120582589835 0.545486936647861 0.305323919653999
705.381042547439 0.551406368170548 0.354420091832499
774.441476745762 0.558727125591948 0.407783354817999
852.535926143612 0.567529610245363 0.464652839841499
940.368201017893 0.577950848091124 0.524125686224999
1035.20255398136 0.589737979578566 0.582945733924999
1136.03046042303 0.602635417966811 0.639192904936499
1240.91497213867 0.616539927764028 0.6909547057445
1348.98685445895 0.631280541719733 0.7369726411755
1454.56249858401 0.646209762988209 0.77463370499
1556.64422317438 0.661109984450752 0.8034217487575
1651.1639299449 0.675293311170254 0.8236551638315
1738.26751272646 0.688907005921656 0.8356624454845
1815.91769206264 0.701544317674073 0.840430029399
1884.07553963918 0.713234752458001 0.8392080856315
1943.04798176059 0.723985740410235 0.8327354030955
1992.63573331605 0.733703165990647 0.82231895554
2033.13114238601 0.742584174658878 0.8081996863825
2067.29624547029 0.750827238791434 0.7915636116195
2093.9042598322 0.75817319411826 0.7728601231275
2113.9201527268 0.764908094894852 0.752297900404
2128.85748583924 0.771156011948113 0.7300973455425
2140.10531324218 0.777096749435348 0.706394695755
2147.21515393366 0.782706796224219 0.681273067595999
2150.77233954448 0.788266838543896 0.653796833893
2151.40520172567 0.793634356074808 0.6252455902155
2149.91624511685 0.798935648883193 0.595218312558499
2146.30773273992 0.804233390038208 0.563465451690999
2140.2666466732 0.809448104105769 0.530631883920499
2133.04883182971 0.814682618850522 0.496649166095999
2124.52836860738 0.819858335729277 0.462142881953
2115.16202447926 0.824975143291482 0.427195580542
2104.42122251963 0.830027454577059 0.391753482274499
2092.99945111725 0.834778755481921 0.357977842892999
2081.1370637794 0.839222262381865 0.325918947364999
2068.37919764037 0.843545550041172 0.294120306478999
2055.24166613371 0.847639867495363 0.263625656478999
2041.73392984145 0.851397771216403 0.235162140910498
2028.18285403884 0.854837162560359 0.208721856710499
2014.20621796911 0.857973326737282 0.184207326676999
2000.01938154735 0.860811096006469 0.161584971487498
1985.88490326006 0.863307208111331 0.141190258553999
1971.43538385281 0.86546742990715 0.123045813285999
1957.29192364033 0.86729904412973 0.107149726800499
1943.02648999034 0.868883040625465 0.0928988385724987
1928.93869310539 0.87020580242536 0.0803943968294989
1915.03494369232 0.871267509795489 0.0696513956849989
1901.05665110432 0.872151238699414 0.0601087466484986
1887.13660302109 0.872884901540711 0.0515492389939989
1873.24792233329 0.873447726181553 0.0441512971254981
1859.56492923808 0.87384115842874 0.0379063699594984
1845.98014807077 0.874108694812263 0.0324912431039984
1832.3848450614 0.87429055620362 0.0276130088884978
1818.92098936242 0.874347256265847 0.0235789371879981
1805.6455819315 0.874278600438032 0.0203861195249981
1792.40574047686 0.874182861247507 0.0172943219719983
1779.33743929432 0.87396644627286 0.0150252952534982
1766.29541334632 0.873708802967543 0.0129923400249988
1753.31454021875 0.873413669215708 0.0111379930169986
1740.48090004889 0.873074816618826 0.00951552646349851
1727.68961226665 0.872697176013116 0.00811051021399867
1714.96236954735 0.872279787357602 0.00691757128599901
1702.25936125627 0.871838494775112 0.00580754948549811
1689.69613713352 0.871346663436607 0.00500599855149819
1677.19933571166 0.870840167537536 0.00422300709649781
1664.79180428026 0.870297735297193 0.00362132920749858
1652.48414340666 0.869717368409745 0.00323705660849904
1640.24203269063 0.869117273770575 0.00291561678849772
1628.01979539204 0.868510917588076 0.00254119893849847
1615.87626711922 0.867890708581993 0.0021826784059984
1603.76748752792 0.867245519409727 0.00192097681899883
1591.75412116722 0.866584036822358 0.00169620369449897
1579.81594108125 0.865909675069722 0.00147040699999779
1567.92850868667 0.865217996538485 0.00129154188349812
1556.09791858925 0.864511861249939 0.00112065771149861
1544.33885897656 0.863786211185814 0.00101172156599849
1532.64824983521 0.863050193160705 0.000887786835498505
1521.00774749251 0.862300171711292 0.000770839957497604
1509.4188153613 0.86153485420117 0.000673877704998493
1497.89695825259 0.86075240376491 0.000609900805998653
1486.42497823465 0.859958976979838 0.000524926908497814
1475.0173127841 0.859148883398607 0.000475940231998817
1463.6818004166 0.858325612045292 0.000429951565998121
1452.39812317779 0.857485982158377 0.000407956131498244
1441.17578138503 0.856633279297454 0.000378962138498751
1430.01316727572 0.855769456080911 0.000338969766498831
1418.89862203038 0.854888443953969 0.000319973177998145
1407.86293748885 0.853996786806496 0.000285978586497482
1396.88017235836 0.853088250564817 0.000276979781498543
1385.95446950353 0.852166363894785 0.000257982575998295
1375.06937088643 0.851231521099109 0.000233985575998297
1364.26084120336 0.850281352050622 0.000216987748998365
1353.5068989947 0.849315507429462 0.000212988224498223
1342.82436438928 0.848332286844729 0.00022998633799709
1332.18783071293 0.847342597780392 0.000187990850498476
1321.60880827814 0.84633652438772 0.000166992804498278
1311.09913294484 0.84531418804207 0.000161993222998258
1300.64727835914 0.844276916199561 0.000152993947498903
1290.25124260691 0.84322742440919 0.000131995521998718
1279.91968461552 0.842160562233613 0.000134995288998851
1269.63477855017 0.84108041023373 0.000115996536498519
1259.41290946741 0.839985427769514 9.69975794987699e-05
1249.25904537003 0.838872537101917 0.000105997115498524
1239.17430371358 0.837744480548747 0.000113996666998184
1229.15274585287 0.836601474746466 0.000127995780998313
1219.1814830399 0.835442537088953 0.000145994494998858
1209.25447712373 0.834270284255358 0.000142994708498989
1199.38642397997 0.833083353875629 0.000135995245997722
1189.57952592191 0.831880765378038 0.000125995934498024
1179.8260676877 0.830661981625102 0.000119996315498194
1170.15238621496 0.82942513789878 0.000140994917997905
1160.5245378633 0.828171776851373 0.00016999261999795
1150.95369168786 0.826905239743413 0.000177991923498766
1141.42731560103 0.825626366539748 0.000156993694998553
1131.9753774091 0.824330280486539 0.000155993761998263
1122.57956497102 0.823016226344974 0.000168992669998369
1113.25872586134 0.821688140738761 0.000167992741498368
1103.96939161906 0.820344811880071 0.000152993992998729
1094.73289727008 0.8189849613873 0.000141994798498857
1085.57160343218 0.817608403669974 0.000144994587998104
1076.4607820779 0.816215506845587 0.000139994980498104
1067.42276078222 0.814806360446274 0.000145994556997264
1058.44149374742 0.813378083955766 0.000167992768998149
1049.50077859515 0.811938316097555 0.000154993843997864
1040.59910473936 0.81048290769323 0.000135995237498854
1031.77214575233 0.809008386470801 0.000139994949998501
1023.01266974988 0.807518035216137 0.000142994758998705
1014.32120891878 0.806009542039573 0.000159993430498884
1005.66559403194 0.804487077615145 0.000152994013998264
997.070800263486 0.802948475498142 0.000147994394998241
988.533674391952 0.801393494926983 0.000144994573499146
980.039570973683 0.799821928841129 0.000131995519498052
971.623204896515 0.798232662172913 0.000137995072498343
963.250927182931 0.796627845766658 0.000134995286998896
954.937349455637 0.795006407642417 0.000132995429498406
946.679140035453 0.793367600065406 0.000133995363997941
938.484066236271 0.791712026552258 0.000142994692998721
930.351518188573 0.790040063430863 0.000156993565998187
922.260437090075 0.788350240565667 0.000170992478998433
914.216648268109 0.786647897216057 0.000156993627498325
906.240687625554 0.78492870601858 0.000147994354497638
898.339108319573 0.783190836324589 0.000170992437998674
890.497251635916 0.781436109508311 0.000199989591498362
882.689532401565 0.779665128661684 0.00021798752299762
874.947822140883 0.777880282913485 0.000206988832498367
867.269325585961 0.776077754022162 0.000225986719498583
859.619224949337 0.774258042299027 0.000245984302497226
851.992199027738 0.772427232839676 0.000207988696998451
844.43982165372 0.770576817262045 0.000206988858498569
836.953492931987 0.76871006916383 0.000206988901498506
829.521968074187 0.766827627399884 0.000210988414498847
822.150368514892 0.76492843774561 0.000218987494498446
814.851405485375 0.763010859117992 0.000260982330497872
807.597785969177 0.761080244452248 0.000272980629998254
800.382434107021 0.75913300707369 0.000289977970498567
793.234217360852 0.75716967161467 0.000298976826498487
786.106184615036 0.755192720359302 0.00029797691349831
779.066970070956 0.753198624683453 0.000305975817997961
772.053630418563 0.751189464279273 0.000311974765497824
765.104670672259 0.74916294940775 0.000330971638997202
758.188894798898 0.747124452375367 0.000327972069498306
751.324396837553 0.745069773511735 0.000325972381998052
744.547398200163 0.742997640215929 0.000366965062998492
737.786160687045 0.740912904648762 0.000344969279998941
731.065623534129 0.738814602952939 0.000321973353998639
724.380614481456 0.73670159461953 0.000287978641498432
717.743772560959 0.734573863554917 0.000249983882999016
711.230077107849 0.732427856418129 0.000277980115998222
704.713228857276 0.730268750202441 0.000272980833498471
698.280510089465 0.728094603889241 0.000292977868998845
691.85995978181 0.725908163710203 0.000280979552498839
685.51469448767 0.72370654497323 0.000289978186498785
679.189201584772 0.721491598118859 0.00028097941299865
672.96137235718 0.719260709067525 0.000312974528497989
666.754083845803 0.717018355068666 0.000309974999497586
660.595935901766 0.71476135615109 0.000312974555997991
654.483471030598 0.712490580153602 0.000305975773498668
648.424071375545 0.710206350030186 0.000321973152998534
642.419052408108 0.707909634840999 0.000314974421498415
636.484832290949 0.705600004879703 0.000320973520998025
630.557152289291 0.703276858481752 0.000335970859998258
624.681582813858 0.700940586944723 0.000335970888498793
618.864015090991 0.698594675680724 0.000336970688498472
613.078435156248 0.696234608926025 0.000339970133998113
607.381793828334 0.6938619154514 0.000368964716998321
601.693101378336 0.691477428637626 0.000390960284498032
596.094101231319 0.689081978268639 0.000419954409497936
590.461420949414 0.686676733229337 0.000389960691998259
584.944985336507 0.684258093944841 0.00042995220999742
579.403409140753 0.681829743913593 0.000397959144498361
573.984630982119 0.679388620134862 0.000427952958498068
568.592711731063 0.676936650618053 0.000457946073497473
563.263959351359 0.674474623887153 0.000503935016997858
557.973018806388 0.672001921990696 0.000521930428997952
552.740232265847 0.669517566412019 0.000564918415998816
547.574611605047 0.667025503191414 0.000631897816498417
542.422237017743 0.664523006726661 0.000673883938997588
537.283432027297 0.662011368667891 0.000694876545498158
532.18638771503 0.659490521686547 0.000729863457498259
527.188992944303 0.656960290968245 0.000804834116997943
522.19533204227 0.654421654850082 0.000835820727998926
517.191047284555 0.651873294865504 0.000804833501998226
512.322757642622 0.649318281024775 0.00085881012749911
507.490463728814 0.646753975958766 0.000903789643998398
502.705155347555 0.644182138835053 0.000967758843498534
497.90475108224 0.641602291391601 0.000977753175498641
493.201206380982 0.639015027221233 0.00103772183599882
488.545119492026 0.636420498903077 0.00110068695699761
483.826366434238 0.633817334189452 0.0010916922364983
479.186248799251 0.631209078975123 0.00112467270699834
474.612099152558 0.628595395184418 0.00118063932899881
470.124647789351 0.625976342599206 0.00127058169749827
465.642778813272 0.62334920036321 0.00133054054949844
461.332085286619 0.62071971873226 0.00148942467999846
456.923725314132 0.618082897265952 0.00154038303599868
452.541003885337 0.615438819228553 0.00158134884149863
448.258537559007 0.612792610354617 0.00167626872199822
444.046858420709 0.610141483310667 0.00178317232449887
439.815168549274 0.607486410057004 0.00189206716049783
435.740677192864 0.604829562627222 0.00205989290799857
431.748846056424 0.602169936086019 0.00225767268549848
427.741141340034 0.599507331593082 0.00243545574249893
423.84552837164 0.596847466244308 0.00272306960899837
419.992863052152 0.59418233595876 0.00297069884749834
416.201309849598 0.591518917883078 0.00328418822099896
412.497900275722 0.588852833585362 0.00360361320849856
408.938352494862 0.586191580029635 0.00402576916399888
405.4024662954 0.583533579116164 0.00447476519549861
401.865489556568 0.580877164052039 0.00491967484049793
398.682761747555 0.578231309893151 0.00557687149149821
395.442844470419 0.575589832610093 0.00623483131099867
392.430462633548 0.572959556305783 0.00706791436849807
389.507711692564 0.570336162665118 0.0079424682359982
386.741190799787 0.567725716773581 0.00895794991049803
384.493222783117 0.565157136058714 0.0104523069864981
382.228648752433 0.562600499877564 0.0119812379619987
380.104514047625 0.560059018652215 0.0136151722084981
378.462669310742 0.55756073377088 0.015663210735498
377.174394166182 0.555094333637084 0.0179864626169988
376.382686678433 0.552693723638363 0.0208844714134988
375.983362785017 0.550331553190429 0.0240524599019984
376.016243374484 0.548026148640116 0.0276466407889988
376.997629861494 0.545824389208682 0.0321168303024985
378.67972573449 0.543719758607171 0.0373387517794984
381.514422643026 0.541756234755712 0.0436603625669981
386.376780493598 0.540023905813129 0.051923207032498
391.767849765587 0.538409273329972 0.060835964057498
399.640947188156 0.537090984702437 0.072032411042998
409.57518810679 0.536050972485335 0.0851630615949982
422.221698870579 0.535375939391367 0.100808666615998
437.632011439573 0.535103279715264 0.119019606335499
457.284967087044 0.535420772445974 0.141162313926998
481.825191731927 0.536360771281119 0.167166767657499
510.766013644178 0.53801209632781 0.197175539982499
545.80170414616 0.540544893686864 0.232026354109999
587.784795319834 0.544118257985252 0.272234636250999
637.588178887557 0.548838825380257 0.317704635684499
695.948823796851 0.554922246440406 0.368816696679999
762.339159703329 0.562290473763531 0.424021978981999
837.130107009799 0.571014785673065 0.482510494608999
919.204091538817 0.580996156473282 0.542602953264499
1007.97101859211 0.592159118099287 0.602785918445
1101.98787157311 0.604318300630671 0.661073833436499
1197.16788449278 0.616875268069412 0.714372868362999
1294.77513900086 0.63002916047619 0.7632399419295
1390.84340511071 0.643139263083862 0.8054661602965
1482.34998215015 0.655795928648049 0.840432013961
1567.66735535605 0.667798756844423 0.8683933880455
1647.50196321063 0.679130547152099 0.8903837496355
1719.37456238302 0.689527431369406 0.906811702248
1782.79417103664 0.698807766571869 0.918498009079
1839.83600077203 0.707175541646796 0.926778777234
1888.08237024056 0.714421299736333 0.932042763066
1929.78087313428 0.720702906000154 0.9352889985975
1964.5533238741 0.726134201570903 0.936929719862
1994.62206565627 0.730869710078595 0.9375180879035
2019.04737182877 0.734828166294309 0.9374685724415
2038.82609877 0.738164819493266 0.936845678085
2054.93931829621 0.740973777759841 0.936066809398
2068.53031185775 0.743378065487943 0.935157962307
2079.46462750784 0.74542309078285 0.934093843574
2088.23000040499 0.747187714662737 0.93298488109
2095.6294621701 0.748656852508277 0.9317934987555
2100.82182080891 0.749920994394639 0.9305829383885
2105.12930109218 0.750997638931665 0.9294628125865
2107.86605499574 0.751858142109616 0.9283990428765
2109.82402699294 0.752650218268635 0.927351370017
2110.55415429506 0.753304560604858 0.926234702902
2111.10841103567 0.753873242312761 0.9253131219105
2110.55236380384 0.754354231779584 0.9243183394825
2110.35231052485 0.754834680105894 0.92316368464
2109.66292744933 0.75524402560645 0.9220958867105
2108.75091703199 0.755652501273865 0.920888119962
2107.91702110004 0.755993713364451 0.919855457684
2106.31416857916 0.75631600370425 0.9186847694695
2104.59497533868 0.756594285107495 0.9175558185295
2102.90072716687 0.756856490491468 0.916528944609
2101.28054022922 0.757140787378678 0.915325907494
2099.4779633956 0.757394412776518 0.9141544830485
2097.46197276421 0.757640950161152 0.9129423375545
2095.24355987467 0.757905934415282 0.9116045366585
2093.40055776353 0.758140521767916 0.910333450008
2091.50041756785 0.758412015613428 0.908846374358
2088.97881849149 0.758662089033289 0.9074521260095
2086.58690889328 0.75893245333656 0.905903534984
2084.40775027964 0.759191990701205 0.904376755203
2082.02548679545 0.759442980526355 0.9028812140415
2079.62912793845 0.759713390395441 0.901242662358
2076.9879436721 0.759970838000848 0.899650715688
2074.305479507 0.760247531952219 0.89797742254
2072.09473569026 0.760555745686862 0.8960745742235
2069.27955356325 0.760849511719643 0.894216393253
2067.0569685429 0.761145952975142 0.892302611355
2064.73214103871 0.761450727231042 0.890290913836
2062.02099372326 0.761774596357096 0.8882064844805
2059.59244781761 0.762114530417355 0.88593366182
2057.34287274769 0.762472086177006 0.883551779861
2054.58050708502 0.762831189184222 0.881136276282
2051.73127557747 0.763214996263812 0.8785343829795
2048.94756808458 0.763665179704926 0.8754250704625
2045.897175492 0.764055744892869 0.8727157116555
2042.70113190867 0.764494095036632 0.8696725632105
2039.26253090893 0.76498935730157 0.866211673301
2035.8803505626 0.765467262481666 0.8628292396305
2032.14447256604 0.765959400355215 0.859349332121
2028.72931763507 0.766495183318548 0.8554987809595
2024.9158188246 0.767073858236055 0.8513036613145
2021.2428012337 0.767695596038404 0.8467624537375
2017.28614198266 0.768350389954149 0.841972828638
2013.16435547094 0.769019641734733 0.83701977841
2008.45494223751 0.769733432500876 0.8316967897545
2003.88889061411 0.770501146401581 0.825946502428
1999.09430228239 0.771308979023083 0.819854219381
1993.90344084811 0.772193970286068 0.813114956051
1988.39246463031 0.77319060199118 0.80551588052
1982.52448360536 0.774223034863361 0.7975366896875
1976.80129836998 0.775306574966701 0.7891420793465
1970.65984172583 0.776440869145001 0.780293338653
1964.63202310519 0.777633221229565 0.7709018324915
1957.82295211211 0.779001466322653 0.760098793792
1950.51209691843 0.780464902412456 0.7484513343635
1943.16709305567 0.781899397930558 0.7369088728135
1935.35973806447 0.783519987030451 0.723862371848
1927.09502223233 0.785276904175769 0.709634497778999
1917.95195931445 0.787149169716339 0.694368469987499
1908.53384954627 0.78914228843356 0.6780583503475
1898.45285398781 0.791353578039262 0.6598753278905
1887.9884872319 0.79371112257145 0.640334443977999
1877.24681702105 0.796132565610667 0.620158750523999
1865.53618127111 0.798736644479661 0.598312118613999
1853.18831561771 0.801505857539303 0.574946448815
1840.60113978008 0.804377201996865 0.550529620172999
1827.32825304272 0.807313255151112 0.525380898990999
1813.83927977476 0.810316514106395 0.4994716770325
1799.58926783459 0.81343646132215 0.472368740472
1785.2567823439 0.816511503185245 0.445298902796999
1770.32241313516 0.819779857927512 0.416415165929499
1754.96693818787 0.823027762427001 0.387395498071999
1739.59228106285 0.826146067293663 0.359111889604999
1724.20449505081 0.829065757587721 0.332149763530499
1708.558749193 0.831996305941527 0.304763495784499
1692.87929040826 0.834786719696663 0.278203467519499
1677.06072364406 0.837334930722624 0.253341277088499
1661.32553362983 0.839746015084647 0.229330851749999
1645.87094807178 0.841917212703 0.206962331623999
1630.3507142089 0.843937764925667 0.185563069593499
1615.09037878969 0.845770871794729 0.165433406621499
1600.30676826127 0.847250834938073 0.147976060614998
1585.63039371839 0.848579745527698 0.131533030249498
1571.04344321585 0.849689133855342 0.116686807447999
1556.82987167699 0.850612926869191 0.103156027330499
1542.67478020636 0.851344109934099 0.0910260202404982
1529.01412267798 0.851854751135767 0.0805618614454984
1515.45280746323 0.852260860173699 0.0707730590499984
1502.1553157314 0.852498742059274 0.0622180392149986
1489.14488938066 0.852597320758061 0.0546694922404982
1476.31422913203 0.852584485553755 0.0478888741284982
1463.65659700682 0.85246414099197 0.0418777844674981
1451.23011455916 0.852229204850657 0.0366811026494985
1439.04420147026 0.851910237949132 0.0320657713079986
1426.93009630889 0.851513078595369 0.0279622230544984
1415.06085561353 0.851022674656883 0.0245297997374985
1403.29927697021 0.850469302497134 0.0214840547074984
1391.74372914993 0.849837513334968 0.0189919643594987
1380.30971480439 0.84915897218098 0.0167715379209984
1368.93673365133 0.848455172214892 0.0146176780289973
1357.71716952178 0.847690006362068 0.0128893223859978
1346.6190106294 0.846887633718439 0.0113382024234984
1335.66245490103 0.846044815601735 0.0100051160309989
1324.72521547363 0.845186209444822 0.00867778769549832
1313.90792582961 0.84427869674715 0.00764506535699827
1303.15310472317 0.843346681812785 0.00669822257299857
1292.50195860824 0.842394244387083 0.00579767537649833
1281.95943494182 0.841406632876584 0.00507508939599755
1271.52183307739 0.840388861562867 0.00450876875949846
1261.13553211806 0.839351743004584 0.00396618678099858
1250.83291985804 0.838293852818334 0.0034593548979982
1240.60512991462 0.83721540382169 0.00301621831499854
1230.43876695214 0.836111950379636 0.00266883011599872
1220.3707766328 0.834986157107105 0.0023772901764979
1210.36757528535 0.833838759496173 0.0021476102689989
1200.37679415038 0.832682726006992 0.00184097534999905
1190.52475074358 0.831497464989499 0.00166716496149799
1180.75474877086 0.830291300014993 0.00155527621549834
1170.99904831719 0.829072340887271 0.00140741128399779
1161.3199758093 0.827836067114282 0.00127851574749849
1151.69235265534 0.82658420220299 0.00114761120049878
1142.12327365809 0.825319547134807 0.000980719354498616
1132.63407802824 0.824033201051732 0.000876775290998499
1123.20224669138 0.822730270972647 0.000778822445498317
1113.86044858589 0.821404148889777 0.000755833200998479
1104.55348566359 0.820066515399189 0.000685863576498247
1095.28348370363 0.818714515010397 0.000598896076998701
1086.10157088248 0.817342344466447 0.000552913613498296
1076.95730264122 0.815955224466908 0.000487933246498207
1067.9277836779 0.81454596670255 0.000496931651998045
1058.92131419454 0.813122653985206 0.000477937106998172
1049.95807704677 0.811688291733668 0.000408954215498691
1041.05582086902 0.810235486583317 0.000358964841998821
1032.23692583708 0.808763257876514 0.000344967474498636
1023.45472121545 0.807274749192074 0.000322971654498017
1014.75744152419 0.805769094090296 0.000321972158498385
1006.11241473762 0.804247746696069 0.000308974305499254
997.485604208908 0.802710884366053 0.000278979177998351
988.953747075713 0.801156454984742 0.000269980530498315
980.474186243474 0.799584247453485 0.000272980361498032
972.037677692048 0.797998897019105 0.000242984250999556
963.691381814685 0.796392389175523 0.000258982174498934
955.359247958865 0.794774453037561 0.000226986246498417
947.092907299453 0.7931351340874 0.000232985646497541
938.891754933919 0.791482904800873 0.000223986785998553
930.738937751065 0.789814421153434 0.000198989575998509
922.659050435645 0.78812830006242 0.000196989679498216
914.609394613098 0.786426624500563 0.000176991579998842
906.619709210512 0.784707704271431 0.000162992767498649
898.674477938424 0.782973378647838 0.0001369949084985
890.798446689783 0.78122092280423 0.000127995522998581
882.982394407518 0.779452398563355 0.000128995632498019
875.22158156422 0.7776677614216 0.000130995471998463
867.540875703598 0.775865944640622 0.000141994716998384
859.909053019622 0.774047618270856 0.000152993892498232
852.307324855071 0.77221368622956 0.000147994305998767
844.761545490855 0.770363339436769 0.000149994192498504
837.298868000777 0.768496244082907 0.000164992985498214
829.876919260511 0.76661427576378 0.000166992803998678
822.487936813907 0.764717477883511 0.000159993402997993
815.173015926574 0.762803663912642 0.000165992884998079
807.898308999016 0.760873978340173 0.000171992387497766
800.675833669502 0.758928711346379 0.00016699275699894
793.495923956535 0.756967910169924 0.000149994197998771
786.362958143691 0.754991955173932 0.000139994941498522
779.285166344525 0.75299970526185 0.000131995509998872
772.279977832303 0.750989931542828 0.000145994530998173
765.327134735398 0.748966571670694 0.00013799513249857
758.403142988065 0.746929779451403 0.000123996047498687
751.557550531393 0.74487453538938 0.000134995337998656
744.770198848887 0.742805152301733 0.000144994601498305
738.007042996544 0.740720736500781 0.000144994626998463
731.303308707361 0.738622183943708 0.000139994986998682
724.66631486936 0.736507797008021 0.000145994552498196
718.04773681713 0.73437952823988 0.000137995089998788
711.500762135161 0.732235156000809 0.000147994366498261
704.99867540325 0.730076975933736 0.000155993745498795
698.54857988818 0.727904221282989 0.000165992942498083
692.157333285719 0.725717426630706 0.000179991704498117
685.813504818372 0.723515311980692 0.000187990968498308
679.504772306811 0.721301896907867 0.000175992072498632
673.258411138263 0.719073453261324 0.000186991045998397
667.074479361924 0.716831808287426 0.000202989435998613
660.950722349162 0.714575912114346 0.000220987453998678
654.850682849788 0.712306387354133 0.000234985811497945
648.800875346194 0.710023880773767 0.000235985714498343
642.77972912335 0.707727979427701 0.00024498462949829
636.851677660286 0.705419767525534 0.000257982965997883
630.950662114859 0.703098417975371 0.000281979621997941
625.082426449848 0.700765320468509 0.000284979207498703
619.270946461738 0.698418788409377 0.000301976643998447
613.496824781063 0.696059418412022 0.000307975617498624
607.77708306325 0.693688933591142 0.00032297312649876
602.100818207672 0.691306839858461 0.000327972411498845
596.457928445412 0.688912197031391 0.0003289721959987
590.843129189208 0.686505561852235 0.000325972682998055
585.306882603037 0.684088648675717 0.000333971311498704
579.835608762332 0.681660778719639 0.00036896506199835
574.40692693691 0.679221105279652 0.000401958646997991
568.990071686836 0.676771415177934 0.000418955056498138
563.631509221133 0.674311281687163 0.000427952923498287
558.295811861969 0.671840615215594 0.000422953947498916
553.013840642296 0.669358588369638 0.000438950438997887
547.783816530732 0.666866614695107 0.000453946977998054
542.616995005346 0.664365208900018 0.000487938894498496
537.495941079914 0.661854299020197 0.000536926006997618
532.418238068652 0.659334275892626 0.000570916614997419
527.342298425392 0.656805920244466 0.000558919975497951
522.320180944716 0.654268585216374 0.000569916629998946
517.340095586765 0.651721346083309 0.000554920738999098
512.45969062891 0.649167060787731 0.000609903816998214
507.629726817296 0.646605155811395 0.000650890157998352
502.795774459572 0.644034169352781 0.000674882079498618
498.02493109359 0.641455995990239 0.000720865638998203
493.297459756321 0.638869460988143 0.00076184994499795
488.600704726931 0.636275554846824 0.00079483689099813
483.954888510382 0.63367450163648 0.000834819741497683
479.308129408169 0.631067037277198 0.000841816593998734
474.703043938424 0.628453377693436 0.000857808840498464
470.230514808187 0.625834702400002 0.000938770666498168
465.819233596049 0.623210849101795 0.0010547105169989
461.354062104064 0.62057817894027 0.00107769729099849
457.022947440669 0.617942059704212 0.00117863807749852
452.692922151619 0.615300500517773 0.00127857498299799
448.423036771938 0.612654205069775 0.00138150466599807
444.189131655067 0.610005345680669 0.00150041499249909
440.029623358346 0.607352405103812 0.0016442971629983
435.984191832849 0.60469649678038 0.00183112761749804
431.912111223214 0.602036256149445 0.00196898859599848
427.891026641674 0.599373232726742 0.00212082419449755
423.864422693866 0.596703686685606 0.00224768068099823
420.026496521323 0.594039724021383 0.00250735872899899
416.237620688495 0.591376021800963 0.00280095276199832
412.458182212192 0.588707887975436 0.00305456756999878
408.72313770034 0.586040788462794 0.00334906936149781
405.139040320562 0.583377861847481 0.00375032345649806
401.459186583376 0.580707647438597 0.00401877245899807
398.00908016895 0.578048880740404 0.00446675862249801
394.656231414087 0.575390072319002 0.00494956734999863
391.402064984499 0.572738853475161 0.00549605938849818
388.300552023525 0.570097444747122 0.00617993987049881
385.380844291898 0.567468310011908 0.00702197885499811
382.570735214039 0.564850109724694 0.00793533716649841
379.898333504461 0.562242769792446 0.00892786763249875
377.570952854033 0.559663010524057 0.0102302065009983
375.367854350558 0.557104134228108 0.0116757694569982
373.575090622164 0.554576150736863 0.0134260920124986
371.99472234749 0.552078017718845 0.0153997554309978
370.887241208319 0.54962855948132 0.0178053717014989
370.17250085338 0.54723521622294 0.0206159516619986
370.107140802669 0.544901600743091 0.0239675178009985
370.714151758935 0.542645638607538 0.0279316070064977
371.999908092257 0.540467262226016 0.0324551082489987
374.211900303104 0.538419770993104 0.0379899385924984
377.582762907277 0.53651699343537 0.0446305140279981
382.338987034259 0.534780689491324 0.0524750180144984
388.816244254561 0.533272885376241 0.0619952964829984
397.550806363956 0.532052853753647 0.0736162464929985
408.428950693515 0.531148845005496 0.0873612690214978
422.768622927655 0.530673700946375 0.104051363340498
440.273263663285 0.530652087696376 0.123592977505998
462.810087032358 0.531331725842521 0.147634852407999
489.945378438137 0.532679695244545 0.175556701477998
523.35802498582 0.534906162052318 0.208408018132999
563.631712234621 0.538119080932756 0.246374209849499
610.703996025107 0.542411111186265 0.289235887990999
667.511542988206 0.548109624154851 0.338343987934999
731.834043155556 0.555048682476002 0.391427363991499
806.410393089513 0.563564491821205 0.449323850692999
889.037495250251 0.57341615193576 0.509252235857499
980.223310465635 0.584723028603047 0.570494422681999
1077.33043129325 0.5971697533832 0.630075593984999
1180.02814397986 0.610668273673038 0.686513074126499
1283.62685861597 0.624614701438026 0.7368945666155
1386.58984000091 0.638780554224943 0.780648645454
1486.55101253356 0.652806578292062 0.8165830258415
1579.44483017299 0.666132251261036 0.8439773333755
1666.63169542808 0.678902284407806 0.8641444209275
1746.02525949596 0.690810482101246 0.8776029059885
1817.85541204293 0.701792125674059 0.8853133000095
1879.79949804963 0.711594978049845 0.8885364468595
1933.88030370628 0.720494097806895 0.8876625630685
1979.72247915574 0.728343181422301 0.883770638241
2017.13135477122 0.735274795062745 0.8774882922215
2049.44338564225 0.741549287879989 0.869294884034
2075.41274308188 0.747117083829693 0.859338742464
2096.19837369216 0.752216145711925 0.848095636551
2113.7293816451 0.757046714397452 0.8349705508765
2126.59225038973 0.76140656466535 0.8206720818035
2136.08354403528 0.765545158375551 0.8053241102765
2142.89297676651 0.76949878628821 0.7884737958565
2147.39540546533 0.773344560755107 0.770397945188
2149.82057237784 0.777193262768554 0.750502165008
2149.51563736007 0.78102966525557 0.728840232737
2148.84276766346 0.785002444407927 0.7056163110365
2146.12532303008 0.789084538056058 0.680431902719499
2142.6524392326 0.793153647164913 0.654510836101999
2137.81104777888 0.797364386480849 0.626771904224499
2131.6591391643 0.801841504496028 0.596481903161999
2124.70663193177 0.806531582152682 0.564234804711999
2116.48922276149 0.811217526517406 0.531317016511999
2107.55871771686 0.816017560836572 0.497201212578999
2097.56049306169 0.820872906399258 0.462309692321499
2087.0880238063 0.825852741338261 0.426067353509999
2075.8573029275 0.830465265789709 0.392102754160999
2064.51588560423 0.835094275242301 0.357637184487499
2051.98616750781 0.839502229842651 0.324541423415498
2039.18089374072 0.843736100248546 0.292397645262999
2026.10339835285 0.847669861691227 0.262116880490999
2012.33743603174 0.851364147641113 0.233362633939998
1998.53822757549 0.854790301224864 0.206292134114498
1984.69284380699 0.857871012815404 0.181521415863999
1970.60038517949 0.860581504933392 0.159273922503499
1956.61342478345 0.862845629313614 0.140107983363499
1942.5115918721 0.86498315423968 0.121710375557998
1928.29429931475 0.866763141238446 0.105800340215998
1914.29271172742 0.868219857112596 0.0921313409399978
1900.28769768108 0.869466472732229 0.0798721217499985
1886.35684117284 0.870551140983904 0.0686969043749979
1872.34028020959 0.871438698580238 0.058856226726998
1858.52682005224 0.872113862874039 0.0504574551689982
1844.87493616683 0.872608791992484 0.0432978933154976
1831.26695443243 0.872942816101598 0.0372546234844985
1817.67452160451 0.873191326887613 0.0317476834069985
1804.30394265191 0.873299338102324 0.027195191024498
1790.97054451242 0.873317713854406 0.0232338775609984
1777.83553985471 0.873217191705981 0.0200716589684982
1764.72171547553 0.873062596338232 0.0172201010284981
1751.64707869023 0.872885762121378 0.0144356136789987
1738.71874877176 0.872595928447304 0.0124359523724986
1725.93385137157 0.872239212616342 0.0108637049649983
1713.16023822116 0.871869585313017 0.0092851586444983
1700.42720551978 0.871465868874412 0.00787257916299899
1687.83044686101 0.871025701592039 0.00665427414299846
1675.34108720028 0.870534823637282 0.00573826756049856
1662.90180915096 0.870014595376729 0.00495748061349843
1650.53982763708 0.869464264888101 0.00431804394499813
1638.2195611458 0.868897043349769 0.00371932330999858
1626.00786134533 0.868303385467359 0.00322623337799843
1613.84155999077 0.867691223627116 0.00278394028549833
1601.72381833028 0.867065908223622 0.0023485314374988
1589.70715364563 0.86641123876909 0.00205287978349866
1577.75642498146 0.865734880418421 0.00182112244099752
1565.87864816931 0.865039094858498 0.00164528608299763
1554.04895714978 0.864339173257796 0.00140947661699831
1542.26326637219 0.863618287545231 0.00123759669799872
1530.54960806407 0.862890593574014 0.00102772246949789
1518.90159000641 0.862140181674611 0.000897788273497624
1507.33142817311 0.861377531102286 0.000771843786998461
1495.84971746826 0.860592439588998 0.000708868830497811
1484.41149790658 0.859792639999468 0.000659886714498792
1473.02340986752 0.85898528348289 0.000569915800998633
1461.68141781127 0.85816409174224 0.000483939532998634
1450.41125006526 0.857325843599766 0.000429952375498366
1439.19927501163 0.856473558759169 0.000377963236998125
1428.04692164502 0.85560550026506 0.000342969753997835
1416.94666084346 0.854725291458574 0.000298976868998491
1405.93149626929 0.853828536255536 0.000280979543498039
1394.96296420908 0.852916676847196 0.000280979560998262
1384.02878916561 0.851995982687718 0.000235985567498598
1373.17383476515 0.85105592818496 0.000227986619998011
1362.37012359433 0.850104563878478 0.000206988914498329
1351.61428784826 0.849136423096007 0.000195990129497781
1340.9495529409 0.848156218476413 0.000176991964498385
1330.32700079188 0.84716216542081 0.000150994157498641
1319.78322511214 0.84614829558265 0.000165992932498304
1309.26462271163 0.845125542390552 0.000137995109498856
1298.82212249558 0.844085933044737 0.000134995321997899
1288.45503961306 0.843027182586131 0.000160993356498773
1278.12460256401 0.841958349043262 0.000152994014998464
1267.84973468876 0.840874785436486 0.000143994695498084
1257.64258259474 0.839774643855436 0.000148994307498151
1247.49533037355 0.838659825933601 0.000150994157497975
1237.42564117006 0.837528305087219 0.000162993214497753
1227.4037045428 0.836384220958387 0.000164993006498193
1217.43687405651 0.83522387425377 0.000173992210498186
1207.52217295712 0.834049273363905 0.00016999257249839
1197.66690550686 0.832860042482589 0.000157993571498705
1187.88246486093 0.831652680774683 0.00016399305899828
1178.14781003198 0.830432506486243 0.000163993070497859
1168.48467870577 0.829194857341414 0.000167992771497705
1158.86362603555 0.827943140878522 0.000163993096497839
1149.31003937379 0.826672763489653 0.000183991359497981
1139.83578465948 0.825386370319402 0.000202989463498171
1130.39300428313 0.824085685433145 0.000210988617997954
1120.98801890632 0.822769751221333 0.000209988764498292
1111.62833666065 0.821441014638645 0.000188990879998685
1102.37554794694 0.820090747874408 0.000213988299997969
1093.1496645293 0.818729983155453 0.000183991348498669
1083.9777835967 0.817351926641124 0.000172992359998347
1074.90229573945 0.815954353810187 0.000185991176998024
1065.86750525951 0.814542827097833 0.000185991180497891
1056.8997777375 0.813113784766445 0.000190990696998239
1047.98600648779 0.811669231163634 0.000196990090499338
1039.09976424903 0.810208123991294 0.000201989569998839
1030.29427390148 0.80873132843131 0.000201989574498684
1021.54579494337 0.807237277565865 0.000210988615497953
1012.84131288543 0.805728344952643 0.000204989211998963
1004.20794680203 0.804204059081267 0.000193990351998186
995.634860397523 0.802661363075197 0.000198989866498356
987.093086557019 0.801103588353754 0.000186991055998176
978.611201815109 0.799529071540918 0.000181991523999003
970.194151236828 0.797938333618393 0.000176991951498562
961.832641397996 0.796330008390382 0.000178991784498317
953.529932067384 0.794705350324331 0.00017799190099832
945.275340087052 0.793063818120122 0.000179991667498491
937.065663560135 0.791407222085505 0.000170992491498656
928.926659055744 0.789734687122321 0.000158993520998463
920.857286114441 0.788045056800204 0.000158993501499172
912.858366188463 0.786336238708422 0.000181991513497515
904.885602818835 0.784612018402438 0.0001909906254981
896.981962238835 0.782871400610504 0.000205989112498361
889.091255493689 0.781118902756862 0.000167992739498857
881.31136458383 0.779345399047495 0.000185991138498265
873.553132330807 0.777557042750871 0.000179991709498561
865.871291865906 0.775750983267565 0.000197989971497892
858.237490492397 0.773929846970343 0.000198989869498511
850.632940506912 0.772094614090041 0.000175992048498164
843.09907177469 0.770241659206618 0.000167992732498345
835.594573856403 0.768373993183621 0.000140994885498902
828.184800635012 0.766488179822384 0.000150994088497947
820.802106025581 0.76458575907061 0.00015599372449826
813.506589119005 0.762666904656435 0.000170992478498389
806.225622686354 0.760733720426155 0.000162993203997708
799.008038309111 0.758783597312591 0.000170992480998833
791.849488562574 0.756818966692265 0.000175992008997983
784.775456057729 0.754837138468212 0.000203989324498721
777.695865348474 0.752843241132003 0.000169992562499055
770.688147354046 0.750831028121668 0.000173992202498363
763.721774043874 0.748804152956505 0.000163993056998879
756.830849703024 0.746760764036054 0.000177991848997805
749.97762459181 0.744702650584807 0.000176991932998138
743.184189476119 0.742629983507256 0.000174992107498495
736.469489112103 0.740540498116185 0.000200989581998323
729.798641561508 0.73843657646093 0.000216987935497959
723.130243598359 0.73631833667393 0.000220987432998698
716.534801250883 0.734184301917982 0.000234985822498146
709.991134553228 0.73203932763717 0.000220987457998478
703.50576912411 0.729878588058346 0.000218987678497928
697.099527055831 0.727701088341466 0.000249983920497687
690.696301870091 0.725510895123093 0.000258982695998666
684.346278889105 0.723305907814972 0.000268981335998508
678.035778456935 0.721087443094148 0.000256982996498345
671.766787126248 0.718856761207965 0.000231986154498043
665.578090660749 0.71661232344866 0.000230986216497864
659.448995523022 0.714352237771512 0.000252983437498577
653.389280229619 0.712079007077336 0.000268981160998383
647.352791400541 0.709793027844997 0.000274980305498218
641.334727138095 0.707494496496573 0.000275980204998749
635.402590315277 0.705181408249179 0.000299976771998223
629.523946449145 0.702855261204272 0.000331971569497935
623.678984198885 0.700517730774615 0.000347968873998239
617.878812984014 0.698167654353204 0.000379962919998311
612.099484811542 0.695806579582423 0.000361966400498348
606.369520988501 0.693432564783319 0.00035896690049797
600.691878904417 0.69104661144835 0.000364965798497985
595.068420504142 0.688648018038806 0.000373964063498544
589.497302618635 0.686239170126273 0.000397959245498125
583.977601622806 0.683818195323635 0.00042295404249848
578.48365486052 0.681386640362419 0.000440950149998343
573.060064785308 0.67894434951079 0.000454946776998755
567.677569849393 0.676489969998172 0.000479940820497626
562.350042056018 0.674025791947635 0.000488938307498632
557.052840417301 0.671551511495028 0.000507933520998427
551.7715716575 0.669067489694155 0.000514931518998174
546.508668023755 0.666572785109724 0.000490937797498425
541.318256660353 0.664068084253173 0.000492937094998536
536.231265985391 0.661554013560041 0.000554919430998058
531.161977777179 0.659030429689082 0.000577913136997954
526.077018467797 0.656498904366194 0.000579911974497804
521.073111359234 0.653957773742549 0.000590909123998395
516.151090466597 0.651408441735185 0.000627897060998306
511.201089331631 0.648849416691964 0.000604905115999088
506.366167800193 0.646283653762217 0.000641892081498341
501.545791470867 0.643707917402299 0.000663884543498861
496.813618242408 0.641125880997413 0.000723862902997752
492.124108881965 0.638536007395148 0.000789837130498294
487.446698092875 0.635939693721381 0.000856808834999279
482.800830748082 0.63333533604268 0.000887795936498015
478.216006097613 0.630725760232436 0.000939772335998179
473.682582328685 0.628109353047941 0.00100374022299843
469.168375032838 0.625487707871091 0.00104771743299858
464.789210921926 0.622862451679153 0.00118363861099846
460.437841110998 0.620230356934621 0.00129856390649774
456.068819746927 0.617591562364527 0.00135552472849865
451.772565288581 0.614946524545788 0.00141448239549835
447.527850502171 0.612298004147806 0.00151740453149896
443.33550742127 0.609645745830165 0.00164630027449775
439.100541657357 0.606987336250816 0.00171423847849861
434.996407441284 0.604328734874896 0.00183912162799893
430.986196766456 0.601662241005393 0.00195800494549825
427.037538967119 0.598996111291585 0.00213881517899783
423.171280166203 0.59633109047697 0.0023715411154982
419.363221937487 0.593663823559538 0.00262421436449822
415.541371275252 0.590993838005325 0.00286087735099871
411.862338631951 0.588327708055801 0.00318337341349784
408.147762408496 0.585654260163483 0.0034239573934981
404.710368753937 0.582994504924344 0.00389704882049846
401.244662903299 0.580329979118166 0.00430616666249772
397.861352105077 0.577671305410398 0.00477904323349876
394.624886654327 0.57501642582598 0.00532459013799902
391.558136613277 0.57236779747682 0.00598463783099823
388.746808312252 0.569735449867102 0.00682581952799866
385.948116512509 0.567108593226174 0.00769747615399852
383.252625799876 0.56448727867432 0.00859065536599868
380.958655859661 0.56189226228885 0.00980975882399804
378.982292152839 0.559321124541868 0.0112477197899984
377.269268011993 0.556777911911873 0.0129279702524985
375.162438098231 0.554215969733253 0.0142692503024987
373.839712459319 0.551717722106178 0.0162828249204983
373.095222707928 0.549272334900997 0.0187884341149985
372.994739853322 0.546877113361563 0.0217197474059979
373.282437444059 0.544534822405168 0.0250320818684986
374.476644779776 0.54228451565824 0.0291470588144985
376.840748321797 0.540148986006095 0.0342160468249981
380.260863956092 0.538129161874593 0.0401745779809983
384.779891730292 0.536244397937688 0.0471276908799985
390.725167748675 0.53452553880927 0.0552933705304985
399.330709723073 0.533082080198849 0.0656092350819985
409.082897641786 0.531813683088832 0.0769559825114989
422.640315910462 0.530971067338567 0.0915392435854978
438.310888179553 0.530428805335412 0.107903850402998
458.343324565598 0.530414326148182 0.127840644600999
482.378026787589 0.530939333091974 0.151026175724999
512.696860023424 0.532211712037121 0.178889959694498
549.48863013236 0.534354935154976 0.211671332581998
592.963065808519 0.537371228666535 0.248879549888498
645.963928581711 0.541656468382727 0.292673163794499
706.976385904241 0.547082561198095 0.340922037049499
776.778253702191 0.553807803865918 0.393796044136499
856.915548242885 0.561990056311148 0.4510364686735
947.026815411266 0.571658550902958 0.511457538111499
1043.90269059064 0.582483864104564 0.571873599479999
1147.86238650676 0.594437443659429 0.631250466981999
1255.50930911517 0.607194372021218 0.687041450391999
1365.97407815361 0.620743976431685 0.738589629514
1476.77826780943 0.634639560772723 0.783858138042
1582.2103680455 0.648126183777883 0.820942336317
1682.1336424344 0.661108074690089 0.8506012168275
1774.88504707641 0.673342173239947 0.8731394875255
1858.39565909602 0.684676617986501 0.889337684001
1934.86427206599 0.695152014797864 0.9005214662875
2000.00683176506 0.704446232910414 0.906831247251
2055.2237623616 0.712694614193486 0.909749596174
2104.87362088112 0.720103195286167 0.9101144844675
2145.50268926324 0.726486928253938 0.9084881807845
2179.45357821423 0.732178202143963 0.905339936066
2208.28634615427 0.737226417987492 0.900816626951
2231.38149767356 0.741599007341584 0.8955668626215
2249.58240928232 0.745440582283303 0.889574952998
2264.48282607156 0.748900162391769 0.8828056256245
2276.88814525081 0.752010573278424 0.87565080524
2286.39043436886 0.754790919879842 0.8682565554955
2293.60136409178 0.757447701213254 0.8597840788055
2299.21947055311 0.759912018320641 0.8508928596515
2303.67445526489 0.762268871739475 0.841619492842
2306.40342341438 0.764558249075955 0.831444656975
2308.73157648562 0.766802126972035 0.8205737736615
2310.33819718166 0.769210238778908 0.8082851243415
2310.64834908544 0.771639504076079 0.7952401778905
2311.07503384138 0.774151318726618 0.780973223178
2311.2744068579 0.776782265899416 0.765322028362
2311.229590501 0.779548020866249 0.748713723352
2310.90641077055 0.782479794634006 0.7305804312005
2310.28209100004 0.785542559666393 0.711305807070999
2309.4618904927 0.788833883946087 0.6902630932225
2309.00525376461 0.792347270452098 0.66746934677
2308.21484854663 0.796187456554807 0.6422953358975
2306.98116885207 0.800187714823213 0.615870100608999
2305.024002508 0.804455312340189 0.587419527070499
2303.01488771885 0.808832056660604 0.5579677185125
2300.77955838982 0.813515029339172 0.526312528449999
2297.94976073076 0.818266245597951 0.494019404071499
2294.81668618179 0.823148453230435 0.460610724425499
2290.81081543436 0.828032548153805 0.427003899326999
2286.53824173175 0.833019014720857 0.392513124003999
2281.44319071811 0.837972075177284 0.358054805317999
2275.50921183953 0.842641362997315 0.325302933343499
2268.66023248184 0.847276139068876 0.292622198166498
2260.98821581736 0.851649699555728 0.261575799920999
2252.24634582206 0.85569518664726 0.232655135166498
2243.34425925394 0.859401095093534 0.205882597868999
2233.40136108697 0.862736893389923 0.181544084071999
2222.72221403804 0.865829278692809 0.158769309608999
2211.8203436405 0.868532099041585 0.138558875789999
2200.37863567406 0.871003407551771 0.119837150153998
2188.25048260752 0.873094304588036 0.103677199302499
2175.90246319418 0.874882581182885 0.0895235512894984
2163.19166721354 0.876395957234427 0.0771980327619982
2150.41746962141 0.87772528778071 0.0660493315374979
2137.3257343949 0.878815586685814 0.0565265666939982
2124.06689453098 0.879683030580428 0.0484837772029987
2110.67791247467 0.880403771385946 0.0414057280674986
2097.15992736421 0.880987715468106 0.0352139543079987
2083.66766637927 0.881467091811694 0.0296657105204988
2070.0442756422 0.88177511810119 0.025289676851999
2056.30019770749 0.881976804192041 0.0215979302934982
2042.70204134658 0.882159682294736 0.0179477592629982
2029.02123910241 0.882182493861021 0.0153950817334989
2015.35424669424 0.88215942608035 0.0131005211164985
2001.71584989287 0.882090287236831 0.0110564907949987
1988.13894989151 0.881943946485068 0.00949707240649833
1974.59979975621 0.88174573534875 0.00825174892449831
1961.07931897395 0.881532460077443 0.00703925961549812
1947.5616107703 0.88126620115115 0.0061507054089982
1934.08105350884 0.88101142436559 0.00509320969899885
1920.71040171946 0.880716597853755 0.00424861248599795
1907.31997724477 0.880392208775871 0.0035622190994995
1894.02119428782 0.880030631002328 0.00307122350549849
1880.71094626576 0.879655159098644 0.00261398417649816
1867.46988985224 0.879267960339632 0.00216958905999876
1854.31791447864 0.878847778584074 0.00188992751199824
1841.22100105121 0.878415457998134 0.00162920496199803
1828.17531054085 0.877967948643809 0.00140041606199803
1815.16906667661 0.877509632983126 0.0011815835034984
1802.22745648431 0.877031660050842 0.00102368648949791
1789.34791972693 0.876543247320071 0.00087377199199834
1776.52190262981 0.876039401415394 0.000755833180498211
1763.74921173956 0.875527751507541 0.000617887995498667
1751.03171012659 0.874997555387596 0.000537913957998848
1738.38193116452 0.874449761446863 0.000501927063998431
1725.78953107868 0.873894155547212 0.000445943901998147
1713.23950557343 0.873329285742109 0.000376960222998268
1700.77026910885 0.872745174232611 0.000368962124998151
1688.34603433946 0.872151142290865 0.00035396545749844
1675.95971829971 0.87154910872411 0.000311973435998758
1663.65049957857 0.870932085278582 0.000295976370998763
1651.39839049253 0.870305669853191 0.000260981787498338
1639.19997724442 0.869666264330844 0.000231985958498049
1627.03763198593 0.869016707467125 0.000200989318498546
1614.94333158212 0.868354830582969 0.000166992629998419
1602.89948994635 0.867679699855883 0.000143994640498413
1590.95011172559 0.866986456158429 0.000170992463497943
1579.02999955457 0.866284027417131 0.000163993054997813
1567.17372261629 0.865569624824099 0.000165992890497901
1555.36343030499 0.864847056354074 0.000134995288997963
1543.61117587914 0.864107731403564 0.000134995326997678
1531.92269214895 0.863356540286417 0.000133995404498766
1520.3026268766 0.862594911255573 0.000117996419998656
1508.73526029031 0.861819324384981 0.000104997157498676
1497.22772550796 0.861029615968292 0.0001009973589986
1485.79374945944 0.86022483490237 0.000109996872498019
1474.41203418402 0.859408696416102 0.000107996997498194
1463.07561039943 0.858578254222931 0.00011899634049839
1451.78835899625 0.857738438673407 9.79975104988817e-05
1440.57279138076 0.856883990724083 8.99978969981508e-05
1429.4259515632 0.856012946318417 0.000103997166998271
1418.31747545506 0.855131701096885 9.19978009983335e-05
1407.28738667928 0.854235283497222 9.29977839980722e-05
1396.30185934372 0.853326178383086 8.39981894988906e-05
1385.38554684176 0.852400039451036 9.99974469975129e-05
1374.53439008458 0.851462161492921 9.99974449980012e-05
1363.73167972407 0.850507492630076 0.000119996302497927
1352.99234259512 0.84954116254787 0.00012099624699824
1342.31215879658 0.848561567253248 0.00011599654749872
1331.68660698595 0.847567100127498 0.00012099623199846
1321.10049665573 0.846558626977988 0.000116996481498544
1310.5927925807 0.845536781796195 0.000107996998998661
1300.13672212927 0.84449826581273 0.000111996774498357
1289.7566508456 0.843441840014666 0.000141994818997904
1279.41587677783 0.842374886425801 0.000137995107998834
1269.14185954467 0.841292421690553 0.000140994901498215
1258.94138726196 0.840194705891302 0.000146994442498549
1248.7784234865 0.839084961823681 0.000128995724998249
1238.68000932616 0.837959134392457 0.00012299610499833
1228.63573270868 0.836816000023556 0.000122996122997709
1218.68712466338 0.835657607940528 0.000135995274498146
1208.77559987323 0.834484654174236 0.000137995135997659
1198.86715370792 0.833300084300456 0.000111996795998714
1189.04972673025 0.832096306788099 0.000113996660998206
1179.29438072211 0.830878527749121 0.000106997044998502
1169.59429495824 0.829645181957125 9.49976654986973e-05
1159.97716400007 0.82839362679863 0.000108996923498528
1150.38722984534 0.827128769074819 9.89974869982646e-05
1140.87537423967 0.825844453321756 0.000117996428998013
1131.4269971569 0.824544603120134 0.000131995514498273
1122.02739616382 0.823232381808276 0.000128995738498228
1112.69028260379 0.821902398975216 0.000133995394498543
1103.41521216046 0.820556481256342 0.000145994453998655
1094.20649570154 0.819194010470276 0.000156993630497704
1085.03337361565 0.817817222346856 0.000149994075999138
1075.95279810885 0.816423071007168 0.00015999330949823
1066.88953906592 0.815014143215527 0.000154993751998567
1057.87869861519 0.813588825460774 0.000152993852998273
1048.91659968105 0.812147786016024 0.000136995092998249
1040.02428263374 0.810689511412086 0.000132995404498182
1031.18993701233 0.809215252970794 0.000122996079498616
1022.42332552094 0.807725151602241 0.000118996341998634
1013.69467806256 0.806218589632775 0.000105997108498568
1005.06560128865 0.804691802997129 0.000137995096497479
996.490456384428 0.803147937754983 0.000165992949997862
987.946306514892 0.801590691318152 0.000170992521998148
979.459577519239 0.80002129452021 0.000150994146998817
971.043729758877 0.798431207817836 0.000160993367998574
962.673963689323 0.796825591848763 0.000161993304997776
954.354573105411 0.795205018284339 0.000131995547498653
946.092593689693 0.79356602048423 0.000136995187498878
937.904827075979 0.791907717910166 0.000161993276998507
929.783934244935 0.790233251993006 0.000189990790497752
921.707753864961 0.788544526192763 0.000204989242999165
913.674351932141 0.786838350973692 0.000213988252498409
905.691166863327 0.785117802732781 0.000201989544998615
897.738815243906 0.783382094689005 0.000173992240998344
889.867579003066 0.78162876085354 0.000170992507997569
882.059105613943 0.779858019401021 0.000178991788998162
874.294173100493 0.778070291610152 0.00017999172749783
866.586245747322 0.776269430781639 0.000167992794498417
858.957119334851 0.774449472985528 0.00018299141199829
851.373168329407 0.772613304537306 0.000189990751498392
843.833298615595 0.770760799275102 0.000201989483497811
836.35288693079 0.768892527473094 0.000206988966997668
828.919846155354 0.76700928026698 0.000200989627498815
821.545210775583 0.765109396170672 0.000204989247998499
814.200956823687 0.763194945932642 0.000183991336498268
806.937185142495 0.761261499456627 0.000199989741998419
799.753274721623 0.759312089712075 0.00022798661249801
792.577727356032 0.757348956768284 0.000217987782998086
785.45936782864 0.755368610593383 0.000222987225998783
778.404105172154 0.753373426242428 0.000228986544998255
771.399323696095 0.751362100904185 0.000248984157997789
764.445341019113 0.749336689017921 0.000253983506998567
757.532851505528 0.747296097825467 0.000245984515997888
750.681818441949 0.745238479182086 0.000247984302997994
743.856968431115 0.743167186418608 0.000242984920998279
737.115098121906 0.741081160792006 0.000232986111998623
730.404546634202 0.738979825817578 0.000224987010498778
723.77283973338 0.736862376630955 0.000231986175498466
717.180719529992 0.734729637680141 0.000255983160998174
710.616964520193 0.732584263716226 0.000252983557999187
704.084307409725 0.73042497770149 0.000225986889498486
697.644309360591 0.728247061875702 0.000248984048497936
691.216337892022 0.72605954303457 0.000234985800998566
684.878748589313 0.723855492575009 0.00024098510499837
678.552137617399 0.721639098536889 0.000220987431998165
672.315182706204 0.71940734648106 0.000227986684497861
666.112671645825 0.717162178699172 0.000240985145497974
659.946663944103 0.714904497787594 0.000223987123498914
653.840465699268 0.712631979804127 0.00023298607799882
647.773221636858 0.710345503261381 0.000239985208498661
641.770168771117 0.708047067431319 0.000242984865998275
635.80963514578 0.705736965965434 0.000230986336498318
629.89298339563 0.703411784106852 0.00024098510849857
623.996327003328 0.701075295004 0.000220987496998615
618.204469908502 0.698723758013003 0.000254983325498337
612.405398591023 0.696362217156924 0.000237985495498583
606.671178212343 0.693988245634691 0.000228986567498257
600.981490987522 0.69160268897491 0.00024398475199805
595.359411936685 0.689203783703743 0.000256983097498109
589.770712526177 0.68679430950412 0.000254983405498344
584.209581556786 0.6843736236524 0.000247984238997745
578.726298618859 0.681941529712274 0.00025798296149826
573.297262202031 0.679498312862015 0.000276980393497883
567.899762386482 0.677043685169133 0.000287978753497842
562.560532616932 0.674579196771168 0.000329972102498188
557.218768761332 0.672103786505116 0.000321973356998129
551.966007330257 0.669618069354835 0.000346969131998498
546.734590940634 0.667122476890184 0.000359966804998391
541.571566953054 0.664616678659273 0.000387961483998334
536.443876871483 0.662102768208874 0.000415955511498423
531.366445846509 0.659578145326484 0.000434951478498147
526.308310185885 0.657044955879531 0.000437950769498263
521.32935820088 0.654501964948721 0.000479940964998704
516.378621008364 0.651950362696999 0.000507933943497796
511.498592230681 0.649391141491108 0.000556920710998443
506.648022237869 0.646824748693486 0.00057191620699848
501.768682682875 0.644248924999845 0.000566917689498903
496.948557969964 0.641665527792714 0.00059190993949898
492.208666130178 0.639074544053261 0.000609904226498204
487.503317673307 0.636476577135811 0.000636895583497998
482.826150931662 0.633870594162309 0.000653889494498849
478.252002410879 0.631259314701893 0.000735859874498312
473.693232747709 0.62864126119462 0.000777842808998397
469.144431239838 0.626015443062679 0.000806830845998419
464.676744963656 0.623384457539794 0.000851811905498767
460.208134340369 0.620748574498456 0.000886796324998662
455.807658474057 0.618106368831871 0.000949766387997597
451.481914104245 0.615460145401538 0.00105071497649745
447.19112271028 0.612808804703129 0.00113666593199779
442.982985327086 0.610153130987737 0.00124160070999813
438.717259795669 0.607489689697878 0.00126558570949886
434.568747943729 0.604825793563716 0.0013795085139986
430.473215803932 0.602158240722625 0.00149442099499864
426.394005893372 0.599487371024001 0.00160832811999845
422.421062805189 0.596817114460108 0.00180615201499834
418.519127348495 0.5941473784361 0.00205989656499861
414.652306444096 0.591474809339717 0.00228763580399816
410.830728645031 0.588797750339249 0.00251035714449754
407.072669183997 0.586123441369492 0.00276400643949826
403.340729375039 0.583445854480274 0.00299765506549809
399.829132731129 0.580781971201415 0.00346585833849811
396.242786427741 0.578107511095139 0.00377227755399867
392.861281502137 0.575444031407417 0.00424927308949885
389.438631307479 0.572777966576937 0.00468724580249824
386.329377938796 0.570129873513689 0.00536745456299881
383.230072896181 0.567483091343629 0.00605339246549774
380.142108314498 0.564832743253009 0.00667332146999822
377.415535829576 0.562212955434054 0.00762374983199887
374.843271778737 0.559602323806625 0.00866129017899886
372.262818056551 0.557002866644107 0.00975695758849882
370.129510444578 0.554440399743114 0.0112288072694986
368.245796778016 0.551905793857567 0.0129408267064979
366.837935062605 0.549419714942902 0.0150958004624985
365.732959153101 0.546966094948584 0.0174920764509983
365.007016188303 0.544551893238325 0.0201593014474982
365.146027721598 0.542223403320835 0.0235862999084979
366.229599294749 0.540008513731634 0.027949977105999
367.761574973305 0.537853424874734 0.0327261983014987
370.663770295182 0.53587962167961 0.0389582064904985
374.756894725552 0.534050023962401 0.0462813665049987
379.81444571922 0.53236336407314 0.0545342320974983
386.914632606865 0.530940440574039 0.0647582033309977
395.902298107132 0.52975872674536 0.0766411773284986
407.818516592786 0.528964872238687 0.0912338128174991
422.547893308288 0.528568815801088 0.108409758320498
441.472959490215 0.528751587451546 0.129461158976498
463.900078567826 0.529444581001851 0.153408696341499
492.454959322303 0.530983085112935 0.182581806852499
526.479507202153 0.533360924446941 0.216275493773999
567.723995099786 0.53680458589713 0.255572418850498
616.684858785827 0.541375425017256 0.300086151811499
674.967355433462 0.547381808469462 0.350939714300499
741.428374207268 0.55469327527999 0.406078430619999
815.525182968519 0.563273473832229 0.464188604844499
898.666491521522 0.573291822202027 0.525065654471499
989.238088978499 0.584624025641404 0.586742397671499
1084.45065327991 0.596881443405281 0.646260752327499
1185.02697434415 0.61010188426252 0.703089745230499
1286.42768570128 0.623742457738052 0.754471209479
1384.75119572668 0.637196539676263 0.7984677953945
1480.76749053593 0.650524580827429 0.8358234377725
1570.43750947295 0.663146009392501 0.865656478908
1652.29370741348 0.674873823211785 0.8886833864095
1726.91346561245 0.685750295996188 0.9059566032515
1791.95527177576 0.695344561299354 0.9181216286545
1848.42538528081 0.703877067316127 0.92641208876
1897.96406735154 0.711458119013857 0.9318920917705
1939.5449565191 0.717977631502507 0.935069780982
1973.33283873018 0.723522230825105 0.936560770465
2002.09571338838 0.728412625056287 0.936917367303
2026.19096559437 0.73255373679594 0.9366975713185
2044.0812710827 0.736007841099405 0.935879523182
2059.08112887319 0.738968555231107 0.9346260734945
2069.51446176001 0.741408700984406 0.9333197198375
2077.7747478691 0.743476045558713 0.931978289633
2083.27019436003 0.745214584904618 0.930379636795
2087.36512480565 0.746698623249545 0.9288972125025
2089.31170806504 0.747972724233061 0.9272946282895
2090.29850911826 0.749034471523835 0.925733365568
2090.32906497422 0.74997997628497 0.9241445006575
2089.46708020349 0.750775977676336 0.9226453021625
2087.14818232244 0.751466113404924 0.921067186197
2084.85616741257 0.752061214689649 0.9195681186905
2081.60997273006 0.752610569513405 0.9179661024255
2077.87312422142 0.753066649632021 0.91639772779
2073.28171158572 0.753501478992877 0.91469814373
2068.86292065637 0.753884571898908 0.912967649244
2064.1477470772 0.754229344971704 0.9113512780965
2058.13340685144 0.754621714888645 0.9093546315235
2053.31589245724 0.754927650436342 0.9077028313355
2047.78027898155 0.755239370016707 0.9058821695785
2043.02450278147 0.755499927976458 0.904355858419
2036.12409523491 0.755794256355462 0.9023707045355
2030.20180977133 0.756063896347318 0.9003817525255
2024.44665061613 0.756329649807311 0.8984839100305
2018.02052036472 0.756593050821779 0.8963603289835
2011.7011360559 0.75683304752621 0.894466035462
2005.53957316432 0.757078420158296 0.892442777702
1999.05489156602 0.757322265057405 0.890371593351
1991.58943178744 0.757611896749992 0.887958554812
1985.00549741691 0.757866960907585 0.885763156372
1977.76268910517 0.758131757026701 0.883480627896
1970.97174393861 0.758391792862994 0.8811068238905
1963.40566350644 0.758711697606074 0.878267604369
1956.12856482359 0.759004053899738 0.8756391979975
1948.37700150117 0.759310335558963 0.8728322598245
1940.65843759129 0.759612691183515 0.869997426159
1933.11432541689 0.759902690205443 0.867240591945
1925.91148202945 0.760190558242093 0.8644560415275
1917.22820349745 0.760542705882817 0.8611140372525
1909.14178965521 0.760884327281413 0.8578035915595
1900.39774330676 0.761253233544145 0.8542520005815
1891.89625220795 0.761625597498714 0.8505822777275
1884.03461971127 0.761978774152473 0.847046626466
1875.22780548803 0.7623526743211 0.84332375118
1866.93925836214 0.762716087405291 0.839631608517
1858.25289774353 0.763101430634463 0.8357125182165
1848.78888518276 0.763534192037901 0.8313604855615
1839.21931023401 0.763975710787054 0.8268711006815
1830.23169253431 0.764410466471508 0.8223665023975
1820.45778725406 0.764884974277368 0.817498038473
1811.2323517824 0.765349235044243 0.8126550843625
1801.57468942761 0.765825529970306 0.807652469565
1791.67838996548 0.766350300349183 0.802208186728
1781.90642958905 0.766859280261669 0.796851350026
1771.65899390495 0.767389652836291 0.7912824642615
1760.99596271333 0.767979415648567 0.7851365306325
1750.80572370042 0.768552666170363 0.779016121279
1740.73927894047 0.769139463917556 0.772754536999
1730.06676810688 0.769763751828972 0.766039500348
1719.15854290109 0.770410687984224 0.759085691825
1708.31769368357 0.771094910821315 0.751731848757
1697.70146485235 0.771795764857855 0.7441406881405
1686.32466744985 0.772529361694334 0.7362029453535
1675.5846239551 0.77328940472341 0.727965982569
1664.17375380488 0.774104876934845 0.71913417846
1652.78349312891 0.774934859131729 0.710032551933
1641.20564287024 0.775839356704538 0.700180483559
1629.56159497167 0.776759828354806 0.690080392442
1617.9800927902 0.777737733406254 0.679375351612499
1606.17928997453 0.778767928575495 0.668071841920499
1594.50557104905 0.779831715120379 0.656386151312499
1582.85122916285 0.780933577437058 0.644166095472
1571.12519241069 0.782121448926934 0.631070783195499
1558.42008376594 0.783431747354263 0.616670659151999
1545.75177972977 0.784807118098073 0.601485979054999
1533.61250405044 0.786194346001923 0.586044472893999
1521.10049896699 0.787672551114785 0.569556886588499
1508.2288303907 0.789196981485728 0.552388666332499
1495.40537980425 0.790829622986688 0.534065980594499
1482.67880204079 0.792568491355152 0.514488049369499
1470.06665554189 0.794200514282344 0.495622119891999
1456.59338847041 0.796048373180089 0.474463951660499
1443.43185874929 0.797840903573447 0.453475568112999
1430.51306426576 0.799558418918859 0.432891305926999
1417.14127930732 0.801412184135986 0.410696644314999
1403.59021891552 0.80329004428745 0.387866549039999
1389.97799200746 0.805107102055822 0.365223902692499
1376.59490057249 0.806830870228441 0.343086153200499
1363.1829550671 0.808548999363161 0.320557291659499
1349.93193357109 0.810138296260407 0.298841218136999
1336.46882081674 0.81165038057007 0.277431530631499
1323.31651472198 0.813061991925249 0.256542157737999
1310.23828281559 0.814352951803439 0.236357613262999
1297.36240542168 0.81553457291596 0.216825432806499
1284.65512604597 0.816537740248763 0.198594611349499
1271.85139251224 0.817455172201685 0.180764058802498
1259.33134082483 0.818182979543076 0.164342660039999
1247.08196672403 0.818735439375921 0.149249052223998
1235.05151846909 0.819122517607369 0.135398006207999
1222.84494718835 0.819391664716833 0.122324916720999
1210.91152910784 0.819531581047897 0.110149326555499
1199.28453428284 0.819521640668859 0.0991517092209989
1187.71533298113 0.819432818790671 0.088603597453998
1176.58415622046 0.81914950050099 0.0797080823364986
1165.50319286257 0.818784991103613 0.0713117674524982
1154.55749862672 0.818308086227835 0.0637567445179987
1143.79733007551 0.81772716901508 0.0569779801429984
1133.27372924063 0.817025938739684 0.0511797757944984
1122.91229867153 0.816245801420869 0.0459359421774982
1112.54900328691 0.815406870250887 0.0410506180314988
1102.50702907257 0.814482876553703 0.0368050786519986
1092.56733799364 0.813485807875161 0.0331054898199983
1082.86715731459 0.812428771694687 0.0297935953414983
1073.08561093263 0.81134261947842 0.0265618399619987
1063.51105572221 0.810193259086328 0.0237880966089992
1053.94410527807 0.808992479817457 0.0213328718534984
1044.45513134404 0.807763065193574 0.0189684935204987
1035.24007363232 0.806474522350478 0.0170480443679979
1026.01288795123 0.805153940973085 0.0152717169914987
1016.9399066137 0.80378853283668 0.0137734560169981
1007.94872899408 0.80239624768296 0.0123669128094985
999.057279367966 0.800974162605486 0.011093207552998
990.230218099892 0.79952489695726 0.0099186046059988
981.56107076641 0.7980390762663 0.00897971563549849
972.969996744659 0.796525586039122 0.0081486515269984
964.341652120706 0.794985334263917 0.00741423738099833
955.875307996058 0.793420959991741 0.00676930307199863
947.493310079978 0.791833834371841 0.0061718591459986
939.144213618947 0.790224700752419 0.00562493886199822
930.834985624739 0.788601761111632 0.0050488929679986
922.689772018563 0.786943728210653 0.00471201530949794
914.528845150886 0.785274739100628 0.0042832184024989
906.454105444055 0.783585119404709 0.00390022161799786
898.424616096431 0.781875330743052 0.00356201624799901
890.512885418636 0.780138298787041 0.00336243904249844
882.669178957685 0.778380200628505 0.00323370123649835
874.838354842839 0.776612128282856 0.00299415891899857
867.120490109929 0.774820901077045 0.00287139349849874
859.419001458927 0.773016052980293 0.00268372599699773
851.783816501134 0.771191273788472 0.00255791856649812
844.188049163354 0.769355938565659 0.00233428270599811
836.697787739705 0.767497078062991 0.00222545113849826
829.214134143617 0.765622887494978 0.00209161739499875
821.810073493072 0.763731303852758 0.00197575930649829
814.462274070855 0.761824511761358 0.00186189463799835
807.153855983527 0.7599037005238 0.00170408301799785
799.896881730553 0.757965918744922 0.00156524739099839
792.675987391489 0.756009658027439 0.0014733250344986
785.531767536828 0.754037591716229 0.00137940435399864
778.491149826046 0.752046607412171 0.00133944470449798
771.432945952521 0.750046344449203 0.00117956637499816
764.431995208838 0.748027663698965 0.00106364959349858
757.504458334169 0.745992671970487 0.000971705073499085
750.66308401379 0.743940120359819 0.000916740956997786
743.851164721512 0.741871702227158 0.000865771167998464
737.118177535908 0.739786848729664 0.000833792667998434
730.417489186047 0.737688607011667 0.000795811611998487
723.739525620666 0.735576211531975 0.000747834280498405
717.157999089278 0.733446831784271 0.000734842013998649
710.606114735485 0.731303765246457 0.000710851181499161
704.076265519358 0.729146865145547 0.00065287293099825
697.620106266886 0.726975415247677 0.000630882369498043
691.25950630383 0.724787055791102 0.000674863390998426
684.901691682782 0.722587422213449 0.000632879935998698
678.64787921005 0.72037116355486 0.000657872594998388
672.381780397114 0.718143259407338 0.000621887968498602
666.174238375365 0.715901368716947 0.000594896819999025
660.030394860504 0.713644909667641 0.000600896486498748
653.925976126719 0.711375711984582 0.000578904216998355
647.878562258713 0.709093185623046 0.00057190752749825
641.868573586791 0.706797855914505 0.000565910181998919
635.888881430775 0.704488678287423 0.000554913971498538
630.010451508038 0.702165587936239 0.000578907076997925
624.137006204653 0.699831833688458 0.000575906776498103
618.343731189846 0.697485190417998 0.00060189986299819
612.55539319987 0.695127719377008 0.000577905999998407
606.852886941585 0.692756571930894 0.000587903110498278
601.169653637862 0.690374407791841 0.000611895030998566
595.552315906236 0.687981126013288 0.000588903058998391
589.940478991649 0.685576260506717 0.000550915213998859
584.421871626783 0.683159425912716 0.000570908929998781
578.959319112929 0.680730671073994 0.000588903937998153
573.493744794582 0.678291718643857 0.000535921045998977
568.130118066551 0.675840644276102 0.000564912943997853
562.788181015479 0.673380531004917 0.000570911958998499
557.5070788661 0.670909532306187 0.000596904448997737
552.246695216626 0.668429536711892 0.000595905042498401
547.012001896049 0.665938997093712 0.000572912817998428
541.896455311553 0.663438123135171 0.000609901893498632
536.748463110508 0.660928770718595 0.000597905742498739
531.656314727504 0.658409007788196 0.000606903114998225
526.627767824837 0.655880592691412 0.000616899867498355
521.570491844335 0.653342950408389 0.000602904313998454
516.660621779965 0.650797146108915 0.000673880292498263
511.732140996458 0.648242684353906 0.000694872296498339
506.894631304055 0.64568020053376 0.000735857641498083
502.040236890221 0.643109461797718 0.000739856126498406
497.215332873402 0.640530998295276 0.000748852597498573
492.497158681326 0.637944849450642 0.000812827445997977
487.791012308881 0.635353253529607 0.000841814033998523
483.15584117541 0.632754576342468 0.000885794377997851
478.562714919948 0.630149296301753 0.000959757471498346
474.021436138437 0.627538266152918 0.0010267207494985
469.56877723487 0.624922708188639 0.00115664471749832
465.184367726666 0.62230192039492 0.00129855152249869
460.774198052188 0.619674983568111 0.00140846862499844
456.376102168042 0.6170410265367 0.00147641411599819
452.103663918868 0.614404603460056 0.00162828944849769
447.883840866629 0.611761907456292 0.00179214389749816
443.572458728661 0.609114600197123 0.00183909873899857
439.484578095473 0.606467834659596 0.00206886113949756
435.406966475173 0.603816963651208 0.00223467250799902
431.367682488175 0.601163034256481 0.00243742216499876
427.450151122582 0.598510626288752 0.00274199937599828
423.513666659258 0.595853323579082 0.00299161477449861
419.676347813056 0.593198220588153 0.0033410221069976
415.923634151101 0.590543029857117 0.00369236559399788
412.164624510822 0.587885277745652 0.00403466211499881
408.461453955487 0.585229563973525 0.0044028271249984
404.826013448358 0.582574156690191 0.00482478407249831
401.401236153083 0.579926116346694 0.00535932249799886
397.960670230954 0.577281494764491 0.0059196143964988
394.820892808463 0.574652873189238 0.00673383538199834
391.461877061896 0.572013126079394 0.00733854657449884
388.307649243635 0.569390571883756 0.00812624476299861
385.541104840248 0.566793381219963 0.00927982728999921
382.909220787062 0.564209185569444 0.010516210532998
380.511716790584 0.561646528110478 0.0119574721129981
378.387361992344 0.559120526608716 0.0137628391359977
376.609166695284 0.556635678492121 0.0159462499299984
374.99197681948 0.554180593297538 0.0183507604384978
373.709804570337 0.551759434767084 0.0210200817814984
372.75910388832 0.549385204688244 0.0240555701909979
372.463614123923 0.547085448667665 0.0277217305759972
372.635973533362 0.544863839628798 0.0319936084209985
373.944631978568 0.542783292021094 0.0374961144249979
375.824200517066 0.540788675302242 0.0435708539579984
379.071289247108 0.538974828754995 0.0511022610744986
383.560165473391 0.537349837040462 0.0600317440434989
389.453469936762 0.535946693842178 0.0705567470249981
396.886648450364 0.534803652049923 0.0828780902099985
406.97424310732 0.534045342510783 0.097959966301999
419.602353414482 0.533694350849199 0.115757031352998
435.513629908017 0.53382053377925 0.136619905515499
455.757381825794 0.534636434789544 0.161942995690999
479.562834645359 0.536073765058812 0.190655051140999
508.341727453762 0.538342920086052 0.223945923879499
543.159796721445 0.541647787152643 0.262734659999499
584.867618255694 0.54613430081746 0.307111740420499
633.151545474697 0.551788599268578 0.356091820598999
688.827226916166 0.558721321210938 0.409375535646999
751.884909143872 0.567122139117038 0.466784801538999
821.26157870571 0.576808318281589 0.526030383014499
896.423596586016 0.58765793169676 0.585248059673999
977.576623373385 0.599632070434904 0.6432312365495
1061.08962223581 0.612346027708778 0.697468509045
1145.54768920595 0.625475097463849 0.7463078675315
1229.21935434162 0.638860204979569 0.789093752731
1309.64349172757 0.651932419342386 0.8243691721635
1385.90809308378 0.664441321247641 0.8524327751745
1456.21642568276 0.676191667242511 0.8738142085765
1519.15674736566 0.68708635609274 0.8891866149185
1575.96566403924 0.696981549018303 0.8997178663075
1624.79828321585 0.705809317454357 0.9061788582115
1666.95341692628 0.713633712915402 0.909757755249
1702.35435958526 0.720373636975971 0.910826012199
1731.99804302281 0.726245243468227 0.9103143527525
1755.1439273031 0.731293330585498 0.9083667149625
1774.53694389101 0.735688387993574 0.9056225189715
1789.70008819433 0.739491272241895 0.9023700380595
1801.79644474776 0.742731870061185 0.8986601979825
1809.42299377746 0.74553904519673 0.894377055475
1816.50948960057 0.747991237292024 0.890108393282
1821.16405953052 0.750129222210052 0.885722695068
1823.81415899438 0.752029674914881 0.8808743356115
1825.15422470294 0.75377108179162 0.875762911195
1825.25299685667 0.755315351420688 0.870495065426
1824.28030324953 0.756766486548245 0.8648519490625
1822.17587876884 0.758080338950215 0.8591736936745
1818.55447373719 0.75935852951253 0.8529624165585
1815.00406193397 0.760636444361112 0.8460470926395
1811.23770551859 0.761906725350484 0.8387005842895
1806.94174877495 0.763127169187834 0.831064475264
1802.20570021889 0.76441346829904 0.822660270498
1796.64084773084 0.765783943118705 0.813350062779
1790.73808048815 0.767246702103125 0.8030120409235
1784.72614637944 0.768765891439491 0.791688655331
1777.93965552963 0.770362652461754 0.779690324247
1770.69000576736 0.772066898585805 0.76655967908
1763.17404733208 0.773927952026401 0.752014739125
1755.30920877489 0.775894208769329 0.736410583891
1747.64275363294 0.777928578893994 0.720060804981499
1739.30244539906 0.780201294602953 0.701767268445999
1731.26597168103 0.782613961578866 0.682036923882
1722.26648444282 0.785123574040804 0.661462175519
1712.65816111546 0.78776616258165 0.639551341280999
1702.97719696145 0.790652208665851 0.615384055826999
1692.61982239047 0.793622335576666 0.590227476048
1681.54217522586 0.796714322936317 0.563798713796999
1670.57362232585 0.799883297308237 0.536460212748999
1659.03529790344 0.803103029564669 0.508330363271999
1646.85206976144 0.80648812751707 0.478520734149
1634.34754007515 0.809817677309641 0.448832554746499
1621.21005998259 0.81321033118268 0.418181413793499
1608.0404050871 0.816456291134361 0.388322550313499
1595.20600773302 0.81960465468445 0.358949675196999
1581.61922938009 0.822694342906275 0.329619075256999
1568.06215824841 0.825551500694507 0.301795459283499
1554.35677329124 0.828315274450213 0.274382726488499
1540.81508023125 0.830840713801657 0.248548201449499
1527.32759094838 0.833086891785538 0.224694398133999
1513.65452963892 0.835203181136373 0.201532944472999
1500.25941254985 0.836982446526597 0.180883957981499
1486.80475484161 0.838545679038177 0.161718301290499
1473.57437537305 0.839920329525204 0.143841849748499
1460.43600671099 0.841087000927872 0.127415677559498
1447.4729740213 0.841983140392089 0.113041929347499
1434.66655377127 0.842734527582098 0.0996149101579989
1421.93829770524 0.843323171666398 0.0873566041964988
1409.63394260413 0.843635543364606 0.0772475365269982
1397.28185895912 0.84380425021185 0.0681446855689988
1385.02493472262 0.843885375869684 0.0596029676549986
1372.92538809231 0.843828108050557 0.0520534339909985
1361.22631136933 0.843588241889784 0.0458940196809982
1349.67935296935 0.843244319864389 0.0405010850489986
1338.15528306894 0.842853692819259 0.0353102026209986
1326.7608567318 0.842356717643918 0.0308980364539989
1315.66570037319 0.841767545400121 0.0271305845129982
1304.62235699206 0.841089069781066 0.024004072509498
1293.66023474019 0.840378847880298 0.0209778713564982
1282.87026821382 0.839577823137686 0.018633615914998
1272.08502621102 0.838767655148748 0.0161940834504981
1261.45525574133 0.837875586617086 0.014362455625998
1250.95469017958 0.836948438312957 0.0126978181689987
1240.50402320196 0.836005790603173 0.0110048885504985
1230.17202246367 0.835008727125631 0.00966453245649834
1219.93035059622 0.833968223438905 0.00858096381999851
1209.81175529533 0.832903361499474 0.00757441733999842
1199.74571557155 0.831802603526655 0.00675362842049831
1189.80481906892 0.830678782532179 0.00599328947249822
1179.85887556531 0.829538592833354 0.00522761672999872
1170.01703268337 0.82836736987028 0.00460525973149861
1160.24254671155 0.827174904929281 0.0040236244404982
1150.51137018336 0.825962349540527 0.00349569719799836
1140.92783320972 0.824718688347647 0.00310940075699861
1131.4004896793 0.823452427632133 0.00278391880699769
1121.87819896039 0.822177225235714 0.00238047861849877
1112.45811436177 0.820874044148719 0.00210381376999846
1103.14363955177 0.819547148153691 0.00189803753099849
1093.89302059843 0.818199891786685 0.00173219935949775
1084.67650839697 0.81684226612109 0.00150739363299834
1075.51056545892 0.815460846875182 0.00135650697449852
1066.41935314401 0.814064775717266 0.00119362003299794
1057.35377888481 0.812653967383376 0.00101272630849902
1048.42274968429 0.811214752009519 0.000954757079497659
1039.51619040457 0.809764736188998 0.000836813874997899
1030.70467712698 0.808292920516089 0.000780838673499096
1021.91500906215 0.80680825779962 0.000687874538498279
1013.14589452313 0.80531232241821 0.000539922109499047
1004.53124122553 0.803786716344309 0.000545920272997935
995.936751170935 0.802247822683976 0.000498933594498929
987.42779687058 0.800691463241771 0.000476940176998286
978.941920718833 0.799119973364171 0.000436949814498822
970.53839000169 0.797529731737547 0.000418954096998658
962.176739093938 0.795923583507887 0.000398958469498223
953.881702270838 0.794298583784218 0.000408956201998101
945.615167650907 0.792658828480759 0.000398958024998453
937.439195065247 0.791002001072418 0.000397958228498085
929.28510725018 0.789333266842247 0.000342969093498957
921.199574925068 0.787646682615276 0.000298976531498241
913.200449867789 0.785940372022132 0.000307974970498615
905.216069264419 0.784220700034333 0.000271980463998567
897.282356898035 0.782483496567574 0.000254982943499016
889.427975098267 0.780728009236297 0.000255982896998463
881.621981006062 0.778956431203806 0.000249983782498076
873.877564640082 0.777168761704406 0.000241984918997851
866.175278676522 0.775364484170108 0.000238985262998814
858.56175313323 0.773543015613004 0.000260982425998479
850.978472597503 0.77170617431043 0.000268981356998377
843.457419297076 0.769853467772794 0.000267981428498598
835.977608488182 0.767985151746282 0.000268981174998961
828.591622367285 0.766099047952934 0.000294977451497425
821.189647550878 0.764200725044626 0.000249983835498124
813.875308408431 0.762283961656851 0.000247984058998618
806.650347303825 0.760348933399995 0.000286978676998118
799.440926809428 0.758401155982049 0.000278979833998383
792.265736618938 0.756438174068785 0.000264981691998623
785.14764104267 0.754460243059422 0.0002419847154983
778.073947149474 0.752466948385183 0.000222986898498756
771.065528242959 0.75045616896282 0.000220987176498433
764.118006564745 0.748428938100689 0.000231985946998026
757.211474229538 0.746388866602161 0.000212988258998403
750.374734243155 0.744332922403213 0.000213988165998602
743.602024941699 0.742259670977946 0.000241984881998558
736.877448935624 0.740171869433308 0.000278979966497728
730.179130010695 0.738071224710981 0.000268981411997937
723.529633496958 0.735954883972857 0.000259982667498826
716.921143191521 0.733824729540587 0.000246984292998742
710.386625717023 0.731678960583075 0.000250983651498449
703.878751113573 0.729519214841456 0.00023698543549755
697.455565176244 0.727343427606586 0.000253983360997911
691.093556965034 0.72515395659198 0.000280979743497944
684.742253435454 0.722951617968847 0.000269981269498731
678.465756565696 0.72073431364707 0.000271981002998301
672.206092065503 0.718504368533543 0.000267981475998602
666.012022768414 0.716260416336327 0.000270981052499009
659.89119583408 0.714002345629904 0.0002919780749987
653.787116121479 0.711732107554019 0.000288978448498955
647.735384214128 0.709448919211911 0.000284979020998333
641.740514783644 0.707151045990043 0.000295977410999293
635.765672222726 0.704841851246549 0.000277980053499105
629.861342453099 0.702518626108823 0.000292977736998323
623.98576903431 0.700183371734351 0.000284978976998529
618.146875438319 0.697834993070312 0.000281979385998166
612.386560222517 0.69547499846295 0.000287978518998311
606.66368458889 0.693102160951718 0.000296977291998402
600.989501523608 0.690716915861841 0.00029497771399789
595.362031134584 0.688322513064396 0.000295977525497926
589.765981531355 0.685916330896469 0.00029397779299889
584.236143227401 0.683497651321118 0.000314974510498223
578.749388996785 0.68106786732898 0.000315974365998506
573.330762775134 0.678627006517599 0.000337970717997682
567.907242141088 0.676176577066196 0.00031197491899837
562.594164595375 0.673714238273518 0.000359966600999018
557.26091961266 0.671241352133389 0.000346969044998535
552.026625395553 0.668758960128892 0.000380962730998857
546.795421689959 0.666265673394324 0.000380962846497912
541.623270012696 0.663762985891247 0.000405957716498095
536.487923052694 0.661251562009859 0.000406957530498353
531.397195800747 0.658730698487784 0.000425953421997805
526.373999339824 0.656200747998953 0.000451947515498374
521.354454626327 0.653661124772681 0.000459945611497869
516.365013704588 0.651113097711358 0.000442949408498206
511.420179292345 0.648555922029836 0.000429952457998151
506.574000636765 0.645990274367528 0.000485939289498361
501.769600009351 0.643417413686222 0.00051593165199848
497.009140366896 0.640837138692999 0.000563918345998227
492.28236028711 0.638250397320662 0.000589910648498115
487.565723810004 0.63565575287554 0.000612903258998432
482.920496583479 0.633055130289741 0.000671884067998452
478.349565770025 0.630448224926527 0.000749855265498089
473.809911412516 0.627835180025883 0.000812829846498664
469.364324705463 0.625217637543678 0.000916783467998949
464.896579307628 0.622591517788564 0.00097475504199751
460.491918109727 0.619960255587291 0.00103672380299835
456.107937616432 0.617323923362273 0.0011206770739981
451.777576361934 0.614683142237795 0.00122661355349718
447.529435138209 0.612037644275708 0.00135652788349827
443.313999858369 0.609388345693822 0.0014814376599982
439.17122713351 0.606734600143258 0.00161233363399882
435.048889658632 0.604079960741308 0.00174821581649864
430.976375040861 0.601419040451217 0.00187909467849878
426.970166661991 0.59875625265626 0.00204392905099871
423.071255830818 0.59609493164263 0.00226967884849838
419.233740052895 0.593431772937288 0.00252536311599805
415.484795879521 0.590771155524498 0.00286789001599819
411.679690382918 0.588104147892131 0.00311351079199806
407.983809955225 0.585435705030582 0.00339903217149806
404.371173889145 0.582774276977983 0.00378531613099831
400.824458531995 0.580114742855086 0.00419347646199852
397.582343332777 0.577468671472795 0.00483398468299823
394.34359976018 0.574824838292058 0.00547627008899898
391.309805887723 0.572194851885106 0.00629777501149797
388.382175388847 0.56957076510153 0.00716575741499814
385.387253965465 0.56694655896784 0.00793972670649834
382.876907052591 0.564351927825156 0.00909364154299896
380.471182564664 0.561770178620393 0.0103721949804982
378.169596412586 0.559201723209233 0.0117264301899991
376.077208444841 0.556656545084424 0.0132415892119984
374.664528038576 0.554171230854471 0.0153905801249989
373.407146746646 0.551710575452489 0.0176867135854987
372.686549819007 0.549307953676227 0.0204817761339987
372.513735205474 0.54695927069028 0.0237281421629985
372.912140821322 0.544677698031163 0.0274875476579978
374.03986729388 0.542488526738305 0.0319710683859984
376.442821040162 0.540444353500513 0.0376923675609986
379.990403042195 0.538543476898488 0.0444816625039988
384.667931386164 0.536791125553259 0.0523513721424991
390.807848467408 0.535241893248075 0.0616605366259989
399.304247666703 0.53396273618343 0.0730032048199983
410.258334214245 0.533028871756445 0.0867325679044985
423.925421731834 0.532458890620389 0.102943030629999
441.205083697576 0.532343280125279 0.122146561956999
461.852144008805 0.532734155121264 0.144433880338498
487.370665309914 0.533782393178316 0.170755182106498
519.487237132442 0.535766678178973 0.202778646866498
557.70093111302 0.53863632189267 0.239474662762499
604.026514264862 0.542636063972112 0.281947407850999
657.476653490609 0.547689581335024 0.328872695949999
718.733738392063 0.553998367582233 0.380532790887999
789.89396274489 0.561743029058352 0.437191105599999
871.183154361259 0.571019393049106 0.497995903403499
959.052380218881 0.581439287161922 0.559569699630499
1052.71137834346 0.592886662667669 0.620329943191999
1152.13407101529 0.605323484843263 0.679244647431
1251.94445549217 0.61807141506242 0.7328189232265
1351.79196983592 0.631018965599478 0.7808205329155
1450.98841808734 0.643997888656796 0.822800730388
1544.73711808469 0.656474287038005 0.8575998780255
1632.05437636512 0.668156973184187 0.885459013572
1711.77539591556 0.678975436178341 0.9072057604905
1786.03042407521 0.68911314144338 0.924196207222
1851.19610821067 0.698087125064674 0.9364547926515
1906.70885945206 0.705846052127593 0.94502173233
1955.02954711654 0.712754884959257 0.950996805218
1995.93820876924 0.718656642156941 0.954823320529
2030.87455664646 0.723727680042962 0.9571980715525
2060.92311570561 0.728140230143337 0.95862279359
2085.93069635378 0.731891883291247 0.9592782999785
2106.31039796602 0.735002178655126 0.9594571226535
2122.74780156166 0.737677455679351 0.9592832165865
2136.65665417802 0.739979697320868 0.958870854717
2147.4542953374 0.741882658631917 0.958355442219
2156.36109266284 0.743497697637724 0.957702620541
2162.96618927683 0.744870014981377 0.9570914763785
2168.25141736646 0.745993155990931 0.9564346484135
2172.53567301261 0.746955824111224 0.95580474183
2175.87029245306 0.747795974190858 0.955176460112
2177.63667296499 0.74848580241067 0.954526050598
2179.30684815474 0.749074170412325 0.953863098845
2179.73147275741 0.749576172957848 0.953219977254
2179.92767675568 0.750004015910769 0.952575767422
2179.84542102391 0.750392134404629 0.95198599563
2179.77096910783 0.750742657883032 0.9513456008115
2179.03320244409 0.751057311528681 0.9507005411225
2178.29058522927 0.751323683096559 0.950127185003
2176.92550513912 0.7515969869958 0.949423169014
2175.74891293004 0.751827498696654 0.9487991145525
2174.16666437956 0.752071549891079 0.9480261207205
2172.95972292347 0.75226965404463 0.947359702415
2171.07721921799 0.752455247832505 0.9466393749235
2169.04659028738 0.752622149917855 0.945942690209
2166.89876104836 0.752796532185056 0.9452281370185
2164.64611456945 0.75298418834647 0.9444394989315
2162.40400160304 0.753150266504905 0.943649568928
2160.26485642296 0.753295925728404 0.942951471658
2157.7462463148 0.753466768681109 0.942114504346
2155.63413293933 0.753627134204042 0.9413428054125
2153.51842306388 0.753797680120206 0.9404417854965
2150.67663042664 0.753971331902069 0.939518120332
2148.63567497282 0.75413189017927 0.9386160325545
2146.47995568078 0.75431971626838 0.9375597208335
2144.63196074552 0.754497765059521 0.936526663125
2142.55456819323 0.754685240330684 0.9354509656155
2139.97531685369 0.75487243724791 0.9343588214395
2138.37788235144 0.7550607291299 0.9332453959
2135.48957728532 0.755282885754911 0.9319201822835
2132.96959319057 0.755512402771427 0.9304943753585
2130.72174726915 0.755744133574061 0.929041285168
2128.54832450007 0.755984597422673 0.9275282871375
2125.90471595986 0.756228373085732 0.9260157552625
2123.65145278289 0.756487322157721 0.92436755485
2121.17711374563 0.756750911944374 0.922654500545
2118.31834153079 0.757041756798774 0.920782669322
2115.81922608174 0.75732241955091 0.918978304453
2113.12734310313 0.757609494141667 0.917074769833
2109.80916608093 0.757941582635486 0.9148804400045
2106.31492378197 0.758268280304744 0.9127231794085
2103.5043513278 0.758611341570077 0.910388562905
2100.29456332288 0.759025471898652 0.9076101389625
2097.20659078914 0.759434581710729 0.904827757556
2093.4726500047 0.759882061695675 0.901766239166
2090.00305704203 0.760332664940998 0.898669473174
2086.45144363676 0.760809283491517 0.895346040525
2082.75297346939 0.761354167694321 0.8915586415555
2079.29304261765 0.76194057895775 0.887434958246
2074.91703155167 0.762550134895719 0.883123222334
2070.77868673482 0.763195078983743 0.878541803648
2066.60598587439 0.763913051730869 0.8734052331545
2062.10819977818 0.764703796010937 0.867718793284
2057.53719897428 0.765522310575393 0.861824222908
2052.20034991616 0.766456358489392 0.855048591985
2047.18593113843 0.76741882079635 0.8480329411565
2042.04545331107 0.768467837005527 0.840333723359
2037.05077799227 0.769661022559708 0.83153022985
2031.74991552242 0.770909958261301 0.8222469795865
2025.96669405741 0.772286698020571 0.811961225674
2019.77422310195 0.773798605474827 0.800624358001
2013.28751158172 0.775429314264588 0.7883500492165
2006.33423979672 0.777180543918158 0.775106239937
1999.5403690205 0.779050558794983 0.7608887527825
1991.44467280164 0.781211106767009 0.7444161256725
1983.26992479618 0.783487313754845 0.726923715988499
1974.4662299684 0.785973113394802 0.707732011459999
1965.33992357306 0.788550798061994 0.687715720497499
1955.48782157113 0.791403498515825 0.665498749140499
1945.11262218594 0.794380599170416 0.642167281038999
1934.08993167214 0.797653865255198 0.616386646314499
1922.72471305049 0.801026150796575 0.589654441460499
1910.75015044597 0.804516810139738 0.561822716711499
1898.51052982016 0.808092130987403 0.533095969790499
1885.48999170773 0.811869801083639 0.502589318363999
1872.12095961321 0.81565360159532 0.471757822264499
1858.15816169074 0.819538830300312 0.439857627527499
1844.18538226385 0.823356255441903 0.408199524492999
1829.76155102517 0.827029267407466 0.377380838630499
1814.84856288724 0.830772443429647 0.345725540088499
1799.76578722272 0.834288230316118 0.315527029374998
1784.68183373496 0.837717331789162 0.285700730028999
1769.87324987785 0.840792161990632 0.258372947775999
1754.78044152147 0.843712645637298 0.231973468988999
1739.59276094612 0.846419168398244 0.206979718598498
1724.49367239389 0.848840611119499 0.183960448579999
1709.54832513749 0.850994558491447 0.162818891524498
1694.76897519734 0.8528940372755 0.143451444491498
1680.35957389014 0.854396051483301 0.127036139552999
1666.05820396717 0.855758013261158 0.111512749736499
1652.05633532617 0.856817929359332 0.0982243799914984
1638.20098587597 0.857714754040268 0.0860479478744981
1624.33917001813 0.858433365639501 0.0751243436334982
1610.86794192969 0.858949277480904 0.0656753165289984
1597.6163089135 0.859299330548861 0.0574018123984983
1584.4266083432 0.859538379168821 0.0498782061999977
1571.44318645991 0.859677559457217 0.0430019337454982
1558.7112168622 0.859646314068298 0.0373889376854983
1546.10532616182 0.859517743169688 0.0324310997929983
1533.62776498688 0.859309187321225 0.0279785067414984
1521.36461110033 0.859000873842999 0.0242333574269983
1509.17562998375 0.858613214591884 0.0210148503569981
1497.14278222621 0.858149253937418 0.018296580444498
1485.22882442389 0.857622681580561 0.0159953909484983
1473.41163167683 0.857061440686222 0.0138431416924986
1461.69253616083 0.856451965932395 0.011963570749998
1450.03778758472 0.85580913501108 0.0102371572494984
1438.53788249092 0.85511023512323 0.00887239691699815
1427.18001252441 0.854372651548893 0.00772168138749829
1415.8295008541 0.853613800664187 0.00661206519899837
1404.59733183262 0.852812716796317 0.00574500796449828
1393.41057124579 0.851986388631641 0.00497327576649886
1382.28906159375 0.851144742578362 0.0042111691624982
1371.30304427264 0.850265634502712 0.00364638276049878
1360.35661684049 0.849371227854964 0.00308341532449885
1349.55148874604 0.848440393742891 0.00272399258699851
1338.85691229912 0.847472688330852 0.00256721387299852
1328.19399149332 0.84650404757334 0.00229257433849828
1317.59061739744 0.845518865520826 0.00202389282899795
1307.04713497072 0.844514194883045 0.00180012449349864
1296.55430441566 0.84349438263727 0.00158431965049866
1286.1244057803 0.842460515378717 0.00136149737999869
1275.77092834981 0.841405586028859 0.00118861848949903
1265.52411506521 0.840324577064537 0.00111666507199826
1255.26629121267 0.839238059697446 0.000953755777498788
1245.13070968799 0.838125220479843 0.000902782743498309
1235.02244663607 0.837003498837424 0.000790833926998857
1224.95465203136 0.835865781934842 0.000683875459998262
1214.97512884488 0.834709713068477 0.000607902452497977
1205.0521810704 0.833539754106175 0.000512930956498181
1195.2109753577 0.832347392215616 0.000485938415498155
1185.42622608342 0.831142801951401 0.000436950056498686
1175.68592598009 0.829919928683637 0.000412955446997598
1166.0064423833 0.82868448850877 0.000356966877999132
1156.39858943428 0.827428560487583 0.000338970134497907
1146.85897510326 0.826157512552964 0.000327972115497954
1137.36083158987 0.82487107381455 0.000307975316998332
1127.92913728828 0.823568355721144 0.000295977244498813
1118.57979417832 0.822246017552903 0.000321973154998378
1109.24573999202 0.820911693717972 0.000299976659998702
1099.99578825135 0.81956000280773 0.000292977867498601
1090.77150865924 0.81819573007627 0.000255983084498701
1081.63966047004 0.816812010233571 0.000256983044498171
1072.57310407338 0.815411360500015 0.000261982343998213
1063.55817582062 0.813994648890195 0.000262982161498115
1054.62464012122 0.812561320119208 0.000265981816998551
1045.70034614678 0.811112286503279 0.000256983075998196
1036.81320303027 0.809650895240887 0.000223987141998672
1028.0025140045 0.808170582742073 0.000218987687498173
1019.27587222429 0.806671902826895 0.000228986522498253
1010.60156163543 0.805157410057386 0.000233986021498045
1001.99202879845 0.803626336351024 0.000233986053997826
993.408369788963 0.80208101082821 0.000222987329998037
984.883838998499 0.800519120699779 0.000213988314497926
976.427230754739 0.798941407143574 0.000196990070998937
968.049849071998 0.797346656080488 0.00018199150399878
959.697679950639 0.795735365288823 0.000171992424998213
951.417123030022 0.794106518201464 0.000177991846498027
943.180905079454 0.792461811053386 0.000170992493498168
934.998550410468 0.790799142346706 0.00017999167399807
926.871730988857 0.789120627801848 0.000175992036498429
918.798295515062 0.787426239956412 0.000171992394998211
910.782487662198 0.785717257501467 0.000152993996998751
902.815797515341 0.783990095930293 0.000150994153498396
894.91974594832 0.782247567074641 0.000138995028499012
887.083865900506 0.780487041505059 0.000142994732998503
879.280452507444 0.778710766210541 0.000136995154498054
871.573525799305 0.776917102692134 0.000152993979498306
863.892055514057 0.775108319096358 0.000147994373997817
856.265277129927 0.773282379638738 0.000155993741498328
848.691094299207 0.771440968318092 0.00016099333999875
841.170171250127 0.769581718234213 0.00017199244149757
833.711529430968 0.767707007720263 0.000185991160998711
826.311383965078 0.765817443248683 0.000183991357997848
818.96793714309 0.763911402027722 0.000189990782998639
811.685665880441 0.76199112465115 0.000189990722498368
804.464851954757 0.760051725699814 0.000219987521498322
797.2336661115 0.758100219920157 0.000191990494498695
790.068614049353 0.756132651633054 0.000173992205498186
782.961297736266 0.754147154883034 0.000177991849498071
775.928463562811 0.752146592946651 0.000183991332498024
768.930327223587 0.750132722078416 0.000175992037498629
762.007646085139 0.748101793437773 0.000185991112998773
755.121570355271 0.746055606251473 0.000190990616998232
748.30586457144 0.743993365820715 0.000218987678998417
741.558729394346 0.741916230781326 0.000245984467498128
734.824384420165 0.73982491326579 0.000240985067998634
728.128492102985 0.737718625051229 0.000237985500998628
721.502304842734 0.735597436885008 0.000250983832498441
714.952137722506 0.733460611359369 0.000272980910998255
708.422182751563 0.731309757218718 0.000280979771998258
701.944003580101 0.729144726275547 0.000281979605499028
695.531031359457 0.726964808171127 0.000290978331998093
689.15199660165 0.724771313297833 0.00028797880249809
682.812678228304 0.722564771136924 0.000284979220998571
676.513580132189 0.720343948849413 0.00027498064499798
670.300887991189 0.718108196884009 0.000293977847498628
664.135866529497 0.715859188002039 0.000310975132998381
657.997975657994 0.713596953166333 0.000317973953498973
651.926084072157 0.711320776356999 0.000328972131998673
645.886153157649 0.709033220050822 0.000324972647498645
639.912936255209 0.706732722009672 0.000321973319998392
633.973019198088 0.704418890743179 0.000311974885498056
628.076849966021 0.702091270341051 0.000302976270498578
622.246787743943 0.699750327343908 0.000314974326498407
616.456506131354 0.697398021791722 0.000322973101998691
610.684009153916 0.695034427585434 0.000321973351497973
604.969783690667 0.692657182899036 0.000316974283498417
599.297288741746 0.690268321908109 0.000316974277498216
593.677591531992 0.687869692495247 0.000316974187998809
588.103485726454 0.685457789103067 0.000322973209998523
582.547953740054 0.683035171460831 0.000306975818997746
577.083604358656 0.680600003782242 0.000314974428998638
571.667079234151 0.678154904437884 0.000335970968997845
566.278936871022 0.675699818897733 0.000341969891498373
560.936678906357 0.673234010656755 0.000356967318498214
555.664958042238 0.670757276081774 0.000399958956498692
550.42790071736 0.668269851168252 0.000415955719997974
545.269977915602 0.665774095339961 0.000467943902998424
540.098601307385 0.663268263674543 0.000484939725998057
534.938103886456 0.660752984445378 0.000482940228498374
529.901579615828 0.658228056891021 0.000524929399498553
524.924161052465 0.655694557108118 0.000592909727498259
519.951750015486 0.653151498216691 0.000622900064998211
515.019698374455 0.650601074267654 0.000679881037498054
510.161802331823 0.648042232532535 0.000738859726998276
505.353022253963 0.645474030041532 0.000818827636497654
500.544040671109 0.642899140754154 0.000816828364998301
495.748894968268 0.640316322860186 0.000828822748498381
491.069634625375 0.637727703874972 0.000901789844998113
486.408013338703 0.635131700830427 0.000977752890998995
481.73586618858 0.632527265551076 0.0010077370459981
477.154095017049 0.629915810543208 0.00103472323349862
472.684982304 0.627299054346099 0.0011296706659979
468.191182027194 0.624676590983955 0.00119063484849857
463.717175667499 0.622049175027461 0.0012675852384989
459.291781583137 0.619416161045026 0.00132854351949807
454.963143291162 0.616777972538948 0.00142747360449846
450.730472789868 0.6141364716866 0.00159134564149799
446.437341803424 0.611488027127805 0.00168126839099847
442.250901409428 0.608836403420718 0.00181214941599828
438.054269166712 0.606179563122987 0.00188307953049849
433.926460096613 0.603519698624771 0.00200395775899831
429.940782161022 0.600858222638923 0.00219974217799879
425.936252329053 0.59819473947281 0.00238652130949824
422.006648479153 0.595528945699354 0.00256328978249842
418.249626863988 0.592867059310526 0.00287684398699861
414.504333143797 0.590199819233135 0.00315640114149862
410.881010580838 0.587538054735009 0.0035457160374982
407.241959304873 0.584872973281784 0.00388305495349817
403.692138465031 0.582212353706269 0.00431712698199882
400.351087821355 0.579559392431318 0.0048608167634977
396.831758125629 0.576898239043947 0.00527671832099785
393.432568216868 0.574238738430281 0.00573240215849824
390.375218323829 0.571603408661399 0.00653085161499833
387.372004123022 0.568970566547208 0.00730005281999824
384.58022051755 0.566351495685071 0.00822526919549793
382.042485632875 0.56375577577927 0.00940582758449771
379.601413637664 0.561173590155944 0.0106840546169987
377.482264756958 0.558615452685334 0.0121681270204983
375.82657231576 0.556098739234023 0.0140739181314978
374.428957450794 0.553610461412993 0.0162107677694981
373.218788243301 0.551153935781964 0.0185769360519982
372.751529362293 0.548778192023326 0.0216529160479981
372.55256553747 0.546440782829735 0.0250041982704982
373.456364921829 0.544212488296135 0.0293241545589974
374.837402203326 0.542067376151671 0.0342664784299985
377.395169206183 0.540038625781377 0.0401285445139984
381.1803247991 0.538168151399026 0.0472133631184992
386.204529031095 0.536461964184234 0.0555056799784981
392.850492787199 0.53498858387744 0.0655061783669986
401.865136221099 0.533795829299827 0.0775451744854986
413.962130913684 0.532976296476369 0.0923101272674983
428.3037747296 0.532474656376371 0.109034803858498
446.516439909298 0.532472343249976 0.129118978520498
468.320519505444 0.53302728677123 0.152590546603998
496.3135754938 0.534393075734043 0.181194147187999
529.783746580471 0.536549628880812 0.214150196148999
569.443959420105 0.539601755855695 0.251708785641999
617.156497892223 0.543836945748118 0.295169525087999
672.675016974328 0.549223650339873 0.343368665065499
736.495964920914 0.55592738827683 0.396473839488
808.638373074375 0.563866472943138 0.452761094272499
889.047703861912 0.573147900836041 0.511811427512999
978.081385976827 0.583841855159725 0.572642308851499
1073.64116434712 0.595570624564592 0.632279957151999
1173.05947401053 0.608119834598573 0.6888184708245
1273.33651930114 0.621098512908924 0.740305657372
1374.64468639113 0.634364668690597 0.7860528105365
1472.39409818953 0.647385692102005 0.824648696947
1565.50966915213 0.659867790460897 0.8561309949425
1652.51782876647 0.67171412982002 0.8809622423505
1731.76297782141 0.682597532854467 0.899708492376
1803.87119348778 0.692595862133271 0.913590308546
1868.10168563506 0.701588969568166 0.9231073300175
1924.11443454045 0.709562898265256 0.929418086859
1972.67914860055 0.716433692479212 0.9331201401965
2014.24563176404 0.722270344075542 0.935045378325
2049.88485438809 0.727447438632552 0.9357102059345
2079.99652190622 0.73188978395358 0.9354379775795
2105.50220877321 0.73568135018546 0.934436239591
2127.60791049924 0.738926635843555 0.933029128496
2144.91565602691 0.74167067216563 0.9315162804865
2159.676514326 0.744000663478664 0.929737605775
2172.03982491182 0.746020336579273 0.927860896313
2182.2611926856 0.747725841657612 0.9259473641245
2190.64572000416 0.749206039376808 0.923918829982
2197.84847264359 0.750495466155874 0.92183348924
2203.72155420189 0.751632478613554 0.919728928586
2208.99816793057 0.752662138676677 0.9175386929875
2213.53686201648 0.753579228114333 0.91532333803
2217.17236112004 0.754399586176129 0.912989005352
2220.65093852175 0.755165112779553 0.910602210615
2223.1571228976 0.755875530932633 0.908125975468
2225.65094482203 0.75654798159716 0.9055777825665
2227.44229968539 0.757190771217289 0.9029418638255
2229.24126565636 0.75778402246137 0.90030739993
2231.23095356164 0.758390967372778 0.897406149821
2232.5387251392 0.759012808653329 0.89425954544
2234.07238849413 0.759623492626285 0.8911521776945
2236.23993417001 0.760279424331199 0.8875210369645
2237.83517671362 0.760948094659639 0.8838395246135
2239.59450591495 0.761653230460517 0.879817797115
2241.34206481555 0.762314448210296 0.875938644635
2242.64646760425 0.763061298278864 0.8714700291365
2243.73394502205 0.763779037279093 0.8671076737345
2245.63072644356 0.764633377141427 0.86186200197
2247.20280501159 0.765509815797973 0.856406184046
2248.76867408821 0.766413636726851 0.8507067406195
2250.2253404707 0.767405722226867 0.8444097297955
2251.5105084113 0.768452374655159 0.837706718692
2253.18818971445 0.769597855250975 0.830331129078
2254.83192850022 0.770891191217813 0.8219064911325
2255.95934348182 0.772225230084674 0.8131802913985
2256.91549855324 0.773670857695718 0.803611784675
2257.79563069675 0.775182788443686 0.7935760926235
2258.66485240319 0.776787729325547 0.782880950081
2259.66114636582 0.778575961261558 0.770917277626
2260.21610577004 0.780510458093262 0.757867732426
2260.27308235894 0.782587582161272 0.743831671891
2260.18762757131 0.784826212186951 0.7286363557585
2259.84700846828 0.787379150437512 0.711236410679
2259.2877768929 0.790037395229991 0.69297129511
2258.37687685716 0.792875630347672 0.673436236778
2256.67079092332 0.796092595310769 0.651170924667499
2254.26102664191 0.799406768756095 0.6281363668605
2251.0983822288 0.80301087075279 0.602997328933499
2247.20687919024 0.806851080652483 0.5760974159425
2242.48378708657 0.810875753678486 0.547778003616499
2237.2833317234 0.81499933546536 0.518610083817499
2231.35823091735 0.819313420275264 0.487982673770499
2224.55193082795 0.82375675657833 0.456328136460999
2217.04096448272 0.828259251650836 0.424040561947999
2208.83603494003 0.832801000027912 0.391319964585999
2199.55691149023 0.837376903288713 0.358157825061499
2189.54850663309 0.841738365757786 0.326347607247499
2179.00597780957 0.84599220506551 0.295117118356999
2167.79033666546 0.849983655992026 0.265561222431498
2156.20134480993 0.853694954217797 0.237835069397499
2143.72229333543 0.857249194010493 0.211035502518499
2130.90325608057 0.860567307315563 0.185770288661999
2117.87208275571 0.86345203720206 0.163441466329499
2104.5426963108 0.866052418250264 0.143000647680499
2090.99674070258 0.868317043150089 0.124828742339498
2077.30310509825 0.870254682008462 0.108879743726497
2063.6140652022 0.87195532172101 0.0945046929299991
2049.65002468284 0.873468558439751 0.0813766362704985
2035.81865919065 0.874700929412597 0.0701587338579981
2021.91810842151 0.875754546099038 0.0601307497379989
2008.01053121164 0.876605970727473 0.0514648692254982
1994.12102826554 0.877252603282415 0.0441989805299986
1980.24971750739 0.877775468585688 0.0377385754504984
1966.40432523071 0.878178546903331 0.0320522728329983
1952.60351843834 0.878434426967543 0.0273748987374984
1938.93829664486 0.87857094755847 0.0234842067419984
1925.2524673111 0.878668171461618 0.0197880324449984
1911.67594548464 0.878653917562498 0.0168416937569985
1898.15071462976 0.878578305396248 0.0142630864269994
1884.74536540123 0.878425623531192 0.0121766142434989
1871.3654770628 0.878227764152227 0.0103371381624985
1858.06534005722 0.87796929836069 0.00887545689999869
1844.81578670251 0.877678309459004 0.00758282756399853
1831.60266011973 0.877356677826696 0.00642671721899724
1818.47631938085 0.877004361804982 0.00543120659999863
1805.49601979498 0.876595771727679 0.00478115092999798
1792.51650974163 0.876171594267666 0.00415681490549824
1779.60715090478 0.875720804021663 0.00365300361099852
1766.76730556062 0.875259258560951 0.00314902497299829
1753.96632098735 0.874776842624617 0.00272179666649863
1741.24596873062 0.874278389578321 0.00232638948199881
1728.58808227037 0.873760386963915 0.00199981377349812
1715.9916932994 0.873218528346403 0.001770088424498
1703.43757032215 0.87267157910493 0.00149035534099873
1690.96427279952 0.872108754807855 0.00124454900149795
1678.56566091942 0.871523819055055 0.00108865291749838
1666.23229659864 0.870924455136896 0.000948734124497919
1653.94063389786 0.870314044174889 0.000814804906999145
1641.69876133972 0.869687569047419 0.000709853125498872
1629.51838024478 0.869047590767532 0.000612892492498629
1617.39958277752 0.868393605349657 0.000536917807498316
1605.35560084025 0.867726308154455 0.0004719368399978
1593.3645236777 0.867045529899217 0.000418950811998831
1581.4329205307 0.866350582576092 0.000379959935498331
1569.55599030969 0.865641999136625 0.000354965339498747
1557.74031322267 0.864917844934857 0.000345967237998956
1545.98922088058 0.864186280971279 0.000300975093498357
1534.28357786254 0.863440694795046 0.00027497934649845
1522.64429757427 0.862682553099251 0.000249982968498319
1511.07415521378 0.861908332450283 0.000240984381998599
1499.56095198388 0.8611202759591 0.000245984140498368
1488.0996341143 0.860321276177821 0.000229986174998142
1476.68738519234 0.859511496831546 0.00020298923499884
1465.33821577176 0.858684611712405 0.00020198933049842
1454.03838541917 0.857847809324738 0.000177991743498529
1442.83536417515 0.856992445727017 0.000198989734497612
1431.68076727298 0.856125141990749 0.000206988866998326
1420.57414669787 0.855247336907405 0.000185991037498723
1409.52207380228 0.854354667006558 0.00017499207499827
1398.53206282815 0.85344884415137 0.000158993513998285
1387.5981406681 0.852528235677114 0.000151994058498861
1376.73107991919 0.851592965398931 0.000150994110498681
1365.91703091788 0.850643352075633 0.000153993910498307
1355.14093140285 0.849682145756879 0.00013599524349861
1344.44988535675 0.848704086162139 0.000141994806997947
1333.82323330576 0.847712797761332 0.000139994958498479
1323.24930661399 0.846706542041563 0.000142994751998304
1312.71470373704 0.845686176080026 0.000137995103998145
1302.24895952863 0.844649175339633 0.000148994334497665
1291.86699674537 0.843597097893599 0.000171992456497794
1281.51232053359 0.842534129388174 0.000161993312498665
1271.21399158612 0.841457850376652 0.000137995128498769
1260.98965986822 0.840363047055854 0.000140994904498148
1250.80075087386 0.839255061159161 0.000130995594498029
1240.6903778935 0.838130117349667 0.000137995131497703
1230.6493783015 0.836991043319214 0.000138995069497883
1220.67491554492 0.835834382441515 0.000154993857997887
1210.74071096667 0.834665632471883 0.000143994697498595
1200.8600566935 0.833481396577155 0.000135995280997947
1191.0344447869 0.83228006291763 0.000142994765998439
1181.2735153489 0.831063526922413 0.000147994385498063
1171.58640135219 0.829829442413293 0.0001719924034983
1161.97047680748 0.828580966879362 0.000183991235997993
1152.37978797474 0.827319450011244 0.000176991908998336
1142.84457658495 0.826043291889661 0.000153993866998436
1133.38203490672 0.824746233904782 0.000176991884997424
1123.97278981036 0.823436433083549 0.000169992475498648
1114.61523203833 0.822112872255203 0.000156993603998123
1105.30340537638 0.820770508957348 0.00015799349199852
1096.03564150196 0.819415706412046 0.000128995635499174
1086.8790295684 0.81804044535572 0.000140994840498676
1077.73207610627 0.81665096099955 0.000130995520998267
1068.65939841822 0.815245168361271 0.000123995992998949
1059.65438161159 0.813821521905598 0.000135995145498446
1050.71521788625 0.812380248629779 0.000157993439997783
1041.84871130511 0.810924208107885 0.000167992735498612
1033.03144950682 0.809453139175285 0.00016399308999826
1024.25088403519 0.807964355686712 0.000167992749998125
1015.52826990846 0.806459935999817 0.000173992192498806
1006.86686811351 0.804940469968232 0.000166992834998214
998.255296291091 0.803405383194554 0.000149994232498507
989.705653921358 0.801851613863171 0.000150994185498132
981.214359115252 0.800281652832041 0.000151994091998398
972.768965967816 0.798695981318467 0.000145994505499125
964.411756912601 0.797091478724796 0.00016499297499839
956.079184210998 0.795472510853145 0.000166992817998035
947.832171843628 0.793836176020235 0.000170992510498458
939.616388198691 0.792183498923239 0.000183991345498069
931.469997693149 0.790516110931177 0.000178991784498539
923.348827418206 0.788833261504849 0.000158993512998307
915.320132640854 0.787130699994933 0.000166992793497855
907.293186542756 0.785415476916323 0.000135995163498603
899.356920984429 0.783679247206276 0.00014299474949786
891.501584486054 0.781927003530869 0.000160993369498041
883.66384712348 0.780161321125518 0.000145994551998374
875.895011056322 0.778378448595231 0.000141994814498836
868.188319247403 0.776577511971498 0.000150994149997974
860.527960145962 0.774760760221098 0.000159993409498682
852.933612469363 0.772927955119636 0.000172992243498427
845.39181029426 0.771080206563747 0.000176991757999012
837.912368652672 0.769214469267059 0.000187990799998428
830.477176863613 0.767334022016351 0.000187990837498431
823.065742199908 0.765437501585681 0.000185991077498726
815.704370973326 0.763525596143644 0.000166992802998256
808.42687688451 0.761597543874941 0.000161993244498504
801.19448912522 0.759652413226878 0.000173992189998806
794.006396569817 0.757692862266476 0.000163993076498281
786.883917544724 0.755715534997823 0.000177991840498715
779.807617904065 0.753722782706184 0.000194990195998779
772.798342154665 0.751716093902041 0.000193990328998694
765.841457781946 0.749692953696821 0.000207988888998645
758.935929638331 0.747654492874101 0.000220987488998459
752.059245031126 0.7456015435112 0.00020998866799804
745.268665950649 0.743531059251026 0.000238985418998361
738.497727761539 0.741447704418784 0.000230986306998249
731.774414116604 0.739350438634984 0.000211988445498967
725.108739875395 0.737236394692244 0.000217987803498576
718.489829199616 0.735107373512306 0.000229986418998629
711.945603801695 0.732963407365002 0.000248984036498201
705.429914744217 0.730805977023662 0.000250983762999368
698.966675720411 0.728633723997554 0.000263982007498442
692.572873336628 0.726446870457824 0.000261982281998696
686.204129492513 0.724247566955195 0.000248983939498681
679.904540597897 0.722033846436361 0.000247983903499116
673.66698848451 0.719804506023297 0.000270981020498828
667.471787991633 0.717562793303102 0.000280979554998395
661.335664991253 0.715306382279751 0.000308975211998797
655.215670636982 0.713037591721393 0.000305975676999304
649.1426078566 0.710754259639417 0.00031497445549733
643.145029530951 0.708457369034418 0.000338970465998623
637.200216921716 0.706148488587507 0.000352967957498063
631.22680063413 0.703829024189321 0.000300976615498993
625.357555327133 0.701494941555885 0.000302976265998178
619.50833404956 0.699148094423994 0.000304975820498599
613.712307544935 0.696788788058243 0.000291978050997566
607.952536821442 0.694417495413445 0.000277980190998228
602.251181469633 0.692033901795432 0.00027198095399894
596.652053605735 0.689638623000099 0.000309975187498535
591.053221658708 0.687231372770723 0.000326972274998449
585.481527707633 0.6848131541362 0.000314974304998716
579.984025790411 0.682383007543942 0.000318973651998178
574.528713006357 0.679941729650165 0.0003429696094982
569.117485327879 0.677489768034842 0.000372964231998396
563.728241000395 0.675026983994863 0.000371964518998125
558.380590655679 0.672554822795989 0.000366965370498074
553.104200627133 0.670072431055652 0.000374963871998424
547.869733799543 0.667578985494047 0.000375963695497972
542.711834812768 0.665076188702802 0.000400958731998302
537.540433372025 0.662564151418575 0.000369964719998506
532.419157268833 0.660041651519177 0.000373964014997896
527.320094932041 0.657510297752487 0.000348968727998389
522.324456217541 0.654969557924908 0.00037996292949849
517.363910036218 0.652420586429884 0.000395959826497982
512.42910567958 0.649862481600129 0.000397959435498363
507.554931595108 0.647296098646379 0.000435951290498116
502.744447048525 0.644722621338329 0.000482940092998652
497.956248400291 0.642140092371104 0.000489938133998336
493.234732817421 0.639550823808661 0.000522929668998029
488.549032474118 0.636954492413226 0.000560918980998304
483.915835677147 0.634352460811313 0.000627898422998485
479.247273177072 0.631741643283615 0.000639894347998604
474.647323122984 0.629123563872189 0.000676881792998074
470.076746466594 0.626499401672603 0.000680880427999075
465.583937700681 0.623869655252689 0.000728862915998163
461.15346661767 0.621235310217957 0.000800834036498332
456.786193456154 0.61859502768983 0.000895792477998425
452.405047947055 0.615949064403494 0.000943769323998644
448.039044855838 0.613296782234439 0.000965758724498444
443.727673646915 0.610640165149465 0.00100973659749859
439.55372304323 0.607981859732809 0.00113066834949782
435.459946329255 0.605319539305321 0.0012805739944981
431.37215327954 0.602654257052419 0.00141048177399827
427.26188472197 0.599983712276959 0.0015233947379979
423.167837568055 0.597310138283815 0.00161231976749832
419.215672110099 0.594635708636097 0.00176918035799811
415.338454538432 0.591961856907076 0.00197597643799829
411.608767595651 0.589288630481321 0.00226965089849818
407.809029838817 0.586609633976845 0.00248737757699813
404.054320791602 0.583930212288649 0.00272105795799737
400.321196245978 0.581247414219334 0.00290777748349846
396.624613243805 0.57856495687237 0.00310845445899843
393.133299488923 0.575892834359964 0.00348679021849863
389.639231264295 0.573221015255112 0.00386006256899829
386.429151746045 0.570562540700842 0.00444476539049854
383.205794135917 0.567902523413294 0.00497842641199864
380.131765040594 0.565249039707086 0.00559869292449855
377.266296443396 0.562608672762461 0.00637522056549866
374.384737448864 0.55997617693158 0.00715938501449809
371.899135707273 0.557372446242809 0.00826283116099824
369.399003711206 0.554772336442665 0.00935066824849862
367.2692463156 0.552193914999433 0.0106775461199979
365.288915034211 0.549643351062851 0.0121813476789983
363.471945946246 0.547118324872299 0.0138745152849984
362.353026645876 0.544651659829577 0.016119305181998
361.879997276695 0.54224490287124 0.0188742334584985
361.767142720374 0.539909021915302 0.0221337766159988
362.166686979039 0.537622925611607 0.0257741010359988
363.691919871927 0.535452072234475 0.030359606043998
365.916313503365 0.533387852591218 0.0357024545624983
369.670243458715 0.531504199664284 0.0424898317964979
374.934687052592 0.529800400009838 0.0505516429934977
381.620419039218 0.52830321170931 0.0600400753329983
390.602472280143 0.527109049923695 0.071668970074999
402.128153776104 0.526239755826566 0.0854983554634986
416.568589044534 0.525780634674159 0.102018819889499
434.921344106034 0.525853745702407 0.121952153569998
458.257314643293 0.526585241765986 0.145997873272498
485.974413917095 0.527977415778364 0.173749525008998
520.417765080127 0.530295972146928 0.206678766967499
562.242778780267 0.53369732236484 0.245311027781999
612.455757193741 0.538339617651626 0.289814007466999
671.072079945853 0.544212899728704 0.339170317266999
740.311047293054 0.551698123506476 0.394564469299499
819.236048962099 0.560755590893118 0.454332139268999
905.999048802595 0.571090918646828 0.515438584187499
1002.6286698698 0.583062542889177 0.578478428561999
1104.32414006782 0.59601794120843 0.6388536337595
1211.07491849957 0.60995801311875 0.695889307948999
1319.39077752593 0.624379496454291 0.746861490419
1426.59660503479 0.638857976487525 0.790635282786
1530.0354135309 0.653031993165013 0.8263343070835
1626.12115170038 0.666419446317676 0.853865402269
1715.20784242852 0.678942275127679 0.874323488122
1797.23033947079 0.690559141191343 0.8888407478255
1868.68337790191 0.700924733503311 0.8977779217475
1931.77343517923 0.710170665861912 0.902672049419
1985.65854028986 0.718175754249368 0.904443431658
2032.35688450891 0.725247414858519 0.9038783216245
2073.15930702006 0.731484682481036 0.901649968168
2107.39001733559 0.736887196420824 0.898135279997
2136.75028425257 0.741673275452141 0.8937563399905
2160.44628473413 0.745809062783071 0.88854128423
2181.01649281252 0.749510300905066 0.8829425007885
2198.70962607077 0.752719613035431 0.87662595314
2212.94478418509 0.755551929028659 0.869985845258
2224.99110678103 0.758115880489074 0.8628086264115
2235.1703740669 0.760479346357971 0.855133536226
2244.66763980336 0.762781393101698 0.84666672668
2252.77881815809 0.764974550628982 0.8374817800795
2259.44082751424 0.767088262724902 0.828025527018
2265.44907759984 0.76915053475801 0.8178891726205
2270.42770628034 0.771254736858821 0.806920351749
2275.1084068106 0.773418418604779 0.7949547962985
2279.48834678172 0.775677039271505 0.781864797509
2283.77578468828 0.778076184252308 0.767388873438
2287.52849439607 0.780588888703658 0.7518552417735
2291.33677084768 0.783247404974034 0.735100377212
2294.88224592248 0.786137732083483 0.716444318993
2298.02913464121 0.78917668154788 0.6966296651715
2300.89238349191 0.792525011545862 0.6743726708295
2303.38672425567 0.796160379343794 0.650219533791499
2305.66855575299 0.800029618181325 0.624226383482499
2307.80064327456 0.804145401352182 0.596377066435499
2309.27734141487 0.808547545734839 0.566480824254999
2309.69778679499 0.813020274275002 0.535832349248499
2309.47709025861 0.8176243788568 0.504186951312499
2308.49085659651 0.82232805745842 0.471650498087999
2306.99309912599 0.827206959184341 0.437754616671999
2304.3330907282 0.832177342534704 0.403078779168999
2300.85989214867 0.836982278659843 0.369397588840999
2296.33283150715 0.841762679908106 0.335721526762499
2290.79694479971 0.846360583063012 0.303137105019499
2284.43038698443 0.850783127490963 0.271633198834499
2276.7805742268 0.854795276607309 0.242819458631999
2268.56543749081 0.858691611527938 0.214652794784499
2259.45582439268 0.862070353123554 0.189974801108499
2249.58557032957 0.865238691707222 0.166654420616498
2239.05559846627 0.868175365701099 0.144803578317999
2228.02071826935 0.870707662078347 0.125691059836999
2216.40649583051 0.872959858654249 0.108414328111498
2204.2990730449 0.87483097631044 0.0937144138904983
2191.77621009195 0.876511427852102 0.0802698947319986
2178.93631159141 0.877923661440274 0.0686277811724988
2165.91270074902 0.879032058521783 0.0590556443884984
2152.67315952994 0.880014526255134 0.0502816957069986
2139.27650499078 0.880792131011432 0.0428824497339981
2125.75751866806 0.881443019648876 0.0363115665879983
2112.13555994053 0.881928342718159 0.0308435253394982
2098.41295179658 0.882319122297687 0.0259814743819989
2084.70265167002 0.882567161914353 0.0220694913949985
2070.93344602476 0.88272713940503 0.0187152117019983
2057.1570267878 0.882811478952795 0.0158323330034985
2043.39662567271 0.882835063461141 0.0133127470639983
2029.63817113651 0.882771043525371 0.0113577124199983
2015.89882222226 0.882654637250671 0.0097167410674982
2002.21734021233 0.882498620422641 0.00829511641949832
1988.54328571211 0.882296292809065 0.00713828724999843
1974.94098496439 0.882071879996382 0.00607730471999801
1961.34974883726 0.881834541940975 0.00503665163349865
1947.8260573491 0.881543279233414 0.00432059824349851
1934.34556785506 0.881235167372945 0.00366013664649878
1920.9227560394 0.880906832233783 0.00306428734849784
1907.55737140008 0.880547837927067 0.00262900161799851
1894.2393485167 0.880167014604551 0.0022834868989986
1880.95232457385 0.879768034123321 0.00199384440199801
1867.73519881482 0.879359336677696 0.00171014939999936
1854.57226714709 0.878922520267069 0.00155129793799846
1841.47833801354 0.878488328196378 0.00130450468649879
1828.42925940328 0.878039529545458 0.00108566014399836
1815.44392206817 0.87756994922449 0.000947741599498397
1802.49450525845 0.877098259747286 0.000750838461498149
1789.59477676197 0.876600402872439 0.000670869872998248
1776.76621851878 0.876090720050557 0.000595898056999111
1763.99815799186 0.875567458407292 0.000545914656498891
1751.2998797194 0.875031894990076 0.000507927402498165
1738.6414746495 0.874484417316973 0.00047493732649817
1726.02720142346 0.873932219554407 0.000390957817998472
1713.47853340523 0.873362261952398 0.000357965211998601
1700.98366292506 0.872783108061212 0.000315973338498421
1688.55145281434 0.872190083386581 0.000295976401498588
1676.17699843266 0.871586814577647 0.000263981575998273
1663.86103657381 0.870970963678187 0.00024198468249792
1651.60952545894 0.870342248572311 0.000227986435997862
1639.39616303764 0.869701609693548 0.000217987696498945
1627.25556743789 0.8690485261389 0.00021298831049843
1615.16201641171 0.868383873184471 0.000207988870998266
1603.14723216161 0.867706078926311 0.00020998867399824
1591.17950374196 0.867018651015533 0.000194990172498577
1579.25527168569 0.866319235119415 0.000173992206998763
1567.40540528859 0.865604696005745 0.000176991955498362
1555.61940039007 0.864876529861935 0.000189990725998124
1543.88401039352 0.864136749787516 0.00019499020799818
1532.18305228235 0.863387924494338 0.000171992405498478
1520.55570331526 0.862626324578217 0.000153993881499392
1509.00113682414 0.861849394266271 0.000152993995997663
1497.4769296784 0.861059909916379 0.000149994218498706
1486.0117573482 0.860261166326778 0.000123996051998421
1474.62143889907 0.859446530324192 0.000112996707498203
1463.28326417155 0.858618975996895 0.000101997320998026
1452.01620366865 0.857775008363726 0.00011499660499803
1440.79830085073 0.856920340178858 0.000110996846998335
1429.65846004677 0.85604920329418 0.000130995624998076
1418.55096195806 0.855167740184889 0.000123996072998178
1407.51366121168 0.85426938628077 0.000139994990498327
1396.52658388411 0.853361147016308 0.00012999566999905
1385.61500357175 0.852437227127929 0.000131995523498851
1374.7517696114 0.851495601277865 0.000157993619997576
1363.94334908937 0.850545072408777 0.000150994162998019
1353.21008387454 0.849578001379996 0.000160993351498107
1342.52814312665 0.848599665678083 0.000150994176497998
1331.88892566133 0.847606001706029 0.000148994327998309
1321.32527859014 0.846597426140929 0.000149994230997819
1310.82198499689 0.845572954280451 0.000161993308997799
1300.35646613186 0.844535793603809 0.000156993720498599
1289.95521719907 0.843485870520868 0.000137995144498415
1279.60215068483 0.842421411191967 0.000119996312498816
1269.32339703054 0.841339611235314 0.000114996596998873
1259.10308187278 0.840243575223363 0.000110996835998578
1248.93974743945 0.839130379571556 0.000120996259497796
1238.83238603256 0.838003249794094 0.000123996065998222
1228.78348258698 0.83686185817304 0.000116996491498544
1218.81103074207 0.835704028620923 0.000121996190498685
1208.8992617112 0.834528881732375 0.000144994610998705
1199.04461031984 0.833339737384149 0.000161993280998307
1189.23313955981 0.832138864471564 0.000142994763998927
1179.49139824189 0.830919723660816 0.000146994486498353
1169.7906024206 0.829687395233407 0.000131995534498719
1160.14665594882 0.828436365863802 0.000142994743998481
1150.58357172158 0.827169554971362 0.000151994059998328
1141.05274240683 0.825889043929042 0.000146994453998794
1131.58609863758 0.824592886510219 0.000132995443498429
1122.1896716126 0.823279890286929 0.000127995758499089
1112.82289578274 0.821952907280673 0.000114996599998696
1103.55274574438 0.820607492241641 0.000117996429998213
1094.33471320132 0.819245483509724 0.000128995717998404
1085.1391195181 0.81786759196593 0.000131995527498208
1076.02995066821 0.816473047533802 0.00013799510949819
1066.97919771897 0.815067153352927 0.000119996318997728
1057.98534858466 0.813640046549409 0.000135995258498167
1049.03883688828 0.812199323461038 0.000129995644998382
1040.1572228257 0.810740458385782 0.000136995156498898
1031.3587554091 0.809263973707617 0.000158993474497771
1022.57152010687 0.807776046285937 0.000131995478499181
1013.86083461583 0.806266816254095 0.000146994417498103
1005.1989863625 0.804743695646447 0.0001479943149989
996.628395197177 0.80320354211272 0.000151993931997718
988.095099540329 0.801646947009229 0.000154993757498056
979.58595370045 0.80007759445802 0.000122996048498414
971.166721823525 0.798487187064855 0.000134995254998382
962.79539555562 0.796882056644317 0.000127995769498179
954.478519588048 0.795258491135388 0.000141994822497882
946.239216263823 0.793619419591194 0.000152993996998307
938.01251328823 0.791965343532262 0.000138995016998322
929.868465660468 0.790290745829461 0.000164993003497926
921.776586634548 0.788602955495585 0.000157993579998239
913.745435181897 0.786898805087943 0.000152993980498284
905.775508503247 0.785176308142724 0.000168992667497925
897.853817187182 0.783438859810866 0.000167992753998147
889.987629285639 0.781685086104507 0.00016699285799826
882.169387163217 0.779915855884758 0.000160993342999016
874.399353734537 0.778130560129671 0.000152993966498483
866.70292921803 0.776326261418379 0.000175991988997759
859.054926072872 0.77450768351311 0.000171992392997811
851.447417403288 0.77267269114866 0.000162993168999037
843.903569290514 0.770821696414899 0.000158993527998308
836.403858179258 0.768955563266677 0.000132995483998588
828.964917733713 0.767071874005318 0.000131995539998653
821.61797338798 0.765169265810685 0.000166992869997995
814.259933330767 0.763252365876579 0.000167992790998439
806.971370499049 0.76132192604253 0.00015499386749851
799.751912884912 0.759374986981885 0.000151994092498775
792.60294060918 0.757410769093204 0.000168992696498171
785.483205545845 0.755433128896039 0.00015699367299904
778.41356127574 0.753439388641547 0.000149994215998706
771.418985725958 0.751428516199134 0.000157993602998063
764.477945168752 0.74940065464205 0.000189990740998569
757.575781832179 0.747359154729687 0.00019998973049884
750.745191272644 0.74530089509801 0.000222987265997898
743.944298496981 0.743228361694852 0.000229986479498456
737.197966734228 0.74114207025578 0.000241985030997927
730.489871799356 0.739039887946993 0.00024298488999841
723.855021355698 0.736922189679551 0.000252983625498748
717.265234285539 0.734790583258917 0.000260982523998532
710.702431506033 0.732645013051186 0.000259982650498425
704.203767974712 0.73048437021826 0.000267981495498337
697.785879319448 0.72830752946224 0.000301976491998701
691.373388377374 0.726119811070822 0.000290978229997574
685.028631958368 0.723916514148682 0.000295977562498329
678.707307529259 0.721699970844848 0.000280979737998455
672.401320099182 0.719469266930799 0.000260982551498978
666.226210648281 0.717223102853134 0.000287978810498246
660.06272167667 0.714964530772759 0.000277980273498013
653.941360368142 0.71269406469571 0.000259982729498454
647.895922718535 0.710408881152905 0.000258982776998762
641.906822156209 0.708108699134597 0.000295977452997698
635.953396220056 0.705796403357503 0.00030397626999823
630.003203179434 0.703473224092755 0.000288978485998848
624.129617640576 0.701135966240957 0.000288978608998236
618.325640598385 0.698785903324831 0.000324972882498664
612.555699808866 0.696422885426569 0.000325972626998516
606.83900510936 0.694049923282613 0.000339970266998724
601.167380172315 0.691665347881932 0.000348968722498344
595.552974766328 0.689267193760202 0.000371964569998329
590.016486580372 0.686856899594047 0.000416955519997875
584.464498771688 0.684436453254526 0.000411956580998241
578.945030570092 0.68200492371775 0.00040095885699809
573.510582932937 0.679562089101515 0.000430952332498569
568.116571715805 0.677107074737079 0.000458946000998384
562.763535053095 0.674643555273535 0.000482940001998
557.431487380814 0.672168741997786 0.000485939289998405
552.191794283777 0.66968190049148 0.000525929079498555
546.973322154155 0.667187752519383 0.000522929898497448
541.75129206321 0.664683751901488 0.000499935722998446
536.57417117727 0.66216974053904 0.000493937146998524
531.469104028534 0.659646467535126 0.000508933143499202
526.417906584779 0.657113178868632 0.000518930538998541
521.412937493054 0.654571521392083 0.00053692552149831
516.428239340197 0.65202065370755 0.000558919362498633
511.523482821696 0.649461417796608 0.000610903652498385
506.659701570483 0.646894597660944 0.00063589545149878
501.833272718348 0.644319345166969 0.000638894343998664
497.073197608062 0.641736330473626 0.000688877001498667
492.349193244963 0.639146680891517 0.000744856175497466
487.644106592179 0.636549223372355 0.00078384073299842
482.972952353255 0.633944633412533 0.000803832198498555
478.366684870816 0.631332325673451 0.000855810029998239
473.80733553686 0.628713301582536 0.000888795721998292
469.263385909715 0.626088557872178 0.00093877130399822
464.800258326253 0.623459201454356 0.000990745068498833
460.381058616128 0.620823559674342 0.00105671048449807
456.055934714282 0.618182487612807 0.00118163867649801
451.706219280672 0.615534830682985 0.00125259461699812
447.407789899687 0.612882829236754 0.00131355408599765
443.157412145933 0.610230175403449 0.00141847921149874
438.949678251184 0.607572298583675 0.0015353899469982
434.819252909399 0.604911253578889 0.00167427270549836
430.735162526795 0.602246167160931 0.00182114013749868
426.687735359605 0.599578812442914 0.00198597660249855
422.73897948033 0.596908633768309 0.00217577136549829
418.807085720298 0.594237562507414 0.00235555788099839
414.994133163788 0.591566575760569 0.00261622241399739
411.152585674044 0.588890460177895 0.00280994602799867
407.467593329527 0.586220197842296 0.00313444372699812
403.868718745983 0.583551126650002 0.00350979039299848
400.357888200134 0.580883436530578 0.00392198637749785
396.971195652916 0.578223782599549 0.0044418509239974
393.687949717549 0.575567557098398 0.00498749628949813
390.491868571257 0.572918571094132 0.0056316920399988
387.384573183545 0.570276483419098 0.00632650196349871
384.346688320828 0.567639337680289 0.00706488927549798
381.665900169116 0.56502516207307 0.00810475425849833
379.19074803038 0.562427054563789 0.00929832412949827
376.962542217611 0.559858623972853 0.0107864744709979
374.949878522058 0.557309033908272 0.012385708562498
373.251574070294 0.554789958899415 0.0142317063479986
371.6269115513 0.552290242395279 0.0161939285284985
370.553170208692 0.549845017700681 0.0186680204744981
369.831189123574 0.547447344387346 0.0214907731374984
369.88833085371 0.545133837864166 0.0250465214264981
370.680751405057 0.542916750715287 0.0293553669834982
372.313732743416 0.540790029972395 0.0343920082639982
375.2580597866 0.538811760640901 0.0406036987239986
379.28223677626 0.536977777637281 0.0479118597084983
384.749239090364 0.535338316911997 0.0566227243869984
391.864961370114 0.533939353433352 0.0670560547044987
401.160303107486 0.532835188274392 0.0795156290064981
413.18592816736 0.532073619379104 0.0943881073914988
428.369079248616 0.531769584256281 0.112330644142999
447.177799985712 0.53200165208554 0.133690811859998
470.567750759365 0.532873188109779 0.158987158883499
499.132311137185 0.534456715034215 0.188374493401999
533.309245838551 0.536917168873592 0.222494330017499
574.228774320445 0.540371089002252 0.261623386583998
623.902203916036 0.545147527804139 0.307252250593999
681.241804726362 0.551113371612565 0.357486132569999
747.343652936913 0.558518872109132 0.412710457145999
821.959376691264 0.567285867093421 0.471336275098499
905.125020071141 0.577525238404606 0.532563828437999
995.592960316863 0.589031828088447 0.594036110576499
1090.66676128267 0.601481017365767 0.653098343201499
1188.26557405764 0.614641576934409 0.7081347366635
1286.55389683841 0.628174029348401 0.757475081833
1383.64865475639 0.641675070663223 0.8000323318225
1475.99908443608 0.654788871956249 0.8351109152875
1563.24631343705 0.667459276986818 0.8632623418855
1643.26279686417 0.67920133340354 0.8846065944305
1714.08846050383 0.689875408983738 0.8999727886295
1777.5845302043 0.699588992341684 0.910612511743
1833.10088431732 0.708349927442951 0.91733084328
1879.937747509 0.715930784963168 0.9210186361285
1920.11236013122 0.722595371231885 0.9225134628005
1953.2149610599 0.72828187255448 0.9224484791565
1980.52873727681 0.733190246347499 0.921348397221
2003.24132659288 0.737502733813443 0.9192413786345
2021.245626893 0.741244027565535 0.9167040502455
2035.55173178962 0.744506907659178 0.913553134096
2046.20617994477 0.747234858764296 0.91034980453
2054.30929309368 0.749683728823011 0.906687889143
2060.01347843981 0.751688480094303 0.9033092229655
2063.29319075177 0.753459304753402 0.8996685331245
2064.92616452938 0.755028262823995 0.8958678416025
2065.56237328114 0.75642964187259 0.8920199491985
2064.775308092 0.757685299657679 0.8880501928345
2062.60012123758 0.758826235262251 0.883975983518
2059.94558337237 0.759945215449235 0.8795537675815
2056.27506144854 0.760952377547617 0.8752265074065
2052.46626966305 0.761886640336483 0.8707392331775
2047.72138832492 0.762771662944355 0.8661537255445
2042.54132949323 0.763721281766167 0.8608982785515
2037.11479888306 0.764561517013202 0.855895032733
2031.29169375177 0.765404948296756 0.850741114118
2024.82614170901 0.766299347638691 0.844967092538
2018.29598591809 0.767180161669382 0.839069284761
2010.92787619012 0.768047686222568 0.8330866811355
2003.84276515837 0.768931083962548 0.826896109317
1996.26777968635 0.769876953355141 0.8201403770365
1988.73524466079 0.770830361052608 0.8131515999315
1980.97647358968 0.771790674141307 0.8059985447785
1972.97050378505 0.772761637112328 0.798673595901
1964.54361576973 0.773808308933667 0.790745657584
1956.01329721948 0.774892595199326 0.7824241809625
1947.6792922198 0.775998447263556 0.7738497438895
1938.88395615654 0.777163942282073 0.7647990600575
1930.42720316316 0.778366764809935 0.7553783280265
1921.6665962151 0.779619935877844 0.745504031102
1912.45777516426 0.78094138188374 0.7350438279025
1902.92995178932 0.782322406753733 0.724007927153
1893.1903196844 0.783756016079465 0.7125331765315
1883.27780094188 0.785310590504629 0.7000119764155
1873.29495268875 0.786911892262711 0.687049165186
1863.30853682701 0.788557907335215 0.6736590273975
1853.34668917532 0.790277961600379 0.659577151317499
1842.7234332165 0.792134132695826 0.644347030346499
1832.50318485484 0.793926409191673 0.629444080680999
1821.65044105708 0.795967278250149 0.612475552813499
1811.2100845916 0.798021293309829 0.595251704525499
1800.43571503036 0.800204479952557 0.576860031174499
1788.9935222781 0.80256734800088 0.556904216163999
1777.83124050523 0.804922235978627 0.536792934042999
1766.2394806891 0.807459375597347 0.515043618884999
1754.73507254449 0.809963067555272 0.493347295928499
1743.11326402835 0.812584301378857 0.470481810418499
1731.06198672784 0.815288129586658 0.446712737568499
1718.98797640084 0.818051926486093 0.422183781968499
1706.57484200487 0.820827705391726 0.397291596169998
1694.187440948 0.823640186733983 0.371811490366999
1681.29703650273 0.826519155248857 0.345487802344499
1668.65923296316 0.829167031919934 0.320733582220999
1655.92291785958 0.831804257836832 0.295748664922499
1642.81128014541 0.834355217305404 0.271146093561499
1629.83012308563 0.836697241289246 0.247941176165499
1616.80239754805 0.838948258574356 0.225189507505999
1603.72175308957 0.841037098500784 0.203462090401998
1590.4971449327 0.842966199071317 0.182747438998999
1577.55624314223 0.844571532290211 0.164434989057999
1564.71223333188 0.846042944526184 0.146959271545499
1551.86690004657 0.84729811928564 0.131017180525498
1539.0383232311 0.84834617508381 0.116569163452498
1526.13782451709 0.849242620019105 0.103157169469999
1513.56364372033 0.849922685756712 0.0913167300114989
1501.18006355169 0.850413950185534 0.080875260438499
1488.82046298509 0.850782028791531 0.0712626665124987
1476.51568186244 0.85100078424643 0.0627167239979981
1464.48367589937 0.851065183550308 0.0553012205284978
1452.45389959229 0.851042086307535 0.0484519074309985
1440.59303720809 0.850898416711489 0.0424654001769985
1428.8213604136 0.850669614707968 0.0370486442744987
1417.12326421035 0.85032504985662 0.0324660977054986
1405.62559125794 0.849897880985826 0.0284364765399987
1394.21084025088 0.849405378741225 0.0248251097274983
1382.91664252822 0.848839870671949 0.0216942330569979
1371.70336941584 0.848205800062212 0.0190172610424983
1360.57640710802 0.847528807112337 0.0165720945514988
1349.50896328943 0.846803674705349 0.0143978816429977
1338.57084960833 0.846015770342438 0.0126483092809987
1327.67174931159 0.84521167956536 0.0108975436104983
1316.86434433738 0.844350912139281 0.00951175408599902
1306.18813105577 0.843455351633558 0.00829775975049851
1295.57300927207 0.842527307129614 0.00724077615649865
1285.08633138691 0.84155477385304 0.00644578983099875
1274.64905337046 0.840565886085743 0.00565629579149773
1264.30703214914 0.839547533581516 0.00498699115899803
1254.02620772737 0.838502811860324 0.0044338630214984
1243.78066442858 0.837438902452314 0.00390143606699878
1233.65609026136 0.836345033264424 0.00350651242049849
1223.56427435096 0.835235636371193 0.00311844347899859
1213.53293405481 0.834113362380745 0.00269534735099919
1203.58920383497 0.83296097730125 0.00240688185199811
1193.70927827482 0.831786746472769 0.00217127735249845
1183.90293586886 0.830593406398234 0.00198456558049831
1174.13944938325 0.829389087819503 0.00176085289749828
1164.44105323038 0.828165820967893 0.00155210555899832
1154.84327294904 0.826920207752884 0.00142126215099903
1145.29492316535 0.825660604288977 0.00126542799349894
1135.75630636035 0.82438896186148 0.0010645977879985
1126.3335341555 0.823089157484593 0.000990654104998878
1116.98505203119 0.821770071828092 0.000952682313997588
1107.70332321392 0.820435317741958 0.000913712480498097
1098.40614746426 0.819091367995025 0.000794785127998798
1089.2029038553 0.817728303371828 0.000712826619998053
1080.05826773884 0.816348832072707 0.000625870588498612
1070.98097168053 0.81494818027821 0.000593885387497717
1061.96472108371 0.813533116869301 0.000552900089498709
1052.9980432052 0.812100957785811 0.0005219120979989
1044.11177588915 0.810651612209354 0.000488926155998159
1035.25252247542 0.809187934326406 0.000436942122998163
1026.44448290571 0.80770702168136 0.000390954078498096
1017.7092928758 0.806210511650705 0.000349962485998945
1009.00126709397 0.804700469054633 0.00027597677849811
1000.40169147381 0.803165187546724 0.000301971928998723
991.835408732877 0.801616685986387 0.000274977604998727
983.360862798788 0.800049886536425 0.000282976994498529
974.923219901546 0.798467066790153 0.000287976654498312
966.548514892412 0.796868498583391 0.000282978015498481
958.215427219626 0.795253866491434 0.000268980572498578
949.909341165648 0.793624286073323 0.000230986095998031
941.705262298369 0.791976331751841 0.000230986095498098
933.532345090966 0.790311660197673 0.000226986678498409
925.414905238269 0.788632034942666 0.000204989187499116
917.347704596888 0.786935941239823 0.000183991336498712
909.353550074558 0.785220863175218 0.000187990929498061
901.40642348525 0.783491594037732 0.000176991942998805
893.535497041112 0.781743679091116 0.000194990254498872
885.711692568792 0.779979933782057 0.000203989362498103
877.929080265181 0.778201516052383 0.000187990990997644
870.172304040344 0.776408703944212 0.000156993717998155
862.51820096791 0.774595632798029 0.000173992275998125
854.910484222452 0.772767792674716 0.000174992141998342
847.354097815097 0.770923395636613 0.000174992150498321
839.840602065255 0.769062971822043 0.00016799276299817
832.415628910969 0.767184303611347 0.000197989966498113
825.007882322301 0.765292730767487 0.000187990931499127
817.678089690899 0.763384154325005 0.000198989857498333
810.382541147212 0.761460203328192 0.000193990304498626
803.135005457146 0.759521582500558 0.000178991702498799
795.976606586238 0.757563085843941 0.000207988886997801
788.853205997281 0.755591724822211 0.000206988927997642
781.751864080739 0.75360485643176 0.000199989637498565
774.725373750709 0.751602524020351 0.000199989684998347
767.749938596273 0.749585784949208 0.000188990805498723
760.838972628448 0.747551619425643 0.000200989646498839
753.933123368066 0.745504054775207 0.00018199145849862
747.090979942383 0.743440236871002 0.00017899172099789
740.324095601163 0.741360253038428 0.000197989884998528
733.603681713606 0.739266792613864 0.000192990390498804
726.924791997102 0.737158612825687 0.000175992023998872
720.323051141953 0.735034067354661 0.000181991491998379
713.748210553621 0.732896910579846 0.000175992052997787
707.232376898606 0.730743933971377 0.000191990522498409
700.7624169152 0.728576467156527 0.000194990111998417
694.35240843584 0.726394501002578 0.000204989121998955
687.996375426904 0.724198385935433 0.000220987292998021
681.678164530959 0.721987664031934 0.000235985580498421
675.393917763356 0.719764158387542 0.000241984739998147
669.184499100554 0.717526254948738 0.000258982435498711
663.023258315117 0.715276124312956 0.000258982511498917
656.918117011619 0.713011059047224 0.000273980468998292
650.869238090627 0.710732023524491 0.000304975834497734
644.851851686646 0.708441072566855 0.000315974175998268
638.867746715677 0.706138697488827 0.000289978081998155
632.932956214509 0.70382170589285 0.000305975571498585
627.053310856969 0.701492415586262 0.000299976523498446
621.227263084474 0.69915039440082 0.000333970738497835
615.436933188804 0.69679721609197 0.000323972585498655
609.748972727565 0.694430243490089 0.000374963342998469
604.019600493636 0.692052943246113 0.000358966496998403
598.360264462647 0.689663811109783 0.000354967284498464
592.778342007861 0.687261857327842 0.000370964422998332
587.249406130087 0.684848516858021 0.000388961047497749
581.773792504139 0.682424521808424 0.000410956503998694
576.290453964795 0.679989084117222 0.000404957751998003
570.842959725567 0.6775433041254 0.000397958975498325
565.457498813658 0.675086672525914 0.000411955721998258
560.121370580882 0.672619379936514 0.000436949988998681
554.80520637615 0.67014276601591 0.000429951485998781
549.537155946412 0.667655055330469 0.000422953016498528
544.384029108365 0.665157890039441 0.000461943859999092
539.225641303315 0.662650935283067 0.00048993684899945
534.173465266323 0.660134096248446 0.000546921754998597
529.071705636753 0.657607945826484 0.000538923744498709
524.040132279715 0.655072999195648 0.000555918468498007
519.080346776589 0.652529061474002 0.000580911084497981
514.137322773804 0.649977819200624 0.000605902862498398
509.260015229292 0.647419008302723 0.000637892369499071
504.400095284073 0.644850306875171 0.000651887848998278
499.611263209853 0.642274246160843 0.000675880028998987
494.869919079017 0.639689662119096 0.000738857379998015
490.175252228751 0.637097558675893 0.000776843269498007
485.534031755012 0.634501274271537 0.000852811185998226
480.894612394167 0.631897226187003 0.000910784149998789
476.297676444061 0.629286314090963 0.000963758426498096
471.824175799388 0.626668254872174 0.00105071313649863
467.304797598027 0.624045226733527 0.00109668756499837
462.860716058331 0.621416459878103 0.00116364790099799
458.441093059134 0.618781814899664 0.00121961247299862
454.060849290397 0.61614264186036 0.00129755985449831
449.768690879859 0.613500129147153 0.00139848759649908
445.479720903585 0.61085037721322 0.00145944145099752
441.342690897579 0.608200456656543 0.00162930387299842
437.115225011258 0.60554240997207 0.00171722772999883
433.016684210727 0.60288395776183 0.00185110181099823
428.863905594717 0.600219198499935 0.00194800453949928
424.862405939886 0.597554409580515 0.00211283007349816
420.843332090394 0.594888103625987 0.00226065304099887
417.000571550166 0.592225431437362 0.00255927664699807
413.165550443706 0.589557933772061 0.0027899478819986
409.332670802264 0.58688282631175 0.00296767470599835
405.599863436826 0.584214558546429 0.00327516538699812
402.051904422061 0.581551768041958 0.00369438960399848
398.544036009184 0.578893878887808 0.00415442697349799
395.162996315417 0.576237130818038 0.0046532525874986
391.833754271007 0.573587342149818 0.00521376611849855
388.59044091941 0.570946840569925 0.00589176239299793
385.440994554494 0.568303985421905 0.00654063659499837
382.703441612364 0.565696564771499 0.00760960110749831
379.952919626655 0.563093336032365 0.0086739654319975
377.278051926014 0.56049913141225 0.00978943797249887
374.868463142487 0.557936865006372 0.0111974748944982
372.678516255067 0.55540318666871 0.0128725846944983
371.010394979251 0.552913594953495 0.0149698765439988
369.608449674059 0.550475628904897 0.0174847530054986
368.4680096804 0.548065066132121 0.0201713872364983
367.901782537827 0.545726133758864 0.023450426664999
368.012645577737 0.543459562342669 0.0273158539379984
368.564561082541 0.541269902676397 0.0317136766794984
369.960979293157 0.539204029617437 0.0370886074144987
372.621808100105 0.537313921310745 0.0438751376589989
376.194824843262 0.535573501693685 0.0516977165369987
381.345773419392 0.534049826201181 0.0610876699679984
388.459548170253 0.532817140491294 0.0725808713479984
397.762269039111 0.531916778022244 0.0863603864779982
409.587577180464 0.531409306505071 0.102755076639499
424.576903300169 0.531403841094936 0.122453830983999
443.130815132748 0.531970146502887 0.145584989339998
466.76814222251 0.533380117426112 0.173968832439499
496.125108464107 0.535648496327195 0.207170230873499
529.754377830271 0.538735208658002 0.244198590767998
570.87338400333 0.543025478775196 0.287106476766999
619.478404819706 0.548649470650526 0.335784549612499
675.908476831684 0.55568372280816 0.389520680260999
740.547086410945 0.564201664966005 0.447488793430499
812.760717455945 0.574211547701281 0.5082413172825
890.98045971635 0.585462681591312 0.569168249419
975.997787358016 0.597968049706281 0.629339450644999
1064.11456921753 0.61132290519964 0.6857574480575
[truncated: 2,560,421 more chars]
