# Supplementary material for: Down the Penrose stairs, or how selection for fewer recombination hotspots maintains their existence
Source: eLife. 2023 Oct 13;12:e83769. doi: 10.7554/eLife.83769 (PMC10703446; doi:10.7554/eLife.83769)
Supplement: Figure 4—source data 2. — This data was used to generate Figure 4 and Figure 6—figure supplement 2. [file elife-83769-fig4-data2.zip › per.gen.results.1000_50.txt]

n1 W pi
1270.40587036201 0.841091939785292 0
1270.39565137983 0.841090853039916 0
1270.38543245612 0.841089766271685 0
1270.37521359083 0.841088681699404 0
1270.36499478398 0.841087596209833 0
1270.35477603554 0.84108651246791 0
1270.34455734552 0.841085427800521 0
1270.33433871398 0.841084340438815 0
1270.32412014088 0.841083255279745 0
1270.31390162622 0.841082169642394 0
1270.30368316999 0.841081084417383 0
1270.29346477222 0.841079998283786 0
1270.28324643283 0.841078915227329 0
1270.27302815193 0.841077827693196 0
1270.26280992945 0.841076742798165 0
1270.25259176543 0.84107565654628 0
1270.24237365987 0.841074569815439 0
1270.23215561274 0.841073484395114 0
1270.22193762405 0.841072399379123 0
1270.21171969382 0.841071312111994 0
1270.201501822 0.841070228385879 0
1270.19128400862 0.841069142402345 0
1270.18106625367 0.841068057277853 0
1269.74097572055 0.84086161797886 0.00099949999999982
1270.16063421831 0.841065886922607 0
1270.15041663868 0.841064799486834 0
1270.14019911749 0.841063714249306 0
1270.1299816547 0.841062630301523 0
1270.11976425034 0.841061544570421 0
1270.10954690445 0.841060457899554 0
1270.09932961701 0.841059371208498 0
1270.08911238798 0.84105828670766 0
1270.07889521743 0.841057199078489 0
1270.06867810529 0.841056114962198 0
1270.05846105159 0.841055028601714 0
1270.04824405635 0.841053942205207 0
1270.03802711954 0.841052856682431 0
1270.02781024117 0.841051770674008 0
1270.01759342124 0.841050684636352 0
1270.00737665976 0.841049598135498 0
1269.99715995671 0.841048512481965 0
1269.9869433121 0.841047427253895 0
1269.97672672593 0.841046340652461 0
1269.96651019819 0.841045255369629 0
1269.9562937289 0.841044168717736 0
1269.94607731803 0.841043083813249 0
1269.93586096562 0.841041996209687 0
1270.33639303514 0.840940096870084 0.00099949999999982
1270.72672286785 0.840838319559771 0.00199799999999994
1270.7165245327 0.840837235987419 0.00199799999999994
1269.89501540205 0.84103765521866 0
1269.88479934175 0.841036567479754 0
1269.87458333984 0.8410354832577 0
1269.86436739639 0.841034396343394 0
1269.85415151137 0.841033310735884 0
1269.8439356848 0.841032223761928 0
1269.83371991668 0.841031137210849 0
1269.82350420696 0.841030052840912 0
1269.81328855571 0.841028965342479 0
1269.80307296288 0.841027880035334 0
1269.79285742848 0.841026793803443 0
1269.78264195258 0.841025704876273 0
1269.77242653513 0.841024618148982 0
1269.76221117607 0.841023534057911 0
1269.75199587547 0.841022446822042 0
1269.74178063332 0.841021360004833 0
1269.73156544957 0.841020275830014 0
1269.72135032424 0.841019189844333 0
1269.71113525737 0.841018102933927 0
1269.70092024895 0.84101701600513 0
1269.69070529899 0.841015928150169 0
1269.68049040745 0.841014843381745 0
1269.67027557436 0.841013755916289 0
1269.66006079967 0.841012671537529 0
1269.64984608343 0.841011584452884 0
1269.63963142562 0.841010498232948 0
1269.62941682628 0.841009410653685 0
1269.61920228536 0.841008324826518 0
1269.60898780289 0.84100723807671 0
1269.59877337887 0.841006150402981 0
1269.58855901327 0.841005065378357 0
1269.57834470612 0.841003978094987 0
1269.5681304574 0.841002891668055 0
1269.55791626714 0.841001804329071 0
1269.5477021353 0.841000718746289 0
1269.5374880619 0.840999631787686 0
1269.52727404694 0.840998545250638 0
1269.51706009041 0.840997458690897 0
1269.50684619235 0.840996370755954 0
1269.4966323527 0.840995285907687 0
1269.48641857149 0.840994198363783 0
1269.47620484872 0.84099311213258 0
1269.46599118437 0.840992026306754 0
1269.45577757846 0.840990939567775 0
1269.44556403101 0.840989851455595 0
1269.43535054199 0.840988765109976 0
1269.42513711144 0.840987676947261 0
1269.41492373929 0.840986592312908 0
1269.4047104256 0.840985504094924 0
1269.39449717032 0.840984418508994 0
1269.3842839735 0.84098333112541 0
1269.37407083511 0.840982244151078 0
1269.36385775515 0.840981158035292 0
1269.35364473366 0.840980069672994 0
1269.34343177057 0.840978984391168 0
1271.03326005469 0.840841964437736 0.00099949999999982
1269.32300969175 0.840976810619166 0
1269.31279690397 0.840975723020699 0
1269.30258417465 0.840974635402377 0
1269.29237150374 0.840973549980257 0
1269.28215889124 0.840972464080196 0
1269.27194633723 0.840971374590343 0
1269.26173384167 0.840970286856418 0
1269.25152140453 0.840969200870837 0
1269.24130902582 0.840968114404408 0
1269.23109670555 0.840967027032263 0
1269.22088444375 0.840965938289567 0
1269.21067224035 0.840964853071718 0
1269.20046009538 0.840963766493453 0
1269.19024800885 0.84096267944922 0
1269.18003598078 0.84096159103324 0
1269.16982401112 0.840960505258379 0
1269.15961209992 0.840959417230654 0
1269.14940024714 0.840958330511926 0
1269.13918845281 0.840957242868584 0
1269.12897671691 0.84095615653011 0
1269.11876503946 0.840955068392795 0
1269.55970565694 0.840853013293498 0.00099949999999982
1269.09834570862 0.840952894229954 0
1269.08813420646 0.840951807335612 0
1269.07792276277 0.840950718184407 0
1269.06771137748 0.840949632562079 0
1269.05750005063 0.840948545584187 0
1269.04728878222 0.840947457681523 0
1269.03707757227 0.840946369752743 0
1269.02686642071 0.840945284452012 0
1269.01665532763 0.84094419469787 0
1269.00644429298 0.840943108456912 0
1268.99623331674 0.840942021744411 0
1268.98602239896 0.840940933671303 0
1268.9758115396 0.840939846899925 0
1268.96560073867 0.840938760096126 0
1268.9553899962 0.840937671041976 0
1268.94517931219 0.840936582860061 0
1268.93496868659 0.84093549641399 0
1268.33500120225 0.840621719591156 0.00099949999999982
1268.91455034736 0.84093332165422 0
1268.90433989706 0.840932234237505 0
1268.89412950521 0.840931146340849 0
1268.88391917177 0.840930059761878 0
1268.8737088968 0.840928970472411 0
1268.86349868025 0.840927883826222 0
1268.85328852214 0.840926796269052 0
1268.84307842248 0.840925707790174 0
1268.83286838122 0.840924621939414 0
1268.82265839843 0.840923532953349 0
1268.81244847408 0.840922445281863 0
1268.80223860816 0.840921357574532 0
1268.79202880069 0.840920269387095 0
1268.78181905165 0.840919182068585 0
1268.77160936104 0.840918094715779 0
1268.76139972886 0.840917007333138 0
1268.75119015512 0.840915919492228 0
1268.74098063983 0.840914830717167 0
1268.73077118298 0.840913743250206 0
1268.72056178456 0.840912655756768 0
1268.71035244459 0.840911566895327 0
1268.70014316306 0.840910479337256 0
1268.68993393992 0.84090939353685 0
1268.67972477525 0.840908304153026 0
1268.66951566901 0.840907216951091 0
1268.6593066212 0.840906129285219 0
1268.64909763184 0.840905040695007 0
1268.63888870092 0.840903952079618 0
1268.62867982843 0.840902865210103 0
1268.61847101439 0.840901776539961 0
1268.60826225877 0.840900689172984 0
1268.59805356157 0.840899601764746 0
1268.58784492281 0.840898514338798 0
1268.57763634251 0.840897424660013 0
1268.56742782063 0.840896337617793 0
1268.5572193572 0.840895248778242 0
1268.54701095222 0.840894160343657 0
1268.53680260565 0.840893073654557 0
1268.52659431752 0.840891985160141 0
1268.51638608782 0.84089089753331 0
1268.50617791657 0.840889808534751 0
1268.49596980376 0.84088872040464 0
1268.4857617494 0.840887631798237 0
1268.47555375344 0.840886545384708 0
1268.46534581593 0.840885456271664 0
1268.45513793688 0.840884367137743 0
1268.44493011624 0.840883280188868 0
1268.43472235405 0.840882191435829 0
1268.4245146503 0.840881103104754 0
1268.41430700497 0.840880015622763 0
1268.40409941804 0.840878929006696 0
1268.39389188955 0.840877840588882 0
1268.38368441953 0.840876750803077 0
1268.37347700795 0.840875662313851 0
1268.36326965481 0.840874573813535 0
1268.35306236011 0.840873485264487 0
1268.34285512385 0.840872396694553 0
1268.33264794603 0.840871308104938 0
1268.32244082664 0.840870220363614 0
1268.31223376568 0.840869131710139 0
1269.1500776488 0.840759566975777 0.00099949999999982
1269.13987955371 0.840758478530676 0.00099949999999982
1269.96753559561 0.840649047559644 0.00199799999999994
1269.11948734517 0.840756303770329 0.00099949999999982
1269.10928942517 0.840755218353932 0.00099949999999982
1269.9369609294 0.84064578860201 0.00199799999999994
1268.2408164568 0.840861516867914 0
1268.23060986315 0.840860427973985 0
1268.22040332792 0.840859340394968 0
1269.66379312626 0.840730636940482 0.00099949999999982
1269.65359545862 0.840729549540541 0.00099949999999982
1268.18979149668 0.840856073443565 0
1268.17958519515 0.840854987080445 0
1268.16937895209 0.840853896240915 0
1268.15917276744 0.840852809368691 0
1268.14896664125 0.840851719367204 0
1268.13876057349 0.840850631103243 0
1268.12855456419 0.84084954103438 0
1268.11834861328 0.840848454941898 0
1268.10814272081 0.84084736614906 0
1268.09793688678 0.840846276883242 0
1268.0877311112 0.840845187600323 0
1268.07752539407 0.840844098271598 0
1268.06731973536 0.840843010251642 0
1268.05711413508 0.840841921324395 0
1268.04690859323 0.840840833689486 0
1268.03670310984 0.840839742909153 0
1268.02649768486 0.840838656116722 0
1268.01629231829 0.840837567950115 0
1268.00608701018 0.840836478424389 0
1267.99588176051 0.840835388877356 0
1267.98567656927 0.840834300617665 0
1267.97547143648 0.84083321100772 0
1267.96526636213 0.840832121815487 0
1267.9550613462 0.840831033915658 0
1267.94485638871 0.840829944215038 0
1267.93465148967 0.84082885493729 0
1267.92444664905 0.840827766952538 0
1267.91424186687 0.840826677167607 0
1267.90403714312 0.840825589133685 0
1267.8938324778 0.840824500176081 0
1267.88362787093 0.840823410300652 0
1267.87342332248 0.840822322181806 0
1267.86321883246 0.840821233134298 0
1267.85301440088 0.840820144063674 0
1267.84281002775 0.840819054519053 0
1267.83260571304 0.840817965837074 0
1267.82240145678 0.840816876230918 0
1267.81219725893 0.840815787938266 0
1267.80199311952 0.84081469916217 0
1267.79178903855 0.840813609466536 0
1267.78158501604 0.840812518867369 0
1267.77138105194 0.840811431343836 0
1267.7611771463 0.840810340668607 0
1267.75097329909 0.840809252200531 0
1267.74076951031 0.840808162810093 0
1267.73056577997 0.840807073393961 0
1267.72036210802 0.840805986169649 0
1267.71015849453 0.840804896245747 0
1267.69995493947 0.840803806740734 0
1267.68975144285 0.840802717206933 0
1267.67954800466 0.840801628529984 0
1267.66934462489 0.840800539827758 0
1267.65914130359 0.840799448427964 0
1267.64893804074 0.840798358771349 0
1267.63873483629 0.840797270869507 0
1267.62853169027 0.84079618160994 0
1267.61832860271 0.840795090976327 0
1267.60812557356 0.840794003432501 0
1267.59792260287 0.840792911861352 0
1267.5877196906 0.840791823809084 0
1267.57751683675 0.840790734848921 0
1267.56731404134 0.840789645404564 0
1267.55711130437 0.840788555500591 0
1267.54690862586 0.840787464663043 0
1267.53670600576 0.840786376471184 0
1267.52650344408 0.84078528736697 0
1267.51630094086 0.840784196894326 0
1267.50609849607 0.840783107274296 0
1267.49589610972 0.840782017635873 0
1267.48569378179 0.840780928855214 0
1267.47549151231 0.840779838263027 0
1267.46528930127 0.840778748537112 0
1267.45508714865 0.840777659666551 0
1267.44488505447 0.840776569878319 0
1267.43468301873 0.840775479625163 0
1267.42448104141 0.840774390668905 0
1267.41427912254 0.840773300345447 0
1267.40407726213 0.840772209563858 0
1267.39387546012 0.840771121401571 0
1267.38367371654 0.840770031886438 0
1267.37347203139 0.84076894234294 0
1267.36327040469 0.840767851432009 0
1267.35306883644 0.840766761388446 0
1267.34286732662 0.840765671753941 0
1267.33266587522 0.840764582538285 0
1267.32246448223 0.840763493738379 0
1267.31226314772 0.840762401793202 0
1267.30206187162 0.840761313378285 0
1267.29186065394 0.840760224048139 0
1267.2816594947 0.840759133797702 0
1267.27145839388 0.84075804441461 0
1267.26125735152 0.840756953657663 0
1267.25105636758 0.840755864199196 0
1267.2408554421 0.840754772953369 0
1267.23065457506 0.840753682999143 0
1267.22045376644 0.840752593016042 0
1267.21025301627 0.840751503013257 0
1267.20005232452 0.840750413413929 0
1267.18985169117 0.840749325132994 0
1267.17965111625 0.840748235031531 0
1267.16945059979 0.84074714401737 0
1267.1592501418 0.840746052092574 0
1267.14904974224 0.840744962347916 0
1267.13884940111 0.840743872135088 0
1267.1286491184 0.840742782789751 0
1267.11844889413 0.840741692512116 0
1267.10824872828 0.840740602658472 0
1267.09804862084 0.840739514114 0
1267.08784857183 0.840738424192534 0
1267.07764858127 0.840737333369379 0
1267.06744864914 0.84073624295148 0
1267.05724877545 0.840735152500837 0
1267.0470489602 0.840734062040656 0
1268.50752543572 0.840604887517451 0.00099949999999982
1267.02665321145 0.840731883220004 0
1267.01645357149 0.840730791324851 0
1267.00625398996 0.840729701178051 0
1266.99605446686 0.840728610561471 0
1266.98585500217 0.840727522133264 0
1266.97565559596 0.840726429231698 0
1266.96545624813 0.840725341201681 0
1266.95525695877 0.840724249578407 0
1266.94505772783 0.840723159694519 0
1266.9348585553 0.840722070244568 0
1266.92465944124 0.840720978530205 0
1266.9144603856 0.840719888129697 0
1266.90426138843 0.840718796360515 0
1266.89406244964 0.840717708120422 0
1266.88386356932 0.840716616296232 0
1266.8736647474 0.840715527548024 0
1266.86346598393 0.84071443567047 0
1266.85326727892 0.840713344645413 0
1266.84306863234 0.840712253590709 0
1266.83287004416 0.840711165181967 0
1266.82267151442 0.840710073622167 0
1266.81247304312 0.840708983372669 0
1266.80227463024 0.840707893091802 0
1266.7920762758 0.840706802337213 0
1266.78187797979 0.840705712002802 0
1266.77167974223 0.840704620299666 0
1266.76148156311 0.840703529459575 0
1266.7512834424 0.840702439926405 0
1266.74108538012 0.840701349472534 0
1266.7308873763 0.840700257649262 0
1266.72068943088 0.840699168477815 0
1266.7104915439 0.840698077043773 0
1266.70029371536 0.840696986480499 0
1266.69009594525 0.840695895436377 0
1266.40625089728 0.840542352070821 0.00099949999999982
1266.66970414815 0.840693714141867 0
1266.65950655334 0.840692622563207 0
1266.64930901694 0.840691532740835 0
1266.63911153897 0.840690442442771 0
1266.62891411944 0.840689351224459 0
1266.61871675832 0.840688261759411 0
1266.60851945567 0.840687168254581 0
1266.59832221142 0.840686079626583 0
1266.58812502563 0.840684987395648 0
1266.57792789828 0.840683895589262 0
1266.56773082937 0.840682805093623 0
1266.55753381887 0.840681714559738 0
1266.54733686679 0.840680624893828 0
1266.53713997313 0.840679533856674 0
1266.5269431379 0.840678443678305 0
1266.51674636113 0.840677351263296 0
1266.5065496428 0.840676259690503 0
1266.49635298291 0.840675168092871 0
1266.48615638143 0.840674078257557 0
1266.47595983838 0.840672987495319 0
1266.46576335377 0.84067189581398 0
1266.4555669276 0.840670804545915 0
1266.44537055986 0.840669713693012 0
1266.43517425054 0.840668623264631 0
1266.42497799965 0.840667531908474 0
1266.4147818072 0.840666440976418 0
1266.40458567319 0.8406653486711 0
1266.3943895976 0.840664258567292 0
1266.38419358046 0.840663166656336 0
1266.37399762172 0.840662076492018 0
1266.36380172145 0.840660984077222 0
1266.3536058796 0.840659892965213 0
1266.34341009615 0.840658803610992 0
1266.33321437114 0.840657711996421 0
1266.32301870456 0.840656620795624 0
1266.31282309642 0.840655529125451 0
1266.30262754672 0.840654436981785 0
1266.29243205545 0.840653346133924 0
1266.28223662263 0.840652253939641 0
1266.27204124822 0.840651163925334 0
1266.26184593227 0.840650070783294 0
1266.25165067473 0.840648980710197 0
1266.24145547562 0.840647889288369 0
1266.23126033494 0.840646797827099 0
1266.22106525269 0.840645706781055 0
1266.2108702289 0.840644613934122 0
1266.20067526353 0.840643523276575 0
1266.1904803566 0.840642430807062 0
1266.18028550811 0.840641339204864 0
1266.17009071806 0.840640247574996 0
1266.1598959864 0.840639158135171 0
1266.1497013132 0.840638065112686 0
1266.13950669839 0.840636975624293 0
1266.12931214204 0.840635882532118 0
1266.11911764414 0.840634789863075 0
1266.10892320467 0.840633698956386 0
1266.09872882361 0.840632608004665 0
1266.08853450096 0.840631517474075 0
1266.07834023677 0.84063042469675 0
1266.068146031 0.840629333661921 0
1266.05795188366 0.840628241707289 0
1266.04775779474 0.840627151061019 0
1266.03756376427 0.840626058164344 0
1266.02736979225 0.840624965681421 0
1266.01717587865 0.840623874500495 0
1266.00698202346 0.840622784183833 0
1265.99678822672 0.840621691172437 0
1265.98659448841 0.840620599024028 0
1265.97640080854 0.840619507279747 0
1265.96620718711 0.840618415514404 0
1265.9560136241 0.840617323716406 0
1265.94582011951 0.840616232331718 0
1265.93562667335 0.840615140927255 0
1265.92543328562 0.840614049040143 0
1265.91523995637 0.840612954908525 0
1265.90504668549 0.840611866074821 0
1265.89485347308 0.840610771881168 0
1265.88466031911 0.840609679881316 0
1266.82371798895 0.840497442179231 0.00099949999999982
1265.86427797632 0.840607495790078 0
1265.8540849976 0.840606405478837 0
1265.84389207729 0.840605314698851 0
1265.83369921544 0.840604220774422 0
1265.82350641201 0.840603129929128 0
1265.81331366698 0.840602039065606 0
1265.80312098043 0.840600945051303 0
1265.79292835227 0.840599854576837 0
1265.78273578257 0.840598761395919 0
1265.77254327129 0.840597669972405 0
1265.76235081844 0.84059657762082 0
1265.75215842406 0.840595483910871 0
1265.74196608809 0.840594392396273 0
1265.73177381054 0.840593300851509 0
1265.72158159143 0.840592208835105 0
1265.71138943074 0.840591116782866 0
1265.70119732848 0.84059002470983 0
1265.69100528464 0.840588933048099 0
1265.68081329925 0.840587840023458 0
1265.67062137228 0.840586747860362 0
1265.66042950373 0.84058565655348 0
1265.65023769362 0.840584563892882 0
1265.64004594195 0.840583471197142 0
1265.62985424868 0.84058238025051 0
1265.61966261386 0.840581287500628 0
1265.60947103746 0.84058019516016 0
1265.59927951951 0.840579101910903 0
1265.58908806001 0.840578009064364 0
1265.57889665889 0.840576918864602 0
1265.56870531625 0.840575824187769 0
1265.55851403202 0.840574732595143 0
1265.54832280624 0.840573639196897 0
1265.53813163889 0.840572547094241 0
1265.52794052994 0.840571455861678 0
1265.51774947941 0.840570364150282 0
1265.50755848731 0.840569271969919 0
1265.49736755367 0.84056817797864 0
1265.48717667846 0.840567085298489 0
1265.47698586168 0.840565993027826 0
1265.46679510333 0.840564900282883 0
1265.4566044034 0.840563808401329 0
1265.44641376193 0.840562714264076 0
1265.43622317887 0.840561622771811 0
1265.42603265422 0.840560531245682 0
1265.41584218802 0.840559437468071 0
1265.40565178028 0.840558343664778 0
1265.39546143095 0.84055725160217 0
1265.96726370024 0.840453914855983 0.00099949999999982
1265.37508474066 0.840555066945052 0
1265.36489456659 0.840553975249633 0
1265.35470445095 0.840552882183921 0
1265.34451439376 0.840551788207495 0
1265.33432439496 0.840550697753972 0
1265.32413445458 0.840549605945277 0
1265.31394457264 0.840548512313701 0
1265.30375474915 0.840547418661072 0
1265.29356498408 0.840546326322179 0
1265.28337527746 0.840545232609924 0
1265.11123358982 0.84041362031168 0.00099949999999982
1265.1010527122 0.840412530341339 0.00099949999999982
1264.91874038721 0.840281021061482 0.00199799999999994
1265.08069480993 0.840410346769589 0.00099949999999982
1264.89839277965 0.840278841941116 0.00199799999999994
1265.06033714096 0.840408163064365 0.00099949999999982
1265.05015655507 0.840407072074044 0.00099949999999982
1264.86786996854 0.840275567480958 0.00199799999999994
1264.85769826414 0.840274478440164 0.00199799999999994
1264.5033348478 0.840012876864707 0.003992
1264.83736238468 0.840272297167343 0.00199799999999994
1265.1611732872 0.840532126537584 0
1266.81509270056 0.840396646523264 0.00099949999999982
1266.80491251091 0.840395554878186 0.00099949999999982
1270.10259155988 0.840126141325948 0.00299549999999993
1266.78455964156 0.840393372809896 0.00099949999999982
1266.77437962691 0.840392279734973 0.00099949999999982
1265.10006617226 0.84052557173739 0
1265.08987757524 0.840524477922621 0
1265.07968903664 0.840523385848587 0
1265.06950055647 0.840522292422807 0
1265.05931213472 0.840521199411546 0
1265.0491237714 0.840520106814288 0
1265.03893546652 0.840519012855332 0
1265.02874722005 0.840517921087863 0
1265.01855903207 0.840516824401766 0
1265.00837090251 0.840515731692979 0
1264.99818283136 0.840514639838123 0
1264.98799481866 0.840513545284316 0
1264.97780686437 0.840512452933917 0
1264.9676189685 0.840511360547079 0
1264.95743113106 0.84051026679496 0
1264.94724335207 0.840509173020846 0
1264.9370556315 0.840508080114406 0
1264.92686796936 0.840506986273793 0
1264.91668036563 0.840505894190513 0
1264.90649282036 0.840504799407727 0
1264.89630533352 0.840503706375579 0
1264.88611790509 0.840502613314469 0
1264.87593053507 0.840501521560691 0
1264.86574322348 0.840500427548305 0
1264.85555597034 0.840499333507992 0
1264.84536877562 0.84049824033749 0
1264.83518163934 0.840497146238242 0
1264.82499456147 0.840496053897493 0
1264.81480754205 0.840494959294138 0
1264.80462058105 0.840493866447812 0
1264.79443367846 0.840492773567805 0
1264.78424683432 0.840491679333734 0
1264.77406004864 0.840490584176785 0
1264.76387332135 0.840489492543682 0
1264.75368665249 0.84048839910886 0
1264.74350004206 0.840487305194852 0
1264.73331349006 0.840486211695421 0
1264.72312699649 0.840485118171324 0
1264.71294056136 0.840484023729158 0
1264.70275418466 0.840482930594284 0
1264.69256786638 0.840481836541253 0
1264.68238160654 0.840480742895747 0
1264.67219540513 0.840479649227131 0
1264.66200926213 0.840478556417792 0
1264.6518231776 0.840477460471512 0
1264.64163715145 0.840476368928722 0
1264.63145118377 0.840475273822993 0
1264.62126527449 0.840474180886833 0
1264.61107942363 0.840473087942924 0
1264.60089363121 0.840471993169879 0
1264.5907078972 0.840470900610281 0
1264.58052222164 0.840469805790065 0
1264.57033660451 0.840468711828181 0
1264.56015104582 0.840467617394603 0
1264.54996554556 0.840466523820039 0
1264.53978010369 0.840465431554423 0
1264.52959472026 0.840464337034144 0
1264.51940939526 0.840463242927049 0
1264.50922412868 0.84046215012812 0
1264.49903892052 0.840461055967574 0
1264.48885377081 0.840459961332762 0
1264.47866867953 0.840458867121004 0
1264.46848364667 0.840457773308077 0
1264.45829867223 0.840456679920685 0
1264.44811375623 0.840455585609688 0
1264.43792889864 0.840454492166268 0
1264.4277440995 0.8404533973579 0
1264.41755935882 0.840452301628348 0
1264.40737467654 0.840451208538899 0
1264.39719005269 0.840450114975961 0
1264.38700548724 0.840449021828673 0
1264.37682098026 0.84044792598537 0
1264.3666365317 0.840446832337537 0
1264.35645214155 0.840445738656451 0
1265.45627391548 0.840328683008965 0.00099949999999982
1266.54592529172 0.840211765743812 0.00199799999999994
1265.43592676418 0.840326495156879 0.00099949999999982
1264.31573021364 0.840441364946258 0
1264.30554611555 0.840440269792426 0
1264.29536207589 0.84043917460433 0
1264.28517809469 0.840438079395182 0
1264.2749941719 0.840436985921995 0
1264.26481030753 0.840435891984872 0
1264.2546265016 0.840434797125475 0
1264.24444275408 0.840433703579153 0
1264.23425906497 0.840432609992369 0
1264.22407543431 0.840431515054085 0
1264.21389186209 0.840430420073883 0
1264.20370834828 0.84042932640701 0
1264.19352489291 0.84042823137388 0
1264.18334149593 0.840427138986208 0
1264.17315815741 0.840426042559423 0
1264.1629748773 0.840424949662634 0
1264.15279165563 0.840423854515569 0
1264.14260849236 0.840422761120223 0
1264.13242538755 0.840421665023757 0
1264.12224234116 0.840420571562601 0
1264.11205935318 0.840419477192582 0
1264.10187642363 0.840418383234235 0
1264.09169355253 0.840417287024201 0
1264.08151073987 0.840416192119134 0
1264.07132798563 0.840415098074102 0
1264.0611452898 0.840414004000372 0
1264.05096265239 0.84041291034002 0
1264.04078007341 0.840411815318097 0
1264.03059755284 0.840410721165474 0
1264.02041509071 0.84040962652386 0
1264.01023268701 0.840408531861274 0
1264.00005034172 0.840407437607611 0
1263.98986805487 0.840406342447693 0
1263.97968582648 0.840405246360671 0
1263.96950365652 0.840404151138741 0
1263.95932154492 0.840403059884849 0
1263.94913949179 0.840401963272745 0
1264.25116492205 0.840300282655125 0.00099949999999982
1264.24099184934 0.84029918983061 0.00099949999999982
1264.834890039 0.840097284830999 0.00299549999999993
1266.63697896925 0.839496647863883 0.00895949999999979
1267.53301433256 0.839197415149226 0.0119279999999999
1266.91883761219 0.83939497936449 0.0099499999999999
1267.5128563581 0.83919525245066 0.0119279999999999
1266.29453797205 0.839591935679006 0.00796799999999998
1265.98236166842 0.839690590033214 0.0069754999999998
1266.94388448012 0.839486233756234 0.00896349999999979
1266.02755512911 0.83978456123719 0.00598449999999995
1265.71534610374 0.839883515153115 0.00498949999999987
1265.03562293603 0.83998617458129 0.003992
1264.72338610344 0.840085301127327 0.00299549999999993
1265.01532785815 0.839983992623194 0.003992
1264.40097967503 0.840183453156397 0.00199799999999994
1264.39081638933 0.840182360182847 0.00199799999999994
1264.07854167988 0.840281722121439 0.00099949999999982
1263.75607208477 0.840381201162761 0
1263.74589119798 0.84038010752414 0
1263.73571036963 0.840379011190119 0
1263.72552959973 0.840377915719255 0
1263.71534888822 0.840376821989204 0
1263.70516823514 0.84037572690875 0
1263.6949876405 0.840374631344235 0
1263.68480710429 0.840373535754036 0
1263.67462662652 0.840372439687675 0
1263.66444620717 0.840371345379722 0
1263.65426584624 0.840370250587968 0
1263.64408554372 0.840369155776352 0
1263.63390529962 0.840368061370958 0
1263.62372511398 0.840366964722507 0
1263.61354498677 0.840365868923542 0
1263.60336491796 0.840364774886382 0
1263.59318490758 0.840363679475754 0
1263.58300495563 0.840362584489979 0
1263.57282506213 0.840361487686903 0
1263.56264522701 0.840360394862445 0
1263.55246545032 0.840359299339083 0
1263.54228573207 0.840358203345592 0
1263.53210607225 0.840357107766993 0
1263.52192647085 0.840356012601481 0
1263.5117469279 0.840354916074206 0
1263.50156744341 0.840353819521077 0
1263.49138801728 0.840352726941521 0
1263.48120864959 0.840351630772776 0
1263.47102934031 0.840350536791929 0
1263.46085008945 0.840349441008932 0
1263.45067089702 0.840348345646999 0
1263.44049176302 0.840347249803693 0
1263.4303126875 0.840346152153534 0
1263.42013367038 0.840345057591212 0
1263.40995471168 0.840343962102396 0
1263.3997758114 0.840342867042706 0
1263.38959696955 0.840341771500446 0
1263.37941818613 0.84034067549201 0
1263.36923946113 0.840339580772026 0
1263.35906079455 0.840338485149681 0
1263.3488821864 0.840337389047179 0
1263.3387036367 0.840336292476194 0
1263.3285251454 0.84033519809477 0
1263.31834671253 0.84033410235172 0
1263.30816833809 0.840333006580317 0
1263.29799002206 0.840331911222153 0
1263.28781176449 0.840330814506407 0
1263.2776335653 0.840329720420411 0
1263.26745542457 0.84032862364642 0
1263.25727734227 0.840327527279742 0
1263.24709931838 0.840326432226116 0
1263.23692135291 0.840325337137261 0
1263.22674344589 0.840324239808034 0
1263.21656559728 0.840323145099681 0
1263.20638780707 0.840322050370434 0
1263.19621007532 0.840320952501872 0
1263.18603240198 0.84031985771403 0
1263.17585478707 0.840318762012279 0
1263.16567723056 0.840317667170208 0
1263.15549973248 0.840316570959955 0
1263.14532229284 0.840315474725642 0
1263.13514491162 0.840314378458598 0
1263.12496758884 0.840313282169652 0
1263.11479032446 0.840312187627469 0
1262.8347329293 0.840159361543071 0.00099949999999982
1262.54451206137 0.840006632928146 0.00199799999999994
1262.8143994331 0.84015717318658 0.00099949999999982
1263.07409610395 0.840307803344811 0
1263.06391913162 0.840306708653154 0
1263.05374221772 0.840305612602772 0
1263.04356536227 0.840304515629243 0
1263.0333885652 0.840303421303004 0
1263.02321182656 0.840302325157949 0
1263.01303514637 0.840301228105544 0
1263.00285852461 0.840300131455799 0
1262.9926819613 0.840299033903001 0
1262.98250545638 0.840297939865476 0
1262.9723290099 0.840296842697447 0
1262.96215262184 0.840295746832345 0
1262.95197629221 0.840294650931595 0
1262.94180002098 0.840293555453054 0
1262.93162380818 0.840292459053785 0
1262.92144765381 0.840291362631055 0
1262.91127155787 0.840290266167102 0
1262.90109552034 0.840289170571541 0
1262.89091954126 0.840288073165988 0
1262.88074362062 0.840286976176894 0
1262.87056775838 0.840285880937143 0
1262.86039195456 0.840284785223451 0
1262.85021620917 0.84028368859076 0
1262.84004052218 0.840282593266111 0
1262.82986489364 0.84028149568565 0
1262.81968932354 0.840280398528603 0
1262.80951381185 0.840279302663275 0
1262.79933835858 0.840278206779814 0
1262.78916296373 0.840277110867909 0
1262.77898762727 0.840276015809003 0
1262.76881234926 0.840274918499893 0
1262.75863712967 0.840273821608181 0
1262.74846196852 0.840272724687945 0
1262.73828686583 0.840271626848317 0
1262.72811182153 0.840270531208526 0
1263.26174776562 0.840167983804373 0.00099949999999982
1263.78522271788 0.840065562187745 0.00199799999999994
1263.2414195032 0.840165791615786 0.00099949999999982
1262.68742755061 0.840266147853647 0
1262.67725279837 0.840265049394778 0
1262.66707810454 0.840263953581281 0
1262.6569034691 0.840262858622048 0
1262.64672889209 0.840261761408888 0
1262.63655437351 0.840260664618605 0
1262.62637991338 0.84025956689959 0
1262.61620551163 0.840258472270864 0
1262.60603116835 0.840257373608753 0
1262.59585688349 0.840256276702933 0
1262.58568265703 0.840255181540498 0
1262.57550848899 0.840254085015359 0
1262.56533437936 0.840252988900212 0
1262.55516032821 0.840251889215401 0
1262.54498633545 0.840250794385358 0
1262.53481240113 0.840249696852806 0
1262.52463852523 0.840248599743032 0
1262.51446470774 0.840247504372503 0
1262.50429094868 0.840246406759876 0
1262.49411724804 0.840245309999695 0
1262.48394360585 0.840244212332262 0
1262.47377002204 0.840243117288449 0
1262.46359649668 0.840242019117658 0
1262.45342302974 0.840240922683005 0
1262.44324962124 0.840239824896168 0
1262.43307627116 0.840238727976014 0
1262.4229029795 0.840237631008279 0
1262.41272974626 0.840236534473444 0
1262.40255657145 0.840235437453896 0
1262.39238345505 0.84023434085566 0
1262.38221039708 0.840233243778982 0
1262.37203739751 0.84023214756399 0
1262.36186445641 0.840231048649599 0
1262.3516915737 0.840229952823524 0
1262.34151874944 0.840228854747365 0
1262.33134598357 0.840227759306682 0
1262.32117327614 0.840226661171418 0
1262.31100062714 0.84022556389466 0
1262.30082803655 0.840224467919695 0
1262.29065550441 0.840223368806539 0
1262.28048303068 0.840222272326172 0
1262.86384278917 0.840118992015118 0.00099949999999982
1262.85367927983 0.840117894891661 0.00099949999999982
1262.84351582887 0.84011679862026 0.00099949999999982
1262.83335243625 0.840115704101538 0.00099949999999982
1262.22963683909 0.840216789491468 0
1262.21946471579 0.840215692391364 0
1262.20929265092 0.840214594392906 0
1262.19912064451 0.84021349545327 0
1262.1889486965 0.840212399169798 0
1262.17877680693 0.840211301069051 0
1262.16860497577 0.840210204720979 0
1262.15843320302 0.840209107899036 0
1262.14826148869 0.840208010598075 0
1262.13808983277 0.840206914166911 0
1262.12791823528 0.840205815919093 0
1262.11774669626 0.840204716761612 0
1262.10757521564 0.84020362023922 0
1262.09740379342 0.840202524132351 0
1262.08723242964 0.840201425334217 0
1262.07706112427 0.840200329161971 0
1262.06688987733 0.840199231194206 0
1262.05671868881 0.84019813363106 0
1262.04654755873 0.840197035605311 0
1262.03637648704 0.840195939324893 0
1262.0262054738 0.840194840791876 0
1262.01603451899 0.840193743123664 0
1262.0058636226 0.840192645414656 0
1261.99569278462 0.840191548139706 0
1261.98552200505 0.840190451704048 0
1261.97535128391 0.840189353916336 0
1261.9651806212 0.840188255653583 0
1261.95501001692 0.840187157371065 0
1261.94483947106 0.840186060380887 0
1261.93466898363 0.840184962033868 0
1261.9244985546 0.840183865433074 0
1261.91432818399 0.840182768354408 0
1261.90415787181 0.840181669928514 0
1261.89398761802 0.840180573678448 0
1261.88381742268 0.840179474749944 0
1261.87364728576 0.84017837756096 0
1261.86347720728 0.84017727811286 0
1261.85330718723 0.840176180429767 0
1261.84313722561 0.840175082260999 0
1261.83296732239 0.84017398584246 0
1261.8227974776 0.840172887176399 0
1261.81262769121 0.840171790707418 0
1261.80245796327 0.840170691528199 0
1261.79228829374 0.840169594111385 0
1261.78211868265 0.840168495330909 0
1261.77194912997 0.840167397852081 0
1261.76177963574 0.84016629901251 0
1261.75161019993 0.840165201029537 0
1261.74144082251 0.840164104805512 0
1261.73127150355 0.840163004986177 0
1261.72110224299 0.840161907808667 0
1261.71093304082 0.840160811490398 0
1261.70076389707 0.840159713804434 0
1261.69059481178 0.840158613877041 0
1261.68042578489 0.84015751702438 0
1261.67025681644 0.840156417920246 0
1261.6600879064 0.840155320573573 0
1261.64991905478 0.840154222743126 0
1261.63975026157 0.840153124894796 0
1261.62958152678 0.840152027447702 0
1261.61941285044 0.840150927761946 0
1261.6092442325 0.840149830271291 0
1261.599075673 0.840148731401912 0
1261.5889071719 0.840147634741951 0
1261.57873872924 0.840146535379261 0
1261.56857034501 0.840145436880604 0
1261.55840201918 0.8401443396788 0
1261.54823375178 0.84014324112155 0
1261.53806554279 0.840142142977981 0
1261.52789739223 0.840141044805196 0
1261.51772930009 0.840139946600458 0
1261.50756126639 0.840138847478366 0
1261.49739329111 0.840137749218912 0
1261.48722537426 0.840136650480597 0
1262.89948176157 0.840009562238955 0.00099949999999982
1261.46689341875 0.840134456036983 0
1261.45672567715 0.840133355877803 0
1261.44655799394 0.840132258368534 0
1261.43639036914 0.840131161273171 0
1261.4262228028 0.840130060584379 0
1261.41605529485 0.840128963874331 0
1261.40588784533 0.840127864904602 0
1261.2676849014 0.84000118254415 0.00099949999999982
1261.38555681714 0.840125668208065 0
1261.37538954287 0.840124569607157 0
1261.365222327 0.840123472303734 0
1261.35505516957 0.840122372748212 0
1261.34488807056 0.840121274501598 0
1261.33472102999 0.840120174880722 0
1261.32455404782 0.840119077473515 0
1261.31438712406 0.84011797958179 0
1261.30422025873 0.840116880315981 0
1261.29405345184 0.840115780597693 0
1261.28388670337 0.840114682169231 0
1262.67524476002 0.839988311244097 0.00099949999999982
1261.26355708779 0.840112485673215 0
1261.25339051456 0.840111387166839 0
1261.24322399972 0.840110289515665 0
1261.23305754332 0.840109190500894 0
1261.22289114535 0.840108091016825 0
1261.21272480576 0.840106994169812 0
1261.20255852464 0.840105893739407 0
1261.19239230193 0.84010479460765 0
1261.18222613763 0.840103697226475 0
1261.17206003174 0.840102598482495 0
1261.1618939843 0.840101498385417 0
1261.15172799528 0.840100399579858 0
1261.14156206468 0.840099301200719 0
1261.13139619249 0.840098202335972 0
1261.1212303787 0.84009710478486 0
1261.11106462338 0.840096003644854 0
1261.10089892648 0.840094904699621 0
1261.090733288 0.840093805729732 0
1261.08056770793 0.840092707615014 0
1261.07040218625 0.840091609913658 0
1261.06023672304 0.840090508628602 0
1261.05007131823 0.840089410878106 0
1261.0399059718 0.840088313987054 0
1261.02974068381 0.840087213502363 0
1261.01957545427 0.840086113439537 0
1261.00941028313 0.840085015570831 0
1260.99924517044 0.840083914995111 0
1260.98908011613 0.840082817958701 0
1260.97891512025 0.840081718661278 0
1260.96875018281 0.840080618455362 0
1260.95858530378 0.840079519552312 0
1260.9484204832 0.840078419283445 0
1260.93825572101 0.840077321657058 0
1260.92809101726 0.840076221770199 0
1260.91792637191 0.840075123640514 0
1260.90776178495 0.84007402548376 0
1260.89759725644 0.840072925509453 0
1260.88743278634 0.840071826402222 0
1260.87726837465 0.840070728155527 0
1260.8671040214 0.840069627656461 0
1260.85693972654 0.84006852979425 0
1260.84677549015 0.840067428346526 0
1260.83661131215 0.840066330432684 0
1260.8264471926 0.84006522981493 0
1260.81628313145 0.840064131392142 0
1260.46187498988 0.839890011344161 0.00099949999999982
1260.45171951191 0.839888912616365 0.00099949999999982
1260.78579818992 0.840060835496615 0
1260.77563436241 0.840059735188271 0
1260.76547059331 0.840058636168158 0
1260.75530688261 0.840057537578624 0
1260.74514323037 0.84005643628154 0
1260.73497963653 0.840055338074687 0
1260.72481610112 0.840054237623596 0
1260.71465262411 0.840053139790656 0
1260.70448920554 0.840052039278581 0
1260.69432584539 0.840050939620238 0
1260.68416254364 0.840049840815285 0
1260.67399930033 0.840048740658832 0
1260.66383611545 0.84004764090945 0
1260.65367298899 0.840046540697598 0
1260.64350992095 0.84004544178312 0
1260.63334691132 0.840044342392949 0
1260.62318396011 0.84004324254031 0
1260.61302106732 0.840042143535382 0
1260.60285823293 0.840041044507589 0
1260.59269545697 0.840039945005573 0
1260.58253273942 0.840038845023498 0
1260.57237008031 0.840037745021921 0
1260.56220747961 0.840036645434267 0
1260.55204493733 0.840035545807798 0
1260.54188245347 0.840034446165425 0
1260.53172002803 0.840033346483549 0
1260.52155766102 0.840032246337329 0
1260.51139535242 0.840031146605117 0
1260.50123310225 0.840030046839067 0
1260.49107091049 0.84002894749002 0
1260.48090877714 0.840027847675162 0
1260.47074670223 0.840026747378812 0
1260.46058468573 0.840025647947899 0
1260.45042272765 0.840024548030246 0
1260.44026082798 0.840023448984556 0
1260.43009898671 0.840022349463793 0
1260.41993720389 0.840021248575387 0
1260.40977547948 0.84002014899862 0
1260.39961381347 0.840019049833444 0
1260.38945220591 0.840017948860779 0
1260.37929065676 0.840016848754921 0
1260.36912916605 0.840015748165425 0
1260.35896773374 0.840014649333665 0
1260.34880635985 0.840013549139764 0
1260.33864504435 0.840012450689345 0
1260.32848378729 0.84001134954121 0
1260.31832258862 0.840010251040953 0
1260.30816144843 0.840009148057203 0
1260.29800036662 0.840008049494589 0
1260.28783934324 0.840006949126587 0
1260.27767837826 0.840005850495689 0
1260.26751747172 0.840004748740405 0
1260.2573566236 0.840003648718029 0
1260.24719583389 0.840002549122586 0
1260.2370351026 0.840001449055355 0
1260.22687442975 0.840000347619252 0
1260.2167138153 0.839999248378005 0
1260.20655325927 0.839998148220335 0
1260.19639276167 0.839997047588823 0
1260.18623232251 0.839995946481247 0
1260.17607194172 0.839994848016222 0
1260.16591161935 0.839993748182682 0
1260.15575135541 0.839992647442848 0
1260.14559114993 0.839991544883454 0
1260.13543100284 0.839990446302297 0
1260.12527091416 0.839989346360262 0
1260.11511088389 0.839988246377522 0
1260.10495091207 0.839987144154629 0
1260.09479099865 0.839986045459558 0
1260.08463114366 0.839984944059625 0
1260.07447134707 0.839983844416455 0
1260.06431160894 0.839982742522505 0
1260.05415192919 0.839981643703748 0
1260.04399230789 0.839980541748912 0
1260.033832745 0.839979441540964 0
1260.02367324051 0.839978342198717 0
1260.01351379444 0.839977241493229 0
1260.00335440681 0.839976140302853 0
1259.99319507758 0.839975040435747 0
1259.98303580678 0.839973939639826 0
1259.97287659439 0.839972839258971 0
1259.96271744041 0.839971739292068 0
1259.95255834485 0.839970638412483 0
1259.9423993077 0.839969538387596 0
1259.93224032899 0.839968436558841 0
1259.92208140868 0.839967337373184 0
1259.91192254678 0.839966236812469 0
1259.90176374332 0.839965135345442 0
1259.89160499825 0.839964035625753 0
1259.88144631161 0.839962934981977 0
1259.87128768336 0.839961835206453 0
1259.86112911354 0.839960734060178 0
1259.85097060216 0.839959632447741 0
1259.84081214918 0.8399585325798 0
1259.83065375465 0.839957430013751 0
1259.82049541853 0.839956330094188 0
1259.81033714083 0.839955228800291 0
1259.80017892152 0.839954129704642 0
1259.79002076062 0.839953028808083 0
1259.7798626582 0.839951925215008 0
1259.76970461416 0.839950826478065 0
1259.75954662853 0.839949725935666 0
1259.74938870132 0.839948624918019 0
1259.7392308325 0.839947525650647 0
1259.72907302214 0.839946422351968 0
1259.71891527019 0.83994532213822 0
1259.70875757665 0.839944221446893 0
1259.69859994154 0.839943119851425 0
1259.68844236484 0.839942019104276 0
1259.67828484658 0.839940917432995 0
1259.66812738672 0.839939817080603 0
1259.65796998529 0.839938715799458 0
1259.64781264228 0.839937614498035 0
1259.63765535767 0.839936514055893 0
1259.62749813149 0.83993541268525 0
1259.61734096374 0.839934311294595 0
1259.60718385442 0.839933208989782 0
1259.59702680348 0.839932110199029 0
1259.58686981093 0.839931010497786 0
1259.57671287682 0.839929908105105 0
1259.56655600115 0.839928805677229 0
1260.26227272315 0.839823521100695 0.00099949999999982
1260.25212478705 0.83982242380336 0.00099949999999982
1260.93770377681 0.839717271503602 0.00199799999999994
1260.23183289501 0.83982022288174 0.00099949999999982
1259.51579154276 0.839923303754249 0
1259.50563501745 0.839922202485596 0
1259.49547855058 0.839921100747211 0
1259.48532214212 0.839919999428315 0
1259.47516579206 0.839918898958713 0
1259.46500950045 0.83991779579808 0
1259.45485326719 0.839916698394044 0
1259.4446970924 0.839915594281422 0
1259.43454097603 0.839914493257475 0
1259.42438491809 0.839913390875795 0
1259.41422891854 0.83991229067408 0
1259.40407297739 0.839911190455938 0
1259.39391709469 0.839910087542093 0
1259.38376127039 0.839908986812753 0
1259.37360550452 0.83990788472585 0
1259.36344979703 0.83990678528147 0
1259.35329414797 0.83990568313685 0
1259.34313855735 0.839904580067238 0
1259.33298302514 0.839903479652138 0
1259.32282755136 0.839902377412122 0
1259.31267213598 0.839901276485318 0
1259.30251677902 0.839900175093503 0
1259.29236148047 0.83989907365233 0
1259.28220624035 0.839897971756194 0
1259.27205105864 0.839896870269573 0
1259.26189593532 0.839895770086099 0
1259.25174087043 0.839894668093174 0
1259.24158586393 0.839893567411725 0
1259.23143091589 0.839892464025139 0
1259.22127602626 0.839891362395084 0
1259.21112119504 0.839890261184664 0
1259.20096642226 0.839889158600517 0
1259.19081170787 0.839888058212796 0
1259.18065705189 0.83988695646465 0
1259.17050245433 0.839885855140934 0
1259.16034791519 0.839884752887789 0
1259.15019343448 0.839883650603041 0
1259.14003901219 0.839882548744189 0
1259.1298846483 0.839881447738345 0
1259.11973034284 0.839880345376897 0
1259.10957609578 0.839879243870767 0
1259.09942190715 0.839878141888253 0
1259.08926777696 0.839877038990303 0
1259.07911370516 0.839875938289326 0
1259.06895969176 0.839874837111185 0
1259.05880573678 0.839873735013406 0
1259.04865184024 0.839872632446964 0
1259.03849800211 0.839871530290193 0
1259.02834422237 0.839870430333876 0
1259.01819050104 0.839869328127273 0
1259.00803683814 0.839868225881266 0
1258.99788323365 0.839867124059499 0
1258.98772968758 0.839866021763493 0
1258.97757619993 0.839864919880929 0
1258.96742277068 0.839863818414624 0
1258.95726939986 0.839862716034542 0
1258.94711608746 0.839861613624233 0
1258.93696283346 0.839860512506432 0
1258.92680963789 0.839859409597411 0
1258.91665650073 0.839858307540586 0
1258.90650342201 0.839857204560561 0
1258.89635040169 0.839856103338913 0
1258.88619743978 0.839855001642519 0
1258.87604453631 0.839853897690256 0
1258.86589169124 0.83985279682208 0
1258.85573890456 0.839851695930192 0
1258.84558617634 0.839850591444451 0
1258.83543350654 0.839849489158756 0
1258.82528089511 0.839848389069992 0
1258.81512834215 0.83984728405474 0
1258.80497584755 0.839846184794171 0
1258.7948234114 0.839845080618034 0
1258.78467103366 0.839843979073794 0
1258.77451871434 0.839842876164364 0
1258.76436645342 0.839841774568675 0
1258.75421425093 0.839840672044657 0
1258.74406210685 0.839839569496673 0
1258.73391002118 0.839838467806775 0
1258.72375799393 0.839837364763788 0
1258.7136060251 0.839836262569446 0
1258.70345411465 0.839835162133487 0
1258.69330226261 0.839834059438557 0
1258.68315046899 0.839832957160974 0
1258.67299873382 0.839831853076239 0
1258.66284705704 0.839830751637055 0
1258.6526954387 0.839829648386078 0
1258.64254387876 0.839828545988023 0
1258.63239237724 0.839827443566088 0
1258.62224093414 0.839826341119409 0
1258.61208954946 0.83982523819322 0
1258.60193822318 0.839824136130138 0
1258.59178695531 0.839823034043261 0
1258.58163574585 0.839821931916976 0
1258.57148459482 0.839820828433451 0
1258.56133350221 0.839819725806429 0
1258.55118246804 0.839818621821755 0
1258.54103149225 0.83981752091717 0
1258.53088057488 0.839816417763223 0
1258.52072971592 0.83981531591042 0
1258.51057891538 0.839814212252055 0
1258.50042817324 0.839813110795451 0
1258.49027748953 0.839812007520674 0
1258.48012686423 0.839810904661603 0
1258.46997629738 0.83980980044748 0
1258.45982578891 0.839808699315281 0
1258.44967533886 0.839807596365788 0
1258.43952494722 0.839806493839457 0
1258.42937461403 0.839805389507691 0
1258.41922433923 0.839804287376783 0
1258.40907412283 0.839803185640556 0
1258.39892396487 0.839802081673982 0
1258.38877386529 0.839800980337539 0
1258.37862382414 0.839799876740483 0
1258.36847384141 0.839798774012842 0
1258.35832391707 0.83979767214175 0
1258.34817405113 0.839796569809089 0
1258.33802424363 0.839795465653523 0
1258.32787449455 0.839794362361284 0
1258.31772480388 0.839793259937604 0
1258.30757517163 0.839792156142854 0
1258.2974255978 0.839791053213576 0
1258.2872760824 0.839789949367992 0
1258.27712662541 0.839788846814134 0
1258.2669772268 0.83978774557815 0
1260.11284373818 0.83964651337911 0.00099949999999982
1258.24668222734 0.839785539006134 0
1258.23653300397 0.839784435454988 0
1258.22638383903 0.839783331878593 0
1258.21623473248 0.83978223004967 0
1258.20608568436 0.839781125960909 0
1258.19593669464 0.839780023638319 0
1258.18578776335 0.839778919943671 0
1258.17563889048 0.839777816222662 0
1258.16549007601 0.839776713801494 0
1258.15534131994 0.839775611348294 0
1258.1451926223 0.839774507539858 0
1258.13504398306 0.839773404584248 0
1258.12489540229 0.839772298947822 0
1258.11474687991 0.839771196824072 0
1258.10459841592 0.839770094682007 0
1258.09445001035 0.839768991166711 0
1258.08430166317 0.839767888967443 0
1258.0741533744 0.839766785838353 0
1258.06400514406 0.839765681800373 0
1258.05385697213 0.83976457906547 0
1258.04370885863 0.839763474075698 0
1258.03356080355 0.839762370835139 0
1258.02341280687 0.839761268454063 0
1258.01326486859 0.839760165606053 0
1258.00311698876 0.83975906006142 0
1257.99296916735 0.839757956252708 0
1257.98282140432 0.839756854645147 0
1257.97267369971 0.839755751241662 0
1257.96252605352 0.839754647355468 0
1257.95237846574 0.839753543883043 0
1257.9422309364 0.839752439046611 0
1257.93208346545 0.839751336406609 0
1257.92193605291 0.839750233747694 0
1257.91178869876 0.839749130601007 0
1257.90164140306 0.839748026095384 0
1257.89149416577 0.83974692200353 0
1257.88134698688 0.839745819220785 0
1257.8711998664 0.839744715962709 0
1257.86105280433 0.839743612675776 0
1257.85090580067 0.839742508915829 0
1257.84075885543 0.839741405125919 0
1257.83061196862 0.839740300426568 0
1257.82046514021 0.839739197463396 0
1257.81031837025 0.839738092254394 0
1257.80017165868 0.839736989237119 0
1257.7900250055 0.839735887083828 0
1257.77987841074 0.839734782680763 0
1257.76973187442 0.839733677791151 0
1257.75958539652 0.839732573335706 0
1257.749438977 0.839731471506334 0
1257.73929261589 0.839730368321147 0
1257.7291463132 0.839729263319555 0
1257.71900006891 0.839728160517375 0
1257.70885388304 0.839727056354422 0
1257.6987077556 0.839725951720538 0
1257.68856168656 0.839724848382165 0
1257.67841567596 0.839723743239066 0
1257.66826972374 0.839722641186974 0
1257.65812382993 0.839721537319003 0
1257.64797799455 0.83972043208609 0
1257.63783221757 0.8397193295014 0
1257.62768649897 0.839718226443283 0
1257.61754083883 0.839717120678392 0
1257.6073952371 0.839716016670367 0
1257.59724969377 0.839714913072123 0
1257.58710420887 0.839713808566031 0
1257.57695878236 0.839712705355751 0
1257.56681341426 0.839711601674033 0
1257.55666810458 0.839710497077946 0
1257.54652285332 0.839709392896878 0
1257.53637766044 0.839708290008698 0
1257.52623252598 0.839707186212922 0
1257.51608744996 0.839706080176346 0
1257.50594243234 0.839704976763141 0
1257.49579747311 0.83970387376605 0
1257.48565257231 0.839702768523617 0
1257.47550772995 0.839701663243594 0
1257.46536294599 0.83970055972766 0
1257.45521822045 0.839699454832424 0
1257.44507355334 0.839698349916491 0
1257.43492894461 0.839697247193479 0
1257.42478439429 0.839696143108063 0
1257.41463990237 0.839695039881502 0
1257.40449546889 0.839693933511296 0
1257.39435109382 0.83969282978918 0
1257.38420677714 0.839691726469024 0
1257.37406251887 0.839690622240704 0
1257.36391831902 0.839689517098321 0
1257.35377417762 0.839688411475786 0
1257.34363009461 0.839687308039782 0
1257.33348607001 0.839686203695288 0
1257.32334210384 0.839685098432277 0
1257.31319819602 0.839683997138883 0
1257.30305434665 0.839682890480103 0
1257.29291055572 0.839681785133632 0
1257.28276682319 0.839680680649422 0
1257.27262314906 0.839679577464883 0
1257.26247953333 0.839678472906155 0
1257.25233597602 0.839677368774849 0
1257.24219247713 0.839676263278449 0
1257.23204903664 0.839675159539454 0
1257.22190565455 0.839674055312579 0
1257.58229470172 0.83957311686879 0.00099949999999982
1257.20162288822 0.839671846340199 0
1257.19147968135 0.839670741594513 0
1257.18133653293 0.839669635474162 0
1257.17119344289 0.83966853199988 0
1257.16105041127 0.839667427614297 0
1257.15090743804 0.839666323632722 0
1257.14076452324 0.839665217842851 0
1257.13062166683 0.839664114700399 0
1257.12047886885 0.83966300886149 0
1257.11033612925 0.839661905660039 0
1258.61628096119 0.839532049763533 0.00099949999999982
1260.11209692027 0.839402343227172 0.00199799999999994
1258.59601681758 0.839529843302665 0.00099949999999982
1257.06978046832 0.839657486758745 0
1257.05963802071 0.839656382972385 0
1257.04949563153 0.83965527692504 0
1257.03935330075 0.839654172624548 0
1257.02921102837 0.839653068299665 0
1257.01906881441 0.839651963511792 0
1257.00892665888 0.839650856901116 0
1256.99878456175 0.839649753373276 0
1256.988642523 0.839648649829094 0
1256.97850054268 0.839647544023006 0
1256.96835862077 0.83964643907441 0
1256.95821675728 0.839645333219292 0
1256.94807495223 0.839644227331981 0
1256.93793320558 0.839643122742277 0
1256.92779151734 0.839642018128273 0
1256.91764988751 0.839640913040566 0
1256.90750831606 0.839639809261953 0
1256.89736680302 0.839638705008611 0
1256.88722534842 0.839637598045922 0
1256.87708395224 0.839636492403124 0
1256.86694261444 0.839635388949556 0
1256.85680133505 0.839634284131682 0
1256.84666011411 0.839633177063808 0
1258.47473678405 0.839499260286355 0.00099949999999982
1256.82638150364 0.83963096950913 0
1256.81624045789 0.839629862796545 0
1256.80609947053 0.839628759173102 0
1256.7959585416 0.83962765240025 0
1256.78581767106 0.839626548717638 0
1256.77567685897 0.839625441450496 0
1256.76553610527 0.839624337263128 0
1256.75539540996 0.839623233038243 0
1256.7452547731 0.839622126130156 0
1256.73511419462 0.83962102230284 0
1257.12774663752 0.839520109129351 0.00099949999999982
1256.71483703455 0.839618812321963 0
1256.70469663129 0.839617706190178 0
1256.69455628642 0.83961660179963 0
1256.68441599999 0.839615495158818 0
1256.67427577197 0.839614389824203 0
1256.66413560236 0.839613284449928 0
1256.65399549114 0.839612179944667 0
1256.64385543832 0.839611074966326 0
1256.63371544394 0.839609968192162 0
1256.62357550794 0.839608864475629 0
1256.61343563038 0.839607757640332 0
1256.60329581122 0.839606652542733 0
1256.59315605046 0.839605547420656 0
1256.58301634812 0.839604441822601 0
1256.57287670419 0.839603335746264 0
1256.56273711865 0.839602231872554 0
1256.55259759155 0.839601124414219 0
1256.54245812288 0.839600018258628 0
1256.53231871256 0.839598915178268 0
1256.52217936069 0.839597808078967 0
1256.51204006724 0.839596701829195 0
1256.50190083217 0.839595597785019 0
1256.49176165553 0.83959449103103 0
1256.48162253729 0.839593385590129 0
1256.47148347744 0.83959228145673 0
1256.46134447602 0.839591175069729 0
1256.45120553299 0.839590069544584 0
1256.44106664841 0.839588962201652 0
1256.43092782221 0.839587858393769 0
1256.42078905443 0.839586751889919 0
1256.41065034506 0.839585645801496 0
1256.40051169409 0.8395845410137 0
1256.39037310154 0.839583434423223 0
1256.3802345674 0.839582328698009 0
1256.37009609169 0.839581222045804 0
1256.35995767439 0.839580116256638 0
1256.34981931548 0.839579010880488 0
1256.339681015 0.839577904592692 0
1256.32954277291 0.839576799602593 0
1256.31940458922 0.839575694148372 0
1256.30926646396 0.83957458688327 0
1256.29912839708 0.839573483130915 0
1256.28899038862 0.839572376255971 0
1256.27885243857 0.839571270237968 0
1256.26871454693 0.839570164631177 0
1256.25857671372 0.839569057665239 0
1256.2484389389 0.839567952002287 0
1256.23830122251 0.839566845870606 0
1256.22816356451 0.839565740152353 0
1256.21802596494 0.83956463307248 0
1256.20788842377 0.839563527727931 0
1256.19775094099 0.83956242281052 0
1256.18761351662 0.83956131652969 0
1256.17747615069 0.839560208886324 0
1256.16733884316 0.839559103444626 0
1256.15720159404 0.839557997073223 0
1256.14706440331 0.839556892011385 0
1256.13692727097 0.839555786918539 0
1257.26535880734 0.839438523141529 0.00099949999999982
1256.11665692069 0.839553574874484 0
1256.1065199636 0.839552466578511 0
1256.09638306488 0.839551362265103 0
1256.0862462246 0.839550254803362 0
1256.07610944271 0.839549149098228 0
1256.0659727192 0.839548044246632 0
1256.05583605414 0.839546936256249 0
1256.04569944749 0.839545830011924 0
1256.03556289928 0.839544721966174 0
1256.02542640946 0.839543616558465 0
1256.01528997803 0.839542511118552 0
1256.00515360499 0.839541405643522 0
1255.99501729038 0.839540298372913 0
1255.98488103418 0.83953919240435 0
1255.9747448364 0.839538085072016 0
1255.96460869698 0.839536980832451 0
1255.95447261602 0.839535872542893 0
1255.94433659346 0.839534766011365 0
1255.93420062929 0.839533660791983 0
1255.92406472352 0.83953255420575 0
1255.91392887617 0.839531448028633 0
1255.90379308723 0.839530340938245 0
1255.89365735668 0.839529235600619 0
1255.88352168456 0.839528127563058 0
1255.87338607083 0.839527022614615 0
1255.86325051555 0.839525913621658 0
1255.85311501866 0.839524808164268 0
1255.84297958019 0.839523700904654 0
1255.83284420013 0.839522594058015 0
1255.82270887846 0.839521488512012 0
1255.81257361521 0.839520381601415 0
1255.80243841036 0.839519275116728 0
1255.79230326393 0.83951816770199 0
1255.78216817588 0.839517062490881 0
1255.77203314626 0.839515955028815 0
1255.76189817506 0.839514847529252 0
1255.75176326224 0.839513742227555 0
1255.74162840784 0.839512635118875 0
1255.73149361184 0.839511528874397 0
1255.72135887425 0.839510421705962 0
1255.71122419507 0.839509314963605 0
1255.70108957432 0.839508207291638 0
1255.69095501193 0.839507102705243 0
1255.68082050794 0.839505996313678 0
1255.6706860624 0.839504887663753 0
1255.66055167527 0.839503780332015 0
1257.40422139943 0.83936612488657 0.00099949999999982
1257.39409576596 0.839365019083629 0.00099949999999982
1255.63015613255 0.839500461686894 0
1255.620021979 0.839499353791793 0
1255.60988788385 0.839498248087637 0
1255.59975384714 0.839497139234879 0
1255.58961986878 0.839496034809127 0
1255.57948594887 0.83949492634973 0
1255.56935208735 0.839493819633211 0
1256.27456741131 0.83938865341984 0.00099949999999982
1255.54908833802 0.839491606580237 0
1255.53895465173 0.839490497997843 0
1255.52882102385 0.839489390725095 0
1255.51868745436 0.839488284313156 0
1255.50855394331 0.839487176105227 0
1255.49842049062 0.839486070966097 0
1255.48828709637 0.839484962687092 0
1255.4781537605 0.839483857050783 0
1255.46802048304 0.839482749608194 0
1255.45788726401 0.839481641249341 0
1255.44775410337 0.839480534633918 0
1255.43762100115 0.839479427544514 0
1255.42748795731 0.839478321317453 0
1255.4173549719 0.83947721283619 0
1255.40722204491 0.839476105223182 0
1255.3970891763 0.839474999796637 0
1255.38695636608 0.839473893014114 0
1255.3768236143 0.839472783969513 0
1255.36669092093 0.839471676680921 0
1255.35655828595 0.839470570255769 0
1256.63888000681 0.839348342079875 0.00099949999999982
1256.62875620256 0.839347235422204 0.00099949999999982
1257.90096429814 0.839225153752771 0.00199799999999994
1257.89084937353 0.839224048641468 0.00199799999999994
1256.59839255713 0.839343917510021 0.00099949999999982
1256.38026901493 0.839349566658413 0.00099949999999982
1255.28566121103 0.839462822216852 0
1255.27552904311 0.839461716010247 0
1255.26539693366 0.839460605763598 0
1255.25526488257 0.839459500373485 0
1255.24513288989 0.839458392739096 0
1255.23500095561 0.839457285518399 0
1255.22486907976 0.839456176938856 0
1255.70075664522 0.839354891204928 0.00099949999999982
1255.69063370465 0.839353785098947 0.00099949999999982
1255.68051082241 0.839352678064882 0.00099949999999982
1255.67038799852 0.839351571899239 0.00099949999999982
1255.66026523295 0.839350464811461 0.00099949999999982
1256.12605539366 0.83924930690163 0.00199799999999994
1256.59185953612 0.839148277014497 0.00299549999999993
1256.58175467388 0.839147174005215 0.00299549999999993
1257.99943393658 0.838847043045378 0.00598199999999993
1256.56155655347 0.839144966554195 0.00299549999999993
1256.07551376037 0.839243783972565 0.00199799999999994
1256.54134343122 0.839142757699004 0.00299549999999993
1255.57934244036 0.839341621742593 0.00099949999999982
1256.04517346937 0.839240468263868 0.00199799999999994
1256.51101847951 0.839139444175517 0.00299549999999993
1257.45284083111 0.838938873804402 0.00498749999999992
1256.49081736114 0.839137235448368 0.00299549999999993
1255.04266186865 0.839436257507801 0
1254.86464053772 0.839303590235837 0.00099949999999982
1254.85451848017 0.83930248355647 0.00099949999999982
1254.84439648096 0.839301376405738 0.00099949999999982
1255.00215009443 0.839431827486277 0
1254.99201956097 0.839430718675185 0
1254.98188908591 0.839429611626028 0
1254.97175866925 0.839428504099852 0
1254.96162831098 0.839427396547224 0
1254.95149801113 0.839426288511501 0
1254.9413677697 0.83942518001548 0
1254.93123758666 0.839424072369463 0
1254.92110746204 0.839422964248144 0
1254.91097739583 0.839421855662335 0
1254.900847388 0.839420749269192 0
1254.89071743859 0.839419640619344 0
1255.99977207987 0.839303104270013 0.00099949999999982
1255.98965098759 0.839301998072972 0.00099949999999982
1254.86033542001 0.839416318062274 0
1254.85020570417 0.839415210188476 0
1254.84007604674 0.839414101399818 0
1254.82994644768 0.839412995687655 0
1254.81981690709 0.839411884173478 0
1254.80968742488 0.839410777522672 0
1254.79955800105 0.839409670387224 0
1254.78942863565 0.839408561450821 0
1254.77929932864 0.839407453816476 0
1254.76917008004 0.839406345270696 0
1254.75904088985 0.839405237136679 0
1254.74891175809 0.839404128091593 0
1254.7387826847 0.839403021220655 0
1254.72865366975 0.83940191122605 0
1254.7185247132 0.839400803428051 0
1254.70839581506 0.839399695145183 0
1254.69826697532 0.839398586837754 0
1254.688138194 0.839397478060797 0
1254.67800947107 0.839396370582868 0
1254.66788080655 0.839395262181095 0
1254.65775220042 0.839394154648377 0
1254.64762365271 0.839393045317847 0
1254.6374951634 0.839391937280503 0
1254.62736673252 0.839390827436612 0
1254.61723836001 0.839389721565174 0
1254.60711004589 0.839388613434852 0
1254.59698179021 0.839387503508116 0
1254.5868535929 0.839386396659517 0
1254.57672545403 0.839385286678009 0
1254.56659737356 0.839384178437622 0
1254.55646935149 0.839383070166593 0
1254.54634138783 0.839381961432727 0
1254.53621348256 0.839380853985508 0
1254.52608563567 0.839379746527345 0
1254.51595784721 0.839378636810354 0
1254.50583011715 0.83937752839834 0
1254.49570244551 0.83937641950885 0
1254.48557483227 0.839375310600969 0
1254.47544727744 0.839374202103627 0
1255.9307095538 0.839246275227164 0.00099949999999982
1255.92059079582 0.83924516516463 0.00099949999999982
1254.44507232478 0.839370876434738 0
1254.43494500355 0.839369766932659 0
1254.4248177407 0.839368660066324 0
1254.41469053626 0.839367550949945 0
1254.40456339022 0.839366442247605 0
1254.39443630256 0.839365335292655 0
1254.38430927334 0.839364224310073 0
1254.37418230251 0.839363116856868 0
1254.36405539008 0.839362008040859 0
1254.35392853607 0.839360898312816 0
1254.34380174047 0.83935978943467 0
1254.33367500328 0.839358680528103 0
1254.32354832446 0.839357573374981 0
1254.3134217041 0.839356461743542 0
1254.3032951421 0.839355354978775 0
1254.29316863851 0.839354246403118 0
1254.28304219332 0.839353137358323 0
1254.27291580652 0.839352029173589 0
1254.26278947817 0.839350918286936 0
1254.2526632082 0.839349810484901 0
1254.24253699663 0.839348701320701 0
1254.23241084347 0.839347592576602 0
1254.22228474871 0.839346483801262 0
1254.21215871236 0.839345374542724 0
1254.20203273442 0.839344265265798 0
1254.19190681488 0.839343156411809 0
1254.18178095371 0.839342049295787 0
1254.17165515098 0.839340938585828 0
1254.16152940664 0.839339830087475 0
1254.15140372071 0.839338720664695 0
1254.14127809318 0.839337611653019 0
1254.13115252406 0.839336502616097 0
1254.12102701334 0.839335393554702 0
1254.11090156103 0.83933428401638 0
1254.10077616714 0.839333174439876 0
1254.09065083163 0.839332066181938 0
1254.08052555455 0.839330955662389 0
1254.07040033585 0.839329848232546 0
1254.06027517557 0.839328737663104 0
1254.05015007371 0.839327627947013 0
1254.04002503022 0.839326519990098 0
1254.02990004512 0.839325411997207 0
1254.01977511845 0.839324301299714 0
1254.00965025018 0.839323192363965 0
1253.99952544033 0.839322081619163 0
1253.98940068889 0.839320972623073 0
1253.97927599583 0.839319864486986 0
1253.96915136117 0.839318754987438 0
1253.9590267849 0.839317646790394 0
1253.94890226705 0.839316536353988 0
1253.9387778076 0.839315427199699 0
1253.92865340658 0.839314316257552 0
1253.91852906393 0.839313208835682 0
1253.90840477967 0.839312100052337 0
1253.89828055384 0.839310989465211 0
1253.88815638639 0.839309881066499 0
1253.87803227737 0.839308770415949 0
1253.86790822675 0.839307661078247 0
1253.85778423451 0.839306552584774 0
1253.84766030067 0.839305443188005 0
1253.83753642528 0.839304331535319 0
1255.68461765707 0.839163433672819 0.00099949999999982
1257.52158879646 0.839022689020279 0.00199799999999994
1253.80717599105 0.839301005293777 0
1253.79705234918 0.839299895753243 0
1253.78692876572 0.839298786177522 0
1253.77680524067 0.839297676126879 0
1253.76668177404 0.839296565606379 0
1253.75655836577 0.839295458166629 0
1253.55518008659 0.839158767426607 0.00099949999999982
1253.736315348 0.839293239200314 0
1253.72619211492 0.83929212944999 0
1253.71606894028 0.839291017903927 0
1253.70594582406 0.839289907648488 0
1253.69582276622 0.839288798705929 0
1253.68569976675 0.839287690613465 0
1253.67557682569 0.839286580725948 0
1253.66545394305 0.839285469913682 0
1253.65533111884 0.839284359070099 0
1253.645208353 0.839283250428529 0
1253.63508564557 0.839282140415448 0
1253.62496299655 0.839281030381407 0
1253.61484040591 0.839279921652435 0
1253.60471787367 0.839278812444089 0
1253.59459539984 0.839277701427531 0
1253.58447298442 0.83927659127067 0
1253.57435062739 0.839275482426477 0
1253.56422832878 0.839274371327088 0
1253.55410608856 0.839273262422127 0
1253.54398390672 0.839272153045163 0
1253.53386178327 0.839271044078645 0
1253.52373971827 0.839269931532318 0
1253.51361771167 0.839268822069946 0
1253.50349576349 0.83926771079203 0
1253.49337387369 0.839266601712462 0
1253.48325204231 0.839265491266823 0
1253.47313026932 0.839264381239774 0
1253.46300855471 0.839263272967124 0
1253.45288689855 0.839262160216031 0
1253.44276530076 0.839261051434084 0
1253.4326437614 0.839259940409846 0
1253.4225222804 0.839258832455777 0
1253.41240085778 0.839257723150822 0
1253.40227949358 0.839256612026257 0
1253.39215818782 0.839255499994907 0
1253.38203694044 0.839254391037566 0
1253.37191575148 0.839253280280835 0
1253.36179462091 0.839252169936426 0
1253.35167354877 0.839251059123817 0
1253.34155253502 0.839249948714522 0
1253.33143157967 0.839248839176005 0
1253.32131068271 0.839247729160542 0
1253.31118984415 0.839246619113152 0
1253.30106906397 0.83924550992941 0
1253.2909483422 0.839244398939031 0
1253.28082767886 0.83924328747301 0
1253.27070707393 0.839242176427451 0
1253.26058652737 0.83924106802176 0
1253.25046603921 0.839239957356224 0
1253.24034560946 0.839238847110186 0
1253.23022523813 0.839237735501508 0
1253.2201049252 0.839236624754765 0
1253.20998467064 0.839235516196532 0
1253.1998644745 0.839234405386953 0
1253.18974433675 0.839233295001925 0
1253.17962425738 0.839232185465793 0
1253.16950423642 0.839231074578166 0
1253.15938427393 0.83922996099244 0
1253.14926436979 0.839228852703128 0
1253.13914452408 0.839227740834896 0
1253.12902473677 0.839226630275706 0
1253.11890500785 0.839225520568574 0
1253.10878533735 0.83922440905093 0
1253.0986657252 0.8392233006244 0
1253.08854617144 0.83922219083561 0
1253.07842667613 0.839221077902565 0
1253.06830723918 0.839219968940736 0
1253.05818786066 0.839218857289852 0
1253.04806854054 0.839217746493837 0
1253.03794927883 0.839216635231118 0
1253.0278300755 0.839215525707731 0
1253.01771093058 0.839214414825705 0
1253.00759184405 0.839213304358695 0
1252.99747281594 0.839212192534436 0
1252.98735384623 0.839211082002808 0
1252.97723493493 0.839209970560959 0
1252.96711608203 0.839208859979706 0
1252.95699728756 0.839207748034694 0
1252.94687855144 0.839206639175129 0
1252.93675987375 0.839205527176543 0
1252.92664125444 0.83920441736292 0
1252.91652269355 0.839203305750084 0
1252.90640419105 0.839202194992863 0
1252.89628574697 0.839201083769459 0
1252.88616736124 0.839199974737071 0
1252.87604903397 0.839198861216078 0
1252.86593076508 0.839197751233249 0
1252.85581255458 0.839196640777978 0
1252.84569440247 0.839195530294639 0
1252.83557630877 0.839194418896469 0
1252.82545827348 0.839193307463207 0
1252.81534029658 0.839192196898053 0
1252.80522237809 0.839191085851637 0
1252.79510451801 0.839189973890669 0
1252.78498671633 0.839188862785893 0
1252.77486897303 0.839187752991337 0
1252.76475128815 0.839186640496497 0
1252.75463366167 0.839185530202471 0
1252.74451609359 0.839184418530611 0
1252.73439858388 0.839183309061255 0
1252.72428113261 0.839182195567586 0
1252.7141637397 0.839181086932503 0
1252.70404640522 0.839179974259744 0
1252.69392912915 0.839178862460045 0
1252.68381191144 0.8391777532909 0
1252.67369475217 0.839176640086858 0
1252.66357765128 0.83917552953076 0
1252.65346060878 0.839174418944621 0
1252.64334362472 0.83917330610167 0
1252.63322669901 0.839172196787867 0
1252.62310983172 0.83917108477969 0
1252.61299302284 0.839169973186586 0
1252.60287627237 0.839168860673821 0
1252.59275958029 0.839167750356399 0
1252.58264294662 0.839166638673524 0
1252.57252637134 0.839165527414364 0
1253.08674010815 0.83906403486206 0.00099949999999982
1253.07663245259 0.839062923414446 0.00099949999999982
1253.58074869787 0.838961556549786 0.00199799999999994
1253.57065001188 0.838960448905537 0.00199799999999994
1252.5219672262 0.839159972454983 0
1252.51185100122 0.83915885968846 0
1252.5017348346 0.839157750885802 0
1252.49161872638 0.839156638500522 0
1252.48150267658 0.83915552652782 0
1252.47138668516 0.839154415864233 0
1252.46127075213 0.839153304728155 0
1252.45115487752 0.839152192222208 0
1252.44103906131 0.839151080586098 0
1252.4309233035 0.839149969362642 0
1252.4208076041 0.839148856774473 0
1252.41069196312 0.839147744159093 0
1252.40057638051 0.839146634184222 0
1252.39046085628 0.839145523286722 0
1252.38034539049 0.83914441013888 0
1252.37022998308 0.839143299191668 0
1252.36011463405 0.839142188210378 0
1252.34999934344 0.839141075418625 0
1252.33988411121 0.839139965265375 0
1252.32976893739 0.839138852425021 0
1252.31965382196 0.839137741772937 0
1252.30953876492 0.839136630194383 0
1252.29942376628 0.839135518152365 0
1252.28930882602 0.839134407412291 0
1252.27919394422 0.83913329264572 0
1252.26907912078 0.839132182732816 0
1252.25896435573 0.839131071465079 0
1252.2488496491 0.839129958834982 0
1252.23873500087 0.839128846612648 0
1252.22862041104 0.839127734811092 0
1252.21850587962 0.839126622095606 0
1252.20839140659 0.839125510681953 0
1252.19827699196 0.839124398790027 0
1252.18816263574 0.839123286429236 0
1252.1780483379 0.839122175371821 0
1252.16793409846 0.83912106339491 0
1252.15781991743 0.839119950506651 0
1252.14770579482 0.839118838019805 0
1252.13759173059 0.839117726403333 0
1252.12747772479 0.839116612979305 0
1252.11736377738 0.839115501306871 0
1252.10724988834 0.839114390932552 0
1253.7441962634 0.838980582182481 0.00099949999999982
1253.73409112832 0.838979469800748 0.00099949999999982
1255.36094252835 0.838845811202178 0.00199799999999994
1253.7138846746 0.838977247174185 0.00099949999999982
1255.3407462868 0.838843589045984 0.00199799999999994
1253.69367845416 0.838975024882405 0.00099949999999982
1252.03648346267 0.839106608673079 0
1252.02637004064 0.839105498066251 0
1252.01625667703 0.839104383880858 0
1252.00614337182 0.839103272330788 0
1251.99603012502 0.839102159424 0
1251.98591693659 0.839101048263779 0
1251.97580380656 0.839099936176314 0
1251.96569073492 0.83909882451421 0
1251.95557772167 0.839097712377958 0
1251.94546476683 0.839096599322437 0
1251.93535187042 0.83909548578695 0
1251.92523903239 0.839094374453341 0
1251.91512625276 0.839093261763211 0
1251.9050135315 0.839092150809413 0
1251.89490086868 0.839091036278518 0
1251.88478826425 0.839089924380908 0
1251.87467571821 0.839088812458648 0
1251.86456323056 0.839087700507635 0
1251.8544508013 0.839086588526406 0
1251.5780235759 0.83893401185677 0.00099949999999982
1251.8342296539 0.839084364030217 0
1251.82411739986 0.83908324929895 0
1251.81400520417 0.839082138981737 0
1251.80389306688 0.839081026407596 0
1251.79378098803 0.839079912032374 0
1251.78366896754 0.839078801185744 0
1251.77355700547 0.83907768763922 0
1251.76344510176 0.839076576732421 0
1251.75333325648 0.839075462677882 0
1251.74322146959 0.839074350822744 0
1251.73310974112 0.839073236717996 0
1251.722998071 0.839072126580219 0
1251.71288645932 0.839071011523553 0
1251.70277490603 0.839069899554597 0
1251.69266341115 0.839068786229009 0
1251.68255197465 0.839067674194748 0
1251.67244059654 0.839066562138411 0
1251.66232927682 0.839065450050658 0
1251.6522180155 0.839064337050364 0
1251.64210681257 0.839063224460258 0
1251.63199566805 0.839062111395175 0
1251.62188458194 0.839060997866697 0
1251.61177355423 0.839059884741466 0
1251.40396766745 0.838921970574365 0.00099949999999982
1251.39386536171 0.838920859439276 0.00099949999999982
1251.58144804485 0.839056547004948 0
1251.57133725067 0.839055435543911 0
1251.5612265149 0.839054321834364 0
1251.55111583755 0.839053207652098 0
1251.54100521858 0.839052095665274 0
1251.53089465803 0.839050981873514 0
1251.52078415585 0.839049870272127 0
1251.51067371207 0.839048756864787 0
1251.50056332668 0.839047644315793 0
1251.49045299968 0.839046532181667 0
1251.48034273108 0.839045418684559 0
1251.4702325209 0.839044304719438 0
1251.46012236908 0.839043193389653 0
1251.45001227571 0.839042078026121 0
1251.43990224071 0.839040965751499 0
1251.42979226409 0.839039853887368 0
1251.41968234587 0.839038741116989 0
1251.40957248606 0.839037626972166 0
1251.39946268463 0.839036514576267 0
1251.38935294164 0.839035399488157 0
1251.37924325703 0.83903428703561 0
1251.36913363083 0.839033173221049 0
1251.35902406299 0.839032062051366 0
1251.34891455357 0.839030947733791 0
1251.33880510252 0.839029835611894 0
1251.32869570989 0.839028721683097 0
1251.31858637565 0.839027608619376 0
1251.3084770998 0.839026495514222 0
1251.29836788237 0.839025381057698 0
1251.28825872333 0.839024268346199 0
1251.27814962269 0.839023155162592 0
1251.26804058042 0.839022042846616 0
1251.25793159656 0.839020928716473 0
1251.24782267114 0.839019813664543 0
1251.23771380407 0.839018702587066 0
1251.22760499541 0.839017587926808 0
1251.21749624514 0.839016475462526 0
1251.20738755323 0.839015363853528 0
1251.19727891975 0.839014249104281 0
1251.18717034466 0.83901313566173 0
1251.17706182797 0.839012021741255 0
1251.16695336969 0.839010907799909 0
1251.1568449698 0.839009794714538 0
1251.14673662832 0.839008680708585 0
1251.13662834521 0.839007568450343 0
1251.12652012051 0.839006453951339 0
1251.11641195421 0.83900534075027 0
1251.10630384631 0.839004226630692 0
1251.09619579677 0.839003115153089 0
1251.08608780566 0.839001999636398 0
1251.0759798729 0.839000888543767 0
1251.06587199856 0.838999773867035 0
1251.05576418265 0.838998658265985 0
1251.04565642515 0.838997544420761 0
1251.03554872602 0.838996431430442 0
1251.02544108529 0.83899531797618 0
1251.0153335029 0.838994207147919 0
1251.00522597895 0.838993090965278 0
1250.99511851339 0.838991977860628 0
1250.98501110625 0.838990862954604 0
1250.9749037575 0.838989749346389 0
1250.96479646712 0.838988636597097 0
1250.9546892352 0.838987520273917 0
1250.94458206164 0.838986407908914 0
1250.93447494646 0.838985294635867 0
1250.92436788964 0.838984183110264 0
1250.91426089126 0.83898306710967 0
1250.90415395127 0.838981953302159 0
1250.89404706966 0.838980840355624 0
1250.88394024645 0.838979726485472 0
1250.87383348164 0.838978612145476 0
1250.86372677525 0.838977496892589 0
1250.85362012724 0.838976383831048 0
1250.84351353761 0.838975270739203 0
1250.83340700638 0.838974156726502 0
1250.82330053354 0.838973042692152 0
1250.81319411912 0.838971927733519 0
1250.80308776307 0.838970814968359 0
1250.79298146545 0.838969699504984 0
1250.7828752262 0.838968586241747 0
1250.77276904538 0.838967470719429 0
1250.76266292292 0.838966358738624 0
1250.75255685887 0.838965243601082 0
1250.7424508532 0.838964130226515 0
1250.73234490592 0.83896301637484 0
1250.72223901707 0.838961900705441 0
1250.7121331866 0.838960787685434 0
1250.70202741452 0.838959673303869 0
1250.69192170084 0.838958559326482 0
1250.68181604555 0.838957444886208 0
1250.67171044867 0.838956330419675 0
1250.66160491017 0.838955216802589 0
1250.65149943005 0.838954103165911 0
1250.64139400837 0.8389529868271 0
1250.63128864505 0.838951874463244 0
1250.6211833401 0.838950761630749 0
1250.61107809358 0.83894964520021 0
1250.60097290546 0.838948530969043 0
1250.5908677757 0.838947418052946 0
1250.58076270438 0.838946301982122 0
1250.57065769145 0.838945187661618 0
1250.56055273688 0.838944074660124 0
1250.55044784072 0.838942959841741 0
1250.54034300299 0.838941844099821 0
1250.5302382236 0.838940731898546 0
1250.52013350262 0.838939616991603 0
1250.51002884002 0.838938503388072 0
1250.49992423583 0.838937387983084 0
1250.48981969006 0.838936272546102 0
1250.47971520267 0.838935158418693 0
1250.46961077367 0.838934044259965 0
1250.45950640308 0.838932929178307 0
1250.44940209085 0.83893181629396 0
1250.439297837 0.838930702492929 0
1250.4291936416 0.838929585545414 0
1250.41908950458 0.838928471238484 0
1250.40898542594 0.838927357351292 0
1250.39888140571 0.838926242545724 0
1250.38877744384 0.838925129044131 0
1250.37867354039 0.838924013291095 0
1250.36856969535 0.838922897953012 0
1250.3584659087 0.838921783915909 0
1250.34836218043 0.838920669409517 0
1250.33825851056 0.838919554870787 0
1250.32815489908 0.838918439866543 0
1250.31805134603 0.83891732393958 0
1250.30794785132 0.838916211536397 0
1250.29784441501 0.838915096888827 0
1250.28774103709 0.838913982206502 0
1250.27763771758 0.838912866160865 0
1250.26753445647 0.838911751872191 0
1250.25743125373 0.838910637998537 0
1250.24732810938 0.838909523198312 0
1250.23722502344 0.838908407486929 0
1250.22712199592 0.838907291741158 0
1250.21701902679 0.838906176858547 0
1250.20691611603 0.838905062840374 0
1250.19681326368 0.838903947454269 0
1250.18671046973 0.838902832488063 0
1250.17660773418 0.838901717037272 0
1250.16650505699 0.838900603788802 0
1250.15640243823 0.838899487399319 0
1250.14629987784 0.83889837320342 0
1250.13619737585 0.838897258098174 0
1250.12609493224 0.838896143842542 0
1250.11599254702 0.838895028673975 0
1250.10589022025 0.838893910802216 0
1250.09578795181 0.838892799571268 0
1250.08568574175 0.838891684762947 0
1250.0755835901 0.838890569032368 0
1250.06548149685 0.838889453715097 0
1250.05537946201 0.838888337926179 0
1250.04527748556 0.838887222555263 0
1250.03517556749 0.838886108040109 0
1250.02507370784 0.838884992163925 0
1250.01497190655 0.838883878039816 0
1250.00487016366 0.838882762997229 0
1249.99476847919 0.838881646587882 0
1249.98466685311 0.838880531040547 0
1249.97456528538 0.838879418134723 0
1249.96446377608 0.838878301197362 0
1249.95436232518 0.838877185565838 0
1249.94426093263 0.838876072577184 0
1249.93415959852 0.838874955095545 0
1249.92405832278 0.838873840717475 0
1249.91395710541 0.838872726751221 0
1249.90385594645 0.838871610528783 0
1249.89375484589 0.838870494720743 0
1249.88365380374 0.838869378885673 0
1249.87355281997 0.838868263906157 0
1249.86345189458 0.838867148906543 0
1249.85335102757 0.838866034760586 0
1249.84325021902 0.838864915698562 0
1249.83314946878 0.838863804162908 0
1249.82304877699 0.838862686379051 0
1249.81294814358 0.838861571230378 0
1249.80284756855 0.838860456496863 0
1249.79274705193 0.838859339959681 0
1249.7826465937 0.838858224728016 0
1249.77254619388 0.838857108570143 0
1249.76244585245 0.838855992832641 0
1249.75234556942 0.838854877064845 0
1249.74224534479 0.838853761272767 0
1249.7321451785 0.838852648560901 0
1249.7220450706 0.838851532711475 0
1249.71194502112 0.83885041593251 0
1249.70184503003 0.838849300021665 0
1249.69174509733 0.838848184970528 0
1249.68164522301 0.838847069898781 0
1249.67154540712 0.83884595256609 0
1249.66144564959 0.838844838319142 0
1249.65134595045 0.838843722261727 0
1249.64124630971 0.838842607075759 0
1249.63114672735 0.838841491406873 0
1249.62104720342 0.83884037393089 0
1249.61094773786 0.838839259094427 0
1249.60084833069 0.838838143785753 0
1249.59074898191 0.838837028003164 0
1249.58064969152 0.838835912189949 0
1249.57055045954 0.838834795457572 0
1249.56045128593 0.838833680917985 0
1249.55035217074 0.838832563686643 0
1249.54025311391 0.838831449541558 0
1249.53015411547 0.838830333586225 0
1249.52005517545 0.838829216261372 0
1249.50995629381 0.838828101138177 0
1249.49985747058 0.838826984202959 0
1249.48975870572 0.83882586901962 0
1249.47965999925 0.838824753808641 0
1249.46956135117 0.8388236376786 0
1249.45946276149 0.838822521522303 0
1249.44936423019 0.838821405776413 0
1249.43926575726 0.838820291336107 0
1249.42916734276 0.838819172874752 0
1249.41906898664 0.838818057929241 0
1249.40897068894 0.838816939846815 0
1249.39887244959 0.83881582618969 0
1249.38877426864 0.838814709827368 0
1249.37867614611 0.838813592554658 0
1249.36857808196 0.838812476575622 0
1249.3584800762 0.838811360577264 0
1249.34838212883 0.838810244537995 0
1249.33828423985 0.838809128479137 0
1249.32818640926 0.838808012387859 0
1249.31808863706 0.838806896713135 0
1249.30799092325 0.838805780127518 0
1249.29789326785 0.838804663060576 0
1249.28779567083 0.838803547303045 0
1249.27769813219 0.838802431950246 0
1249.26760065194 0.838801315691014 0
1249.25750323009 0.838800198954825 0
1249.24740586665 0.838799081300225 0
1249.2373085616 0.838797965393045 0
1249.22721131491 0.838796850790881 0
1249.21711412664 0.838795733057665 0
1249.20701699673 0.838794617956978 0
1249.19691992526 0.838793499270885 0
1249.18682291216 0.838792384112451 0
1249.17672595745 0.838791267587576 0
1249.16662906114 0.838790150589343 0
1249.1565322232 0.838789035791486 0
1249.14643544366 0.838787918289356 0
1249.13633872252 0.838786801655482 0
1249.12624205975 0.83878568631556 0
1249.11614545539 0.838784568733445 0
1249.1060489094 0.838783453787984 0
1249.0959524218 0.838782337032447 0
1249.0858559926 0.83878121980622 0
1249.07575962179 0.838780103437882 0
1249.06566330936 0.838778987489422 0
1249.05556705533 0.838777870170704 0
1249.0454708597 0.838776753274022 0
1249.03537472246 0.838775636802425 0
1249.0252786436 0.83877452073512 0
1249.01518262315 0.838773403305972 0
1249.00508666107 0.83877228762355 0
1248.9949907574 0.838771169695137 0
1248.98489491209 0.83877005484124 0
1248.9747991252 0.838768936410659 0
1248.96470339669 0.838767820618721 0
1248.95460772656 0.838766704349426 0
1248.94451211481 0.83876558804897 0
1248.93441656147 0.838764470391149 0
1248.92432106653 0.838763352699963 0
1248.91422562997 0.838762237208531 0
1248.90413025179 0.838761120345261 0
1248.89403493202 0.838760003017991 0
1248.88393967063 0.838758886111008 0
1248.87384446762 0.83875777005161 0
1248.86374932302 0.838756652190697 0
1248.85365423682 0.838755535187811 0
1248.84355920897 0.838754419938433 0
1248.83346423951 0.838753303317325 0
1248.82336932847 0.838752184893346 0
1248.81327447578 0.838751069556006 0
1248.80317968152 0.83874995107677 0
1248.79308494566 0.83874883345735 0
1248.78299026815 0.83874771847278 0
1248.77289564905 0.838746600355483 0
1248.76280108836 0.838745482646502 0
1248.75270658606 0.838744365360786 0
1248.74261214214 0.838743248934779 0
1248.73251775664 0.838742130700306 0
1248.72242342948 0.838741015541613 0
1248.71232916073 0.838739897689158 0
1248.70223495035 0.838738781588279 0
1248.69214079836 0.838737664571149 0
1248.68204670475 0.838736547966833 0
1248.67195266957 0.838735429112586 0
1248.66185869275 0.83873431289253 0
1248.65176477433 0.838733195311064 0
1248.64167091428 0.838732079481147 0
1248.63157711262 0.838730961846208 0
1248.62148336936 0.838729844185348 0
1248.6113896845 0.838728726939542 0
1248.60129605803 0.838727609209906 0
1248.59120248995 0.838726491901815 0
1248.58110898028 0.838725373676126 0
1248.57101552897 0.838724257642672 0
1248.56092213607 0.838723139812865 0
1248.55082880155 0.83872202238869 0
1248.54073552541 0.838720906265392 0
1248.53064230766 0.838719788341478 0
1248.52054914832 0.8387186699388 0
1248.51045604735 0.838717553731917 0
1248.50036300476 0.838716437056096 0
1248.49027002058 0.838715318124179 0
1248.48017709478 0.838714201399349 0
1248.47008422738 0.838713083296563 0
1248.45999141834 0.83871196739125 0
1248.44989866771 0.838710848790024 0
1248.43980597545 0.838709732385757 0
1248.42971334159 0.838708614164137 0
1248.41962076612 0.838707497256641 0
1248.40952824905 0.838706378542243 0
1248.39943579037 0.838705261134345 0
1248.38934339006 0.838704144575824 0
1248.37925104815 0.838703026220934 0
1248.36915876464 0.83870190827525 0
1248.35906653949 0.838700792087347 0
1248.34897437276 0.83869967275322 0
1248.3388822644 0.83869855650123 0
1248.32879021444 0.838697437996895 0
1248.31869822287 0.838696319916741 0
1248.30860628967 0.838695204020469 0
1248.29851441486 0.83869408543127 0
1248.28842259848 0.838692966364021 0
1248.27833084047 0.838691849048014 0
1248.26823914081 0.838690733491034 0
1248.25814749956 0.838689614785069 0
1248.24805591672 0.8386884956138 0
1248.23796439225 0.838687379066042 0
1248.22787292617 0.838686261170003 0
1248.2177815185 0.838685142352846 0
1248.2076901692 0.838684024829037 0
1248.19759887829 0.838682907730585 0
1248.18750764578 0.83868178882968 0
1248.17741647166 0.838680670776837 0
1248.16732535592 0.838679554032302 0
1248.15723429855 0.838678436375805 0
1248.14714329955 0.838677319583265 0
1248.13705235899 0.83867619919656 0
1248.12696147677 0.838675083671591 0
1248.11687065295 0.838673965009125 0
1248.10677988751 0.838672847203168 0
1248.09668918049 0.838671728035459 0
1248.08659853183 0.838670611063433 0
1248.07650794156 0.838669493168935 0
1248.06641740972 0.838668373033351 0
1248.05632693625 0.838667255972185 0
1248.0462365212 0.838666136213968 0
1248.03614616447 0.838665021325519 0
1248.02605586616 0.838663901954997 0
1248.01596562622 0.838662784784912 0
1248.00587544465 0.838661667576842 0
1247.99578532153 0.838660545899819 0
1247.98569525679 0.838659428633843 0
1247.97560525039 0.838658312678681 0
1247.96551530243 0.838657191805564 0
1247.95542541285 0.838656074016553 0
1247.94533558163 0.838654957087957 0
1247.93524580881 0.83865383834151 0
1247.92515609438 0.838652720020313 0
1247.91506643835 0.838651601224863 0
1247.90497684069 0.838650483733285 0
1247.89488730141 0.83864936576718 0
1247.88479782053 0.838648246882592 0
1247.87470839805 0.83864712796763 0
1247.86461903395 0.838646010366546 0
1247.85452972823 0.838644891835857 0
1247.84444048089 0.838643774176338 0
1247.83435129197 0.838642654254877 0
1247.82426216142 0.838641536539592 0
1247.81417308926 0.838640417894953 0
1247.80408407548 0.838639299671364 0
1247.79399512009 0.838638181854945 0
1247.78390622307 0.838637063576599 0
1247.77381738448 0.838635943037631 0
1247.76372860421 0.838634828258643 0
1247.75363988236 0.8386337081153 0
1247.74355121891 0.838632588824221 0
1247.73346261384 0.838631470840645 0
1247.72337406715 0.838630352384623 0
1247.71328557887 0.83862923256995 0
1247.70319714895 0.838628115825087 0
1247.69310877739 0.838626998174684 0
1247.68302046424 0.838625878710718 0
1247.67293220949 0.838624759222987 0
1247.66284401315 0.838623639708053 0
1247.65275587517 0.838622522390657 0
1247.64266779557 0.838621403701433 0
1247.63257977438 0.838620284093778 0
1247.62249181156 0.838619166237293 0
1247.61240390716 0.838618046129914 0
1247.60231606111 0.838616929108458 0
1247.59222827342 0.838615811608818 0
1247.58214054413 0.838614692311408 0
1247.57205287322 0.838613573865622 0
1247.5619652607 0.838612454945257 0
1247.55187770657 0.83861133599795 0
1247.54179021082 0.838610217021733 0
1247.53170277348 0.838609097571121 0
1247.52161539452 0.838607978978882 0
1247.51152807396 0.838606859474304 0
1247.50144081178 0.838605740828095 0
1247.49135360799 0.838604621717242 0
1247.48126646262 0.838603501232408 0
1247.47117937563 0.838602382500842 0
1247.46109234697 0.838601266405579 0
1247.45100537673 0.838600145829042 0
1248.91777987405 0.838472439139597 0.00099949999999982
1250.37448119819 0.838344877375862 0.00199799999999994
1248.89762717169 0.838470204219528 0.00099949999999982
1247.41067273735 0.83859567219728 0
1247.40058605897 0.838594551925542 0
1247.39049943898 0.838593432960199 0
1248.88830418926 0.838464689141743 0.00099949999999982
1247.3703300325 0.838591196285876 0
1247.36024358764 0.838590076343458 0
1247.35015720116 0.838588957714264 0
1247.34007087307 0.838587838157004 0
1247.32998460334 0.838586720363385 0
1247.31989839202 0.838585599857375 0
1247.30981223909 0.838584480665778 0
1247.29972614453 0.838583362332507 0
1247.28964010835 0.838582243519208 0
1247.27955413055 0.838581124239844 0
1247.26946821116 0.83858000448414 0
1247.25938235016 0.838578884259546 0
1247.24929654754 0.838577765781791 0
1247.23921080331 0.838576646386692 0
1247.22912511744 0.83857552829476 0
1247.21903948993 0.838574410173816 0
1247.20895392082 0.838573290247202 0
1247.19886841012 0.838572169845544 0
1247.1887829578 0.838571050745942 0
1247.17869756387 0.83856993117754 0
1247.16861222835 0.838568810689755 0
1247.1585269512 0.838567691511553 0
1247.14844173246 0.838566571408495 0
1247.13835657209 0.838565452607807 0
1247.12827147009 0.838564334228186 0
1247.11818642643 0.838563216708464 0
1247.10810144118 0.838562096497873 0
1247.09801651431 0.838560977138132 0
1247.08793164584 0.838559856424884 0
1247.07784683576 0.838558737446514 0
1247.0677620841 0.838557615784666 0
1247.05767739079 0.838556498095487 0
1247.04759275588 0.838555377705879 0
1247.03750817934 0.838554258613233 0
1247.02742366119 0.838553139512806 0
1247.01733920144 0.838552018584964 0
1247.00725480005 0.838550900746744 0
1246.99717045706 0.838549780214044 0
1246.98708617243 0.838548661873421 0
1246.97700194622 0.838547539949006 0
1246.96691777838 0.838546421991622 0
1246.95683366895 0.838545300461069 0
1246.94674961787 0.838544182449531 0
1246.93666562518 0.838543062632423 0
1246.92658169085 0.838541944122074 0
1246.91649781493 0.838540823352435 0
1246.90641399741 0.838539702556729 0
1246.89633023827 0.838538583074362 0
1246.88624653752 0.83853746311261 0
1246.87616289514 0.838536344014156 0
1246.86607931117 0.838535223100242 0
1246.85599578555 0.838534104831207 0
1246.84591231836 0.838532982978476 0
1246.7954893622 0.838416640530393 0.00099949999999982
1246.73499678446 0.838300407008349 0.00199799999999994
1246.72493092724 0.838299290122888 0.00199799999999994
1246.66445727605 0.838183166249927 0.00299549999999993
1246.70480309583 0.838297054022856 0.00199799999999994
1246.64433962325 0.838180933326371 0.00299549999999993
1246.63428273614 0.838179816170811 0.00299549999999993
1246.47261367722 0.838262792546149 0.00199849999999979
1246.51293071015 0.838376840768042 0.00099949999999982
1246.50285635717 0.83837572198966 0.00099949999999982
1245.98803689786 0.838082750469539 0.00299549999999993
1246.23034737659 0.838227508715509 0.00199799999999994
1246.2202817828 0.838226392331547 0.00199799999999994
1245.70550128272 0.837933618902299 0.003992
1244.93839559535 0.83749574472726 0.0069754999999998
1245.93776277538 0.838077166152693 0.00299549999999993
1246.18004840027 0.838221924792427 0.00199799999999994
1246.16998309748 0.838220805133967 0.00199799999999994
1246.15991785296 0.838219689028097 0.00199799999999994
1245.89752536306 0.838072697430844 0.00299549999999993
1245.13050199585 0.837634545581279 0.00598199999999993
1245.37278846594 0.837779012924073 0.00498749999999992
1245.36274917699 0.837777898337979 0.00498749999999992
1245.35270994606 0.837776783743758 0.00498749999999992
1245.84727513466 0.838067116289591 0.00299549999999993
1246.34181317653 0.83835783352467 0.00099949999999982
1246.33173981404 0.83835671293411 0.00099949999999982
1246.56387175089 0.838501651977357 0
1246.55378997524 0.838500532844895 0
1246.54370825797 0.838499412345978 0
1246.53362659908 0.838498292270981 0
1246.52354499858 0.83849717126784 0
1246.51346345645 0.838496052462112 0
1246.50338197269 0.838494932294214 0
1246.49330054734 0.838493810313573 0
1246.48321918039 0.838492689645139 0
1246.4731378718 0.838491570280678 0
1246.46305662162 0.838490448670685 0
1246.45297542982 0.838489327906795 0
1246.44289429639 0.83848820890166 0
1246.43281322132 0.8384870889683 0
1246.42273220466 0.838485967684368 0
1246.41265124638 0.838484847257647 0
1246.40257034649 0.838483725917606 0
1246.392489505 0.838482604981717 0
1246.38240872187 0.838481485802081 0
1246.37232799712 0.838480365255529 0
1246.36224733077 0.838479243797548 0
1247.41006620711 0.8383653837052 0.00099949999999982
1249.49564218615 0.838139202161704 0.00299549999999993
1248.43775897189 0.838250547062889 0.00199799999999994
1247.37986204009 0.838362028015667 0.00099949999999982
1247.3697903724 0.838360908927433 0.00099949999999982
1246.301794416 0.838472524272286 0
1246.29171415816 0.838471403065481 0
1246.2816339587 0.838470282256389 0
1246.27155381763 0.83846916142242 0
1246.26147373491 0.838468041892273 0
1246.2513937106 0.838466920560501 0
1246.24131374464 0.83846580097647 0
1246.2312338371 0.838464678257739 0
1246.22115398791 0.83846355949787 0
1246.21107419712 0.838462438053027 0
1246.20099446472 0.838461316577395 0
1246.1909147907 0.838460195955105 0
1246.18083517504 0.838459076197594 0
1246.17075561778 0.838457954638999 0
1247.75767023997 0.838326325662259 0.00099949999999982
1246.15060031906 0.838455712757305 0
1246.14052093695 0.838454591551873 0
1246.13044161317 0.83845347253512 0
1246.12036234779 0.83845235127177 0
1246.11028314079 0.838451230428204 0
1246.10020399221 0.838450107772468 0
1246.09012490199 0.838448987307109 0
1246.08004587015 0.838447866812148 0
1246.06996689669 0.838446746298883 0
1246.0598879816 0.838445625751144 0
1246.04980912492 0.838444502951473 0
1246.03973032663 0.838443381903928 0
1246.02965158672 0.83844226082105 0
1246.01957290517 0.838441141041592 0
1246.009494282 0.838440019910299 0
1245.99941571721 0.83843889874941 0
1245.98933721082 0.838437777104444 0
1245.97925876283 0.838436654994566 0
1245.9691803732 0.838435535071324 0
1245.95910204194 0.838434414235256 0
1245.94902376904 0.83843329425905 0
1245.93894555457 0.838432170703702 0
1245.92886739851 0.838431048438857 0
1245.91878930078 0.838429929264968 0
1245.90871126144 0.838428807836539 0
1245.89863328049 0.838427686383148 0
1245.88855535792 0.838426565348564 0
1245.87847749374 0.838425443390746 0
1245.86839968793 0.838424322736314 0
1245.85832194048 0.838423202507522 0
1245.84824425142 0.838422080906499 0
1245.83816662075 0.838420959274687 0
1245.82808904848 0.838419836733852 0
1245.81801153458 0.838418715940514 0
1245.80793407906 0.838417594669179 0
1245.79785668193 0.838416472921914 0
1245.78777934317 0.838415352041243 0
1245.7777020628 0.83841423068515 0
1245.76762484082 0.83841310796968 0
1245.7575476772 0.838411988325991 0
1245.74747057198 0.838410865552285 0
1245.73739352514 0.83840974452775 0
1245.72731653669 0.838408622132818 0
1245.7172396066 0.838407501941856 0
1245.70716273491 0.83840637949398 0
1245.69708592156 0.838405260131527 0
1245.68700916661 0.838404137626006 0
1245.67693247004 0.838403015538172 0
1245.66685583184 0.838401895205034 0
1245.65677925206 0.838400771276469 0
1245.64670273067 0.838399649542172 0
1245.63662626762 0.838398530004955 0
1245.62654986293 0.83839740910369 0
1245.61647351667 0.838396285065575 0
1245.60639722878 0.83839516411197 0
1245.59632099927 0.838394042236557 0
1245.58624482815 0.838392920326589 0
1245.5761687154 0.838391799278122 0
1245.56609266105 0.838390675995675 0
1245.55601666509 0.838389554447955 0
1245.54594072747 0.838388434645137 0
1245.53586484825 0.83838731126784 0
1245.52578902743 0.838386189187591 0
1245.51571326495 0.838385069306163 0
1245.50563756089 0.83838394539498 0
1245.4955619152 0.838382824113621 0
1245.48548632787 0.838381703259245 0
1245.47541079893 0.838380581035823 0
1245.46533532835 0.838379460121916 0
1245.45525991618 0.838378336956865 0
1245.44518456239 0.838377215088927 0
1245.43510926697 0.838376093197729 0
1245.42503402993 0.838374971719733 0
1245.41495885128 0.838373849329023 0
1245.40488373099 0.838372727790907 0
1245.39480866909 0.838371606230543 0
1245.38473366556 0.838370484189148 0
1245.37465872044 0.838369360796289 0
1245.36458383367 0.838368240483142 0
1245.3545090053 0.838367117019291 0
1245.34443423532 0.838365994425904 0
1245.33435952372 0.838364872689701 0
1245.3242848705 0.838363750479407 0
1245.31421027564 0.838362629583542 0
1245.30413573921 0.838361505088399 0
1245.29406126113 0.838360384126084 0
1245.28398684143 0.838359261796991 0
1245.27391248011 0.838358139887602 0
1245.26383817717 0.838357017954773 0
1245.2537639326 0.838355895986279 0
1245.24368974643 0.838354773104597 0
1245.23361561864 0.838353650627978 0
1245.22354154919 0.83835253035201 0
1245.21346753814 0.838351406948353 0
1245.2033935855 0.838350283502022 0
1245.1933196912 0.838349163138125 0
1245.18324585532 0.838348038300779 0
1245.1731720778 0.838346917875474 0
1245.16309835864 0.838345796100096 0
1245.15302469789 0.838344672062367 0
1245.14295109549 0.838343551560243 0
1245.13287755147 0.838342428800877 0
1245.12280406587 0.838341304678408 0
1245.11273063862 0.838340183646782 0
1245.10265726977 0.838339059909604 0
1245.09258395927 0.83833793926173 0
1245.08251070716 0.838336816355109 0
1245.07243751343 0.838335693876368 0
1245.06236437808 0.838334571364536 0
1245.05229130109 0.838333449711204 0
1245.0422182825 0.838332326683907 0
1245.03214532227 0.838331204533072 0
1245.02207242046 0.838330080127719 0
1245.01199957701 0.838328958355859 0
1245.00192679192 0.838327837002028 0
1244.99185406521 0.838326714287927 0
1245.10785813818 0.838221720661421 0.00099949999999982
1244.97171255431 0.838324470104982 0
1244.96164000274 0.838323345969144 0
1244.95156750953 0.838322224023232 0
1244.94149507471 0.83832110072493 0
1244.93142269828 0.838319977390971 0
1244.92135038023 0.838318854916871 0
1244.91127812055 0.838317732860286 0
1244.90120591924 0.838316610326482 0
1244.89113377634 0.838315485985334 0
1244.88106169183 0.838314362956536 0
1244.87098966566 0.838313241665034 0
1244.86091769786 0.838312119467161 0
1244.85084578847 0.838310995451261 0
1244.84077393745 0.838309873198056 0
1244.83070214481 0.83830875002164 0
1244.82063041055 0.838307626814616 0
1244.81055873467 0.838306504018262 0
1244.80048711716 0.838305382089265 0
1244.79041555803 0.838304258799881 0
1244.78034405728 0.838303135918595 0
1244.77027261489 0.838302013901583 0
1244.76020123092 0.838300888745899 0
1244.75012990532 0.83829976667347 0
1244.74005863806 0.838298645011871 0
1244.72998742919 0.838297521987687 0
1244.7199162787 0.838296398934329 0
1244.70984518659 0.838295275406524 0
1244.69977415288 0.838294151864609 0
1244.68970317753 0.838293029170434 0
1244.67963226061 0.838291903774308 0
1244.66956140205 0.838290781919171 0
1244.65949060186 0.838289659144017 0
1244.64941986004 0.838288535886711 0
1244.63934917656 0.838287415719678 0
1244.62927855147 0.838286291516703 0
1244.61920798477 0.838285167742256 0
1244.60913747642 0.838284045700141 0
1244.59906702649 0.838282920972101 0
1244.58899663491 0.838281798878835 0
1244.57892630169 0.838280676764361 0
1244.56885602689 0.838279551496881 0
1244.55878581047 0.83827842798336 0
1244.54871565244 0.838277304443924 0
1244.53864555276 0.838276182207161 0
1244.52857551148 0.838275058168989 0
1244.51850552855 0.838273935873722 0
1244.50843560402 0.838272811772868 0
1244.49836573783 0.838271690305206 0
1244.48829593007 0.83827056437698 0
1244.47822618067 0.838269441522866 0
1244.46815648964 0.838268319079893 0
1244.45808685697 0.838267196611171 0
1244.44801728272 0.838266070564448 0
1244.43794776685 0.838264947595217 0
1244.42787830934 0.838263824597675 0
1244.41780891023 0.838262700676493 0
1244.40773956949 0.838261576735822 0
1244.39767028709 0.838260455880128 0
1244.38760106307 0.838259331870428 0
1244.37753189744 0.838258208287106 0
1244.36746279018 0.838257084668037 0
1244.35739374133 0.838255959695555 0
1244.34732475086 0.838254836021165 0
1244.33725581876 0.83825371231539 0
1244.32718694504 0.838252589474824 0
1244.31711812965 0.83825146749895 0
1244.30704937269 0.838250341928741 0
1244.29698067409 0.838249218554995 0
1244.28691203386 0.838248095596496 0
1244.27684345201 0.838246972168696 0
1244.26677492855 0.838245847378365 0
1244.25670646347 0.83824472388541 0
1244.24663805672 0.838243602150039 0
1244.23656970837 0.838242477715678 0
1244.22650141843 0.83824135191761 0
1244.66338816772 0.838141211497501 0.00099949999999982
1245.52711231402 0.837942422696293 0.00299549999999993
1245.51707058108 0.837941302251074 0.00299549999999993
1246.38083253539 0.83774300977836 0.00498749999999992
1248.11843579309 0.83734902828876 0.00895949999999979
1248.98227051047 0.837152224053523 0.0109394999999999
1248.53538237169 0.837248896039789 0.0099499999999999
1247.21463703977 0.837541873049251 0.0069754999999998
1246.33077726934 0.837737426357778 0.00498749999999992
1247.19461706715 0.83753964056363 0.0069754999999998
1246.74767417026 0.837636797627786 0.00598199999999993
1246.7376593254 0.837635682761466 0.00598199999999993
1246.29069776805 0.83773295774531 0.00498749999999992
1246.28067425888 0.83773183941031 0.00498749999999992
1248.89239151759 0.837142210199533 0.0109394999999999
1248.44545892145 0.837238875123819 0.0099499999999999
1246.68761243976 0.837630100188651 0.00598199999999993
1248.86245665753 0.837138873143574 0.0109394999999999
1247.97853255787 0.837333436753157 0.00895949999999979
1249.71647128397 0.8369414704609 0.0129154999999999
1250.14350485815 0.836842958716721 0.0139020000000001
1247.51161076475 0.837428117078438 0.00796799999999998
1247.50161409137 0.837427003477644 0.00796799999999998
1245.74361103328 0.837819186491766 0.003992
1244.85956612759 0.838015454417216 0.00199799999999994
1245.28652857151 0.837915577934915 0.00299549999999993
1246.56248884957 0.837878466567657 0.00299649999999996
1244.39240441168 0.83811096472081 0.00099949999999982
1244.38234657241 0.838109841971264 0.00099949999999982
1244.37228879144 0.838108717860827 0.00099949999999982
1243.91512781607 0.838206589512205 0
1243.90506139002 0.83820546591697 0
1243.89499502235 0.838204341391177 0
1243.88492871307 0.838203216837258 0
1243.87486246213 0.838202094031378 0
1243.86479626959 0.838200968534253 0
1243.85473013541 0.838199845229103 0
1243.84466405962 0.838198720555978 0
1243.83459804221 0.838197595420536 0
1243.82453208318 0.838196471135846 0
1243.81446618255 0.83819534593397 0
1243.80440034027 0.83819422248994 0
1243.79433455637 0.838193098117519 0
1243.78426883086 0.838191972836285 0
1243.77420316371 0.838190849301952 0
1243.76413755494 0.838189724395218 0
1243.75407200453 0.838188601251178 0
1243.7440065125 0.838187476742447 0
1243.73394107884 0.838186352196598 0
1243.72387570358 0.838185226293932 0
1243.71381038667 0.838184103481264 0
1243.70374512815 0.838182977961728 0
1243.69367992801 0.838181853746071 0
1243.68361478626 0.838180728173007 0
1243.67354970288 0.838179603908358 0
1243.66348467782 0.838178481829841 0
1243.65341971117 0.838177356169465 0
1243.64335480293 0.838176229143671 0
1243.63328995307 0.838175104768457 0
1243.62322516154 0.838173982126723 0
1243.61316042842 0.838172855907016 0
1243.60309575365 0.838171732777923 0
1243.59303113725 0.838170607830771 0
1243.58296657923 0.838169483298627 0
1243.57290207959 0.83816835829803 0
1243.56283763835 0.838167232378928 0
1243.55277325544 0.838166109983373 0
1243.54270893092 0.838164984450366 0
1243.5326446648 0.83816385844157 0
1243.52258045704 0.83816273418983 0
1243.51251630766 0.838161609454944 0
1243.50245221668 0.838160483360646 0
1243.49238818403 0.838159360802159 0
1243.48232420979 0.838158234205138 0
1243.47226029388 0.838157111582677 0
1243.46219643638 0.838155984928959 0
1243.45213263723 0.838154860918543 0
1243.44206889649 0.838153734652213 0
1243.43200521411 0.838152610577567 0
1243.42194159008 0.838151486918085 0
1243.41187802444 0.838150361457791 0
1243.4018145172 0.838149234638211 0
1243.3917510683 0.838148111777737 0
1243.38168767779 0.838146985787628 0
1243.37162434565 0.838145861545881 0
1243.36156107188 0.838144736378905 0
1243.35149785647 0.838143612073878 0
1243.34143469947 0.838142485081078 0
1243.33137160085 0.838141359825433 0
1243.32130856061 0.838140234994865 0
1243.31124557871 0.83813911102803 0
1243.30118265519 0.838137986127847 0
1243.29111979006 0.838136859876437 0
1243.28105698329 0.838135735371146 0
1243.27099423489 0.838134610841727 0
1243.26093154492 0.838133482728194 0
1243.25086891329 0.838132359459708 0
1243.24080634003 0.838131233952242 0
1243.23074382514 0.838130109314142 0
1243.2206813686 0.838128985515136 0
1243.21061897046 0.838127858585659 0
1243.20055663068 0.838126734302836 0
1243.19049434929 0.838125608204175 0
1243.18043212627 0.838124482966659 0
1243.17036996161 0.838123358584813 0
1243.16030785532 0.838122233299492 0
1243.15024580742 0.838121107527123 0
1243.14018381788 0.838119982614604 0
1243.13012188672 0.838118857241382 0
1243.12006001394 0.838117730938534 0
1243.10999819955 0.838116605058689 0
1243.09993644351 0.838115480919065 0
1243.08987474583 0.838114356319929 0
1243.07981310652 0.838113231231774 0
1243.06975152561 0.838112103902253 0
1243.05969000308 0.838110978324331 0
1243.0496285389 0.838109854489085 0
1243.03956713308 0.838108729289259 0
1243.02950578567 0.838107601840054 0
1243.01944449665 0.838106475699504 0
1243.009383266 0.838105350417167 0
1242.99932209368 0.838104226882025 0
1242.98926097974 0.838103101098883 0
1242.97919992418 0.838101975282898 0
1242.96913892702 0.838100848549893 0
1242.9590779882 0.838099724024507 0
1242.94901710778 0.838098597231313 0
1242.93895628571 0.838097473075121 0
1242.92889552206 0.838096344894559 0
1242.91883481676 0.838095220248516 0
1242.90877416982 0.838094095562629 0
1242.89871358124 0.838092970403988 0
1242.88865305105 0.838091843893636 0
1242.87859257926 0.838090716452428 0
1242.86853216581 0.838089592546826 0
1242.85847181073 0.838088467278639 0
1242.84841151404 0.838087340644144 0
1242.83835127571 0.838086214872105 0
1242.82829109577 0.838085089072269 0
1242.8182309742 0.83808396280116 0
1242.80817091099 0.838082837823845 0
1242.79811090613 0.838081712823864 0
1242.78805095966 0.838080586909787 0
1242.77799107158 0.838079459632237 0
1242.76793124188 0.838078333213727 0
1242.75787147052 0.838077208992463 0
1242.74781175757 0.838076081625232 0
1242.73775210299 0.838074955561373 0
1242.72769250677 0.838073829911664 0
1242.71763296893 0.838072703799052 0
1242.70757348945 0.83807157898364 0
1242.69751406832 0.83807045369591 0
1242.68745470557 0.838069327050461 0
1242.67739540123 0.83806819948172 0
1242.66733615526 0.838067073658093 0
1242.65727696768 0.838065946478462 0
1242.64721783846 0.838064821054537 0
1242.63715876762 0.838063694703465 0
1242.62709975511 0.838062570543776 0
1242.61704080098 0.8380614441443 0
1242.60698190523 0.838060317704904 0
1242.59692306785 0.838059191685203 0
1242.58686428883 0.838058066085283 0
1242.5768055682 0.838056939118624 0
1242.56674690593 0.838055813447401 0
1242.55668830203 0.838054687768299 0
1242.54662975652 0.838053559818601 0
1242.53657126938 0.838052434515088 0
1242.52651284059 0.838051308746294 0
1242.51645447017 0.838050182938679 0
1242.50639615816 0.838049054879544 0
1242.49633790448 0.838047930345043 0
1242.48627970922 0.838046801792434 0
1242.4762215723 0.838045677197647 0
1242.46616349376 0.838044549919164 0
1242.4561054736 0.838043423943284 0
1242.4460475118 0.838042297491532 0
1242.43598960839 0.838041170561705 0
1242.42593176332 0.838040045834788 0
1242.41587397665 0.838038917514565 0
1242.40581624838 0.838037790059117 0
1242.39575857843 0.838036666136851 0
1242.38570096686 0.838035539059356 0
1242.37564341368 0.838034411961777 0
1242.36558591886 0.83803328617146 0
1242.3555284824 0.838032159898619 0
1242.34547110433 0.838031032712548 0
1242.33541378461 0.838029906840063 0
1242.32535652331 0.838028778260468 0
1242.31529932036 0.83802765276645 0
1242.30524217577 0.838026526354246 0
1242.29518508955 0.838025400362392 0
1242.2851280617 0.838024273446029 0
1242.27507109223 0.838023146500856 0
1242.26501418112 0.838022020429227 0
1242.25495732842 0.838020892091921 0
1242.24490053404 0.838019767728304 0
1242.23484379803 0.838018641118148 0
1242.22478712046 0.83801751091912 0
1242.21473050123 0.838016386020656 0
1242.20467394035 0.838015259776996 0
1242.19461743784 0.838014133492544 0
1242.18456099371 0.838013006728842 0
1242.17450460792 0.838011880840964 0
1242.16444828053 0.838010753129251 0
1242.15439201151 0.838009625843709 0
1242.14433580087 0.838008498976029 0
1242.13427964863 0.838007370295824 0
1242.12422355472 0.838006245591178 0
1242.11416751919 0.838005118635185 0
1242.10411154204 0.838003990750273 0
1242.09405562325 0.838002865066326 0
1242.08399976285 0.83800173669789 0
1242.07394396078 0.838000611844447 0
1242.0638882171 0.837999484296932 0
1242.0538325318 0.837998356723359 0
1242.04377690487 0.837997229557547 0
1242.03372133631 0.837996102809853 0
1242.02366582612 0.837994975589499 0
1242.01361037428 0.837993849684426 0
1242.00355498082 0.837992722401817 0
1241.99349964575 0.837991594206827 0
1241.98344436904 0.837990467767023 0
1241.97338915071 0.837989340410206 0
1241.96333399075 0.837988213012189 0
1241.95327888916 0.837987086046468 0
1241.94322384592 0.837985959923017 0
1241.93316886109 0.837984830670218 0
1241.92311393457 0.837983706723972 0
1241.91305906646 0.837982577856619 0
1241.90300425671 0.837981450731437 0
1241.89294950534 0.837980323141727 0
1241.88289481233 0.83797919640575 0
1241.8728401777 0.837978068756363 0
1241.86278560144 0.837976941971395 0
1241.85273108356 0.837975813369377 0
1241.84267662404 0.837974686964026 0
1241.83262222288 0.837973560544044 0
1241.82256788009 0.83797243274667 0
1241.81251359567 0.837971305813945 0
1241.80245936962 0.837970178400723 0
1241.79240520197 0.837969049186726 0
1241.78235109268 0.837967923062312 0
1241.77229704173 0.837966796454054 0
1241.76224304917 0.837965668479113 0
1241.75218911498 0.837964540938065 0
1241.74213523915 0.837963413802029 0
1241.73208142169 0.837962286631626 0
1241.72202766261 0.837961158557073 0
1242.19816664878 0.837860925463709 0.00099949999999982
1242.18812175551 0.837859800324099 0.00099949999999982
1242.65422594968 0.837759692952577 0.00199799999999994
1242.64418997208 0.837758568522844 0.00199799999999994
1243.58647217544 0.837559854843332 0.003992
1243.10028982079 0.83765746360827 0.00299549999999993
1244.04260096337 0.83745900371396 0.00498749999999992
1244.50876564314 0.837359402267129 0.00598199999999993
1246.44362329593 0.837134174686471 0.0079714999999998
1246.43364019434 0.837133056054725 0.00797150000000002
1246.42365715055 0.837131937377749 0.00797150000000002
1246.88986819858 0.837032643737243 0.00896349999999979
1247.57979206592 0.83684396536718 0.0109444999999999
1245.87742726594 0.837057998766142 0.00895949999999979
1245.86745328598 0.837056881681254 0.00895949999999979
1244.42883753223 0.837350445092039 0.00598199999999993
1243.46639954496 0.837546397903031 0.003992
1242.98015800986 0.837643997158946 0.00299549999999993
1242.97013169423 0.837642872216882 0.00299549999999993
1242.48387147289 0.837740589918894 0.00199799999999994
1242.95007546313 0.83764062173421 0.00299549999999993
1243.41629331175 0.837540779402984 0.003992
1243.88252500499 0.837441064245262 0.00498749999999992
1242.92000854669 0.837637250110479 0.00299549999999993
1242.43372357566 0.837734965623373 0.00199799999999994
1242.50071731671 0.837443169193613 0.00399349999999976
1241.61520019375 0.837349011971995 0.00399400000000005
1241.83632773259 0.836477613681373 0.00996249999999999
1240.7967445383 0.836963372512864 0.00598599999999994
1240.78674333189 0.836962251244885 0.00598599999999994
1241.25303123226 0.836862519793064 0.00698149999999986
1240.29045081925 0.837058740139669 0.00498949999999987
1241.95434155265 0.837534086865591 0.00299649999999996
1241.94431563947 0.837532963111334 0.00299649999999996
1242.01140842 0.837241310610826 0.0049904999999999
1241.04877152509 0.837437747640377 0.00299649999999996
1241.91424485034 0.837529590813463 0.00299649999999996
1241.82707044419 0.837819302565933 0.00099949999999982
1241.81702770477 0.837818174149069 0.00099949999999982
1241.80698502367 0.837817047023747 0.00099949999999982
1241.79694240087 0.83781592120929 0.00099949999999982
1241.78689983634 0.837814794027715 0.00099949999999982
1241.77685733012 0.837813665932444 0.00099949999999982
1241.76681488221 0.83781254003163 0.00099949999999982
1241.27036208314 0.837910484191437 0
1241.26031100501 0.837909357454707 0
1241.25025998526 0.837908228911751 0
1241.2402090239 0.837907099448439 0
1241.23015812089 0.837905972177651 0
1241.22010727625 0.837904843988201 0
1241.21005648997 0.837903716215329 0
1241.20000576208 0.837902586633959 0
1241.18995509253 0.837901459698093 0
1241.17990448134 0.837900332279905 0
1241.5668145291 0.837800580910385 0.00099949999999982
1241.5567727827 0.837799451546762 0.00099949999999982
1241.93365118251 0.837699823945794 0.00199799999999994
1241.13971776789 0.837895821069864 0
1241.12966744848 0.83789469084565 0
1241.11961718745 0.837893562364864 0
1241.10956698474 0.837892436085435 0
1241.09951684043 0.837891305774722 0
1241.08946675451 0.8378901763205 0
1241.07941672695 0.837889048624046 0
1241.06936675773 0.837887921776624 0
1241.05931684689 0.837886792246399 0
1241.04926699442 0.837885664010349 0
1241.03921720031 0.837884535747699 0
1241.02916746458 0.83788340657455 0
1241.01911778718 0.837882280028859 0
1241.00906816819 0.837881149459485 0
1240.99901860756 0.837880021530555 0
1240.98896910527 0.837878894007758 0
1240.97891966136 0.837877765132594 0
1240.96887027583 0.837876635332587 0
1240.95882094869 0.837875506397762 0
1240.9487716799 0.837874378325211 0
1240.93872246946 0.837873250218712 0
1240.92867331741 0.837872120749268 0
1240.9186242237 0.837870993482887 0
1240.90857518837 0.83786986439384 0
1240.74862090078 0.837739931608456 0.00099949999999982
1240.88848091869 0.837867607054735 0
1240.87843205843 0.837866478774854 0
1240.86838325658 0.837865348248686 0
1240.85833451305 0.837864221691771 0
1240.8482858279 0.837863092430043 0
1240.83823720115 0.837861962264518 0
1240.82818863272 0.837860835618091 0
1240.81814012268 0.837859705837824 0
1240.808091671 0.837858576917242 0
1240.79804327768 0.837857448844962 0
1240.78799494273 0.837856319418762 0
1240.77794666615 0.837855190852657 0
1240.76789844796 0.837854060480521 0
1240.75785028813 0.837852932309167 0
1240.74780218667 0.83785180276414 0
1240.73775414357 0.837850674527975 0
1240.72770615883 0.837849545818583 0
1240.71765823248 0.83784841573983 0
1240.70761036448 0.837847287868043 0
1240.69756255484 0.837846159069573 0
1240.68751480354 0.837845031135293 0
1240.67746711063 0.837843901389966 0
1240.6674194761 0.837842771168443 0
1240.65737189993 0.837841642710682 0
1240.64732438215 0.837840512878681 0
1240.63727692271 0.837839384350138 0
1240.62722952166 0.837838254910217 0
1240.61718217895 0.837837126325762 0
1240.60713489464 0.837835995932856 0
1240.59708766868 0.83783486775012 0
1240.5870405011 0.837833737738875 0
1240.57699339185 0.837832610376454 0
1240.56694634095 0.837831482096085 0
1240.55689934843 0.837830352448606 0
1240.54685241428 0.837829222780862 0
1240.53680553849 0.837828093966927 0
1240.52675872108 0.837826964234141 0
1240.51671196204 0.837825834472194 0
1240.50666526134 0.83782470646651 0
1240.49661861902 0.837823576651308 0
1240.48657203508 0.837822446800378 0
1240.47652550949 0.83782131826746 0
1240.46647904228 0.837820187918114 0
1240.45643263342 0.837819059758895 0
1242.1882044171 0.837683092289738 0.00099949999999982
1242.17816668779 0.837681964806362 0.00099949999999982
1240.42630096508 0.837815672042492 0
1240.41625478964 0.837814543330648 0
1240.40620867259 0.837813412358462 0
1240.3961626139 0.837812283148389 0
1240.38611661357 0.837811153903955 0
1240.3760706716 0.837810025074914 0
1240.366024788 0.837808894886076 0
1240.35597896277 0.83780776554752 0
1240.34593319589 0.837806637079661 0
1240.33588748738 0.83780550680354 0
1240.32584183725 0.837804376936758 0
1240.31579624549 0.837803246604829 0
1240.3057507121 0.837802117571728 0
1240.29570523709 0.837800986741583 0
1240.2856598204 0.837799859426271 0
1240.27561446211 0.837798728083455 0
1240.26556916218 0.83779759894119 0
1240.25552392061 0.837796469314374 0
1240.24547873738 0.83779534145303 0
1240.23543361255 0.837794209551742 0
1240.22538854607 0.837793080736201 0
1240.21534353798 0.83779195011176 0
1240.20529858824 0.83779082079227 0
1240.19525369685 0.83778969189756 0
1240.18520886383 0.837788561625159 0
1240.17516408915 0.837787433555377 0
1240.1651193729 0.837786300561795 0
1240.15507471495 0.83778517376626 0
1241.6464971776 0.837657270869843 0.00099949999999982
1241.63646123843 0.837656145648248 0.00099949999999982
1240.12494837942 0.837781784347983 0
1240.11490395493 0.837780653439162 0
1240.10485958882 0.83777952249889 0
1240.09481528103 0.837778394643073 0
1240.08477103162 0.837777264529178 0
1240.07472684058 0.837776134389973 0
1240.0646827079 0.83777500466939 0
1240.05463863361 0.837773873138184 0
1240.04459461766 0.837772744256192 0
1240.0345506601 0.83777161355247 0
1240.02450676088 0.837770484602771 0
1240.01446292003 0.837769354299879 0
1240.00441913754 0.837768224400886 0
1239.99437541342 0.837767094483178 0
1239.98433174765 0.837765964970052 0
1239.97428814024 0.837764834983953 0
1239.9642445912 0.837763704532739 0
1239.95420110057 0.837762572274109 0
1239.94415766827 0.837761443978762 0
1239.93411429434 0.837760313883927 0
1239.92407097878 0.837759183313056 0
1239.91402772154 0.837758054940141 0
1239.90398452272 0.837756922529715 0
1239.89394138226 0.8377557923294 0
1239.88389830014 0.837754662967397 0
1239.87385527639 0.837753533142758 0
1239.86381231099 0.837752403289489 0
1239.85376940393 0.837751274294761 0
1239.84372655529 0.837750141282401 0
1239.833683765 0.837749011782337 0
1239.82364103306 0.837747882258239 0
1239.81359835948 0.837746751816766 0
1239.8035557443 0.837745620007215 0
1239.79351318748 0.837744489514295 0
1239.78347068896 0.837743362538478 0
1239.77342824886 0.837742229762583 0
1239.76338586709 0.837741100505676 0
1239.7533435437 0.83773996988547 0
1239.74330127869 0.83773883791377 0
1239.73325907202 0.837737709465386 0
1239.72321692375 0.837736576983735 0
1239.71317483382 0.837735447588593 0
1239.70313280226 0.837734316391074 0
1239.69309082906 0.83773318649075 0
1239.68304891422 0.83773205655675 0
1239.67300705778 0.837730923492256 0
1239.66296525967 0.837729795280776 0
1239.65292351993 0.837728664384901 0
1239.64288183852 0.837727535224782 0
1239.6328402155 0.837726403376019 0
1239.62279865085 0.837725272390305 0
1239.61275714456 0.837724142258406 0
1239.60271569663 0.837723011218757 0
1239.59267430707 0.837721880583243 0
1239.58263297585 0.837720751260435 0
1239.57259170301 0.837719619677592 0
1239.56255048855 0.837718488073895 0
1239.55250933244 0.837717358217983 0
1239.5424682347 0.837716227433645 0
1239.5324271953 0.837715097523609 0
1239.52238621426 0.837713966696345 0
1239.5123452916 0.837712835389234 0
1239.50230442729 0.837711705385948 0
1239.49226362134 0.837710574463887 0
1239.48222287377 0.837709443074638 0
1239.47218218457 0.83770831209805 0
1239.46214155372 0.837707181541223 0
1239.45210098121 0.837706051833638 0
1239.4420604671 0.837704919441281 0
1239.43202001135 0.837703788345456 0
1239.42197961394 0.837702658558891 0
1239.41193927492 0.837701526520639 0
1239.40189899426 0.837700395784993 0
1241.00069804476 0.837568955272162 0.00099949999999982
1239.38182223224 0.837698136028136 0
1239.37178212664 0.837697003873398 0
1239.36174207938 0.837695873474227 0
1239.3517020905 0.837694742146847 0
1239.34166215999 0.837693610349639 0
1239.33162228784 0.837692479857046 0
1239.32158247408 0.837691347121886 0
1239.31154271869 0.837690215678954 0
1239.30150302162 0.837689086883699 0
1239.29146338293 0.837687955383749 0
1239.28142380258 0.837686824751046 0
1239.27138428058 0.83768569453569 0
1239.26134481697 0.837684562063258 0
1239.25130541171 0.837683431342084 0
1239.24126606483 0.837682299257943 0
1239.23122677631 0.837681168482151 0
1239.22118754615 0.837680037223552 0
1239.21114837435 0.837678905945463 0
1239.20110926089 0.837677776414154 0
1239.19107020583 0.837676642851321 0
1239.18103120913 0.837675511487667 0
1239.17099227077 0.837674381866782 0
1239.1609533908 0.83767324911615 0
1239.15091456916 0.837672118993211 0
1239.14087580588 0.837670987955858 0
1239.13083710099 0.837669855550854 0
1239.12079845448 0.837668723121506 0
1239.11075986629 0.837667593776976 0
1239.10072133648 0.837666461288469 0
1239.09068286501 0.837665331445048 0
1239.0806444519 0.83766420023186 0
1239.07060609717 0.837663067665488 0
1239.0605678008 0.837661935945403 0
1239.05052956276 0.837660806874133 0
1239.04049138308 0.837659675097715 0
1239.03045326181 0.837658541079205 0
1239.02041519887 0.83765741147828 0
1239.01037719431 0.837656278723294 0
1239.00033924813 0.83765514639639 0
1238.99030136027 0.837654016705975 0
1238.9802635308 0.837652884320689 0
1238.97022575969 0.837651752345214 0
1238.70974064681 0.837502322763827 0.00099949999999982
1238.69971146944 0.837501192773775 0.00099949999999982
1238.68968235035 0.837500062320248 0.00099949999999982
1238.93008581833 0.837647228221126 0
1238.92004833896 0.837646096101898 0
1238.43908831479 0.837411837398601 0.00099949999999982
1237.94810398574 0.837177630657305 0.00199799999999994
1237.45713282603 0.836943479475717 0.00299549999999993
1238.40900977407 0.837408445709289 0.00099949999999982
1237.91804066273 0.83717424194741 0.00199799999999994
1237.90801967101 0.837173110836801 0.00199799999999994
1237.41706880122 0.83693896180157 0.00299549999999993
1238.36890586822 0.837403923787401 0.00099949999999982
1238.82975990839 0.837635913528319 0
1238.81972301239 0.837634782907774 0
1238.80968617473 0.837633651359809 0
1238.79964939543 0.837632520236909 0
1238.43724957073 0.837453250456073 0.00099949999999982
1239.16282642277 0.837348860390913 0.00199849999999979
1238.79041711427 0.837169731812391 0.00299649999999996
1239.4687516847 0.836689107762573 0.00598649999999978
1240.19438627551 0.836585076994045 0.00698249999999989
1236.93765902433 0.836735886894082 0.00498749999999992
1237.29003423732 0.836912565575432 0.003992
1238.36712567651 0.837445342785917 0.00099949999999982
1238.35709774417 0.837444212505317 0.00099949999999982
1238.69938841345 0.837621213186627 0
1238.68935227549 0.837620081743079 0
1238.67931619592 0.837618948488236 0
1238.6692801747 0.837617817432828 0
1238.65924421183 0.837616685455491 0
1238.64920830736 0.837615551681737 0
1238.63917246124 0.837614420089383 0
1238.62913667347 0.837613288032306 0
1238.61910094408 0.837612155490933 0
1238.60906527304 0.837611023823872 0
1238.59902966035 0.837609892111175 0
1238.58899410603 0.837608759941698 0
1238.57895861008 0.837607626842108 0
1238.56892317245 0.837606496839451 0
1238.5588877932 0.837605363675423 0
1238.54885247231 0.837604231382356 0
1238.53881720978 0.837603099069621 0
1238.5287820056 0.837601967605546 0
1238.51874685982 0.837600833449616 0
1238.50871177237 0.837599702374533 0
1238.49867674328 0.837598570386592 0
1238.48864177253 0.837597438808917 0
1238.47860686015 0.837596306323107 0
1238.46857200615 0.837595172907806 0
1238.45853721048 0.837594042136035 0
1238.44850247317 0.837592909550483 0
1238.43846779425 0.837591776062185 0
1238.4284331737 0.837590642977832 0
1237.85971895711 0.837292760107143 0.00099949999999982
1238.40836686347 0.837588380293565 0
1238.39833241799 0.837587245787431 0
1238.38829803085 0.837586114371882 0
1238.37826370206 0.837584982038308 0
1238.36822943164 0.837583849669427 0
1238.35819521959 0.837582715942103 0
1238.3481610659 0.837581583968352 0
1238.33812697055 0.837580451960066 0
1238.32809293356 0.837579319927244 0
1238.31805895493 0.837578186966415 0
1238.30802503465 0.837577055318623 0
1238.29799117275 0.837575921414989 0
1238.28795736921 0.837574788822694 0
1238.27792362402 0.837573656641154 0
1238.26788993716 0.837572525774005 0
1238.25785630867 0.83757139219157 0
1238.24782273858 0.837570257700103 0
1238.23778922685 0.837569125413003 0
1238.22775577344 0.837567993973308 0
1238.21772237839 0.837566861619197 0
1238.20768904174 0.837565727018606 0
1238.19765576341 0.837564595943065 0
1238.18762254342 0.837563464385408 0
1238.17758938183 0.837562329257144 0
1238.1675562786 0.837561196753728 0
1238.15752323373 0.837560063791605 0
1238.1474902472 0.837558932123432 0
1238.13745731903 0.837557799102927 0
1238.12742444923 0.837556666038078 0
1238.11739163779 0.837555532512829 0
1238.10735888471 0.837554399842222 0
1238.09732618997 0.837553268035829 0
1238.0872935536 0.837552134857394 0
1238.07726097561 0.83755100076876 0
1238.06722845593 0.837549870206538 0
1238.05719599463 0.837548736061408 0
1238.04716359169 0.837547603218923 0
1238.03713124712 0.837546469456517 0
1238.02709896086 0.837545338785459 0
1238.01706673302 0.837544203188674 0
1238.00703456352 0.837543070675212 0
1237.99700245238 0.837541938127488 0
1237.98697039962 0.837540803343024 0
1237.97693840517 0.837539673406592 0
1237.96690646911 0.837538538110559 0
1237.95687459138 0.837537406786624 0
1238.74189615409 0.837431818281848 0.00099949999999982
1239.51689966815 0.837326367378816 0.00199799999999994
1237.92679056137 0.83753400781023 0
1237.91675891704 0.837532874151494 0
1237.90672733105 0.837531741347542 0
1237.89669580341 0.837530608962933 0
1237.88666433413 0.837529476105552 0
1237.87663292322 0.837528341435396 0
1237.86660157067 0.837527208521437 0
1238.87516826989 0.837415308484411 0.00099949999999982
1238.86514570412 0.837414178060892 0.00099949999999982
1237.83651530026 0.837523809198472 0
1237.82648418108 0.837522677054084 0
1237.81645312025 0.837521544438631 0
1237.80642211781 0.837520409576107 0
1237.79639117372 0.837519276455164 0
1237.78636028798 0.837518143753554 0
1237.7763294606 0.837517010129861 0
1237.76629869157 0.837515877375421 0
1237.75626798091 0.837514743253577 0
1239.04838984692 0.837393730618811 0.00099949999999982
1237.73621040723 0.837512476274464 0
1237.72617987161 0.837511344295124 0
1237.71614939434 0.837510210942565 0
1237.70611897544 0.837509076682441 0
1237.69608861489 0.837507943714864 0
1237.68605831273 0.837506808505318 0
1237.67602806891 0.837505676378036 0
1237.66599788344 0.837504542436501 0
1237.65596775637 0.837503407138518 0
1237.64593768761 0.837502276257679 0
1237.63590767719 0.837501143124464 0
1237.62587772516 0.837500008186834 0
1237.61584783152 0.837498872774182 0
1237.60581799622 0.837497740446373 0
1239.33701508722 0.837362040966069 0.00099949999999982
1237.58576209872 0.837495473930693 0
1237.57573243844 0.83749434106741 0
1237.56570283651 0.837493207739323 0
1237.55567329296 0.837492073482783 0
1237.54564380775 0.837490940090269 0
1237.53561438092 0.837489805335696 0
1237.52558501246 0.837488670544727 0
1237.51555570234 0.837487538405555 0
1237.50552645056 0.837486405348939 0
1237.49549725713 0.837485271364294 0
1237.48546812209 0.837484136471532 0
1237.47543904541 0.837483001980334 0
1237.46541002707 0.837481869694051 0
1237.45538106708 0.837480735594043 0
1237.44535216546 0.837479601475561 0
1237.43532332218 0.83747846865143 0
1237.42529453724 0.837477335363282 0
1237.41526581068 0.837476200258 0
1237.40523714246 0.837475066908737 0
1237.3952085326 0.837473933082399 0
1237.38517998111 0.837472798787194 0
1237.375151488 0.837471663126641 0
1237.36512305321 0.837470530992658 0
1237.3550946768 0.837469396162942 0
1237.34506635876 0.837468261308793 0
1237.33503809903 0.83746712952838 0
1237.32500989768 0.837465994620898 0
1237.31498175467 0.837464861450364 0
1237.30495367003 0.837463726483143 0
1237.29492564378 0.837462590586156 0
1237.28489767585 0.837461458229257 0
1237.27486976629 0.837460324055266 0
1237.26484191509 0.837459189417701 0
1237.25481412223 0.837458056073932 0
1237.24478638773 0.837456921376894 0
1237.23475871162 0.837455785761707 0
1237.22473109386 0.837454651887287 0
1237.21470353444 0.837453518878197 0
1237.20467603338 0.837452384066905 0
1237.19464859067 0.837451250110772 0
1237.1846212063 0.837450116573587 0
1237.1745938803 0.83744898210775 0
1237.16456661264 0.837447848068889 0
1237.15453940335 0.83744671355459 0
1237.14451225241 0.837445579454287 0
1237.13448515983 0.837444444881021 0
1237.12445812558 0.837443312066498 0
1237.1144311497 0.837442176534692 0
1237.10440423219 0.837441041882289 0
1237.09437737303 0.837439907640624 0
1237.08435057219 0.837438774699951 0
1237.07432382975 0.837437638616837 0
1237.06429714565 0.83743650473804 0
1237.05427051992 0.837435369484345 0
1237.04424395255 0.837434234657531 0
1237.0342174435 0.837433102464213 0
1237.02419099283 0.83743196668621 0
1237.01416460052 0.837430831775899 0
1237.00413826654 0.837429698156654 0
1236.99411199094 0.837428563187286 0
1236.98408577368 0.837427429063221 0
1236.9740596148 0.837426293145939 0
1238.28557258499 0.837304704360379 0.00099949999999982
1238.27555515921 0.837303571360433 0.00099949999999982
1236.94398882349 0.8374228910185 0
1236.93396289797 0.83742175631682 0
1236.92393703078 0.837420623362345 0
1236.913911222 0.837419485936395 0
1236.90388547153 0.837418353364531 0
1236.89385977944 0.8374172176564 0
1238.59291284955 0.837282646889001 0.00099949999999982
1238.58289582456 0.837281513646731 0.00099949999999982
1236.86379025715 0.837413815283514 0
1236.85376479843 0.837412680361256 0
1236.84373939804 0.837411546281472 0
1236.83371405604 0.837410409509752 0
1236.82368877238 0.837409276272907 0
1236.81366354711 0.837408138998551 0
1236.80363838015 0.837407006590467 0
1236.79361327159 0.837405869702213 0
1236.78358822135 0.837404736350503 0
1236.77356322948 0.837403600738547 0
1236.76353829593 0.837402467774288 0
1236.75351342079 0.8374013303228 0
1236.74348860396 0.83740019729829 0
1236.73346384549 0.837399062017307 0
1236.7234391454 0.837397926268032 0
1236.71341450362 0.837396793144381 0
1236.7033899202 0.837395658226411 0
1236.69336539517 0.83739452150003 0
1236.68334092847 0.837393387408334 0
1236.67331652015 0.837392251066943 0
1236.66329217017 0.83739111692729 0
1236.65326787855 0.837389981857982 0
1236.64324364528 0.83738884632167 0
1236.63321947035 0.837387712531356 0
1236.04458625088 0.837072504847774 0.00199849999999979
1236.3198906903 0.837225932832699 0.00099949999999982
1235.39995531583 0.836746810443845 0.003992
1235.99656833861 0.837064247204922 0.00199799999999994
1235.68326473362 0.836903785692902 0.00299549999999993
1236.57311716576 0.837380906744198 0
1236.56309339907 0.837379770976185 0
1237.64331185237 0.837265759868842 0.00099949999999982
1237.63329685463 0.837264625245409 0.00099949999999982
1237.62328191519 0.837263491499696 0.00099949999999982
1236.52301002948 0.837375230791334 0
1236.51298655449 0.837374096650959 0
1236.50296313786 0.837372960713602 0
1236.49293977959 0.837371825630081 0
1236.48291647967 0.837370690078196 0
1236.47289323812 0.837369554491195 0
1236.46287005488 0.837368421105829 0
1236.45284693004 0.837367283238651 0
1236.44282386353 0.837366148904782 0
1236.43280085538 0.837365013649921 0
1236.42277790559 0.837363877923451 0
1236.41275501415 0.837362742617833 0
1236.40273218105 0.837361607722022 0
1236.39270940632 0.837360471463377 0
1238.12651305162 0.837224789776177 0.00099949999999982
1239.85030758621 0.837089257727874 0.00199799999999994
1241.57411576928 0.836953882409664 0.00299549999999993
1241.56411894223 0.836952750041326 0.00299549999999993
1243.2879458093 0.836817522844644 0.003992
1245.01178629355 0.836682448869102 0.00498749999999992
1243.26797317162 0.836815260764909 0.003992
1244.99182373978 0.836680189043613 0.00498749999999992
1243.2480007661 0.836812999883992 0.003992
1241.50416430113 0.836945957481151 0.00299549999999993
1237.42646092322 0.837233434186767 0.00099949999999982
1236.27256671347 0.837346861021281 0
1236.26254469655 0.837345726170887 0
1236.25252273804 0.837344588179711 0
1236.24250083786 0.837343453268664 0
1236.23247899604 0.837342317439052 0
1236.22245721258 0.837341181579962 0
1236.21243548747 0.837340045700788 0
1236.20241382072 0.837338909337651 0
1236.19239221233 0.83733777383778 0
1236.18237066226 0.837336639642313 0
1236.17234917056 0.837335502756236 0
1236.1623277372 0.837334367618373 0
1236.15230636224 0.837333229773184 0
1236.14228504561 0.837332095024105 0
1236.13226378729 0.837330961134236 0
1236.12224258737 0.837329823206759 0
1236.11222144579 0.837328687924148 0
1236.10220036257 0.837327551275353 0
1236.09217933765 0.837326418599205 0
1236.08215837113 0.837325280118647 0
1236.07213746293 0.837324145613031 0
1236.06211661311 0.837323008845719 0
1236.05209582161 0.837321873835554 0
1236.04207508849 0.83732073701373 0
1236.0320544137 0.837319601945018 0
1236.02203379729 0.837318465064148 0
1236.01201323923 0.8373173286069 0
1236.0019927395 0.837316193886882 0
1235.99197229815 0.83731505648301 0
1235.98195191512 0.837313922159415 0
1235.97193159047 0.837312784247256 0
1235.96191132416 0.837311648979696 0
1235.95189111623 0.837310511451598 0
1235.94187096664 0.837309376122604 0
1235.93185087539 0.837308240757888 0
1235.92183084251 0.837307103600085 0
1235.91181086798 0.837305967290136 0
1235.90179095179 0.837304832293137 0
1235.89177109395 0.837303695491184 0
1235.88175129447 0.837302559541939 0
1235.87173155332 0.837301424013491 0
1235.86171187055 0.837300286223864 0
1235.85169224609 0.837299152417603 0
1235.84167268001 0.837298014578832 0
1235.8316531723 0.837296877603357 0
1235.82163372293 0.837295741925271 0
1235.81161433192 0.837294604891348 0
1235.80159499925 0.837293469157645 0
1235.79157572494 0.837292332509131 0
1235.78155650899 0.837291195827978 0
1235.7715373514 0.837290059118037 0
1235.76151825211 0.837288925049583 0
1235.75149921118 0.837287788727 0
1235.74148022861 0.837286651490305 0
1235.73146130441 0.837285514227989 0
1235.72144243852 0.837284380041416 0
1235.71142363101 0.83728324182689 0
1235.70140488185 0.837282105800081 0
1235.69138619103 0.837280969757958 0
1235.68136755853 0.837279834565929 0
1235.67134898441 0.837278696687754 0
1235.66133046863 0.837277561001629 0
1235.6513120112 0.837276424387058 0
1235.64129361215 0.837275286420043 0
1235.63127527145 0.837274149743543 0
1235.62125698911 0.837273013054803 0
1235.61123876513 0.837271875441749 0
1235.60122059946 0.837270741358789 0
1235.59120249216 0.837269603693513 0
1235.58118444319 0.83726846776463 0
1235.57116645258 0.83726733092739 0
1235.56114852035 0.837266192726871 0
1235.55113064645 0.83726505716311 0
1235.54111283088 0.837263921125702 0
1235.53109507367 0.837262784625384 0
1235.52107737481 0.837261647640066 0
1235.51105973431 0.837260510180845 0
1235.50104215216 0.837259373590218 0
1235.49102462836 0.837258236960299 0
1235.48100716291 0.837257099867573 0
1235.47098975581 0.837255963627385 0
1235.46097240706 0.837254826469975 0
1235.45095511664 0.837253690623866 0
1235.44093788459 0.83725255252012 0
1235.43092071089 0.837251416171232 0
1235.42090359555 0.837250278893527 0
1235.41088653856 0.837249141601797 0
1235.4008695399 0.837248005608799 0
1235.3908525996 0.837246868696979 0
1235.38083571765 0.837245731318006 0
1237.11514529979 0.837110119637084 0.00099949999999982
1235.36080572166 0.837243456925029 0
1235.35078901474 0.837242321222817 0
1235.34077236618 0.837241183279744 0
1235.33075577597 0.837240046639146 0
1235.32073924412 0.837238908637126 0
1235.31072277063 0.837237771502382 0
1235.30070635544 0.837236636994609 0
1235.29068999863 0.83723549801534 0
1235.28067370016 0.837234361681387 0
1235.27065746005 0.837233223974509 0
1235.2606412783 0.837232086247973 0
1235.25062515489 0.837230949819024 0
1236.51149984231 0.83711119574057 0.00099949999999982
1235.23059675546 0.837228676900102 0
1235.22058080708 0.837227538611261 0
1235.21056491704 0.837226402074716 0
1235.20054908536 0.837225263720873 0
1235.19053331202 0.837224127570367 0
1235.18051759703 0.837222990057189 0
1235.17050194038 0.837221853397271 0
1235.16048634206 0.837220716718277 0
1235.15047080213 0.837219577777524 0
1235.14045532055 0.837218440150798 0
1235.1304398973 0.837217304270279 0
1235.12042453241 0.837216166139012 0
1235.11040922587 0.837215028423259 0
1235.10039397766 0.837213892444398 0
1235.09037878783 0.837212753345831 0
1235.08036365635 0.837211615983474 0
1235.07034858321 0.837210479042348 0
1235.06033356839 0.837209342960416 0
1235.05031861195 0.837208204178437 0
1235.04030371387 0.837207065819307 0
1235.03028887412 0.837205929642025 0
1235.02027409271 0.837204792558274 0
1235.01025936966 0.837203654545968 0
1235.00024470493 0.837202518295686 0
1234.99023009859 0.837201378907932 0
1234.9802155506 0.837200241253789 0
1234.97020106096 0.837199103582633 0
1234.96018662967 0.837197965869808 0
1234.9501722567 0.837196829475804 0
1234.94015794211 0.837195690826097 0
1234.93014368586 0.837194553473984 0
1234.92012948797 0.837193415213642 0
1234.91011534841 0.837192278695996 0
1234.90010126717 0.837191142155276 0
1234.89008724433 0.837190002030222 0
1234.88007327979 0.837188866761773 0
1234.87005937363 0.837187727466923 0
1234.8600455258 0.837186590805131 0
1234.85003173633 0.837185452339053 0
1234.84001800522 0.837184314291862 0
1234.83000433242 0.837183178432326 0
1234.81999071799 0.83718203899822 0
1234.80997716192 0.837180901302013 0
1234.79996366419 0.837179763584619 0
1234.78995022481 0.837178625394492 0
1235.0430552497 0.837078287913622 0.00099949999999982
1235.03305063573 0.837077150897525 0.00099949999999982
1235.02304608003 0.837076015190655 0.00099949999999982
1235.0130415826 0.837074877666287 0.00099949999999982
1235.00303714345 0.837073741013361 0.00099949999999982
1234.72988963992 0.837171800178839 0
1234.71987660889 0.83717066134054 0
1234.70986363618 0.837169525144242 0
1234.69985072185 0.837168385358293 0
1234.68983786582 0.83716724954807 0
1234.67982506817 0.837166110141976 0
1234.66981232887 0.837164972050368 0
1234.65979964791 0.837163834371933 0
1234.6497870253 0.837162696220777 0
1234.63977446105 0.837161557594791 0
1234.62976195514 0.837160419829121 0
1234.61974950756 0.837159282487529 0
1234.60973711836 0.837158142889203 0
1234.5997247875 0.837157005477389 0
1234.58971251494 0.837155869374926 0
1234.57970030075 0.837154730572499 0
1234.56968814489 0.837153592640963 0
1234.55967604743 0.837152452454783 0
1234.5496640083 0.837151314461743 0
1234.53965202751 0.837150176881175 0
1234.52964010506 0.837149039279237 0
1234.51962824097 0.837147900303639 0
1234.50961643524 0.837146761307966 0
1234.49960468785 0.837145623603768 0
1234.48959299878 0.837144486332518 0
1234.47958136808 0.837143347248418 0
1234.46956979571 0.8371422099118 0
1234.4595582817 0.837141070773792 0
1234.44954682604 0.8371399320391 0
1234.43953542873 0.837138793730532 0
1234.42952408976 0.83713765583562 0
1234.41951280913 0.837136517466817 0
1234.40950158684 0.837135379958464 0
1234.39949042289 0.837134241540513 0
1234.38947931729 0.837133103075944 0
1234.37946827006 0.83713196326567 0
1234.36945728116 0.837130825637445 0
1234.35944635063 0.837129686206822 0
1234.34943547843 0.837128548535178 0
1234.33942466456 0.837127411263431 0
1234.32941390903 0.837126272635395 0
1234.31940321187 0.837125132642652 0
1234.30939257309 0.837123992629062 0
1234.29938199262 0.837122856142291 0
1234.2893714705 0.83712171739407 0
1234.27936100673 0.837120578625408 0
1234.2693506013 0.8371194398231 0
1234.25934025422 0.837118301439799 0
1234.24932996549 0.837117162583582 0
1234.2393197351 0.837116024580687 0
1234.22930956308 0.837114884336868 0
1234.2192994494 0.83711374583952 0
1234.20928939405 0.837112608195487 0
1234.19927939704 0.837111469645233 0
1234.18926945835 0.837110332393457 0
1234.17925957803 0.837109192887803 0
1234.16924975604 0.837108054248523 0
1234.15923999243 0.837106914237572 0
1234.14923028717 0.83710577509395 0
1234.13922064026 0.837104635479452 0
1234.12921105168 0.837103498494342 0
1234.11920152142 0.83710236015643 0
1234.10919204956 0.837101219123189 0
1234.09918263599 0.837100082941986 0
1234.08917328081 0.837098941399369 0
1234.07916398396 0.837097803836322 0
1234.06915474546 0.837096664455449 0
1234.05914556532 0.837095525055602 0
1234.04913644352 0.837094386060764 0
1234.03912738006 0.837093247938412 0
1234.02911837495 0.837092108448951 0
1234.01910942817 0.837090969819783 0
1234.00910053972 0.837089832045442 0
1233.99909170966 0.837088691139061 0
1233.98908293793 0.837087552420695 0
1233.97907422455 0.837086413232419 0
1233.96906556954 0.837085272681321 0
1233.95905697283 0.837084136099099 0
1233.94904843449 0.83708299593998 0
1233.93903995449 0.837081857071858 0
1233.92903153284 0.837080717741073 0
1233.91902316952 0.837079579274913 0
1233.90901486452 0.837078441213143 0
1233.89900661792 0.837077299571369 0
1233.88899842965 0.837076161020545 0
1233.87899029972 0.837075021980021 0
1233.86898222813 0.837073883365114 0
1233.8589742149 0.837072743377604 0
1233.84896625997 0.837071606041504 0
1233.83895836342 0.837070465566308 0
1233.82895052522 0.837069325495332 0
1233.81894274535 0.837068187181077 0
1233.80893502383 0.83706704751137 0
1233.79892736065 0.837065908682805 0
1233.78891975583 0.837064768508789 0
1233.77891220932 0.837063630970609 0
1233.76890472118 0.837062490277343 0
1233.7588972914 0.837061350458397 0
1233.74888991995 0.837060211498502 0
1233.73888260683 0.837059072508445 0
1233.72887535208 0.837057932156227 0
1233.71886815567 0.83705679310177 0
1233.70886101759 0.83705565402824 0
1233.69885393785 0.837054515375124 0
1233.68884691644 0.837053376237599 0
1233.6788399534 0.837052235294364 0
1233.66883304873 0.837051094772748 0
1233.65882620236 0.837049957767474 0
1233.64881941434 0.837048817188785 0
1233.63881268466 0.837047678357537 0
1233.62880601336 0.837046537266179 0
1233.61879940041 0.837045396600877 0
1233.60879284579 0.837044258573468 0
1233.5987863495 0.83704311917367 0
1233.58877991157 0.837041978421144 0
1233.578773532 0.837040838523291 0
1233.56876721075 0.83703969993731 0
1233.55876094784 0.837038560429697 0
1233.54875474327 0.837037420891833 0
1233.53874859703 0.83703628221861 0
1233.52874250915 0.837035141729144 0
1233.51873647965 0.837033999880479 0
1233.50873050846 0.837032861566747 0
1233.49872459564 0.837031720996897 0
1233.48871874115 0.837030581730791 0
1233.47871294498 0.837029442879443 0
1233.46870720719 0.83702830178684 0
1233.45870152771 0.837027163319586 0
1233.44869590658 0.837026023496889 0
1233.43869034379 0.837024883199986 0
1233.42868483935 0.837023743312029 0
1233.41867939328 0.837022602520572 0
1233.40867400552 0.837021463910113 0
1233.39866867613 0.837020322610628 0
1233.63846934179 0.836919831128693 0.00099949999999982
1233.37866195304 0.837018044394529 0
1233.36865679863 0.837016904779601 0
1233.3586517026 0.837015762920317 0
1233.3486466649 0.837014623693745 0
1233.33864168555 0.837013483554202 0
1233.32863676452 0.837012344273718 0
1233.31863190183 0.837011204523799 0
1233.30862709749 0.837010064290291 0
1233.29862235147 0.837008925371739 0
1233.28861766379 0.837007785534585 0
1233.27861303448 0.83700664388478 0
1233.26860846353 0.837005503098564 0
1233.25860395091 0.837004363176585 0
1233.24859949665 0.837003222770011 0
1233.23859510071 0.837002083233894 0
1233.22859076314 0.837000942327832 0
1233.21858648388 0.836999803181331 0
1233.20858226297 0.836998663110794 0
1233.19857810043 0.836997521227306 0
1233.18857399623 0.836996381551938 0
1233.17856995035 0.836995241837197 0
1233.16856596282 0.836994101647582 0
1233.15856203361 0.836992962329274 0
1233.14855816278 0.836991820312425 0
1233.13855435031 0.836990679145997 0
1233.12855059614 0.836989540625117 0
1233.11854690031 0.83698840119258 0
1233.10854326284 0.836987259048558 0
1233.09853968374 0.836986117779006 0
1233.08853616296 0.836984978694151 0
1233.07853270049 0.836983839587145 0
1233.0685292964 0.836982697330978 0
1233.05852595062 0.836981558607523 0
1233.04852266321 0.836980416740789 0
1233.03851943415 0.836979276186292 0
1233.0285162634 0.836978137375605 0
1233.01851315099 0.83697699632369 0
1233.00851009693 0.836975856121388 0
1232.99850710126 0.836974712777314 0
1232.9885041639 0.836973574301449 0
1232.97850128489 0.836972433120573 0
1232.96849846422 0.836971292364135 0
1232.95849570188 0.836970152905923 0
1232.94849299788 0.836969012086365 0
1232.93849035222 0.836967871690045 0
1232.92848776491 0.836966730365994 0
1232.91848523597 0.83696558901811 0
1232.90848276536 0.836964448535173 0
1232.89848035308 0.836963308460803 0
1232.88847799913 0.836962168357046 0
1232.87847570353 0.836961027342883 0
1232.86847346627 0.836959886735319 0
1232.85847128734 0.836958746547913 0
1232.84846916676 0.836957605446528 0
1232.83846710453 0.836956463865959 0
1232.82846510067 0.8369553222601 0
1232.81846315513 0.836954181956784 0
1232.80846126793 0.836953041630045 0
1232.79845943907 0.836951900818572 0
1232.78845766855 0.836950760433572 0
1232.77845595637 0.836949619123937 0
1232.76845430251 0.836948479564066 0
1232.75845270704 0.836947336424367 0
1232.74845116988 0.83694619681715 0
1232.73844969105 0.836945056723919 0
1232.72844827056 0.836943915716043 0
1232.71844690842 0.836942774689876 0
1232.70844560463 0.836941632729016 0
1232.6984443592 0.836940491197879 0
1232.68844317211 0.836939350075711 0
1232.67844204335 0.836938209817428 0
1232.66844097294 0.836937068187988 0
1232.65843996084 0.836935928764529 0
1232.6484390071 0.836934786641199 0
1232.63843811173 0.836933644488914 0
1232.62843727468 0.836932504087539 0
1232.61843649597 0.836931363212625 0
1232.6084357756 0.836930222297479 0
1232.59843511357 0.836929080919978 0
1232.58843450988 0.836927939957159 0
1232.5784339645 0.836926800298597 0
1232.56843347749 0.836925657942415 0
1232.55843304881 0.836924517345821 0
1232.54843267844 0.836923377597642 0
1232.53843236645 0.836922234266551 0
1232.52843211281 0.836921092686522 0
1232.51843191751 0.836919951515445 0
1232.50843178052 0.836918811653554 0
1232.49843170185 0.836917671329036 0
1232.48843168157 0.836916527853365 0
1232.4784317196 0.836915387909194 0
1233.15069250374 0.836812892270279 0.00099949999999982
1233.14070134539 0.836811752617409 0.00099949999999982
1232.44843968546 0.836911961270155 0
1232.43843995684 0.836910822103127 0
1232.42844028654 0.836909681569945 0
1232.41844067461 0.836908538340518 0
1232.40844112099 0.836907398631214 0
1232.39844162574 0.836906256237258 0
1232.38844218884 0.836905113807884 0
1232.37844281026 0.836903973130427 0
1232.36844349002 0.836902831979869 0
1232.35844422811 0.836901691249512 0
1232.34844502455 0.83690054914621 0
1232.33844587928 0.836899409685623 0
1232.32844679241 0.836898265756772 0
1232.31844776385 0.836897125346518 0
1232.30844879366 0.836895982685663 0
1232.2984498818 0.83689484134366 0
1232.28845102829 0.836893699067729 0
1232.2784522331 0.836892558543349 0
1232.26845349625 0.836891417107299 0
1232.25845481772 0.836890276531896 0
1232.24845619755 0.836889133692956 0
1232.23845763572 0.836887992173446 0
1232.22845913224 0.83688684973555 0
1232.21846068708 0.83688570903434 0
1232.20846230027 0.83688456698043 0
1232.19846397181 0.836883424459171 0
1232.18846570169 0.836882283224662 0
1232.17846748988 0.836881142420824 0
1232.16846933642 0.836880000693836 0
1232.1584712413 0.83687885849932 0
1232.1484732045 0.836877718041876 0
1232.13847522605 0.836876575342614 0
1232.12847730598 0.83687543128011 0
1232.11847944422 0.836874291180933 0
1232.10848164081 0.836873148842657 0
1232.09848389575 0.83687200646905 0
1232.08848620903 0.836870864073813 0
1232.07848858061 0.836869724751504 0
1232.06849101054 0.836868582295026 0
1232.05849349883 0.836867438918828 0
1232.04849604549 0.836866295506855 0
1232.03849865045 0.836865155635613 0
1232.02850131375 0.836864013503405 0
1232.01850403537 0.836862872242109 0
1232.00850681536 0.836861729162086 0
1231.99850965368 0.836860586951373 0
1231.98851255031 0.836859446932759 0
1231.97851550531 0.83685830332185 0
1231.96851851864 0.836857161466733 0
1231.95852159033 0.83685601825354 0
1231.94852472036 0.836854876327035 0
1231.9385279087 0.836853735277833 0
1231.9285311554 0.83685259242033 0
1231.91853446045 0.836851449532681 0
1231.90853782382 0.836850308832837 0
1231.89854124553 0.836849165886251 0
1231.88854472561 0.836848022469964 0
1231.878548264 0.836846881680521 0
1231.86855186071 0.836845739983923 0
1231.85855551578 0.836844597369006 0
1231.8485592292 0.836843454283794 0
1231.83856300093 0.836842312935959 0
1231.82856683104 0.836841168898803 0
1231.81857071945 0.836840028829809 0
1231.80857466619 0.836838886516073 0
1231.79857867129 0.836837743724862 0
1231.78858273471 0.836836601799339 0
1231.77858685649 0.836835458504705 0
1231.7685910366 0.836834316066789 0
1231.75859527505 0.836833174503075 0
1231.74859957183 0.836832031572638 0
1231.73860392697 0.836830888601058 0
1231.72860834043 0.836829746948847 0
1231.71861281226 0.836828603039407 0
1231.70861734239 0.836827462216397 0
1231.69862193086 0.836826319580729 0
1231.68862657768 0.836825176922004 0
1231.67863128283 0.836824034677786 0
1232.10379196719 0.836724919228316 0.00099949999999982
1232.5189711643 0.83662592930411 0.00199799999999994
1231.64865704415 0.836820606954296 0
1231.63866198258 0.83681946592304 0
1231.62866697936 0.836818322641414 0
1231.61867203447 0.836817180668729 0
1231.60867714793 0.836816036894009 0
1231.59868231972 0.836814895306357 0
1231.58868754986 0.836813751905679 0
1231.57869283834 0.836812608935121 0
1231.56869818515 0.836811466818584 0
1231.55870359028 0.83681032467216 0
1231.54870905374 0.836809182493195 0
1231.53871457555 0.836808039405089 0
1231.52872015572 0.836806895393463 0
1231.51872579423 0.836805752683841 0
1231.50873149105 0.836804610844619 0
1231.49873724621 0.836803468522993 0
1231.48874305969 0.836802326180002 0
1231.47874893154 0.836801181575726 0
1231.46875486173 0.836800039173214 0
1231.45876085024 0.83679889674123 0
1231.44876689712 0.836797752047381 0
1231.43877300229 0.8367966122324 0
1231.42877916579 0.83679546926856 0
1231.26456477621 0.836664776078039 0.00099949999999982
1231.40879526528 0.836793181936007 0
1231.39880160379 0.83679204022025 0
1231.38880800066 0.836790895813777 0
1231.37881445586 0.836789753150507 0
1231.36882096937 0.836788611789602 0
1231.35882754122 0.836787468628209 0
1231.34883417141 0.836786325432225 0
1231.33884085991 0.836785183540333 0
1231.3288476068 0.836784038069013 0
1231.31885441202 0.83678289523183 0
1231.30886127556 0.836781753259465 0
1231.29886819743 0.836780609926047 0
1231.28887517764 0.836779466996108 0
1231.2788822162 0.836778323601973 0
1231.26888931311 0.836777179294584 0
1231.25889646835 0.836776036719087 0
1231.24890368189 0.836774895018792 0
1231.2389109538 0.836773750624198 0
1231.228918284 0.836772609752411 0
1231.21892567259 0.836771463516576 0
1231.2089331195 0.836770321253287 0
1231.19894062476 0.836769177627604 0
1231.1889481883 0.836768036644073 0
1231.17895581025 0.836766890288434 0
1231.16896349051 0.836765747910852 0
1231.15897122911 0.836764604615676 0
1231.14897902605 0.83676346085316 0
1231.13898688132 0.836762317937617 0
1231.12899479492 0.836761175002408 0
1231.11900276684 0.836760032482933 0
1231.10901079712 0.836758887711966 0
1231.09901888576 0.836757743346531 0
1231.08902703271 0.836756601185054 0
1231.079035238 0.836755457663453 0
1231.06904350161 0.836754314996554 0
1231.05905182356 0.836753171411073 0
1231.04906020383 0.836752028695632 0
1231.03906864247 0.836750883273237 0
1231.02907713944 0.83674974005079 0
1231.01908569475 0.836748596796222 0
1231.00909430838 0.836747453511592 0
1230.99910298032 0.836746311535124 0
1230.98911171061 0.836745167309096 0
1230.97912049927 0.836744022153933 0
1230.96912934624 0.836742879654871 0
1230.95913825154 0.836741736226572 0
1230.94914721518 0.836740592775632 0
1230.93915623716 0.836739448400504 0
1230.92916531748 0.836738304884409 0
1230.91917445614 0.836737160898701 0
1230.90918365314 0.83673601733348 0
1230.89919290842 0.836734875955168 0
1230.88920222208 0.836733730105007 0
1230.87921159409 0.836732586011155 0
1230.86922102442 0.836731442764733 0
1230.8592305131 0.83673029816311 0
1230.8492400601 0.836729154863119 0
1230.83924966544 0.836728011539977 0
1230.82925932911 0.836726867742788 0
1230.81926905114 0.836725722576949 0
1230.80927883145 0.836724581386517 0
1230.7992886701 0.836723437507062 0
1230.78929856712 0.836722292258788 0
1230.77930852244 0.836721149641864 0
1230.76931853613 0.836720004338926 0
1230.75932860813 0.836718861229074 0
1230.74933873848 0.83671771675517 0
1230.73934892717 0.836716572696377 0
1230.7293591742 0.836715428608716 0
1230.71936947954 0.836714285388329 0
1230.70937984322 0.836713141686484 0
1230.69939026524 0.836711997064489 0
1230.68940074559 0.836710853752723 0
1230.67941128429 0.836709708632778 0
1230.66942188128 0.83670856660361 0
1230.6594325366 0.836707423198402 0
1230.64944325028 0.836706277991342 0
1230.63945402233 0.836705131868774 0
1230.62946485269 0.836703988827074 0
1230.61947574138 0.83670284486729 0
1230.6094866884 0.836701701323878 0
1230.59949769376 0.83670055686683 0
1230.58950875743 0.836699413716371 0
1230.57951987945 0.836698269200301 0
1230.56953105983 0.836697123311722 0
1230.55954229851 0.836695980962161 0
1230.54955359557 0.836694834140299 0
1230.53956495096 0.836693690396782 0
1230.52957636468 0.836692546174894 0
1230.51958783672 0.836691402816812 0
1230.50959936707 0.836690259881586 0
1230.49961095578 0.836689114243606 0
1230.48962260284 0.836687969017147 0
1230.47963430821 0.836686825545047 0
1230.46964607192 0.836685681600629 0
1230.45965789396 0.836684537187921 0
1230.44966977432 0.836683393179626 0
1230.32344493943 0.83655840629206 0.00099949999999982
1230.42969733448 0.836681105116501 0
1230.41970938983 0.836679960141817 0
1230.40972150351 0.836678815581112 0
1230.39973367553 0.836677671434797 0
1230.3897459059 0.83667652592165 0
1230.37975819457 0.836675383058723 0
1230.36977054159 0.836674237496034 0
1230.35978294695 0.836673093226146 0
1230.34979541062 0.836671949825929 0
1230.33980793263 0.836670804624932 0
1230.32982051296 0.8366696607169 0
1230.31983315164 0.836668515894687 0
1230.30984584867 0.836667370159315 0
1230.29985860401 0.836666226616629 0
1230.2898714177 0.83666508082174 0
1230.27988428974 0.836663935886037 0
1230.26989722008 0.836662792697102 0
1230.25991020877 0.83666164725955 0
1230.2499232558 0.836660502683557 0
1230.23993636114 0.836659358529355 0
1230.22994952481 0.836658214334099 0
1230.21996274684 0.836657068333582 0
1230.20997602718 0.836655924532534 0
1230.19998936587 0.836654778928195 0
1230.1900027629 0.83665363373013 0
1230.18001621826 0.836652489391226 0
1230.17002973192 0.836651345923568 0
1230.16004330396 0.836650199314733 0
1230.1500569343 0.836649055337315 0
1230.14007062296 0.836647911775122 0
1230.13008436997 0.836646765961991 0
1230.12009817535 0.836645619235235 0
1230.11011203903 0.836644476037686 0
1230.10012596103 0.836643331472274 0
1230.09013994139 0.836642185540621 0
1230.08015398007 0.836641040921142 0
1230.07016807708 0.836639896272794 0
1230.06018223242 0.836638751595072 0
1230.05019644608 0.83663760688839 0
1230.04021071808 0.83663646170774 0
1230.0302250484 0.836635317384162 0
1230.02023943709 0.836634170377655 0
1230.01025388409 0.836633026889198 0
1230.00026838943 0.836631880701518 0
1229.99028295312 0.836630735375443 0
1229.98029757512 0.836629591360227 0
1229.97031225542 0.83662844775372 0
1229.96032699409 0.836627300574125 0
1229.9503417911 0.836626155126359 0
1229.94035664642 0.836625010991317 0
1229.93037156006 0.836623866833122 0
1229.92038653206 0.836622719978226 0
1229.91040156235 0.836621577089043 0
1229.90041665099 0.836620431060365 0
1229.89043179795 0.83661928633556 0
1229.88044700326 0.836618140251122 0
1229.87046226694 0.83661699325439 0
1229.86047758893 0.836615848886798 0
1229.85049296927 0.836614702273944 0
1229.84050840793 0.836613557852194 0
1229.83052390493 0.836612412512003 0
1229.82053946024 0.836611268033377 0
1229.81055507389 0.836610122192158 0
1229.80057074585 0.836608978096432 0
1229.79058647617 0.836607831312269 0
1229.7806022648 0.836606686719362 0
1229.77061811177 0.836605541212882 0
1229.76063401705 0.836604396556606 0
1230.42625370005 0.836502271758133 0.00099949999999982
1230.4162783956 0.836501126515256 0.00099949999999982
1230.40630314944 0.836499981236541 0.00099949999999982
1230.39632796155 0.836498839047673 0.00099949999999982
1230.38635283189 0.83649769370468 0.00099949999999982
1229.70074940058 0.836597525955745 0
1229.69076571409 0.836596379774073 0
1229.68078208593 0.836595234006137 0
1229.67079851609 0.836594089092646 0
1229.66081500462 0.83659294192794 0
1229.6508315515 0.836591795186953 0
1229.64084815669 0.836590650638343 0
1229.63086482018 0.836589506504045 0
1229.62088154201 0.836588360563007 0
1229.61089832218 0.836587214140036 0
1229.60091516067 0.836586069473475 0
1229.59093205749 0.836584923887744 0
1229.58094901263 0.836583778728273 0
1229.57096602609 0.836582633530729 0
1229.56098309792 0.836581485636098 0
1229.55100022807 0.836580340382114 0
1229.54101741654 0.836579195542437 0
1229.53103466336 0.83657804890151 0
1229.5210519685 0.836576903559137 0
1229.51106933192 0.836575759958983 0
1229.50108675372 0.836574611893655 0
1229.49110423385 0.836573466472784 0
1229.48112177229 0.836572321467316 0
1229.47113936908 0.836571174644778 0
1229.95940379939 0.836471807183329 0.00099949999999982
1230.43769961424 0.83637256731409 0.00199799999999994
1230.42773480643 0.836371423338593 0.00199799999999994
1230.41777005682 0.836370278462123 0.00199799999999994
1229.91952100793 0.836467228138418 0.00099949999999982
1229.411276243 0.836564303129818 0
1229.40129424795 0.83656315522194 0
1229.3913123112 0.836562010840256 0
1229.3813304328 0.836560864209863 0
1229.3713486127 0.836559719777943 0
1229.36136685094 0.836558573089493 0
1229.35138514753 0.836557425919966 0
1229.34140350244 0.836556280508217 0
1229.33142191565 0.836555135963476 0
1229.32144038722 0.836553988266078 0
1229.31145891713 0.836552841878856 0
1229.30147750535 0.836551696788337 0
1229.2914961519 0.836550550794637 0
1229.28151485681 0.836549402985552 0
1229.27153362004 0.836548256923145 0
1229.2615524416 0.836547111285091 0
1229.25157132147 0.836545966052024 0
1229.24159025967 0.8365448194671 0
1230.11346946454 0.836437689030753 0.00099949999999982
1231.84726554472 0.836224975276754 0.00299549999999993
1230.96542152277 0.836329548975135 0.00199799999999994
1233.57114046135 0.836011657471098 0.00498749999999992
1231.81740485709 0.836221547619599 0.00299549999999993
1231.80745017241 0.836220403255257 0.00299549999999993
1231.79749554587 0.836219261930307 0.00299549999999993
1231.78754097741 0.83621811836229 0.00299549999999993
1231.77758646707 0.836216977455673 0.00299549999999993
1230.02378407568 0.836427391311936 0.00099949999999982
1230.01381230046 0.836426245643446 0.00099949999999982
1230.87577452209 0.83631925486932 0.00199799999999994
1229.993872641 0.836423953793114 0.00099949999999982
1229.98390104058 0.836422809368906 0.00099949999999982
1229.09200042468 0.836527638962219 0
1229.08202029544 0.836526493246971 0
1229.07204022456 0.836525344826813 0
1229.06206021196 0.836524201277186 0
1229.05208025772 0.836523052813628 0
1229.04210036182 0.836521906095022 0
1229.03212052423 0.836520760680547 0
1229.022140745 0.836519612121035 0
1229.01216102407 0.836518467097085 0
1229.0021813615 0.836517319371234 0
1228.99220175721 0.836516175176482 0
1228.98222221126 0.836515027847877 0
1228.97224272363 0.836513881817583 0
1228.96226329433 0.836512734864669 0
1228.95228392336 0.836511588775453 0
1228.94230461072 0.836510441327232 0
1228.93232535642 0.836509294734696 0
1228.92234616046 0.836508147228072 0
1228.91236702281 0.836507001473611 0
1228.90238794349 0.836505854347525 0
1228.8924089225 0.836504708083932 0
1228.88242995985 0.836503560464421 0
1228.87245105552 0.836502414146947 0
1228.86247220951 0.836501268240145 0
1228.85249342184 0.836500120093823 0
1228.8425146925 0.83649897368124 0
1228.8325360215 0.836497826362594 0
1228.82255740883 0.836496679457509 0
1228.81257885445 0.836495534302075 0
1228.80260035842 0.83649438645057 0
1228.79262192071 0.836493239901675 0
1228.78264354134 0.836492092878752 0
1228.77266522029 0.83649094582843 0
1228.76268695756 0.836489799640303 0
1228.75270875318 0.836488651645181 0
1228.74273060712 0.836487504948991 0
1228.7327525194 0.836486357344973 0
1228.72277448999 0.836485211037226 0
1228.7127965189 0.836484064706149 0
1228.70281860617 0.836482916120055 0
1228.69284075174 0.836481770622573 0
1228.68286295564 0.83648062331555 0
1228.6728852179 0.83647947464398 0
1228.66290753846 0.836478328608888 0
1228.65292991736 0.836477181656087 0
1228.64295235457 0.83647603467859 0
1228.63297485012 0.836474887676252 0
1228.62299740402 0.836473738862949 0
1228.94118590532 0.836374657518006 0.00099949999999982
1228.60304644242 0.83647144827872 0
1228.59306917126 0.836470298938129 0
1228.58309195843 0.836469152231414 0
1230.10530041245 0.836341236111866 0.00099949999999982
1231.61754529121 0.836213470310004 0.00199799999999994
1233.12980379202 0.836085853482087 0.00299549999999993
1233.1198525158 0.836084709400783 0.00299549999999993
1234.63212965173 0.835957241353331 0.003992
1236.14442037863 0.835829920537932 0.00498749999999992
1234.61224812739 0.835954955479912 0.003992
1230.03557592851 0.836333219679577 0.00099949999999982
1231.54785600164 0.836205459695859 0.00199799999999994
1230.01564329662 0.836330929492825 0.00099949999999982
1231.52793344483 0.836203170034961 0.00199799999999994
1228.46347122569 0.836455397836262 0
1228.4534947705 0.836454249424646 0
1228.44351837366 0.836453101429632 0
1228.43354203513 0.83645195429048 0
1228.42356575495 0.836450805794855 0
1228.41358953307 0.836449660381521 0
1228.40361336955 0.836448510488121 0
1228.39363726435 0.83644736367728 0
1228.38366121747 0.836446216394503 0
1228.3736852289 0.836445069537007 0
1228.36370929867 0.836443921750873 0
1228.35373342674 0.836442775279488 0
1228.34375761319 0.836441625212533 0
1228.33378185794 0.836440479117796 0
1228.32380616099 0.836439332551808 0
1228.3138305224 0.836438183295752 0
1228.30385494216 0.836437034902003 0
1228.29387942017 0.836435890473279 0
1228.28390395654 0.836434742012592 0
1228.27392855122 0.836433594419737 0
1228.26395320423 0.836432446792482 0
1228.25397791559 0.836431298247096 0
1228.24400268527 0.836430150565369 0
1228.23402751327 0.836429003300215 0
1228.22405239959 0.836427855564425 0
1228.21407734424 0.836426707794921 0
1228.20410234725 0.836425558211634 0
1228.19412740857 0.836424411719285 0
1228.18415252819 0.836423264754329 0
1228.17417770616 0.836422115988046 0
1228.16420294242 0.836420969852414 0
1228.15422823704 0.836419820132753 0
1228.14425358998 0.83641867261008 0
1229.64660933639 0.836207377952371 0.00199849999999979
1228.12431191305 0.83641637752405 0
1228.11433744091 0.836415230805917 0
1228.10436302713 0.836414080943445 0
1228.09438867165 0.836412934165625 0
1228.08441437449 0.836411786914793 0
1228.07444013565 0.83641063918565 0
1228.06446595514 0.836409490981632 0
1228.05449183297 0.836408342304942 0
1228.04451776911 0.836407194939851 0
1228.03454376357 0.836406047102081 0
1228.02456981638 0.83640489789706 0
1228.01459592753 0.836403749554195 0
1228.00462209693 0.836402605187778 0
1227.99464832471 0.83640145366761 0
1227.98467461079 0.836400307465616 0
1227.97470095523 0.836399157672583 0
1227.96472735798 0.836398010075495 0
1227.95475381906 0.836396861566374 0
1227.94478033846 0.836395713905932 0
1227.93480691616 0.836394566667245 0
1227.92483355225 0.83639341583706 0
1227.91486024665 0.836392267657409 0
1227.90488699932 0.83639112255027 0
1227.89491381035 0.836389972981252 0
1227.8849406797 0.83638882425981 0
1227.87496760738 0.836387676407998 0
1227.86499459338 0.836386528076709 0
1227.8550216377 0.836385380166667 0
1227.47859412688 0.836199527519644 0.00099949999999982
1227.83507920641 0.836383082936448 0
1227.82510642569 0.836381935386093 0
1227.81513370329 0.836380786912654 0
1227.80516103922 0.83637963885822 0
1227.79518843349 0.836378488997752 0
1227.78521588608 0.836377341328201 0
1227.77524339698 0.836376193629096 0
1227.76527096623 0.836375043673362 0
1227.87638833074 0.836270722523108 0.00099949999999982
1227.86642466492 0.836269575101757 0.00099949999999982
1227.85646105736 0.83626842941471 0.00099949999999982
1227.72539300135 0.836370453455412 0
1227.71542086213 0.836369304247222 0
1227.70544878123 0.836368155463249 0
1227.69547675867 0.836367006644879 0
1227.68550479442 0.836365858685711 0
1227.67553288852 0.836364708924448 0
1227.6655610409 0.836363562238709 0
1227.65558925163 0.836362412424255 0
1227.64561752068 0.836361264350834 0
1227.63564584806 0.836360115360677 0
1227.62567423378 0.836358965449774 0
1227.6157026778 0.836357818632669 0
1227.60573118016 0.836356668662262 0
1227.59575974085 0.836355519996603 0
1227.58578835984 0.836354372645565 0
1227.57581703716 0.836353223488476 0
1227.56584577282 0.836352073850071 0
1227.55587456679 0.836350925518962 0
1227.54590341907 0.836349778050505 0
1227.53593232971 0.836348626997155 0
1227.52596129864 0.836347479910485 0
1227.51599032591 0.836346330574023 0
1227.50601941149 0.83634518210245 0
1227.49604855542 0.836344032272703 0
1227.48607775766 0.836342884185026 0
1227.47610701822 0.836341735180138 0
1227.4661363371 0.836340586594911 0
1227.45616571433 0.83633943664104 0
1227.44619514985 0.836338288880576 0
1227.43622464369 0.836337140650645 0
1227.42625419588 0.836335989721086 0
1227.41628380638 0.83633484188035 0
1227.40631347519 0.836333694007408 0
1227.39634320233 0.836332543886793 0
1227.3863729878 0.836331395070777 0
1227.37640283158 0.836330246662829 0
1227.3664327337 0.836329096454456 0
1227.35646269416 0.836327947104041 0
1227.34649271291 0.836326799506713 0
1227.33652279 0.836325649213465 0
1227.32655292541 0.836324500668815 0
1227.31658311915 0.836323350761097 0
1227.30661337119 0.836322203046535 0
1227.29664368153 0.836321055746249 0
1227.28667405024 0.836319903085103 0
1227.27670447727 0.836318754836558 0
1227.26673496263 0.836317605230168 0
1227.2567655063 0.836316456482307 0
1227.2467961083 0.836315306821773 0
1227.23682676861 0.836314158014913 0
1227.22685748723 0.836313010067938 0
1227.21688826419 0.836311859431156 0
1227.20691909946 0.836310710985703 0
1227.19694999305 0.836309562067148 0
1227.18698094497 0.836308412223848 0
1227.17701195521 0.836307262807093 0
1227.16704302376 0.83630611424441 0
1227.15707415065 0.836304964323825 0
1227.14710533584 0.836303815707767 0
1227.1371365794 0.836302663944951 0
1227.12716788124 0.836301516605244 0
1227.11719924144 0.836300365677022 0
1227.10723065992 0.836299218279587 0
1227.09726213675 0.836298067298683 0
1227.08729367188 0.836296918946373 0
1227.07732526536 0.836295767905292 0
1227.06735691714 0.836294619945205 0
1227.05738862724 0.836293470622207 0
1227.04742039571 0.836292318164275 0
1227.0374522225 0.836291168784173 0
1227.02748410757 0.836290022047623 0
1227.01751605096 0.836288871718784 0
1227.00754805269 0.836287721807964 0
1226.99758011271 0.83628657365591 0
1226.98761223107 0.836285423236748 0
1226.97764440774 0.836284274127371 0
1226.96767664273 0.83628312455352 0
1226.95770893606 0.836281974052138 0
1226.94774128771 0.836280824863004 0
1226.93777369765 0.836279676084963 0
1226.92780616596 0.836278524615314 0
1226.91783869255 0.836277376226241 0
1226.90787127748 0.836276226025835 0
1226.89790392075 0.836275075355847 0
1226.88793662234 0.836273925543819 0
1226.87796938225 0.836272776154462 0
1226.86800220046 0.836271627178159 0
1226.85803507701 0.836270476393342 0
1226.84806801188 0.836269326914433 0
1226.83810100509 0.836268176072775 0
1226.82813405659 0.836267027425927 0
1226.81816716644 0.836265876524682 0
1226.80820033458 0.836264727819518 0
1226.79823356106 0.836263577302884 0
1226.78826684589 0.836262425867722 0
1226.77830018899 0.836261278416854 0
1226.76833359041 0.836260128706479 0
1226.75836705016 0.836258978527484 0
1226.74840056826 0.836257826535266 0
1226.73843414463 0.836256679411173 0
1226.72846777935 0.836255528249899 0
1226.71850147238 0.836254378400177 0
1226.70853522376 0.83625322718349 0
1226.6985690334 0.836252079941739 0
1226.68860290139 0.836250928671588 0
1226.67863682769 0.836249779139132 0
1226.66867081234 0.836248627366585 0
1226.65870485532 0.836247476455624 0
1226.6487389566 0.83624632818101 0
1226.63877311622 0.836245176323691 0
1226.62880733413 0.836244028434527 0
1226.61884161038 0.8362428765184 0
1226.60887594494 0.836241727680406 0
1226.59891033783 0.83624057615025 0
1226.58894478903 0.836239427258378 0
1227.32665031663 0.836135987662395 0.00099949999999982
1226.56901759705 0.836237127640912 0
1226.55905222319 0.836235976879348 0
1226.54908690765 0.836234826094144 0
1226.53912165045 0.836233675278032 0
1226.52915645154 0.836232526214882 0
1226.51919131097 0.836231374900724 0
1226.50922622871 0.836230225335088 0
1226.49926120476 0.836229075295228 0
1226.48929623913 0.836227924780968 0
1226.47933133184 0.836226773793775 0
1226.46936648288 0.836225622780797 0
1226.45940169223 0.836224472632243 0
1226.44943695991 0.836223321994053 0
1226.43947228588 0.836222173113824 0
1226.42950767014 0.836221023767791 0
1226.41954311277 0.836219871274878 0
1226.40957861372 0.836218720534806 0
1226.39961417297 0.836217571097444 0
1226.38964979054 0.836216420298374 0
1226.37968546647 0.836215268136188 0
1226.36972120069 0.836214119054126 0
1226.35975699323 0.836212968171053 0
1226.3497928441 0.836211817252996 0
1226.33982875329 0.836210666754264 0
1226.32986472073 0.836209519341383 0
1226.31990074653 0.836208367003684 0
1226.30993683067 0.836207215529796 0
1226.29997297314 0.836206064025183 0
1226.2900091739 0.836204914716498 0
1226.28004543299 0.83620376360157 0
1226.27008175041 0.836202612458476 0
1226.26011812612 0.836201463506169 0
1226.25015456017 0.836200311413815 0
1226.24019105255 0.836199160181091 0
1226.23022760322 0.836198010706067 0
1226.22026421225 0.836196858086764 0
1226.21030087956 0.83619570899094 0
1226.2003376052 0.836194558095627 0
1226.19037438917 0.836193406264511 0
1226.18041123145 0.8361922561968 0
1226.17044813205 0.836191105211946 0
1226.16048509097 0.836189954641873 0
1226.15052210822 0.836188802708885 0
1226.14055918378 0.836187652522771 0
1226.13059631765 0.836186501868419 0
1226.12063350983 0.836185351624674 0
1226.11067076034 0.836184200026897 0
1226.10070806919 0.836183047945479 0
1226.09074543636 0.836181897172228 0
1226.08078286182 0.836180747703794 0
1226.07082034561 0.836179595543316 0
1226.06085788772 0.836178445132655 0
1226.05089548814 0.83617729424713 0
1226.04093314688 0.836176142882813 0
1226.03097086393 0.836174992376888 0
1226.02100863932 0.836173840518923 0
1226.01104647302 0.836172689520449 0
1226.00108436503 0.836171538930516 0
1225.96458382285 0.836057051109449 0.00099949999999982
1225.84514372112 0.835716543371848 0.003992
1225.94468807222 0.836054751897697 0.00099949999999982
1225.89824915858 0.835940376493411 0.00199799999999994
1225.95130405258 0.836165786263678 0
1225.94134229435 0.836164634174518 0
1225.93138059442 0.836163484275221 0
1225.9214189528 0.836162333016675 0
1225.91145736948 0.836161183059744 0
1225.90149584449 0.836160030858821 0
1225.89153437785 0.836158878175652 0
1225.88157296954 0.836157726356806 0
1225.87161161953 0.836156575835585 0
1225.86165032781 0.836155425741783 0
1225.85168909443 0.836154273835952 0
1225.84172791937 0.836153121899396 0
1225.83176680264 0.836151969938063 0
1225.82180574421 0.836150819724852 0
1225.8118447441 0.836149668149502 0
1225.8018838023 0.836148516988304 0
1225.79192291882 0.83614736580328 0
1225.78196209366 0.83614621414452 0
1225.7720013268 0.836145063340263 0
1225.76204061825 0.836143912066884 0
1225.75207996806 0.836142758985328 0
1225.74211937616 0.836141608546198 0
1225.73215884259 0.836140456735343 0
1225.72219836731 0.836139306235934 0
1225.71223795036 0.836138153932467 0
1225.70227759174 0.836137002041686 0
1225.69231729144 0.836135850559695 0
1225.68235704943 0.836134699944265 0
1225.67239686575 0.836133547965909 0
1225.6624367404 0.836132395517496 0
1225.65247667334 0.83613124525739 0
1225.6425166646 0.83613009364585 0
1225.63255671418 0.836128941548924 0
1225.6225968221 0.836127788982125 0
1225.61263698831 0.836126638619033 0
1225.60267721285 0.836125485993842 0
1225.59271749572 0.836124333782971 0
1225.58275783688 0.836123183774236 0
1225.57279823637 0.836122031061296 0
1225.56283869418 0.836120878772465 0
1225.55287921029 0.836119728230785 0
1225.54291978474 0.836118575434448 0
1225.53296041748 0.836117424388918 0
1225.52300110858 0.83611627109345 0
1225.51304185795 0.836115120873611 0
1225.50308266565 0.836113968855735 0
1225.49312353167 0.836112816805438 0
1225.48316445603 0.836111663391412 0
1225.47320543866 0.836110513950605 0
1225.46324647964 0.836109360483903 0
1225.45328757892 0.836108209207532 0
1225.44332873654 0.836107056568394 0
1225.43336995245 0.83610590523765 0
1225.42341122669 0.836104752984786 0
1225.41345255925 0.83610360070673 0
1225.4034939501 0.836102449737238 0
1225.39353539928 0.836101297400373 0
1225.3835769068 0.836100144145156 0
1225.37361847262 0.836098992641376 0
1225.36366009678 0.83609783977687 0
1225.35370177925 0.836096687768849 0
1225.34374352 0.836095537066034 0
1225.33378531907 0.836094385446324 0
1225.32382717646 0.836093232908084 0
1225.31386909214 0.836092082121342 0
1225.30391106617 0.836090927751449 0
1225.29395309853 0.836089775568518 0
1225.28399518919 0.836088623810671 0
1225.27403733815 0.836087472461116 0
1225.26407954546 0.836086318422035 0
1225.25412181106 0.836085167463357 0
1225.24416413499 0.836084014692699 0
1225.23420651722 0.836082863230558 0
1225.22424895777 0.836081710405763 0
1225.21429145663 0.836080558440995 0
1225.20433401382 0.83607940555749 0
1225.19437662931 0.836078253982905 0
1225.18441930315 0.836077100151636 0
1225.17446203529 0.836075948072237 0
1225.16450482574 0.836074796413056 0
1225.15454767452 0.836073642941664 0
1225.14459058162 0.836072490329102 0
1225.13463354699 0.836071340363552 0
1225.12467657072 0.836070185471603 0
1225.11471965274 0.836069034557699 0
1225.10476279304 0.83606788406075 0
1225.09480599166 0.836066730858081 0
1225.08484924865 0.836065575857647 0
1225.07489256394 0.836064424377373 0
1225.06493593754 0.836063271538332 0
1225.05497936943 0.836062120452746 0
1225.04502285962 0.836060968889645 0
1225.03506640817 0.836059813738156 0
1225.02511001503 0.836058661675109 0
1225.01515368022 0.836057508249832 0
1225.0051974037 0.836056357015356 0
1224.99524118549 0.836055204419928 0
1224.98528502559 0.836054051795739 0
1224.97532892401 0.83605289915189 0
1224.96537288074 0.836051746911371 0
1224.95541689579 0.836050593759661 0
1224.94546096915 0.836049441016313 0
1224.93550510082 0.836048289137784 0
1224.92554929082 0.836047135013076 0
1224.9155935391 0.836045984408674 0
1224.90563784569 0.836044831554251 0
1224.89568221064 0.836043676895999 0
1224.88572663388 0.836042524874989 0
1224.87577111547 0.836041370591491 0
1224.86581565533 0.836040219849534 0
1224.85586025351 0.836039066855887 0
1224.84590491003 0.836037912494258 0
1224.83594962484 0.836036760773447 0
1224.82599439798 0.836035607248046 0
1224.81603922943 0.83603445502899 0
1224.80608411919 0.836033301437287 0
1224.25468107713 0.835745065604168 0.00099949999999982
1224.78617684986 0.836030995989023 0
1224.77622191455 0.836029843207575 0
1224.76626703756 0.836028689952581 0
1224.75631221885 0.836027538447413 0
1224.7463574585 0.836026383354666 0
1224.73640275645 0.836025230904379 0
1224.72644811271 0.836024077975607 0
1224.71649352727 0.836022925912389 0
1224.70653900017 0.836021771146473 0
1224.69658453139 0.836020617698811 0
1224.68663012089 0.836019466878065 0
1224.67667576872 0.836018312479662 0
1224.66672147484 0.836017160711236 0
1224.6567672393 0.836016005814385 0
1224.64681306208 0.836014852652332 0
1224.63685894318 0.836013699472084 0
1224.62690488256 0.836012547591306 0
1224.61695088027 0.836011393908759 0
1224.6069969363 0.836010239751225 0
1224.59704305066 0.836009086002297 0
1224.58708922332 0.836007933568428 0
1224.5771354543 0.836006779766143 0
1224.56718174356 0.836005628161262 0
1224.55722809116 0.836004473862221 0
1224.54727449706 0.836003320865793 0
1224.53732096124 0.836002169173335 0
1224.52736748378 0.83600101389584 0
1224.51741406458 0.835999863033734 0
1225.53215535754 0.835888966850308 0.00099949999999982
1226.53695691987 0.835778210168789 0.00199799999999994
1226.52702092685 0.835777057695361 0.00199799999999994
1226.51708499202 0.835775908744226 0.00199799999999994
1225.49238795646 0.835884357828215 0.00099949999999982
1225.48244348786 0.835883205817095 0.00099949999999982
1225.4724990775 0.835882054204257 0.00099949999999982
1226.47733079641 0.835771300592646 0.00199799999999994
1224.42788018607 0.835989485265889 0
1224.41792734978 0.835988331456105 0
1224.4079745718 0.835987178060529 0
1224.39802185213 0.835986025073674 0
1224.38806919076 0.835984872065463 0
1224.37811658772 0.835983717249178 0
1224.36816404298 0.835982564619415 0
1224.35821155655 0.835981411076929 0
1224.34825912842 0.835980257954084 0
1224.33830675862 0.835979103464085 0
1224.32835444717 0.835977948059598 0
1224.318402194 0.835976796180506 0
1224.30844999913 0.835975642939103 0
1224.29849786257 0.835974489223604 0
1224.28854578435 0.835973334591834 0
1224.27859376441 0.835972182155139 0
1224.26864180279 0.835971027907342 0
1224.25868989948 0.835969874524837 0
1224.24873805448 0.835968720671485 0
1224.2387862678 0.835967566779225 0
1224.22883453944 0.835966411973861 0
1224.21888286941 0.835965257592391 0
1224.20893125767 0.835964104948792 0
1224.19897970422 0.835962952721658 0
1224.18902820911 0.835961796919712 0
1224.17907677232 0.835960642411183 0
1224.16912539383 0.835959489213161 0
1224.15917407364 0.835958336432289 0
1224.14922281177 0.835957181395635 0
1224.13927160822 0.835956027672641 0
1224.12932046296 0.835954874357424 0
1224.11936937605 0.835953718793942 0
1224.10941834741 0.835952566758761 0
1224.09946737706 0.835951413806462 0
1224.08951646506 0.8359502581498 0
1224.07956561139 0.83594910291387 0
1224.06961481603 0.835947948992677 0
1224.83458000862 0.835844078706503 0.00099949999999982
1225.58960812552 0.835740340240119 0.00199799999999994
1225.57967482115 0.835739188273936 0.00199799999999994
1225.56974157494 0.835738036727957 0.00199799999999994
1225.5598083869 0.835736883823984 0.00199799999999994
1225.84135532792 0.835401184884666 0.00399349999999976
1228.41791387224 0.834759942121556 0.00896649999999988
1228.8815401877 0.834990618899587 0.00797150000000002
1229.34515358954 0.835221342693831 0.0069754999999998
1232.39530308387 0.834813801958846 0.0109394999999999
1231.62043329955 0.834914062857916 0.0099499999999999
1229.31551083185 0.835217909483707 0.0069754999999998
1226.24552320758 0.835625243249001 0.00299549999999993
1225.47056971231 0.835726538413407 0.00199799999999994
1223.92061824874 0.83593066692125 0
1223.91066838484 0.835929512525673 0
1223.90071857924 0.835928358554961 0
1223.89076883194 0.835927205000691 0
1223.88081914294 0.835926051417568 0
1223.8708695123 0.83592489425 0
1223.86091993993 0.835923742382679 0
1223.85097042588 0.83592258693279 0
1223.84102097014 0.835921433230519 0
1223.83107157272 0.835920278175636 0
1223.82112223358 0.835919125303863 0
1223.81117295276 0.835917970185656 0
1223.80122373026 0.835916815036319 0
1223.79127456604 0.835915662531005 0
1223.78132546015 0.835914507324467 0
1223.77137641259 0.83591335119989 0
1223.76142742332 0.83591219815944 0
1223.75147849236 0.835911043756751 0
1223.74152961974 0.835909887104287 0
1223.73158080541 0.835908733974635 0
1223.72163204941 0.83590757859946 0
1224.90327123338 0.835791464722198 0.00099949999999982
1223.7017383727 0.835905270461165 0
1223.69178979157 0.835904116770504 0
1223.68184126877 0.835902961283599 0
1223.85400034814 0.835801304962638 0.00099949999999982
1223.66194812631 0.835900652915264 0
1223.65199977841 0.835899498222587 0
1223.64205148882 0.835898343504721 0
1223.63210325753 0.835897189651935 0
1223.62215508455 0.835896034433152 0
1223.61220696989 0.835894879632307 0
1223.60225891354 0.835893724797856 0
1223.59231091549 0.835892569932593 0
1223.58236297577 0.835891414603364 0
1223.57241509436 0.835890259684753 0
1223.56246727126 0.835889105180775 0
1223.55251950643 0.835887951985338 0
1223.54257179995 0.835886795200764 0
1223.53262415177 0.835885640606491 0
1223.52267656191 0.835884485549947 0
1223.51272903037 0.835883330018794 0
1223.50278155711 0.835882176669412 0
1223.49283414215 0.835881021970209 0
1223.48288678552 0.835879866345695 0
1223.47293948715 0.835878713808266 0
1223.46299224713 0.835877556797961 0
1223.45304506543 0.835876401094228 0
1223.44309794199 0.835875248462834 0
1223.43315087689 0.835874092253263 0
1223.4232038701 0.835872937351706 0
1223.4132569216 0.835871782864586 0
1223.40331003143 0.835870627014507 0
1223.39336319955 0.835869472467906 0
1223.38341642601 0.835868316114799 0
1223.37346971077 0.835867161508128 0
1223.36352305387 0.835866005099985 0
1223.35357645527 0.835864849999659 0
1223.34362991494 0.835863696643782 0
1223.33368343293 0.835862541474683 0
1223.32373700922 0.8358613867367 0
1223.31379064384 0.83586022973287 0
1223.30384433677 0.835859075382532 0
1223.29389808796 0.835857921880695 0
1223.2839518975 0.835856764802764 0
1223.27400576539 0.835855607682972 0
1223.26405969156 0.835854453653794 0
1223.25411367603 0.835853298703 0
1223.24416771879 0.835852144621463 0
1223.23422181988 0.835850988284255 0
1223.22427597926 0.835849833694524 0
1223.21433019696 0.835848677737958 0
1223.20438447295 0.835847523094186 0
1223.19443880726 0.835846367531879 0
1223.18449319988 0.835845211935878 0
1223.17454765081 0.83584405631469 0
1223.16460216006 0.835842900663468 0
1223.15465672759 0.835841746322464 0
1223.14471135345 0.835840589722771 0
1223.13476603758 0.835839436216302 0
1223.12482078004 0.835838280003865 0
1223.11487558081 0.835837124211054 0
1223.1049304399 0.835835967940339 0
1223.09498535726 0.835834814763685 0
1223.08504033295 0.835833657543822 0
1223.07509536693 0.835832502981574 0
1223.06515045922 0.835831347929755 0
1223.05520560983 0.835830191072328 0
1223.04526081876 0.835829035083038 0
1223.03531608597 0.835827880830859 0
1223.02537141152 0.835826723447816 0
1223.01542679537 0.835825568258076 0
1223.00548223753 0.835824413033449 0
1222.99553773801 0.835823256012248 0
1222.98559329676 0.835822102511509 0
1222.97564891382 0.835820946764907 0
1222.96570458922 0.835819789206106 0
1222.95576032291 0.835818634287714 0
1222.94581611491 0.835817478451606 0
1222.93587196523 0.835816322142819 0
1222.92592787384 0.835815167135 0
1222.91598384074 0.835814012544034 0
1222.90603986595 0.835812856151855 0
1222.89609594951 0.835811698391572 0
1222.88615209132 0.835810545502783 0
1222.87620829145 0.835809389023291 0
1222.86626454989 0.835808232952246 0
1222.85632086663 0.835807077299248 0
1222.8463772417 0.835805920290769 0
1222.83643367505 0.835804765916175 0
1222.82649016672 0.83580360929383 0
1222.81654671668 0.835802453968856 0
1222.80660332497 0.835801297290606 0
1222.79665999155 0.835800141465991 0
1222.78671671645 0.835798985619159 0
1222.77677349967 0.835797828406991 0
1222.76683034118 0.835796673382887 0
1222.75688724098 0.835795517889858 0
1222.7469441991 0.835794361484597 0
1222.73700121554 0.835793204598313 0
1222.72705829027 0.835792049910307 0
1222.71711542331 0.835790892971451 0
1222.70717261465 0.835789737337251 0
1222.69722986432 0.83578858033833 0
1222.68728717229 0.835787424204915 0
1222.67734453855 0.835786268480016 0
1222.66740196312 0.835785112731114 0
1222.657459446 0.835783956059438 0
1222.64751698717 0.835782801145579 0
1222.63757458663 0.835781645304095 0
1222.62763224442 0.83578048810582 0
1222.61768996053 0.835779331319953 0
1222.60774773493 0.835778175400622 0
1222.59780556766 0.835777018115825 0
1222.58786345868 0.835775862579545 0
1222.57792140799 0.835774707460776 0
1222.56797941561 0.83577355053827 0
1222.55803748156 0.83577239313197 0
1222.54809560582 0.835771236148724 0
1222.53815378836 0.83577008181341 0
1222.52821202919 0.835768925660928 0
1222.51827032835 0.835767768148532 0
1222.5083286858 0.835766612831576 0
1222.49838710158 0.835765454808331 0
1222.48844557567 0.835764298097961 0
1222.47850410805 0.835763142691908 0
1222.46856269874 0.835761985923069 0
1222.45862134771 0.83576083090356 0
1222.448680055 0.835759673632459 0
1222.43873882062 0.83575851544197 0
1222.42879764454 0.835757359897394 0
1222.41885652674 0.835756204319715 0
1222.40891546725 0.83575504737858 0
1222.39897446607 0.835753890414136 0
1222.3890335232 0.835752733858004 0
1222.37909263866 0.835751575940036 0
1222.36915181241 0.835750419778781 0
1222.35921104445 0.83574926403305 0
1222.3492703348 0.835748107804724 0
1222.33932968345 0.83574695066781 0
1222.32938909041 0.835745793938105 0
1222.31944855565 0.83574463851523 0
1222.3095080792 0.835743481730295 0
1222.29956766107 0.835742324029884 0
1222.28962730124 0.835741167639819 0
1222.27968699972 0.835740010325772 0
1223.42454715622 0.835625217296903 0.00099949999999982
1222.25981023479 0.835737698760971 0
1222.24987010816 0.83573654091909 0
1222.23993003985 0.835735383045725 0
1222.22999002983 0.8357342269228 0
1222.22005007808 0.835733072102328 0
1222.21011018467 0.835731913254207 0
1222.20017034958 0.835730755718289 0
1222.19023057277 0.835729600364357 0
1222.18029085427 0.835728442765124 0
1222.17035119409 0.835727285135775 0
1222.1604115922 0.8357261288139 0
1222.15047204861 0.835724972019416 0
1222.1405325633 0.835723816528324 0
1222.13059313631 0.835722658337868 0
1222.12065376767 0.835721499681633 0
1222.11071445729 0.835720344102043 0
1222.10077520523 0.835719186720172 0
1222.09083601148 0.835718029743021 0
1222.08089687601 0.835716873195499 0
1222.07095779885 0.835715716613598 0
1222.06101878001 0.835714557783036 0
1222.05107981944 0.835713403359009 0
1222.04114091719 0.835712244473228 0
1222.03120207323 0.83571108866619 0
1222.0212632876 0.835709930166753 0
1222.01132456026 0.835708773412379 0
1222.00138589124 0.835707615741663 0
1221.9914472805 0.835706459371564 0
1221.98150872808 0.835705301642063 0
1221.97157023396 0.83570414433606 0
1221.96163179815 0.835702986989971 0
1221.95169342063 0.835701830509103 0
1221.94175510141 0.835700673104911 0
1221.93181684049 0.835699516119958 0
1221.92187863792 0.835698356445736 0
1221.9119404936 0.835697202082769 0
1221.90200240759 0.835696044121243 0
1221.89206437989 0.835694886574022 0
1221.88212641051 0.835693728562313 0
1221.87218849939 0.835692573178506 0
1221.8622506466 0.835691414665782 0
1221.85231285212 0.835690256564987 0
1221.84237511595 0.835689098876206 0
1221.83243743808 0.835687941604782 0
1221.82249981851 0.835686784311416 0
1221.81256225724 0.835685626537203 0
1221.80262475429 0.835684468744296 0
1221.79268730962 0.835683312248885 0
1221.78274992327 0.835682153943228 0
1221.77281259522 0.835680996500116 0
1221.76287532545 0.835679840367694 0
1221.75293811401 0.835678681534161 0
1221.74300096084 0.835677524890955 0
1221.73306386599 0.835676367332553 0
1221.72312682945 0.835675208859376 0
1221.71318985118 0.835674052583228 0
1221.70325293123 0.835672894495853 0
1221.69331606959 0.835671736822672 0
1221.68337926626 0.835670578236689 0
1221.6734425212 0.835669422287275 0
1221.66350583447 0.835668263198106 0
1221.65356920605 0.835667105406586 0
1221.64363263592 0.835665948040314 0
1221.63369612408 0.835664790639254 0
1221.62375967059 0.835663630991704 0
1221.61382327537 0.835662474424136 0
1221.60388693844 0.835661317389535 0
1221.5939506598 0.835660160315026 0
1221.58401443949 0.835659001440308 0
1221.57407827749 0.835657842538451 0
1221.56414217378 0.835656685828024 0
1221.55420612839 0.835655526868072 0
1221.54427014127 0.83565437054375 0
1221.53433421248 0.835653211076106 0
1221.524398342 0.835652052919605 0
1221.51446252979 0.835650896506874 0
1221.50452677589 0.835649738746526 0
1221.49459108029 0.835648580054854 0
1221.48465544299 0.835647422670561 0
1221.47471986401 0.835646263922488 0
1221.4647843433 0.835645106929323 0
1221.77655195113 0.835546480742356 0.00099949999999982
1221.76662519025 0.835545325835997 0.00099949999999982
1221.43498560857 0.835641632275481 0
1221.42505032105 0.83564047427326 0
1221.41511509181 0.835639318030949 0
1221.40517992088 0.835638159082873 0
1221.39524480823 0.835637002326652 0
1221.38530975391 0.835635842435891 0
1221.37537475787 0.83563468562582 0
1221.36543982013 0.835633527448843 0
1221.35550494073 0.835632367023361 0
1221.34557011959 0.835631211462938 0
1221.33563535676 0.835630052757621 0
1221.32570065224 0.835628894033249 0
1221.315766006 0.835627736606243 0
1221.30583141809 0.835626576928643 0
1221.29589688848 0.835625418997302 0
1221.28596241715 0.835624261482669 0
1221.27602800412 0.835623103941657 0
1221.26609364943 0.835621942813736 0
1221.25615935302 0.835620786106425 0
1221.24622511492 0.835619627145117 0
1221.2362909351 0.835618469496233 0
1221.2263568136 0.835617310919912 0
1221.21642275037 0.835616153648603 0
1221.20648874545 0.835614994574485 0
1221.19655479886 0.835613835019773 0
1221.18662091053 0.835612678558646 0
1221.17668708052 0.835611519394946 0
1221.1667533088 0.835610361090616 0
1221.15681959541 0.83560920143494 0
1221.1468859403 0.835608043961134 0
1221.13695234352 0.835606883794657 0
1221.12701880501 0.835605726714237 0
1221.11708532481 0.835604568268855 0
1221.10715190287 0.835603411129638 0
1221.09721853926 0.835602251287899 0
1221.08728523397 0.835601091869081 0
1221.07735198696 0.835599934207675 0
1221.06741879825 0.835598775618768 0
1221.05748566786 0.835597616111054 0
1221.04755259575 0.835596458356218 0
1221.03761958196 0.835595298789133 0
1221.02768662648 0.835594139641716 0
1221.01775372926 0.835592982691595 0
1221.00782089033 0.835591824819597 0
1220.99788810974 0.835590664252221 0
1220.98795538743 0.835589505886205 0
1220.97802272339 0.835588349257813 0
1220.96809011767 0.835587189497436 0
1220.95815757027 0.835586029698448 0
1222.60017849148 0.835454767537444 0.00099949999999982
1222.59025454014 0.835453609794704 0.00099949999999982
1222.58033064702 0.835452452020549 0.00099949999999982
1222.57040681214 0.83545129466598 0.00099949999999982
1220.90851001757 0.835580238459282 0
1220.89857781987 0.835579078490345 0
1220.8886456805 0.835577918939463 0
1220.87871359939 0.835576761586497 0
1220.86878157658 0.835575602867088 0
1220.85884961208 0.835574443233338 0
1220.84891770591 0.835573282680414 0
1220.83898585799 0.83557212610429 0
1220.82905406839 0.835570966383016 0
1220.81912233708 0.835569807969346 0
1220.8091906641 0.835568647300478 0
1220.79925904938 0.83556749016474 0
1220.78932749297 0.835566330769367 0
1222.35243282922 0.835437735347726 0.00099949999999982
1222.3425098813 0.835436577573933 0.00099949999999982
1220.75954035437 0.835562853833144 0
1220.74960903112 0.835561694774148 0
1220.73967776616 0.835560536130033 0
1220.72974655951 0.835559376561638 0
1220.71981541116 0.8355582174185 0
1220.70988432111 0.835557058685394 0
1220.69995328933 0.835555900372277 0
1220.69002231585 0.835554741587604 0
1220.68009140066 0.835553582322558 0
1220.67016054379 0.835552422587931 0
1220.66022974523 0.835551262380163 0
1220.65029900498 0.835550102591112 0
1220.64036832302 0.835548943661058 0
1220.63043769936 0.835547784691195 0
1220.62050713399 0.835546625712914 0
1220.61057662689 0.835545468028142 0
1220.60064617813 0.835544306315124 0
1220.59071578764 0.835543148576506 0
1220.58078545544 0.835541989469835 0
1220.57085518155 0.835540829889932 0
1220.56092496599 0.835539668508527 0
1220.5509948087 0.835538510655729 0
1220.5410647097 0.835537351435664 0
1220.53113466903 0.835536190853785 0
1220.5212046866 0.835535034247425 0
1220.51127476252 0.835533872273887 0
1220.50134489671 0.835532713834956 0
1220.49141508925 0.835531552245581 0
1220.48148534002 0.835530395529557 0
1220.47155564913 0.83552923433717 0
1220.46162601655 0.835528073996627 0
1220.45169644222 0.835526917186664 0
1220.4417669262 0.835525756794053 0
1220.43183746851 0.835524595922021 0
1220.42190806911 0.835523436359039 0
1220.41197872802 0.835522275886235 0
1220.4020494452 0.835521118487676 0
1220.39212022067 0.835519958397129 0
1220.38219105444 0.835518799160003 0
1220.37226194653 0.835517638121349 0
1220.36233289695 0.835516477056334 0
1220.35240390565 0.835515317732704 0
1220.34247497262 0.835514159729326 0
1220.33254609787 0.835513001243543 0
1220.32261728145 0.835511839167905 0
1220.31268852332 0.835510680183144 0
1220.30275982348 0.83550952116291 0
1220.29283118195 0.835508359891879 0
1220.28290259872 0.835507200823154 0
1220.27297407378 0.83550604083645 0
1220.26304560712 0.83550488169848 0
1220.25311719875 0.83550372254085 0
1220.24318884869 0.835502562017736 0
1220.23326055693 0.835501401914486 0
1220.22333232346 0.835500242667458 0
1220.21340414829 0.835499082508906 0
1220.20347603139 0.835497923645305 0
1220.19354797279 0.835496763868491 0
1220.18361997251 0.83549560272827 0
1220.17369203052 0.835494442895749 0
1220.16376414682 0.835493283470058 0
1220.15383632143 0.835492123145466 0
1220.14390855432 0.835490963223455 0
1220.13398084551 0.835489803275576 0
1220.12405319503 0.835488641961841 0
1220.11412560284 0.835487481958166 0
1220.10419806892 0.835486322806347 0
1220.09427059332 0.835485162299547 0
1220.08434317601 0.835484001772413 0
1220.07441581701 0.835482841205659 0
1220.06448851629 0.835481681946386 0
1220.05456127387 0.835480521765429 0
1220.04463408975 0.835479361553851 0
1220.03470696392 0.83547820132399 0
1220.02477989637 0.835477042396843 0
1220.0148528871 0.835475882547238 0
1220.00492593614 0.835474722225506 0
1219.99499904348 0.835473561428547 0
1219.9850722091 0.835472401939916 0
1219.97514543306 0.83547123931206 0
1219.96521871529 0.835470080661643 0
1219.95529205582 0.835468919751305 0
1219.94536545464 0.835467760149283 0
1219.93543891178 0.835466598731413 0
1219.92551242721 0.835465438179585 0
1219.91558600093 0.835464278488491 0
1219.90565963291 0.835463119668262 0
1219.89573332324 0.83546195680924 0
1219.88580707181 0.835460798806964 0
1219.87588087873 0.835459635893931 0
1219.86595474394 0.835458475609569 0
1219.85602866741 0.835457317080875 0
1219.84610264918 0.835456156754402 0
1219.83617668923 0.835454996833955 0
1219.82625078764 0.835453832880217 0
1219.81632494432 0.83545267379696 0
1219.80639915929 0.835451513342124 0
1219.79647343254 0.83545035375677 0
1219.78654776412 0.835449191475259 0
1219.77662215397 0.835448031825012 0
1219.76669660211 0.835446872152726 0
1219.75677110856 0.835445710227244 0
1219.74684567329 0.835444550487917 0
1219.7369202963 0.835443391170863 0
1219.7269949776 0.835442230052838 0
1219.71706971724 0.835441067571454 0
1219.70714451513 0.835439909052847 0
1219.69721937132 0.835438748290063 0
1219.68729428583 0.835437586164107 0
1219.67736925861 0.835436426674016 0
1219.66744428968 0.835435266272865 0
1219.65751937906 0.83543410450215 0
1219.64759452675 0.835432943147916 0
1219.63766973274 0.835431782211206 0
1219.62774499701 0.835430622128461 0
1219.61782031957 0.835429461143257 0
1219.60789570045 0.835428299230158 0
1219.59797113959 0.835427140402977 0
1219.58804663705 0.835425977986307 0
1219.57812219279 0.835424818207412 0
1219.56819780681 0.835423657962687 0
1219.55827347913 0.835422496357285 0
1219.54834920974 0.835421336050726 0
1219.53842499866 0.835420174380254 0
1219.52850084588 0.835419012680176 0
1219.51857675139 0.835417852289163 0
1219.5086527152 0.835416690980046 0
1219.49872873728 0.835415531428752 0
1219.48880481767 0.835414369171277 0
1219.47888095633 0.835413209991193 0
1219.46895715332 0.835412046791131 0
1219.4590334086 0.835410885783492 0
1219.44910972219 0.835409723867813 0
1219.43918609408 0.835408562799354 0
1219.42926252422 0.835407403481381 0
1219.4193390127 0.835406240133422 0
1219.40941555945 0.835405080314356 0
1219.39949216449 0.835403919588852 0
1219.3895688278 0.835402759268505 0
1219.37964554943 0.835401597136084 0
1219.36972232934 0.835400436758154 0
1219.35979916751 0.835399276798352 0
1219.34987606402 0.835398113251897 0
1219.33995301879 0.835396954127402 0
1219.33003003188 0.835395791413431 0
1219.32010710325 0.835394630891811 0
1219.31018423292 0.83539346900872 0
1219.3002614209 0.835392306653989 0
1219.29033866715 0.835391146944086 0
1219.28041597169 0.835389985854347 0
1219.27049333456 0.835388822529419 0
1219.26057075573 0.835387660500475 0
1219.25064823519 0.835386499781528 0
1219.24072577292 0.835385339033555 0
1219.23080336896 0.835384177367029 0
1219.22088102327 0.835383016560466 0
1219.21095873586 0.835381856612535 0
1219.20103650678 0.835380692636177 0
1219.19111433598 0.835379531740548 0
1219.18119222347 0.835378370830194 0
1219.17127016923 0.835377210320869 0
1219.1613481733 0.835376048009783 0
1219.15142623565 0.835374886995828 0
1219.14150435631 0.835373724625706 0
1219.13158253525 0.835372564012268 0
1219.12166077248 0.83537140247239 0
1219.11173906801 0.835370240463442 0
1219.10181742184 0.835369077979357 0
1219.09189583396 0.835367917243263 0
1219.08197430438 0.835366755155627 0
1219.07205283308 0.835365593471074 0
1219.06213142009 0.83536443131353 0
1219.05221006536 0.835363271803737 0
1219.04228876892 0.835362109583077 0
1219.03236753078 0.835360947796698 0
1219.02244635093 0.835359786416456 0
1220.18893512775 0.83524458985905 0.00099949999999982
1220.17902261353 0.835243428774902 0.00099949999999982
1220.16911015754 0.835242268997229 0.00099949999999982
1218.98277317224 0.835355139392043 0
1218.97285228382 0.83535397697816 0
1218.96293145369 0.835352815423832 0
1218.95301068181 0.835351655183749 0
1218.94308996828 0.835350490905406 0
1218.93316931301 0.835349330604591 0
1218.92324871605 0.835348167600522 0
1218.91332817733 0.83534700857386 0
1218.90340769692 0.835345845517048 0
1218.8934872748 0.835344683762827 0
1218.883566911 0.835343520655848 0
1218.87364660549 0.83534235839608 0
1218.86372635828 0.835341196116751 0
1218.85380616931 0.835340036919511 0
1218.84388603868 0.835338872351863 0
1218.83396596631 0.835337712211732 0
1218.82404595226 0.835336548482781 0
1218.81412599647 0.835335388274603 0
1218.80420609898 0.835334225376254 0
1218.79428625978 0.835333063785309 0
1218.84088911665 0.835225527038598 0.00099949999999982
1218.77445044045 0.835330739215058 0
1218.76453077612 0.835329576642643 0
1218.75461117009 0.835328414488995 0
1218.74469162233 0.835327253199561 0
1218.73477213285 0.835326091876674 0
1218.72485270169 0.835324927868099 0
1219.41599027534 0.835223227052318 0.00099949999999982
1218.70501773242 0.835322604228333 0
1218.6950984761 0.835321442346674 0
1219.99925092686 0.835201740610963 0.00099949999999982
1219.98934031188 0.835200579456626 0.00099949999999982
1218.66534831557 0.835317956608484 0
1218.65542929235 0.835316795509003 0
1218.64551032743 0.83531563259256 0
1218.63559142079 0.835314470546666 0
1218.62567257248 0.835313306681177 0
1218.61575378244 0.835312145463385 0
1218.6058350507 0.835310981989194 0
1218.59591637723 0.835309821155648 0
1218.58599776208 0.83530865762813 0
1218.57607920518 0.835307496731289 0
1218.56616070662 0.835306331815649 0
1218.55624226632 0.835305171313927 0
1218.54632388434 0.835304006784239 0
1218.53640556062 0.835302846217261 0
1218.52648729521 0.835301682962325 0
1218.51656908807 0.835300521015397 0
1218.50665093923 0.835299358589818 0
1218.49673284866 0.835298197023612 0
1218.48681481638 0.835297034103746 0
1218.47689684242 0.835295870256298 0
1218.46697892676 0.835294706827187 0
1218.45706106935 0.835293546924786 0
1218.44714327025 0.835292383000204 0
1218.43722552946 0.835291219482632 0
1218.42730784691 0.835290059057013 0
1218.41739022268 0.835288895037171 0
1218.40747265674 0.835287732767122 0
1218.39755514908 0.835286570030676 0
1218.38763769971 0.835285407701497 0
1218.37772030868 0.835284242244429 0
1218.36780297587 0.835283083418089 0
1219.74911907438 0.835160826033293 0.00099949999999982
1218.34797210096 0.835280757273147 0
1218.338054943 0.835279595255033 0
1218.32813784335 0.835278431868509 0
1218.31822080197 0.835277269348135 0
1218.30830381892 0.835276105009567 0
1218.29838689411 0.835274944205589 0
1218.28847002764 0.835273779383545 0
1218.27855321944 0.83527261718768 0
1218.26863646952 0.835271454518803 0
1218.2587197779 0.83527029137523 0
1218.24880314456 0.835269129095415 0
1219.31617874299 0.835157170637104 0.00099949999999982
1219.30627078705 0.835156008658102 0.00099949999999982
1220.36374839264 0.835044191868123 0.00199799999999994
1218.20915186301 0.835264478517039 0
1218.19923552101 0.835263316978851 0
1218.18931923733 0.835262152301835 0
1218.1794030119 0.835260991597779 0
1218.1694868448 0.835259826418525 0
1218.15957073598 0.83525866344493 0
1218.14965468544 0.835257501315523 0
1218.13973869321 0.835256336500487 0
1218.12982275927 0.835255173876657 0
1218.11990688361 0.83525401122874 0
1218.10999106622 0.835252848986552 0
1218.10007530714 0.835251684941363 0
1218.09015960636 0.835250521317032 0
1218.08024396384 0.835249359439718 0
1218.07032837963 0.835248194867901 0
1218.06041285371 0.83524703204283 0
1218.05049738607 0.835245868744176 0
1218.04058197669 0.835244707642793 0
1218.03066662565 0.835243541619637 0
1218.02075133285 0.835242380455059 0
1218.01083609835 0.83524121704874 0
1218.00092092214 0.835240053159486 0
1217.99100580421 0.835238891027767 0
1217.98109074457 0.835237727079569 0
1217.97117574325 0.83523656222252 0
1217.96126080017 0.835235401774488 0
1217.95134591542 0.8352342359766 0
1217.94143108894 0.835233073246705 0
1217.93151632077 0.83523190916619 0
1217.92160161087 0.835230746381871 0
1217.91168695922 0.83522958490876 0
1217.90177236591 0.835228418961807 0
1217.89185783089 0.835227255201022 0
1217.88194335415 0.835226092305117 0
1217.8720289357 0.83522492893971 0
1218.37059292123 0.835126410567341 0.00099949999999982
1217.85220400458 0.835222601264041 0
1217.84228976095 0.835221440032725 0
1217.83237557561 0.835220276110001 0
1217.82246144855 0.835219113043561 0
1217.8125473798 0.835217948163953 0
1217.80263336934 0.835216784593942 0
1217.79271941714 0.835215622335979 0
1217.78280552325 0.835214457819448 0
1217.77289168763 0.835213294603413 0
1217.7629779103 0.835212131368909 0
1217.75306419124 0.835210968101413 0
1217.74315053051 0.835209802580902 0
1217.73323692805 0.835208639257032 0
1217.72332338391 0.835207474566343 0
1217.71340989805 0.835206310744343 0
1217.70349647044 0.835205149110188 0
1217.69358310116 0.835203983002884 0
1217.68366979016 0.835202819973954 0
1217.67375653743 0.835201656479376 0
1217.66384334298 0.835200493404509 0
1217.65393020684 0.835199328517128 0
1217.64401712898 0.835198164928155 0
1217.63410410939 0.835197001763732 0
1217.6241911481 0.835195837681926 0
1217.61427824508 0.835194674455496 0
1217.60436540038 0.835193508979859 0
1217.59445261393 0.835192346591892 0
1217.58453988578 0.835191182392981 0
1217.57462721588 0.835190020385919 0
1217.5647146043 0.835188854350443 0
1217.55480205102 0.835187689627559 0
1217.54488955603 0.835186526198211 0
1217.53497711931 0.835185362300172 0
1217.52506474087 0.835184198816993 0
1217.51515242074 0.835183033975639 0
1217.50524015889 0.8351818699896 0
1217.49532795533 0.835180705528574 0
1217.48541581006 0.835179541493279 0
1217.47550372306 0.835178378316253 0
1217.46559169436 0.835177213324044 0
1217.45567972392 0.835176050532583 0
1217.44576781179 0.835174885485452 0
1217.43585595793 0.835173722196656 0
1217.42594416237 0.835172557091094 0
1217.41603242508 0.835171393742944 0
1217.40612074606 0.835170230355315 0
1217.39620912533 0.835169066060624 0
1217.38629756291 0.835167900841706 0
1217.37638605878 0.835166736042394 0
1217.36647461291 0.835165572992208 0
1217.35656322537 0.835164406800689 0
1217.34665189608 0.835163244134372 0
1217.33674062505 0.835162081439806 0
1217.32682941234 0.835160915161386 0
1217.31691825792 0.835159750646016 0
1217.3070071618 0.835158585639377 0
1217.29709612393 0.835157422830854 0
1217.28718514436 0.835156257782032 0
1217.23954155179 0.83504088157305 0.00099949999999982
1217.26736699965 0.835153929835817 0
1217.25745619493 0.835152764247259 0
1217.24754544848 0.835151600853145 0
1217.23763476033 0.835150435651603 0
1217.22772413044 0.835149272197175 0
1217.21781355887 0.835148106047451 0
1217.20790304559 0.835146941210311 0
1217.19799259057 0.835145778556351 0
1217.18808219382 0.835144614545257 0
1217.17817185536 0.835143449172522 0
1217.16826157518 0.835142285556423 0
1217.15835135329 0.83514112056832 0
1217.1484411897 0.835139955101386 0
1217.13853108438 0.835138791402539 0
1217.12862103736 0.835137626330921 0
1218.51905672684 0.835015178299063 0.00099949999999982
1218.50915529871 0.835014015286412 0.00099949999999982
1218.49925392879 0.835012850922907 0.00099949999999982
1218.48935261709 0.835011686085068 0.00099949999999982
1219.86990684907 0.834889388890341 0.00199799999999994
1217.06918365068 0.835130642203421 0
1217.05927401149 0.835129477814085 0
1217.04936443063 0.835128310734213 0
1217.039454908 0.835127148518888 0
1217.02954544371 0.835125980941052 0
1217.01963603769 0.835124816887179 0
1217.00972668995 0.835123652800635 0
1216.99981740047 0.835122488694112 0
1216.98990816929 0.835121323219701 0
1216.97999899641 0.835120157721077 0
1216.97008988177 0.835118994858076 0
1216.96018082546 0.835117827964798 0
1216.9502718274 0.835116664603915 0
1216.94036288764 0.835115499432745 0
1216.93045400617 0.835114333787331 0
1216.92054518298 0.835113169004931 0
1216.91063641809 0.835112002859282 0
1216.90072771149 0.835110838007587 0
1216.89081906318 0.835109672692287 0
1216.88091047314 0.835108508695495 0
1216.87100194137 0.835107344209935 0
1216.86109346789 0.835106178806956 0
1216.85118505268 0.835105014267387 0
1216.84127669574 0.83510385013928 0
1216.8313683971 0.835102684215132 0
1216.82146015674 0.835101519582953 0
1216.81155197468 0.835100353597911 0
1216.80164385089 0.83509918891675 0
1216.79173578538 0.835098024201915 0
1216.78182777816 0.835096858578948 0
1216.77191982923 0.835095692915331 0
1216.76201193859 0.835094527676098 0
1216.75210410622 0.835093362847228 0
1216.74219633213 0.83509219799487 0
1216.73228861634 0.835091032224023 0
1216.72238095883 0.835089866862947 0
1216.71247335957 0.835088703259153 0
1216.70256581864 0.835087536067547 0
1216.69265833599 0.835086370181398 0
1216.68275091161 0.835085206039464 0
1217.29640953616 0.834985194093573 0.00099949999999982
1217.90017441191 0.834885311711009 0.00199799999999994
1217.89028443364 0.834884148245758 0.00199799999999994
1217.88039451352 0.834882983864716 0.00199799999999994
1216.63324071685 0.835079380773699 0
1216.62333364203 0.835078216014713 0
1216.61342662548 0.835077051231231 0
1216.60351966722 0.83507588597499 0
1216.59361276724 0.835074720250332 0
1216.58370592553 0.835073555824374 0
1216.57379914209 0.835072390479861 0
1216.56389241695 0.835071224666935 0
1216.55398575008 0.835070059264082 0
1216.54407914151 0.835068893402589 0
1216.53417259122 0.835067727495195 0
1216.52426609923 0.835066561568153 0
1216.51435966548 0.835065397833928 0
1216.50445329004 0.83506423140106 0
1216.49454697286 0.835063066275456 0
1216.484640714 0.835061899342897 0
1216.47473451336 0.83506073638551 0
1216.46482837104 0.83505956939036 0
1216.45492228699 0.835058403706805 0
1216.44501626124 0.835057237551106 0
1216.43511029377 0.835056071809215 0
1216.42520438457 0.835054906925903 0
1216.41529853368 0.835053739786729 0
1216.40539274105 0.835052575304966 0
1216.39548700672 0.835051408110609 0
1216.38558133065 0.835050243999295 0
1216.37567571285 0.8350490785298 0
1216.36577015335 0.835047912144079 0
1216.35586465214 0.835046745721639 0
1216.34595920923 0.835045579278546 0
1216.33605382455 0.835044415919052 0
1216.32614849818 0.835043248530816 0
1216.31624323009 0.835042082884615 0
1216.30633802028 0.835040916780067 0
1216.29643286875 0.835039751518418 0
1216.2865277755 0.835038584904649 0
1216.27662274054 0.835037419150031 0
1216.26671776385 0.835036253805136 0
1216.25681284544 0.835035087994045 0
1216.24690798532 0.835033921267711 0
1216.23700318351 0.835032754062274 0
1216.22709843997 0.835031588609381 0
1216.2171937547 0.835030423116698 0
1216.20728912772 0.835029256281597 0
1216.197384559 0.835028092074657 0
1216.18748004855 0.835026926505433 0
1216.1775755964 0.835025758685026 0
1216.16767120255 0.835024592166367 0
1216.15776686698 0.835023426511858 0
1216.14786258968 0.835022260384453 0
1216.13795837062 0.835021096454798 0
1216.1280542099 0.83501992759758 0
1216.11815010744 0.835018762270546 0
1216.10824606322 0.835017598256769 0
1216.09834207732 0.835016429761988 0
1216.08843814969 0.835015264790971 0
1216.07853428035 0.835014097580225 0
1216.06863046928 0.835012931659461 0
1216.05872671651 0.835011764833165 0
1216.04882302201 0.835010599314692 0
1216.03891938578 0.835009433308308 0
1216.02901580784 0.835008266393755 0
1216.0191122882 0.835007099008791 0
1216.00920882682 0.835005933810479 0
1215.99930542371 0.835004768135718 0
1215.9894020789 0.835003601118097 0
1215.97949879237 0.835002434050748 0
1215.96959556413 0.8350012674073 0
1215.95969239416 0.835000102068588 0
1215.94978928246 0.834998935819246 0
1215.93988622905 0.834997768643489 0
1215.92998323391 0.834996602772462 0
1215.92008029706 0.834995435987348 0
1215.91017741851 0.834994268283723 0
1215.90027459822 0.834993102767114 0
1215.89037183622 0.834991935902921 0
1215.88046913249 0.834990770332989 0
1215.87056648704 0.834989603404934 0
1215.86066389986 0.834988437337731 0
1215.85076137095 0.834987271239415 0
1215.8408589003 0.834986105552974 0
1215.83095648797 0.834984937179921 0
1215.8210541339 0.834983771438204 0
1215.60414360683 0.834843049001166 0.00099949999999982
1215.37734418496 0.834702426597562 0.00199799999999994
1215.58435948439 0.834840716286762 0.00099949999999982
1215.78145932507 0.834979105240852 0
1215.77155726233 0.834977938915693 0
1215.76165525786 0.8349767725628 0
1215.75175331167 0.834975606175555 0
1215.74185142377 0.834974438880556 0
1215.73194959414 0.834973272433879 0
1215.72204782277 0.834972107296706 0
1215.71214610969 0.834970939025487 0
1215.7022444549 0.834969772051637 0
1215.69234285837 0.83496860682638 0
1215.68244132016 0.834967437127635 0
1215.6725398402 0.834966271857144 0
1215.66263841855 0.834965103432054 0
1215.65273705515 0.834963938536423 0
1215.64283575004 0.834962770511717 0
1215.63293450323 0.834961602892263 0
1215.62303331466 0.834960437464118 0
1215.61313218439 0.834959270240612 0
1215.60323111238 0.834958103431021 0
1215.59333009865 0.834956937026665 0
1215.58342914325 0.834955767052425 0
1215.57352824609 0.834954602375975 0
1215.56362740721 0.834953434994929 0
1215.5537266266 0.834952268485725 0
1215.54382590426 0.83495110194541 0
1215.53392524023 0.834949933156771 0
1215.52402463448 0.834948766116767 0
1215.51412408699 0.83494759993449 0
1215.50422359779 0.834946432381094 0
1215.49432316687 0.834945265261504 0
1215.48442279419 0.834944099880294 0
1215.47452247981 0.834942931806047 0
1215.46462222374 0.834941762817033 0
1215.45472202593 0.834940596457554 0
1215.44482188638 0.834939430519086 0
1215.4349218051 0.834938263669766 0
1215.42502178212 0.834937095451497 0
1215.4151218174 0.834935928975335 0
1215.40522191097 0.834934761153005 0
1215.39532206279 0.834933595068889 0
1215.38542227289 0.834932428066856 0
1215.37552254128 0.83493126015627 0
1215.36562286797 0.834930091316829 0
1215.35572325293 0.834928924679627 0
1215.34582369619 0.834927756239275 0
1215.33592419769 0.83492659043213 0
1215.32602475747 0.834925423252998 0
1215.31612537551 0.834924256948123 0
1215.30622605184 0.834923088831438 0
1215.29632678649 0.834921918902048 0
1215.2864275794 0.834920752516231 0
1215.27652843058 0.834919585639247 0
1215.26662934003 0.834918418297621 0
1215.25673030777 0.834917250492545 0
1215.24683133379 0.834916082645731 0
1215.23693241808 0.834914915660337 0
1215.22703356066 0.834913747316232 0
1215.21713476151 0.834912580272005 0
1215.20723602062 0.834911413212459 0
1215.19733733802 0.834910245664133 0
1215.18743871373 0.834909075869706 0
1215.17754014768 0.834907910498957 0
1215.16764163992 0.834906741978629 0
1215.15774319045 0.834905573428619 0
1215.14784479924 0.834904407079468 0
1215.1379464663 0.834903239804044 0
1215.12804819165 0.834902071176327 0
1215.11814997526 0.834900904744432 0
1215.10825181714 0.834899737381938 0
1215.09835371729 0.834898569999289 0
1215.08845567575 0.834897400371083 0
1215.07855769247 0.834896233371521 0
1215.06865976747 0.834895065449857 0
1215.05876190073 0.834893898843223 0
1215.04886409229 0.834892729541238 0
1215.0389663421 0.834891563313521 0
1215.02906865021 0.834890393956178 0
1215.01917101659 0.834889226786309 0
1215.00927344123 0.834888059588707 0
1214.99937592417 0.83488689059192 0
1214.98947846539 0.83488572244538 0
1214.97958106488 0.834884554713974 0
1214.96968372263 0.834883387850464 0
1214.95978643867 0.834882219172398 0
1214.94988921299 0.834881050921017 0
1214.93999204561 0.834879882187371 0
1214.93009493647 0.834878715651237 0
1214.92019788561 0.83487754730727 0
1214.91030089306 0.834876377601903 0
1214.90040395873 0.834875212754635 0
1215.23045375675 0.834777225019447 0.00099949999999982
1214.88061398944 0.834872875466603 0
1214.87071722993 0.834871708309505 0
1214.86082052869 0.83487054068967 0
1214.85092388574 0.834869371258387 0
1214.84102730104 0.834868204910413 0
1214.83113077461 0.834867037199082 0
1214.82123430648 0.834865867673345 0
1214.8113378966 0.834864700351964 0
1214.80144154505 0.834863529882766 0
1214.79154525175 0.83486236294385 0
1214.78164901673 0.834861194203363 0
1214.77175283998 0.834860026761759 0
1214.76185672152 0.834858857068725 0
1214.75196066137 0.834857687799306 0
1214.74206465946 0.834856520717458 0
1214.73216871581 0.834855353607552 0
1214.72227283047 0.834854183362291 0
1214.71237700339 0.834853015747843 0
1214.70248123459 0.834851847214605 0
1214.69258552406 0.834850679552272 0
1214.68268987179 0.834849511404449 0
1214.6727942778 0.834848343244642 0
1214.66289874208 0.834847175044099 0
1214.65300326464 0.834846006366151 0
1214.64310784547 0.834844838117228 0
1214.63321248458 0.834843668944194 0
1214.62331718194 0.834842502404879 0
1214.6134219376 0.834841332729499 0
1214.60352675152 0.834840164803775 0
1214.59363162373 0.834838995522574 0
1214.58373655422 0.83483782620416 0
1214.57384154295 0.834836660414486 0
1215.95005462218 0.834714920958578 0.00099949999999982
1214.5540553037 0.834834321677146 0
1214.54416046726 0.834833153579085 0
1214.95538838702 0.834735420821068 0.00099949999999982
1214.52437469459 0.834830816008022 0
1214.51448003293 0.834829648709271 0
1214.50458542956 0.834828480064509 0
1214.49469088448 0.834827310039157 0
1214.48479639762 0.834826143994652 0
1214.47490196908 0.834824973470393 0
1214.46500759879 0.834823806034314 0
1214.45511328679 0.834822636347357 0
1214.44521903306 0.834821467964309 0
1214.43532483761 0.834820298657415 0
1214.42543070043 0.834819130225303 0
1214.41553662151 0.834817962192799 0
1214.40564260087 0.834816793258129 0
1214.3957486385 0.83481562428332 0
1214.38585473442 0.834814454834879 0
1214.37596088863 0.834813285365698 0
1214.36606710111 0.834812116307677 0
1214.35617337187 0.834810947667106 0
1214.34627970088 0.834809779442704 0
1214.33638608818 0.83480860985765 0
1214.32649253373 0.83480744246271 0
1214.31659903758 0.834806271929848 0
1214.30670559969 0.834805104030993 0
1214.29681222006 0.834803935221226 0
1214.28691889872 0.83480276593222 0
1214.27702563566 0.834801596612524 0
1214.26713243086 0.834800428168584 0
1214.25723928434 0.834799258791839 0
1214.24734619609 0.834798089843762 0
1214.23745316611 0.83479692085614 0
1214.22756019441 0.834795751841066 0
1214.21766728096 0.834794583692744 0
1214.20777442582 0.834793412841289 0
1214.19788162895 0.83479224374035 0
1214.18798889033 0.834791075953599 0
1214.17809621 0.834789905900812 0
1214.16820358793 0.834788737167053 0
1214.15831102413 0.834787568398355 0
1214.14841851861 0.834786399147188 0
1214.13852607137 0.834785229436512 0
1214.12863368239 0.834784060585092 0
1214.11874135169 0.834782891259101 0
1214.10884907925 0.834781722787704 0
1214.0989568651 0.834780552515591 0
1214.08906470923 0.834779382657762 0
1214.07917261159 0.834778215879592 0
1214.06928057226 0.834777044630398 0
1214.05938859118 0.834775876021693 0
1214.0494966684 0.834774705601838 0
1214.03960480389 0.834773536488656 0
1214.02971299763 0.834772368241505 0
1214.01982124963 0.834771199955758 0
1214.00992955989 0.834770030317252 0
1214.00003792847 0.83476885930519 0
1213.99014635529 0.834767690945895 0
1213.98025484042 0.834766519880629 0
1213.97036338381 0.834765350571999 0
1213.96047198546 0.83476418212309 0
1213.95058064541 0.834763011413868 0
1213.94068936362 0.834761842016905 0
1213.93079814011 0.834760672150593 0
1213.92090697485 0.834759504467041 0
1215.72244652136 0.834623551402046 0.00099949999999982
1213.90112835502 0.834757165520139 0
1213.89123736458 0.834755994192472 0
1213.8813464324 0.834754825513178 0
1213.87145555852 0.834753654581593 0
1213.86156474286 0.83475248717594 0
1213.85167398549 0.834751317075924 0
1213.8417832864 0.834750146945128 0
1213.83189264557 0.834748977683756 0
1213.82200206304 0.83474780660562 0
1213.81211153876 0.834746637724574 0
1213.80222107274 0.834745469258457 0
1213.79233066499 0.834744298981465 0
1213.78244031553 0.834743128690168 0
1213.77255002435 0.834741958353082 0
1213.76265979145 0.834740788000598 0
1213.75276961682 0.834739618502372 0
1213.74287950042 0.834738450754566 0
1213.73298944229 0.834737280756396 0
1213.72309944245 0.834736110281919 0
1213.71320950086 0.834734941566939 0
1213.70331961758 0.834733769697654 0
1213.69342979256 0.834732600027781 0
1213.6835400258 0.834731431223464 0
1213.67365031734 0.83473025926824 0
1213.66376066715 0.83472908995999 0
1213.65387107522 0.834727920178762 0
1213.64398154156 0.834726750363011 0
1213.63409206617 0.834725580527793 0
1213.62420264906 0.834724410208473 0
1213.61431329019 0.834723241646555 0
1213.60442398959 0.834722071274518 0
1213.59453474729 0.834720900426871 0
1213.58464556324 0.83471973089494 0
1213.57475643746 0.834718561322551 0
1213.56486736994 0.834717391731695 0
1213.55497836067 0.834716222545984 0
1213.54508940971 0.834715050220173 0
1213.53520051704 0.834713879211172 0
1213.52531168264 0.834712709495374 0
1213.5154229065 0.834711539315787 0
1213.5055341886 0.834710370885072 0
1213.49564552898 0.83470920063839 0
1213.48575692761 0.834708031261064 0
1213.47586838455 0.834706858739487 0
1213.46597989975 0.83470568885638 0
1213.45609147323 0.834704518501322 0
1213.44620310498 0.834703348110829 0
1213.43631479497 0.834702179479725 0
1213.42642654327 0.834701007259764 0
1213.41653834984 0.834699836795137 0
1213.40665021465 0.834698667625275 0
1213.39676213774 0.8346974971036 0
1213.38687411911 0.83469632654266 0
1213.37698615875 0.834695155955274 0
1213.36709825665 0.834693986234485 0
1213.35721041283 0.834692814700438 0
1213.34732262729 0.834691644484506 0
1213.3374349 0.834690474669276 0
1213.32754723098 0.834689304386528 0
1213.3176596202 0.834688135410929 0
1213.30777206774 0.834686962402853 0
1213.29788457352 0.834685793373951 0
1213.28799713757 0.834684622523734 0
1213.2781097599 0.834683451662541 0
1213.26822244051 0.834682280757749 0
1213.25833517935 0.834681112490338 0
1213.24844797647 0.834679941092955 0
1213.23856083185 0.834678771000746 0
1213.22867374551 0.834677599539528 0
1213.21878671743 0.834676429830233 0
1213.20889974763 0.834675258315809 0
1213.1990128361 0.834674088108917 0
1213.18912598283 0.834672917418465 0
1213.17923918785 0.834671746265627 0
1213.16935245111 0.834670576857891 0
1213.15946577266 0.834669404757379 0
1213.14957915247 0.834668234402835 0
1213.13969259056 0.834667063576463 0
1213.12980608693 0.834665892282599 0
1213.11991964156 0.834664721395357 0
1213.11003325447 0.834663550484407 0
1213.10014692566 0.834662379093743 0
1213.09026065507 0.834661210354464 0
1213.08037444281 0.83466003712835 0
1213.0704882888 0.834658866543269 0
1213.06060219302 0.834657698160116 0
1213.05071615554 0.834656525295582 0
1213.0408301763 0.834655356408633 0
1213.03094425534 0.834654184374247 0
1213.02105839265 0.834653013651454 0
1213.01117258823 0.834651842452328 0
1213.00128684208 0.834650671670028 0
1212.99140115421 0.834649499970366 0
1212.98151552459 0.834648330015921 0
1212.97162995322 0.834647160040634 0
1212.96174444015 0.834645987366569 0
1212.95185898534 0.834644816437036 0
1212.94197358877 0.834643647268255 0
1212.93208825049 0.834642474949049 0
1212.92220297049 0.834641303052601 0
1212.91231774875 0.834640132897698 0
1212.9024325853 0.834638960053403 0
1212.89254748009 0.834637790730579 0
1212.88266243314 0.834636620046728 0
1212.87277744447 0.834635448005015 0
1212.86289251405 0.834634278160218 0
1212.85300764192 0.83463310561602 0
1212.84312282807 0.834631933483715 0
1212.83323807246 0.834630764444038 0
1212.82335337515 0.834629590918269 0
1212.81346873607 0.834628421808542 0
1212.80358415528 0.83462724956964 0
1212.79369963275 0.834626078636561 0
1212.78381516848 0.83462490766709 0
1212.7739307625 0.834623734890788 0
1212.76404641477 0.834622564761452 0
1212.75416212533 0.83462139237109 0
1212.74427789411 0.83462022351627 0
1212.7343937212 0.834619049738172 0
1212.72450960656 0.834617878597173 0
1212.71462555017 0.83461670787525 0
1212.70474155203 0.834615537114743 0
1212.69485761217 0.834614365012981 0
1212.68497373059 0.834613193305165 0
1212.67508990727 0.834612022032577 0
1212.66520614221 0.834610851164875 0
1212.65532243542 0.834609679379277 0
1212.64543878691 0.834608507122995 0
1212.63555519664 0.834607336612581 0
1212.62567166463 0.834606166085476 0
1212.61578819092 0.834604992849525 0
1212.60590477548 0.834603820480543 0
1212.59602141828 0.834602650749442 0
1212.58613811937 0.834601477868738 0
1212.57625487871 0.83460030719951 0
1212.56637169631 0.834599136041852 0
1212.55648857217 0.834597964422273 0
1212.54660550629 0.834596793650615 0
1212.5367224987 0.834595620194016 0
1212.5268395494 0.834594447590961 0
1212.51695665835 0.834593276744769 0
1212.50707382557 0.834592104531278 0
1212.49719105105 0.834590933627358 0
1212.48730833479 0.834589762244093 0
1212.47742567679 0.83458859038254 0
1212.46754307704 0.834587419400644 0
1212.45766053562 0.834586244813474 0
1212.44777805244 0.834585073771585 0
1212.43789562749 0.8345839044674 0
1212.42801326084 0.8345827306972 0
1212.41813095244 0.834581559112999 0
1212.40824870234 0.834580386165365 0
1212.39836651049 0.834579214526183 0
1212.38848437693 0.834578041974588 0
1212.3786023016 0.834576871614481 0
1212.36872028452 0.834575700771663 0
1212.35883832572 0.834574527693229 0
1212.3489564252 0.834573355463696 0
1212.33907458294 0.834572183214017 0
1212.32919279892 0.834571013147591 0
1212.31931107318 0.834569840395469 0
1212.30942940568 0.834568669393333 0
1212.29954779649 0.834567495238734 0
1212.28966624557 0.834566322847036 0
1212.27978475286 0.834565153531541 0
1212.26990331847 0.834563978861083 0
1212.26002194233 0.834562807258441 0
1212.25014062445 0.834561635639296 0
1212.24025936483 0.834560463984536 0
1212.23037816345 0.834559293200397 0
1212.22049702036 0.834558119265805 0
1212.21061593552 0.834556948422164 0
1212.20073490896 0.834555775317757 0
1212.19085394067 0.834554603076085 0
1212.18097303065 0.834553429921948 0
1212.17109217887 0.834552259844133 0
1212.16121138538 0.834551085751637 0
1212.15133065011 0.834549916060284 0
1212.14144997315 0.834548741455934 0
1212.13156935443 0.834547570383304 0
1211.67800356975 0.834322896977578 0.00099949999999982
1211.66813101757 0.834321726917598 0.00099949999999982
1212.10193398823 0.834544053947381 0
1212.09205360255 0.834542880974064 0
1212.08217327512 0.834541709311891 0
1212.07229300595 0.834540537179082 0
1212.06241279509 0.83453936233875 0
1212.05253264246 0.834538191481153 0
1212.04265254812 0.834537018369796 0
1212.03277251202 0.8345358465661 0
1212.02289253419 0.834534674278183 0
1212.01301261462 0.834533501971986 0
1212.00313275331 0.834532329191516 0
1211.99325295029 0.834531155937645 0
1211.98337320552 0.834529983986132 0
1211.973493519 0.834528812451255 0
1211.96361389078 0.834527637773895 0
1211.9537343208 0.83452646663355 0
1211.94385480907 0.834525294566178 0
1211.93397535562 0.834524121140111 0
1211.92409596042 0.834522949463022 0
1211.91421662349 0.83452177641771 0
1211.90433734484 0.834520602913784 0
1211.89445812444 0.834519431147969 0
1211.8845789623 0.834518258468461 0
1211.87469985842 0.834517086199382 0
1211.86482081279 0.834515913910927 0
1211.85494182546 0.834514739810785 0
1211.84506289638 0.834513567017394 0
1211.83518402558 0.834512394187118 0
1211.82530521304 0.834511221339247 0
1211.81542645874 0.834510049793181 0
1211.80554776274 0.834508875109844 0
1211.79566912496 0.834507704392601 0
1212.6562712904 0.834402450184767 0.00099949999999982
1211.77591570673 0.834505358030984 0
1211.76603724373 0.834504185896774 0
1211.756158839 0.834503012400681 0
1211.74628049254 0.834501839764 0
1211.7364022043 0.834500668430467 0
1211.72652397435 0.834499494847154 0
1211.71664580269 0.834498319904534 0
1211.70676768927 0.834497148481503 0
1211.69688963413 0.83449597482435 0
1211.68701163724 0.834494802011137 0
1211.67713369863 0.834493628733033 0
1211.66725581828 0.834492455415764 0
1211.52192219037 0.834364632416133 0.00099949999999982
1211.36672417144 0.834236910606231 0.00199799999999994
1211.35686339403 0.834235741012742 0.00199799999999994
1211.20168384454 0.834108123759973 0.00299549999999993
1211.3371455711 0.834233398671143 0.00199799999999994
1210.60074011069 0.833601034279955 0.0069754999999998
1211.17213817306 0.834104616765171 0.00299549999999993
1211.58830615174 0.834483080811023 0
1211.57842879533 0.834481906360355 0
1211.56855149716 0.834480734535869 0
1211.55867425726 0.83447956091467 0
1211.5487970756 0.834478389482477 0
1211.53891995221 0.834477215363843 0
1211.52904288711 0.834476040761822 0
1211.51916588026 0.834474868360934 0
1211.50928893165 0.834473695922058 0
1211.49941204132 0.834472521684445 0
1211.48953520925 0.834471348746864 0
1211.47965843547 0.834470174446297 0
1211.46978171991 0.834469002793428 0
1211.45990506263 0.834467828433866 0
1211.45002846363 0.83446665449907 0
1211.44015192288 0.834465481867667 0
1211.43027544038 0.834464308759258 0
1211.42039901618 0.834463133397394 0
1211.41052265023 0.834461960682291 0
1211.40064634253 0.834460787928929 0
1211.39077009307 0.834459616048676 0
1211.3808939019 0.834458440574902 0
1211.37101776899 0.834457267304568 0
1211.36114169433 0.834456094875734 0
1211.35126567793 0.834454921101959 0
1211.34138971979 0.834453747737882 0
1211.3315138199 0.834452574793443 0
1211.32163797829 0.834451400032091 0
1211.31176219494 0.834450227028158 0
1211.30188646985 0.834449053102345 0
1211.29201080302 0.834447880043839 0
1211.28213519444 0.834446706948035 0
1211.27225964413 0.834445532499653 0
1211.26238415208 0.834444359348595 0
1211.25250871831 0.834443184845057 0
1211.24263334279 0.834442011190489 0
1211.23275802552 0.834440838400935 0
1211.22288276651 0.834439665139137 0
1211.21300756576 0.834438490963277 0
1211.20313242329 0.834437316752313 0
1211.19325733906 0.834436143401618 0
1211.1833823131 0.834434969579875 0
1211.1735073454 0.834433796175793 0
1211.16363243596 0.83443262185214 0
1211.15375758479 0.834431447953312 0
1211.14388279188 0.834430274010031 0
1211.13400805725 0.834429099606837 0
1211.12413338086 0.83442792649313 0
1211.11425876273 0.834426752477096 0
1211.10438420282 0.834425581092403 0
1211.09450970122 0.834424404351106 0
1211.08463525786 0.834423232018998 0
1211.07476087275 0.834422058330026 0
1211.06488654591 0.834420883722186 0
1211.05501227735 0.834419709084766 0
1211.04513806703 0.834418535750994 0
1211.03526391498 0.834417361504057 0
1211.02538982117 0.834416188551227 0
1211.01551578565 0.834415013357029 0
1211.00564180836 0.834413840350313 0
1210.99576788935 0.83441266555134 0
1210.98589402859 0.834411492041725 0
1210.97602022611 0.834410317178339 0
1210.9661464819 0.834409142275796 0
1210.95627279592 0.834407969580319 0
1210.94639916821 0.834406795069069 0
1210.93652559878 0.834405620093002 0
1210.92665208758 0.83440444729877 0
1210.91677863464 0.83440327315935 0
1210.90690523994 0.834402100314092 0
1210.89703190353 0.834400923882658 0
1210.88715862539 0.834399749647643 0
1210.87728540552 0.834398574944167 0
1210.86741224388 0.83439740198444 0
1210.85753914051 0.834396227221971 0
1210.84766609538 0.834395054199185 0
1210.83779310852 0.834393878934428 0
1210.82792017993 0.834392704528415 0
1210.81804730958 0.834391531427169 0
1210.80817449752 0.83439035518616 0
1210.79830174368 0.834389182479248 0
1210.78842904811 0.834388008399684 0
1210.7785564108 0.834386833410061 0
1210.76868383174 0.83438565971644 0
1210.75881131094 0.834384485110708 0
1211.16493190529 0.834287059001807 0.00099949999999982
1211.15506809047 0.834285886069542 0.00099949999999982
1210.72920153135 0.834380963440309 0
1210.71932924355 0.834379788278431 0
1210.70945701403 0.83437861218604 0
1210.69958484276 0.834377438306212 0
1210.68971272976 0.834376263054863 0
1210.67984067499 0.834375090439732 0
1210.66996867847 0.834373916467758 0
1210.66009674022 0.834372741132433 0
1211.30076669185 0.83427276232934 0.00099949999999982
1211.29090344729 0.834271589113811 0.00099949999999982
1210.63048868491 0.834369217708921 0
1210.62061697966 0.834368042704985 0
1210.61074533269 0.8343668672271 0
1210.60087374395 0.8343656943858 0
1210.59100221346 0.834364520188455 0
1210.58113074125 0.834363344174296 0
1210.57125932729 0.834362169473009 0
1210.56138797158 0.834360995626578 0
1212.3691072776 0.834225137248845 0.00099949999999982
1212.35924443746 0.834223963240388 0.00099949999999982
1212.34938165551 0.834222789645946 0.00099949999999982
1210.52191371431 0.834356296538016 0
1210.51204264983 0.83435512300399 0
1210.5021716436 0.834353948536329 0
1210.49230069564 0.834352773610273 0
1210.48242980595 0.834351597756022 0
1210.47255897453 0.834350422325488 0
1210.37282269504 0.83422912648921 0.00099949999999982
1210.36296044439 0.834227951354017 0.00099949999999982
1210.25337183532 0.834106761629177 0.00199799999999994
1210.04407523937 0.833865871150848 0.003992
1210.03423869623 0.833864702330267 0.003992
1210.12411386128 0.833983334970763 0.00299549999999993
1210.31368238265 0.834222088110428 0.00099949999999982
1210.39365191079 0.834341031890639 0
1210.38378160332 0.834339856645711 0
1210.37391135413 0.834338680032098 0
1210.36404116316 0.834337507400611 0
1210.35417103049 0.834336329839459 0
1210.34430095605 0.834335156258556 0
1210.33443093987 0.834333981306 0
1210.32456098194 0.834332806779415 0
1210.31469108229 0.834331630438856 0
1210.30482124086 0.834330457184942 0
1210.29495145772 0.834329279907888 0
1210.28508173282 0.83432810614996 0
1210.27521206619 0.834326930581619 0
1210.26534245778 0.834325756777094 0
1210.25547290768 0.834324578933101 0
1210.24560341579 0.834323406401823 0
1210.2357339822 0.834322228942184 0
1210.22586460685 0.834321054574664 0
1210.21599528975 0.83431987972848 0
1210.2061260309 0.834318704857542 0
1210.1962568303 0.834317529957382 0
1210.18638768796 0.834316354129171 0
1210.17651860391 0.83431517739841 0
1210.1666495781 0.834314002853285 0
1210.15678061055 0.83431282783967 0
1210.14691170122 0.834311654121375 0
1210.13704285016 0.834310477717426 0
1210.12717405736 0.834309302617559 0
1210.11730532284 0.834308125707759 0
1210.10743664659 0.834306949658354 0
1210.09756802857 0.834305775368055 0
1210.08769946881 0.834304600152956 0
1210.0778309673 0.834303424905126 0
1210.06796252404 0.834302249632999 0
1210.05809413906 0.834301072992681 0
1210.0482258123 0.834299899447595 0
1210.0383575438 0.834298723638153 0
1210.02848933358 0.834297546924317 0
1210.01862118161 0.83429637150017 0
1210.00875308788 0.834295196943956 0
1209.99888505242 0.834294021026764 0
1209.98901707521 0.834292845078806 0
1209.97914915626 0.834291669551824 0
1209.96928129557 0.834290493994757 0
1209.95941349314 0.834289317958782 0
1209.94954574895 0.834288142787495 0
1209.93967806304 0.834286966259676 0
1209.92981043539 0.834285790137877 0
1209.919942866 0.834284614437551 0
1209.91007535483 0.834283440042742 0
1209.90020790191 0.834282265174446 0
1209.89034050728 0.834281087599351 0
1209.88047317086 0.834279914014141 0
1209.87060589269 0.834278738604484 0
1209.86073867282 0.834277560517411 0
1209.85087151121 0.834276384611688 0
1209.84100440784 0.834275209125467 0
1209.83113736273 0.834274033611029 0
1209.82127037586 0.834272858072796 0
1209.81140344724 0.834271682944119 0
1209.80153657689 0.834270506003435 0
1209.79166976479 0.834269330380463 0
1209.78180301094 0.8342681547197 0
1209.77193631536 0.834266978150163 0
1209.76206967803 0.834265802430327 0
1209.75220309895 0.834264626689933 0
1209.74233657811 0.834263451355946 0
1209.73247011552 0.83426227600623 0
1209.72260371119 0.834261099290694 0
1209.71273736514 0.834259922095689 0
1209.70287107736 0.834258745769164 0
1209.6930048478 0.834257570741303 0
1209.6831386765 0.834256394800438 0
1209.67327256348 0.834255217490991 0
1209.66340650869 0.834254042823902 0
1209.65354051214 0.834252867240572 0
1209.64367457388 0.83425168895975 0
1209.63380869384 0.834250515098572 0
1209.62394287206 0.834249338538436 0
1209.61407710854 0.834248161952735 0
1209.60421140326 0.834246986665767 0
1209.59434575624 0.83424581002719 0
1209.58448016752 0.834244631570682 0
1209.57461463701 0.834243457536636 0
1209.56474916477 0.834242280354288 0
1209.55488375077 0.83424110493609 0
1209.54501839503 0.834239928153168 0
1209.53515309751 0.834238753998942 0
1209.52528785827 0.83423757626234 0
1209.51542267729 0.834236399830747 0
1209.50555755456 0.834235223380288 0
1209.49569249009 0.834234046886161 0
1209.4858274839 0.83423286904361 0
1209.47596253594 0.834231693832967 0
1209.46609764622 0.834230518142954 0
1209.45623281476 0.834229341548368 0
1209.44636804157 0.834228164026474 0
1209.43650332662 0.83422698870866 0
1209.42663866992 0.834225812018679 0
1209.41677407151 0.834224633969579 0
1209.40690953133 0.834223458557457 0
1209.39704504938 0.83422228312322 0
1209.38718062569 0.834221106764909 0
1209.37731626026 0.834219929053966 0
1209.36745195308 0.834218753529564 0
1209.35758770416 0.834217576193138 0
1209.3477235135 0.834216399276449 0
1209.33785938108 0.83421522322543 0
1209.32799530694 0.834214045807108 0
1209.318131291 0.834212871468084 0
1209.30826733336 0.834211692668336 0
1209.29840343396 0.834210516503457 0
1209.28853959282 0.834209338966179 0
1209.27867580993 0.834208163187613 0
1209.26881208526 0.834206987819325 0
1209.25894841885 0.834205811095097 0
1209.24908481073 0.834204632107271 0
1209.23922126083 0.834203457103687 0
1209.22935776921 0.834202278957226 0
1209.21949433584 0.83420110256189 0
1209.20963096069 0.83419992702636 0
1209.19976764382 0.834198749236722 0
1209.18990438516 0.83419757453683 0
1209.18004118478 0.834196396242106 0
1209.17017804265 0.834195219262551 0
1209.16031495877 0.834194042686893 0
1209.15045193313 0.834192866537828 0
1209.14058896574 0.834191689470665 0
1209.1307260566 0.834190513255639 0
1209.12086320573 0.834189334801683 0
1209.11100041313 0.834188157195632 0
1209.1011376788 0.834186979568166 0
1209.09127500268 0.834185804568648 0
1208.64722936517 0.83396570629119 0.00099949999999982
1208.63737476259 0.833964531451029 0.00099949999999982
1208.18348443868 0.83374449608477 0.00199799999999994
1207.72960711183 0.833524524387844 0.00299549999999993
1209.04198410539 0.834179921475674 0
1209.03212177868 0.834178743653399 0
1209.02225951018 0.834177568457942 0
1209.01239729998 0.834176389240151 0
1209.00253514804 0.83417521132901 0
1208.99267305434 0.834174035160018 0
1208.98281101885 0.834172860303068 0
1208.97294904163 0.834171681850571 0
1208.96308712267 0.834170504267512 0
1208.95322526196 0.834169327099229 0
1208.94336345949 0.834168150789655 0
1208.9335017153 0.834166971785537 0
1208.92364002934 0.834165795861245 0
1208.91377840162 0.834164619030699 0
1208.90391683217 0.834163441270665 0
1208.89405532095 0.834162264375718 0
1208.884193868 0.834161087005703 0
1210.45775177106 0.834033213392569 0.00099949999999982
1208.8644746999 0.834158733128048 0
1208.85461342166 0.834157556556249 0
1208.8447522017 0.834156377296658 0
1208.83489103996 0.834155201123037 0
1208.8250299365 0.83415402268377 0
1208.81516889129 0.834152845567821 0
1208.80530790432 0.834151667963824 0
1208.79544697559 0.834150491673193 0
1208.78558610516 0.834149311798108 0
1208.77572529295 0.834148135451558 0
1208.76586453898 0.834146958623246 0
1208.75600384328 0.834145780436956 0
1208.7461432058 0.834144604448631 0
1208.73628262659 0.834143425760762 0
1208.72642210563 0.834142248383606 0
1208.71656164291 0.834141071419422 0
1208.70670123843 0.834139894420047 0
1208.69684089224 0.834138714290277 0
1208.6869806043 0.834137537235264 0
1208.67712037459 0.834136360157641 0
1208.66726020313 0.834135183054079 0
1208.6574000899 0.834134006358467 0
1208.64754003495 0.834132827415118 0
1208.63768003823 0.834131650218532 0
1208.62782009974 0.834130473889026 0
1208.61796021955 0.834129293519609 0
1208.60810039759 0.834128117128168 0
1208.59824063387 0.834126939381155 0
1208.58838092842 0.834125761149171 0
1208.57852128121 0.834124583785952 0
1208.56866169224 0.834123405951252 0
1208.55880216153 0.834122228525592 0
1208.54894268905 0.834121051076729 0
1208.53908327485 0.834119871818529 0
1208.52922391887 0.834118695647963 0
1208.51936462115 0.834117517216813 0
1208.50950538166 0.834116340097773 0
1208.49964620046 0.83411516072947 0
1208.48978707749 0.83411398354594 0
1208.4799280128 0.834112803673138 0
1208.47006900635 0.834111626435151 0
1208.46021005813 0.834110449619679 0
1208.45035116815 0.834109272334097 0
1208.44049233641 0.834108094557446 0
1208.43063356294 0.834106915435534 0
1208.42077484772 0.834105737608664 0
1208.41091619076 0.834104558872408 0
1208.40105759203 0.834103381884281 0
1208.39119905159 0.834102201750506 0
1208.38134056938 0.834101024699077 0
1208.37148214538 0.834099848512215 0
1208.36162377965 0.834098669628981 0
1208.35176547215 0.834097492057993 0
1208.34190722294 0.834096311776982 0
1208.33204903197 0.834095134588406 0
1208.32219089924 0.834093956481567 0
1208.31233282474 0.834092779229949 0
1208.3024748085 0.83409160062581 0
1208.29261685053 0.834090421542338 0
1208.28275895078 0.834089244656117 0
1208.27290110929 0.834088065504102 0
1208.26304332606 0.834086887235473 0
1208.25318560109 0.834085708039351 0
1208.24332793437 0.834084529700725 0
1208.23347032585 0.834083353555857 0
1208.22361277561 0.834082174272732 0
1207.65600096922 0.833773000051386 0.00099949999999982
1207.64615103976 0.833771822113612 0.00099949999999982
1208.19404574484 0.834078639879719 0
1208.18418842755 0.834077461375935 0
1208.17433116855 0.834076281500078 0
1208.16447396774 0.834075106048004 0
1208.15461682518 0.834073927012706 0
1208.14475974087 0.834072749276426 0
1208.13490271482 0.834071569290281 0
1208.12504574703 0.834070390608761 0
1208.11518883746 0.834069213678131 0
1208.10533198616 0.834068034500104 0
1208.09547519309 0.834066856182096 0
1208.08561845825 0.834065679163172 0
1208.07576178168 0.834064499010016 0
1208.06590516334 0.834063321493407 0
1208.05604860329 0.834062140830685 0
1208.04619210148 0.834060962363747 0
1208.03633565791 0.834059784318971 0
1208.02647927258 0.83405860580486 0
1208.01662294553 0.834057425917715 0
1208.0067666767 0.834056248672872 0
1207.99691046613 0.834055069176355 0
1207.98705431378 0.834053891876859 0
1207.97719821971 0.834052711878249 0
1207.96734218384 0.834051534960617 0
1207.95748620625 0.834050355357551 0
1207.9476302869 0.83404917660354 0
1207.9377744258 0.834047997384811 0
1207.92791862295 0.834046818581083 0
1207.91806287834 0.834045640631914 0
1207.90820719197 0.834044461766246 0
1207.89835156387 0.83404328199166 0
1207.888495994 0.834042103954803 0
1207.87864048237 0.834040925454871 0
1207.86878502901 0.834039745580302 0
1207.85892963387 0.834038567910079 0
1207.84907429699 0.834037388437835 0
1207.83921901838 0.834036208031985 0
1207.829363798 0.834035030277315 0
1207.81950863585 0.834033852049452 0
1207.80965353196 0.834032672453941 0
1207.79979848631 0.834031493723407 0
1207.78994349889 0.834030315848181 0
1207.78008856972 0.834029136170001 0
1207.7702336988 0.834027957796158 0
1207.76037888614 0.834026777615501 0
1207.75052413171 0.834025599181094 0
1207.74066943555 0.834024419385941 0
1207.73081479762 0.834023240454477 0
1207.72096021794 0.834022061938266 0
1207.71110569652 0.83402088160979 0
1207.70125123331 0.834019704816513 0
1207.69139682837 0.834018523995313 0
1207.68154248169 0.834017344467679 0
1207.67168819322 0.834016167146577 0
1207.66183396302 0.834014986228549 0
1207.65197979107 0.834013807071187 0
1207.64212567738 0.834012627444303 0
1207.6322716219 0.834011449996955 0
1207.62241762466 0.834010270751995 0
1207.61256368566 0.834009092363222 0
1207.60270980493 0.834007911277327 0
1207.59285598244 0.834006732394159 0
1207.58300221819 0.834005553480728 0
1207.57314851219 0.834004374084882 0
1207.56329486443 0.834003194668895 0
1207.55344127492 0.834002015218092 0
1207.54358774364 0.834000837077757 0
1207.53373427062 0.833999656240927 0
1207.52388085587 0.833998476262424 0
1207.51402749936 0.833997296698795 0
1207.50417420111 0.833996116221898 0
1207.49432096108 0.83399493882034 0
1207.48446777933 0.833993756955749 0
1207.47461465581 0.833992578168364 0
1207.46476159051 0.83399140068335 0
1207.45490858346 0.833990220511131 0
1207.44505563465 0.833989041190519 0
1207.43520274411 0.833987860517042 0
1207.42534991179 0.833986682476791 0
1207.41549713772 0.833985502174794 0
1207.40564442188 0.833984323636734 0
1207.3957917643 0.833983143292586 0
1207.38593916497 0.833981963357195 0
1207.37608662391 0.833980782507288 0
1207.36623414106 0.833979604739333 0
1207.35638171646 0.83397842471645 0
1207.34652935012 0.833977244228814 0
1207.33667704199 0.833976065927554 0
1207.32682479212 0.833974886271173 0
1207.31697260048 0.833973706584898 0
1207.30712046712 0.833972525090252 0
1207.29726839201 0.833971345344335 0
1207.28741637512 0.833970166906537 0
1207.27756441647 0.833968987096999 0
1207.26771251606 0.833967807713517 0
1207.25786067392 0.833966626516257 0
1207.24800888997 0.833965449301336 0
1207.23815716431 0.833964267607159 0
1207.22830549689 0.833963087211165 0
1207.21845388771 0.833961908133525 0
1207.20860233679 0.833960727239935 0
1207.19875084408 0.833959549426912 0
1207.18889940962 0.833958368929111 0
1207.17904803341 0.833957188402105 0
1207.16919671546 0.833956007833909 0
1207.15934545574 0.833954829024912 0
1207.14949425425 0.833953649294044 0
1207.13964311103 0.833952467760063 0
1207.60807328948 0.833855084394217 0.00099949999999982
1207.5982308323 0.833853905415764 0.00099949999999982
1208.05682845224 0.833756646967591 0.00199799999999994
1208.51543966483 0.833659512672282 0.00299549999999993
1208.50561461292 0.833658337524698 0.00299549999999993
1210.36960863151 0.833274565144932 0.0069754999999998
1208.9544391339 0.833560155692072 0.003992
1208.00769376726 0.833750763367076 0.00199799999999994
1207.99786033622 0.833749585469084 0.00199799999999994
1209.86192446481 0.833365335566988 0.00598199999999993
1207.97820846889 0.833747231168259 0.00199799999999994
1207.96837521207 0.833746053193964 0.00199799999999994
1207.01171342976 0.833937144344516 0
1207.00186310116 0.833935963303848 0
1206.99201283083 0.833934781776412 0
1206.98216261873 0.833933601561849 0
1206.97231246488 0.833932421770264 0
1206.96246236926 0.833931241493771 0
1206.95261233186 0.833930062976393 0
1206.94276235271 0.83392888220724 0
1206.93291243181 0.833927701398859 0
1206.92306256917 0.833926520127226 0
1206.91321276478 0.833925339263718 0
1206.90336301864 0.833924158820133 0
1206.89351333074 0.833922978797558 0
1206.88366370107 0.833921798739484 0
1206.87381412962 0.833920619101322 0
1206.86396461644 0.833919438103161 0
1206.85411516146 0.833918259286641 0
1206.84426576475 0.833917077784035 0
1206.83441642626 0.83391589848439 0
1206.82456714602 0.833914717358047 0
1206.81471792404 0.833913535778305 0
1206.80486876029 0.833912356384104 0
1206.7950196548 0.833911174735836 0
1206.78517060752 0.833909995727726 0
1206.77532161849 0.833908815363873 0
1206.7654726877 0.833907634071036 0
1206.75562381518 0.833906452754417 0
1206.74577500087 0.833905273194107 0
1206.72440211337 0.833792760041667 0.00099949999999982
1206.7260811733 0.833902911801228 0
1206.71623253371 0.833901731264868 0
1206.70638395238 0.833900549356167 0
1206.69653542926 0.833899370538233 0
1206.68668696443 0.833898187685753 0
1206.6768385578 0.833897008809126 0
1206.66699020943 0.833895827236986 0
1206.65714191932 0.833894645195336 0
1206.64729368742 0.833893466225515 0
1206.63744551378 0.833892285013905 0
1206.62759739836 0.833891105107589 0
1207.49428359966 0.833786156377601 0.00099949999999982
1208.35113525069 0.83368134411779 0.00199799999999994
1210.07469648439 0.833473299050825 0.003992
1209.19818191068 0.833575488173011 0.00299549999999993
1209.18835976665 0.833574312851557 0.00299549999999993
1208.31182693345 0.833676631745185 0.00199799999999994
1208.30199633493 0.833675454184552 0.00199799999999994
1206.54887700036 0.833881664352232 0
1206.53902940876 0.833880484194882 0
1206.5291818754 0.833879302659813 0
1206.51933440028 0.833878122438166 0
1206.50948698339 0.833876941744139 0
1206.49963962473 0.833875761015524 0
1206.48979232432 0.833874579823283 0
1206.47994508215 0.833873399040216 0
1206.4700978982 0.833872219123424 0
1206.46025077253 0.83387103561075 0
1206.45040370509 0.83386985563254 0
1206.44055669588 0.833868674737424 0
1206.43070974491 0.833867493818707 0
1206.42086285218 0.833866312860481 0
1206.41101601769 0.833865131882113 0
1206.40116924143 0.833863950869435 0
1206.39132252345 0.833862768056383 0
1206.38147586366 0.83386158921087 0
1206.37162926214 0.833860406783198 0
1206.36178271888 0.833859224324371 0
1206.35193623384 0.833858044061994 0
1206.34208980708 0.833856861100559 0
1206.33224343848 0.83385568389608 0
1206.32239712819 0.833854498658792 0
1206.31255087612 0.833853319163786 0
1206.30270468228 0.833852137866875 0
1206.29285854667 0.833850957438485 0
1206.28301246929 0.833849776523884 0
1206.27316645013 0.833848596039165 0
1206.26332048926 0.833847411960263 0
1206.25347458664 0.833846230515819 0
1206.28484784935 0.833738146146428 0.00099949999999982
1206.23378660383 0.833843869833427 0
1206.22394087589 0.833842687418859 0
1206.21409520616 0.833841507645591 0
1206.20424959472 0.833840323841918 0
1206.1944040415 0.833839143115806 0
1206.18455854652 0.833837961480995 0
1206.17471310976 0.833836781150075 0
1206.16486773126 0.83383559900911 0
1206.15502241098 0.833834418175269 0
1206.14517714896 0.833833235534079 0
1206.13533194516 0.833832054646881 0
1206.12548679962 0.833830872387001 0
1206.11564171231 0.833829691441025 0
1206.10579668323 0.83382851046201 0
1206.0959517124 0.833827327673296 0
1206.08610679979 0.833826147533694 0
1206.07626194543 0.833824965136122 0
1206.06641714932 0.833823783155071 0
1206.05657241144 0.833822601594047 0
1206.04672773178 0.833821421330771 0
1206.03688311039 0.833820237928036 0
1206.02703854723 0.833819056283084 0
1206.01719404228 0.83381787638569 0
1206.00734959559 0.833816693335459 0
1205.99750520718 0.833815509830727 0
1205.98766087698 0.83381432939535 0
1205.977816605 0.833813148492376 0
1205.96797239126 0.833811966226011 0
1205.95812823576 0.833810784815718 0
1205.94828413851 0.833809602496183 0
1205.9384400995 0.833808420142253 0
1205.92859611871 0.833807239543232 0
1205.91875219617 0.833806057135443 0
1205.90890833188 0.833804874694034 0
1205.8990645258 0.833803694010576 0
1205.88922077795 0.833802512403621 0
1205.87937708835 0.833801330323667 0
1205.869533457 0.833800147326609 0
1205.85968988389 0.833798965191439 0
1205.84984636901 0.833797783912503 0
1205.84000291235 0.833796602613238 0
1205.83015951397 0.83379541861302 0
1205.8203161738 0.833794238149072 0
1205.81047289189 0.833793054973651 0
1205.80062966822 0.833791872668263 0
1205.79078650276 0.833790691671173 0
1205.78094339556 0.833789508851882 0
1205.7711003466 0.833788326468172 0
1205.76125735587 0.833787144938129 0
1205.75141442335 0.833785964259601 0
1205.74157154909 0.833784780450326 0
1205.73172873306 0.833783599282223 0
1205.72188597526 0.833782417186103 0
1205.71204327574 0.833781232843444 0
1205.70220063441 0.833780052920193 0
1205.69235805133 0.833778870302381 0
1205.68251552652 0.833777686315942 0
1205.67267305994 0.833776504525552 0
1205.6628306516 0.833775321823419 0
1205.65298830151 0.833774138636608 0
1205.64314600961 0.833772959430195 0
1205.63330377593 0.833771777529525 0
1205.62346160053 0.833770593372792 0
1205.61361948335 0.833769411852019 0
1205.60377742442 0.8337682285354 0
1205.59393542371 0.833767046964505 0
1205.58409348123 0.833765865356247 0
1205.57425159698 0.833764683284578 0
1205.56440977096 0.833763501183703 0
1205.55456800322 0.833762315934628 0
1205.54472629367 0.833761136444024 0
1205.5348846424 0.833759951592562 0
1205.52504304935 0.833758770262486 0
1205.51520151455 0.833757586680626 0
1205.50536003797 0.833756404856761 0
1205.49551861965 0.833755221215543 0
1205.48567725957 0.833754038882543 0
1205.47583595771 0.833752856970423 0
1205.4659947141 0.833751673252169 0
1205.45615352872 0.833750491280091 0
1205.44631240159 0.833749308386382 0
1205.43647133269 0.833748125467024 0
1205.42663032202 0.833746943411704 0
1205.41678936958 0.833745761323164 0
1205.40694847538 0.833744577872671 0
1205.39710763942 0.833743395730369 0
1205.38726686168 0.833742213118664 0
1205.37742614218 0.83374103046901 0
1205.36758548091 0.833739848237766 0
1205.35774487788 0.833738665090603 0
1205.34790433307 0.833737483694582 0
1205.33806384649 0.833736300934068 0
1205.32822341815 0.833735117699925 0
1205.31838304806 0.833733933998949 0
1205.30854273623 0.833732750259346 0
1205.29870248261 0.833731568722582 0
1205.28886228724 0.833730384934047 0
1205.27902215008 0.833729203327206 0
1205.26918207117 0.833728019930924 0
1205.2593420505 0.833726836499066 0
1205.24950208805 0.833725654819998 0
1205.23966218386 0.833724470430377 0
1205.22982233788 0.833723288693311 0
1205.21998255013 0.833722106481842 0
1205.21014282061 0.833720923347875 0
1205.20030314933 0.833719740190443 0
1205.1904635363 0.833718556563819 0
1205.18062398148 0.833717374235985 0
1205.1707844849 0.833716191873341 0
1205.16094504658 0.833715006825973 0
1205.1511056665 0.833713823968127 0
1205.14126634463 0.833712641967564 0
1205.13142708101 0.833711457724737 0
1205.12158787561 0.833710276113266 0
1205.11174872843 0.833709093140417 0
1205.1019096395 0.833707909254066 0
1205.09207060884 0.833706724888791 0
1205.08223163642 0.833705540947238 0
1205.07239272222 0.833704358299804 0
1205.06255386625 0.833703175632227 0
1205.05271506848 0.833701994265948 0
1205.04287632897 0.833700809763315 0
1205.03303764769 0.833699626565818 0
1205.02319902465 0.833698442887159 0
1205.01336045984 0.833697260078841 0
1205.0035219533 0.833696074570264 0
1204.99368350497 0.833694893029938 0
1204.98384511485 0.83369371057808 0
1204.97400678298 0.833692526764203 0
1204.96416850934 0.833691343364561 0
1204.95433029395 0.833690159492605 0
1204.9444921368 0.833688975593634 0
1204.93465403789 0.833687791660457 0
1204.92481599718 0.833686609920511 0
1204.91497801472 0.833685425933793 0
1204.90514009048 0.833684243257865 0
1204.8953022245 0.833683058770321 0
1204.88546441671 0.833681876911449 0
1204.87562666721 0.833680690598084 0
1204.86578897591 0.833679509130838 0
1204.82735608142 0.833565382521187 0.00099949999999982
1204.84611738102 0.833677142613194 0
1204.8362798644 0.833675958403211 0
1204.826442406 0.833674776384549 0
1204.81660500586 0.833673590772099 0
1204.80676766393 0.833672408696124 0
1204.79693038027 0.833671223029836 0
1204.78709315482 0.833670040897365 0
1204.77725598762 0.833668856066028 0
1204.76741887863 0.83366767342763 0
1204.75758182787 0.833666490319795 0
1204.74774483534 0.833665306739066 0
1204.73790790108 0.833664121341778 0
1204.72807102501 0.833662939478942 0
1204.71823420719 0.833661754931528 0
1204.70839744761 0.833660570788398 0
1204.69856074623 0.833659388837894 0
1204.68872410312 0.833658203304811 0
1204.67888751823 0.833657019966815 0
1204.66905099157 0.833655836150831 0
1204.65921452317 0.83365465142025 0
1204.64937811297 0.833653468893387 0
1204.63954176102 0.833652284105998 0
1204.6297054673 0.83365110061716 0
1204.6198692318 0.833649917113098 0
1204.61003305455 0.833648732247218 0
1204.6001969355 0.833647550453708 0
1204.59036087471 0.833646364629689 0
1204.58052487215 0.833645181006908 0
1204.57068892785 0.833643995584935 0
1204.56085304175 0.833642813236903 0
1204.55101721387 0.833641629967085 0
1204.54118144424 0.833640445341382 0
1204.53134573285 0.833639260688851 0
1204.52151007968 0.833638076896368 0
1204.51167448476 0.833636892180749 0
1204.50183894806 0.833635708773664 0
1204.49200346957 0.833634525781855 0
1204.48216804931 0.83363334187301 0
1204.47233268729 0.83363215749062 0
1204.46249738352 0.83363097218875 0
1204.45266213796 0.833629789529753 0
1204.44282695064 0.833628604614463 0
1204.43299182156 0.833627420113361 0
1204.42315675072 0.833626235144733 0
1204.41332173808 0.833625052821503 0
1204.40348678371 0.833623866904702 0
1204.39365188755 0.833622683629469 0
1204.38381704964 0.833621498097291 0
1204.37398226995 0.833620314323373 0
1204.36414754848 0.833619131404136 0
1204.35431288523 0.833617947122276 0
1204.3444782802 0.833616763701885 0
1204.33464373342 0.833615578030081 0
1204.32480924489 0.83361439322704 0
1204.31497481457 0.833613209267066 0
1204.30514044253 0.833612023070363 0
1204.29530612868 0.833610840400415 0
1204.28547187306 0.833609656363034 0
1204.27563767567 0.833608471846206 0
1204.26580353652 0.833607286867465 0
1204.2559694556 0.833606102301621 0
1204.24613543292 0.833604917716822 0
1204.23630146842 0.83360373530526 0
1204.22646756219 0.833602549329952 0
1204.21663371422 0.83360136331407 0
1205.70252539736 0.833476880296141 0.00099949999999982
1204.19696976057 0.833598994360462 0
1204.18713608725 0.833597811381252 0
1204.17730247218 0.833596625252777 0
1204.16746891532 0.833595441760919 0
1204.1576354167 0.833594256912189 0
1204.14780197631 0.833593072027884 0
1204.13796859416 0.833591887124628 0
1204.12813527021 0.833590704408631 0
1204.1183020045 0.833589518554293 0
1204.10846879705 0.833588332667756 0
1204.09863564781 0.833587148984777 0
1204.08880255681 0.833585963934611 0
1204.07896952399 0.833584781972728 0
1204.06913654942 0.833583595521759 0
1204.05930363308 0.833582411723009 0
1204.04947077495 0.833581227002296 0
1204.0396379751 0.833580040472165 0
1204.02980523346 0.833578856139372 0
1204.01997255005 0.833577671334256 0
1204.01013992487 0.833576486505084 0
1204.00030735794 0.833575300750602 0
1203.99047484921 0.833574117634314 0
1203.98064239872 0.833572932272375 0
1203.97081000644 0.833571748210355 0
1203.9609776724 0.833570562794387 0
1203.95114539659 0.833569377783094 0
1203.94131317902 0.833568191858839 0
1203.93148101966 0.833567008582674 0
1203.92164891854 0.833565823045041 0
1203.91181687565 0.833564637471838 0
1203.90198489101 0.833563451884695 0
1203.89215296457 0.833562268040099 0
1203.88232109637 0.833561082839391 0
1203.87248928643 0.833559896264691 0
1203.86265753472 0.833558710558759 0
1203.8528258412 0.833557527939283 0
1203.91089942828 0.833451406117187 0.00099949999999982
1203.95915485434 0.833345397981449 0.00199799999999994
1203.9493403963 0.833344216046749 0.00199799999999994
1203.8135179111 0.833552788983883 0
1203.80368650862 0.833551603996493 0
1203.79385516438 0.833550418978354 0
1203.78402387835 0.833549234378848 0
1203.77419265057 0.833548047964823 0
1203.76436148103 0.833546862419864 0
1203.7545303697 0.833545677730167 0
1203.7446993166 0.833544493017277 0
1203.73486832172 0.833543307824032 0
1203.72503738508 0.833542122169016 0
1203.71520650664 0.833540938256068 0
1203.70537568645 0.833539751646728 0
1203.69554492449 0.833538566337144 0
1203.68571422075 0.833537381901109 0
1203.67588357525 0.833536195204911 0
1203.66605298799 0.833535009821848 0
1203.65622245894 0.833533825297669 0
1203.64639198809 0.833532641175707 0
1203.63656157548 0.833531455255488 0
1203.62673122114 0.833530267532701 0
1203.61690092502 0.833529082896006 0
1203.60707068712 0.833527897326733 0
1203.59724050744 0.833526712632176 0
1203.58741038598 0.833525527458144 0
1203.57758032276 0.833524341372764 0
1203.5677503178 0.833523153922042 0
1203.55792037103 0.833521970436596 0
1203.54809048252 0.833520783372288 0
1203.53826065217 0.833519601173272 0
1203.52843088011 0.833518412718659 0
1203.51860116627 0.833517227343701 0
1203.50877151065 0.833516041939361 0
1203.49894191325 0.833514856510649 0
1203.48911237408 0.833513671502726 0
1203.47928289311 0.833512486460909 0
1203.46945347037 0.833511301385564 0
1203.45962410589 0.833510113618887 0
1203.44979479962 0.833508928942332 0
1203.43996555158 0.833507742894857 0
1203.43013636178 0.833506556827432 0
1203.42030723018 0.833505372053893 0
1203.41047815682 0.833504185922105 0
1203.40064914168 0.833503000651337 0
1203.39082018478 0.83350181402342 0
1203.38099128609 0.833500629141597 0
1203.37116244561 0.833499443782182 0
1203.36133366338 0.833498257065944 0
1203.35150493938 0.833497071213549 0
1203.34167627362 0.833495884442886 0
1203.3318476661 0.83349469807038 0
1203.32201911679 0.833493513027616 0
1203.31219062572 0.833492326167047 0
1203.30236219286 0.833491141054911 0
1203.29253381824 0.833489954585741 0
1203.28270550184 0.833488768965372 0
1203.27287724368 0.833487582436763 0
1203.26304904372 0.833486398102668 0
1203.253220902 0.833485210632799 0
1203.24339281849 0.833484025794431 0
1204.22227112208 0.833376165158929 0.00099949999999982
1205.19133486386 0.833268443081318 0.00199799999999994
1204.2026358838 0.833373793965254 0.00099949999999982
1205.17170955255 0.833266074271365 0.00199799999999994
1205.16189880298 0.833264890534943 0.00199799999999994
1206.13099093877 0.833157307023329 0.00299549999999993
1206.12118884232 0.83315612448932 0.00299549999999993
1207.09029942427 0.833048678968809 0.003992
1205.12267094943 0.833260156327763 0.00199799999999994
1204.13393807682 0.833365505106349 0.00099949999999982
1204.12411912991 0.833364320346217 0.00099949999999982
1203.12554062657 0.833469800949531 0
1203.11571329952 0.833468616189794 0
1203.10588603072 0.833467428288965 0
1203.09605882014 0.833466242581399 0
1203.08623166779 0.833465056394131 0
1203.07640457368 0.833463868848532 0
1203.06657753778 0.833462683945625 0
1203.05675056011 0.833461496787169 0
1203.04692364066 0.833460311380875 0
1203.03709677943 0.833459124603275 0
1203.02726997644 0.833457937804767 0
1203.01744323167 0.833456751871221 0
1203.00761654511 0.833455566348493 0
1202.99778991678 0.833454379473731 0
1202.98796334668 0.833453192998684 0
1202.97813683478 0.83345200783311 0
1202.96831038112 0.833450820425414 0
1202.9584839857 0.833449633423126 0
1202.94865764848 0.833448448177878 0
1202.93883136951 0.833447260227516 0
1202.92900514875 0.833446074924875 0
1202.91917898624 0.833444886476073 0
1202.90935288193 0.833443701563516 0
1202.89952683585 0.83344251483863 0
1202.88970084801 0.833441327641035 0
1202.87987491839 0.833440140862406 0
1202.87004904699 0.833438954499596 0
1202.86022323381 0.833437768550144 0
1202.85039747887 0.833436580794672 0
1202.84057178214 0.833435394776723 0
1202.8307461436 0.833434210518717 0
1202.82092056329 0.833433023123347 0
1202.81109504122 0.833431835705297 0
1202.80126957738 0.833430648693323 0
1202.79144417176 0.833429462100488 0
1202.78161882438 0.833428274584481 0
1202.77179353523 0.833427087931436 0
1202.7619683043 0.833425900812199 0
1202.7521431316 0.833424714106 0
1202.74231801711 0.83342352781483 0
1202.73249296085 0.833422340600363 0
1202.72266796282 0.833421153803385 0
1202.71284302299 0.833419967874177 0
1204.35698660148 0.83329028136289 0.00099949999999982
1202.69319685597 0.83341759375718 0
1202.68337209083 0.833416405956482 0
1202.6735473839 0.833415219465863 0
1202.6637227352 0.833414032505419 0
1202.6538981447 0.833412846843935 0
1202.6440736124 0.833411660715079 0
1202.63424913836 0.833410472324776 0
1202.62442472257 0.833409283465443 0
1202.61460036498 0.833408098140178 0
1202.60477606562 0.833406910559388 0
1202.59495182449 0.833405722948633 0
1202.58512764159 0.833404535763693 0
1202.57530351685 0.833403352094295 0
1203.8235158651 0.833286993081614 0.00099949999999982
1203.8137003082 0.833285806623435 0.00099949999999982
1205.05210696994 0.833169590883981 0.00199799999999994
1203.79407296902 0.833283435468438 0.00099949999999982
1202.52620178615 0.833397417172618 0
1202.5163780107 0.833396228884172 0
1202.50655429347 0.833395041459142 0
1202.49673063445 0.833393854903026 0
1202.48690703364 0.833392668764554 0
1202.47708349106 0.833391480812734 0
1202.4672600067 0.833390294164244 0
1202.45743658056 0.833389107044173 0
1202.44761321266 0.83338791856467 0
1202.43778990298 0.833386731388218 0
1202.42796665149 0.833385545966741 0
1202.41814345824 0.833384357838941 0
1202.40832032324 0.83338316924235 0
1202.39849724642 0.833381983732733 0
1202.38867422784 0.833380795966693 0
1202.3788512675 0.833379607286986 0
1202.36902836539 0.833378419915914 0
1202.35920552148 0.833377233399071 0
1202.34938273578 0.833376046405053 0
1202.3395600083 0.833374859390581 0
1202.32973733904 0.833373671898666 0
1202.31991472804 0.833372482603669 0
1202.31009217525 0.833371295948993 0
1202.30026968069 0.833370107922815 0
1202.29044724433 0.833368921207605 0
1202.2806248662 0.833367734026838 0
1202.2708025463 0.833366545472713 0
1202.26098028463 0.833365357344285 0
1202.25115808119 0.833364170069978 0
1202.24133593594 0.833362983656069 0
1202.23151384891 0.833361796319176 0
1202.22169182009 0.833360609406781 0
1202.21186984949 0.833359421572868 0
1202.20204793713 0.833358233273687 0
1202.15394691316 0.83324316627934 0.00099949999999982
1202.09603744984 0.83312821069672 0.00199799999999994
1201.99005023473 0.83289980566673 0.003992
1201.93217617222 0.832785174311022 0.00498749999999992
1202.01855983088 0.833010994799832 0.00299549999999993
1201.9606871833 0.83289625733207 0.003992
1201.99897125152 0.833008627712759 0.00299549999999993
1201.94110851268 0.832893891274245 0.003992
1202.07550659245 0.833233683066101 0.00099949999999982
1202.10392931794 0.833346367482791 0
1202.09410804547 0.833345178420846 0
1202.0842868312 0.833343991556333 0
1202.07446567515 0.833342803768052 0
1202.06464457733 0.833341615507956 0
1202.05482353774 0.833340427220631 0
1202.04500255637 0.833339239345912 0
1202.03518163322 0.833338051005754 0
1202.02536076828 0.833336864408821 0
1202.01553996157 0.833335675566068 0
1202.00571921305 0.833334489360592 0
1201.99589852279 0.833333299556476 0
1201.9860778907 0.833332113741497 0
1201.97625731687 0.833330923887692 0
1201.96643680125 0.833329736677432 0
1201.95661634384 0.833328548997412 0
1201.94679594466 0.833327360838672 0
1201.93697560369 0.833326173100491 0
1201.92715532091 0.833324986655467 0
1201.91733509639 0.833323796638991 0
1201.90751493009 0.833322607921695 0
1201.89769482205 0.83332141828855 0
1201.88787477221 0.833320231299812 0
1201.87805478055 0.833319044718328 0
1201.86823484715 0.833317854996877 0
1201.85841497194 0.833316667912719 0
1201.84859515497 0.833315479025278 0
1201.83877539618 0.833314293220805 0
1201.82895569561 0.833313104726488 0
1201.81913605329 0.83331191486368 0
1201.8093164692 0.833310726314951 0
1201.79949694333 0.833309537720237 0
1201.78967747565 0.833308350884681 0
1201.77985806623 0.833307160908534 0
1201.77003871503 0.833305972236216 0
1201.760219422 0.833304786650952 0
1201.75040018722 0.833303597037377 0
1201.74058101066 0.833302408273015 0
1201.73076189232 0.833301219937843 0
1201.72094283218 0.833300032459926 0
1201.71112383029 0.833298842732102 0
1201.7013048866 0.833297655197209 0
1201.69148600113 0.833296466736073 0
1201.68166717387 0.833295278698428 0
1201.67184840484 0.833294089738963 0
1201.66202969401 0.833292902533511 0
1201.65221104143 0.833291712186553 0
1201.64239244706 0.833290524037104 0
1201.6325739109 0.833289335863693 0
1201.62275543298 0.833288146762188 0
1201.61293701326 0.833286958968233 0
1201.43913054475 0.833154245393498 0.00099949999999982
1201.2555190355 0.833021633896521 0.00199799999999994
1201.58349263444 0.833283394242481 0
1201.57367444756 0.833282204559384 0
1201.56385631889 0.833281016179687 0
1201.5540382484 0.833279829549134 0
1201.54422023615 0.833278639778413 0
1201.53440228213 0.833277450867197 0
1201.52458438634 0.833276261037058 0
1201.51476654875 0.833275073848933 0
1201.50494876939 0.833273883965649 0
1201.49513104827 0.833272694491195 0
1201.48531338534 0.833271506774514 0
1201.47549578063 0.833270318585844 0
1201.44375803274 0.833156955651506 0.00099949999999982
1201.40221615547 0.833043703024438 0.00199799999999994
1201.36068774311 0.832930558474421 0.00299549999999993
1201.38261887849 0.833041329366424 0.00199799999999994
1201.40453667138 0.833152207355929 0.00099949999999982
1201.36301462813 0.833038957709644 0.00199799999999994
1201.38492273235 0.833149831872031 0.00099949999999982
1201.39700034491 0.833260812690933 0
1201.38718326391 0.833259623792806 0
1201.3773662411 0.833258436209715 0
1201.36754927654 0.833257245926036 0
1201.35773237019 0.833256056945296 0
1201.34791552208 0.833254867050988 0
1201.33809873217 0.833253678459703 0
1201.32828200048 0.833252489839539 0
1201.31846532701 0.833251300741124 0
1201.30864871175 0.833250112068308 0
1201.29883215472 0.833248922471603 0
1201.28901565587 0.833247735074098 0
1201.27919921526 0.833246545425237 0
1201.26938283284 0.833245357073779 0
1201.25956650865 0.833244167812181 0
1201.24975024269 0.833242978064193 0
1201.23993403494 0.83324178874731 0
1201.23011788544 0.833240598067018 0
1201.22030179417 0.833239408689444 0
1201.2104857611 0.833238219726542 0
1201.20066978624 0.833237031178529 0
1201.1908538696 0.833235842157966 0
1201.18103801118 0.833234652230146 0
1201.17122221095 0.833233464919478 0
1201.16140646895 0.833232274932317 0
1201.15159078517 0.83323108534972 0
1201.1417751596 0.833229896188979 0
1201.13195959226 0.833228706552462 0
1201.12214408314 0.833227516447826 0
1201.11232863223 0.833226328091993 0
1201.10251323954 0.833225138363132 0
1201.09269790506 0.833223949508524 0
1201.08288262879 0.833222760614801 0
1201.07306741073 0.833221570813564 0
1201.0632522509 0.833220381428261 0
1201.05343714927 0.833219192896176 0
1201.0436221059 0.833218000784649 0
1201.03380712071 0.833216813085835 0
1201.02399219377 0.833215622238457 0
1201.01417732504 0.83321443270926 0
1201.00436251453 0.833213243151374 0
1200.99454776222 0.833212054896631 0
1200.98473306809 0.833210867058801 0
1200.97491843219 0.833209676519916 0
1200.96510385455 0.833208485068596 0
1200.9552893351 0.833207296256751 0
1200.94547487388 0.833206106516846 0
1200.93566047085 0.83320491764821 0
1200.92584612604 0.833203728299987 0
1200.91603183946 0.833202538039329 0
1200.9062176111 0.833201347753942 0
1200.89640344094 0.833200159210368 0
1200.88658932899 0.833198969751528 0
1200.87677527527 0.833197779377527 0
1200.86696127975 0.83319658985858 0
1200.85714734247 0.833195399420834 0
1200.84733346339 0.833194210298077 0
1200.83751964255 0.833193019801683 0
1200.82770587989 0.833191831063319 0
1200.81789217544 0.833190641853027 0
1200.8080785292 0.833189452607853 0
1200.79826494118 0.833188262451076 0
1201.89486580871 0.833076995510006 0.00099949999999982
1202.98166657205 0.832965865689789 0.00199799999999994
1202.07625948915 0.833068051997083 0.00099949999999982
1200.75902563633 0.833183504421219 0
1200.74921233935 0.833182312344311 0
1200.73939910056 0.833181123346343 0
1200.72958591995 0.833179935209767 0
1200.71977279758 0.833178744377783 0
1200.70995973341 0.833177554849831 0
1200.70014672745 0.833176365293187 0
1200.69033377972 0.833175174822321 0
1200.68052089021 0.833173983866766 0
1200.67070805894 0.833172793338037 0
1200.66089528582 0.833171605888184 0
1200.65108257096 0.833170413972828 0
1200.6412699143 0.833169224688403 0
1200.63145731586 0.833168034042095 0
1200.62164477563 0.833166844264358 0
1200.61183229361 0.833165654447326 0
1200.6020198698 0.833164464168222 0
1200.59220750425 0.833163272070392 0
1200.58239519691 0.833162082173404 0
1200.57258294776 0.833160892693801 0
1200.56277075684 0.833159702289167 0
1200.08498937146 0.832917790138387 0.00099949999999982
1200.54314950616 0.833157324122497 0
1200.53333748986 0.833156131864209 0
1200.52352553173 0.833154944010378 0
1200.51371363186 0.833153751693538 0
1200.50390179017 0.833152562896416 0
1200.4940900067 0.833151372299749 0
1200.48427828146 0.833150180783398 0
1200.47446661443 0.833148991014806 0
1200.46465500563 0.833147799889111 0
1200.454843455 0.833146611839573 0
1200.44503196262 0.833145419326816 0
1200.43522052845 0.833144229441146 0
1200.42540915251 0.833143038197386 0
1200.41559783474 0.833141849601215 0
1200.4057865752 0.833140658740446 0
1200.39597537389 0.833139467409167 0
1200.38616423079 0.833138276937275 0
1200.3763531459 0.833137086445157 0
1200.36654211924 0.833135895471241 0
1200.35673115079 0.833134704919888 0
1200.34692024054 0.833133515228311 0
1200.33710938846 0.8331323268376 0
1200.32729859465 0.833131133534182 0
1200.31748785905 0.833129942866937 0
1200.30767718165 0.833128753053549 0
1200.29786656248 0.833127561000655 0
1200.28805600152 0.833126371132944 0
1200.27824549877 0.833125180796816 0
1201.14810637602 0.833020731003059 0.00099949999999982
1200.25862832354 0.833122799205467 0
1200.24881799539 0.833121610120598 0
1200.23900772546 0.833120418780041 0
1200.22919751373 0.833119228742106 0
1200.21938736022 0.83311803735264 0
1200.20957726493 0.833116846802278 0
1200.19976722785 0.833115655799211 0
1200.18995724898 0.83311446564989 0
1200.18014732832 0.833113274581709 0
1200.17033746586 0.833112084379151 0
1200.16052766162 0.833110893252914 0
1200.15071791561 0.833109701654142 0
1200.14090822778 0.833108512255907 0
1200.1310985982 0.833107319709512 0
1200.12128902684 0.833106128030015 0
1200.11147951369 0.833104937200706 0
1200.10167005874 0.833103747240956 0
1200.09186066203 0.833102555034515 0
1200.08205132348 0.833101366348654 0
1200.07224204317 0.833100174074644 0
1200.06243282108 0.833098982669383 0
1200.05262365717 0.833097793456968 0
1200.04281455149 0.833096601545573 0
1200.03300550402 0.833095410496362 0
1200.02319651475 0.833094220306554 0
1200.0133875837 0.833093028756811 0
1200.00357871087 0.833091837176926 0
1199.99376989624 0.83309064645408 0
1199.98396113981 0.833089456147972 0
1199.97415244162 0.833088263595042 0
1199.96434380163 0.833087073240616 0
1199.95453521987 0.833085881074475 0
1199.94472669631 0.833084690209607 0
1199.93491823095 0.8330835002119 0
1199.92510982381 0.83308230795775 0
1199.91530147488 0.833081117005179 0
1199.90549318415 0.833079926480127 0
1199.89568495165 0.833078734583296 0
1199.88587677735 0.833077543108618 0
1199.87606866128 0.833076351595519 0
1199.86626060339 0.833075161396633 0
1199.85645260372 0.833073970280036 0
1199.84664466227 0.833072777795686 0
1199.83683677903 0.833071587069686 0
1199.82702895397 0.833070397199318 0
1199.81722118715 0.833069204193461 0
1199.80741347855 0.833068012483841 0
1199.79760582814 0.833066822084774 0
1199.78779823594 0.833065630323693 0
1199.77799070196 0.833064438977747 0
1199.7681832262 0.833063247156158 0
1199.75837580863 0.833062056196386 0
1199.74856844929 0.833060864317246 0
1199.73876114815 0.833059673302964 0
1199.72895390523 0.833058480926373 0
1199.71914672052 0.833057289412592 0
1199.709339594 0.833056099199512 0
1199.69953252573 0.833054905844743 0
1199.68972551561 0.833053716910673 0
1199.67991856377 0.833052522167388 0
1199.67011167012 0.833051331399712 0
1199.66030483466 0.833050140599521 0
1199.65049805741 0.833048949325835 0
1199.64069133837 0.833047758023093 0
1199.63088467753 0.833046566252459 0
1199.6210780749 0.833045374887249 0
1199.61127153052 0.833044180834414 0
1199.60146504432 0.833042991196513 0
1199.59165861634 0.833041798869931 0
1199.58185224654 0.83304060827899 0
1199.57204593498 0.833039415450151 0
1199.56223968165 0.833038222143148 0
1199.55243348647 0.833037034141854 0
1199.54262734953 0.833035840334087 0
1199.53282127077 0.833034650053651 0
1199.52301525025 0.833033456631639 0
1199.51320928794 0.833032264968545 0
1199.50340338386 0.83303107193074 0
1199.49359753798 0.833029880197908 0
1199.48379175028 0.833028690663436 0
1199.47398602081 0.833027497100018 0
1199.46418034957 0.833026304400147 0
1199.45437473653 0.833025112553984 0
1199.44456918167 0.833023922457647 0
1199.43476368503 0.833022729674586 0
1199.42495824661 0.833021537297896 0
1199.41515286638 0.833020346678803 0
1199.40534754436 0.833019154253793 0
1199.39554228053 0.833017963127943 0
1199.38573707496 0.833016768861978 0
1199.3759319276 0.833015576351247 0
1199.36612683843 0.833014385579808 0
1199.35632180745 0.833013193901943 0
1199.3465168347 0.833012001300558 0
1199.33671192016 0.833010808669219 0
1199.32690706381 0.833009617791308 0
1199.31710226567 0.833008425994788 0
1199.30729752576 0.833007231938112 0
1199.29749284406 0.833006040092602 0
1199.28768822053 0.833004849986164 0
1199.27788365523 0.833003656741724 0
1199.26807914813 0.833002464358921 0
1199.25827469924 0.833001272388474 0
1199.24847030861 0.83300007772464 0
1199.23866597614 0.832998887481368 0
1199.22886170187 0.832997696315768 0
1199.21905748583 0.832996502452968 0
1199.20925332799 0.83299531035043 0
1199.19944922836 0.83299411820615 0
1199.18964518691 0.832992927378439 0
1199.17984120368 0.832991734289256 0
1199.17003727869 0.83299054028633 0
1199.16023341188 0.832989349363555 0
1199.15042960329 0.832988156194338 0
1199.14062585289 0.832986964776026 0
1199.1308221607 0.832985772431495 0
1199.75475674962 0.832887112929866 0.00099949999999982
1199.11121863135 0.832983385957607 0
1199.10141511376 0.832982195309751 0
1199.09161165439 0.83298100241461 0
1199.08180825322 0.832979809934266 0
1199.07200491029 0.832978616093077 0
1199.0622016255 0.832977426665315 0
1199.05239839894 0.832976233210322 0
1199.04259523058 0.832975041059216 0
1199.03279212045 0.832973847104705 0
1199.02298906853 0.832972654894871 0
1199.01318607479 0.832971463104421 0
1199.00338313927 0.832970269956593 0
1198.99358026197 0.832969076774897 0
1198.98377744287 0.832967884450738 0
1198.97397468199 0.832966691203721 0
1198.9641719793 0.832965498827517 0
1198.95436933483 0.832964305976247 0
1198.94456674857 0.832963113096388 0
1198.93476422051 0.832961920631403 0
1198.92496175063 0.832960729031714 0
1198.91515933897 0.832959536068666 0
1198.90535698554 0.832958341738947 0
1198.89555469031 0.832957149160731 0
1198.88575245328 0.832955956999341 0
1198.87595027446 0.83295476392475 0
1198.86614815384 0.832953571253521 0
1198.85634609143 0.832952378121568 0
1198.84654408724 0.832951184512291 0
1198.83674214125 0.832949992652439 0
1198.82694025344 0.832948800319483 0
1198.81713842386 0.832947606626341 0
1198.8073366525 0.832946412900016 0
1198.79753493936 0.832945219154843 0
1198.78773328438 0.832944028487024 0
1198.77793168764 0.832942833785431 0
1198.7681301491 0.832941641279835 0
1198.75832866877 0.832940447852971 0
1198.74852724663 0.832939255738461 0
1198.73872588269 0.83293806270791 0
1198.72892457698 0.832936868757783 0
1198.71912332946 0.832935676555855 0
1198.70932214013 0.832934484324463 0
1198.699521009 0.832933291178814 0
1198.68971993612 0.832932096222614 0
1198.67991892142 0.832930903904406 0
1198.67011796496 0.832929709341665 0
1198.66031706665 0.832928518748359 0
1198.65051622657 0.832927324569236 0
1198.64071544467 0.832926132587409 0
1200.28839508695 0.832796701135749 0.00099949999999982
1201.92628732281 0.832667419112951 0.00199799999999994
1198.61132403655 0.832922552186594 0
1198.60152348742 0.832921360532213 0
1198.59172299647 0.83292016840484 0
1198.58192256376 0.832918973582579 0
1198.57212218923 0.83291778095227 0
1198.56232187292 0.832916587403407 0
1198.55252161484 0.832915392946508 0
1198.54272141496 0.832914199343248 0
1198.53292127327 0.832913006600212 0
1198.52312118979 0.832911813388426 0
1198.51332116452 0.832910619697665 0
1198.50352119742 0.83290942819931 0
1198.49372128853 0.832908234455722 0
1198.48392143787 0.832907039790648 0
1198.47412164539 0.832905847324938 0
1198.46432191116 0.832904651705976 0
1198.45452223512 0.832903458732934 0
1198.44472261726 0.832902266624231 0
1198.4349230576 0.832901073154849 0
1198.42512355617 0.832899878760259 0
1198.41532411291 0.832898687008603 0
1198.4055247279 0.83289749034525 0
1198.39572540108 0.832896298088537 0
1198.38592613246 0.832895104921942 0
1198.37612692203 0.832893911724889 0
1198.36632776981 0.832892717600181 0
1198.35652867583 0.832891522576618 0
1198.34672964001 0.832890330624036 0
1198.33693066241 0.832889136865249 0
1198.32713174302 0.832887942189827 0
1198.31733288184 0.832886748375185 0
1198.30753407885 0.832885555422682 0
1198.29773533408 0.832884361100309 0
1198.28793664751 0.832883167205131 0
1198.27813801912 0.832881975052889 0
1198.26833944895 0.832880779760758 0
1198.25854093699 0.832879586226987 0
1198.2487424832 0.832878393986735 0
1198.23894408763 0.832877199505878 0
1198.22914575028 0.832876004541573 0
1198.21934747109 0.832874813112667 0
1198.20954925014 0.832873617655286 0
1198.19975108737 0.832872424386453 0
1198.18995298281 0.832871230196773 0
1198.18015493649 0.83287003465555 0
1198.17035694836 0.832868841296676 0
1198.16055901842 0.832867648363201 0
1198.15076114666 0.832866455396532 0
1198.14096333315 0.832865258849351 0
1198.1311655778 0.832864066717204 0
1198.12136788066 0.832862872779118 0
1198.11157024174 0.832861677922476 0
1198.101772661 0.832860485256787 0
1198.09197513849 0.83285928945369 0
1198.0821776742 0.83285809451252 0
1198.07238026811 0.832856900870519 0
1198.06258292019 0.832855708096608 0
1198.05278563051 0.832854512179627 0
1198.04298839899 0.832853320677001 0
1198.03319122568 0.832852125597567 0
1198.02339411057 0.83285093181356 0
1198.01359705371 0.832849734890062 0
1198.00380005502 0.832848542829456 0
1197.9940031145 0.832847349863446 0
1197.98420623221 0.832846154624932 0
1197.97440940814 0.832844959366702 0
1197.96461264224 0.832843766750475 0
1197.95481593456 0.832842571439801 0
1197.94501928506 0.832841378318328 0
1197.93522269376 0.832840184286376 0
1197.92542616067 0.832838989777091 0
1197.91562968579 0.832837794792438 0
1197.90583326913 0.832836599339381 0
1197.89603691066 0.832835405635813 0
1197.88624061038 0.832834211900514 0
1197.8764443683 0.832833017693572 0
1197.86664818444 0.832831822568896 0
1197.85685205876 0.832830629192102 0
1197.84705599129 0.832829434012931 0
1197.83725998204 0.832828238798128 0
1197.82746403097 0.832827045782976 0
1197.81766813812 0.832825850076318 0
1197.80787230348 0.832824654777944 0
1197.79807652704 0.832823460784885 0
1197.78828080881 0.832822265433703 0
1197.77848514875 0.832821072720779 0
1197.7686895469 0.83281987819913 0
1197.75889400326 0.832818682761818 0
1197.74909851781 0.832817488626856 0
1197.73930309057 0.832816293574863 0
1197.72950772153 0.832815099386179 0
1197.71971241068 0.832813904725779 0
1197.70991715804 0.832812710028557 0
1197.70012196362 0.832811514424546 0
1197.69032682738 0.832810320562634 0
1197.68053174936 0.832809125344121 0
1197.67073672954 0.832807930090748 0
1197.66094176793 0.832806735257144 0
1197.6511468645 0.832805541288014 0
1199.13482129107 0.832681739337862 0.00099949999999982
1199.12503489107 0.832680547454992 0.00099949999999982
1197.62176961086 0.832801958425946 0
1197.61197494016 0.83280076478448 0
1197.60218032767 0.832799569777755 0
1197.59238577337 0.832798375183827 0
1197.58259127728 0.832797180122608 0
1197.57279683939 0.832795985037533 0
1197.56300245974 0.832794788583895 0
1197.55320813827 0.832793594322055 0
1197.54341387499 0.832792399592332 0
1197.5336196699 0.832791205723423 0
1197.52382552302 0.832790010044207 0
1197.51403143436 0.832788814338686 0
1197.50423740389 0.832787619496432 0
1197.49444343161 0.832786425068242 0
1197.48464951753 0.832785230606363 0
1197.47485566166 0.832784034789089 0
1197.46506186398 0.832782839828616 0
1197.45526812452 0.832781643957264 0
1197.44547444323 0.832780450711522 0
1197.43568082017 0.832779254336756 0
1197.42588725531 0.832778058818973 0
1197.41609374862 0.832776865050772 0
1197.40630030013 0.832775670366188 0
1197.39650690986 0.832774473873307 0
1197.38671357777 0.832773279574287 0
1197.3769203039 0.832772083466107 0
1197.36712708821 0.832770889567596 0
1197.35733393072 0.832769694290065 0
1197.34754083143 0.832768498990133 0
1197.33774779033 0.832767304111026 0
1197.32795480743 0.832766108752097 0
1197.31816188276 0.832764912029863 0
1197.30836901629 0.832763717060726 0
1197.298576208 0.832762522056631 0
1197.2887834579 0.832761327923219 0
1197.27899076601 0.83276013152932 0
1197.19085127063 0.832640479181317 0.00099949999999982
1197.2594091214 0.832757743620428 0
1197.24961660408 0.832756546694872 0
1197.23982414496 0.832755350637954 0
1197.23003174401 0.832754157217716 0
1197.22023940128 0.832752960663679 0
1197.21044711674 0.832751765403889 0
1197.20065489041 0.832750569673522 0
1197.1908627223 0.83274937303074 0
1197.1810706124 0.832748176800635 0
1197.17127856068 0.832746982320893 0
1197.16148656714 0.832745787809733 0
1197.15169463181 0.832744591493505 0
1197.14190275468 0.83274339604216 0
1197.13211093575 0.832742200556047 0
1197.12231917503 0.832741004605548 0
1197.11252747249 0.832739809505378 0
1197.10273582813 0.832738614825914 0
1197.09294424201 0.832737417450128 0
1197.08315271405 0.832736223605085 0
1197.07336124433 0.832735025725839 0
1197.06356983279 0.832733830938761 0
1197.05377847945 0.832732635220637 0
1197.0439871843 0.83273143993018 0
1197.03419594734 0.832730244605355 0
1197.02440476857 0.832729049252536 0
1197.01461364803 0.832727851646045 0
1197.00482258567 0.832726657127453 0
1196.99503158152 0.832725460801209 0
1196.98524063554 0.832724266674224 0
1196.97544974777 0.832723069840197 0
1196.9656589182 0.83272187387612 0
1196.95586814682 0.832720678766568 0
1196.94607743364 0.832719482744361 0
1196.93628677868 0.832718285359363 0
1196.92649618191 0.83271709016519 0
1196.91670564333 0.83271589449856 0
1196.90691516295 0.832714698363063 0
1196.89712474076 0.832713503092584 0
1196.88733437677 0.832712306894231 0
1197.30239070958 0.832615981017363 0.00099949999999982
1197.29260897843 0.832614786070264 0.00099949999999982
1196.85797100322 0.832708720490696 0
1196.84818087198 0.832707523734328 0
1196.83839079893 0.832706327839245 0
1198.39747160353 0.832580052233636 0.00099949999999982
1196.81881436683 0.832703936032787 0
1196.80902446835 0.832702740493584 0
1196.79923462806 0.832701544490891 0
1196.78944484597 0.832700348453835 0
1196.7796551221 0.832699150608037 0
1196.76986545641 0.832697955856169 0
1196.76007584889 0.832696761064519 0
1196.75028629959 0.832695563582644 0
1196.7404968085 0.832694366958402 0
1196.73070737559 0.832693171199652 0
1196.72091800088 0.832691974966822 0
1196.71112868435 0.83269077958406 0
1196.70133942603 0.832689582848479 0
1196.6915502259 0.832688386972879 0
1196.68176108397 0.832687190180266 0
1196.67197200024 0.832685994243992 0
1196.66218297472 0.832684796513252 0
1196.65239400738 0.832683601408188 0
1196.64260509821 0.832682406725241 0
1196.63281624727 0.832681208452488 0
1196.62302745453 0.832680011487875 0
1196.61323871999 0.832678815390873 0
1196.60345004362 0.832677620155603 0
1196.59366142544 0.832676423992326 0
1196.58387286547 0.832675226909691 0
1196.57408436372 0.832674029364189 0
1196.56429592014 0.832672834444499 0
1196.55450753474 0.832671638174019 0
1196.54471920755 0.832670441429071 0
1196.53493093856 0.832669244649861 0
1196.52514272776 0.83266804829081 0
1196.51535457516 0.832666851457798 0
1196.50556648074 0.832665656379532 0
1196.49577844453 0.832664458149984 0
1196.48599046654 0.832663260790394 0
1196.47620254671 0.832662066061291 0
1196.46641468509 0.832660868643483 0
1196.45662688166 0.832659672527668 0
1196.44683913641 0.832658476385629 0
1196.43705144936 0.832657279323946 0
1196.42726382053 0.832656081792262 0
1196.41747624986 0.832654886450166 0
1196.40768873739 0.832653690199333 0
1196.39790128314 0.832652491687751 0
1196.38811388707 0.832651295820939 0
1196.37832654922 0.832650097703888 0
1196.36853926953 0.832648903108687 0
1196.35875204805 0.832647705373287 0
1196.34896488473 0.832646510284992 0
1196.33917777965 0.832645311157426 0
1196.32939073277 0.832644114227061 0
1196.31960374405 0.83264291860042 0
1196.30981681355 0.832641721172656 0
1196.30002994123 0.832640524605395 0
1196.29024312712 0.832639327113331 0
1196.28045637119 0.832638130930262 0
1196.27066967344 0.83263693516782 0
1196.26088303389 0.832635737593867 0
1196.25109645255 0.832634539540296 0
1196.24130992939 0.832633343690965 0
1196.23152346443 0.832632146478441 0
1196.22173705768 0.832630948792575 0
1196.21195070911 0.832629752408541 0
1196.20216441873 0.832628555563621 0
1196.19237818655 0.832627357789412 0
1196.1825920126 0.832626159545694 0
1196.1728058968 0.832624964377147 0
1196.16301983922 0.832623765630456 0
1196.15323383983 0.832622569525361 0
1196.14344789861 0.832621373387948 0
1196.13366201558 0.832620176331939 0
1196.12387619072 0.83261898058519 0
1196.11409042407 0.832617782138159 0
1196.10430471565 0.832616583660786 0
1196.0945190654 0.832615387385723 0
1196.08473347334 0.83261419018266 0
1196.07494793947 0.832612993850555 0
1196.06516246382 0.832611794821338 0
1196.05537704633 0.832610599313743 0
1196.04559168704 0.832609401559101 0
1196.03580638596 0.832608203336453 0
1196.02602114303 0.832607008639126 0
1196.01623595834 0.832605808575799 0
1196.00645083184 0.832604611597184 0
1195.99666576353 0.832603414589895 0
1195.98688075343 0.832602216210664 0
1195.97709580152 0.832601019153121 0
1195.9673109078 0.832599821611753 0
1195.95752607224 0.832598625820298 0
1195.9477412949 0.832597427338969 0
1195.93795657576 0.832596229266662 0
1195.92817191478 0.832595033836592 0
1195.91838731198 0.83259383704136 0
1195.90860276738 0.832592639337987 0
1195.89881828098 0.832591441153164 0
1195.88903385276 0.8325902442845 0
1195.87924948277 0.832589044708826 0
1195.86946517099 0.83258784644705 0
1195.85968091736 0.83258665125533 0
1195.84989672194 0.832585452491879 0
1195.84011258471 0.832584255025716 0
1195.83032850568 0.832583057530104 0
1195.8205444848 0.832581861783576 0
1195.81076052213 0.832580663347342 0
1195.80097661764 0.832579465771024 0
1195.79119277138 0.832578266835002 0
1195.78140898331 0.832577068748172 0
1195.77162525341 0.832575872420452 0
1195.76184158172 0.832574674285632 0
1195.75205796821 0.832573476561177 0
1195.74227441289 0.832572278817871 0
1195.73249091577 0.832571081039617 0
1195.72270747682 0.832569884131667 0
1195.7129240961 0.83256868496083 0
1195.70314077357 0.832567486650487 0
1195.69335750921 0.832566290093503 0
1195.68357430304 0.832565092173202 0
1195.67379115506 0.832563894674441 0
1195.66400806527 0.832562696696021 0
1195.65422503367 0.832561499132958 0
1195.64444206027 0.832560301101918 0
1195.63465914505 0.832559103036211 0
1195.62487628804 0.832557904496942 0
1195.61509348922 0.832556706826191 0
1195.60531074854 0.832555511354554 0
1195.5955280661 0.832554310950721 0
1195.58574544185 0.832553112747292 0
1195.57596287579 0.832551914960893 0
1195.5661803679 0.832550718483192 0
1195.5563979182 0.832549520188556 0
1195.54661552671 0.832548320980853 0
1195.53683319342 0.832547122635972 0
1195.52705091834 0.832545923369077 0
1195.51726870141 0.83254472763176 0
1195.50748654264 0.832543530979001 0
1195.49770444209 0.832542331631215 0
1195.48792239973 0.832541133145652 0
1195.47814041558 0.832539934180138 0
1195.4683584896 0.832538736970859 0
1195.45857662183 0.83253753794773 0
1195.44879481225 0.832536339350852 0
1195.43901306085 0.83253514249506 0
1195.42923136762 0.832533944724346 0
1195.41944973258 0.83253274647536 0
1195.40966815575 0.832531547760472 0
1195.39988663711 0.832530349016827 0
1195.39010517668 0.832529149799736 0
1195.38032377441 0.832527953217808 0
1195.37054243035 0.832526753503011 0
1195.36076114447 0.832525555979091 0
1195.35097991677 0.832524357978548 0
1195.34119874726 0.832523159953279 0
1195.33141763596 0.832521960119714 0
1195.32163658288 0.832520760251899 0
1195.31185558797 0.832519563030711 0
1196.26969966017 0.832413069151878 0.00099949999999982
1195.29229740505 0.832517168559866 0
1195.28251658467 0.832515969031004 0
1195.27273582244 0.832514772582732 0
1195.26295511843 0.832513572556578 0
1195.25317447261 0.832512373827278 0
1195.243393885 0.832511174625412 0
1195.23361335557 0.832509976291219 0
1195.22383288431 0.832508778807599 0
1195.21405247126 0.832507579077325 0
1195.20427211638 0.832506381980753 0
1195.19449181967 0.832505183971754 0
1195.18471158116 0.832503985047979 0
1195.17493140085 0.832502785647422 0
1195.16515127874 0.83250158666004 0
1195.1553712148 0.832500388542675 0
1195.14559120907 0.832499189062428 0
1195.13581126154 0.832497989986405 0
1195.12603137218 0.832496791780487 0
1195.116251541 0.832495593986143 0
1195.10647176801 0.83249439527803 0
1195.09669205324 0.832493194761305 0
1195.08691239661 0.832491998211326 0
1195.0771327982 0.832490798081461 0
1195.06735325796 0.832489600594543 0
1195.05757377592 0.832488400855451 0
1195.04779435207 0.832487201976137 0
1195.03801498639 0.832486003957865 0
1195.02823567892 0.832484804130723 0
1195.01845642961 0.832483606940998 0
1195.00867723848 0.832482407946627 0
1194.99889810557 0.832481208032706 0
1194.98911903085 0.832480008533312 0
1194.97934001433 0.832478809008116 0
1194.969561056 0.832477610349544 0
1194.95978215582 0.832476412993138 0
1194.95000331385 0.83247521337761 0
1194.94022453004 0.832474015518711 0
1194.93044580444 0.832472815407697 0
1194.92066713702 0.832471616606491 0
1194.91088852779 0.832470417766795 0
1194.90110997676 0.832469218008558 0
1194.89133148394 0.832468017785656 0
1194.88155304929 0.832466819311595 0
1194.87177467282 0.832465620804855 0
1194.86199635452 0.832464422721626 0
1194.85221809442 0.832463222828816 0
1194.84243989248 0.832462025125644 0
1194.83266174877 0.832460823847185 0
1194.82288366322 0.832459626081083 0
1194.81310563589 0.832458425630652 0
1194.80332766673 0.83245722648313 0
1194.79354975576 0.832456027751385 0
1194.78377190299 0.832454827656674 0
1194.7739941084 0.832453628420603 0
1194.76421637199 0.832452430055745 0
1194.75443869375 0.832451231205996 0
1194.74466107373 0.83245003055544 0
1194.73488351189 0.832448831653176 0
1194.72510600822 0.832447633161087 0
1194.71532856272 0.832446434649273 0
1194.70555117542 0.832445234771558 0
1194.6957738463 0.832444035307847 0
1194.68599657538 0.832442835824509 0
1195.48065357709 0.832340882545371 0.00099949999999982
1195.47088490006 0.832339683427373 0.00099949999999982
1195.46111628116 0.832338486933034 0.00099949999999982
1194.64689903152 0.83243803821689 0
1194.63712205146 0.832436840364234 0
1194.6273451296 0.832435639811943 0
1194.61756826591 0.832434441012122 0
1194.60779146039 0.832433242629237 0
1194.59801471308 0.832432042004894 0
1194.58823802396 0.832430842229155 0
1194.57846139303 0.832429642428388 0
1194.5686848203 0.832428442143938 0
1194.55890830572 0.832427244505782 0
1194.54913184933 0.832426044174213 0
1194.53935545113 0.832424844701553 0
1194.52957911111 0.832423645644055 0
1194.51980282926 0.832422446572701 0
1194.51002660564 0.832421244790292 0
1194.50025044019 0.832420045647698 0
1194.49047433294 0.832418845585142 0
1194.48069828384 0.832417647723458 0
1194.47092229294 0.832416447163279 0
1194.46114636024 0.832415246127791 0
1194.45137048573 0.832414046844124 0
1194.44159466938 0.832412848421109 0
1194.43181891121 0.832411648642085 0
1194.42204321122 0.832410448825166 0
1194.41226756946 0.83240924720825 0
1194.40249198586 0.832408048672146 0
1194.39271646044 0.832406848771406 0
1194.38294099321 0.832405648843771 0
1194.37316558419 0.832404447999468 0
1194.36339023333 0.832403248897137 0
1194.35361494066 0.832402048888225 0
1194.34383970617 0.832400849293687 0
1194.33406452986 0.832399649670479 0
1194.32428941172 0.832398450459773 0
1194.3145143518 0.832397248554707 0
1194.30473935005 0.832396049288443 0
1194.29496440652 0.832394847768688 0
1195.98681692432 0.832264333262923 0.00099949999999982
1194.27541820579 0.832392449165115 0
1194.26564343678 0.832391248452118 0
1194.25586872595 0.832390049038332 0
1194.2460940733 0.832388848711994 0
1194.23631947885 0.832387648359757 0
1194.22654494256 0.832386449307311 0
1194.21677046446 0.832385248903051 0
1194.20699604454 0.832384048457949 0
1194.19722168283 0.832382847551878 0
1194.18744737927 0.832381649275124 0
1194.1776731339 0.832380448754646 0
1194.16789894671 0.832379248637715 0
1194.1581248177 0.832378048502522 0
1194.14835074687 0.832376848781591 0
1194.13857673426 0.832375646361676 0
1194.1288027798 0.832374447930797 0
1195.24823837841 0.832263080465974 0.00099949999999982
1196.96935393222 0.832055161210792 0.00299649999999996
1194.09949575758 0.832370848228555 0
1194.08972203579 0.83236964744869 0
1194.07994837216 0.832368448417367 0
1194.07017476668 0.832367249802614 0
1194.06040121944 0.832366046712931 0
1194.05062773036 0.83236484759905 0
1194.04085429946 0.832363647118088 0
1194.03108092675 0.832362446617096 0
1194.02130761224 0.832361245187915 0
1194.01153435587 0.832360046844967 0
1194.00176115772 0.832358844473656 0
1193.99198801775 0.832357644301417 0
1193.98221493599 0.832356442763985 0
1193.97244191242 0.832355241641769 0
1193.96266894697 0.832354044046301 0
1193.95289603976 0.832352841089306 0
1193.9431231907 0.832351642102431 0
1193.93335039982 0.832350441753317 0
1193.92357766713 0.832349240486715 0
1193.91380499263 0.832348039643676 0
1193.90403237631 0.832346839655109 0
1193.89425981814 0.832345640083101 0
1193.88448731819 0.832344437810199 0
1193.87471487643 0.832343236850361 0
1193.86494249282 0.832342038083841 0
1193.85517016741 0.83234083617158 0
1193.84539790019 0.832339635129785 0
1193.83562569113 0.832338435386308 0
1193.82585354027 0.832337234280906 0
1193.8160814476 0.832336032700937 0
1193.80630941312 0.832334831536941 0
1193.79653743682 0.832333630796403 0
1193.78676551869 0.83233243090559 0
1193.77699365873 0.832331230998778 0
1193.76722185696 0.832330029282074 0
1193.7574501134 0.832328827088358 0
1193.747678428 0.832327627530088 0
1193.73790680078 0.832326426614453 0
1193.56003784738 0.832192838623759 0.00099949999999982
1193.37241057393 0.832059347172157 0.00199799999999994
1193.00693740626 0.831793867244343 0.003992
1193.53076235403 0.832189239194836 0.00099949999999982
1193.52099932607 0.832188039386344 0.00099949999999982
1193.67930963505 0.832319225526686 0
1193.66953841491 0.832318024411841 0
1193.65976725295 0.832316823267557 0
1193.64999614916 0.832315622987885 0
1193.64022510357 0.83231442134656 0
1193.63045411616 0.832313220110011 0
1193.62068318692 0.832312019743472 0
1193.61091231587 0.832310818453041 0
1193.60114150299 0.832309617582599 0
1193.59137074829 0.832308416683988 0
1193.5816000518 0.832307213981555 0
1193.57182941348 0.832306013477723 0
1195.38854349877 0.832171396702564 0.00099949999999982
1195.37878128758 0.832170195611283 0.00099949999999982
1197.18574297828 0.83203572948473 0.00199799999999994
1200.80944667669 0.831768451641484 0.003992
1197.16624253411 0.83203333247273 0.00199799999999994
1197.1564889147 0.832032133858513 0.00199799999999994
1195.32999202919 0.832164198551803 0.00099949999999982
1193.4937117902 0.832296408737212 0
1193.48394167522 0.832295209303153 0
1193.47417161843 0.83229400761902 0
1193.46440161982 0.832292805902813 0
1193.45463167943 0.832291603276164 0
1193.44486179716 0.832290404617073 0
1193.43509197309 0.832289202372135 0
1193.42532220721 0.832288000545407 0
1193.41555249951 0.832286799137471 0
1193.40578285 0.832285597256279 0
1193.39601325866 0.832284396237014 0
1193.38624372546 0.832283197403573 0
1193.37647425046 0.832281994548557 0
1193.36670483367 0.832280791653307 0
1193.35693547503 0.832279591402729 0
1193.34716617462 0.832278388014109 0
1193.33739693238 0.832277186387718 0
1193.32762774829 0.832275986494276 0
1193.31785862241 0.832274783911248 0
1193.30808955466 0.832273584415089 0
1193.29832054512 0.832272381768957 0
1193.28855159375 0.83227118043159 0
1193.27878270058 0.832269978185802 0
1193.26901386558 0.832268776789154 0
1193.25924508876 0.832267574917987 0
1193.24947637013 0.832266373029836 0
1193.23970770968 0.832265171099391 0
1193.22993910739 0.832263970930216 0
1193.22017056328 0.832262768958745 0
1193.21040207733 0.832261568276567 0
1193.20063364959 0.832260364907731 0
1193.19086528003 0.832259163287711 0
1193.18109696863 0.832257962521126 0
1193.17132871544 0.832256759070354 0
1193.16156052041 0.83225555825539 0
1193.15179238357 0.832254356078505 0
1193.14202430489 0.832253155204934 0
1193.1322562844 0.832251952520064 0
1193.12248832211 0.832250749811168 0
1193.11272041796 0.832249550642896 0
1193.102952572 0.832248347430329 0
1193.09318478423 0.832247145079237 0
1193.08341705466 0.832245942251786 0
1193.07364938324 0.832244741622385 0
1193.06388176999 0.832243540521797 0
1193.05411421493 0.832242337616804 0
1193.04434671804 0.832241136456747 0
1193.03457927935 0.832239933045648 0
1193.02481189882 0.83223873183535 0
1193.01504457647 0.832237530142287 0
1193.00527731229 0.832236328869839 0
1192.99551010633 0.832235124022789 0
1192.98574295851 0.83223392446846 0
1192.97597586889 0.832232720887209 0
1192.96620883742 0.83223152082912 0
1192.95644186413 0.832230318082823 0
1192.94667494903 0.832229115307188 0
1192.93690809212 0.832227912955615 0
1192.92714129339 0.832226710565477 0
1192.91737455281 0.832225509928047 0
1192.90760787043 0.832224306583808 0
1192.89784124621 0.832223104999266 0
1192.88807468018 0.832221902507057 0
1192.87830817235 0.83222069953074 0
1192.86854172266 0.832219498745793 0
1192.85877533115 0.832218296155735 0
1192.84900899784 0.832217093098063 0
1192.83924272271 0.83221589089368 0
1192.82947650575 0.832214688673987 0
1192.81971034699 0.832213485081576 0
1192.80994424636 0.83221228545883 0
1192.80017820389 0.832211084039119 0
1192.79041221963 0.832209880355528 0
1192.78064629356 0.832208676648009 0
1192.77088042565 0.832207475590891 0
1192.76111461591 0.832206273158825 0
1192.7513488644 0.832205068482533 0
1192.74158317104 0.832203866888034 0
1192.73181753585 0.832202665259182 0
1192.72205195882 0.832201463613154 0
1192.71228643997 0.832200261043587 0
1192.70252097932 0.832199057111645 0
1192.69275557682 0.832197856255959 0
1192.68299023253 0.832196651824717 0
1192.67322494636 0.832195452253487 0
1192.6634597184 0.832194248210848 0
1192.65369454862 0.832193045470808 0
1192.64392943702 0.832191842694472 0
1192.63416438356 0.832190641675366 0
1192.6243993883 0.832189438408354 0
1192.61463445121 0.832188235562242 0
1192.60486957231 0.832187032230962 0
1192.5951047516 0.832185829313995 0
1192.58533998906 0.832184626373183 0
1192.57557528471 0.832183423403028 0
1192.56581063852 0.832182221303188 0
1192.55604605051 0.832181018719359 0
1192.54628152069 0.83217981477801 0
1192.53651704902 0.832178613471344 0
1192.52675263553 0.832177410806062 0
1192.51698828024 0.832176206786002 0
1192.50722398309 0.83217500583444 0
1192.49745974414 0.832173801752869 0
1192.48769556335 0.832172599413951 0
1192.47793144074 0.832171396605493 0
1192.46816737631 0.832170193327778 0
1192.45840337006 0.832168990465541 0
1192.44863942198 0.832167788015332 0
1192.43887553209 0.832166584206355 0
1192.42911170035 0.832165382580508 0
1192.41934792679 0.832164179166977 0
1192.40958421141 0.832162976604109 0
1192.39982055422 0.832161772234038 0
1192.39005695517 0.832160571389749 0
1192.3802934143 0.832159368295801 0
1192.37052993166 0.83215816250458 0
1192.36076650715 0.832156961136572 0
1192.35100314079 0.832155760186873 0
1192.34123983264 0.832154555197032 0
1192.33147658266 0.832153351961281 0
1192.32171339084 0.832152150038649 0
1192.31195025723 0.832150944965515 0
1192.30218718177 0.832149742974571 0
1192.29242416451 0.832148538741282 0
1192.28266120541 0.832147336246566 0
1192.27289830449 0.832146133292731 0
1192.26313546175 0.832144928972509 0
1192.25337267717 0.832143727278368 0
1192.2436099508 0.832142522011543 0
1192.23384728258 0.83214131982972 0
1192.22408467253 0.832140117174061 0
1192.21432212068 0.832138912262839 0
1192.20455962696 0.832137711325195 0
1192.19479719144 0.832136506795861 0
1192.18503481408 0.832135304467713 0
1192.17527249489 0.832134101233391 0
1192.1655102339 0.832132896625075 0
1192.1557480311 0.832131692431812 0
1192.14598588644 0.832130490434311 0
1192.13622379998 0.832129286182863 0
1192.12646177169 0.832128082794976 0
1192.11669980157 0.832126879827626 0
1192.10693788962 0.832125676381641 0
1192.09717603582 0.83212447424095 0
1192.08741424021 0.832123269853784 0
1192.07765250274 0.832122068102817 0
1192.06789082349 0.832120862769078 0
1192.05812920238 0.832119660510414 0
1192.04836763946 0.832118456001571 0
1192.03860613473 0.832117251916713 0
1192.02884468817 0.832116048696576 0
1192.01908329975 0.832114846765499 0
1192.00932196954 0.832113640815489 0
1191.99956069749 0.832112438389799 0
1191.9897994836 0.832111235504017 0
1191.98003832789 0.832110031688068 0
1191.97027723034 0.832108828283237 0
1191.960516191 0.832107623075684 0
1191.95075520982 0.832106420066854 0
1191.94099428682 0.832105215698803 0
1191.93123342197 0.832104013519334 0
1191.92147261532 0.832102808199923 0
1191.91171186682 0.832101605960898 0
1191.90195117649 0.832100401916802 0
1191.89219054436 0.832099196968955 0
1191.88242997038 0.832097994643168 0
1191.87266945456 0.832096790960813 0
1191.86290899693 0.832095586800348 0
1191.85314859748 0.832094382179225 0
1191.84338825619 0.832093179296883 0
1191.83362797312 0.832091972835709 0
1191.82386774818 0.832090771231517 0
1191.81410758141 0.832089567377835 0
1191.80434747281 0.832088363950064 0
1191.7945874224 0.832087158699327 0
1191.78482743016 0.83208595520797 0
1191.77506749606 0.832084752570291 0
1191.76530762016 0.83208354724262 0
1191.75554780245 0.832082342777765 0
1191.7457880429 0.832081138725377 0
1191.7360283415 0.832079936424391 0
1191.72626869831 0.832078730530023 0
1191.71650911325 0.832077528180566 0
1191.70674958639 0.83207632267187 0
1191.69699011769 0.832075119811025 0
1191.6872307072 0.832073913363692 0
1191.67747135482 0.832072712230792 0
1191.66771206064 0.832071507059297 0
1191.65795282463 0.832070302753735 0
1191.64819364683 0.832069097078735 0
1191.63843452715 0.832067894935049 0
1191.62867546567 0.832066689661917 0
1191.61891646234 0.832065486570549 0
1191.6091575172 0.832064281224209 0
1191.59939863022 0.8320630780831 0
1191.5896398014 0.832061874027882 0
1191.57988103075 0.832060669932333 0
1191.57012231827 0.832059465807349 0
1191.56036366398 0.832058260329032 0
1191.55060506786 0.832057056589517 0
1191.54084652988 0.83205585327961 0
1191.53108805008 0.832054649049025 0
1191.52132962847 0.832053443010703 0
1191.51157126505 0.832052238268491 0
1191.50181295978 0.832051034842401 0
1191.49205471267 0.832049830942731 0
1191.48229652373 0.832048626564083 0
1191.47253839296 0.832047422605726 0
1191.46278032036 0.832046217730157 0
1191.45302230592 0.832045013713708 0
1191.44326434966 0.832043809222913 0
1191.43350645159 0.832042603370966 0
1191.42374861171 0.832041397931867 0
1191.41399082999 0.832040194256233 0
1192.93978383457 0.831915550876775 0.00099949999999982
1195.98163027202 0.831667907499532 0.00299549999999993
1194.44609505838 0.831789853681278 0.00199799999999994
1191.37498149411 0.832035379181118 0
1191.36522400309 0.832034175350169 0
1191.35546657021 0.832032971940363 0
1191.34570919553 0.832031766274526 0
1191.33595187902 0.832030561033294 0
1191.32619462071 0.832029355306154 0
1191.31643742054 0.832028151783121 0
1191.30668027856 0.832026946448381 0
1191.29692319474 0.832025741984408 0
1191.2871661691 0.832024537039339 0
1191.27740920164 0.832023331621308 0
1191.26765229232 0.832022128391462 0
1191.25789544119 0.832020922476128 0
1191.24813864822 0.832019718309576 0
1191.23838191342 0.832018513668693 0
1191.22862523679 0.832017308993566 0
1191.2188686183 0.832016105189869 0
1191.20911205799 0.832014900017435 0
1191.19935555589 0.832013693037574 0
1191.18959911195 0.832012488694796 0
1191.17984272617 0.832011284322086 0
1191.17008639857 0.832010079047613 0
1191.16033012912 0.832008875060827 0
1191.15057391785 0.832007669272982 0
1191.14081776475 0.832006464350288 0
1191.13106166981 0.832005260284108 0
1191.12130563304 0.832004054859806 0
1191.11154965442 0.832002851177959 0
1191.10179373398 0.832001645245006 0
1191.09203787171 0.832000440629431 0
1191.08228206763 0.831999234198704 0
1191.0725263217 0.831998029958933 0
1191.06277063394 0.831996824807424 0
1191.05301500433 0.831995621404708 0
1191.04325943292 0.831994413966697 0
1191.03350391966 0.831993210060025 0
1191.02374846454 0.83199200613099 0
1191.01399306759 0.831990801283051 0
1191.00423772882 0.831989595513081 0
1190.99448244823 0.831988389707692 0
1190.98472722583 0.831987183438688 0
1190.97497206162 0.831985977148116 0
1190.96521695556 0.831984772597095 0
1190.95546190766 0.831983567572361 0
1190.94570691791 0.831982363857692 0
1190.93595198634 0.831981157891494 0
1190.92619711291 0.831979953667284 0
1190.91644229765 0.831978748537939 0
1190.90668754059 0.831977542034553 0
1190.89693284168 0.831976336845638 0
1190.88717820096 0.831975130737572 0
1190.87742361842 0.831973924595085 0
1190.86766909405 0.831972718866446 0
1190.85791462784 0.831971514458066 0
1190.84816021979 0.831970309121688 0
1190.83840586989 0.831969104645992 0
1190.82865157817 0.831967898366626 0
1190.81889734462 0.831966693391804 0
1190.80914316923 0.831965487938972 0
1190.79938905202 0.831964281573647 0
1190.789634993 0.831963075182439 0
1190.77988099211 0.831961871428264 0
1190.77012704941 0.831960664974064 0
1190.7603731649 0.83195945805 0
1190.75061933852 0.831958254653149 0
1192.04086871918 0.831748821236325 0.00199849999999979
1191.25576150162 0.831660797101455 0.00299549999999993
1191.07439891129 0.831757828911522 0.00199799999999994
1190.82594089422 0.831453384138327 0.00399349999999976
1191.39822079897 0.831559072199771 0.003992
1191.21685229594 0.831655989487597 0.00299549999999993
1191.20712436087 0.831654787607596 0.00299549999999993
1190.85407901323 0.831850159148746 0.00099949999999982
1191.01599778023 0.831750611543827 0.00199799999999994
1191.17792998663 0.831651178964229 0.00299549999999993
1191.16820228343 0.831649977432998 0.00299549999999993
1191.33015283769 0.831550661947823 0.003992
1190.97706763546 0.831745799890952 0.00199799999999994
1191.31070744818 0.831548258972592 0.003992
1190.95760291207 0.831743395894555 0.00199799999999994
1192.07166945771 0.831817603122649 0.00099949999999982
1190.58496949966 0.831937775967099 0
1190.57521671937 0.831936570285669 0
1190.56546399721 0.831935365902343 0
1190.55571133324 0.831934159273254 0
1190.54595872743 0.831932953499213 0
1190.53620617979 0.831931747257463 0
1190.52645369029 0.831930542763448 0
1190.51670125897 0.831929336462151 0
1190.50694888583 0.831928129243423 0
1190.49719657085 0.831926924221968 0
1190.48744431404 0.831925717388621 0
1190.47769211539 0.83192451230318 0
1190.46793997492 0.831923304968112 0
1190.45818789263 0.83192209895025 0
1190.44843586845 0.831920895114512 0
1190.43868390245 0.831919688582342 0
1190.42893199462 0.83191848247764 0
1190.41918014497 0.831917275445341 0
1190.40942835348 0.831916069715706 0
1190.39967662016 0.831914863518186 0
1190.38992494502 0.8319136564126 0
1190.38017332802 0.831912451484985 0
1190.37042176918 0.831911245648986 0
1190.36067026854 0.831910038000867 0
1190.35091882605 0.831908832106294 0
1190.34116744172 0.831907626631723 0
1190.33141611555 0.831906420234066 0
1190.32166484753 0.831905215146895 0
1190.31191363768 0.831904008687021 0
1190.30216248599 0.831902802202034 0
1190.29241139249 0.831901595248992 0
1190.28266035715 0.831900388715645 0
1190.27290937997 0.831899183032574 0
1190.26315846096 0.831897975991623 0
1190.25340760012 0.831896769813798 0
1190.24365679745 0.831895562722532 0
1190.23390605293 0.831894357817021 0
1190.22415536656 0.831893151547458 0
1190.21440473838 0.83189194392534 0
1190.20465416834 0.831890738941804 0
1190.19490365649 0.831889531250529 0
1190.18515320281 0.831888324425414 0
1190.17540280729 0.831887118023705 0
1190.16565246989 0.831885914255642 0
1190.15590219071 0.831884704670591 0
1190.14615196968 0.831883498631067 0
1190.13640180682 0.831882291668498 0
1190.12665170213 0.831881085110987 0
1190.11690165557 0.831879880311455 0
1190.10715166718 0.83187867371224 0
1190.09740173697 0.831877466189399 0
1190.0876518649 0.831876260408738 0
1190.07790205103 0.83187505238735 0
1190.06815229531 0.831873846114314 0
1190.05840259774 0.831872640700729 0
1190.04865295833 0.83187143347591 0
1190.03890337711 0.83187022623256 0
1190.02915385403 0.831869020286367 0
1190.01940438913 0.83186781253358 0
1190.00965498238 0.831866606984884 0
1189.99990563382 0.831865398284466 0
1189.99015634342 0.831864192226334 0
1189.98040711115 0.831862987023228 0
1189.97065793706 0.831861779584346 0
1189.96090882112 0.831860573434873 0
1189.95115976333 0.831859366817651 0
1189.94141076372 0.831858159734946 0
1189.93166182227 0.831856952615369 0
1189.92191293899 0.831855745908001 0
1189.91216411388 0.831854538289983 0
1189.90241534694 0.831853331093396 0
1189.89266663816 0.831852123855402 0
1189.88291798756 0.831850916598379 0
1189.87316939509 0.831849711092485 0
1189.86342086078 0.831848504661228 0
1189.85367238465 0.831847296427257 0
1189.84392396668 0.83184608994056 0
1189.83417560686 0.831844883430918 0
1189.82442730518 0.831843677336202 0
1189.8146790617 0.831842468535732 0
1189.80493087639 0.831841261504684 0
1189.79518274923 0.831840054432449 0
1189.78543468024 0.831838847320886 0
1189.77568666941 0.83183764020587 0
1189.76593871673 0.831836433935547 0
1189.75619082223 0.831835225413846 0
1189.74644298588 0.831834019085443 0
1189.73669520772 0.831832810962995 0
1189.7269474877 0.831831604580235 0
1189.7171998258 0.831830399502697 0
1189.7074522221 0.831829190401655 0
1189.69770467659 0.831827981709184 0
1189.68795718923 0.831826775218705 0
1189.67820976002 0.831825568694759 0
1189.66846238896 0.831824361697315 0
1189.65871507609 0.831823152892236 0
1189.64896782136 0.831821947175084 0
1189.6392206248 0.831820739206322 0
1189.62947348639 0.831819532535511 0
1189.61972640614 0.831818324953417 0
1189.60997938407 0.831817116900788 0
1189.60023242017 0.831815909264844 0
1189.59048551438 0.831814704260368 0
1189.58073866679 0.831813495233982 0
1189.57099187734 0.831812288844061 0
1189.56124514606 0.83181108064672 0
1189.55149847297 0.83180987152059 0
1189.54175185801 0.831808665944802 0
1189.53200530122 0.831807458548255 0
1189.52225880258 0.831806251123273 0
1189.51251236211 0.831805042783993 0
1189.50276597979 0.831803836199618 0
1189.49301965566 0.831802627353312 0
1189.48327338968 0.831801420263771 0
1189.47352718187 0.831800212257111 0
1189.46378103219 0.831799005995718 0
1189.45403494066 0.831797799268788 0
1189.44428890733 0.83179658939323 0
1189.43454293213 0.831795383486599 0
1189.4247970151 0.831794174890409 0
1189.41505115625 0.831792966718335 0
1189.56384363067 0.831692467395147 0.00099949999999982
1189.39556325446 0.831790552562051 0
1189.38581757005 0.83178934474593 0
1189.37607194379 0.831788138231315 0
1189.36632637571 0.831786928572248 0
1189.3565808658 0.831785721112077 0
1189.34683541401 0.831784514959078 0
1189.33709002038 0.831783307439047 0
1189.32734468493 0.831782098561123 0
1189.31759940764 0.83178089098597 0
1189.3078541885 0.831779683383435 0
1189.29810902754 0.831778474415662 0
1189.28836392473 0.831777266758594 0
1190.25071974277 0.831671206352733 0.00099949999999982
1194.09042592258 0.831251937702511 0.00498749999999992
1194.08072327182 0.831250735652821 0.00498749999999992
1198.88287254071 0.830729988788124 0.0099499999999999
1198.8732121157 0.830728790913375 0.0099499999999999
1195.01403173919 0.831142958318669 0.00598199999999993
1193.07956807906 0.83135024446704 0.003992
1189.21055387147 0.831767622454897 0
1189.20080929119 0.831766414977888 0
1189.19106476909 0.831765206149291 0
1189.18132030517 0.831763996841856 0
1189.1715758994 0.831762789730092 0
1189.16183155179 0.83176158125762 0
1189.15208726236 0.831760371860836 0
1189.14234303107 0.831759164665977 0
1189.13259885793 0.831757957889331 0
1189.12285474292 0.831756750638334 0
1189.11311068609 0.831755541576178 0
1189.10336668743 0.831754332933703 0
1189.09362274693 0.831753124256223 0
1189.08387886459 0.83175191644724 0
1189.0741350404 0.831750708605385 0
1189.06439127439 0.831749499400899 0
1189.05464756654 0.831748291070307 0
1189.04490391685 0.831747082250492 0
1189.03516032527 0.831745876962018 0
1189.0254167919 0.831744666312908 0
1189.01567331666 0.831743459195232 0
1189.0059298996 0.831742249374798 0
1188.99618654069 0.83174104220277 0
1188.98644323991 0.83173983499023 0
1188.97669999732 0.831738625084845 0
1188.96695681287 0.831737417380626 0
1188.95721368658 0.831736209194041 0
1188.94747061845 0.831735000542381 0
1188.9377276085 0.8317337909783 0
1188.92798465669 0.831732583600841 0
1188.45302066436 0.831489416839798 0.00099949999999982
1188.90850185116 0.83173016658981 0
1188.89875907381 0.831728958241765 0
1188.88901635463 0.831727749413631 0
1188.87927369359 0.831726541451909 0
1188.86953109069 0.831725333905026 0
1188.859788546 0.831724122763177 0
1188.85004605942 0.831722916945754 0
1188.84030363102 0.831721707088476 0
1188.83056126078 0.831720498091343 0
1188.82081894868 0.831719290401925 0
1188.81107669476 0.831718080902917 0
1188.80133449899 0.83171687271144 0
1188.79159236139 0.831715663166033 0
1188.7818502819 0.831714457135804 0
1188.77210826059 0.831713247079617 0
1188.76236629746 0.831712037447307 0
1188.75262439249 0.831710828665783 0
1188.74288254566 0.831709620748283 0
1188.73314075699 0.831708411468242 0
1188.72339902648 0.831707203048192 0
1188.71365735412 0.831705994155237 0
1188.70391573989 0.831704787018935 0
1188.69417418387 0.831703575844895 0
1188.68443268597 0.8317023686418 0
1188.67469124622 0.831701160086476 0
1188.66494986464 0.831699950608383 0
1188.65520854123 0.831698741100282 0
1188.64546727595 0.831697533344505 0
1188.63572606885 0.831696323785097 0
1188.6259849199 0.831695114628571 0
1188.61624382911 0.831693905906481 0
1188.60650279646 0.831692697589901 0
1188.59676182197 0.831691488356367 0
1188.58702090567 0.831690278207532 0
1188.57728004749 0.831689070693154 0
1188.56753924745 0.831687862705472 0
1188.55779850561 0.831686651137846 0
1188.54805782189 0.831685443989234 0
1188.53831719636 0.831684233696115 0
1188.52857662897 0.831683024707908 0
1188.51883611973 0.831681816582289 0
1188.50909566865 0.831680607090869 0
1188.49935527571 0.831679398469019 0
1188.48961494095 0.83167818847871 0
1188.47987466433 0.831676980236071 0
1188.47013444587 0.831675770633324 0
1188.46039428557 0.831674561449607 0
1188.45065418341 0.831673353126419 0
1188.44091413945 0.831672141212114 0
1188.43117415362 0.83167093327776 0
1188.42143422594 0.831669724866488 0
1188.41169435644 0.83166851420763 0
1188.40195454507 0.831667306180963 0
1188.39221479184 0.83166609768768 0
1188.38247509679 0.831664886941024 0
1188.37273545988 0.831663678388401 0
1188.36299588116 0.831662467584275 0
1188.35325636058 0.831661258977215 0
1188.34351689816 0.831660049002324 0
1188.33377749392 0.831658838553485 0
1188.32403814781 0.831657630756122 0
1188.31429885985 0.831656421142677 0
1188.30455963003 0.831655212835255 0
1189.06240735021 0.831554747892848 0.00099949999999982
1189.05267668524 0.831553539063259 0.00099949999999982
1189.80080352654 0.83145321037002 0.00199799999999994
1189.79108147555 0.831452002375597 0.00199799999999994
1189.78135948259 0.831450794782652 0.00199799999999994
1189.01376552445 0.831548708153265 0.00099949999999982
1189.00403514982 0.831547501414711 0.00099949999999982
1188.22668431755 0.831645540733958 0
1188.21694561091 0.831644331733384 0
1188.20720696241 0.831643122698388 0
1188.19746837205 0.831641914084844 0
1188.18772983988 0.831640702320264 0
1188.17799136586 0.831639493197872 0
1188.16825295 0.83163828316202 0
1188.15851459229 0.83163707398587 0
1188.14877629274 0.831635863443219 0
1188.13903805133 0.831634654657236 0
1188.12929986809 0.831633444503886 0
1188.11956174301 0.831632233878066 0
1188.10982367606 0.831631026337033 0
1188.10008566725 0.83162981654343 0
1188.09034771663 0.831628605384339 0
1188.08060982416 0.831627395094747 0
1188.07087198983 0.831626186548953 0
1188.06113421367 0.831624975762868 0
1188.05139649566 0.831623766268317 0
1188.04165883581 0.831622555858282 0
1188.03192123408 0.831621348094933 0
1188.02218369051 0.831620138070737 0
1188.01244620508 0.831618928466615 0
1188.00270877784 0.831617716611161 0
1187.99297140873 0.831616508286975 0
1187.98323409778 0.831615298146058 0
1187.97349684496 0.831614088880102 0
1187.96375965035 0.831612876022486 0
1187.95402251387 0.831611667580205 0
1187.94428543554 0.831610457781183 0
1187.93454841535 0.831609247944206 0
1187.92481145332 0.831608038095552 0
1187.91507454943 0.831606828644499 0
1187.9053377037 0.83160561783899 0
1187.89560091614 0.831604407449237 0
1187.88586418673 0.831603197030748 0
1187.87612751549 0.831601986137268 0
1187.86639090237 0.83160077789088 0
1187.85665434741 0.831599567389897 0
1187.84691785062 0.831598356410792 0
1187.83718141195 0.831597147628509 0
1189.20776282125 0.831478087996052 0.00099949999999982
1187.81771226018 0.831594727392172 0
1187.80797599596 0.83159351718532 0
1187.79823978991 0.831592306064491 0
1187.788503642 0.831591095812918 0
1187.77876755226 0.831589885532298 0
1187.76903152066 0.831588675211089 0
1187.75929554721 0.831587465316199 0
1187.7495596319 0.8315862553863 0
1187.73982377475 0.831585045438828 0
1187.73008797573 0.831583835451727 0
1187.72035223487 0.831582625435606 0
1187.71061655218 0.831581413623246 0
1187.70088092762 0.831580204441328 0
1187.69114536121 0.831578994343303 0
1187.68140985295 0.831577783781374 0
1187.67167440286 0.831576572291287 0
1187.66193901093 0.831575362113908 0
1187.65220367713 0.831574151903479 0
1187.64246840151 0.831572940324056 0
1187.63273318406 0.831571729174577 0
1187.62299802472 0.831570520652452 0
1187.61326292353 0.831569309880246 0
1187.60352788051 0.831568098644459 0
1187.59379289566 0.831566887373861 0
1187.58405796894 0.831565677415451 0
1187.57432310035 0.831564468310054 0
1187.56458828994 0.831563256501925 0
1187.55485353767 0.831562046013519 0
1187.54511884355 0.83156083548589 0
1187.5353842076 0.831559624049731 0
1187.52564962981 0.831558413023031 0
1187.51591511014 0.831557203750688 0
1187.50618064861 0.831555993561278 0
1187.49644624526 0.831554781558957 0
1187.48671190005 0.831553571310121 0
1187.47697761302 0.831552358814231 0
1187.46724338413 0.831551148949431 0
1187.45750921336 0.831549939507191 0
1187.44777510075 0.831548728703356 0
1187.43804104629 0.831547517869325 0
1187.42830704996 0.831546307894459 0
1187.41857311182 0.831545095224579 0
1187.40883923184 0.831543883857543 0
1187.39910540996 0.831542675578248 0
1187.38937164625 0.831541463709688 0
1187.37963794066 0.831540254038705 0
1187.36990429327 0.831539040778762 0
1187.36017070401 0.831537831498469 0
1187.35043717288 0.831536620851301 0
1187.34070369994 0.831535408396587 0
1187.33097028511 0.831534199018502 0
1187.32123692846 0.831532986960558 0
1187.31150362997 0.831531774861821 0
1187.30177038961 0.831530565417715 0
1187.29203720742 0.831529353266313 0
1187.28230408337 0.831528142412413 0
1187.27257101746 0.831526931989311 0
1187.26283800968 0.831525721979822 0
1187.25310506005 0.831524511489619 0
1187.2433721686 0.831523298309218 0
1187.2336393353 0.831522086876229 0
1187.22390656015 0.831520875864022 0
1187.21417384314 0.831519665265053 0
1187.20444118429 0.831518453740365 0
1187.19470858357 0.83151724353883 0
1187.18497604099 0.831516032843749 0
1187.17524355658 0.831514820361837 0
1187.16551113032 0.831513609175348 0
1187.1557787622 0.831512398402093 0
1187.14604645224 0.831511186715384 0
1187.13631420043 0.831509975441601 0
1187.12658200675 0.831508765038899 0
1187.11684987124 0.831507552817346 0
1187.10711779386 0.831506341903541 0
1187.09738577465 0.83150513008178 0
1187.08765381357 0.831503919548838 0
1187.07792191062 0.831502708998226 0
1187.06819006585 0.831501496194759 0
1187.05845827923 0.831500284696395 0
1187.04872655073 0.831499074951035 0
1187.03899488038 0.831497863387931 0
1187.02926326819 0.831496651368248 0
1187.01953171415 0.831495439308171 0
1187.00980021827 0.831494227662592 0
1187.00006878054 0.8314930164419 0
1186.99033740094 0.831491805632564 0
1186.98060607951 0.831490592576679 0
1186.44111577647 0.831198270731085 0.00099949999999982
1185.35242117371 0.830614876950547 0.00299549999999993
1186.42167373314 0.831195848370755 0.00099949999999982
1186.94169474971 0.831485748324589 0
1186.9319637189 0.831484538683782 0
1186.92223274627 0.831483325895702 0
1186.91250183176 0.831482115302847 0
1186.90277097545 0.831480901133723 0
1186.89304017726 0.831479690925442 0
1186.8833094372 0.831478479809515 0
1186.8735787553 0.831477268210559 0
1188.73214196592 0.831341879144705 0.00099949999999982
1188.72241966988 0.831340669197725 0.00099949999999982
1188.7126974319 0.831339458342394 0.00099949999999982
1190.56155304037 0.831204223730658 0.00199799999999994
1188.69325659522 0.831337037947101 0.00099949999999982
1186.81521669766 0.831469999357351 0
1186.80548642267 0.831468788017557 0
1186.79575620582 0.831467576633238 0
1186.78602604712 0.831466364791581 0
1186.77629594656 0.831465153358906 0
1186.76656590415 0.831463941453108 0
1186.75683591987 0.831462730404211 0
1186.74710599377 0.831461516662135 0
1186.73737612583 0.831460303789036 0
1186.72764631602 0.831459093098698 0
1186.71791656436 0.831457881056491 0
1186.70818687086 0.831456668528827 0
1186.69845723547 0.831455458202827 0
1186.68872765821 0.831454247406554 0
1186.67899813913 0.831453033465033 0
1186.6692686782 0.831451821726664 0
1186.50393404386 0.831320413828303 0.00099949999999982
1186.49421297925 0.831319201070962 0.00099949999999982
1186.48449197275 0.83131799140666 0.00099949999999982
1186.63036184708 0.831446975106568 0
1186.62063267679 0.8314457641166 0
1186.61090356465 0.831444551750478 0
1186.60117451069 0.831443338035167 0
1186.59144551488 0.831442125612365 0
1186.58171657719 0.831440914504326 0
1186.57198769766 0.83143970158381 0
1186.56225887628 0.831438489524757 0
1186.55253011302 0.831437278779184 0
1186.54280140794 0.831436064881782 0
1186.53307276098 0.831434853623395 0
1188.2443062246 0.831304408170078 0.00099949999999982
1186.5136191333 0.8314324302138 0
1186.50389066075 0.831431217545327 0
1186.49416224638 0.831430003957853 0
1186.48443389013 0.831428792562461 0
1186.47470559202 0.831427580695334 0
1186.46497735207 0.831426367899093 0
1186.45524917028 0.831425154648498 0
1186.44552104663 0.83142394269263 0
1186.43579298112 0.831422730265439 0
1186.42606497375 0.831421518251511 0
1186.41633702451 0.831420307097241 0
1186.40660913341 0.831419094151055 0
1186.3968813005 0.831417879827208 0
1186.38715352568 0.831416670816615 0
1186.37742580905 0.831415455101878 0
1186.36769815056 0.831414243369978 0
1186.3579705502 0.831413031600436 0
1186.34824300798 0.831411818923448 0
1186.33851552391 0.831410606661298 0
1186.328788098 0.831409393470745 0
1186.31906073024 0.831408180265482 0
1186.3093334206 0.831406968793853 0
1186.29960616911 0.831405755974381 0
1186.28987897579 0.831404542234176 0
1186.2801518406 0.831403330684468 0
1186.27042476357 0.831402116888167 0
1186.26069774467 0.831400904839907 0
1186.25097078392 0.831399692318757 0
1186.24124388129 0.831398480649113 0
1186.23151703684 0.831397266291689 0
1186.22179025048 0.831396056361705 0
1186.21206352228 0.831394842381844 0
1186.20233685227 0.831393627503017 0
1186.19261024038 0.831392416144428 0
1186.18288368664 0.831391202980264 0
1186.17315719102 0.831389991559484 0
1186.16343075358 0.831388777007528 0
1186.15370437429 0.831387563754135 0
1186.14397805312 0.831386351804995 0
1186.13425179011 0.831385138504618 0
1186.12452558521 0.831383927386846 0
1186.11479943845 0.83138271447323 0
1186.10507334983 0.831381501965591 0
1186.09534731933 0.831380290331384 0
1186.08562134699 0.831379076438511 0
1186.07589543282 0.831377862510153 0
1186.06616957678 0.83137664989974 0
1186.0564437789 0.831375435911569 0
1186.04671803914 0.83137422457507 0
1186.03699235753 0.831373010983644 0
1186.02726673408 0.831371796923392 0
1186.01754116875 0.831370585050695 0
1186.00781566158 0.831369371376709 0
1185.99809021257 0.83136815767232 0
1185.9883648217 0.831366944382836 0
1185.97863948897 0.831365731513247 0
1185.96891421436 0.831364519498832 0
1185.95918899791 0.831363305684324 0
1185.9494638396 0.831362092278827 0
1185.93973873942 0.831360880175666 0
1185.93001369738 0.831359667167303 0
1185.9202887135 0.831358453234927 0
1185.36282856914 0.831049394255141 0.00099949999999982
1185.90084150908 0.831356029343582 0
1185.89111669963 0.831354813102927 0
1185.88139194828 0.831353601719295 0
1185.87166725509 0.831352387649935 0
1185.86194262005 0.831351173986944 0
1185.48201164874 0.83115799169916 0.00099949999999982
1185.84249669002 0.831348749321746 0
1185.83277222937 0.831347535576869 0
1185.82304782686 0.831346321811297 0
1185.81332348253 0.831345107119005 0
1185.80359919633 0.831343893738605 0
1185.79387496826 0.831342681213257 0
1185.78415079832 0.831341468664659 0
1185.77442668653 0.831340254749946 0
1185.76470263289 0.831339040808861 0
1185.75497863737 0.831337828172981 0
1185.7452547 0.831336614618135 0
1185.73553082078 0.831335401036699 0
1185.72580699967 0.831334188756859 0
1185.71608323672 0.8313329746772 0
1185.7063595319 0.831331761451996 0
1185.69663588525 0.831330546422398 0
1185.68691229673 0.831329333592738 0
1185.67718876635 0.831328119833831 0
1185.66746529412 0.831326906052551 0
1185.65774188001 0.831325693128473 0
1185.64801852406 0.831324478854564 0
1186.9536945148 0.831207807450526 0.00099949999999982
1186.94397962968 0.831206593976166 0.00099949999999982
1186.93426480265 0.831205381347958 0.00099949999999982
1186.9245500337 0.831204169138131 0.00099949999999982
1188.22053073635 0.831087643675721 0.00199799999999994
1186.90512422353 0.831201746486721 0.00099949999999982
1185.57998156075 0.831315985709244 0
1185.57025866979 0.831314771638162 0
1185.56053583698 0.831313557993105 0
1185.55081306229 0.831312344758691 0
1185.54109034574 0.831311131498675 0
1185.53136768736 0.831309915983883 0
1185.5216450871 0.83130870311527 0
1185.51192254497 0.831307489768285 0
1185.50220006098 0.831306276394115 0
1185.49247763514 0.831305061655493 0
1185.48275526746 0.831303846888335 0
1185.4730329579 0.831302633872928 0
1185.46331070649 0.831301419491987 0
1185.45358851322 0.831300205540104 0
1185.44386637808 0.831298992433321 0
1185.43414430108 0.831297778424158 0
1184.89242722893 0.831002907902814 0.00099949999999982
1184.34100051527 0.830708049071817 0.00199799999999994
1184.87300094275 0.831000481787803 0.00099949999999982
1185.39526720885 0.831292923617053 0
1185.38554542249 0.831291709011195 0
1185.37582369425 0.831290496609926 0
1185.36610202418 0.831289281053193 0
1185.35638041226 0.83128806636487 0
1185.50170222205 0.831187659004529 0.00099949999999982
1185.33694099363 0.831285639197659 0
1185.3272195561 0.831284424870045 0
1185.31749817667 0.831283212289625 0
1185.30777685541 0.831281997016351 0
1185.29805559226 0.831280784375518 0
1185.28833438726 0.831279569489905 0
1186.94719022007 0.831151001659126 0.00099949999999982
1186.93747742558 0.831149789770642 0.00099949999999982
1190.24549577297 0.830894316543332 0.00299549999999993
1185.24946764528 0.831274714016746 0
1185.23974673087 0.831273500762336 0
1185.23002587464 0.831272284366474 0
1185.22030507653 0.831271071061956 0
1185.21058433655 0.831269856829457 0
1185.20086365471 0.831268643028128 0
1185.19114303101 0.831267428294018 0
1185.18142246547 0.831266212654766 0
1185.17170195805 0.831264999644164 0
1185.16198150876 0.831263785725369 0
1185.15226111762 0.831262570435148 0
1185.14254078461 0.831261356463297 0
1185.13282050974 0.831260142447738 0
1185.123100293 0.831258927968019 0
1185.11338013441 0.831257713015151 0
1185.10366003396 0.83125649848151 0
1185.09393999164 0.831255284800442 0
1185.08422000744 0.831254071093087 0
1185.07450008137 0.831252856467763 0
1185.06478021348 0.831251640031711 0
1185.05506040374 0.831250424917457 0
1185.04534065209 0.831249212865711 0
1185.03562095861 0.831247996806127 0
1185.02590132328 0.831246781149897 0
1185.01618174608 0.831245567242617 0
1184.49017365521 0.83096390733573 0.00099949999999982
1184.48046171745 0.830962695296121 0.00099949999999982
1184.47074983773 0.830961480549013 0.00099949999999982
1184.4610380161 0.830960268005886 0.00099949999999982
1184.96759562457 0.831239496185509 0
1184.95787639612 0.831238281225262 0
1184.9481572258 0.831237067119516 0
1184.93843811362 0.831235851651518 0
1184.92871905958 0.83123463749194 0
1184.91900006368 0.831233421970798 0
1184.90928112593 0.831232206863195 0
1184.89956224629 0.831230993069768 0
1184.8898434248 0.831229777899992 0
1184.88012466145 0.831228563160398 0
1184.87040595622 0.831227348821187 0
1184.86068730913 0.831226134017466 0
1184.8509687202 0.831224917857598 0
1184.84125018938 0.831223704774221 0
1184.8315317167 0.831222489445593 0
1184.82181330215 0.83122127452088 0
1184.81209494575 0.831220059132939 0
1184.80237664749 0.831218844159207 0
1184.79265840737 0.831217628713318 0
1184.7829402254 0.831216413235575 0
1184.77322210156 0.831215199074051 0
1184.76350403584 0.83121398442812 0
1184.7537860283 0.831212767091918 0
1184.74406807884 0.831211554608453 0
1184.73435018755 0.831210338547179 0
1184.72463235438 0.831209124239648 0
1184.71491457936 0.831207907675457 0
1184.70519686247 0.831206693748003 0
1184.6954792037 0.83120547935859 0
1184.68576160309 0.831204262705586 0
1184.67604406062 0.831203047367793 0
1184.66632657629 0.831201831989028 0
1184.65660915009 0.831200617041104 0
1184.64689178203 0.831199402056422 0
1184.63717447209 0.831198187049272 0
1184.62745722025 0.831196974224134 0
1184.61774002657 0.831195757828625 0
1184.60802289102 0.831194542732151 0
1184.59830581364 0.831193325371544 0
1184.5885887944 0.831192109781284 0
1184.57887183327 0.831190896373207 0
1184.56915493028 0.83118968027414 0
1184.55943808541 0.831188466371076 0
1184.5497212987 0.83118724887978 0
1184.54000457014 0.831186033582224 0
1184.5302878997 0.831184818261025 0
1184.52057128739 0.831183603793875 0
1184.51085473323 0.831182387088572 0
1184.50113823719 0.831181173008825 0
1184.49142179929 0.83117995668163 0
1184.4817054195 0.831178742998577 0
1184.47198909787 0.831177526169257 0
1184.46227283437 0.831176310643057 0
1184.452556629 0.831175095987234 0
1184.44284048176 0.831173879959993 0
1184.43312439266 0.831172664801175 0
1184.42340836172 0.831171447825883 0
1184.4136923889 0.831170232607663 0
1184.40397647421 0.831169017360899 0
1184.39426061766 0.831167802082275 0
1184.38454481921 0.83116658766657 0
1184.3748290789 0.831165371888177 0
1184.36511339676 0.831164154743978 0
1184.35539777273 0.83116293980087 0
1184.34568220685 0.831161723935033 0
1184.3359666991 0.831160508049677 0
1184.32625124947 0.831159293459151 0
1184.31653585797 0.831158077517515 0
1184.30682052466 0.831156858867726 0
1184.29710524943 0.83115564597519 0
1184.28739003236 0.831154429051624 0
1184.27767487342 0.831153213440708 0
1184.26795977262 0.83115199734584 0
1184.25824472994 0.831150782116045 0
1184.24852974537 0.8311495677466 0
1184.23881481896 0.831148350686942 0
1184.22909995068 0.831147134481881 0
1184.21938514056 0.831145917801591 0
1184.20967038858 0.831144700652554 0
1184.1999556947 0.831143487473287 0
1184.19024105895 0.831142271155958 0
1184.18052648137 0.831141053485802 0
1184.17081196191 0.831139838435725 0
1184.16109750058 0.831138622485486 0
1184.15138309737 0.831137407379125 0
1184.1416687523 0.831136190925022 0
1184.13195446536 0.831134974883116 0
1184.12224023654 0.831133760149403 0
1184.11252606586 0.831132543158625 0
1184.10281195333 0.831131326587764 0
1184.09309789891 0.831130111312074 0
1184.0833839026 0.831128896471473 0
1184.07366996446 0.831127678914994 0
1184.06395608445 0.831126462673371 0
1184.05424226256 0.831125246845978 0
1184.04452849879 0.831124031889969 0
1184.03481479319 0.831122813782123 0
1184.02510114573 0.831121596982646 0
1184.01538755638 0.83112038192704 0
1184.00567402515 0.831119166414253 0
1183.99596055205 0.831117950412237 0
1183.98624713708 0.831116734391009 0
1183.97653378028 0.831115515663764 0
1183.96682048162 0.83111429958823 0
1183.95710724106 0.831113084806926 0
1183.94739405862 0.831111869118336 0
1183.93768093432 0.831110652067586 0
1183.92796786817 0.83110943542694 0
1183.91825486016 0.831108218312675 0
1183.9085419103 0.831107000733007 0
1183.89882901853 0.831105787124723 0
1183.88911618489 0.831104570361924 0
1183.87940340938 0.83110335447451 0
1183.86969069203 0.831102135885258 0
1183.85997803278 0.831100921722329 0
1183.85026543172 0.831099702185542 0
1183.84055288876 0.83109848706676 0
1183.83084040391 0.831097271921785 0
1183.8211279772 0.831096054974965 0
1183.81141560861 0.831094839323519 0
1183.80170329816 0.831093621874454 0
1183.79199104585 0.831092404833623 0
1183.78227885169 0.831091187770148 0
1183.77256671564 0.831089972015363 0
1183.76285463771 0.831088755780888 0
1183.75314261791 0.831087539519732 0
1183.74343065628 0.831086321010616 0
1183.73371875275 0.83108510557837 0
1183.72400690741 0.831083886125961 0
1183.71429512018 0.831082670634505 0
1183.70458339106 0.831081454678736 0
1183.69487172007 0.831080238244554 0
1183.68516010721 0.83107902178772 0
1183.67544855246 0.831077805746849 0
1183.66573705588 0.831076587003848 0
1183.65602561741 0.831075371792833 0
1183.64631423705 0.831074155668326 0
1183.63660291485 0.831072937293053 0
1183.62689165076 0.831071721993993 0
1183.61718044481 0.831070504006551 0
1183.607469297 0.83106928730963 0
1183.5977582073 0.831068071050115 0
1183.58804717572 0.831066854741102 0
1183.57833620228 0.831065637533994 0
1183.56862528701 0.831064418954732 0
1183.55891442984 0.831063203015887 0
1183.54920363082 0.831061984823278 0
1183.53949288988 0.83106077149334 0
1183.5297822071 0.831059551909462 0
1183.52007158245 0.831058335420921 0
1183.51036101596 0.83105711710921 0
1183.50065050757 0.831055901006535 0
1183.49094005734 0.831054683086458 0
1183.4812296652 0.831053467813505 0
1183.4715193312 0.831052249836568 0
1183.46180905534 0.831051032727786 0
1183.4520988376 0.831049816030144 0
1183.442388678 0.831048598420516 0
1183.43267857651 0.831047382113813 0
1183.42296853316 0.831046164439299 0
1183.41325854795 0.831044946740869 0
1183.40354862085 0.831043730791077 0
1183.39383875189 0.831042513039414 0
1183.38412894104 0.831041297036474 0
1183.37441918836 0.831040077448343 0
1183.36470949378 0.831038861821742 0
1183.35499985734 0.831037643952835 0
1183.34529027903 0.831036426500057 0
1183.33558075886 0.831035208582917 0
1183.32587129683 0.83103399062491 0
1183.3161618929 0.831032775310494 0
1183.3064525471 0.831031557745176 0
1183.29674325944 0.831030339702174 0
1183.28703402992 0.831029122088033 0
1183.27732485849 0.831027906651946 0
1183.26761574521 0.83102668764748 0
1183.25790669007 0.83102546993248 0
1183.24819769303 0.831024254418644 0
1183.23848875412 0.831023036655395 0
1183.22877987334 0.831021819307671 0
1183.21907105069 0.831020601484717 0
1183.20936228615 0.831019384969029 0
1183.19965357978 0.831018165314878 0
1183.18994493153 0.831016948298281 0
1183.18023634142 0.83101573036838 0
1183.17052780942 0.831014513287579 0
1183.16081933555 0.831013296189517 0
1183.15111091983 0.831012076833667 0
1183.14140256222 0.831010861010105 0
1183.86083186093 0.830911755423746 0.00099949999999982
1183.85113204522 0.830910537318689 0.00099949999999982
1185.28031027942 0.830713930391223 0.00299549999999993
1184.55118368789 0.830810348347301 0.00199799999999994
1183.09288710139 0.831004774883534 0
1183.0831790924 0.831003557556009 0
1182.97663750286 0.830881567123886 0.00099949999999982
1183.06376676382 0.831001122885035 0
1183.05405892918 0.830999905469484 0
1183.04435115269 0.830998687141833 0
1183.03464343433 0.830997468333893 0
1183.02493577406 0.830996253053344 0
1183.01522817193 0.830995034642656 0
1183.00552062792 0.830993817083889 0
1182.99581314204 0.830992599054902 0
1182.98610571434 0.830991378773012 0
1182.9763983447 0.830990164245707 0
1182.96669103319 0.830988946134858 0
1182.95698377982 0.830987727989217 0
1182.94727658458 0.830986509375532 0
1182.93756944749 0.830985290731458 0
1182.92786236849 0.830984074284003 0
1182.91815534764 0.830982855577494 0
1182.90844838492 0.830981637296092 0
1182.89874148032 0.830980419423338 0
1182.88903463382 0.830979203305876 0
1182.87932784548 0.830977983164362 0
1182.86962111524 0.830976766538483 0
1182.85991444315 0.830975547671987 0
1182.85020782916 0.830974330989245 0
1182.84050127332 0.830973111174625 0
1182.83079477559 0.830971894438157 0
1182.82108833599 0.830970675903344 0
1182.81138195451 0.830969458224911 0
1182.80167563117 0.830968239182377 0
1182.79196936598 0.830967020106327 0
1182.78226315887 0.830965804126022 0
1182.77255700992 0.830964584563104 0
1182.7628509191 0.830963365847949 0
1182.75314488638 0.830962148892071 0
1182.74343891179 0.830960930564943 0
1182.73373299535 0.830959711326862 0
1182.72402713702 0.830958493383864 0
1182.71432133681 0.830957275873974 0
1182.70461559476 0.830956055649967 0
1182.69490991078 0.830954840301389 0
1182.68520428495 0.830953620925378 0
1182.67549871724 0.830952402403775 0
1182.66579320769 0.830951182522422 0
1182.65608775625 0.830949965274603 0
1182.64638236292 0.830948747119155 0
1182.63667702771 0.830947529367738 0
1182.62697175062 0.830946311600115 0
1182.61726653165 0.830945092907362 0
1183.87295789838 0.830830373656039 0.00099949999999982
1182.59785982654 0.830942655073357 0
1182.58815478196 0.830941436738646 0
1182.57844979549 0.830940218383828 0
1182.56874486715 0.830938999988729 0
1182.55903999695 0.830937780241748 0
1182.54933518485 0.830936563122849 0
1182.53963043091 0.83093534332156 0
1182.52992573506 0.830934126159034 0
1182.52022109733 0.83093290762346 0
1182.51051651778 0.830931686402486 0
1182.5008119963 0.830930470475767 0
1182.49110753298 0.830929250529216 0
1183.14286197921 0.830831585743385 0.00099949999999982
1182.47170242084 0.830926815515352 0
1182.46199813182 0.830925597260649 0
1182.45229390095 0.830924377642533 0
1182.44258972819 0.830923159334203 0
1182.43288561355 0.830921940987854 0
1182.42318155706 0.830920720837646 0
1182.4134775587 0.830919501996541 0
1182.40377361845 0.830918283571474 0
1182.39406973634 0.830917064231393 0
1182.38436591236 0.830915845298056 0
1182.37466214647 0.830914628123668 0
1182.36495843871 0.830913408692622 0
1182.35525478908 0.830912190131787 0
1182.34555119759 0.830910970197282 0
1182.33584766422 0.830909751127786 0
1182.32614418898 0.830908532038586 0
1182.31644077187 0.830907313349369 0
1182.30673741285 0.830906095532084 0
1182.29703411196 0.83090487678551 0
1182.28733086919 0.830903657580249 0
1182.27762768455 0.830902438781226 0
1182.26792455804 0.830901219073379 0
1182.25822148967 0.830899999335455 0
1182.24851847938 0.830898782676076 0
1182.23881552722 0.830897563325449 0
1182.22911263319 0.830896343936903 0
1182.2194097973 0.830895124087819 0
1182.20970701955 0.830893903759798 0
1182.20000429993 0.830892684295771 0
1182.19030163843 0.830891465692039 0
1182.18059903501 0.830890248832275 0
1182.17089648971 0.830889029731833 0
1182.16119400254 0.830887810149105 0
1182.15149157348 0.830886591874128 0
1182.14178920255 0.830885372242389 0
1182.13208688977 0.830884151682273 0
1182.12238463509 0.830882933769497 0
1182.11268243852 0.830881714933045 0
1182.10298030009 0.83088049474003 0
1182.79342880994 0.830782102529276 0.00099949999999982
1182.08357983333 0.83087805656966 0
1182.07387786922 0.830876838960763 0
1182.06417596325 0.83087561909575 0
1182.05447411542 0.83087439831285 0
1182.04477232571 0.830873179281445 0
1182.03507059412 0.830871959777958 0
1182.02536892065 0.830870740689888 0
1182.01566730533 0.830869519793217 0
1182.00596574813 0.830868300655648 0
1181.99626424903 0.830867082367553 0
1181.98656280804 0.830865863171267 0
1181.97686142516 0.830864644821602 0
1181.9671601004 0.830863425569635 0
1181.95745883374 0.830862207177889 0
1181.94775762525 0.830860985186051 0
1181.93805647487 0.830859766298725 0
1181.92835538263 0.830858545584606 0
1181.91865434852 0.830857325739635 0
1181.90895337251 0.830856107199994 0
1181.89925245461 0.830854888187409 0
1181.88955159484 0.830853668266843 0
1181.87985079318 0.830852449639575 0
1181.87015004968 0.830851227877435 0
1181.86044936428 0.830850009190474 0
1181.850748737 0.830848789148194 0
1181.84104816783 0.830847570863678 0
1181.83134765678 0.830846350758473 0
1181.82164720385 0.830845131527286 0
1181.50373638025 0.830675247381574 0.00099949999999982
1181.8022497443 0.830842691255636 0
1181.79254946573 0.83084147193223 0
1181.78284924529 0.830840251245596 0
1181.77314908298 0.83083903097359 0
1181.76344897881 0.830837810671011 0
1181.75374893272 0.830836592572723 0
1181.74404894478 0.83083537132241 0
1181.73434901492 0.830834154057062 0
1181.72464914321 0.830832932311277 0
1182.62728681864 0.830729314794036 0.00099949999999982
1184.42288049834 0.83052370040127 0.00299549999999993
1183.51055872553 0.830624615242622 0.00199799999999994
1183.50087592698 0.830623397814324 0.00199799999999994
1184.39385021579 0.83052005061162 0.00299549999999993
1187.09216155551 0.83021324703058 0.00598199999999993
1187.98517929883 0.830110436252954 0.0069754999999998
1183.46218138443 0.830618533504056 0.00199799999999994
1186.16052785325 0.830311334923734 0.00498749999999992
1182.54014609447 0.830718357452323 0.00099949999999982
1182.53045525681 0.830717137180648 0.00099949999999982
1182.52076447722 0.830715920854271 0.00099949999999982
1182.51107375564 0.830714700524219 0.00099949999999982
1181.58898351052 0.830815870773081 0
1181.57928450988 0.830814647710737 0
1181.56958556732 0.830813429522693 0
1181.55988668287 0.830812209517683 0
1181.55018785653 0.830810990373127 0
1181.54048908831 0.830809770311263 0
1181.53079037826 0.830808547551809 0
1181.5210917263 0.830807328328449 0
1181.51139313248 0.830806107732824 0
1181.50169459675 0.830804888450753 0
1181.49199611914 0.830803669132119 0
1181.48229769964 0.83080244845895 0
1181.47259933829 0.830801227313078 0
1181.46290103504 0.830800007467337 0
1181.4532027899 0.830798788044797 0
1181.4435046029 0.830797566806611 0
1181.43380647399 0.830796347326634 0
1181.42410840323 0.83079512603542 0
1181.41441039058 0.830793906046091 0
1181.40471243608 0.830792683817227 0
1181.39501453968 0.830791464657852 0
1181.38531670138 0.830790245037417 0
1181.3756189212 0.830789024943098 0
1181.36592119915 0.830787803475788 0
1181.3562235352 0.830786584211319 0
1181.34652592936 0.830785364480898 0
1181.33682838166 0.830784142926263 0
1181.32713089205 0.830782923580809 0
1181.31743346057 0.830781702863358 0
1181.30773608721 0.830780482125218 0
1181.29803877198 0.830779260908998 0
1181.28834151487 0.830778040557311 0
1181.27864431587 0.830776819732533 0
1181.26894717499 0.830775599761998 0
1181.25925009222 0.83077437932258 0
1181.24955306758 0.830773157970035 0
1181.23985610107 0.830771937027174 0
1181.23015919267 0.830770716950384 0
1181.22046234239 0.830769495954677 0
1181.21076555021 0.830768276263737 0
1181.20106881615 0.830767055210316 0
1181.19137214024 0.830765833237897 0
1181.18167552244 0.830764612574831 0
1181.17197896275 0.83076339232153 0
1181.16228246117 0.830762172045086 0
1181.15258601769 0.830760952187909 0
1181.14288963235 0.830759730515975 0
1181.13319330511 0.830758510596067 0
1181.123497036 0.830757288880119 0
1181.11380082499 0.830756069342924 0
1181.10410467213 0.830754846229838 0
1181.09440857737 0.830753626642648 0
1181.08471254073 0.830752405688701 0
1181.0750165622 0.830751185164276 0
1181.06532064177 0.830749965041393 0
1181.05562477947 0.830748743566047 0
1181.04592897531 0.830747521162345 0
1181.03623322925 0.830746301409506 0
1181.02653754132 0.830745079846351 0
1181.01684191148 0.83074386003059 0
1181.00714633978 0.830742637969586 0
1180.99745082618 0.830741418101872 0
1180.98775537071 0.830740195972288 0
1180.97805997336 0.830738974713137 0
1180.96836463413 0.830737753867265 0
1180.95866935301 0.83073653299444 0
1180.94897413 0.830735312099747 0
1181.98999964293 0.830627669605175 0.00099949999999982
1180.92958744654 0.830732871625692 0
1180.91989239786 0.830731649302557 0
1180.91019740729 0.830730428282629 0
1180.90050247485 0.830729206799153 0
1180.89080760053 0.830727985277176 0
1180.88111278431 0.83072676462895 0
1180.8714180262 0.83072554394231 0
1180.86172332621 0.830724322788003 0
1180.85202868434 0.830723101154295 0
1180.84233410059 0.830721879500888 0
1180.83263957496 0.830720658251924 0
1180.8229451074 0.830719439215244 0
1180.81325069798 0.830718216585469 0
1180.80355634668 0.83071699525085 0
1180.79386205351 0.830715773008272 0
1180.78416781843 0.830714553397516 0
1180.77447364148 0.830713331101813 0
1180.76477952262 0.830712110553695 0
1180.75508546191 0.83071088819078 0
1180.7453914593 0.83070966714552 0
1180.7356975148 0.830708446065564 0
1180.72600362841 0.8307072245073 0
1180.71630980018 0.830706001147176 0
1180.70661603004 0.830704781311673 0
1180.69692231801 0.830703559675881 0
1180.6872286641 0.830702337567644 0
1180.67753506828 0.830701118089807 0
1180.66784153061 0.830699894150727 0
1180.65814805104 0.830698674174575 0
1180.64845462956 0.830697453277747 0
1180.63876126623 0.830696229691067 0
1180.62906796099 0.830695010081876 0
1180.6193747139 0.830693785991416 0
1180.60968152491 0.830692565430805 0
1180.59998839403 0.830691344391582 0
1180.59029532125 0.830690122891379 0
1180.5806023066 0.830688900920904 0
1180.57090935008 0.830687678015596 0
1180.56121645168 0.830686455980953 0
1180.55152361136 0.830685236144658 0
1180.54183082916 0.83068401449286 0
1180.53213810508 0.830682791926986 0
1180.52244543911 0.830681571115362 0
1180.51275283123 0.830680349825134 0
1180.50306028149 0.830679127176156 0
1180.49336778989 0.830677904044288 0
1180.48367535639 0.830676682680164 0
1180.47398298101 0.830675460387691 0
1180.46429066374 0.830674238955668 0
1180.45459840455 0.830673018833375 0
1180.44490620347 0.830671797348804 0
1180.43521406055 0.830670573158732 0
1180.42552197572 0.830669352069157 0
1180.415829949 0.830668130497275 0
1180.40613798041 0.830666907557657 0
1180.39644606993 0.83066568593501 0
1180.38675421755 0.830664464714221 0
1180.37706242329 0.830663242142052 0
1180.36737068714 0.830662020435213 0
1180.3576790091 0.83066079868733 0
1180.34798738916 0.830659577365678 0
1180.33829582735 0.830658354236724 0
1180.32860432368 0.830657131068008 0
1180.3189128781 0.830655910107731 0
1180.30922149061 0.830654688669458 0
1180.29953016128 0.830653464973758 0
1180.28983889002 0.830652244370815 0
1180.28014767689 0.830651021510941 0
1180.27045652188 0.830649799066924 0
1180.26076542497 0.830648577936893 0
1180.25107438618 0.830647354995966 0
1180.24138340548 0.830646134243089 0
1180.23169248292 0.830644910358251 0
1180.22200161846 0.830643688656662 0
1180.21231081212 0.830642466048393 0
1180.20262006388 0.830641244298975 0
1180.19292937374 0.83064002296069 0
1180.18323874175 0.830638798935436 0
1180.17354816787 0.830637576209196 0
1180.16385765208 0.830636355232858 0
1180.33277572326 0.830537242646658 0.00099949999999982
1180.14448041818 0.830633910166972 0
1180.1347900767 0.83063268865827 0
1180.12509979334 0.83063146624222 0
1180.11540956808 0.83063024423516 0
1180.10571940096 0.830629020422747 0
1180.09602929195 0.830627797911368 0
1180.08633924107 0.830626574937976 0
1180.07664924826 0.830625354147168 0
1180.06695931357 0.830624132005154 0
1180.05726943697 0.830622909825226 0
1180.04757961849 0.830621687620889 0
1180.03788985814 0.830620463612494 0
1180.0282001559 0.830619241353868 0
1180.01851051178 0.830618017727027 0
1180.00882092577 0.830616795854155 0
1179.99913139789 0.830615572173428 0
1179.98944192809 0.83061435112976 0
1179.97975251639 0.830613129618994 0
1179.97006316282 0.830611905413261 0
1179.96037386737 0.830610682500693 0
1179.95068462999 0.830609461792668 0
1179.94099545075 0.830608237492881 0
1179.93130632963 0.830607014958098 0
1179.92161726658 0.830605793717816 0
1179.91192826167 0.830604569776339 0
1179.90223931488 0.830603346708536 0
1179.89255042619 0.830602124056644 0
1179.88286159561 0.83060090180443 0
1179.87317282312 0.830599679978989 0
1179.86348410875 0.830598456795746 0
1179.85379545253 0.830597231349996 0
1179.84410685439 0.830596010333545 0
1179.83441831438 0.830594786617396 0
1179.82472983247 0.830593564649573 0
1179.81504140865 0.830592342214179 0
1179.80535304294 0.83059111974047 0
1179.79566473536 0.830589895464867 0
1179.78597648589 0.830588672939717 0
1179.77628829453 0.83058744950004 0
1179.76660016127 0.83058622736248 0
1179.75691208612 0.830585004307356 0
1179.74722406906 0.83058378256236 0
1179.73753611014 0.830582558111066 0
1179.72784820933 0.830581334529018 0
1179.71816036661 0.830580112700427 0
1179.708472582 0.830578889944306 0
1179.69878485552 0.830577665831212 0
1179.68909718715 0.830576442576386 0
1179.67940957689 0.83057521928923 0
1179.66972202472 0.830573997319426 0
1179.66003453064 0.830572775311703 0
1179.65034709473 0.830571548835259 0
1179.64065971694 0.830570324994341 0
1179.63097239721 0.830569104684984 0
1179.62128513562 0.830567879449687 0
1179.61159793214 0.830566656419385 0
1179.60191078674 0.830565434690744 0
1179.59222369947 0.830564210701374 0
1179.58253667028 0.830562988919421 0
1179.5728496992 0.830561765329948 0
1179.56316278622 0.830560543041946 0
1179.55347593135 0.830559318945659 0
1179.54378913462 0.830558094382338 0
1179.53410239599 0.830556871563898 0
1179.52441571549 0.830555646930933 0
1179.5147290931 0.830554423620368 0
1179.50504252876 0.830553203388259 0
1179.49535602255 0.830551978672876 0
1179.48566957446 0.830550754827655 0
1179.47598318448 0.830549531396572 0
1179.46629685261 0.830548307931485 0
1179.45661057886 0.830547083557911 0
1179.4469243632 0.830545860927913 0
1179.43723820564 0.830544638714953 0
1179.4275521062 0.830543413809587 0
1179.41786606487 0.830542190208198 0
1179.40818008165 0.83054096701221 0
1179.39849415653 0.83053974335947 0
1179.38880828951 0.83053852100902 0
1179.3791224806 0.830537296844186 0
1179.36943672979 0.83053607354803 0
1179.3597510371 0.830534849773202 0
1179.35006540253 0.830533625084613 0
1179.34037982604 0.83053240303313 0
1179.33069430766 0.830531179180781 0
1179.32100884741 0.830529954401176 0
1179.31132344525 0.830528731379002 0
1179.30163810122 0.830527506993704 0
1179.29195281528 0.830526283912252 0
1179.28226758748 0.830525058129653 0
1179.27258241775 0.830523836773283 0
1179.26289730615 0.830522611828093 0
1179.25321225265 0.830521388630129 0
1179.24352725726 0.830520164071503 0
1179.23384231999 0.830518939936383 0
1179.22415744079 0.830517717989031 0
1179.2144726197 0.830516494236644 0
1179.20478785672 0.830515270015386 0
1179.19510315184 0.830514046643789 0
1179.1854185051 0.830512821025938 0
1179.17573391646 0.830511597609844 0
1179.16604938589 0.830510375493339 0
1179.15636491344 0.830509150674292 0
1179.14668049913 0.830507924948372 0
1179.13699614291 0.830506701864933 0
1179.1273118448 0.830505477850455 0
1179.11762760482 0.830504252925387 0
1179.10794342294 0.830503028865235 0
1179.09825929912 0.830501807439013 0
1179.08857523341 0.830500582868457 0
1179.07889122583 0.830499358278302 0
1179.06920727636 0.830498133208334 0
1179.05952338499 0.830496909892175 0
1179.04983955174 0.830495685214137 0
1179.04015577658 0.830494461390721 0
1179.03047205952 0.830493237992145 0
1179.02078840058 0.830492013226806 0
1179.01110479973 0.830490789326363 0
1179.00142125701 0.830489564501661 0
1178.99173777237 0.830488341437679 0
1178.98205434586 0.830487116116196 0
1178.97237097741 0.830485893870484 0
1178.96268766711 0.83048466760211 0
1178.9530044149 0.830483444420652 0
1178.94332122082 0.830482218538729 0
1178.93363808482 0.830480995302487 0
1178.92395500693 0.830479771138186 0
1178.91427198713 0.830478547846186 0
1178.90458902543 0.830477323624461 0
1178.89490612188 0.830476096273321 0
1178.88522327642 0.830474873342673 0
1178.87554048905 0.830473649921161 0
1178.86585775978 0.830472425593988 0
1178.85617508862 0.830471200797792 0
1178.84649247557 0.830469976407539 0
1178.83680992062 0.830468751991799 0
1178.82712742378 0.830467527108309 0
1178.81744498506 0.830466302194349 0
1178.80776260443 0.830465078139766 0
1178.79808028194 0.830463852278951 0
1178.78839801748 0.830462631285091 0
1178.77871581117 0.830461404473297 0
1178.76903366294 0.830460181196255 0
1178.75935157284 0.830458955219437 0
1178.74966954082 0.830457732325872 0
1178.73998756693 0.830456505855334 0
1178.73030565114 0.830455282018633 0
1178.72062379343 0.830454058162816 0
1178.71094199385 0.83045283248513 0
1178.70126025238 0.830451607677179 0
1178.69157856899 0.830450383727993 0
1178.68189694373 0.830449157967229 0
1178.67221537655 0.830447934409347 0
1178.66253386748 0.830446709929802 0
1178.6528524165 0.830445485426254 0
1178.64317102365 0.830444259548808 0
1178.63348968889 0.830443034985591 0
1178.62380841227 0.830441809066193 0
1178.61412719371 0.830440586222153 0
1178.60444603325 0.830439361123599 0
1178.59476493089 0.830438137338387 0
1178.58508388667 0.830436909963199 0
1178.57540290052 0.830435687009394 0
1178.5657219725 0.830434460913859 0
1178.55604110255 0.830433237906343 0
1178.54636029072 0.830432012192319 0
1178.53667953698 0.830430787343386 0
1178.43841119721 0.830309996948756 0.00099949999999982
1178.42873884705 0.830308771564159 0.00099949999999982
1178.41906655494 0.830307547939841 0.00099949999999982
1178.40939432086 0.83030632428283 0.00099949999999982
1178.39972214481 0.830305102818696 0.00099949999999982
1178.39005002675 0.830303875988968 0.00099949999999982
1178.38037796678 0.830302653580005 0.00099949999999982
1178.45926016077 0.830420990324864 0
1178.44957992984 0.830419763893715 0
1178.43989975701 0.83041853920324 0
1178.43021964226 0.830417315826927 0
1178.42053958564 0.830416088863907 0
1178.4108595871 0.83041486497473 0
1178.40117964667 0.830413639733636 0
1178.39149976434 0.830412414467551 0
1178.3818199401 0.830411190051662 0
1178.37214017398 0.830409963828426 0
1178.36246046598 0.830408737586276 0
1178.35278081606 0.830407513535809 0
1178.34310122421 0.830406290336201 0
1178.33342169049 0.830405063563823 0
1178.32374221488 0.830403837649285 0
1178.31406279735 0.830402613938733 0
1178.30438343795 0.830401386622273 0
1178.29470413664 0.83040016239779 0
1178.28502489344 0.830398936820927 0
1178.27534570834 0.830397710761104 0
1178.26566658136 0.830396485121264 0
1178.25598751244 0.830395261673056 0
1178.24630850167 0.830394034202779 0
1178.23662954896 0.830392810697836 0
1178.22695065437 0.830391584052063 0
1178.21727181789 0.830390358716197 0
1178.2075930395 0.830389133350261 0
1178.19791431918 0.830387909734683 0
1178.18823565699 0.830386682978398 0
1178.17855705294 0.830385455307898 0
1178.16887850696 0.830384231598185 0
1178.15920001907 0.830383006091259 0
1178.14952158932 0.830381779226828 0
1178.1398432176 0.830380556774456 0
1178.13016490403 0.830379329398151 0
1178.12048664854 0.830378104226061 0
1178.11080845114 0.830376879463558 0
1178.10113031186 0.830375653344333 0
1178.09145223064 0.830374429413727 0
1178.08177420759 0.830373200123897 0
1178.0720962426 0.830371976588078 0
1178.06241833572 0.830370750346019 0
1178.05274048694 0.830369524975711 0
1178.04306269626 0.83036829868055 0
1178.03338496366 0.830367074583858 0
1178.0237072892 0.830365846897224 0
1178.01402967282 0.830364621858618 0
1178.00435211452 0.830363397231352 0
1177.99467461435 0.830362169906098 0
1177.98499717227 0.830360944780194 0
1177.97531978831 0.830359717842387 0
1177.96564246244 0.83035849266279 0
1177.95596519468 0.830357266110073 0
1177.94628798501 0.830356040871889 0
1177.93661083342 0.830354816043675 0
1177.92693373994 0.830353589860242 0
1177.91725670458 0.830352362302065 0
1177.90757972729 0.830351138280731 0
1177.89790280812 0.830349911123768 0
1177.88822594706 0.830348685267236 0
1177.87854914405 0.83034746159913 0
1177.86887239917 0.830346233467369 0
1177.8591957124 0.830345007526675 0
1177.84951908371 0.830343782448121 0
1177.83984251312 0.83034255644552 0
1177.83016600061 0.830341330864315 0
1177.82048954624 0.830340103031444 0
1177.81081314996 0.830338877840018 0
1177.8011368118 0.830337650392322 0
1177.79146053172 0.830336425147016 0
1177.78178430975 0.830335198536068 0
1177.77210814587 0.830333972781865 0
1177.76243204009 0.830332746550413 0
1177.75275599243 0.830331518967823 0
1177.74308000283 0.830330295798505 0
1177.73340407136 0.830329066814153 0
1177.72372819799 0.830327841369367 0
1177.7140523827 0.830326615896366 0
1177.70437662551 0.830325389499932 0
1177.69470092642 0.830324163520298 0
1177.68502528541 0.830322937510782 0
1177.67534970252 0.830321711034584 0
1177.66567417772 0.830320484531353 0
1177.65599871102 0.83031925798416 0
1177.64632330243 0.830318031424113 0
1177.63664795193 0.830316805277923 0
1177.62697265954 0.830315578659387 0
1177.61729742524 0.830314352450897 0
1177.60762224901 0.830313127552535 0
1177.59794713093 0.830311898178547 0
1177.58827207093 0.830310673221017 0
1177.57859706901 0.830309447345552 0
1177.5689221252 0.830308220107543 0
1177.55924723945 0.830306996402118 0
1177.54957241183 0.830305767339905 0
1177.5398976423 0.830304541791984 0
1177.53022293088 0.830303314442197 0
1177.52054827755 0.83030208839714 0
1177.51087368233 0.830300860549759 0
1177.50119914519 0.830299635780716 0
1177.18344854562 0.83012937986171 0.00099949999999982
1177.48185350436 0.830297182233658 0
1177.47217914149 0.830295956498581 0
1177.46250483674 0.830294728501045 0
1177.45283059005 0.830293503596888 0
1177.44315640148 0.830292275994858 0
1177.43348227099 0.830291049691959 0
1178.13576552986 0.830192843364117 0.00099949999999982
1177.41413780827 0.830288597090393 0
1177.40446385207 0.830287369820991 0
1177.39478995396 0.830286142968178 0
1177.38511611394 0.830284916516876 0
1177.37544233204 0.830283688715899 0
1177.36576860822 0.830282462229204 0
1177.35609494251 0.830281235260596 0
1177.34642133489 0.830280009139366 0
1177.33674778537 0.830278781676888 0
1177.32707429395 0.830277554619635 0
1177.31740086061 0.83027632842706 0
1177.30772748536 0.830275102651149 0
1177.29805416824 0.830273873283581 0
1177.28838090921 0.83027264700852 0
1177.27870770827 0.830271420254398 0
1177.26903456542 0.830270193917128 0
1177.25936148066 0.830268967110485 0
1177.249688454 0.830267739825964 0
1177.24001548543 0.830266513410505 0
1177.23034257494 0.830265286962624 0
1177.22066972258 0.830264058697054 0
1177.21099692831 0.830262831305159 0
1177.20132419212 0.83026160566639 0
1177.191651514 0.830260379550913 0
1177.18197889401 0.830259151173973 0
1177.17230633212 0.830257923223177 0
1177.16263382831 0.830256697467731 0
1177.15296138262 0.830255468574694 0
1177.14328899502 0.830254242301812 0
1177.13361666549 0.830253016020958 0
1177.12394439408 0.830251787924119 0
1177.11427218074 0.830250562028861 0
1177.10460002552 0.830249332983725 0
1177.0949279284 0.830248106136548 0
1177.08525588935 0.830246879711001 0
1177.07558390844 0.830245650591909 0
1177.0659119856 0.830244424550786 0
1177.05624012086 0.830243196693606 0
1177.04656831422 0.83024196970976 0
1177.03689656567 0.830240742252755 0
1177.02722487522 0.830239514762348 0
1177.01755324283 0.830238289021283 0
1177.00788166857 0.830237060143895 0
1176.99821015241 0.830235832126649 0
1177.11771104733 0.830134674091029 0.00099949999999982
1177.4665652029 0.829834325005967 0.003992
1177.33741695921 0.829932698909038 0.00299549999999993
1176.95955352126 0.830230927109449 0
1176.94988229537 0.830229700284645 0
1176.94021112757 0.83022847343231 0
1176.93054001789 0.83022724432216 0
1176.92086896629 0.830226017854918 0
1176.91119797277 0.830224790919508 0
1176.90152703738 0.830223561733234 0
1176.89185616007 0.830222334737394 0
1176.88218534083 0.830221108597449 0
1176.87251457971 0.830219879767966 0
1176.8628438767 0.830218650914376 0
1176.85317323175 0.830217425136291 0
1176.84350264488 0.83021619844118 0
1176.83383211611 0.830214970828279 0
1176.82416164547 0.83021374096935 0
1176.81449123291 0.830212513751911 0
1176.80482087842 0.830211287389861 0
1176.79515058203 0.830210059660984 0
1176.78548034376 0.830208830573994 0
1176.77581016358 0.830207602800444 0
1176.7661400415 0.830206374987426 0
1176.75646997748 0.830205148484987 0
1176.74679997156 0.830203921063501 0
1176.73713002375 0.830202691842026 0
1176.72746013403 0.830201464366272 0
1176.71779030241 0.830200235964925 0
1176.70812052888 0.830199008876687 0
1176.69845081346 0.830197779541604 0
1176.68878115614 0.830196551500164 0
1176.67911155689 0.830195324772316 0
1176.66944201575 0.830194095790086 0
1176.65977253266 0.830192870782156 0
1176.6501031077 0.830191640414223 0
1176.64043374078 0.830190415349653 0
1176.63076443198 0.830189186256143 0
1176.62109518126 0.830187958462909 0
1176.61142598864 0.830186730649977 0
1176.6017568541 0.830185502803736 0
1176.59208777767 0.830184274488777 0
1176.58241875933 0.830183045694056 0
1176.5727497991 0.830181817314463 0
1176.56308089695 0.830180589808325 0
1176.55341205289 0.830179361821125 0
1176.54374326692 0.830178133808658 0
1176.53407453904 0.830176905757122 0
1176.52440586925 0.830175677687842 0
1176.51473725758 0.830174448254269 0
1176.50506870399 0.830173220570143 0
1176.49540020848 0.830171993304964 0
1176.48573177105 0.830170765558257 0
1176.47606339171 0.830169537792814 0
1176.46639507048 0.830168308219464 0
1176.45672680733 0.830167080398978 0
1176.4470586023 0.830165851202178 0
1176.43739045535 0.830164623324881 0
1176.42772236649 0.830163394966843 0
1176.41805433571 0.830162167029794 0
1176.40838636304 0.830160938175814 0
1176.39871844847 0.830159709280913 0
1176.38905059196 0.830158482601155 0
1176.37938279358 0.830157252326697 0
1176.36971505327 0.830156025136913 0
1176.36004737105 0.830154796580332 0
1176.35037974692 0.830153567995923 0
1176.34071218088 0.830152340276014 0
1176.33104467293 0.830151111198326 0
1176.32137722308 0.830149882976228 0
1176.31170983131 0.830148654725243 0
1176.30204249763 0.830147425993529 0
1176.29237522205 0.830146197248658 0
1176.28270800455 0.830144969354595 0
1176.27304084516 0.830143740107848 0
1176.26337374385 0.830142511720796 0
1176.25370670061 0.83014128462707 0
1176.24403971546 0.830140055728331 0
1176.23437278842 0.830138825920834 0
1176.22470591947 0.830137597865527 0
1176.21503910858 0.830136370666958 0
1176.20537235583 0.830135139428082 0
1176.19570566113 0.830133912620514 0
1176.18603902453 0.830132683561037 0
1176.17637244603 0.8301314544668 0
1176.16670592561 0.830130226239293 0
1176.15703946328 0.830128997971539 0
1176.14737305905 0.830127768360515 0
1176.13770671293 0.830126538265568 0
1176.12804042486 0.830125311697462 0
1176.11837419487 0.830124083774346 0
1176.10870802301 0.830122852698969 0
1176.09904190923 0.830121624271346 0
1176.08937585352 0.830120396704646 0
1176.07970985591 0.830119167334971 0
1176.07004391641 0.830117937041597 0
1176.06037803498 0.830116709384993 0
1176.05071221163 0.830115481262745 0
1176.04104644641 0.830114249993264 0
1176.03138073925 0.830113022703924 0
1176.0217150902 0.830111792716724 0
1176.01204949921 0.830110564919743 0
1176.0023839663 0.830109337095816 0
1175.99271849149 0.830108107024871 0
1175.9830530748 0.830106876924933 0
1175.97338771619 0.830105647678294 0
1175.96372241568 0.830104418407849 0
1175.95405717324 0.830103190446497 0
1175.94439198891 0.830101960229146 0
1175.93472686262 0.830100733986371 0
1175.92506179444 0.830099503273707 0
1175.91539678436 0.830098273853117 0
1175.90573183235 0.830097045756277 0
1175.89606693844 0.830095816289243 0
1175.86761890497 0.829983506692479 0.00099949999999982
1175.85796244204 0.829982278057501 0.00099949999999982
1175.86707969431 0.830092129655723 0
1175.8574150327 0.830090900960867 0
1175.84775042918 0.8300896713572 0
1175.83808588374 0.830088442609247 0
1175.82842139642 0.830087212052542 0
1175.81875696717 0.830085983693116 0
1175.80909259599 0.830084754857306 0
1175.79942828295 0.830083523324544 0
1175.78976402798 0.830082294883328 0
1175.78009983109 0.830081065969351 0
1175.77043569228 0.83007983702129 0
1175.76077161154 0.830078608492791 0
1175.75110758891 0.830077377704672 0
1175.74144362436 0.830076149562338 0
1175.7317797179 0.830074919170168 0
1175.72211586952 0.830073690977767 0
1175.71245207925 0.830072459630726 0
1175.70278834704 0.830071232262473 0
1175.69312467293 0.830070001759046 0
1175.68346105691 0.83006877211404 0
1175.67379749899 0.830067541994527 0
1175.66413399913 0.830066314514994 0
1175.65447055736 0.830065084339163 0
1175.64480717369 0.830063854130527 0
1175.63514384808 0.8300626261227 0
1175.6254805806 0.83006139408687 0
1175.61581737117 0.830060166905031 0
1175.60615421983 0.830058936594326 0
1175.5964911266 0.830057705797892 0
1175.58682809145 0.830056477202625 0
1175.7775346774 0.829958461832393 0.00099949999999982
1175.76788014355 0.829957232302518 0.00099949999999982
1175.55784656733 0.830052788304517 0
1175.54818376445 0.830051560491139 0
1175.53852101968 0.830050329970975 0
1175.52885833299 0.830049100760569 0
1175.5191957044 0.830047869744062 0
1175.50953313389 0.83004664092333 0
1175.49987062147 0.830045410301884 0
1175.49020816715 0.830044180524741 0
1175.48054577089 0.830042951616152 0
1175.47088343274 0.830041720906765 0
1175.46122115268 0.830040490612905 0
1175.45155893071 0.830039260284877 0
1175.44189676681 0.830038031714624 0
1175.43223466097 0.830036803107836 0
1175.42257261323 0.830035572697422 0
1175.41291062359 0.830034341814106 0
1175.40324869201 0.83003311312435 0
1175.39358681856 0.830031880851982 0
1175.38392500318 0.830030652103661 0
1175.37426324588 0.830029421992533 0
1175.36460154669 0.830028190967705 0
1175.35493990557 0.830026961695243 0
1175.34527832254 0.830025731501745 0
1175.33561679757 0.830024502620695 0
1175.32595533071 0.830023271480994 0
1176.25579235305 0.82991949468636 0.00099949999999982
1178.10582305566 0.82971357202606 0.00299549999999993
1178.09618692818 0.829712345272304 0.00299549999999993
1178.08655085857 0.829711118920105 0.00299549999999993
1179.0067711348 0.829607748306738 0.003992
1176.20756028338 0.829913355673611 0.00099949999999982
1175.25838059995 0.830014668225089 0
1175.24871959744 0.830013437750196 0
1175.23905865304 0.830012206351169 0
1175.2293977667 0.830010977600771 0
1175.21973693844 0.83000974704332 0
1175.21007616827 0.830008516899018 0
1175.2004154562 0.830007285838507 0
1175.19075480222 0.830006055633788 0
1175.18109420629 0.830004826736584 0
1175.17143366845 0.830003596484242 0
1175.1617731887 0.830002365751683 0
1175.15211276703 0.830001135889664 0
1175.14245240343 0.829999905989851 0
1175.13279209793 0.82999867472653 0
1175.12313185049 0.829997445661034 0
1175.11347166119 0.829996212565328 0
1175.10381152993 0.829994984336007 0
1175.0941514568 0.829993751626026 0
1175.08449144175 0.829992521564229 0
1175.07483148473 0.829991293686147 0
1175.06517158582 0.829990061779249 0
1175.05551174501 0.829988830742295 0
1175.04585196227 0.829987600565123 0
1175.0361922376 0.829986371243116 0
1175.02653257104 0.829985138785388 0
1175.01687296255 0.829983909853198 0
1175.00721341216 0.829982677331251 0
1174.99755391983 0.82998144879073 0
1174.98789448559 0.82998021755146 0
1174.97823510945 0.829978986284865 0
1174.96857579136 0.829977757658149 0
1174.95891653138 0.829976525001934 0
1174.94925732948 0.829975294533206 0
1174.93959818566 0.829974064483286 0
1174.9299390999 0.829972834851678 0
1174.92028007223 0.829971603861878 0
1174.91062110266 0.829970372394427 0
1174.90096219115 0.829969142679267 0
1174.89130333776 0.829967910264036 0
1174.88164454245 0.829966679161234 0
1174.87198580521 0.829965449357643 0
1174.86232712602 0.829964219971178 0
1174.85266850494 0.829962988338807 0
1174.84300994197 0.829961755782663 0
1174.83335143705 0.829960526762006 0
1174.82369299021 0.829959295926212 0
1174.81403460144 0.829958065514974 0
1174.8043762708 0.829956832396786 0
1174.79471799822 0.829955602821273 0
1174.78505978372 0.829954371433886 0
1174.77540162731 0.829953140899463 0
1174.765743529 0.829951908559926 0
1174.75608548872 0.82995068064616 0
1174.74642750656 0.829949447358957 0
1174.73676958247 0.829948217163496 0
1174.72711171644 0.829946986940415 0
1174.71745390852 0.82994575491026 0
1174.70779615866 0.829944525072079 0
1174.69813846691 0.829943292534239 0
1174.68848083321 0.829942062644238 0
1174.67882325761 0.82994083094083 0
1174.66916574008 0.829939600997642 0
1174.65950828065 0.829938368348163 0
1174.6498508793 0.829937137006846 0
1174.64019353604 0.829935906081656 0
1174.63053625083 0.829934676020657 0
1174.62087902371 0.829933444588553 0
1174.61122185468 0.82993221313187 0
1174.60156474373 0.829930982100503 0
1174.59190769085 0.82992975102989 0
1174.58225069609 0.829928518162717 0
1174.5725937594 0.829927287036489 0
1174.56293688077 0.829926057222873 0
1174.55328006024 0.829924825146661 0
1174.54362329778 0.829923593939823 0
1174.5339665934 0.829922363149199 0
1174.52430994708 0.829921132324895 0
1174.51465335887 0.829919900148392 0
1174.50499682872 0.82991866926924 0
1174.49534035666 0.829917437478803 0
1174.48568394267 0.829916206987282 0
1174.47602758678 0.829914974694346 0
1174.46637128897 0.829913742815884 0
1174.45671504924 0.829912511796393 0
1174.44705886759 0.829911280304576 0
1174.43740274401 0.829910048788368 0
1174.42774667853 0.829908817236913 0
1174.41809067111 0.829907586101871 0
1174.40843472179 0.829906353611134 0
1174.39877883054 0.82990512287056 0
1174.38912299738 0.829903890764517 0
1174.37946722229 0.829902659517243 0
1174.36981150527 0.82990142869204 0
1174.36015584634 0.829900196504221 0
1174.3505002455 0.829898964275989 0
1174.34084470274 0.829897732923133 0
1174.33118921804 0.829896501985999 0
1174.3215337914 0.829895271903595 0
1174.31187842285 0.829894039125759 0
1174.30222311236 0.829892808986455 0
1174.29256786 0.829891573933893 0
1174.28291266571 0.82989034329926 0
1174.27325752949 0.829889111732063 0
1174.26360245134 0.829887880596705 0
1174.2539474313 0.829886647204677 0
1174.24429246935 0.829885415119125 0
1174.23463756546 0.829884184345136 0
1174.22498271962 0.829882953538333 0
1174.21532793188 0.829881720922783 0
1174.20567320221 0.829880489612825 0
1174.19601853065 0.829879256490135 0
1174.18636391716 0.829878024681915 0
1174.17670936175 0.829876792402762 0
1174.16705486443 0.829875560091303 0
1174.15740042517 0.829874329528241 0
1174.14774604398 0.829873097607014 0
1174.13809172089 0.829871864764396 0
1174.12843745584 0.829870635004422 0
1174.11878324886 0.829869403892345 0
1173.81322385723 0.829702894715038 0.00099949999999982
1174.09947827845 0.829866937636331 0
1174.08982424573 0.829865705546488 0
1174.08017027105 0.829864475200408 0
1174.07051635447 0.829863242164198 0
1174.06086249596 0.829862010876943 0
1174.05120869554 0.829860777776706 0
1174.04155495319 0.829859545986998 0
1174.03190126892 0.829858314167231 0
1174.02224764272 0.829857082325021 0
1174.01259407461 0.829855849554417 0
1174.00294056457 0.829854617651208 0
1173.99328711262 0.829853384831426 0
1173.98363371875 0.82985215287133 0
1173.97398038293 0.829850921772273 0
1173.96432710521 0.829849688421071 0
1173.95467388557 0.829848456374406 0
1173.94502072399 0.829847224742351 0
1173.93536762052 0.829845990869116 0
1173.92571457511 0.829844759183206 0
1173.91606158777 0.829843527912768 0
1173.90640865852 0.829842294398038 0
1173.89675578735 0.829841062180404 0
1173.88710297423 0.829839831269039 0
1173.87745021919 0.829838598544469 0
1173.86779752223 0.829837366251211 0
1173.85814488335 0.829836133473562 0
1173.84849230254 0.829834901566805 0
1173.83883977983 0.829833668296004 0
1173.82918731518 0.829832435882324 0
1173.8195349086 0.829831204331609 0
1173.80988256012 0.829829970974553 0
1173.80023026968 0.829828739806709 0
1173.79057803733 0.829827506836336 0
1173.78092586309 0.829826272502344 0
1173.7712737469 0.829825041699819 0
1173.76162168878 0.829823809090777 0
1173.75196968876 0.829822575554356 0
1173.74231774681 0.8298213433316 0
1173.73266586292 0.829820111089643 0
1173.72301403712 0.829818878366031 0
1173.71336226939 0.829817645610605 0
1173.70371055973 0.829816413716762 0
1173.69405890813 0.829815181793915 0
1173.68440731464 0.829813947179704 0
1173.67475577921 0.829812715647459 0
1173.66510430185 0.829811482757768 0
1173.65545288259 0.829810249385848 0
1173.64580152139 0.829809016881377 0
1173.63615021826 0.829807784794211 0
1173.6264989732 0.829806552228242 0
1173.61684778626 0.829805317410297 0
1173.60719665736 0.829804086127811 0
1173.59754558652 0.829802854363675 0
1173.58789457378 0.829801619914075 0
1173.57824361912 0.829800387211311 0
1173.56859272254 0.829799153585499 0
1173.55894188403 0.829797921274781 0
1173.54929110361 0.829796688039065 0
1173.53964038122 0.829795457003975 0
1173.52998971696 0.82979422149007 0
1173.52033911074 0.829792989941531 0
1173.51068856259 0.829791757928948 0
1173.50103807253 0.829790523666785 0
1173.49138764055 0.829789290707179 0
1173.48173726663 0.829788058164678 0
1173.47208695079 0.829786825156877 0
1173.46243669302 0.829785592111787 0
1173.45278649333 0.829784359485471 0
1173.44313635172 0.829783125497664 0
1173.43348626816 0.829781893698128 0
1173.4238362427 0.829780659646979 0
1173.41418627531 0.829779426910204 0
1173.40453636597 0.82977819458397 0
1173.39488651473 0.829776960016617 0
1173.38523672157 0.82977572718595 0
1173.37558698647 0.829774494337635 0
1173.36593730945 0.829773261006432 0
1173.35628769052 0.82977202676592 0
1173.34663812965 0.829770794713053 0
1173.33698862685 0.829769561304196 0
1173.32733918214 0.829768327411189 0
1173.31768979548 0.829767095281716 0
1173.30804046691 0.829765861340331 0
1173.29839119641 0.829764628259472 0
1173.288741984 0.829763393819918 0
1173.27909282964 0.829762161574415 0
1173.26944373336 0.829760928411693 0
1173.25979469516 0.829759694774693 0
1173.25014571505 0.829758460219222 0
1173.240496793 0.829757227855247 0
1173.23084792898 0.829755996359405 0
1173.22119912305 0.829754762161193 0
1173.21155037522 0.829753527931268 0
1173.20190168547 0.829752293235489 0
1173.19225305378 0.829751061176276 0
1173.18260448018 0.829749826428012 0
1173.17295596461 0.829748595199638 0
1173.16330750715 0.829747359944118 0
1173.15365910776 0.829746126447006 0
1173.14401076642 0.829744894243558 0
1173.13436248315 0.829743660682999 0
1173.12471425796 0.829742427093566 0
1173.11506609084 0.829741193481105 0
1173.10541798178 0.829739960274184 0
1173.09576993082 0.829738725709112 0
1173.08612193793 0.829737491557504 0
1173.07647400312 0.829736257831474 0
1173.06682612641 0.829735023182893 0
1173.05717830774 0.829733790286804 0
1173.04753054717 0.829732556029053 0
1173.03788284465 0.829731323075301 0
1173.0282352002 0.829730089199774 0
1173.01858761382 0.829728856189417 0
1173.00894008551 0.829727622264335 0
1172.99929261525 0.829726389640585 0
1172.98964520309 0.829725154759574 0
1172.979997849 0.829723920744719 0
1172.97035055298 0.829722686703128 0
1172.96070331503 0.829721453522586 0
1172.95105613517 0.829720218095752 0
1172.94140901336 0.829718985745432 0
1172.93176194965 0.829717750699551 0
1172.92211494399 0.829716517407782 0
1172.91246799641 0.829715283191724 0
1172.90282110691 0.829714049402402 0
1172.89317427544 0.829712817352018 0
1172.88352750202 0.829711584395428 0
1172.87388078671 0.82971034828242 0
1172.86423412945 0.829709115705694 0
1172.85458753029 0.829707879994455 0
1172.84494098922 0.829706644697156 0
1172.83529450619 0.829705412920371 0
1172.82564808122 0.829704179348945 0
1172.81600171435 0.829702943520037 0
1172.80635540554 0.829701709889481 0
1172.79670915478 0.829700477558155 0
1172.78706296211 0.82969924164935 0
1172.77741682753 0.829698007040867 0
1172.76777075101 0.829696772849339 0
1172.75812473257 0.829695538628536 0
1172.74847877221 0.829694303932827 0
1172.7388328699 0.829693070987351 0
1172.72918702565 0.829691837129242 0
1172.71954123948 0.829690602793101 0
1172.70989551139 0.829689367986942 0
1172.70024984135 0.829688134491529 0
1172.6906042294 0.829686899182767 0
1172.68095867552 0.82968566517956 0
1172.67131317969 0.829684431601019 0
1172.66166774196 0.829683196205032 0
1172.65202236226 0.829681963458208 0
1172.72269635108 0.829578145250605 0.00099949999999982
1172.63273535582 0.829679494396921 0
1172.62309015032 0.829678260673372 0
1172.61344500292 0.829677024243897 0
1172.60379991356 0.829675792239406 0
1172.59415488228 0.829674556645568 0
1172.58450990903 0.829673324583101 0
1172.57486499385 0.82967209027781 0
1172.56522013678 0.829670853270245 0
1172.55557533777 0.829669619346872 0
1172.54593059685 0.829668383608634 0
1172.53628591402 0.829667148292809 0
1172.52664128923 0.829665915181143 0
1172.51699672249 0.829664682032488 0
1172.50735221383 0.829663446186934 0
1172.49770776328 0.829662210311344 0
1172.48806337076 0.829660977079168 0
1172.47841903631 0.829659742929424 0
1172.46877475995 0.829658506961815 0
1172.45913054166 0.829657272309096 0
1172.44948638145 0.829656036747425 0
1173.56226163826 0.829546965452062 0.00099949999999982
1173.55262591079 0.829545731605335 0.00099949999999982
1172.42056136598 0.829652335382361 0
1172.41091743794 0.829651102807872 0
1172.401273568 0.829649866203559 0
1172.39162975615 0.829648630469013 0
1172.38198600232 0.829647397816377 0
1172.3723423066 0.82964616112896 0
1172.36269866894 0.829644927085176 0
1172.35305508934 0.82964369212181 0
1172.34341156779 0.829642458903928 0
1172.33376810434 0.829641222110381 0
1172.32412469895 0.829639987504211 0
1172.3144813516 0.829638754209261 0
1172.30483806233 0.829637519107441 0
1172.29519483113 0.829636283516783 0
1172.28555165804 0.8296350465773 0
1172.27590854303 0.829633811395601 0
1172.26626548605 0.829632577952924 0
1172.25662248713 0.829631343599646 0
1172.24697954628 0.829630108766525 0
1172.2373366635 0.829628873021363 0
1172.2276938388 0.829627638139285 0
1172.21805107214 0.829626404108346 0
1172.20840836357 0.829625167831361 0
1172.19876571306 0.829623933303034 0
1172.18912312065 0.82962269653229 0
1172.17948058626 0.829621463722186 0
1172.16983810997 0.829620227337895 0
1174.84316827186 0.829387094677573 0.00199849999999979
1175.8930425178 0.829351823410559 0.00199799999999994
1172.14092494004 0.829616525011054 0
1172.13128269592 0.829615289396565 0
1172.12164050988 0.82961405330958 0
1172.11199838186 0.829612820308629 0
1172.10235631192 0.829611585044476 0
1172.09271430008 0.829610347544578 0
1172.08307234631 0.829609112676841 0
1172.0734304506 0.82960787689632 0
1172.06378861295 0.829606642863134 0
1171.59775671864 0.829364798158347 0.00099949999999982
1171.58812264918 0.829363562957201 0.00099949999999982
1171.57848863774 0.829362329944677 0.00099949999999982
1172.02523051653 0.829601703105873 0
1172.01558896916 0.829600467595304 0
1172.00594747987 0.829599230725999 0
1171.99630604861 0.829597997380217 0
1171.98666467546 0.829596760008476 0
1171.97702336034 0.82959552616875 0
1171.96738210332 0.829594289185896 0
1171.95774090436 0.829593054393373 0
1171.94809976346 0.829591818692383 0
1171.93845868059 0.829590585176819 0
1171.92881765585 0.829589346748713 0
1171.91917668912 0.829588113622513 0
1171.90953578048 0.82958687736435 0
1171.89989492991 0.829585641508996 0
1171.8902541374 0.829584406075004 0
1171.88061340294 0.829583171500994 0
1171.87097272655 0.829581935573656 0
1171.86133210822 0.829580700057718 0
1171.85169154796 0.829579464511921 0
1171.84205104579 0.829578227609195 0
1171.8324106017 0.829576991110053 0
1171.82277021569 0.829575754593275 0
1171.81312988772 0.829574520277417 0
1171.8034896178 0.829573285035711 0
1171.79384940593 0.829572050652889 0
1171.78420925217 0.829570812687385 0
1171.77456915647 0.829569576916526 0
1171.76492911881 0.829568342447653 0
1171.75528913922 0.829567106621276 0
1171.74564921768 0.829565871659651 0
1171.73600935423 0.829564633997072 0
1171.72636954883 0.829563399415216 0
1171.71672980151 0.829562163034134 0
1171.70709011225 0.829560927060447 0
1171.69745048107 0.829559690623086 0
1171.68781090794 0.829558455037763 0
1171.67817139285 0.829557220766024 0
1171.66853193584 0.829555984234107 0
1171.6588925369 0.829554747683189 0
1171.649253196 0.829553513318743 0
1171.6396139132 0.829552275815492 0
1171.62997468845 0.829551040059429 0
1171.62033552174 0.829549805175512 0
1171.61069641312 0.829548568478153 0
1171.60105736254 0.829547333091335 0
1171.59141837005 0.829546096337108 0
1171.58177943561 0.829544860446222 0
1171.57214055924 0.829543624082699 0
1171.56250174092 0.829542389467313 0
1171.55286298065 0.829541153491639 0
1171.54322427845 0.829539917042063 0
1172.81695266631 0.82942567250252 0.00099949999999982
1171.52395057926 0.829537445479347 0
1171.51431205126 0.829536207607567 0
1171.50467358131 0.829534971934605 0
1171.49503516946 0.829533734009375 0
1171.48539681562 0.829532500504391 0
1171.47575851989 0.829531262076092 0
1171.4661202822 0.829530027185588 0
1171.45648210258 0.829528790032963 0
1171.44684398104 0.829527553294925 0
1171.43720591753 0.829526318761533 0
1171.42756791207 0.829525082865065 0
1171.41792996467 0.829523846930331 0
1171.40829207536 0.829522609644068 0
1171.39865424409 0.829521373657539 0
1171.38901647091 0.829520136755719 0
1171.3793787558 0.829518899381076 0
1171.36974109873 0.829517664203726 0
1171.36010349974 0.829516427210584 0
1171.35046595879 0.829515191532117 0
1171.34082847592 0.829513954934045 0
1171.3311910511 0.829512718308373 0
1171.32155368435 0.829511482098939 0
1171.31191637564 0.829510246748302 0
1171.30227912501 0.829509008700474 0
1171.29264193247 0.829507771070065 0
1171.28300479797 0.829506536085229 0
1171.27336772151 0.829505300174758 0
1171.26373070314 0.829504062462203 0
1171.25409374283 0.829502826052585 0
1171.24445684058 0.829501589163902 0
1171.23481999637 0.829500354485244 0
1171.22518321024 0.829499116206227 0
1171.2155464822 0.829497878346574 0
1171.20590981217 0.829496644468649 0
1171.19627320024 0.82949540566358 0
1171.18663664633 0.829494171283961 0
1171.1770001505 0.829492933753992 0
1171.16736371274 0.829491696649341 0
1171.15772733303 0.82949046040464 0
1171.1480910114 0.829489222346579 0
1171.13845474784 0.82948798559962 0
1171.12881854231 0.829486750160531 0
1171.11918239485 0.829485512910129 0
1171.10954630544 0.829484276969852 0
1171.09991027411 0.829483038768585 0
1171.09027430084 0.829481802767423 0
1171.08063838563 0.829480564962106 0
1171.07100252848 0.82947932890426 0
1171.06136672939 0.829478091929023 0
1171.05173098835 0.829476855369411 0
1171.0420953054 0.829475617013083 0
1171.03245968051 0.829474379948876 0
1171.02282411367 0.829473144195543 0
1171.01318860489 0.829471906635634 0
1171.00355315416 0.82947067038434 0
1170.99391776149 0.829469433656351 0
1170.98428242687 0.829468196898505 0
1170.97464715032 0.829466959671202 0
1170.96501193185 0.829465721521438 0
1170.95537677144 0.829464484241081 0
1170.94574166909 0.829463247370868 0
1170.93610662481 0.829462009581626 0
1170.92647163853 0.829460776210349 0
1170.91683671037 0.829459535259156 0
1170.90720184028 0.829458298276856 0
1170.8975670282 0.829457063493878 0
1170.88793227421 0.829455824672652 0
1170.87829757826 0.829454588493963 0
1170.86866294035 0.82945335229147 0
1170.85902836055 0.829452112499349 0
1170.84939383879 0.829450876681534 0
1170.83975937511 0.829449637723576 0
1170.83012496948 0.829448401402071 0
1170.8204906219 0.829447164608371 0
1170.8108563324 0.829445926012378 0
1170.80122210095 0.829444689604922 0
1170.79158792753 0.829443453619799 0
1170.78195381218 0.829442215821446 0
1170.77231975489 0.829440978003786 0
1170.76268575567 0.829439740597829 0
1170.75305181449 0.829438504051163 0
1170.74341793136 0.829437267481561 0
1170.73378410632 0.829436027763882 0
1170.72415033934 0.829434790685727 0
1170.71451663043 0.829433552698349 0
1170.70488297955 0.829432316893892 0
1170.69524938676 0.829431077071383 0
1170.68561585204 0.829429839439127 0
1170.67598237535 0.829428603553512 0
1170.66634895671 0.829427366310694 0
1170.65671559614 0.829426128594926 0
1170.64708229361 0.829424891743124 0
1170.63744904916 0.829423653073549 0
1170.62781586272 0.829422417942227 0
1170.61818273437 0.829421179222029 0
1170.60854966406 0.829419941809474 0
1170.59891665187 0.829418701252339 0
1170.5892836977 0.829417466008052 0
1170.57965080156 0.829416229398268 0
1170.57001796349 0.829414990981297 0
1170.56038518351 0.829413751645185 0
1170.55075246158 0.829412514952794 0
1170.54111979772 0.829411276001832 0
1170.53148719191 0.829410038811041 0
1170.52185464416 0.829408801140572 0
1170.51222215445 0.829407563887439 0
1170.50258972281 0.829406325720636 0
1170.49295734922 0.82940508840897 0
1170.48332503369 0.829403850187935 0
1170.47369277622 0.829402612818814 0
1170.46406057678 0.82940137587395 0
1170.45442843542 0.829400137112858 0
1170.44479635214 0.829398897888027 0
1170.43516432689 0.829397661739381 0
1170.42553235968 0.829396424235547 0
1170.41590045055 0.829395185811321 0
1170.40626859946 0.829393948244658 0
1170.39663680643 0.829392710213475 0
1170.38700507147 0.829391471703901 0
1170.37737339456 0.829390234057072 0
1170.36774177573 0.829388994600581 0
1170.35811021497 0.829387756007334 0
1170.34847871222 0.829386520496456 0
1170.33884726757 0.829385280067711 0
1170.32921588098 0.829384042280811 0
1170.3195845524 0.829382806243941 0
1170.30995328192 0.829381566167262 0
1170.30032206945 0.829380330081622 0
1170.29069091506 0.829379090846513 0
1170.28105981873 0.829377852916799 0
1170.27142878045 0.829376614950986 0
1170.26179780022 0.829375376971146 0
1170.61116690132 0.829280985917256 0.00099949999999982
1170.24253963484 0.829372902334968 0
1170.23290882877 0.829371662036999 0
1170.22327808074 0.829370424830326 0
1170.21364739078 0.829369185806926 0
1170.20401675887 0.829367948098948 0
1170.19438618501 0.829366709910946 0
1170.18475566921 0.829365471255113 0
1170.17512521148 0.829364232569243 0
1170.16549481179 0.829362994738452 0
1170.15586447015 0.829361756889142 0
1170.14623418658 0.829360517673888 0
1170.13660396108 0.829359278432026 0
1170.12697379362 0.829358040938753 0
1170.11734368421 0.829356803412896 0
1170.10771363287 0.829355563640386 0
1170.09808363958 0.829354325171275 0
1170.08845370433 0.829353088457092 0
1170.07882382712 0.829351849931203 0
1170.069194008 0.829350610043994 0
1170.05956424693 0.829349371908097 0
1170.0499345439 0.829348134183438 0
1170.04030489894 0.829346894663107 0
1170.03067531202 0.829345656884612 0
1170.02104578315 0.829344418634587 0
1170.01141631237 0.829343178580803 0
1170.00178689964 0.8293419398261 0
1169.99215754493 0.829340702830092 0
1169.98252824829 0.829339464019482 0
1169.97289900969 0.829338226080042 0
1169.96326982917 0.829336985875467 0
1169.9536407067 0.829335747430763 0
1169.9440116423 0.829334507618713 0
1169.93438263595 0.829333269557928 0
1169.92475368764 0.829332031475786 0
1169.91512479739 0.829330792921254 0
1169.90549596521 0.829329552543075 0
1169.89586719107 0.829328315270628 0
1169.88623847497 0.829327076626944 0
1169.87660981692 0.829325838400822 0
1169.86698121695 0.829324598355851 0
1169.85735267501 0.829323360525073 0
1169.84772419117 0.829322119541998 0
1169.83809576533 0.829320883421066 0
1169.82846739757 0.829319642826009 0
1169.81883908784 0.829318405316987 0
1169.80921083618 0.829317166003404 0
1169.79958264255 0.829315927989612 0
1169.78995450699 0.829314688621213 0
1169.78032642949 0.829313448774482 0
1169.77069841003 0.829312210677781 0
1169.76107044865 0.829310970333131 0
1169.75144254532 0.829309731738415 0
1169.74181470002 0.829308493557443 0
1169.7321869128 0.829307253571053 0
1169.72255918364 0.829306013999402 0
1169.71293151254 0.82930477439819 0
1169.70330389947 0.829303536549631 0
1169.69367634446 0.829302297344917 0
1169.68404884747 0.829301059885124 0
1169.67442140855 0.829299819722976 0
1169.66479402767 0.829298581317466 0
1169.65516670487 0.829297341108422 0
1169.64553944011 0.829296102203731 0
1169.63591223339 0.829294864159489 0
1169.62628508473 0.829293624307914 0
1169.61665799411 0.829292385316018 0
1170.79484966512 0.829181477346928 0.00099949999999982
1169.59740752904 0.829289907336503 0
1169.58778061258 0.82928866736888 0
1169.57815375415 0.829287429149056 0
1169.56852695378 0.829286189579379 0
1169.55890021147 0.829284949522799 0
1169.54927352721 0.829283710778058 0
1169.53964690101 0.829282470669109 0
1169.53002033285 0.829281232315665 0
1169.52039382276 0.829279991704522 0
1169.51076737071 0.829278752851136 0
1169.5011409767 0.829277513960078 0
1169.49151464076 0.829276274162277 0
1169.48188836286 0.829275034767756 0
1169.47226214304 0.829273794466593 0
1169.46263598125 0.829272555906757 0
1169.45300987751 0.829271316437339 0
1169.44338383182 0.829270076942182 0
1169.43375784419 0.829268836967643 0
1169.42413191463 0.829267596525465 0
1169.41450604311 0.829266357832016 0
1169.40488022963 0.82926511865479 0
1169.39525447421 0.829263878569173 0
1169.38562877683 0.82926263978969 0
1169.37600313747 0.829261401424596 0
1169.36637755621 0.829260159476158 0
1169.35675203299 0.829258920607526 0
1169.34712656782 0.82925768082093 0
1169.33750116071 0.829256441016999 0
1169.32787581164 0.829255201621311 0
1169.31825052064 0.82925396085972 0
1168.79559139538 0.828969395109988 0.00099949999999982
1169.29900278709 0.82925148289005 0
1169.28937767021 0.829250242933762 0
1169.27975261139 0.829249002955444 0
1169.27012761059 0.829247764276278 0
1169.26050266786 0.829246524248424 0
1169.25087778317 0.829245284178024 0
1168.72525234428 0.828958181617615 0.00099949999999982
1169.23163084967 0.829242805368221 0
1169.22200613912 0.829241565215514 0
1169.21238148663 0.829240324594199 0
1169.20275689218 0.829239085719093 0
1169.19313235577 0.829237845925674 0
1169.1835078774 0.829236606993607 0
1169.17388345706 0.82923536759145 0
1169.16425909482 0.829234125497206 0
1169.15463479063 0.829232885151302 0
1169.14501054447 0.829231646541439 0
1169.13538635639 0.829230404803564 0
1169.12576222637 0.829229164379369 0
1169.11613815437 0.829227925694024 0
1169.10651414043 0.829226685201443 0
1169.09689018454 0.829225445129884 0
1169.08726628668 0.829224206362212 0
1169.07764244684 0.829222967572313 0
1169.06801866508 0.829221726077463 0
1169.05839494137 0.829220485444544 0
1169.04877127573 0.829219244784413 0
1169.0391476681 0.829218006321589 0
1169.02952411856 0.829216764274587 0
1169.01990062704 0.829215525753238 0
1169.01027719358 0.829214284531664 0
1169.00065381818 0.829213044179613 0
1168.99103050083 0.829211803793326 0
1168.98140724152 0.829210563827858 0
1168.97178404025 0.829209324277431 0
1168.96216089703 0.829208083805027 0
1168.95253781189 0.829206841973373 0
1168.94291478478 0.829205602785736 0
1168.93329181571 0.829204362678353 0
1168.9236689047 0.829203121650274 0
1168.91404605174 0.829201881486041 0
1168.90442325682 0.829200641736656 0
1168.89480051995 0.829199400625495 0
1168.88517784113 0.829198160818857 0
1168.87555522036 0.82919692009446 0
1168.86593265762 0.829195680673895 0
1168.85631015292 0.829194440341326 0
1168.84668770631 0.829193198196839 0
1168.83706531771 0.829191959583341 0
1168.82744298719 0.829190717390199 0
1170.22152926569 0.829072695805702 0.00099949999999982
1170.21191530387 0.829071457542887 0.00099949999999982
1168.79858335466 0.829186997476748 0
1168.78896125626 0.829185757829332 0
1168.77933921592 0.829184516385252 0
1168.76971723365 0.829183274901476 0
1168.76009530941 0.829182035175858 0
1168.7504734432 0.829180794972 0
1168.74085163507 0.829179552961144 0
1168.73122988497 0.829178313598669 0
1168.72160819291 0.829177072864509 0
1170.11138658472 0.828968249649867 0.00199849999999979
1171.31592569015 0.828856451972845 0.00299649999999996
1168.69276126882 0.82917335408035 0
1168.68313980883 0.829172113674438 0
1168.67351840688 0.829170872805131 0
1168.66389706299 0.82916963145809 0
1168.65427577714 0.829168390974943 0
1168.64465454936 0.829167149128731 0
1168.63503337963 0.829165908142987 0
1168.62541226795 0.829164667130731 0
1168.94209956181 0.829070066103521 0.00099949999999982
1168.60617383383 0.829162186003907 0
1168.59655289627 0.82916094534484 0
1168.58693201673 0.829159705552866 0
1168.57731119524 0.829158464401735 0
1168.5676904318 0.829157223221747 0
1168.55806972641 0.829155982457354 0
1168.54844907908 0.829154740326499 0
1168.53882848979 0.829153499952553 0
1168.52920795853 0.829152259984827 0
1168.5195874853 0.829151019999358 0
1168.50996707011 0.829149779086129 0
1168.50034671296 0.829148538599235 0
1168.49072641388 0.829147295849747 0
1168.48110617287 0.8291460539696 0
1168.47148598986 0.829144815176874 0
1168.46186586494 0.829143571900931 0
1168.45224579803 0.829142332605425 0
1168.44262578917 0.82914109105954 0
1168.43300583839 0.829139848588949 0
1168.42338594563 0.829138608316755 0
1169.35917425266 0.829035329626792 0.00099949999999982
1168.40414990962 0.829136126001397 0
1168.39453019099 0.829134884754478 0
1168.38491053041 0.82913364347586 0
1168.37529092784 0.829132403949788 0
1168.36567138336 0.829131159952305 0
1168.35605189693 0.829129919030662 0
1168.3464324685 0.829128679875913 0
1168.33681309815 0.82912743668015 0
1168.32719378583 0.829126196572029 0
1168.31757453154 0.829124955985213 0
1168.30795533532 0.829123713149263 0
1168.29833619713 0.829122472513509 0
1168.28871711699 0.829121230951799 0
1168.27909809488 0.829119990699228 0
1168.26947913081 0.829118749529197 0
1168.2598602248 0.829117507001373 0
1168.25024137684 0.829116265322447 0
1168.24062258693 0.829115023630272 0
1168.23100385507 0.829113781908843 0
1168.22138518124 0.829112541486001 0
1168.21176656545 0.829111300144536 0
1168.20214800768 0.829110059669999 0
1168.192529508 0.829108816045219 0
1168.18291106634 0.829107575511982 0
1168.17329268272 0.829106334505439 0
1168.16367435715 0.829105092580873 0
1168.15405608964 0.829103849737706 0
1168.14443788018 0.829102608199169 0
1168.13481972876 0.82910136664426 0
1168.12520163537 0.829100125937232 0
1168.1155836 0.82909888565103 0
1168.10596562268 0.829097643551322 0
1168.09634770343 0.829096400545323 0
1168.0867298422 0.829095160171346 0
1168.07711203906 0.829093916211756 0
1168.06749429391 0.829092677117418 0
1168.05787660685 0.829091432656652 0
1168.04825897783 0.82909019128472 0
1168.03864140683 0.829088950771681 0
1168.02902389387 0.829087708898863 0
1168.01940643896 0.829086466997564 0
1168.00978904208 0.829085225946284 0
1168.00017170327 0.829083982654204 0
1167.99055442247 0.8290827428836 0
1167.98093719975 0.829081499088796 0
1167.97132003505 0.829080257936496 0
1167.9617029284 0.829079015861233 0
1167.95208587977 0.829077775094834 0
1167.94246888922 0.829076531637981 0
1167.93285195669 0.82907529036445 0
1167.9232350822 0.829074049066842 0
1167.91361826575 0.829072806851352 0
1167.90400150734 0.829071565496988 0
1169.21704950658 0.828956362481288 0.00099949999999982
1167.88477168126 0.829069081019353 0
1167.87515509698 0.829067838686661 0
1167.86553857069 0.829066599004217 0
1167.85592210248 0.829065355287607 0
1167.8463056923 0.829064113318576 0
1167.8366893402 0.829062869545818 0
1167.82707304612 0.829061628852169 0
1167.81745681008 0.829060386361524 0
1167.8078406321 0.829059143830104 0
1167.7982245121 0.829057904392902 0
1167.78860845017 0.829056661362471 0
1167.77899244629 0.829055418301033 0
1167.76937650043 0.829054177449402 0
1167.75976061263 0.829052934340977 0
1167.75014478286 0.829051692980487 0
1167.74052901115 0.829050449364482 0
1167.73091329749 0.82904920661172 0
1167.72129764185 0.829047965614107 0
1167.71168204428 0.829046721470153 0
1167.70206650476 0.829045479079689 0
1167.69245102327 0.829044237103777 0
1167.68283559982 0.829042995104852 0
1167.67322023441 0.829041753072185 0
1167.66360492703 0.829040511011035 0
1167.65398967771 0.82903926758738 0
1167.64437448642 0.829038025471831 0
1167.63475935316 0.829036784212076 0
1167.62514427795 0.829035541156078 0
1167.6155292608 0.829034297620012 0
1167.60591430166 0.829033056722534 0
1167.59629940053 0.829031815801349 0
1167.58668455746 0.829030572627156 0
1167.57706977248 0.829029327195986 0
1167.56745504553 0.829028085745308 0
1167.55784037659 0.829026844268487 0
1167.54822576572 0.829025600084934 0
1167.53861121285 0.829024360327884 0
1167.52899671802 0.829023117426849 0
1167.51938228125 0.829021874057273 0
1167.5097679025 0.829020631991754 0
1167.50015358183 0.829019387667901 0
1167.49053931918 0.829018145548077 0
1167.48092511455 0.829016904728679 0
1167.47131096797 0.829015660768273 0
1167.46169687946 0.82901441678273 0
1167.45208284895 0.829013176324817 0
1167.44246887648 0.829011933622052 0
1167.43285496207 0.829010689989883 0
1167.4232411057 0.829009446777625 0
1167.41362730734 0.829008205764167 0
1167.40401356705 0.829006961607401 0
1167.39439988477 0.8290057200858 0
1167.38478626055 0.829004476764524 0
1167.37517269435 0.829003234297926 0
1167.36555918621 0.829001990482577 0
1167.35594573611 0.829000747516743 0
1167.34633234408 0.828999503194052 0
1167.33671901007 0.828998261502389 0
1167.32710573409 0.828997018449382 0
1167.31749251616 0.828995775378341 0
1167.30787935624 0.8289945340458 0
1167.29826625437 0.828993290471999 0
1167.28865321058 0.828992045524771 0
1167.2790402248 0.828990803674562 0
1167.26942729705 0.82898956135172 0
1167.25981442732 0.82898831943996 0
1167.25020161567 0.828987073942518 0
1167.24058886205 0.828985831077421 0
1167.23097616647 0.828984588637961 0
1167.22136352888 0.828983347944074 0
1167.21175094937 0.828982102339981 0
1167.20213842789 0.828980860258162 0
1167.19252596447 0.828979615476845 0
1167.18291355905 0.828978374230192 0
1167.17330121168 0.828977130727879 0
1167.16368892234 0.828975888530511 0
1167.15407669105 0.828974644083459 0
1167.14446451779 0.82897340139769 0
1167.13485240259 0.8289721568901 0
1167.12524034542 0.828970914137239 0
1167.11562834628 0.828969671803949 0
1167.10601640517 0.828968428547853 0
1167.09640452208 0.828967186154192 0
1167.08679269707 0.828965940621634 0
1167.07718093009 0.828964697722904 0
1167.06756922114 0.82896345525486 0
1167.05795757024 0.828962210530257 0
1167.04834597735 0.82896096887753 0
1167.03873444254 0.828959723651564 0
1167.02912296574 0.828958481501271 0
1167.01951154695 0.828957239327768 0
1167.00990018622 0.828955994903776 0
1167.00028888354 0.828954750454248 0
1166.99067763888 0.828953508642783 0
1166.98106645224 0.828952265460002 0
1166.97145532365 0.828951021813114 0
1166.96184425311 0.82894977724346 0
1166.95223324061 0.828948533538474 0
1166.94262228615 0.828947289803652 0
1166.93301138972 0.828946046943438 0
1166.92340055134 0.828944802261575 0
1166.91378977099 0.82894355932744 0
1166.90417904866 0.828942316816562 0
1166.89456838436 0.828941073381745 0
1166.88495777809 0.828939829923916 0
1166.87534722991 0.828938583774093 0
1166.86573673973 0.828937341593343 0
1166.85612630758 0.828936098498722 0
1166.84651593347 0.828934854922525 0
1166.8369056174 0.828933610874914 0
1166.82729535935 0.828932367696827 0
1166.81768515936 0.828931123147195 0
1166.80807501739 0.828929879908938 0
1166.79846493347 0.82892863530998 0
1166.78885490758 0.828927392454507 0
1166.77924493972 0.828926148240963 0
1166.76963502991 0.828924904443845 0
1166.76002517812 0.828923661067042 0
1166.75041538437 0.828922416763307 0
1166.74080564864 0.828921174212115 0
1166.73119597098 0.82891992808547 0
1166.72158635135 0.828918684591476 0
1166.71197678974 0.828917441513496 0
1166.70236728614 0.828916199297875 0
1166.6927578406 0.828914953935999 0
1166.6831484531 0.828913709443628 0
1166.67353912365 0.82891246536005 0
1166.66392985224 0.8289112203684 0
1166.65432063886 0.828909977120772 0
1166.64471148351 0.828908732955402 0
1166.6351023862 0.828907488765568 0
1166.62549334691 0.828906245876029 0
1166.61588436565 0.828905001623394 0
1166.60627544242 0.828903758242187 0
1166.59666657724 0.828902513487737 0
1166.58705777005 0.828901271382931 0
1166.57744902093 0.828900025681994 0
1166.56784032985 0.828898780845263 0
1166.55823169682 0.828897535979685 0
1166.54862312179 0.828896294207719 0
1166.53901460482 0.828895047955076 0
1167.51674509752 0.828790726433804 0.00099949999999982
1167.50714500234 0.828789482362692 0.00099949999999982
1166.51019653252 0.828891318550178 0
1167.57594143425 0.828784312023664 0.00099949999999982
1166.49098357305 0.828888830768664 0
1166.48137540422 0.828887584352662 0
1166.47176729341 0.828886341014138 0
1166.46215924063 0.828885096753023 0
1166.45255124588 0.82888385246735 0
1166.44294330919 0.828882606379238 0
1166.43333543054 0.828881362479146 0
1166.42372760989 0.828880119453376 0
1166.41411984729 0.828878874608088 0
1166.40451214271 0.828877630626287 0
1166.39490449613 0.828876387946283 0
1166.38529690765 0.828875140351442 0
1166.37568937718 0.828873896731637 0
1166.36608190475 0.828872652194821 0
1166.35647449033 0.828871408517376 0
1166.34686713394 0.828870164811565 0
1166.33725983559 0.828868919744289 0
1166.32765259528 0.828867675086175 0
1166.31804541301 0.828866429967045 0
1168.0378863903 0.828737607697401 0.00099949999999982
1166.29883466897 0.828863941058912 0
1166.2892276608 0.828862695404281 0
1166.27962071061 0.828861453722432 0
1166.2700138185 0.828860206682572 0
1166.26040698438 0.828858964049407 0
1166.25080020831 0.828857718730231 0
1166.24119349027 0.828856474271582 0
1166.23158683029 0.828855228004235 0
1166.22198022833 0.828853983930676 0
1166.21237368439 0.828852740271327 0
1166.2027671985 0.828851493918001 0
1166.19316077065 0.828850249312829 0
1166.1835544008 0.828849006027253 0
1166.17394808899 0.828847760919713 0
1166.16434183521 0.828846516677281 0
1166.15473563945 0.828845271956858 0
1166.14512950176 0.828844025439573 0
1166.13552342208 0.828842781558717 0
1166.12591740045 0.828841535871335 0
1166.11631143682 0.828840292816753 0
1167.9757532811 0.828706818433592 0.00099949999999982
1166.09710310697 0.828837801388772 0
1166.08749731743 0.828836557369083 0
1166.07789158591 0.828835313314578 0
1166.06828591244 0.828834067458068 0
1166.058680297 0.828832822461563 0
1166.04907473957 0.828831579209839 0
1166.03946924019 0.828830332376717 0
1166.02986379886 0.828829087292866 0
1166.02025841555 0.828827842190792 0
1166.01065309025 0.828826598382511 0
1166.00104782299 0.828825353216372 0
1165.99144261376 0.828824108022745 0
1165.98183746254 0.828822863678381 0
1165.97223236937 0.828821617993345 0
1165.96262733423 0.828820373154734 0
1165.95302235712 0.828819127845285 0
1165.94341743805 0.828817882066855 0
1165.93381257698 0.828816638477384 0
1165.92420777398 0.828815391751421 0
1165.91460302901 0.828814146334744 0
1165.90499834208 0.828812900438065 0
1166.40754584291 0.828718796555231 0.00099949999999982
[truncated: 73,705,865 more chars]
