# Supplementary material for: Down the Penrose stairs, or how selection for fewer recombination hotspots maintains their existence
Source: eLife. 2023 Oct 13;12:e83769. doi: 10.7554/eLife.83769 (PMC10703446; doi:10.7554/eLife.83769)
Supplement: Figure 4—source data 3. — This data was used to generate Figure 4 and Figure 6—figure supplement 2. [file elife-83769-fig4-data3.zip › per.gen.results.1e06_5.txt]

n1 W pi
1219.7331915 0.966070955978031 0.6666739409895
1221.03327010145 0.966118435193231 0.66661012375
1222.79799986076 0.966157155942279 0.6664074486225
1225.01752859835 0.96621915418515 0.6660602151775
1226.31851847308 0.966278141031309 0.665589264173
1227.8329290965 0.966373702785113 0.664929783929
1230.59919899404 0.966473685451964 0.664118109799
1233.04213528296 0.966558758911899 0.663198911067
1233.95942720974 0.966630249084431 0.6621954428805
1235.69150846192 0.966699581627474 0.661085700313
1237.99145565095 0.966759384834941 0.6599168565725
1240.3899778482 0.966808291536525 0.6586846651625
1242.24002988628 0.966890432509102 0.6572275749665
1243.90352077958 0.966947557857343 0.6557622069985
1245.75868613735 0.967010601596743 0.6541775518735
1248.21028833735 0.967099030738698 0.652392111223
1249.87637985077 0.967152849517038 0.6506656423235
1252.7064180658 0.967213737759183 0.648846167268
1255.04082025411 0.967253154557972 0.6470431937485
1257.18664832362 0.967279187833277 0.6452756630075
1258.95055440807 0.96733555587259 0.643198310783
1260.7544274431 0.96736250239236 0.6412630310645
1263.08804685704 0.967391237433194 0.6392669659885
1265.42109903882 0.967429357089079 0.637151490072
1268.04885269269 0.967478316449735 0.6348914488575
1270.2079913155 0.967529930768649 0.6325226891395
1272.92189460433 0.967583160447807 0.6301331618435
1275.79682552367 0.967642256320808 0.627644720749
1277.91673923147 0.967677832571657 0.6252685402255
1280.24599243681 0.967717056758502 0.6228612656985
1283.40905412369 0.967779137939333 0.6202659289235
1285.84070243864 0.967835956414834 0.617609745644
1288.23983004165 0.967887332493164 0.6150146236435
1291.36875897552 0.967963010108588 0.6122366571805
1295.13135320637 0.96807919511378 0.609065552992
1297.78921682577 0.968159996482937 0.60619471275
1300.61583453029 0.968265897494678 0.603046019143
1304.10462365181 0.968392390549375 0.599787019186
1307.07140404582 0.968515765027437 0.5965360289765
1310.02066410553 0.968652650603557 0.593164751885999
1313.60097771678 0.96882775005309 0.589412710855999
1317.15661338122 0.969012770907316 0.5856170349695
1320.40662560594 0.969201520892911 0.5818001263505
1324.2847588161 0.969438403660898 0.577533554197499
1327.25121739494 0.969670337199061 0.5731398492535
1330.63992241293 0.969924388641699 0.568664559626499
1333.62388919847 0.97019507413137 0.5639649690205
1336.89475334167 0.970493897555988 0.559008676764999
1339.68358307208 0.97079863330411 0.5539765239615
1342.39510683223 0.971121319924572 0.54872720106
1344.79070057423 0.971461165972648 0.543224832865
1347.60114186047 0.971832764741595 0.5374465305345
1349.70866397773 0.972199374346203 0.531761212492499
1351.66391719819 0.97258653979655 0.525780759141999
1353.4385675409 0.972993013526366 0.519506413706499
1355.53906079194 0.973434753612106 0.5128787799235
1355.93147722978 0.973828643106571 0.506737078984499
1356.8596140115 0.974265674600555 0.500075854924999
1357.56283453608 0.974719250219599 0.493166426817999
1358.06330715489 0.975193425747773 0.48596783073
1356.95782172276 0.975606411547608 0.479644134099499
1357.1754651593 0.976110106579789 0.471877394401499
1356.51038773831 0.976594141751541 0.464417670689999
1355.16072734682 0.977066902103738 0.457055531281
1354.20357958711 0.977579758138609 0.449109783945
1352.44400369784 0.978076771486946 0.441310366938499
1350.27302723993 0.978578785720728 0.433244829864499
1347.29830675022 0.979053042447033 0.425582814702999
1343.73252973841 0.979516396820723 0.418026297661999
1340.23513187534 0.97999933967098 0.410120605445499
1336.04641907967 0.980465731949855 0.40240486373
1331.55884199541 0.980934344577478 0.394470011271499
1326.42501210813 0.981382986721749 0.386780407078499
1320.83767925821 0.981815944097431 0.379229857954499
1315.16065543302 0.982260411198824 0.371364225437499
1309.43211806845 0.982714486526919 0.363182178777999
1302.70034419416 0.983121761562094 0.355708199038498
1294.76107909942 0.983470324879453 0.349212277501499
1287.50649586886 0.98387003065747 0.341606428066499
1279.42992542977 0.984227256712539 0.334690910570999
1271.13010212733 0.984579879921418 0.327672743465999
1262.75583767149 0.984934582541629 0.320392302620499
1253.24465403376 0.985222628696073 0.314388289805499
1243.90598840522 0.985524751552614 0.307835677489499
1234.93207168685 0.985847620192566 0.300626375405499
1224.8566940662 0.986111338715327 0.294506326641999
1214.39924955717 0.98635171707563 0.288702521136499
1204.13682034602 0.986603722791707 0.282323955373999
1193.73986403315 0.986844333968651 0.275966094267999
1182.85790484387 0.987047980170899 0.270241336303499
1172.05078868982 0.987255584888113 0.264102937307499
1160.76197525227 0.987420611893573 0.258718627850999
1149.31038703963 0.987576081115549 0.253243395364499
1137.47598580165 0.987696905229749 0.248322952253499
1126.06678728046 0.987840302863844 0.242399764104999
1114.58177128304 0.987967638823309 0.236505928179999
1102.53348728312 0.988047335646721 0.231483210849998
1090.46374248561 0.988113229056914 0.226435668799499
1077.91387050018 0.988135815175411 0.222107134572499
1065.60560730973 0.988153480295523 0.217453605130499
1052.99716473414 0.988139299985733 0.213261495957999
1040.41357752068 0.988110547526796 0.208897317951499
1027.91374396809 0.988059504044138 0.204606914985499
1015.24470938246 0.987981777729852 0.200490932095499
1002.33127843685 0.987864091559769 0.197035149023498
989.803692341972 0.987747189266357 0.192792676459499
977.126597826698 0.987599188059127 0.188828548723999
964.325824841246 0.987412880203602 0.185349038315999
951.490404579004 0.987194735372078 0.182140903609498
938.60075565925 0.986942094454634 0.179226162812499
925.99233660214 0.986678956965072 0.175665729652498
913.35896801748 0.986378526018687 0.172426618736999
900.730362138646 0.986046267072244 0.169250896096999
888.068609957177 0.985674587587823 0.166438800648498
875.427379157328 0.985264127401416 0.163839982583498
862.839876438815 0.984816942105291 0.161375610998499
850.435699787831 0.984342048961863 0.158571481005998
837.984281290998 0.98382291110383 0.156144090405999
825.579436568768 0.98325897786375 0.154035313880999
813.166690884386 0.982651287373742 0.152117094646499
800.917630243372 0.982007415700692 0.149910240942499
788.835780771478 0.981312814216906 0.148181980495999
776.809907689828 0.98057122834017 0.146579269617499
764.740900709984 0.979779725499662 0.145293937389998
752.929319023095 0.97894609859901 0.143641916715999
741.191924434591 0.978059182665357 0.142271384484499
729.648732969414 0.977126963576818 0.140524782555998
718.182295329651 0.976136088730258 0.139145129948499
706.638595973792 0.975084832767257 0.138502123864499
695.417447853849 0.973984540085019 0.137171686454999
684.329146243367 0.97282478285803 0.135975481272499
673.299516074525 0.971604528279246 0.135095887445498
662.428110410635 0.970324596512967 0.134118859278998
651.688301921451 0.968980395006829 0.133779967324999
640.924981572199 0.967573925670106 0.134060994648499
630.352096122214 0.966104439386874 0.134051431653499
619.856633507966 0.964570444325838 0.134313563114999
609.521755465159 0.962971734206219 0.134750405768999
599.315931085833 0.961308466274682 0.134983447454499
589.271815177035 0.959575873725747 0.135033180454499
579.405403425519 0.957776324879053 0.135463125594999
569.599669484361 0.95591919451087 0.137033520948499
559.922221917274 0.953987685898233 0.137980319772999
550.495324901991 0.951991723400423 0.139288805412499
541.192297988762 0.949921817526425 0.140235874193998
532.025861383482 0.947797145584998 0.142167146724499
522.935476516582 0.945595475062164 0.143517962767998
513.988379610265 0.943336897408688 0.145580866400999
505.186142288936 0.941020735933625 0.147998345208499
496.561037943102 0.938636658139218 0.150442143596999
487.990713800293 0.936204073717418 0.153554482076499
479.639841805115 0.933714349723164 0.156723653089999
471.406401295509 0.931182227954867 0.160592980607999
463.26803485935 0.928590298210683 0.164367926720999
455.29799338648 0.925935879564163 0.167933885804999
447.401111252968 0.923271924206013 0.172830288759999
439.77318440368 0.920547625025255 0.177453584276998
432.308087704519 0.917787493626736 0.182353614004999
424.89326108059 0.915041026910059 0.188580809683999
417.722920318852 0.912251793743929 0.194656018354499
410.619521274964 0.909420213791606 0.200653722649499
403.771018722024 0.906604586970674 0.207588159200998
397.008520409768 0.903824314880355 0.215613484123999
390.415354533697 0.901049609888576 0.223985600697999
384.054514544559 0.898261853336003 0.232342112763499
377.829629093922 0.895578290364519 0.242458692911499
371.795525492138 0.892881539410645 0.252294566565999
365.816490157827 0.890305592157346 0.263748187809999
360.168284558652 0.887752151263633 0.275192389889999
354.661995216119 0.88524805797413 0.286907187599499
349.299968337778 0.882828328909205 0.299233364389499
344.315872863662 0.880529301258985 0.312500069123499
339.565403938904 0.878316068191386 0.326120911606499
334.999382747451 0.876146636352592 0.339613619916999
330.61214902841 0.874218767812422 0.354992495689499
326.377409520667 0.872405978463013 0.370674392195999
322.586850921168 0.870655093002345 0.386055785261999
318.90136203678 0.869018694930478 0.401668832991499
315.650709325447 0.867500801177968 0.417299903004499
312.623509091708 0.86610095791395 0.433100206665499
310.127406083092 0.864844436133789 0.449047127069999
307.755325916393 0.863622038936162 0.464202579301999
305.664282599896 0.862495311308096 0.479201226310499
303.965190188288 0.86157131543359 0.494741362788499
302.707413649844 0.860772639420093 0.509986628316999
301.784958747899 0.860072723606019 0.524918509286
301.054731092822 0.859443643311082 0.539244348854499
300.990446454675 0.858915231285201 0.553229311385
301.154897759659 0.858418940098369 0.5663194646405
302.359724131476 0.858067540316492 0.579229119565499
303.451244059181 0.857795293835411 0.5917053023945
305.472888392951 0.857642913409977 0.603748945218
308.255883294781 0.857707073839316 0.6160241458795
311.731002490218 0.857981960089332 0.6282551431715
315.777644122306 0.858329465981624 0.639958878471
320.659323362401 0.858884592096841 0.651678452543
326.014528703068 0.859564484392946 0.6630843292745
332.488505657099 0.860588040659041 0.674905382905
339.775731545008 0.861793192808934 0.686467768557
348.219726355126 0.863317187710788 0.698327054231
358.115857626519 0.865059131651494 0.710138179131
369.681785438205 0.867293896923991 0.722716476483
382.236360478076 0.869800856723136 0.7352924583435
395.073112840422 0.872462019923354 0.7475284303185
409.410138266956 0.875444208813375 0.759888814197
424.588124253901 0.878731057806042 0.7723241501955
440.60059899755 0.882248331057223 0.7845232937435
457.783986073488 0.886000706571014 0.7965902599085
475.482568296829 0.889886621535154 0.8082337886355
493.666798385206 0.893886286350672 0.8194921926195
513.271040058213 0.898174020288834 0.8307493858435
533.023074513994 0.902472769577745 0.8412906293205
553.130141556407 0.906914224651096 0.8514745031355
573.430267768181 0.911292527234521 0.860960850717
593.721678718733 0.915535853234936 0.869575950032
613.898254246494 0.919748316276275 0.8775871877855
633.373322257749 0.923764100378612 0.884773392295
653.293639333111 0.927822651898045 0.8914602280065
670.876309897096 0.931340375995211 0.8969218873255
689.024276413967 0.934931727265916 0.9020461431845
706.371483635017 0.938328838908055 0.906517875235
722.949813871313 0.941533947800909 0.9104283786335
738.588659684483 0.944436498173109 0.913577650489
753.592690107478 0.947173549704903 0.9163461136985
767.570641435251 0.949722270093862 0.918682547815
780.97509469784 0.952134663590225 0.9206033336625
793.511314357946 0.95437233942121 0.9220389801875
804.918721897824 0.956437127431375 0.923242119611
816.318963189566 0.958409505188307 0.924187961176
826.735326220584 0.96020695761186 0.924919983606
836.823472911331 0.96190484182459 0.9254712768425
845.874738753722 0.963437244201717 0.9258792931495
854.029987583557 0.964883524872761 0.9259309105625
861.149859878371 0.966196951062902 0.925880501174
867.914042680778 0.967403360362824 0.9257414642865
874.756655580792 0.968609856276123 0.9256093063545
880.897754771637 0.969680404419217 0.925242518084
886.728735228935 0.970703730712109 0.924932191737
891.869622760458 0.971635040175525 0.9245908234975
896.788007730189 0.972523698436421 0.9242035281395
901.927224958266 0.973359381466076 0.923736939969
906.244461951672 0.974109549831373 0.923231634397
910.111519013178 0.974851243759337 0.9225769156645
913.686048901508 0.975493680046697 0.9220549015305
916.984897317509 0.976128190107873 0.921491768465
920.232298913039 0.97673642734393 0.920865425978
922.424945787784 0.977250421346795 0.9202600953615
924.677221359529 0.977772393957796 0.91962083356
926.900947199484 0.978231492524158 0.919165943904
928.75435895896 0.978675338521226 0.9186300462425
929.533550598981 0.97907656249647 0.918108909791
930.769637772227 0.979460103378112 0.917569754706
932.036746552227 0.979829345786742 0.9170089262395
933.26819297336 0.980173218857912 0.9164061649275
934.112190444592 0.980510672766154 0.9158015384885
935.385182909584 0.98084918552586 0.9151932505785
935.869221818599 0.9811266939652 0.9146317981205
936.630419043114 0.981410717061056 0.9141437608055
937.288494216993 0.981698917943044 0.913345980392
937.677048116669 0.981963168187032 0.9127889182625
937.556394438552 0.982203608306839 0.912198457797
937.414093900903 0.982408140266702 0.911617607761
937.616599584792 0.982627336685951 0.910891081561
937.2817545091 0.98282567394321 0.9104526810755
937.040043339661 0.983026727804849 0.909925818683
936.627988259922 0.983229087755227 0.9094361283445
936.319221513644 0.98341008205173 0.908735936305
935.600007081271 0.98357549519988 0.908204833081
934.861041092759 0.983726009697643 0.9076159778105
934.230814594797 0.983861442886847 0.9071659490515
933.792110634945 0.984003350521705 0.9067959796245
932.725688322628 0.984133481173576 0.9063210173925
931.693859173905 0.984276979617901 0.905747630327
930.936847780439 0.984385831342564 0.9054223129385
930.150877739472 0.984500901414672 0.9050247171655
929.55556978748 0.984613316954799 0.904654260102
928.528236004185 0.984725919553808 0.904259852912
927.119298761723 0.984833138440922 0.9039161191615
925.626889907985 0.984904414383304 0.903690678929
924.647011225448 0.984993218754418 0.9032834143985
923.363754154761 0.985056020044339 0.9030600677825
922.242516891977 0.985141794619844 0.9028363506955
921.227065222733 0.985198661683903 0.902518254277
919.58042716949 0.985269664654687 0.9021248214545
918.123875154877 0.985336697269199 0.901791759115
917.160803107122 0.985394229453107 0.901639945357
915.679147816656 0.985436716426231 0.9014310804645
913.901474791585 0.98549860734108 0.900950401913
912.477406985518 0.985546920020349 0.900724793094
910.962360619801 0.985580662505397 0.900486515338
909.319233786022 0.985642443250841 0.900186094498
907.674202880642 0.985681940947959 0.9000393509225
906.213825449836 0.985722287965641 0.8998244048515
904.4863328722 0.985760472157165 0.8995192780975
903.126905052612 0.985796866944168 0.8993535650345
901.443030736068 0.985837956230802 0.899145888235
899.813923712373 0.985855832488134 0.898926394793
898.030194237563 0.985865178893945 0.8987550435525
896.40191539135 0.985885444053126 0.8986829584995
894.660017305224 0.985910448831116 0.898495998035
893.072620883137 0.985930686563865 0.898361742097
891.662697848401 0.985949202467693 0.8982628749445
890.109401048655 0.985959339991162 0.898109652988
888.464436057648 0.985974157644845 0.898005624654
886.805541690561 0.985996677626376 0.897853674179
884.893473237238 0.986004431700301 0.897842557525
883.282053467444 0.986002984643997 0.89767230392
881.441163474347 0.985992843190534 0.897551420308
880.254053028315 0.985989554482999 0.897537959313
878.356776152244 0.985996698715212 0.897389028228
876.674390064003 0.985990971624557 0.8973339654095
874.526910127152 0.985983198223961 0.897308310605
872.544068576683 0.985986797538656 0.8971289239255
870.608410204213 0.985973806652312 0.8969926900125
868.487594668867 0.985967766585618 0.896754989301
866.488859874701 0.985961176775618 0.8966106705865
864.892607923471 0.985959285911201 0.8964455261495
863.056598593064 0.985939534044329 0.8964065601675
861.307727762039 0.98593115085209 0.896298197326
859.270131630018 0.985920904605246 0.896166334108
857.446965970797 0.985904576603823 0.8960886013345
855.737883172682 0.985888986233686 0.8960198822745
854.086958459759 0.98587743447077 0.8957983538725
852.027382232419 0.985848749736832 0.8957441954295
849.92601454009 0.985828820493017 0.8954820142945
848.247509106183 0.985800290315579 0.8955354533375
846.610621449087 0.985773636795546 0.895527000948
844.831012072481 0.985738160139722 0.895269932669
842.893157510177 0.985715612744606 0.8951180626955
841.248940408522 0.985693946155777 0.8951470396085
839.617003859132 0.985662443285372 0.8952162198735
837.46157929282 0.985623649324218 0.895197195461
835.483370482957 0.985595936935202 0.895097068369
833.776820729665 0.985569775728319 0.8950133127745
831.944608766978 0.985534413677649 0.894872501116
830.048709767343 0.985494622138006 0.8948824611515
828.263145998281 0.985459285315772 0.8948538354385
826.618856522554 0.985419552402544 0.895089189321
825.145988408099 0.985384407782165 0.8953094589755
823.476206496292 0.985342846505255 0.8953852238415
821.44919320501 0.985298398712783 0.895252038969
819.631245519351 0.985252905914862 0.8951366989905
817.454704239433 0.985210952059458 0.895037206467
816.080705091749 0.985169683062 0.8949881710105
814.386296045466 0.985122734174424 0.8950053930805
812.585377919482 0.985074916520121 0.8950700554535
810.97110317444 0.985029602294308 0.895113992597
809.242528812713 0.984979476248849 0.8952245986295
807.187499065538 0.984935727816509 0.8950602860475
805.146481648811 0.984885288749872 0.8950698074705
803.485263309142 0.984835241289259 0.8952144704525
801.718774141293 0.984780807993262 0.8953539824135
800.096737533941 0.984727408167123 0.8953215955505
798.170401952668 0.984669891937627 0.8952991724985
796.708777952982 0.984622925686521 0.8955676563895
795.205935521351 0.984567196403614 0.8957184510835
793.432473707213 0.984509214232315 0.895799022297
791.601240079057 0.984454796204553 0.8958690902285
790.171741815586 0.984406060809448 0.8960661254175
788.53133751325 0.984352522535424 0.896260578475
786.731293907605 0.984293044014402 0.896258368387
785.325810031129 0.98423559878654 0.896446269973
783.533562077649 0.984181047154368 0.896552195459
782.063017459998 0.984112408058556 0.896643291064
780.695872335597 0.984063420696308 0.896934021928
779.330586985395 0.984000227767271 0.897125975576
777.905243188254 0.983931627860971 0.897261745004
776.425661312412 0.983869216073894 0.897360796595
775.360075975548 0.983806597691032 0.897688268454
774.089508519162 0.983740410233788 0.8978256038325
772.987875985876 0.983680723211988 0.8981665524825
771.476230142059 0.983621729107399 0.898215612031
770.186913755254 0.983553756760739 0.898390088109
768.502669317115 0.983483752199997 0.8985637225155
767.277771297692 0.983416951673554 0.8989337955805
766.413504837948 0.983354800204468 0.899316766047
765.045556609095 0.983295241819415 0.8995323076395
763.75466397691 0.983226585185339 0.89971588813
762.569973333131 0.983154325923893 0.899855659307
761.239223085483 0.983079958928033 0.900107359249
759.968514817142 0.983007778334198 0.900313757674
758.540642518479 0.982943504536889 0.900484905436
757.297907059746 0.982881496101289 0.900761172053
755.76379579963 0.982801517501612 0.9008350476065
754.444877696147 0.982729868349567 0.9011283895505
753.209390674774 0.982656990025846 0.9014228181035
751.832360764887 0.982581920531001 0.9015067998865
750.668563710456 0.982512727100827 0.9018645892795
749.616628055776 0.98244090095609 0.9021117407815
748.721933252437 0.982372200894999 0.9024104021175
747.808825517389 0.982296373359878 0.9027965062325
746.582131376062 0.982230043643437 0.9029777421455
745.711754883589 0.982164392142379 0.9032973039235
745.061454768851 0.982091061848237 0.9036511713945
743.848610370703 0.982014929722297 0.90388463285
743.162014790957 0.98194377043901 0.9042265018305
742.623708210798 0.981878901716967 0.904636977759
741.395834284627 0.981809731147767 0.904835899471
740.630368370976 0.98174285610328 0.9051639111245
739.768793222699 0.981671115167731 0.9053324436215
738.573364206461 0.981592336450874 0.905470256226
737.298007022889 0.981522527852305 0.9057316739325
736.053491880713 0.981452805515548 0.9060020065665
735.150364524364 0.981381164822039 0.906350016485
734.102060833903 0.98130785484841 0.906587963601
733.378870413741 0.981237597853115 0.9069067899745
732.678388427221 0.981172987215453 0.90723928232
731.570611976256 0.981102144468036 0.9074855425175
730.741658096994 0.98103623647242 0.907836604292
730.332872739031 0.980976930972193 0.90834601874
729.488300025494 0.980908708455001 0.908600223277
728.978389512894 0.980847274684479 0.9089476031195
728.259481588336 0.980782198473843 0.90933997101
727.334562678478 0.980714534524433 0.9096177209215
726.689026736612 0.980659137384554 0.9100231046755
726.072454858404 0.980596342640939 0.9104041879005
725.449488085677 0.980529067410935 0.910667566729
724.540837716582 0.980457881505431 0.910936376791
723.635903038015 0.980397858837676 0.911256877183
723.013122201725 0.980335937084193 0.911551030878
722.790047085343 0.980281571973064 0.9119532274375
722.282245713564 0.980233073152812 0.91236071405
722.457274793053 0.980181341968835 0.912843521309
721.932093814517 0.980125048784528 0.9131187504755
721.067600156517 0.980066487021244 0.9133679454815
720.514089784175 0.980015675248756 0.913732559255
720.281907455396 0.979958722232725 0.914036877568
720.009562425377 0.979898142506613 0.914377331429
719.40542706074 0.979838968264745 0.9146709717275
718.964862465341 0.979787947461849 0.9150751748345
718.312445929165 0.979734513080257 0.915440951901
718.245101580116 0.979686967709533 0.915828459988
717.712796667478 0.979638066648656 0.9162131735225
717.60324528397 0.97959636996626 0.9166198350265
717.500329364077 0.979546141971887 0.9169483524975
717.093538410983 0.979505084447767 0.917340290511
717.287891634459 0.979467527622592 0.9177795871935
717.021006439299 0.979422775749997 0.9181443080505
716.873827528128 0.979382682226881 0.918515787974
716.639521058887 0.979343907664351 0.9189261296815
716.439682582406 0.979305806960534 0.919232786412
716.266603675621 0.979263745646142 0.919566713827
716.204573144047 0.979222608930918 0.919873676599
715.989375154281 0.979177148137573 0.9202101211825
715.936887756592 0.979145801819497 0.9205882691535
716.369112429888 0.979122605003202 0.921069645468
716.14023269802 0.979077601751703 0.9213452281905
716.18011907081 0.979044585278527 0.9216686690565
715.771966474963 0.979004618900623 0.92197082539
715.606351049275 0.978979987592904 0.9223100766655
715.790222187097 0.978958612724606 0.9226820424955
715.941240892402 0.978938917328286 0.923020147406
715.624610902858 0.978897628250914 0.923234055986
715.703189480881 0.978878846370763 0.9235990751805
715.492952887214 0.97885102999765 0.923902921474
716.003286792591 0.97884561929321 0.924246964647
715.567586115812 0.978827158412836 0.9245495620535
715.915874723798 0.97881529392182 0.9248546697195
715.982951086188 0.978789215867932 0.9251193854275
716.194618991635 0.978773357479045 0.9254649463565
716.318368008915 0.978758950277027 0.9257431581395
716.287628816634 0.978735337256954 0.9259866635145
716.435982101795 0.978708427469125 0.926230582926
716.659194561461 0.978687084827084 0.926445344647
717.013387062683 0.978674281098463 0.926737051244
717.162273218198 0.978658838453995 0.9270053406095
717.415680699906 0.978644099096464 0.9272409778805
717.917571645376 0.978653332694545 0.9275517500525
718.146760010231 0.978644999709252 0.9278495934235
718.085268217177 0.978633728566661 0.9280646440795
718.100733870486 0.978615540989057 0.928279080137
718.312416872569 0.978600937655779 0.9285337405295
718.626613568315 0.978599665397835 0.928833159691
719.196197212026 0.978608662545234 0.929088279753
719.892938938359 0.978618918063598 0.9293938615595
720.300371815862 0.97861788699362 0.9295704585645
720.73635396829 0.978627134334285 0.929828504312
720.96765612889 0.978624295902655 0.9300330588335
721.113030414769 0.97861625760836 0.9302349712525
721.885142812788 0.978620012210897 0.93048314496
722.240261534621 0.978622778217448 0.93070109968
722.680594540121 0.978620406319017 0.9309088036095
723.258813841437 0.978649455375834 0.931134460684
724.291760751543 0.978673365702376 0.9313659554745
724.56568276635 0.978670860742593 0.931539216241
724.795710531649 0.978671176674646 0.931664982784
725.647552594295 0.978694870125779 0.9318403349955
726.214192926586 0.97870119039835 0.9319853817415
726.330585850278 0.978699766096296 0.932113193169
726.560296374293 0.978711007543874 0.9322742934835
726.902631611069 0.978719007355275 0.93246346426
727.008321609306 0.978716718699047 0.932547639659
727.366353590922 0.978732442072898 0.9326162954745
728.023182026537 0.978744453926643 0.9327446975205
728.410533358936 0.97876501185076 0.932876741448
728.545809733592 0.978770033003463 0.932949751336
729.230217856832 0.978782996976699 0.933120766277
729.627588003093 0.978796496567276 0.9331773548355
730.328979723543 0.978826912139437 0.9332480443535
731.013382076803 0.978851699456197 0.933343076956
731.523766674117 0.978869094310695 0.9334145540345
731.490705612771 0.978894259099502 0.933386554842
731.841554347291 0.978906444076284 0.9335072790975
732.488390672608 0.978937577618245 0.9336033902995
732.893408561047 0.978955977140124 0.93371306052
733.186143693664 0.978964094526833 0.933830872466
733.489373619295 0.978983180191296 0.933929931654
733.914576747227 0.979003772279151 0.933935006522
734.38777441894 0.979024989736048 0.9340424715975
734.62141244603 0.979042940809949 0.934070375274
734.703314042597 0.9790639013842 0.9340685127755
735.233100472106 0.979100741383915 0.9341253697155
735.754428500559 0.97912750868484 0.9341093402115
735.934974542914 0.979137311007052 0.9341217534085
736.189930295573 0.979156019408315 0.934154272376
736.674799529433 0.979176533528363 0.9341841838285
736.979133312457 0.979194658944715 0.9341848731855
737.371529899406 0.979211617904221 0.934209698036
737.810337156044 0.97923336496816 0.9341732429945
737.890952096324 0.979249101308235 0.934168908528
738.137515694044 0.979264901564755 0.9341304937295
738.482678723404 0.979295233525505 0.9340665825115
739.149283072606 0.97933635547694 0.934116549465
739.915537410634 0.979374438291806 0.934122076517
740.368933576017 0.979409765224613 0.9341203411815
740.325330758954 0.979426801833281 0.934073827904
740.703506540432 0.979447133032353 0.9341840183595
741.083181920785 0.979489294501414 0.9341149753565
741.066426061617 0.97949739597288 0.9340517621415
741.259510395244 0.979521658223088 0.9339720247305
741.939323619261 0.979563374551737 0.9339581587705
742.51644946289 0.979587042836343 0.9340576660605
743.118352951542 0.979618805869939 0.9339177581555
743.732321042968 0.979643235884081 0.9338701995915
744.205510395595 0.979681334427898 0.933869272037
744.270674921895 0.979693162413183 0.933792408487
744.78994319996 0.979724201938603 0.9337140723355
745.157464702775 0.979750774040023 0.933677939343
745.766638690183 0.979783981465981 0.9336446680085
745.732078842389 0.979794594473285 0.9335947325645
746.07985064941 0.979811105603218 0.9336014759905
746.350033289943 0.979830102412005 0.933498163636
746.975851164733 0.979868322626324 0.9333645365315
747.264090206016 0.979899383934156 0.933296838772
747.309767367697 0.979908276715661 0.9332641030965
747.820172427678 0.979936641425426 0.933144875071
747.775729614735 0.979951170218674 0.933088316849
748.10527013866 0.979989706725344 0.9329191534205
747.948223131188 0.979999954136817 0.9329156753725
747.992415030957 0.980012187076522 0.93284437113
748.354550744475 0.980027350494401 0.9328645789675
748.709306878126 0.980053795393612 0.9327874254045
748.758510221814 0.980065432324312 0.9327115979725
749.079724967297 0.98009121704767 0.9326729100955
748.826535477491 0.980095138912959 0.9324799234865
749.007595997691 0.980115429358097 0.932374229803
749.39999596001 0.980138917672977 0.932299564183
749.640442043545 0.980164601906076 0.9321282699015
749.24964868078 0.980175079224125 0.93196897565
749.508758568326 0.980191077372128 0.931843361638
749.80715875504 0.98022153326808 0.9316850234895
750.146590572784 0.980236846876466 0.931659384852
750.236238052153 0.980246820070542 0.9315217072875
750.240355875132 0.980254057921106 0.9315008958865
750.287155456775 0.980265203005559 0.9314696274875
750.749824363532 0.980299231260748 0.931330998145
750.956600970074 0.98031359365393 0.931296560862
751.159258252516 0.980339983589164 0.931165742458
751.084365572938 0.980352425318185 0.931074541384
750.778257854261 0.980371831388245 0.93083964576
751.086299776788 0.980396110968412 0.9307930649965
751.646890638097 0.980428107273306 0.9306411824535
751.894364555638 0.980453663914669 0.9303816030385
751.775463446394 0.980457674409465 0.9302763279005
752.121014370583 0.980487541635348 0.93009423036
752.191625518658 0.980503028567889 0.9299922233705
752.686026785091 0.980542046553181 0.929843427274
752.651719471985 0.980553677313196 0.929654801599
752.702805003965 0.980568122314134 0.929469733281
752.88340047801 0.98058505440543 0.9293773808895
753.302448495696 0.980603092101519 0.9293938313665
753.343631528561 0.980614738278443 0.9293148235815
753.151459372935 0.980615733080594 0.9292549165405
753.116873105146 0.980632325801332 0.929124751996
753.200540280772 0.980649815839794 0.9290440177315
753.313470135045 0.980666901217754 0.928996803411
753.163899101853 0.980668864390566 0.928847119491
753.148160049217 0.980681768512218 0.928701648208
753.137188009499 0.980700089522809 0.928493470778
753.045618137211 0.980714870745491 0.928324974178
753.231727413505 0.980736471966666 0.928057838863
752.990560733122 0.980742253543049 0.927964239624
752.693715317718 0.980748629448109 0.927782465225
752.551596750403 0.980751360456528 0.927587729963
752.57778376002 0.980765341808675 0.9274128712525
752.432813078429 0.980767578778524 0.9273764514875
752.291305507353 0.980778408272115 0.927133713033
752.25277527551 0.980792609326258 0.92699202837
751.9777781154 0.980798686392611 0.926837218538
752.088125136043 0.980811631615181 0.92682798506
752.021268541237 0.980813084039194 0.9267378571105
751.952371796554 0.980828567664962 0.9266560451345
752.000201798219 0.980832844226345 0.926540639607
751.981786526612 0.980840868471727 0.9264426308435
751.964744503026 0.980845471052174 0.926339363797
751.596709534767 0.980842489418894 0.926136739616
751.529013521385 0.980850720041928 0.926035842423
751.130490187264 0.980848908014314 0.925811444081
750.77025783833 0.980849199594582 0.9257762443505
750.468017205957 0.980851674149174 0.925593891405
750.00931432742 0.980854835550822 0.925496418222
749.827605810856 0.980854057382586 0.925575653765
750.038602261957 0.98086093248909 0.9255469032395
749.975092893745 0.98085581917061 0.9255160580755
749.910779689924 0.980863462652608 0.925479968564
749.572354538098 0.980867594899888 0.9253862459165
749.391225260272 0.980861256945335 0.925271935855
749.445456659448 0.98086720648957 0.925281099028
749.4491056657 0.980878483256992 0.9251709925285
749.361912622087 0.980894688383431 0.9249931120975
749.143945577112 0.980890643028773 0.924926679878
748.818653231177 0.980890712188164 0.9248363224335
748.940232906182 0.980899236310945 0.9248332362515
748.667637008776 0.980889760635522 0.924778933331
748.878337710143 0.980896357165239 0.9248018302845
749.035643275137 0.980905621030537 0.9247352104915
748.708786939052 0.980892124961647 0.9247234964155
748.418335477692 0.980887794959403 0.9246559873195
748.097046278059 0.980878404434794 0.9246810009855
748.264925305998 0.980883202672143 0.924717073466
748.102182834886 0.980883906216585 0.9246416950415
747.936423042226 0.980886562663012 0.924587747897
747.781140432183 0.980876523044151 0.924576475183
747.553886771639 0.980868617030553 0.924523783325
747.362801192102 0.980864789253925 0.924381512924
747.467534381944 0.980861585676323 0.9243634805525
747.018283030331 0.98084637471097 0.924364201066
746.797509223845 0.98083863477642 0.924264280595
747.086696366876 0.980843723707159 0.9241611896505
746.749930611943 0.980838671270054 0.924173057808
746.642947643686 0.980830118228739 0.924104566007
746.58367161277 0.980838185930462 0.9241356639015
746.345121045702 0.980827740791828 0.924028679846
746.282194188414 0.980812258712582 0.924146319185
746.161200360239 0.980807272666211 0.9240821025795
745.768744642876 0.980797190064333 0.9240103315735
745.764452192296 0.980795663531772 0.9240150054115
745.488487968316 0.980784654509376 0.9240062332135
745.213709968746 0.980779604240025 0.9239603225345
745.207212214653 0.980771881606532 0.923778529272
744.789556032567 0.980761880049893 0.923744430749
744.531537172613 0.980766644136616 0.923578791854
744.315081650259 0.980760469863152 0.923498816843
744.438110734171 0.980760323529241 0.923366410452
744.068881605392 0.980757699612843 0.9233317559575
743.834159445126 0.980742261640545 0.923313804045
743.637348419571 0.9807270564494 0.9234337558195
743.275823371854 0.980715330260239 0.923426063423
743.082146491344 0.980700748011979 0.92355824043
743.072393134167 0.980690293201192 0.923629883014
742.664184093653 0.980685684602425 0.923575963299
742.546891110234 0.980675023336026 0.9236014242
742.464193492892 0.980674376624492 0.9236290754805
742.803725068999 0.980673304136026 0.9236647136935
742.709924068494 0.980666380800363 0.9236156931725
742.714164290646 0.980653104213878 0.923625009554
742.609466731244 0.980643319919561 0.923611035834
742.298971165115 0.980634294307644 0.923547733853
742.295077155031 0.980621455619317 0.923533699252
742.119940763022 0.980609959553341 0.9235325432575
741.901995612298 0.980596826207228 0.9235508412015
741.720320264871 0.980588699025622 0.923471507759
741.583072997677 0.980566440486653 0.9235205513765
741.189970266475 0.980548414922572 0.9235646726325
741.200994102112 0.980541504910782 0.9236174013435
741.25577490524 0.980535663288105 0.923680506056
741.279235634528 0.980537781011221 0.9237574788345
741.217446173561 0.980527100091105 0.9237514406595
741.557316140558 0.980529394556941 0.9237216634275
741.783758348773 0.980532651282294 0.9237929325595
741.918578461029 0.98053566291991 0.923946502875
741.64450826051 0.980527831423058 0.9239684275945
741.793657320056 0.980533179174365 0.92395855314
741.785278752329 0.980540215426457 0.924102038894
741.629403074888 0.980547660610089 0.924174048343
741.75660366447 0.980544054722236 0.9243478169335
741.66720729357 0.980537703885471 0.924435366805
741.663692491431 0.980535263505974 0.924427016805
741.738151264667 0.980549775754746 0.9245983643095
741.561213249144 0.980547202489857 0.924811584827
741.917335291217 0.98056550818943 0.92475498311
742.227744554483 0.980583223238474 0.924757702223
742.278077725452 0.980582674350426 0.9249397745245
742.628157007165 0.980596567065928 0.925008431093
742.692332610126 0.980593559810691 0.9249215439595
743.077805628212 0.980615415265781 0.9249105782
743.092573687016 0.980626290028928 0.924877427985
743.020708438945 0.980632920729061 0.92490061952
743.145184305863 0.980639308027742 0.924741983517
743.137862708769 0.980642568150114 0.9247856081385
743.139923273313 0.980640476661395 0.9248152479005
743.231367681659 0.980652895867009 0.9249005558295
743.381093096518 0.980671774554754 0.9249297679345
743.533830374242 0.980690462787035 0.925115236443
743.788648006976 0.980706085288568 0.9252183289
743.815438555729 0.980720199275604 0.925229575938
743.840162207044 0.980744206980864 0.9251815070345
744.174763743416 0.980767538266664 0.925228334271
744.168616723519 0.980782091754606 0.925260295517
744.345577726769 0.980802607191377 0.925362658618
744.746399882235 0.980826911880796 0.9253609225515
744.732335114557 0.980842691908317 0.925401428314
744.651253111248 0.980847292232345 0.92543317462
744.996435903623 0.980881576415412 0.9254425684725
745.00847946947 0.980895087330821 0.925480894737
745.036116547654 0.980910482419221 0.925407702727
745.081871032077 0.980921195017414 0.925265350849
744.799754853777 0.980936218476494 0.925200760163
744.989211202595 0.980964445849309 0.92531286107
744.736688354295 0.9809848085601 0.925257599526
744.840289372439 0.981012650701572 0.9252007111095
744.674323735776 0.981025705371143 0.925198250204
744.66439981416 0.98104650955982 0.9250913481635
744.4545936814 0.981074712090165 0.924937774938
744.497487944518 0.981089861884117 0.9248172372565
744.599164136024 0.981118964968573 0.9247361721695
744.510491824445 0.981130905064585 0.9246516721805
744.545739186693 0.98116023355909 0.9247253858155
744.500768553373 0.981182214982462 0.924616630842
744.430291326231 0.981203170327704 0.924684793715
743.898148270012 0.981197579532197 0.924538450116
743.671962789195 0.98122111581457 0.924586834866
743.73026552459 0.981232069754717 0.9245149565205
743.730741356434 0.981259865020203 0.9244812197985
743.729990059288 0.981281289008807 0.9243741984345
743.756931782991 0.981306751801614 0.92431033172
743.544701271529 0.981327361253461 0.9241772394225
743.292622928399 0.981344518232876 0.9239864232465
743.084141282988 0.981369693065776 0.9238538372275
743.394932061821 0.98141139238288 0.923582588625
743.378850059522 0.981447949562902 0.9232205455795
743.372251560485 0.981473277444004 0.9231481559805
743.229504140999 0.981493372804686 0.9232104491375
743.006918528618 0.981513464880118 0.9231916755045
742.616065921709 0.9815421116059 0.922926344402
742.088320563205 0.981552685235131 0.922914017594
741.820231551958 0.981568224350098 0.922652962567
741.534970251355 0.981592687170429 0.9224387433575
741.37708127787 0.981612653245421 0.9222646971185
741.012260974979 0.981628033078934 0.921997801479
740.989146072235 0.98165264698188 0.9217875302785
740.695830025091 0.98166650789472 0.921587254902
740.252251985386 0.981677008763351 0.9213887554925
740.133960336102 0.981698247355025 0.921087247749
739.880198513133 0.981716120721975 0.9209264793195
739.473990241675 0.981740927168279 0.920826342213
738.855038931911 0.98174209742072 0.920563342344
738.873567185336 0.981770198562203 0.9205245955255
738.346515869156 0.98178070152414 0.9204056174165
737.721493970712 0.981785022711226 0.920200652189
737.322031433343 0.981786124850326 0.919933124727
737.04224785732 0.981796488051296 0.919698598459
736.67709278693 0.981807879085009 0.919438992188
736.351762849317 0.98181628532018 0.919151565033
736.041950265633 0.981829341568364 0.918920131096
735.731673265565 0.981842466077718 0.9188213445465
734.97119188569 0.981842956982331 0.9187407734745
734.32201079593 0.98184502014858 0.918557057805
733.851298178619 0.981854874500665 0.918415086711
733.13666943907 0.981854095988186 0.918280348824
732.725736549128 0.98184853040947 0.918066157937
732.129805256395 0.981848954872993 0.9180326213575
731.52880542903 0.981850777404971 0.917968776455
731.128490130714 0.981861338485828 0.917718422688
730.584676453635 0.981865212838466 0.9173502319395
729.973132038077 0.981863811781095 0.917170029863
729.467178799315 0.981864825353748 0.916981547362
728.90283854606 0.981871021248575 0.9168481681095
728.204580647473 0.98186318405589 0.916760100724
727.623569389477 0.981850232600533 0.916714654125
726.993184244906 0.981845904166449 0.916669400323
726.470334886632 0.981847866568062 0.916556642613
726.257602831602 0.981849278591574 0.9167050447855
725.729202998673 0.981839862224995 0.9164758782855
725.175733937923 0.981820303545282 0.9164168343825
724.344476182733 0.981802979337672 0.9162499632795
723.552145279872 0.981795392513572 0.9161376400615
722.869127874364 0.981789738159999 0.916031066942
722.377851980077 0.981779976768295 0.916017480831
721.874636147302 0.981765871875133 0.91602700906
721.44342519876 0.981752623074366 0.9159722735355
721.119830368863 0.981747179167016 0.915874491149
720.442342785329 0.981734813763498 0.9158429073075
719.794154929141 0.981728365272326 0.9157218780005
719.473424182134 0.981721842335062 0.915572026765
719.267656360257 0.981725163984509 0.915313125562
718.902035018973 0.981715459022938 0.915083222228
718.404488723851 0.981695637187559 0.914972547821
717.693041384005 0.981684316262181 0.9149384430975
716.862211616499 0.981669026635322 0.914745786678
716.256482244041 0.981643815585912 0.91474891323
715.492330438551 0.981608453063352 0.914724064282
714.893079700017 0.981588995145622 0.914799669892
714.304284632234 0.981569174642172 0.914873616014
713.64435423949 0.981543687453293 0.914843896118
713.263730302318 0.981529492424635 0.9148173759835
712.789772704273 0.981499993043488 0.9148663032245
711.983895716015 0.981484479870667 0.9147655722435
711.420406534376 0.981468702381343 0.9148513973665
710.477271720388 0.981431497595137 0.91493766856
710.071263467205 0.981396369823169 0.9149422650685
709.746195570198 0.981380822596656 0.9150008160865
709.189759874138 0.981349478407625 0.91501439614
708.690611794902 0.981331511277804 0.915126823572
708.17507591704 0.981301747569403 0.9151132403805
707.665084276252 0.981275908029902 0.9151690587915
707.09133092097 0.981253819277842 0.915238388272
706.714221613571 0.981226146373832 0.915414277512
706.260436658533 0.98119498122948 0.915316597316
705.827974123628 0.981175602941591 0.915387880139
705.15480789653 0.981149831192442 0.915404943879
704.719973658326 0.981114759243712 0.9154390249585
704.614503427192 0.981104716612592 0.915561101439
704.025585756719 0.981058185790204 0.915581838677
703.571769799938 0.981026600717778 0.9156689435865
702.872181798748 0.98099524474017 0.915831452832
702.327914813095 0.980969635385619 0.9157365502865
701.500173808583 0.98093924307165 0.91571035534
701.006011310861 0.980899403415386 0.9156999539835
700.212994075444 0.9808675181855 0.915687366362
699.341993511921 0.98083022284631 0.915696562126
698.623778674566 0.980792885801157 0.9158636307025
698.22334363381 0.980774050629704 0.9159668943195
697.992400414318 0.980748318710681 0.9161817843025
697.705335805447 0.980724786008317 0.916380359306
697.00818004211 0.980678268795598 0.916621920695
696.591164070707 0.98063890367357 0.916676475047
696.070781351945 0.980609317779359 0.9166617295575
696.014819190129 0.980581495579776 0.916919070272
695.610486502666 0.980563682307957 0.9171737463695
695.400012301616 0.980550021494931 0.917382344689
695.380743309212 0.980518148640066 0.917560861259
694.883717785225 0.980486061235473 0.9177157986225
694.420939359969 0.980459045276275 0.917987719243
694.218381312802 0.980426469003563 0.917971789549
693.78382234519 0.980398627589066 0.9183676477855
693.505369227444 0.980360602532338 0.918390329213
693.311463513453 0.980328301491839 0.9184536683495
692.983334386107 0.980302681969675 0.918645095025
692.579972324164 0.980276317262835 0.9186984602275
691.972503832483 0.980248491486382 0.9189552107055
691.687108306438 0.98021495563636 0.9190098071225
690.983292969981 0.980171899390389 0.91913863762
690.568467187319 0.980144917741505 0.9193365760275
690.151290300352 0.980115486703547 0.91961608539
689.801183742758 0.980086954557456 0.919730314982
689.744040502525 0.980078139738643 0.919956858982
689.407094800801 0.980055980055214 0.9201836197135
688.934311216166 0.98003564575043 0.9204652566505
688.838130045976 0.980012152608047 0.920595606151
688.827233755681 0.979989823593745 0.9207601349075
688.350826085207 0.979976463695707 0.9209120845415
688.166319138055 0.979950430168264 0.921013763654
687.524565602132 0.979920667255467 0.9212372441455
686.989870232748 0.979896362431407 0.921511796737
686.466455360604 0.979869958804282 0.921731034352
686.537262152009 0.979861087461699 0.9218693516475
686.173083239675 0.979835940787039 0.9220466606735
685.998335451993 0.979822249841936 0.9223123238575
685.600482428396 0.979800332460626 0.922426001531
685.442529335987 0.97978040429149 0.922720828022
685.055580045766 0.979766041176315 0.9229231939765
684.603429202691 0.979748639147684 0.9233539241765
684.281615476616 0.979720079662494 0.923495493254
684.072900877414 0.97969664802323 0.923568496534
683.768924946694 0.979665469799481 0.923717824339
683.538179941472 0.979638601023763 0.9238042021715
683.461464186556 0.979623067831042 0.923985172022
683.339537876845 0.979612467524087 0.9241517600545
682.900048473701 0.979590640091809 0.924323758416
682.852435544506 0.979578797307637 0.924645306937
682.662381253625 0.979561204896494 0.924723146398
682.297402176563 0.979538420432625 0.924864570808
681.769012675733 0.979508083538546 0.924921045186
681.569477220458 0.979499136934631 0.9250916213445
681.718590840803 0.979484188915955 0.9252780910065
681.589442640307 0.979466326037166 0.9255751813885
681.58231637356 0.979452087258802 0.9257624972675
681.286051878599 0.979422648010935 0.9259187057705
681.404107306323 0.979418839843625 0.9261131484175
681.495467555407 0.979415838443531 0.9263691947865
681.002412377469 0.979394645577838 0.9264269557665
680.906996231732 0.979375881795193 0.926537321549
680.679990858368 0.979359287392926 0.9267034208765
680.481851996851 0.979348412132548 0.926923093322
680.351344749903 0.979332730642613 0.926898874747
680.014372336673 0.979306658117186 0.9270957580835
680.132872822449 0.979301746980894 0.927304854243
680.439908030956 0.979299138143896 0.9275443428125
680.132757383763 0.979277800625785 0.9275323773235
680.07474961892 0.979275603517665 0.9277581680485
680.046788203504 0.979267781431543 0.9278743756425
679.925401119075 0.97925419959892 0.9280649767635
679.956380109198 0.979248767325169 0.928179085701
679.441686796622 0.979230689091394 0.9281386057045
679.60530402524 0.979223967406155 0.928274401985
679.328828418657 0.97920523738883 0.928482012319
679.545822721139 0.979194628589337 0.928736690939
679.315361235993 0.979184260426116 0.928866122506
679.415260080142 0.979177853289569 0.929168106761
679.511619841618 0.97916930832254 0.929223102731
679.159461885516 0.979156163966927 0.929282163821
679.095530378762 0.979155148287447 0.9293782820525
679.125807085976 0.979159089219694 0.929401424626
679.037043484742 0.979156603621957 0.929567376531
679.032258577138 0.979149480418631 0.929791090982
678.945492145542 0.979144179572258 0.9299872633625
678.929050770461 0.97913308045522 0.9300467646065
678.95193124081 0.97912828608321 0.930122257657
679.115107159503 0.979115730961285 0.9300503036495
679.13770134827 0.979104133051227 0.9300377190135
679.039769763295 0.979102589546712 0.930105916713
678.998565016119 0.979102698353713 0.930341844347
678.7439178293 0.979079621188508 0.9304101151865
678.71783048327 0.979073781987561 0.9305834361265
678.862975793213 0.979062865125989 0.9304929836355
678.77805047197 0.979043674142098 0.9306858630445
678.813757876313 0.979043117338064 0.930697664847
678.931264017254 0.979037286060196 0.930772942688
678.859350131661 0.979019600983139 0.9308941444645
678.878176545616 0.979009991678884 0.931057271916
678.85472104599 0.979008662109486 0.9312353023685
679.126719179188 0.979000679607381 0.9313953963625
678.971416542372 0.978979661008017 0.9315828693735
678.900677254995 0.978963354565531 0.9316766579095
679.306102398663 0.978959062229967 0.931802252346
679.53236154804 0.978953750613786 0.931804050421
679.627962926025 0.978941470730915 0.9318734413485
679.772644374489 0.978930186814039 0.931951565477
679.628875198315 0.978913368955848 0.9320362844235
679.83006834907 0.978893622467046 0.932157348449
679.645249051888 0.978878279335487 0.932166310413
679.686453167045 0.978860467459721 0.9322696335335
679.452817697263 0.978838754830369 0.9324010755285
679.576096206239 0.978818181594889 0.932482862844
679.811951003036 0.978812618756135 0.9326301901505
679.500524395528 0.97879341458839 0.9326974109435
679.285953862308 0.978774505154686 0.932729429876
679.399275854607 0.978744116662435 0.932830431579
679.430966305046 0.978726583985691 0.9329491586375
679.658154429093 0.978718992821729 0.932957787688
679.920829160561 0.978704605161433 0.933118306516
680.04697606715 0.978689044402222 0.9332808371275
680.092170186821 0.978675685103955 0.9332803215545
680.059987197819 0.978651111855772 0.9334472454985
680.060267335264 0.978625208757927 0.93355429711
680.686468863688 0.978631507003487 0.9336868381655
681.036604532343 0.978620889453058 0.9337892227665
680.671073921597 0.978596723030787 0.933866205999
681.003954826367 0.978584991372579 0.934018334985
681.393245368117 0.9785732336917 0.9341855414055
681.720288182618 0.978565976614398 0.9344498471585
682.007327087994 0.978554709902597 0.9344968497955
682.308031829298 0.978539548274486 0.934612078463
682.327762093035 0.978517061486211 0.9347772349885
682.37604306962 0.978494900519872 0.934975808582
682.788508918722 0.978473973783031 0.935051919807
683.3175346076 0.978465372840059 0.935303464838
683.408821565618 0.978437624856791 0.935654398371
683.871934528166 0.978437544058336 0.935874442692
683.759440890046 0.978412829626204 0.9361155791165
683.857091545106 0.978402033830208 0.9362054013235
684.189908013423 0.97839766461067 0.9363725246215
683.919064420989 0.978377737214763 0.936512202482
684.383911429147 0.978368976995345 0.936656465728
684.4795944492 0.978353080946247 0.936885486095
685.025662041562 0.978359005830859 0.937044072446
685.473927667706 0.97836156672257 0.9373520587745
685.701099707167 0.978359119050976 0.937449498749
686.104716445229 0.9783527895854 0.937688314009
686.138629254683 0.978325430828796 0.937890651876
686.801447400512 0.978327645229396 0.938115411004
687.563289682311 0.978325213991367 0.9382333442655
688.287391782901 0.978322773648879 0.9383879584615
688.64553004677 0.978306748032399 0.9385124166005
689.241459422683 0.978303600239648 0.938839053658
689.816958501772 0.978293698276856 0.9390293655065
690.258495602105 0.978272909814103 0.9391343825875
690.201872467274 0.978262656092673 0.9392661354535
690.41676513079 0.978253045329575 0.939534722963
691.056610905728 0.978264481279711 0.939802238669
691.509989607964 0.978267356195632 0.940067697839
691.931298222329 0.978257712799029 0.9401919389625
692.226987034825 0.978247334550662 0.940403673949
692.902536098516 0.978244952298009 0.940609692134
693.482097377349 0.978245765831043 0.9408272240015
693.496957208126 0.978234559069033 0.9411212893085
694.029344830483 0.978225258758654 0.941314676142
694.638501254563 0.978231943552432 0.941553118954
695.198041796626 0.978230460306534 0.941776864998
696.125543026218 0.978248998598802 0.942087305533
696.562410110319 0.978244112511996 0.9422177879495
697.155140854881 0.978255655779542 0.942494822062
697.756830054231 0.978262472838827 0.942631352418
698.336920376577 0.978262108923379 0.942856519618
698.550144435521 0.978253097271572 0.9429553073565
699.217577862821 0.97826968471725 0.943237039447
699.470327003275 0.978274326219916 0.9434200344645
700.262191907924 0.978288725946891 0.9436835529295
700.963703824864 0.978294665984086 0.9439022187075
701.638088169722 0.978317220933828 0.9441004908785
702.186144973416 0.978330479880127 0.9442452150655
702.566287482572 0.978333739366623 0.9444618060655
703.289580361795 0.978352932510258 0.9447161917605
703.903271822143 0.978361773788177 0.9448655975045
704.177140064466 0.978363834310761 0.9450713904295
704.760478634907 0.978385524247514 0.9453169282985
705.259898089929 0.9783957085786 0.9454331608295
705.776128744213 0.978399243834592 0.9454659975485
706.482540051568 0.978409399580586 0.9455681017515
707.22998231598 0.978426616921333 0.94579002396
708.058444710898 0.978453900184978 0.945964644626
708.574267502856 0.978472707684593 0.9462041942905
709.276316910058 0.978496641400496 0.946346498201
709.717714921219 0.978513976892075 0.946578040611
710.222186281048 0.978533781412079 0.94664378692
710.704166448627 0.978560905546238 0.9468174299745
711.422943800243 0.978586273571966 0.9469661051055
712.440727212588 0.978616409710397 0.9471231070195
712.99387708054 0.978641649106837 0.9472646037275
713.745086722359 0.978671275380286 0.9474516279755
714.51129594476 0.978695158379495 0.9476275764485
715.33857964053 0.978723923945693 0.9476918487315
715.874936732485 0.97874989637508 0.947787087158
716.619435989199 0.978789415457953 0.947855898957
717.124469383258 0.978823154566557 0.9479290838895
717.864524592749 0.978860152141468 0.9479890161275
718.74517251268 0.978897219823349 0.948060464043
719.857457655066 0.978952268416684 0.948152737431
720.220275609795 0.978975852017548 0.9481993151875
720.979297254901 0.979009598452382 0.9483029992215
721.398369120556 0.979042155540075 0.948369247422
722.126661402485 0.979076444149766 0.948457030452
722.481313704859 0.979103423896057 0.948469656479
723.270748597711 0.979137529713747 0.948444976319
723.821088046252 0.979168842382147 0.9484570071805
724.559834519144 0.979206093850371 0.948461701427
725.414564829275 0.9792504113187 0.948488081735
725.821226957905 0.979278779014427 0.948503894615
726.957760251018 0.97933535974341 0.9484892538865
727.746249971836 0.979374977115383 0.9484864154345
728.182113889209 0.979411126482173 0.948413895132
728.859475411184 0.979457270988275 0.94840360116
729.810559068969 0.979512119252499 0.948431452251
730.708056631748 0.979554970128965 0.948453438796
731.624736871033 0.979607639536499 0.948459350126
732.322124401002 0.979652274860059 0.948428860822
733.143342806457 0.979699725496353 0.9483466681095
733.665332073326 0.979740478198325 0.948309478809
734.491875088548 0.979791005938124 0.9481636626095
734.878629718369 0.979831945546111 0.9481183736325
735.676717725284 0.97989005896598 0.9480340789115
735.894933440749 0.97992324515339 0.947989569299
736.647132428601 0.979977466777874 0.9478881446405
737.531704977019 0.980044191734039 0.947839261338
738.352712165628 0.980104219836267 0.9476650678635
738.633835422539 0.980156182815133 0.947552205755
739.043796311821 0.980199683508648 0.9475434138525
740.156192581726 0.980264012740429 0.947415090922
740.825836483652 0.980317265743107 0.947275973068
741.266564158781 0.980361364545612 0.947229030269
741.938242014084 0.980416729812483 0.9470749193795
742.11495148887 0.98044275705704 0.9470557209815
742.650146561403 0.980482783750362 0.946898434248
743.551155496411 0.980541242279826 0.946753808026
744.556332712917 0.980608796505142 0.946573843502
744.840119557917 0.980651099458213 0.946476972888
745.360006381061 0.980692656866344 0.946308596323
745.916462858363 0.980729774847345 0.9461188575615
746.243333245609 0.98076952325213 0.945910374954
746.737150965124 0.980808522354571 0.9457855298595
747.413252068548 0.980859200631497 0.9456328423865
747.991719872443 0.980904642176877 0.9454586781305
748.376579827547 0.980948518797389 0.9453314831455
748.413511219721 0.980981429351768 0.9452509205765
748.868338085747 0.981028664711423 0.945044426088
749.036705010893 0.981064139574924 0.9448695900665
749.663006475852 0.98111522022828 0.9447408178965
750.020413344693 0.981163834935473 0.9444262186915
750.184035300133 0.981212767945258 0.944227650216
750.439451339359 0.98124798558641 0.9440585161295
750.807542565866 0.981295583851502 0.9438991151915
750.840239666296 0.981326957877983 0.9436882430075
751.508384663581 0.981382363639409 0.9433533545525
751.862410783038 0.981419577234162 0.943284734746
752.207468236759 0.981451921701548 0.9432046367655
752.482940917128 0.981494109279128 0.9429389403405
753.279272106335 0.98154581840523 0.9426053105705
753.349665188072 0.981577464245807 0.942323629161
753.322374076249 0.981614917554112 0.9421058513105
753.535195106315 0.981649202730303 0.941909615438
753.665478190011 0.981684287105867 0.9416471654385
754.075128644395 0.981729241950708 0.9413687786045
754.069410194543 0.98176135829285 0.9411554281465
754.345695298404 0.981813052226658 0.940852375423
754.389357494768 0.981844850816955 0.940737471975
754.665063815183 0.9818919466029 0.940517998882
754.961881596301 0.981939964461977 0.9402636950465
755.613281076417 0.981994360085955 0.93994927545
755.52349505983 0.982017797853746 0.939751620147
755.569309412538 0.982051479010543 0.939659935516
755.569227304082 0.982087349478009 0.939330686694
755.802083734367 0.982128568315788 0.9389597013975
755.721034965011 0.982155394301005 0.938670492706
755.661929047098 0.982184424751775 0.938354554984
755.801580258779 0.982213398297378 0.938244954255
755.922485332023 0.982237018551282 0.938054888569
756.040843509302 0.982271570716438 0.937747026724
756.112763392106 0.982301448518478 0.9374824443105
755.824541482232 0.982320215668179 0.93716525694
755.573581980138 0.982344180617164 0.9369479156235
755.456418793771 0.982376165254974 0.9366657692225
755.249924621238 0.982401103284687 0.93644417837
755.086017227457 0.982423686684341 0.936232318433
755.363016223834 0.982461738426108 0.935849270541
755.158623792087 0.982488828464631 0.9354878615355
754.953015928004 0.982506681730681 0.9352565898915
754.699477313613 0.982536739910371 0.934908300458
754.77836107361 0.982565863893027 0.934579517239
754.682178593036 0.982579778602184 0.9344995573725
754.606443510095 0.982604278986772 0.934139792407
754.348586239885 0.982624626329189 0.933906860345
754.007883562835 0.982643720769031 0.933679381479
753.739587390976 0.98266810767577 0.9333141549455
753.603707145889 0.982693828356366 0.9330463708275
753.120473632934 0.982702614919735 0.932794774345
752.979311888952 0.982726555249703 0.9325414425295
752.874895920468 0.982750846612985 0.9321966656695
752.689303681827 0.982770603014747 0.931967823042
752.428813307633 0.982786881544449 0.931885113707
752.388453075973 0.982809966791044 0.931573874326
751.961054084156 0.982815509598541 0.9313465281905
752.00647203931 0.982835666338687 0.931072373076
751.415737096996 0.982843898818052 0.930931062651
751.025629926737 0.98286648800018 0.9305925902745
750.595521249103 0.982877401083407 0.930419703833
750.316474459034 0.982884419241842 0.9301365454965
749.856201076193 0.982892375754515 0.929873525879
749.511135992959 0.982899645848787 0.92970733231
749.26447850228 0.982920675527115 0.929465509156
748.73281717167 0.982926471455584 0.929126801804
748.048592961431 0.982925637484904 0.9289458910945
747.672281779432 0.98292980104143 0.9286927636665
747.268789194984 0.982937880572407 0.928451305333
747.084570826643 0.982940466425838 0.9282097940285
746.228074074476 0.982937670788969 0.9279878818025
745.814580686541 0.982938755150149 0.927765733637
745.103525529302 0.982935220071373 0.9275629561145
744.713389086142 0.982937394138625 0.927411733869
744.198230305333 0.982934239333452 0.927251991838
743.652136825458 0.98294078919218 0.92691449213
743.310356135028 0.9829473468451 0.926587925999
742.620093966433 0.982934290663755 0.9265745559735
742.372405454356 0.982933959150846 0.926287633609
741.765876683926 0.982926346146518 0.9261715506665
741.254735733864 0.982920109316136 0.926075395108
740.44506639184 0.982915090769311 0.9258662633435
739.781086697256 0.982903868717698 0.925713936764
739.255411032225 0.982893535771036 0.9255835546695
738.887404079262 0.982888537398213 0.925491377175
738.161779776643 0.982875408847227 0.925339722615
737.515920496056 0.982859334312377 0.925262870443
736.96198506163 0.98284400334294 0.9250665174625
736.73224369942 0.982838747837474 0.924843907799
736.074403631981 0.982821195460578 0.924727300353
735.475739477107 0.9828132808312 0.924592089107
734.730393521954 0.982797398096085 0.924461939484
733.814933688918 0.982775396871306 0.9245056929335
733.068035225571 0.982752452278126 0.924367702139
732.579518553089 0.982743381805894 0.924288048213
732.143851297237 0.982723683945936 0.9241702165485
731.480320980028 0.98270301644709 0.9242675076285
730.730986703114 0.982679817565164 0.924239158117
730.079783991736 0.982666424369569 0.9241075558455
729.297983443735 0.98263944314603 0.9240453165235
728.604098971412 0.982615287262161 0.9239056958085
727.838668951717 0.982590704170564 0.923830294819
727.065851144916 0.982563940179219 0.9236028028015
726.119756048947 0.982535647223569 0.923408163244
725.857235507898 0.982521983064771 0.92335376275
725.37268938655 0.982504066184739 0.923218395229
724.860472469341 0.982474811937288 0.92324969147
724.310750227242 0.982459311043611 0.923065763303
723.674068813613 0.982432025765406 0.923011091501
722.884786277823 0.982401433178356 0.9230056377175
722.226723710411 0.982378450993694 0.9229799332175
721.399479438466 0.982342919890899 0.922963794252
720.598249222076 0.982313014595977 0.9228647713685
719.855948473598 0.9822830612663 0.922698407318
719.531326264408 0.982262698663047 0.922656451364
718.996089224737 0.982233384887086 0.922745083973
718.376217402691 0.982205964445848 0.922760638118
717.819761907031 0.982176970398364 0.9227376705065
717.100131550098 0.982135281473007 0.9227132679535
716.710550899562 0.982105442912977 0.9227229517575
716.056766543462 0.982076564651761 0.9226225734245
715.925113503806 0.982055523050126 0.9227446499855
715.396574780247 0.982022432467195 0.922810367059
714.955758339569 0.981998273207821 0.922873232271
714.477886684136 0.981963887705393 0.922870717315
713.699921025514 0.981927330362082 0.9229417653945
713.047460740837 0.981895656169007 0.9230330321875
712.805326742041 0.981875361906385 0.923131751646
712.072808557001 0.981835080267099 0.9232010852485
711.280181632095 0.981802966643883 0.9232200122
710.883167711141 0.981776089135249 0.923333950787
710.385876883403 0.981740163767638 0.9235408113765
710.096279103375 0.981710599962492 0.923735081826
709.550956984722 0.981675594254289 0.923818977238
709.08134211452 0.98164462722553 0.923892592471
708.579731981371 0.981610251793597 0.923949318298
708.192153612527 0.981580726153869 0.9240872958405
707.504862175011 0.981542199607957 0.924228174772
707.217151031368 0.981503016086663 0.924352093125
706.534598954391 0.981469534624048 0.9244350822235
706.179747467383 0.981442069042617 0.9245911230765
705.585905702342 0.981400587110052 0.9245780350865
705.184618861203 0.981366187136062 0.9247402213405
705.0765832745 0.981342436464463 0.9249137028455
704.538021492866 0.981299174460544 0.924986539623
703.958555585965 0.981264398077759 0.9251445119885
703.439959295196 0.981231335905709 0.925275279075
703.264302952372 0.9812027844006 0.9253776039605
702.831059461667 0.981163978688194 0.925500302419
702.371674412129 0.981126402564022 0.9255238936355
701.802111366937 0.98109671939989 0.9256475343235
701.225292046828 0.981052965774973 0.9256388987665
701.068476365709 0.981017606780235 0.9259582419195
700.70868604311 0.980983724299747 0.9260909608065
700.236468864484 0.980943818582936 0.926309320893
700.055345421247 0.980906045383685 0.9264784813945
699.899518689866 0.980877519970939 0.926690043432
699.757171898122 0.980855709978172 0.9268361343475
699.63363998667 0.980829071604359 0.927105903348
699.082620986329 0.980788763021162 0.927221392641
699.008570085778 0.980760093782093 0.9273695456135
698.938503849422 0.980728070343755 0.9274805164135
698.662872127687 0.980693269827694 0.927654338695
698.167471490731 0.980653326423784 0.927809942759
698.177594256694 0.980631326676828 0.92793207616
697.567161064662 0.98059732908694 0.9279977370785
697.530802516492 0.980572264411785 0.928185647914
697.231374440137 0.980545157992864 0.928302959344
697.139585809182 0.980528696950633 0.9284463526115
697.008378312628 0.980498773134663 0.928482875396
696.898741288102 0.980471870664294 0.9285529202255
696.924101902456 0.980449509543939 0.928708528401
696.851507000582 0.980426864284877 0.9288565681725
696.840815568101 0.98039780641266 0.929052424037
696.887148313828 0.980371613212214 0.929193742103
696.477384842237 0.980343426873033 0.929206690401
696.332805696066 0.980321204019239 0.9294147457495
696.500924355197 0.98030113634252 0.929687623064
696.160092112293 0.980276888604435 0.929814828146
695.868003741789 0.980246938724737 0.9300229209175
695.705181436439 0.980221233108825 0.9301761226415
695.602270652648 0.980197669437219 0.9303581841005
695.452648207637 0.980175818049335 0.9304706173395
695.593372883688 0.980150454456223 0.930713920601
695.566593290596 0.980130937719221 0.930960056751
695.632535322466 0.980107903181273 0.931170897324
695.344194245971 0.980082440756654 0.9312102432235
694.880903903757 0.980051407724219 0.9313347905295
694.922207253869 0.980041188729677 0.9315854290745
694.975839327936 0.980033502014259 0.93178807378
695.141128163318 0.980020876108362 0.9319874915435
695.229930248312 0.980008053710207 0.9321649002725
695.053128057163 0.979980364849944 0.9322864028255
694.825594180827 0.979957931213761 0.932335588568
694.635944719499 0.979935734152627 0.9324908723645
694.818609998402 0.979928903105901 0.9327293325235
694.547993911523 0.979905830087791 0.9327867887275
694.589111694283 0.979884772530182 0.933001710719
694.7700094849 0.979877718395926 0.933137470386
694.845970402131 0.9798754429051 0.933297520809
694.526363951711 0.97985314763661 0.933476301092
694.755659316799 0.979846476346045 0.9337567462765
694.928032070191 0.979841291908547 0.933904143624
695.162872406028 0.979835005098033 0.934074277409
695.405053895718 0.979829475079676 0.934330021685
695.424371948759 0.979817078272634 0.934516693859
695.581623308559 0.979811691215918 0.934708233829
695.792830307934 0.979806722028644 0.934844371005
695.940956093605 0.979801945593962 0.9348752533375
696.175314098935 0.979802274244294 0.935066996881
696.283726567314 0.979806286776526 0.9353367533
696.383860617506 0.979794174587266 0.935432180641
696.629162237298 0.97979697949403 0.9355905632905
696.775124688898 0.979785503742238 0.935855579137
697.122908191314 0.979781163720738 0.9360363787445
697.279761198121 0.979791101938571 0.936115546097
697.338568855333 0.979780455066786 0.936206330876
697.323058436979 0.979769971515221 0.936328920448
697.5489884296 0.979763144920369 0.9364394772925
697.906457022506 0.979760838682853 0.9365350130605
698.062853001716 0.979767401491745 0.93667497894
697.856887044263 0.979755543042984 0.936720013809
697.928950418241 0.979752882390862 0.9368306353175
698.21153667827 0.979743749651315 0.9369701035425
698.046393239714 0.979745322709253 0.9370400838555
698.44648566565 0.979747026472258 0.937185101746
698.456662647303 0.979745351305476 0.937303713594
698.540145405046 0.979747256136357 0.937398628682
699.15785978903 0.979762674905002 0.9375242124565
699.502904982381 0.979761482600468 0.937525963945
699.977177099204 0.979781108128912 0.937664319966
700.056303558093 0.979783838617103 0.937772908805
699.958376942344 0.97979428064706 0.937857072394
700.095789002427 0.979799249953649 0.9380114044665
699.994986345294 0.979791400245636 0.938085648979
699.805088375201 0.979778173098848 0.938138370586
699.754762774143 0.979785583358889 0.938317756316
700.193988571437 0.979802373247571 0.938444774885
700.594343149052 0.979814987674771 0.938465079295
700.64757680282 0.979816498641245 0.938492518615
700.512826081607 0.979822087716366 0.938514806705
700.752005968416 0.979829412543588 0.938551597713
700.847745229024 0.979832711620349 0.9385120822735
701.000457291624 0.979837982206049 0.938458395288
701.900866446145 0.979851769059029 0.9386062522085
701.901165351688 0.979871056115502 0.938659849236
702.218031998218 0.979882394917466 0.938663664319
702.536543396615 0.979900480088861 0.9388126747155
702.936698208161 0.9799080415533 0.938877009711
703.454355926555 0.979926543427327 0.938906080803
703.582976011328 0.979942929697012 0.9389840894785
704.043547858528 0.979961040073355 0.9390811877015
704.583131674643 0.979982936436172 0.939085188272
704.978493271648 0.979997556617986 0.939079538749
705.235470915922 0.980010478026426 0.9391663668665
705.441369189208 0.980014385045774 0.939211379273
705.851263205684 0.980035822617556 0.9391525031205
706.239175061953 0.980046483077071 0.9392277697575
706.266183307255 0.980064129788774 0.9392402804605
706.612218417592 0.980082900438547 0.939217207779
706.628714340899 0.980096966103915 0.9391509517055
706.956803273636 0.980105586163536 0.939133228942
707.021385451675 0.980115258429358 0.939112759103
707.342618806158 0.980137892793913 0.939023297235
707.309744336715 0.98014745743786 0.9389923593595
707.725768123181 0.980166001694723 0.9389731370655
707.596489368231 0.98017227153926 0.9389698506945
708.115519076336 0.980186651569708 0.938983171935
707.935979671193 0.980186718431453 0.938953454982
708.0304410201 0.980197944483455 0.938927073412
708.130262015273 0.980205395195403 0.938892109776
708.866538792132 0.980233533695973 0.9389257040055
709.222573360005 0.980248143448632 0.9388730847275
709.746540025473 0.980269258198347 0.9388227438425
709.869952887627 0.980285138730443 0.9387469003965
710.328298912791 0.980312307985055 0.9387485878345
710.285116089738 0.980323929179275 0.938713092652
710.274046365005 0.980323542140864 0.938699726146
710.868636020494 0.980344578279268 0.9386845858675
710.706150940928 0.980343288563675 0.9385402740245
710.883627265737 0.980350833688244 0.9384527405055
711.201800161562 0.980363337607629 0.938377994575
711.081098435815 0.980373439147447 0.938278317392
711.079966504907 0.980381114389899 0.93820632663
710.970442135402 0.980385829351556 0.938163124085
710.907457899349 0.980386327927407 0.9380251799725
710.851121353046 0.980394208614611 0.937914844256
711.032682675665 0.980401636666873 0.937915653032
711.269764520779 0.980415423486863 0.9379824477905
711.476281710447 0.98042643510245 0.937969243485
711.694666997276 0.980439016658477 0.9378996243205
711.753311344772 0.980440204578194 0.9379352969145
712.380182210306 0.980446805011116 0.93793694437
712.562541435639 0.980448675861286 0.9378207283685
712.940022662471 0.980461696529521 0.9378497336275
712.995254304448 0.980459144236672 0.9378830596085
713.495610445867 0.980475188278597 0.9378162805455
713.642763694336 0.98049291867346 0.937675465354
713.751905676636 0.980503927906502 0.937589013987
713.783798209585 0.980502118900463 0.9375555861185
713.690261722336 0.98050758305803 0.937407944452
713.96502555869 0.980513227602821 0.9373931104455
714.127428216686 0.98052629122991 0.9374813699855
714.480171399794 0.980542730158979 0.93750162698
714.623739652626 0.98055576729608 0.937453533151
714.635303123358 0.980549172676625 0.9375197249995
714.687263293892 0.98055070802325 0.937450248329
714.690636981861 0.980561258825337 0.937327629153
715.030323690257 0.980566138893475 0.9373591165915
715.169344188585 0.980581491828523 0.9372143438375
715.277332178947 0.980579801926133 0.9371783178325
715.198070581533 0.98058390424602 0.9370781954795
715.264457535882 0.980585936212201 0.937043348678
715.255609154198 0.98059704660593 0.9369865678675
715.145230367909 0.980598266205529 0.9368902240725
715.20498516039 0.980600676227271 0.936793811608
715.380540162857 0.980606979250011 0.9367090783185
715.612205755306 0.980602833411294 0.936793164036
715.277297155404 0.980598235061178 0.936734802667
715.264124040164 0.980597107709213 0.936669215447
715.508578839207 0.980607737474321 0.9366440329
715.398828719858 0.980604376073542 0.93660639004
715.461973308573 0.98060197613879 0.936584252363
715.400129259328 0.98059141463015 0.936645175692
715.640488633035 0.980584613538231 0.9366902701845
715.387722332198 0.980575651896853 0.9366569098555
715.282956992417 0.980572322160715 0.9365879725415
715.530902209351 0.980574250307898 0.936550354816
716.190809662843 0.980591464493469 0.9364737544295
715.816817142632 0.980572283234841 0.9365106025865
716.125842518649 0.980586712487336 0.936447495953
716.392612031359 0.9805914030771 0.9364662811875
716.656582296514 0.980593636426526 0.9364707456885
717.164635156476 0.980596513949583 0.936523549168
717.141398056933 0.980591860527301 0.9365784898275
717.124273867361 0.980595885093051 0.9364488210005
717.605775063835 0.980614121596741 0.936308481665
717.731121793833 0.9806028216843 0.9363151599565
717.814159370138 0.98059945138293 0.936308881128
717.777541962455 0.98058831798875 0.9363015047885
717.889179454518 0.980582548911344 0.9363594386365
717.950901283036 0.980578878470117 0.9362828837335
718.197702946872 0.980574892852667 0.93630851094
718.185039861489 0.980564586127275 0.936318451872
718.322442537161 0.980561328066876 0.936319706403
718.442553142721 0.980554494106958 0.9363501389535
718.19528020784 0.980534681528667 0.9363377603035
718.571136124236 0.980540037764578 0.9363173999115
718.885004158907 0.980543357247308 0.936269720836
718.864755239999 0.980544224276837 0.936271632582
718.689292604554 0.980532660069691 0.9363366712115
718.873333418062 0.980535302476614 0.93632357478
718.863673183257 0.980534557227149 0.9363431774445
718.784212533747 0.980532121910362 0.9363684804735
718.80650530769 0.980539266136616 0.936264544505
718.610493255253 0.980525040948365 0.936304405621
718.806254504822 0.980524595211102 0.9363419225945
718.513637890375 0.980511608477494 0.936340148383
718.500592666584 0.980514801527435 0.9361950757135
718.17957021501 0.980503805610252 0.936076817536
718.552885087459 0.980507675579979 0.936108044355
718.42482228671 0.980506072211236 0.9360830300005
718.448101835739 0.980499214425727 0.9361248186375
718.919701606769 0.980502299331478 0.936140576352
718.928846249652 0.98050251863977 0.9361204413265
719.468019292555 0.98051535252697 0.936152167689
719.480460238015 0.98051569649026 0.936088515429
719.909724479807 0.980527802787082 0.93610422745
719.92071525126 0.980521113257842 0.936029479
719.998271033058 0.980517389260416 0.9358705380585
719.876034917205 0.980494882380883 0.935834446437
719.877554657562 0.980483203448492 0.9358406183535
720.03396737278 0.980485805668734 0.9357708206985
720.020501820165 0.980482779572085 0.9357291288545
719.875651317455 0.980482543216047 0.93564932179
719.853458923859 0.980477357866756 0.935531674994
720.230834817878 0.980491932436285 0.935440586546
720.147351310594 0.980488803825007 0.9353735379405
720.303565507534 0.980498546136709 0.9353670365165
720.511226321034 0.980502279284138 0.935386762409
720.257015293867 0.980481012633345 0.9353065872365
720.116025207489 0.980468938979776 0.935351502357
720.266992442957 0.98047285116963 0.9353158882345
720.145124842177 0.980456924724661 0.935274558537
720.67126322522 0.980471573107897 0.935249067336
720.92589254035 0.980468770295194 0.935267958686
721.015250006758 0.980466006640974 0.9352200930865
721.040093832864 0.980468061800149 0.935224115908
720.981604717648 0.980465380015665 0.9352000711705
721.210322049096 0.980474523568695 0.9352196338015
721.332018890047 0.980477480380347 0.935257479927
721.650259684799 0.980488263038756 0.935227919762
721.901582727645 0.980490076394944 0.935267340929
722.105610456264 0.980492505404746 0.935226228274
722.484531294419 0.980504637477476 0.935246860917
722.575311150913 0.980516699553037 0.935145606845
722.639028516192 0.980516333451395 0.9352093201605
722.545947247089 0.980517627382026 0.9350474249315
722.860817948838 0.980524662619186 0.9349156685325
722.657114996633 0.980524224931525 0.9347745472225
722.904451335523 0.980541123995217 0.934644361246
722.74713997065 0.980538155300392 0.9345333652225
722.804239841855 0.980549295203425 0.934446702065
723.117397384782 0.980554452305214 0.93437456103
723.232180819481 0.98056555601211 0.934218203821
723.143248959794 0.980566205167326 0.934068931752
723.357136266961 0.980571125314383 0.933954402333
723.485414532003 0.980574129824809 0.934013301064
723.157407659909 0.980569795837911 0.9339623860645
723.304665010083 0.980567311818761 0.9338887887845
723.260336367171 0.980570375999995 0.9338355262255
723.367565994604 0.980573444351639 0.9337966199515
723.541820504721 0.980571760656668 0.9337199788275
723.716570846358 0.980572552477748 0.933680736643
724.002602473022 0.980585753446332 0.9336466079755
724.084495968267 0.980587218715093 0.933607669939
724.125510206067 0.980583588839361 0.9336028850715
724.068146459207 0.980584009074143 0.9334816668295
724.365998126111 0.980600555467534 0.93338873004
724.561475190621 0.980595584059509 0.9334873906895
724.957765519763 0.980600487471144 0.933503595152
724.79242675959 0.980589783203087 0.9335180051445
725.035962027101 0.980594813970967 0.9335063325805
724.756975429271 0.980586685715856 0.9334217420725
724.712769285279 0.980587254143223 0.933319592722
724.746670846134 0.980592819193273 0.933176978637
725.080270493628 0.980607189047873 0.933116064172
725.253122978831 0.980608208182056 0.9330909481775
725.052546219215 0.980606944703827 0.9329251632705
724.7085404085 0.980601903230341 0.932809077383
724.890355235542 0.980609235983153 0.9327742370375
724.798836448789 0.980610930938472 0.9327427640455
724.956226289087 0.980611128631152 0.9326893424295
725.166142581542 0.980614590884736 0.932672034624
725.208870190193 0.980616646610977 0.9325439379795
725.477150626046 0.980614052344185 0.9324976185745
725.634146411799 0.980615680168857 0.9324892713015
725.614330448562 0.980605534420319 0.93239649677
725.751297405394 0.980609507810254 0.93238826034
725.7944194116 0.980606365097303 0.9323572741455
725.468963661175 0.980594282225602 0.9322869313215
725.521203084068 0.980601756652753 0.932125552858
725.870366588059 0.980605654197824 0.93206769504
725.968600996527 0.980594820244736 0.932145729126
725.889239367536 0.980590817857076 0.9320355673365
726.001085635173 0.980597112284351 0.9321161486265
725.821075206728 0.980586802218803 0.932034496226
726.053729730896 0.980587341013837 0.9319676055595
726.136209563532 0.98058486634852 0.9318159522775
726.118060367049 0.980578996019771 0.931819591673
726.128173824165 0.980568454551527 0.931827220323
726.26185984557 0.98056976902713 0.9318345127405
726.354977414177 0.980564841100534 0.931804811575
726.565121680508 0.980563534682589 0.931793377027
726.506375322607 0.980559058742199 0.931767489883
726.461617257152 0.980555873891097 0.9318236835945
726.259876318756 0.980546700209872 0.931840655429
726.311651564461 0.980544604028627 0.931761271764
726.248193223003 0.980531484079508 0.931704063051
726.260112879647 0.980527797086554 0.931687418243
726.372532699908 0.980519632458094 0.931594086099
726.116239931382 0.980510301232403 0.9315811475065
726.027449540898 0.980497027783497 0.9315288512815
726.061363775031 0.980487289631709 0.931596410185
726.233359846267 0.980483141163063 0.9317006041585
726.523137266525 0.98048470854275 0.9316998046995
726.924866212915 0.980491641713339 0.9316803727765
727.059047696048 0.980494790426001 0.9316256505785
727.058854235005 0.98049560297172 0.931589998767
727.4625108838 0.980500036321641 0.9316741193755
727.465125564622 0.980492652469032 0.931836856334
727.742499471004 0.980495721640659 0.93190231658
727.987338801181 0.980501056216147 0.9318408240115
727.960961496056 0.980489834160574 0.9319046293395
727.952897522818 0.980485126502279 0.931982237846
728.284848445559 0.980487075603338 0.9320016446735
728.110889781832 0.980473365206502 0.931964401697
728.321063291714 0.980469677624798 0.932067396428
728.196971246994 0.98044228020039 0.932113383689
728.36063937268 0.980438585171851 0.9322057447375
728.453957621038 0.980431916501135 0.932208057556
728.310780130244 0.980422978450799 0.932268365047
728.358137570163 0.980415735753977 0.932277667189
728.460280503795 0.980414799755295 0.9322613279835
728.907657758422 0.980422708269804 0.932268268696
728.795742823609 0.980407085705399 0.9322961878855
728.969983273159 0.980401092801234 0.9323263688975
729.28005682234 0.980395857260617 0.932465070535
729.456588174463 0.980384796195886 0.932537837614
729.3744046679 0.980371609570414 0.932587060277
729.347932372423 0.980369835054139 0.9326566042795
729.794942460515 0.980383208334575 0.9327754656295
729.497403806191 0.980371587040612 0.9327410917535
730.029484005376 0.980389238021969 0.9329126995905
730.228850773429 0.980386377995289 0.9328956924015
730.358150129223 0.980379989259081 0.932969229494
730.715292038456 0.980377416569354 0.9330859926975
730.697784859614 0.980363000844913 0.933138222686
730.87997097237 0.98037163893312 0.933245879459
731.339769981529 0.980376989175818 0.93345322652
731.682147644533 0.980381542179315 0.9335317408715
732.319589230958 0.980397797043873 0.9336291617285
732.64285849885 0.98041550434166 0.933719050418
732.917578861038 0.980429002752243 0.9338905833155
732.950282191292 0.980431769354243 0.9338834487355
733.096650738045 0.980424528700669 0.933962447811
733.319665156815 0.980436214915304 0.9341291738075
733.970306705524 0.980456069058486 0.934249859732
734.126581607671 0.98045399161962 0.934378138378
734.233016881714 0.980456086143545 0.934485637934
734.582708932474 0.980461652314492 0.9345716576085
734.653425649963 0.98045937738676 0.934647177794
734.677070520316 0.980466400287511 0.934584820592
734.751725599704 0.980457961787355 0.934627563072
735.156845501866 0.980476398161134 0.934729808879
735.066104019428 0.980470156626139 0.9348563805325
735.398426048631 0.98047988873507 0.934950572402
735.894909959184 0.980496799248777 0.9349828471735
736.553815976868 0.980511520519912 0.9351770029965
736.585207234699 0.980505286587216 0.935225464734
736.68251059531 0.980505396125057 0.9353394659025
736.959454204512 0.980523978665928 0.9354982843235
737.34758544484 0.98054727733535 0.9355755472875
737.676726430796 0.980561141159772 0.9356466385395
738.139836273445 0.980581741011716 0.935654346983
738.74597650532 0.980603601104416 0.935726285352
739.007591369727 0.980617779841902 0.935741752669
739.172331067729 0.980619613921917 0.9357680390865
739.149407611642 0.980627272994298 0.9356845481425
739.402678020116 0.980639762753555 0.935693801502
739.765515578321 0.980657886669211 0.9357987372695
739.975472702958 0.980666512239516 0.935777645703
740.312627988082 0.980685581948145 0.935815374112
740.405996286111 0.980699478822192 0.9358031042855
740.544351109573 0.980718773530319 0.935953651134
740.948221798929 0.980742249574291 0.936027224975
740.996863775212 0.980747987027203 0.936001589353
741.000618220735 0.98075509095223 0.9359934325295
741.18875393563 0.980761905664234 0.935973887995
741.419447805858 0.980772194460559 0.936023228803
741.656674087916 0.980782310318184 0.935985195407
741.590221254347 0.980776184198687 0.935979877113
742.159615135624 0.980798523959887 0.9360697960775
742.491444349751 0.980815435146641 0.936175767025
742.771173235195 0.98083010225672 0.9362045443255
742.884152533114 0.980845805077708 0.936246499733
742.829618734759 0.980847823487931 0.9362356020765
742.924932269461 0.980845617343652 0.936279597324
743.050128953817 0.980859200071068 0.9363131257635
743.566317961609 0.980875449605077 0.936419762963
743.860454897671 0.98088627146409 0.9364217464135
744.454066760339 0.980921924227636 0.9364862924785
744.715626660609 0.980936863238932 0.9364369723075
745.239760132044 0.980963537818791 0.9364290885595
745.679654714051 0.980969503872218 0.936449022776
745.896593458618 0.980980169575638 0.936369415595
746.484254081277 0.981000126392697 0.936406719204
746.508008343607 0.981012196242079 0.936416826538
746.475434878791 0.981019181831162 0.936421799559
746.729173929145 0.981035852094024 0.936490448165
746.774990848464 0.981053693382629 0.9364339272905
747.164000352043 0.9810767508318 0.936346992983
747.009140064293 0.981082724768097 0.9362867789795
747.208144207751 0.981096009268803 0.936319855311
747.222932209802 0.981112601182599 0.9362825415285
747.334914137337 0.981119199028715 0.9362180472675
747.273887995855 0.981129260552014 0.936222650217
748.295937221462 0.981159756614145 0.936306171324
748.697470251848 0.981181855556152 0.9363629869105
748.693841291095 0.981186525132749 0.9362657226945
749.122218293595 0.981203695132131 0.936170305148
749.062148640829 0.981208513948939 0.936179014814
749.091987300132 0.981208340747323 0.936166017603
749.324010425166 0.981220993587238 0.936133437291
749.335344025339 0.98122896519759 0.9360894891185
749.44224681731 0.981234890381434 0.9361068713775
749.756066854909 0.981257529286214 0.9361270744705
750.44341506016 0.981282175687934 0.936282419925
750.578282667725 0.981289632549348 0.936188953075
750.375254668959 0.981284734662625 0.936270329183
750.52903149948 0.981298409306642 0.936198569186
751.223103136388 0.98132703617201 0.9362045910685
751.392531021821 0.981335164695627 0.9362535893255
751.592650893107 0.981343580342475 0.936267535488
751.940552969484 0.981363504185016 0.936299427272
752.14265151561 0.98137224701191 0.9363164992905
752.575101765713 0.981391114557704 0.936382767178
752.898019116238 0.981413671198503 0.936291874781
753.079267619003 0.981420115965689 0.936290239218
753.697173123528 0.981441105919191 0.9363047087125
753.833758992924 0.981456022882972 0.9362821779005
754.113534751976 0.981461576416574 0.936139110953
754.841383863808 0.981490376823972 0.9361182860275
754.964647558897 0.981487990202265 0.9361840786535
755.001649790334 0.9814968635017 0.936176778632
754.978595260049 0.98150916064215 0.93615220554
754.998958356689 0.981507041510678 0.9362089014825
755.370365128781 0.98152574547088 0.936202929634
755.768228717572 0.981545787586191 0.936151510541
756.024564351646 0.981556066926894 0.936063168131
756.362540628657 0.981572187345174 0.9360569559735
756.436012146968 0.981582405016028 0.936040918561
756.666021188363 0.981598684853219 0.936069220191
756.777910869483 0.98159754508227 0.93610684118
757.250112126319 0.981615378787173 0.9361600168575
757.412146632366 0.981625896263774 0.936181632867
757.228999651447 0.981619013276157 0.9361043809015
757.4158012242 0.981635781800355 0.9361269530415
757.518819986194 0.981648227252422 0.936117355619
757.255895907228 0.981653866586877 0.9360447552915
757.496536385113 0.981668161743086 0.936045856603
758.091532758717 0.981685785242835 0.936164903544
758.453109704418 0.981700265088165 0.93609883003
758.714165055184 0.981717003392178 0.9361395370835
758.829525475289 0.981722113946711 0.936132276411
759.007182524037 0.981734859635386 0.9361514430085
759.091354433945 0.981734688652125 0.9361482987755
759.407603978012 0.981755605341554 0.9361219490465
759.292790154797 0.981754635021807 0.936177134252
759.480416483275 0.981760490165308 0.9362496501055
759.543417583681 0.981773874028476 0.936250502218
759.841915115221 0.981784159201086 0.9362611271825
759.554462629505 0.981777413855655 0.9363546751625
759.573286079824 0.981787340727924 0.9364146825605
759.701403852018 0.981795441018901 0.936352624984
760.224212939583 0.981816338591295 0.9364002126535
760.310925976366 0.981822277737757 0.936469759786
760.5946216024 0.981836422099632 0.9364717488355
760.363283386162 0.98184192067647 0.936384870558
760.50973269907 0.981857240462844 0.9363585582755
760.184385934874 0.981853951975144 0.9364297360735
760.334333858924 0.98186731120256 0.9364203605675
760.331028870959 0.981871099615403 0.936370406137
760.508613300551 0.981889545192095 0.9364104634595
760.659940796502 0.981896155350828 0.936482994144
760.652610787102 0.981898845994118 0.9364749347605
760.985526390922 0.981921915157136 0.9364969244365
761.446186548367 0.981947575484347 0.9365419699075
761.339591232248 0.981949229787876 0.936580024538
761.331230115325 0.981948033989472 0.9364900532155
761.180213734411 0.981946146285301 0.936508542399
761.227468178767 0.981956663399915 0.9365200625785
761.750222291325 0.981986459606498 0.936514223998
761.996773849151 0.981997125433528 0.9365469306035
762.29274913766 0.98201959362095 0.9365564269235
762.460941771197 0.98203357634803 0.936537540512
762.547509097491 0.982037919937138 0.9366059930375
762.756924741703 0.9820586386597 0.936594470287
763.159519725645 0.982083731762699 0.9365956745515
762.94191685298 0.982095250096615 0.936538606873
763.09927593528 0.982108125664052 0.936607237645
763.172358830301 0.98211192748342 0.9366347387115
763.452355335783 0.982134335298649 0.9366717718665
763.391549379751 0.982145048319507 0.9366593329085
763.446937786424 0.982154868289292 0.936729653844
763.514535774747 0.982176183018064 0.936763081664
763.396611384318 0.982188975109577 0.936700735493
763.536320337812 0.982207507648912 0.936697501253
763.680830137484 0.982218714077199 0.936557831831
763.840150611663 0.982239196272035 0.9365563819355
764.0054970253 0.982262410283006 0.9365177448705
764.213236992809 0.982283139682682 0.936560152589
764.157921110762 0.982289150232796 0.9364364313615
764.242796012421 0.982306993808483 0.9363948754925
764.496441352376 0.982324996648898 0.9363656331625
764.335133608789 0.982343519439921 0.9362386360745
764.436111792853 0.982362900104877 0.9362946141345
764.481750411648 0.98237879784163 0.936264963178
764.764896547583 0.98239931506445 0.9362258395205
764.880457125539 0.982416223186453 0.9361873042645
764.892083368892 0.982432031554356 0.936073344532
764.96768288614 0.982455079962735 0.936023181172
764.996077441379 0.982470869007133 0.9361442091425
764.702893335149 0.982473180676603 0.9361225734865
764.576714731558 0.982492901306226 0.9360212170185
764.634394960767 0.982510175610628 0.9359602191825
764.773495847093 0.982524361788336 0.9359274575335
764.665947736166 0.982543670925139 0.935763769288
764.561790183847 0.982559089002453 0.935712424504
764.301607605215 0.982563162975756 0.9357125753865
764.299920378611 0.982580325653484 0.935681048545
764.008834980894 0.982591835889752 0.935632838753
764.120280004066 0.982605432226553 0.935626560179
764.202068528254 0.982632949368982 0.9356265917325
764.183286821064 0.982653298822298 0.935641708201
764.004909089151 0.982663585435343 0.935569686923
764.249685962607 0.982694738594856 0.935487515108
764.269772433891 0.982704836120527 0.9353866917855
764.020404008609 0.98271245926123 0.9353158463545
764.262273192387 0.982735955519601 0.9353588830035
764.103617749002 0.98274684485576 0.9352650720385
763.755230247673 0.982753480105385 0.935231380779
763.868870610076 0.982778845317167 0.93509365571
763.927090521139 0.982795458383819 0.935063024434
763.669781195663 0.982810863404343 0.934890830976
763.427770512469 0.98282025710056 0.9348496307705
763.421342160125 0.982842410868626 0.9348139693645
763.38718002518 0.982855925118272 0.934683659492
763.658084961682 0.982880351887816 0.9347649750355
763.476826789912 0.982895894973994 0.9346411553475
763.484300431158 0.982922574590517 0.9345441565495
763.18316582675 0.98292234623152 0.9345553672575
762.630020434222 0.982922784012147 0.9344871894815
762.622362370947 0.982949388966616 0.9343676531285
762.402762637487 0.982962443772521 0.934286883528
762.351850327014 0.982978997786719 0.934249816921
762.250272801901 0.982995081945087 0.9341489525495
762.484123633383 0.983013527143086 0.934072103935
762.301721027252 0.983029319806045 0.9339347336765
762.264637195428 0.983047716926808 0.933794730222
762.011750649273 0.983055530685333 0.933693480514
761.939498066315 0.983072043371589 0.9336138401245
762.169579442645 0.983103362524814 0.933467137112
761.948060746125 0.983108929557669 0.933465909671
761.812677795104 0.983127811130761 0.933357437963
761.218561356311 0.983123471455113 0.9332424188175
760.928583021175 0.983133627696169 0.933127823232
760.767051232735 0.983138050184028 0.933108642724
760.46879548847 0.983146515534069 0.932935739684
760.299467213454 0.983157661238913 0.932804596711
760.161200003624 0.983166068604921 0.932688047292
759.667494813621 0.983166130395484 0.932668824361
759.829527119529 0.983182695586176 0.932654028001
759.386527027903 0.983186563923901 0.9325956736595
759.326901167419 0.98319671042601 0.932600882834
758.931751024806 0.983202925797709 0.932490061749
758.718577236626 0.983207184838994 0.9324175112695
758.753047745357 0.983222201465416 0.9322967234515
758.754106317245 0.98323706696374 0.9322278448995
758.445540254421 0.983241496626101 0.9321268074715
758.164106273512 0.98324596484677 0.932097447694
757.9755915652 0.983260324049665 0.932119063745
757.843244356898 0.98326342290593 0.93217714206
757.71512320184 0.983270987963864 0.9322384915975
757.353015170106 0.983267975170611 0.9321883842005
756.978254763885 0.983260910872015 0.932095384438
756.896537869992 0.983268542931096 0.932103057267
756.672102947812 0.983271729470703 0.932023387029
756.724680227808 0.98328072373555 0.9319922748335
756.436534296899 0.983273882080814 0.931869799677
755.906798726526 0.983257805848619 0.9319129036155
755.813114026775 0.983267734807242 0.931802163527
755.593847335361 0.98327654224035 0.931784437924
755.375535489151 0.983286000435551 0.9317461235485
754.748331813429 0.983275003696976 0.9317027773555
754.600923348485 0.983277247414853 0.931620178691
754.47210419664 0.983279658674865 0.9315918438835
754.094556335636 0.983273350830353 0.9315051451525
753.723345611639 0.983272196470041 0.9314043522975
753.326097619359 0.98327300278983 0.9312424422675
752.988453076066 0.983268403089551 0.931241978394
752.549546426693 0.983255133143887 0.931204968374
752.243347975641 0.983249201097485 0.930981595514
751.979251575389 0.98324036085807 0.9309306643645
751.864057276493 0.983237033918895 0.931008525575
751.428188526766 0.983233039516921 0.9310248040805
751.273527604831 0.983231864344248 0.9310884368695
751.151458398624 0.983233194999655 0.931173465603
750.652054808257 0.983228386271083 0.9311722071175
750.197110784307 0.983227724489118 0.931160671393
749.709114802546 0.983217887860938 0.931195113304
749.560189075431 0.983215089512014 0.931169406833
749.065442013507 0.983210784026758 0.9311002107705
748.918087836656 0.983216660066275 0.931066123844
748.455098141399 0.983203349566415 0.9310526190805
748.463302936379 0.983200865104811 0.931154573168
748.277186482186 0.983200314699946 0.9310969847745
748.08158703318 0.983195910396557 0.9311733191575
747.614338643795 0.98318851782163 0.9310911832365
747.185865235856 0.983178261151087 0.931068540534
746.88312323293 0.983163073275878 0.9309859311015
746.394565203482 0.983158650909847 0.9309250660845
745.934876194459 0.983145223369844 0.9310097471475
745.306477939573 0.983122409513832 0.931083329538
745.153620633703 0.983116276439034 0.9312294612235
744.800791378732 0.983110210134095 0.931197448463
744.521299795058 0.983098318190505 0.931216234905
743.988571467794 0.983093879120157 0.931178304294
743.590973009998 0.983082797572282 0.93106176452
743.423625456595 0.98307972652599 0.9310717463885
743.130534466075 0.98307251097814 0.9310952046335
742.834514121755 0.983066432270396 0.931240291974
742.437480213218 0.983049103667515 0.9314123718205
742.299541862862 0.983043466495853 0.931462791468
741.990892210877 0.983036509818466 0.931399621464
741.572005667433 0.983026237526116 0.931468313416
741.261553502597 0.983006451359631 0.931483401476
740.749468386842 0.982995319612139 0.931539759848
740.327388722203 0.982980478873278 0.931656455006
739.872834945161 0.982964697147367 0.931625844172
739.514487410523 0.982947128086701 0.93164920579
739.300026949849 0.982929980595515 0.931760270256
738.826031111092 0.982908836579484 0.9319665913785
738.350028287068 0.982892830577998 0.932043339422
738.208610941377 0.982886373797259 0.9321175406765
737.584380461303 0.982868453990741 0.932144744009
737.582240248122 0.982860372996392 0.9324043407035
737.604190102117 0.982861792855804 0.9324730640575
737.2977846794 0.98284180966093 0.9326281019425
736.87973689689 0.982829096662618 0.9329010761835
737.084879449147 0.982829105366138 0.9330528118145
736.991547163004 0.98282497339663 0.9331166230945
736.809865359401 0.982815122406352 0.9332682382565
736.392944107653 0.982802734119727 0.933302981727
735.951921495493 0.982784457823437 0.933284904678
735.512831591781 0.982760781321154 0.933435641398
734.981016094381 0.982750191421347 0.9334998205215
734.618188244312 0.982734407866067 0.933399916414
734.353449319682 0.982721987431182 0.9334667086655
733.780983740907 0.982701137337849 0.933584338471
733.356052935471 0.982682642128662 0.933602990234
733.174237913883 0.982671308753824 0.93375736157
733.017727898768 0.982664407210379 0.9339085252615
732.540658840262 0.982645507014188 0.9338705826335
732.031619738878 0.982625535815691 0.9338847023475
731.91512919817 0.98262169165069 0.93398513078
731.713570957849 0.982610655963943 0.93410135533
731.350978159972 0.982595713220181 0.9341528897545
731.139134656229 0.982588917667369 0.9341763859055
730.822650399412 0.982583754401012 0.934339816263
730.418391580266 0.98256818755501 0.9345274361785
730.446901927218 0.982571097184013 0.934549197727
730.31736244816 0.982561647236605 0.9347989436525
729.903972979369 0.982545019140951 0.93490113577
729.555707517065 0.982530395443841 0.9348862077425
729.334622873514 0.98251415064774 0.934928041789
729.30150225129 0.982508707864243 0.935034687383
729.218826642119 0.982506101841656 0.9351458525285
729.23716367615 0.982505206833198 0.93533366243
729.169160126437 0.982496472073301 0.935482532187
729.19642996085 0.982499039343622 0.935591477611
729.090080226193 0.982494745339363 0.935745766844
729.014077176349 0.982491412494578 0.9358234344355
728.935766084864 0.982486969479201 0.9359316384405
728.887425582854 0.982477723764624 0.936052780349
728.570065181384 0.982470000064818 0.93606114843
728.557659158167 0.982472390619501 0.9362245847545
728.434185112972 0.982464482036319 0.9362707337145
728.20603539982 0.982449807892685 0.9364231508435
727.736005139823 0.982436094121657 0.9365369448325
727.678817268174 0.982432215642702 0.9366392452125
727.848490273363 0.982429758961227 0.93681390309
727.400944824229 0.982412150406666 0.936801145296
726.772891279844 0.982400210527726 0.936881104706
726.763825298819 0.98240302954792 0.9370284148575
726.701853291772 0.982406156742071 0.9371627398185
726.739240864064 0.982403165598125 0.9372756240305
726.73662672256 0.982402722066471 0.9372812769535
726.192279729898 0.982384158751055 0.9372391121935
725.760430758629 0.98236853021955 0.9373302948195
725.351175577311 0.982354002514104 0.937347348182
725.451998016358 0.98235425601389 0.937521320334
725.468027625778 0.982357129736138 0.9376154953495
725.881723144994 0.982372164725146 0.937815111918
725.693108470512 0.982369637238079 0.937729741141
725.624839701419 0.982371138023127 0.93787765259
725.602246877948 0.982375754840482 0.937973584013
725.330746893428 0.982369146479303 0.9382602062565
725.310255762004 0.98237626190204 0.938304899319
725.168696047421 0.982377187298643 0.938347896217
725.182513753043 0.982372975782067 0.9384428486455
725.061333432977 0.982365399296912 0.9385795013015
724.857831521503 0.982358019667092 0.9387596158125
724.303260685953 0.982344524237589 0.9387951698175
724.435022961381 0.982343779962339 0.9388310013545
724.187119964 0.982340459478925 0.938858848625
724.000951857459 0.982333473873363 0.938977165867
724.182932300123 0.982341445901245 0.9390236144495
724.088035550727 0.982339464317885 0.9390977108145
724.122874042628 0.98234365697244 0.9392112153145
724.056812756312 0.982342053935064 0.9392933658005
724.000961982155 0.982345236589057 0.939470481864
724.035722060289 0.982353473828657 0.939573855384
723.749957953377 0.982350388736712 0.939618382888
723.706381359711 0.982348254794871 0.9397032366795
723.779289365631 0.982355704557129 0.9397888083265
723.613701147689 0.98234859976598 0.9399384859625
723.798229482639 0.982352315364783 0.94009355888
723.616639804388 0.982349370877559 0.940239206426
723.338588721714 0.982340088042104 0.940279152745
723.238872858902 0.982340569925203 0.9403087970365
723.313399255054 0.982344559746603 0.940376857142
723.292521822543 0.982344041061591 0.9404175449255
723.181806610162 0.982341942956099 0.940518152481
723.330959130874 0.982353051457408 0.9405852432755
723.358669077013 0.98235735260449 0.9407293590415
723.325903812751 0.982362778903862 0.94088106126
723.502787068139 0.982369940585293 0.9409990791945
723.600385603231 0.982377913711687 0.941078381739
723.187797322934 0.982370272602232 0.94111493536
723.528071536812 0.982377829600297 0.941219858065
723.770745277796 0.982389772730086 0.9412890367515
723.581088620798 0.982383479322545 0.9413769750665
723.467002822783 0.982384028680945 0.941389616388
723.363794773285 0.98238993585842 0.9414823968385
723.398353355513 0.982394862787263 0.9415452208555
723.31359653635 0.982405231103095 0.94165672332
723.248948230271 0.982410440731216 0.9418366748215
723.07738258792 0.982416200965111 0.941864879843
722.83127654981 0.982407197705667 0.94196637265
722.6989464254 0.982414643497873 0.942149512127
722.715167439573 0.982425044728776 0.9422343470435
722.75661535574 0.982439217076807 0.9423859327695
722.832715694055 0.98245375857969 0.9425018686625
722.674613354251 0.982460678384394 0.9427141349035
722.486513459853 0.982457065016627 0.9428672954265
722.719828437395 0.982470717071803 0.942922479517
722.791819232532 0.98248796524481 0.9430385068615
722.760877072078 0.982499195661112 0.94302017391
722.922866185195 0.982508191653936 0.9431238028145
722.761981674109 0.982512137705649 0.943022827691
722.715838646998 0.98252042923492 0.942953888371
722.796038154096 0.982529715092318 0.942942807664
722.61693655795 0.98252123327905 0.9430262435225
722.737945990698 0.982528556420393 0.943077055496
722.803155646874 0.982531926698633 0.943224786054
722.838056259189 0.982541155339144 0.9433399247575
722.802431183531 0.982546053450563 0.9433592314335
723.157432595903 0.982561320641924 0.943378961465
723.010217273984 0.982565701867921 0.9434391029955
723.193940958365 0.982580169848736 0.9435045841815
722.876626403241 0.982582598482045 0.9434789172635
722.560734310105 0.982580400124461 0.943523073009
722.245907762184 0.982579347208534 0.9435892076015
722.263201012864 0.982583742019953 0.9436283667925
722.264655877612 0.982578794810411 0.943748562608
721.984719683073 0.982577327943044 0.943791183564
721.88833157472 0.982575254886538 0.9438747683215
721.695418945474 0.982580841858176 0.9439240537805
721.335826183954 0.982580339800629 0.9439593021235
721.578295998712 0.982594274376748 0.9440576432325
721.643387503799 0.982605967017933 0.944118310076
721.289718205829 0.982606839708372 0.9441120619235
721.682915296869 0.982622187719438 0.9441788350655
721.338311007979 0.982624260244638 0.9441260661545
721.217695349786 0.982629261142514 0.944131399868
720.809321316902 0.982628197121831 0.944043756156
721.033997445605 0.982643647368742 0.944022856565
720.869279124299 0.98265059166991 0.9440831360875
720.949413487906 0.982665243358627 0.9440019818055
721.068570331305 0.982673735871114 0.944121380621
721.118212897064 0.982678999558016 0.9441443509875
720.813525436472 0.982674469296021 0.9441532449275
720.342809428382 0.982668737799972 0.9442013733445
720.153670554124 0.982666970254713 0.944192899521
720.098903245129 0.98267443711044 0.944320441205
720.343580927724 0.982689214249258 0.9443549137665
720.561493827364 0.982703276338223 0.9442918186695
720.509847482776 0.982700283391699 0.9443034664165
720.692877901064 0.982706419543226 0.944289225372
720.761891889164 0.982713389580685 0.944238097628
720.963290282659 0.982721859682522 0.9441788124285
720.818476738103 0.982728282938885 0.944110961598
720.950103739473 0.982738611108131 0.9441701939625
720.525947481758 0.982732032913022 0.9441867777535
720.214402460722 0.982737027766057 0.9442135791535
720.113601896638 0.98273792365252 0.944270792322
720.370831522588 0.982751919731679 0.944407449177
720.066879845913 0.982752307378235 0.9443484825795
719.91109321619 0.982741547782445 0.944369826905
719.394486062754 0.98272617445236 0.9444886151845
719.260400922397 0.982736001202135 0.9444493602475
719.209614078573 0.982734238228902 0.944463648776
719.308640833533 0.982739206366513 0.944416225725
719.063262250424 0.982736861753707 0.9444971161045
719.034051917914 0.982736477238338 0.9445314958565
718.773524777272 0.982731577739513 0.944562462863
718.33095632547 0.982728547385567 0.944510036258
718.365782848965 0.982729046342016 0.944592708016
718.264306028065 0.982716352593682 0.9447195932155
718.123149586518 0.982716336987256 0.944793059642
718.27262249459 0.982718141662718 0.9447696595935
717.859677038873 0.982713745684742 0.9447866535435
717.468194878239 0.982707397216321 0.944743852461
717.334930338808 0.982712060100638 0.944666487694
717.411157710026 0.982708168360222 0.9447195611555
717.652378862876 0.98272054359981 0.9447938077515
717.568844632261 0.982714774485688 0.944807254488
717.396954408577 0.982712041505168 0.9448638801185
717.294668184117 0.982708883763635 0.9449626779485
717.306732364405 0.982719474767053 0.9450016105125
717.191521408569 0.982716836337076 0.945024758072
716.819077826941 0.982705725913589 0.945004376799
716.715521967017 0.982704674047413 0.944984797298
716.824453625911 0.982705444114232 0.945082934055
716.500922034318 0.982693141069753 0.9451069960215
716.354656451339 0.982692453434823 0.945204470588
716.377416692174 0.982687011760426 0.945295119691
716.521096093158 0.982688247388223 0.945381747256
716.497567843508 0.982688417766931 0.945436873056
716.373472843714 0.982690136131907 0.9454990742815
716.4986595664 0.982687086440035 0.945628951105
716.361085372496 0.982686162944452 0.945625648762
716.312569178371 0.98268447643245 0.9456754794365
715.990967961 0.982675566740679 0.9457247789405
715.882482069281 0.982669010669247 0.9457883139785
715.795753950958 0.982665547325081 0.94587516598
715.607843105011 0.982665349284782 0.945873418851
715.619589786267 0.982671411411075 0.9459137102715
715.533404482464 0.982673191299784 0.9459411508135
715.418901525203 0.982671505913151 0.946041832502
715.346042651342 0.982670469604941 0.9460522128255
715.271192031575 0.98266915306739 0.946094875543
715.037271074585 0.98265545098555 0.9461325898615
714.901142837386 0.982645151596251 0.9461800412325
714.930316045611 0.982643729034529 0.9460749432655
714.868305543797 0.982640469901577 0.946011340972
714.626086960937 0.982633709071718 0.946041467799
714.666235338728 0.982628491553588 0.9459039337975
714.730925674173 0.982629982554695 0.9459850036815
714.880974313201 0.982627256186649 0.9461176020745
714.881864161132 0.982624561741566 0.946208364234
714.857253592752 0.98262211649452 0.946284364528
714.790852386882 0.982617724364325 0.9463278281565
714.569172157994 0.982608367564885 0.9463770782065
714.398725696651 0.982596356975419 0.9464056151455
714.335392007018 0.982590812091474 0.9463855230425
714.278429606259 0.982585078307257 0.946453050618
714.01820587028 0.98257507574176 0.94643880085
713.915712152596 0.982563848801965 0.9465008054685
713.69552141338 0.982553539014888 0.9466375779405
713.738487973472 0.982544701944836 0.946769503277
713.763906710111 0.98253881505046 0.9468990338745
713.469908383293 0.982527005824083 0.9469191508345
713.253239789526 0.982511821637922 0.9470146954455
712.881275954436 0.982491411330544 0.94717304076
713.088684678245 0.982491364105435 0.9471632047575
712.876001234596 0.982483843482748 0.947240819469
712.525897134327 0.982467877121218 0.9472351443155
712.674546548508 0.982466053733467 0.947336891903
712.572138604384 0.982457574229737 0.947425196835
712.268936903307 0.982444665977712 0.9473925926245
712.571007498875 0.982444967084647 0.947560098993
712.755528549543 0.982438904062279 0.947696277532
712.730355997723 0.982433306536769 0.947790132884
712.778153811727 0.982432243047727 0.947922546148
712.875703754509 0.982435392920405 0.947894031573
713.012670258748 0.982431819316752 0.9480684550415
713.01716138113 0.982421277161281 0.9481433645115
713.532840765948 0.98243116698569 0.9481876038365
713.411454827553 0.982423563942698 0.9482976813165
713.310338791632 0.982421105569697 0.9484360274655
713.305385933963 0.982413910383872 0.948555808218
713.038648779016 0.982401755899636 0.948665034357
713.193676265373 0.982400629286134 0.9486889237955
713.088243326689 0.982397045901525 0.9487529743825
713.328560632239 0.982392388629596 0.9487907177825
713.154011198714 0.982377522107862 0.948914601907
713.313584674044 0.982385809775228 0.9489731295495
713.336631684133 0.982385961506605 0.949084623991
713.176734021726 0.982377605371319 0.949178575538
713.366944030005 0.982376014543314 0.9492739523355
713.564081436424 0.982366335910098 0.94939771713
713.627324174553 0.982363810607143 0.949503348273
713.55091058473 0.982351474757008 0.9495191484805
713.698329889939 0.982348256496252 0.9496206340505
713.392404969638 0.982335535961824 0.949687803778
713.368105432831 0.982334198627532 0.9498193411575
713.784179322195 0.982330861460966 0.9499212735355
713.870464907162 0.982331205453355 0.9500037211255
713.592038111353 0.982319775183715 0.9499649628215
713.73941515399 0.982315308164668 0.9501010457015
713.639613098005 0.982304063473356 0.9502179074685
713.744486332542 0.982304048110076 0.9502977492235
713.693899748199 0.982301169616212 0.9503460032425
713.562264718515 0.98229009783894 0.950381363958
713.752937094018 0.982291846044013 0.950481668062
714.21189388378 0.982301628912303 0.9506247290435
714.514335241099 0.982311119233944 0.9507239073295
714.400265430073 0.982305229935998 0.9507701230595
714.63624076926 0.982311015848355 0.9508010603525
714.958293759116 0.982309764796103 0.9508863084635
715.352446024522 0.982320440384586 0.95100975884
715.181477512079 0.982312059774491 0.9510974026645
715.132850153732 0.982316239743074 0.9511323438255
715.393111216358 0.982325432253354 0.951118399264
715.382537204461 0.982328382008998 0.951251562012
715.389242058014 0.982330320038525 0.9512751323425
715.36803831271 0.98233129109855 0.9513420514875
715.714410956136 0.982338586936495 0.9513936818395
715.859033028719 0.982337592207133 0.95137771845
716.102770404225 0.982341707742457 0.9514913690525
716.077574087465 0.982342351841495 0.951521709541
716.398485400356 0.982355501101565 0.9516780701625
716.77566617878 0.982361488804865 0.951806171779
717.086941864374 0.982360271797148 0.9519467183265
717.128083441701 0.982362777181109 0.952060033206
717.349096936703 0.982369168351913 0.952121324576
717.480930565124 0.982374895762574 0.9521710621585
717.343001056532 0.982369415198281 0.9523030114585
717.77867088457 0.982372916544218 0.952411127867
717.625049371013 0.982371429379686 0.9525006174035
717.970079719654 0.98237902822783 0.952560481476
718.084437288366 0.982380093401877 0.95269132907
718.204456101693 0.98238265638902 0.9527033737565
718.578263241848 0.982388321795809 0.952738549587
718.82203083666 0.982398158082947 0.952843454241
718.972905405544 0.982399387541384 0.952827183724
719.500542664838 0.982417181905686 0.9529197735485
719.600241277147 0.982416988769628 0.952943679868
719.624975657485 0.982420826862916 0.9530248680355
719.641875926669 0.982420849364947 0.9531109508245
719.841101944367 0.982430655251804 0.9531396490165
720.115232101092 0.982434104891863 0.9531532553665
720.013385022117 0.982435211592549 0.953185502418
720.219973822247 0.982442283132931 0.953318329671
720.401469583919 0.982450132231551 0.953302665596
720.786007332687 0.982455560293684 0.9533363030125
720.91107894223 0.982455198765895 0.9533419637695
721.169439335839 0.982466347911173 0.953399826012
721.586256223173 0.982482768960561 0.9535227451525
721.84803979802 0.98249463164018 0.9535352313165
722.148638983207 0.982500161768633 0.9536145166795
722.475639078251 0.982513098530001 0.953742882206
722.72617126467 0.982520469649293 0.953837879685
722.96989443041 0.982527595349347 0.95384798912
723.155039909225 0.982536587895996 0.9539321233555
723.310855468337 0.982545690095453 0.9538884596245
723.25522038196 0.982542662878426 0.953885373537
723.401681264648 0.982549383094491 0.953931900718
723.801931682529 0.982571115916915 0.9539822880545
723.873434095888 0.982569610978435 0.95400207751
723.774037214073 0.98256922425756 0.95395488184
723.670760448415 0.98257669507307 0.9540104079805
723.687940677955 0.982586426123703 0.9540283121365
723.796574863813 0.982603271237352 0.9540082643595
723.912699235221 0.982616895564365 0.954104098567
724.00596346249 0.982631148536231 0.954140211381
724.0211231931 0.98263793802823 0.954121732823
724.176472861506 0.982641825280949 0.954167868615
724.088494172786 0.982645876580764 0.9541264126685
724.325106069086 0.982664157149343 0.9541359964185
724.120617681777 0.982670574312204 0.9541492894215
724.573418222202 0.982688265450477 0.954135168501
724.692501175865 0.982704069858397 0.9542011054445
724.639059089144 0.982706491922506 0.954254414582
724.7946016889 0.982722025689048 0.9542757859665
724.983277532633 0.982729299627949 0.9543039003615
724.932126960907 0.982737590371404 0.954365692224
724.842030543608 0.982736276696922 0.954399616116
724.650626892859 0.982735261499363 0.9544073950155
724.872264143037 0.982760261730585 0.954405458058
724.875360438362 0.98276827927108 0.9543988016305
724.970606261755 0.982781435178832 0.954481955004
724.994077311472 0.982788333682973 0.9545104477305
725.247742760344 0.982806767634422 0.954467566807
725.284957691525 0.982810537688727 0.954488651091
725.436223519011 0.982823740251213 0.954447599704
725.685485784831 0.982834087172341 0.9544228029345
725.908330884642 0.982853002304473 0.9544043838955
726.150680201658 0.982877064202147 0.9544179194845
725.820888527437 0.982881701078079 0.954454724213
725.874511320092 0.98289770171587 0.9544020755555
726.033674432908 0.982908738743886 0.9543904941355
726.393882480531 0.98293110715365 0.9543728620805
726.469345358091 0.982945930159081 0.9543398273055
726.778550759627 0.982969665073922 0.954266745661
726.92448392719 0.982989139758159 0.9542895878775
727.309461187169 0.983009436165129 0.954306056466
727.359650740693 0.98303267718799 0.9542353551155
727.23204026187 0.983030897490517 0.954236308128
727.528280188508 0.983050873115558 0.954218318168
727.690509956569 0.98306599894342 0.9541872714905
727.922745010731 0.983092132247648 0.9541776371685
727.762696264326 0.983098396212075 0.954145583485
727.765927544024 0.983112659876706 0.954046545963
727.703102741162 0.983119563446424 0.954073117936
728.312378861018 0.983146027199031 0.954024138048
728.390058710891 0.983160546284382 0.9539753426595
728.371920362018 0.983172918183803 0.95392506567
728.815463002951 0.983191501319219 0.953946039175
728.985163589247 0.983206397627784 0.9538765665515
728.729162123459 0.983210258836952 0.953894479808
728.721207522403 0.983223973580909 0.9538310994105
728.93165884392 0.983238589882444 0.9538240487805
729.120829602548 0.983255690336278 0.953795384885
729.03027242806 0.983259977406521 0.953755401921
729.142311434749 0.983277664010122 0.953729907194
728.771718508607 0.983283000937413 0.9536763840055
728.804462104118 0.98329613233267 0.9536831928775
728.814446496971 0.983305471891612 0.953694648375
728.79909443593 0.983313332353503 0.9536396442765
729.026276155705 0.983337155866755 0.9535580626505
729.1200003551 0.983350195330825 0.9534903978215
729.165775852276 0.983364549468663 0.9534290290825
729.054594157824 0.983375457182697 0.9534146007145
729.045746022968 0.98338597951978 0.953404057258
729.33618434471 0.983409108662537 0.953353543098
729.566122626673 0.983422394527569 0.953355934207
729.714277453656 0.983434589368493 0.9533890690425
729.561434892737 0.983443070801781 0.953305689651
729.751618417736 0.983454810651195 0.953233490169
729.613124748065 0.983465129023455 0.95315829253
729.444802856836 0.983469976022094 0.9531359079485
729.506012259771 0.983482629364514 0.9530897491055
729.303883203934 0.983491041700789 0.953042646062
728.943275463903 0.983492025907369 0.9529211975375
729.07392247116 0.983499982962985 0.9528670966125
729.198751230477 0.983512760314746 0.9528120401395
729.144649802834 0.983527082049207 0.952741613565
729.15982691056 0.983534153639225 0.952673299089
728.984166318003 0.983540571464133 0.952627331281
728.885823385008 0.983552220097209 0.952603149803
728.640112143426 0.983560092032544 0.952529589496
728.418235795742 0.983564301907942 0.952420704668
728.129608196148 0.983565026042138 0.952349443082
727.994872563325 0.983566467092119 0.9523108046185
727.876194305073 0.983573761249119 0.9522405425255
727.960087019406 0.983582742046274 0.952162669975
727.54039719088 0.983576999225881 0.952141273487
727.544332456277 0.983588137163585 0.9520564045355
727.549296062535 0.983598695512443 0.951980178438
727.548112752846 0.983611034777812 0.9519144001665
727.394785216452 0.983619660301954 0.951895271092
727.606576902768 0.983633554348943 0.951867467499
727.532241598017 0.983628528739736 0.951796641957
727.497658646495 0.983638409287334 0.9517603644015
727.306594061685 0.983634765848618 0.9518092248255
727.083984099802 0.983637867291517 0.951823658589
727.054671497648 0.983643860886917 0.951758548037
726.763213384958 0.983638544841108 0.9517099226885
726.770833031988 0.983643525544083 0.9515995746715
726.801758156699 0.98364751441065 0.9515934743025
726.796981583852 0.983654743449494 0.951558424952
726.661523499361 0.983647185092537 0.951605661435
726.614429428481 0.983655442364429 0.951607418328
726.362573021707 0.983655961872424 0.951539281399
726.363991144159 0.983660695995933 0.9514584247595
726.35612090114 0.983662524236254 0.9514020895985
726.464892427263 0.983670766897132 0.951364585917
726.263727557907 0.983662734584577 0.951330157678
726.013158871149 0.983661473895444 0.951262825053
726.047511999755 0.983668568664164 0.951194512666
726.062822587746 0.983673598213425 0.951147339888
726.148720656043 0.983678409250444 0.9511188607975
726.14630371004 0.983682239228805 0.951099445523
726.017497559531 0.9836776582232 0.951111833664
726.13383958567 0.983679173592474 0.9510538295495
726.038032516561 0.983684006064392 0.9509377472775
726.149808953644 0.983689745811628 0.9509225098345
725.947792539023 0.983688791507534 0.950912891306
725.874916558539 0.983689198739846 0.950859910412
725.483456463945 0.98367519987984 0.950819116608
725.15179540758 0.983677774702973 0.950676594397
725.049490170814 0.983684526819377 0.95065385543
725.188841736078 0.983690804841713 0.950642420471
724.889425500201 0.983692178931383 0.9505295351145
724.493891129291 0.983691859439323 0.9504374027155
724.246846242173 0.98369223098271 0.9503964419305
724.10674699522 0.983694671396633 0.9503247385815
723.671532741865 0.983684620813865 0.9503398858535
723.552014569859 0.983687004296662 0.9503168694415
723.295385462587 0.983681718660944 0.950301932408
723.099898684752 0.983680170304234 0.9502235744395
722.888555690436 0.983673595403044 0.9501768469765
722.707947563588 0.983663044089462 0.9501607081525
722.499177114438 0.983656568169003 0.950212661819
722.301887788964 0.983651995195081 0.950132415031
721.906529701314 0.983641254423045 0.9501076370265
721.471811611125 0.983632550639621 0.950023442963
721.132109279976 0.983626744813055 0.949941484809
721.125363354013 0.983630237292082 0.9499060776685
720.912072245284 0.983625506651654 0.949875384146
720.862967044752 0.983624436404215 0.9498646396035
720.677178325756 0.983619874383932 0.9497780674845
720.514786909616 0.983615768286131 0.949736971735
720.189821589201 0.983609204292852 0.9496672890005
719.971844639155 0.983606189389884 0.9496065687365
719.64955748307 0.983596048216625 0.9496350110885
719.454831101962 0.983593302394641 0.9495480860635
719.544705344059 0.983595435842364 0.9494725285425
719.184117689003 0.983588417422271 0.949425146228
719.045835209733 0.9835846648878 0.9493701694225
718.526001130997 0.983569853898493 0.949362885604
718.486778865979 0.983567690246645 0.9493085864915
718.780115784424 0.983574631516868 0.949302751613
718.501094064722 0.983565503761503 0.949340552019
718.395743967593 0.983561936201051 0.949247547652
718.147402276589 0.983559643145846 0.9492063679925
717.844776227622 0.9835537892037 0.949162876714
717.430726338929 0.983541184254677 0.949140194375
717.289185197605 0.983531984975567 0.949110306624
716.91108504183 0.983519712765816 0.949081839065
716.650643442889 0.983511732795793 0.9491139735165
716.56262460455 0.98350782102872 0.949137479481
716.298545337279 0.983498808127595 0.94910979817
716.180090974201 0.983497385419797 0.9490728669765
715.954461227509 0.983489813085805 0.9490287039315
715.551261836506 0.98347698800769 0.948973741516
715.269073438826 0.983460872056081 0.9489739431215
715.106335467611 0.98345784115979 0.94902175975
714.85520790643 0.983448218510556 0.9489551448475
714.607155049801 0.983435451386311 0.9489417329915
714.440418984809 0.983429680045608 0.94896896626
714.370470080465 0.983423017471262 0.9490681545705
714.368119659375 0.983417685702108 0.9490444007795
714.02508370441 0.983402381607297 0.949032834886
713.794314833114 0.983388601051289 0.948986380874
713.323698452843 0.983375939922406 0.948939261508
713.090944033599 0.983369421251301 0.948969261083
712.935505291272 0.983362808200952 0.9490366029205
712.706983165548 0.983353402897355 0.9490020928115
712.338540533871 0.983339864692415 0.94894996047
712.051351581716 0.983319321500727 0.9489458485355
711.809226865612 0.983312449457227 0.94893263739
711.383213834949 0.983298409445665 0.948862256615
710.834058681779 0.983280961583012 0.948843208397
710.620749819085 0.983270950050956 0.948859418612
710.700033865109 0.983262342442122 0.9488615191565
710.588733983697 0.983259695268048 0.948832215836
710.36108334466 0.983251284189165 0.948850116006
710.030018239185 0.983238276023251 0.9488292504255
709.714823299093 0.983227080465989 0.948859301105
709.499157922262 0.983218039481308 0.948846166196
709.551760756658 0.983211373227256 0.948804497474
709.157802096062 0.983194613333096 0.948737323229
708.986794138673 0.983186558838878 0.9487222207055
708.84672539787 0.983169858225558 0.948743778135
708.807156147624 0.983161161990526 0.9487102768465
708.804508172282 0.983148245358366 0.948739476763
708.555255726334 0.983139580381857 0.9487443370095
708.61791932372 0.983137957394331 0.9487908880955
708.246739697905 0.983126750938235 0.9488115925515
708.283276008337 0.983125486105916 0.948810460799
707.826183535689 0.983109184336322 0.9488148231455
707.568873519855 0.983098206361487 0.9488149756785
707.339896875079 0.983084030751461 0.9488279162635
707.309063354472 0.983075737322969 0.948893025743
706.826582609298 0.98305680436718 0.9488715597955
706.735284315072 0.983052115946345 0.9488170333425
706.3036900062 0.98303718213437 0.9487510079305
706.332816287167 0.983031329541822 0.94881145575
706.138020994334 0.9830219846395 0.9487665277695
706.293416511731 0.983019231043051 0.9487202072565
706.244316790125 0.983012399627253 0.9486658894575
706.302918502091 0.983014299519866 0.948720757035
706.06517842734 0.983000471111422 0.9487449389045
705.985419794577 0.982996303060918 0.948766490955
705.877983487346 0.982992566190449 0.9486936907245
706.177494873385 0.982996476214962 0.9487293827735
706.120486601967 0.982987915698073 0.9487444247165
705.908505462439 0.982983957863423 0.948756242843
705.83548526639 0.982974030724825 0.9488467984935
705.484112265716 0.982965939805608 0.948865097354
705.343779647816 0.982960145702689 0.948837234171
705.317717865324 0.982955839367941 0.948805428766
705.116800529592 0.982946448401373 0.948783717077
704.902895632603 0.982935913619436 0.9488295116615
705.019644887338 0.982943538274983 0.9487811766445
704.898190895867 0.982939739620139 0.948761617892
704.780895587247 0.982930707455304 0.9488171134045
704.512279370654 0.982927271167948 0.9488323832645
704.679906702919 0.982928807763631 0.9488609960515
704.67855745401 0.98292521643044 0.9488939018505
704.542282150326 0.982918193614229 0.948882754816
704.359084149889 0.982907255391768 0.9488932712515
704.416913159323 0.982904459699653 0.9488536495265
704.031554410468 0.982891058343642 0.948820687817
703.789385262677 0.982884308577869 0.948732342406
703.792560885606 0.982882649560224 0.948735159059
703.530335779978 0.982868126659316 0.9486074853275
703.303118098406 0.982858220321685 0.9485810584245
703.326252714687 0.982858771297459 0.948607345987
702.825595713097 0.982845720396223 0.9486527603525
702.699410832711 0.9828342756932 0.9486154232105
702.602080116265 0.982822688072602 0.948571334268
702.363106360753 0.982817721775821 0.9485529189985
702.234111496639 0.982812990416104 0.94856529222
702.068358146707 0.982807278838203 0.948638394547
701.810378979017 0.982801288539267 0.9486114204625
701.432255980977 0.982785885323582 0.948569268755
701.44042802056 0.982777858224224 0.948584880105
701.293166476376 0.982770310592803 0.948498952899
701.350783118588 0.982771280515965 0.948439755512
701.325282493541 0.9827680517055 0.94842373112
701.298771371403 0.982766586137989 0.948365479442
701.026636260058 0.982759516934339 0.9483778260405
700.842700693044 0.982755361012423 0.948300146379
701.171733612674 0.982760928529263 0.948342667341
700.972819011329 0.982756270075134 0.9482857489665
700.958168730321 0.982752902162428 0.948245168333
700.451832052135 0.982738292218115 0.9482478154535
700.267299914771 0.982735485600865 0.948144483474
699.99263423143 0.982718774681447 0.948058082089
700.068759176144 0.982721166844928 0.948044594306
699.891544609843 0.982717247692522 0.9480103579915
699.971662140709 0.982716114664646 0.9480192887775
700.118319821004 0.982723933406981 0.9479481814625
700.323459589291 0.982725074719384 0.9480195071645
700.187681251164 0.982720163951251 0.947967618776
699.979414978111 0.982715419942193 0.947868673783
699.679585354137 0.982709711252761 0.9478215907945
699.65420821205 0.982713415413646 0.9477512702045
699.621023606232 0.982704909589787 0.947750510306
699.788090362392 0.982715575439533 0.9476908605755
699.699461315699 0.9827137885995 0.947688514825
699.674300136178 0.982712366014171 0.947776461857
699.297032692357 0.982701347902024 0.947733735278
698.961075306374 0.982692266803983 0.9476383206685
698.962300642494 0.982697508747329 0.9475561815105
698.786134197719 0.982691793873042 0.947576417444
698.570252363158 0.982684992979853 0.9475087773925
698.681666757585 0.982686359888852 0.947524483998
698.291190225652 0.982668227304691 0.9475729951595
698.285748840464 0.982673532708633 0.9474465385485
698.290322759231 0.982670921033592 0.947408664009
698.280269243402 0.982664603898938 0.9474131798275
698.180442657585 0.982664515940753 0.94729966063
698.207110363539 0.98266697855227 0.947247649366
697.963566918073 0.982662894714524 0.947189180955
697.88731980029 0.98266287649395 0.9471511970005
698.329527277068 0.982671018638924 0.947111743152
698.218083377918 0.982668262174556 0.9470641410875
697.942650039926 0.982655608626879 0.947035742695
697.928999105726 0.982656306429214 0.9469936297765
697.951918472579 0.982660108209853 0.946923495595
697.710700195978 0.982653272240049 0.946875324288
697.416073251528 0.982640609437014 0.9468385616665
697.116076414075 0.982633932603323 0.9468077841795
697.061182146663 0.982629014518504 0.9468797816605
696.892105570011 0.982627722280973 0.9468719889525
696.804670066813 0.982620197379929 0.946816641924
696.554894605376 0.982606539123851 0.9468218088605
696.645466733319 0.982603243080411 0.9467893798475
696.723364573454 0.982599865439206 0.9468053719905
696.575486056613 0.98259325609949 0.9467383145455
696.635186898768 0.982589738906033 0.946678694305
696.400065355986 0.982582020425308 0.946581873826
696.128835526826 0.982572422179687 0.9464975649345
696.178040125892 0.982569119994991 0.9464984940675
695.950495334259 0.982566802855436 0.9464649523335
695.787661826331 0.982560740992838 0.9463947727225
695.762070393412 0.982558701697685 0.9463073180155
695.52214657484 0.982552870372533 0.946265814792
695.212906335035 0.982542039568977 0.9462383179995
694.941806527086 0.982532953148009 0.946201883608
694.643116236244 0.982524477520909 0.9462027228045
694.485923573933 0.98251675640738 0.9462388072105
694.216585631892 0.982503685591381 0.9461813165185
694.27360817419 0.982496186485908 0.946183848389
694.042706061069 0.982492686909743 0.9461417177095
693.970169146187 0.982492897084145 0.9460926944435
693.995241494059 0.982487136639886 0.9460642275635
693.638841427254 0.982473587201095 0.9460079172225
693.246572900859 0.982459625739943 0.9460002053365
693.227563904242 0.982462711963726 0.945965111506
693.077117632124 0.982459572254148 0.9460080553495
693.279242918443 0.982469941199249 0.9460193369805
693.0885327522 0.982459017960268 0.946009459509
692.869543538898 0.982459150985044 0.9459261108885
692.605659076324 0.982453574112238 0.945872058142
692.115701030213 0.982434967748961 0.9458122509295
692.125841417648 0.982438141440086 0.94580414941
692.043817331495 0.982430937780923 0.9457788646985
692.446988627837 0.982443746284454 0.945768261583
692.323124860338 0.982440768806906 0.945728430789
692.265691892289 0.982440699850201 0.94566222356
691.871631006738 0.982425663804404 0.9456142926745
691.784929652603 0.982419782414785 0.945580367282
691.766568639674 0.982415262528087 0.945526166627
691.365928860017 0.982398579015953 0.945515465967
691.031912629301 0.982388880991725 0.945557123031
690.856812326137 0.982386890832217 0.9455627914575
690.500976500865 0.982381956254788 0.9455647280535
690.302645127101 0.982369644328213 0.9456360018935
690.037742281613 0.982357891254345 0.945582181443
689.587195521255 0.982345060906364 0.945535683349
689.487816703513 0.982342196562849 0.94552750974
689.113925237716 0.982334672827887 0.9454991604265
689.123257775215 0.982337186327799 0.945534299609
688.756013084562 0.982327987621924 0.945524522205
688.731804928962 0.982326365194815 0.9456266934245
688.708973855543 0.982329843018942 0.9457042296
688.400668247202 0.98231669245689 0.945720358809
688.110558504044 0.982309754247094 0.9456795325055
687.917432326666 0.982309963626052 0.945655608694
687.663677766304 0.982302297364741 0.945622656372
687.607058144022 0.982302582377212 0.9456977873625
687.371058046106 0.982296094266928 0.9457676139705
687.302373304442 0.982291066368236 0.945735434204
687.254838515667 0.982289197357831 0.945654897416
687.258654481146 0.982288956191123 0.9457152113095
687.167048502303 0.982290274670097 0.9457971116705
687.03410454795 0.982288277201477 0.945736267198
686.899581041777 0.98228735100752 0.945731269369
686.695461135515 0.982286043545819 0.9456434726885
686.453843011707 0.982278092133842 0.9456436801285
686.489567443389 0.982287300036374 0.9455813334355
686.559128973753 0.982295014908135 0.9455115072435
686.507502192106 0.982294523416031 0.9454671512865
686.639053082357 0.982304287165372 0.9454468993505
686.513970484631 0.982305668350392 0.9454041142635
686.533456190063 0.982307399409739 0.945342846622
686.452890006885 0.982304738344682 0.9453464574895
686.625429454419 0.982312091080527 0.945240882341
686.597802415107 0.982313886841198 0.945287466603
686.573648553626 0.98232037653783 0.9453305476385
686.326414777336 0.982311771715385 0.945383050105
686.22814586503 0.982311277374433 0.9454053007525
686.305068090606 0.982319472527413 0.945313217057
685.952117499451 0.982317448825805 0.945295346437
685.59489537334 0.982309282075758 0.945316860256
685.401514537449 0.982301056964672 0.9453312457935
685.108918151211 0.982292711422449 0.9451995490675
685.03775738382 0.982294037905546 0.945090943155
684.951331512632 0.982291491752288 0.945120137303
685.070949368103 0.982302872928297 0.9450273904345
684.778598248086 0.98229609403147 0.944955091749
684.43499188862 0.982297982614259 0.9448181118255
684.23644839744 0.982296594869585 0.944792132129
684.152559772103 0.982296900797801 0.944765392091
684.03276500713 0.982301103759111 0.9447631196395
684.132170183053 0.982308514222618 0.9447187099635
684.12446564732 0.982303647970392 0.944681305208
683.994654999326 0.982304030196036 0.9446146778375
683.798200377588 0.982297600328636 0.9445364671515
683.570809698979 0.982295139434083 0.944505604854
683.253932753184 0.982301016212258 0.9444413123885
683.123317795066 0.982304464927646 0.944438965349
682.814637285262 0.982302149658894 0.944377314508
682.884895233912 0.98231338500727 0.944375979713
682.593972084386 0.982303520725788 0.944440005925
682.495657650267 0.982299390698192 0.94439582127
682.169855033984 0.982297318661067 0.9443086322085
682.248131608012 0.982304380601349 0.944284967581
682.086109997077 0.982304643400138 0.9441471763385
681.681087000119 0.982299529067856 0.9440134386305
681.473873940177 0.982299108040505 0.943877187421
681.456863722849 0.982305875884559 0.943826686296
681.092219598415 0.98229755282938 0.943814136468
680.899573136405 0.982295652264735 0.9438054176475
680.658502840492 0.98229364083894 0.9437229799995
680.310685714909 0.982292803222161 0.9435813184465
680.082446993721 0.982290468480147 0.9435464826535
679.960821067691 0.982289124246386 0.943503984031
679.90836894747 0.982296323507405 0.9434607468775
679.751022606687 0.982302614609913 0.9433259577745
679.420458872577 0.982295668784248 0.9432797514525
679.120510623197 0.982292753145739 0.9431619158115
678.785876725637 0.982296092336708 0.9431207668385
678.800074391851 0.982301072047529 0.9430467510835
678.735506990893 0.982301278635555 0.942949170249
678.576028831232 0.982297028679593 0.9429050658265
678.518107851613 0.982298575302611 0.942822705091
678.014980672103 0.982288963696842 0.942671682152
677.823061528156 0.982279680286617 0.942632450974
677.79056143975 0.982285373078133 0.9425796157225
677.495293700608 0.982278317949487 0.9425498623505
677.322122955311 0.982278095254242 0.942581895852
677.006449270684 0.982273233943872 0.9425380214775
676.936363997349 0.982278603756147 0.9424343518685
676.815299909884 0.982276488990743 0.942311098306
676.486527383406 0.982267731764784 0.9422654115175
676.293591185718 0.982265970607459 0.9422057961845
675.963638586932 0.982259530648994 0.94207557005
675.520160179221 0.982246400750651 0.942125826966
675.280636497832 0.982247458869756 0.9421231852035
674.936306354058 0.982241006868026 0.94203673174
674.691700282409 0.982236624629412 0.9419509036135
674.252223992914 0.982227484705078 0.941879229431
673.952908613448 0.982217523362846 0.9417998985385
673.520944635302 0.982204477717125 0.941786399738
673.384443708493 0.982202166943601 0.9417870480585
673.36362411669 0.982201267396408 0.9418417898455
673.193896401325 0.982197743639308 0.941692224415
672.836007560007 0.982189307486468 0.9416738008265
672.584817818796 0.98218062808298 0.941581207574
672.326314167282 0.982169200889873 0.9415216464875
672.147191669339 0.982165373807417 0.9414610660395
671.863943354718 0.982156900212656 0.9414740626915
671.341753759322 0.982138141639755 0.9414706234435
671.00531260009 0.982131304558987 0.941391959487
670.863537107119 0.982117630915904 0.941467873487
670.800049566243 0.982111337863753 0.9414166573975
670.486010793457 0.982102690485347 0.9413356442165
670.389950567611 0.982104396590583 0.941270918115
670.079679711375 0.982091770758505 0.941240435488
669.754777445722 0.982079639911377 0.9410894021025
669.493845908257 0.982069431828089 0.9410578084005
669.195745144984 0.982062205672233 0.940956496345
668.895842395641 0.982056634169219 0.9408526195975
668.672481901787 0.982049520723658 0.9408487726785
668.427768254413 0.982043077768082 0.9408092808175
668.118491202294 0.982025928473671 0.9407484186615
667.836272007432 0.982017414472595 0.9407576617
667.593032091677 0.982013963756514 0.9407475047485
667.218062074216 0.981996895854575 0.940667788134
666.727660825074 0.981977451109749 0.940714345638
666.492290356477 0.981961703620925 0.9407220993525
666.508335575517 0.981966461233159 0.9406596493185
666.22613704493 0.981949613024598 0.9406399715645
666.085091587209 0.981946364580564 0.9406141361645
665.850307796292 0.981931950505652 0.9406333169885
665.555572093728 0.9819225635253 0.9405988149845
665.072900382661 0.98190231187367 0.940559464369
664.914670456638 0.981892813415251 0.9405634833505
664.769685875595 0.981886011300734 0.9406505945025
664.556004048052 0.981875141753516 0.940599214786
664.375702135966 0.981865462252374 0.940545864891
664.209561473026 0.981852350443999 0.940493032853
663.995577339717 0.981836601301436 0.9404806535035
663.736342650813 0.98181987439723 0.94050747721
663.228893899671 0.98179455564361 0.940499301767
662.884431836262 0.981775390096065 0.940479014458
662.738140065441 0.981761439851437 0.9403583666065
662.374966519591 0.981741500125195 0.940303423645
662.230350404786 0.981730488238756 0.940296528717
662.193125258654 0.981722939488578 0.9402987570555
662.24677653327 0.981723733136563 0.9402185162355
662.224147648542 0.981707708472629 0.940245301487
661.634865230879 0.981679862270845 0.9401447481695
661.549067800461 0.981667298615196 0.940146761203
661.403956939484 0.981655801574385 0.9401181767645
661.302989058771 0.981640300909701 0.9401964451275
661.116775551595 0.981627915673753 0.9402139774715
660.797585433854 0.981612628365908 0.9401390254595
660.351786260362 0.981594065028446 0.940213471609
660.112672038764 0.981575430438613 0.9403110282645
660.051130171476 0.981554852438932 0.9404246512635
659.737037363236 0.981520148690617 0.940430836689
659.362936390277 0.981495837206321 0.9405425572945
659.074572297178 0.981465408189559 0.940638038608
659.099438198979 0.981459338650248 0.940674015491
658.474021778018 0.981428568363441 0.9406744566865
658.286369646848 0.981407213310462 0.9406795692115
657.987550513035 0.981386636436263 0.9406986171945
657.724014873357 0.981368122975142 0.940697851339
657.408444805838 0.981353674208781 0.9408344943065
657.140907369534 0.981332894135177 0.9409662164515
656.6659942716 0.981306229426082 0.940935689397
656.454865987105 0.98128497225199 0.940971119228
656.207682254218 0.98126693948471 0.940979575109
655.7496305841 0.981240941551682 0.94100339415
655.635066840028 0.98122533585526 0.941051530452
655.250837172399 0.981203139049114 0.9410839486645
655.016636134437 0.981179329918648 0.9411729724595
654.897143917837 0.981157118028287 0.941223636469
654.85934479284 0.981137920967521 0.941281014966
654.473790490091 0.981114398174287 0.941346686696
654.432606580533 0.981098273431815 0.9414323962325
654.114601321449 0.981072576254753 0.941488265311
653.841385183248 0.981044992646231 0.9415183617105
653.747842894552 0.981030466914696 0.9415733860035
653.56037175699 0.981011009162508 0.9415761508085
653.320931335722 0.980990410300487 0.9415605070285
653.178850438541 0.980970809810521 0.9416086479255
652.775964921443 0.98094254163909 0.9415883089065
652.752876663689 0.980923921154926 0.9416428288495
652.337046694411 0.980899725683038 0.941717978488
652.236010952926 0.980881252995323 0.9418674684705
652.245109054891 0.980867585123011 0.9419291631595
652.148019915836 0.980848778680518 0.9419880252525
652.083805904825 0.980826530367665 0.9420810778065
652.158872955201 0.980813252962548 0.942189269828
651.760611272052 0.980783662490081 0.9423223875755
651.791690830384 0.980771226164003 0.94243409538
651.459915221675 0.980750001903616 0.942469114168
651.44787528195 0.980732977900587 0.9425536926535
651.210277964949 0.980704120491115 0.9426629334575
650.734706474901 0.980674192489596 0.9427253349875
650.672691891045 0.980656300994096 0.942831309069
650.832456631894 0.98064219367948 0.942948599272
650.861674621125 0.980622696382143 0.943193937519
650.873244041604 0.980605338734352 0.9433165577435
650.744677621905 0.980590426597013 0.943396233883
650.868972393417 0.980580631997758 0.9435042284855
651.024329654438 0.980569340440682 0.943645972648
650.76415327768 0.980546415178726 0.9437012856155
651.014365410368 0.980538881314095 0.9438415885785
651.282570040624 0.980533633266837 0.943970583661
651.126308706807 0.980518153237893 0.9440133680035
651.122510180091 0.980502675861502 0.9440934929035
651.037330932411 0.980487561413315 0.944189680546
651.046496607466 0.980470849161308 0.944412858587
651.069010171646 0.980455937023584 0.9445540514105
650.998370129795 0.980431424933128 0.9446826736015
650.748883005008 0.980406418630218 0.9447369325055
650.664589773069 0.980383927402225 0.944816030117
650.64040396705 0.980364977365791 0.944888124697
650.613064876148 0.980352389533839 0.9449962152155
650.712897704545 0.980340581469705 0.945015432693
650.667304316454 0.980322801172726 0.945117804333
650.419698318715 0.980301087806058 0.9451861552555
650.212169983736 0.980281356250993 0.9452824865255
650.062390029417 0.980265153022902 0.94533091161
650.27558631136 0.980265496042373 0.94542223651
650.483931600009 0.980259783898687 0.945605469831
650.297901584867 0.980243340377084 0.945665303707
650.412236426402 0.980238282661909 0.9457681545695
650.299137294661 0.98022079124301 0.9458857137085
650.626255745725 0.980215351176482 0.9460023538005
650.732314568926 0.980199945183656 0.94607672395
650.764281595913 0.98018652614494 0.946192911168
651.032063731197 0.980184061143641 0.9462441654485
650.969710630232 0.980162624591316 0.9463342248605
650.953411268523 0.980150845415537 0.9463948435535
651.169891582604 0.98015174368586 0.946515774186
650.983779994409 0.980138280369888 0.946637494826
651.181802844999 0.980135353772376 0.9466968994885
650.895405021145 0.980109656505495 0.946735418092
651.070985394486 0.980101932973996 0.9467672634345
651.368159819692 0.980106239830447 0.9469810124455
651.354878201933 0.980094058928846 0.9471320386525
651.567607527368 0.980089782375017 0.947245445841
651.914119782157 0.980092391556686 0.9473345272295
652.14662705618 0.980087718972096 0.9473295564555
652.155986840336 0.980072228412113 0.9474202980455
651.898531220703 0.980054554887624 0.947457968577
651.93613685664 0.980044044539721 0.9475042464395
652.23470537479 0.980041306123446 0.947592917565
652.65846014688 0.980045495611365 0.9476904748665
652.788776354461 0.980038410207528 0.9477048854265
652.987284023522 0.980043638230045 0.9478101111615
653.238449985566 0.980046330196054 0.947878132623
653.469853572692 0.980048442793535 0.948016108241
653.508643529075 0.980043113516384 0.948096440169
653.309699126891 0.98002808756927 0.9481339212535
653.274025153819 0.980023652014277 0.948167947127
653.29371365031 0.980016640015176 0.948243433111
653.437775043536 0.980017102185484 0.9483305778735
653.346575708238 0.98000828507831 0.948370522953
653.411660699456 0.980002719532808 0.9484405859145
653.795461838077 0.980006271653628 0.9485236464085
654.122324250848 0.980006847512892 0.9486967493015
654.503802503214 0.980016865765239 0.9487381705215
654.60920889332 0.980016733701899 0.9488181328425
655.202812208461 0.980035199437676 0.948886977522
655.601798391995 0.980045631963617 0.9489932066355
655.897952743776 0.980051400286502 0.9490593947825
656.544869944526 0.980071451713992 0.9492138067355
656.911524016644 0.980074897263658 0.9493315404515
657.174866313404 0.980086102498789 0.9495225300885
657.314956504714 0.980087184776797 0.949579506386
657.612566580754 0.980096366171706 0.949679485087
658.057652711454 0.980105451438795 0.9497762831175
658.042975581095 0.980104909801606 0.949870092032
658.379853265615 0.980111831264524 0.9500255033095
658.216233027407 0.980100535282202 0.9500469668525
658.448780377672 0.980101732922157 0.950090255
658.583615913841 0.980107377069315 0.9501260634685
658.869325601867 0.980122005667918 0.9501801725645
658.796837501941 0.980111328075248 0.9502001446035
658.908218199836 0.980110324999436 0.950238022819
659.25699273958 0.980126651997524 0.9503596670195
659.279614182318 0.980124835574664 0.950440114026
659.546343899998 0.98012843599903 0.950523946176
659.918480846439 0.980144752247233 0.9506060205305
660.099860364166 0.980145571796781 0.9506700531625
660.003542672408 0.980140736624333 0.950709190862
660.42379936027 0.980155635933231 0.950825802869
660.875594354696 0.980173724021122 0.950848503453
661.320173590071 0.980195293946358 0.9509049775115
661.801657992739 0.980208453623257 0.9509629351235
662.192148255505 0.98022522167197 0.9509582871955
662.384531615043 0.980221051927748 0.9510584053635
662.563277739675 0.980231712797204 0.9510969949195
662.845028593598 0.980228106048852 0.951207698481
663.328997599322 0.980240531865334 0.9511977825805
663.827630945233 0.980250334615368 0.951287199591
664.168815309968 0.980271135754637 0.951325189721
664.32211701555 0.980275194951832 0.951391447373
664.723408931884 0.980286811054913 0.951482553576
665.23119859997 0.980306577523248 0.951693251623
665.34990868057 0.98030947019386 0.951693920975
665.370535570241 0.98031462777535 0.9517625985295
665.563821033305 0.980312605604935 0.9518402836085
665.888322241545 0.980323853319562 0.9518339488055
666.113233775263 0.98033327318305 0.951792293594
666.383995985173 0.980338321160798 0.9518653483725
666.950362384248 0.980361305670227 0.951904228934
667.120693909245 0.980368943248779 0.9519741252125
667.881311705966 0.980400130774133 0.9520468950185
667.990867419114 0.980406613733028 0.952051216659
668.432663854749 0.980425039728742 0.952077699817
668.614658064485 0.980435915496615 0.952165958584
669.026291326716 0.980439661554094 0.9522660731685
669.384759184924 0.980456957120052 0.9522705564805
669.602257362119 0.980469721122588 0.9522612476295
670.00669349678 0.98049118984672 0.9523346834525
670.432132026436 0.980510884199267 0.952402552035
670.849911801569 0.980534023113041 0.952521348078
671.200505001643 0.980546943388786 0.9525242350425
671.557708077546 0.980563305750865 0.952565374745
672.154377296072 0.980589565159209 0.952541035904
672.387114306701 0.980606433345012 0.9526527399505
672.859190632589 0.98062610796803 0.9527954880485
673.170082533321 0.980632761363178 0.952882419134
673.405949769123 0.980643473635947 0.9528839193595
673.623430262397 0.980654534769514 0.952928888773
673.751424307809 0.98066151224253 0.952887986622
673.973949693517 0.98067396782995 0.9529391897065
674.639978651742 0.980698567358936 0.952964513621
675.176145513107 0.980714395399113 0.9530830294115
675.828437291853 0.980739471420308 0.953204654337
675.850720313044 0.980740030969321 0.9532177863575
676.382580583392 0.980752420209989 0.9533240474065
676.820332230687 0.980767729556851 0.953468951788
677.050996951898 0.980775635758068 0.953491696323
677.201923359582 0.980784064211439 0.953545069393
677.900675447205 0.980810657282966 0.9536363415355
678.353507756004 0.980825811827481 0.953699998334
678.621846668645 0.98083472193539 0.95377933361
678.979417104779 0.980852780514899 0.953807553734
679.539175676053 0.980882110608193 0.953894992405
679.726802190172 0.980885527498972 0.953947661879
679.859017522639 0.980893878221488 0.953948759395
680.173851977969 0.980914385822778 0.953959117633
680.484354148605 0.980925909276588 0.9540340191985
680.986665087749 0.980953749345382 0.954064224854
681.12658707512 0.980957604971227 0.9540034131685
681.245579126482 0.980971882806833 0.9540225986365
681.270274147643 0.980976792083776 0.9539969275655
681.587560848404 0.98100091833172 0.954014586939
681.932566969802 0.981018300598978 0.9540466179855
682.063168522635 0.981022739456908 0.9540015176115
682.229109971465 0.981027729618173 0.9540792792845
682.650250319299 0.981050702620923 0.954136479682
682.672966493332 0.981059806010021 0.9541419687815
682.917175638575 0.981075433663187 0.9541673284965
683.430354082345 0.981097346286272 0.9542463817785
683.908115007492 0.981128181043327 0.954234626341
684.08835246496 0.981145071818205 0.9542694674695
684.480352511307 0.981158782512076 0.954276367712
684.683353548758 0.981169109676037 0.9542215130965
684.942493090604 0.981182799572219 0.954240899975
685.122685072463 0.981195280191784 0.9543049471055
685.118297891904 0.981216204924005 0.9542798065265
685.621997823924 0.981242538238463 0.9542846614545
685.997431928876 0.981258833547597 0.9542260849355
686.569351189149 0.98128841359432 0.9542551868665
686.860259515981 0.981304903924424 0.954266801968
687.130243694157 0.981321242013464 0.9542752700785
687.46632037371 0.981345264011699 0.9543067736095
687.883020976174 0.981364263829728 0.954397990359
688.161730036108 0.98139137547979 0.9544621304835
688.358434226841 0.98141366315371 0.9544998506905
688.498775426079 0.981428315136962 0.9544747788755
688.864268942897 0.981442103987828 0.9544825726
688.955987935159 0.981456674346648 0.954516119326
689.399499554586 0.98148567243376 0.9544428171535
689.76836062874 0.981501705034853 0.9545101549445
689.936289741236 0.981515683632546 0.9544631433455
690.06229167015 0.981532743635287 0.9544577947505
690.313218124816 0.981559389920153 0.9545297580175
690.759322439165 0.981583494827481 0.9545486949125
691.222878755447 0.981611924411212 0.9545532639175
691.749296932847 0.98164448892029 0.9545302024695
692.205226638636 0.981666383453859 0.954584099812
692.479116866164 0.981691138128225 0.9545541643085
692.53378343747 0.981700387831072 0.954532255869
692.974067816148 0.981732242058185 0.954536558605
693.458769124875 0.981758655983195 0.954561319177
693.819096400786 0.981776066661994 0.954599384332
694.069399213513 0.981806844842081 0.9545231805645
694.1611360985 0.981827919497958 0.954511821135
694.381155380533 0.981845824954292 0.954455344791
694.735202869703 0.981874262810264 0.954426797957
695.120988018848 0.981898601208442 0.9544110071795
695.165131746888 0.981912603188639 0.9543725726215
695.201813323646 0.98193550897672 0.9542969861365
695.588459941967 0.981956336052304 0.954241131072
695.48014475875 0.981965632755514 0.954150790005
695.817452964346 0.981987133114955 0.954096045562
695.843803415902 0.982009309659311 0.95410232992
696.028417221115 0.982030633702715 0.954042782188
696.114642655551 0.982044587965613 0.953993519209
696.318372758733 0.982067608524368 0.9539206758175
696.424366778459 0.98207544561082 0.953915289422
696.696655965399 0.982098200195078 0.9538775531745
696.865846782914 0.982107569127915 0.953916137627
697.066838565335 0.982133166650078 0.9538062863965
696.951598272004 0.982141679790805 0.9537499657045
697.087131635804 0.982156875060515 0.953668991234
696.888173860541 0.982168778009136 0.953627733262
696.996432172474 0.982185250527978 0.9535638173305
697.147090039825 0.982203460782053 0.9535430551545
697.409654096815 0.982224125717256 0.9534884256135
697.830770172986 0.98224896045941 0.9534360442615
698.043978101459 0.982267632316933 0.9533659336095
698.083008318448 0.982277467541793 0.9533784417845
698.111653803922 0.982288684321744 0.953338477651
698.347228499177 0.982305337988207 0.953259135362
698.24124840299 0.982308879104047 0.9531830225625
698.262108875519 0.982325579083276 0.953159290953
698.50256657145 0.982337510444264 0.9531483313965
698.86611892661 0.982360671122466 0.9530761677025
698.889807089594 0.982371411478994 0.953031205634
698.83676695059 0.982378856070977 0.953005482501
699.066052429603 0.982396042521568 0.952974888304
698.991304970686 0.982405771213332 0.952887127777
699.387153121675 0.982434023609845 0.9528309073565
699.346664555367 0.982454897954369 0.952803319626
699.508475766758 0.982476592251223 0.9526850173045
699.500644417794 0.982480910228805 0.9526241047615
699.645444827614 0.982508861323976 0.952577668367
699.548121858742 0.982509216698085 0.952558123697
699.616548250215 0.98252733356572 0.9524912736605
699.716300838363 0.982547033077968 0.9523352555175
699.598672619346 0.982552384030239 0.9522723206385
699.673683541413 0.982564530420409 0.9521723501905
699.48007189302 0.982575073925364 0.9520815989595
699.371863154947 0.982587192949692 0.952037545574
699.232257487427 0.982597452181283 0.9519622162795
699.058432690872 0.982606517346381 0.951940471466
698.767412931633 0.982617722176143 0.9517722188435
698.861733878626 0.982633558597044 0.9517032727665
698.881586952101 0.982639021913657 0.951611884237
698.858235038765 0.982648557807017 0.951564711813
698.993020121474 0.982661360196406 0.9516033611525
698.95578505227 0.982669212026054 0.951503556273
699.018557617438 0.982681914419896 0.9514217671605
698.890287258378 0.982694782757238 0.9512643839615
698.925750226474 0.982710851286551 0.951245432612
698.840214332691 0.982716465938808 0.9510792244675
698.51964062892 0.982712144924763 0.9510278365635
698.563250865595 0.982727568823105 0.950904711597
698.815514834157 0.982746019801326 0.950820782479
698.65196558129 0.982743584252314 0.95073052358
698.225357862209 0.982746912979757 0.950579324297
698.095915914691 0.982756108072538 0.950492548595
697.67432644257 0.982750060436198 0.950455502447
697.577335280982 0.98275487767824 0.9503749826415
697.310721661858 0.982754425104526 0.9502739185025
696.953644950528 0.982752237879486 0.9501858560125
696.747526155987 0.982758641056832 0.950079637949
696.72851538342 0.982765214203224 0.950042352767
696.749817902119 0.982783703385309 0.9499768753215
696.743411020848 0.982792363008099 0.949904298147
696.934977774355 0.982803197272761 0.949925973521
696.797473027367 0.982806298067684 0.949808917933
696.796685082736 0.982815711816627 0.9496556848685
696.742681783797 0.982825701812942 0.9495384704885
696.653711614738 0.982826626032981 0.9494136825845
696.4499271595 0.982826786634424 0.9493905808925
696.272479661768 0.982824073279188 0.949298597526
696.449672641865 0.982832006073515 0.949220842601
696.495132074272 0.982833757748782 0.9491068280375
696.189788184446 0.982829737933038 0.9490560558215
696.008451962921 0.982830343775281 0.949000596129
696.143634602758 0.982848237729115 0.948893817003
696.174868661237 0.982861134706794 0.948797539802
696.173343808847 0.982867953540417 0.948765741635
695.959448298178 0.982873794867285 0.9487261494375
695.862170888365 0.982873316603524 0.9487501803645
695.691865891537 0.982876073929165 0.948692870632
695.616640025449 0.982871729903829 0.9486147446825
695.40668533498 0.982875049557467 0.9486232068985
695.468233807263 0.98288785948842 0.9484136968455
695.238639962937 0.982891855568052 0.9482901233205
695.115027508735 0.982889039609191 0.9482291271655
695.250060096052 0.982897606529254 0.948170288377
695.016020293853 0.982888788294204 0.9481430814495
694.729002287223 0.982882984422834 0.948006488381
694.576136657114 0.982880433949582 0.947983215957
694.423429504475 0.982880714759356 0.947887384482
694.301817305342 0.982880006310415 0.947802728318
694.085834516086 0.982874404749169 0.947757421991
693.744791675598 0.982865738201364 0.947731967987
693.473529902716 0.982860428144147 0.947646224477
693.18658571501 0.982856903691164 0.947598807062
693.01309490257 0.982856479605232 0.9474827373095
693.006887440763 0.982859274073385 0.947462580127
692.998230960652 0.982862151439795 0.947462237747
692.623159131924 0.982865556791333 0.947501822382
692.610316859636 0.982870189416709 0.947457563919
692.450233485598 0.98287134094307 0.9473962302745
692.382143262263 0.98286873669703 0.94722796144
692.310358941836 0.982876534764326 0.9470916528835
691.918991331296 0.982861131261001 0.9470364445695
691.48819138849 0.982843706386621 0.947043221846
691.193657223898 0.982838015132912 0.9468892534605
691.081628584632 0.982839037221249 0.946835362966
690.963884544967 0.98283834151113 0.946797726009
690.940334550803 0.982836489680822 0.9468453885665
690.580876070479 0.982818696076752 0.9468999933165
690.325236339537 0.982807696927947 0.946911578991
690.067539726775 0.982800950334188 0.946900652923
689.823239892941 0.982799280897803 0.946877016885
689.540514592834 0.982783068563027 0.946904920364
689.398713823994 0.982781671315455 0.946879058254
689.053990968194 0.982773802348083 0.9468182727345
689.05633573053 0.982769795126203 0.9467733812115
689.044816455207 0.982761414734641 0.946778699685
689.00361800618 0.982763711450956 0.946733263108
688.874395381278 0.982753924499374 0.946604516648
688.557658258752 0.982745670141096 0.946640554722
688.154553617754 0.982732234501672 0.946551030271
688.10733051544 0.982729016663482 0.9464701400925
687.694623111246 0.982725184085323 0.946337611075
687.518144804621 0.9827172940301 0.946365973602
687.367536134589 0.982709043791118 0.9463660763485
687.19509239709 0.982702796844831 0.9463177759465
686.991009492362 0.982696366182837 0.9462458150315
686.462003942706 0.982671773938849 0.9461965649805
686.427891380547 0.982667648390829 0.9460922231025
686.094629139666 0.982653011374755 0.946086691289
685.763007278624 0.982641433501554 0.9460674220745
685.609158083819 0.982630746356377 0.9460347761105
685.446386759609 0.982621389952795 0.9461224222105
685.308276700568 0.982617961477468 0.9460897906555
684.840194979171 0.982607144981272 0.9460606519655
684.690681791523 0.982592986023175 0.946038603031
684.238782837166 0.982577275555169 0.9459312220665
683.766440869769 0.982566602945301 0.9457659628525
683.496377167416 0.982562418104636 0.945753069436
683.278419053129 0.982546398152069 0.945656791895
683.325910004936 0.982542758314507 0.9455837562085
682.795924345772 0.98252308022268 0.945468081359
682.719385120265 0.982510379298499 0.9454641197335
682.307827711693 0.982494413182227 0.945407090809
681.967184380961 0.982480895642695 0.945306888861
681.842800516203 0.98248371034673 0.9453033222275
681.857458709203 0.982475379992405 0.9451835161805
681.789622566185 0.982462975618873 0.9452215879435
681.67082688004 0.982450918468528 0.9451835473125
681.159140676265 0.982434832948404 0.9450965839505
680.720176874114 0.982421637437121 0.9450842536135
680.579293027716 0.982415046918697 0.9450548530675
680.293156300789 0.982407111342144 0.9450411397525
680.190424557069 0.982394119106578 0.945051220239
679.929719473428 0.982378897791707 0.944966234675
679.485383186269 0.982360611756025 0.94487374637
679.486610190407 0.982358257405628 0.944908380018
679.14053563086 0.982341269146769 0.944861794373
678.740989074052 0.982321036552754 0.9448163336735
678.309915242002 0.982302564238061 0.9447792840155
677.991688011335 0.982290433903689 0.944731925042
677.751403349833 0.982280453942266 0.9447601362125
677.254732706987 0.982260383179563 0.9446793393225
676.799692439978 0.982246215065535 0.9445977449655
676.444654742422 0.982226135520426 0.944516544342
676.03915734449 0.982203306361871 0.944557778928
675.644585147642 0.982182851200005 0.9445347144095
675.564962834464 0.982172102195873 0.944562677315
675.368248084653 0.982150913493409 0.944580931244
675.004840644899 0.982132146192722 0.9444683543155
674.937947860755 0.982115684045662 0.944539428622
674.582514159259 0.982102525175394 0.944529317351
674.219472566835 0.982081134457372 0.94456859491
673.891183075199 0.982066615343067 0.9445599510675
673.694915492095 0.982053458834641 0.9446055835585
673.680181294276 0.982038768307019 0.944596780691
673.756496306028 0.982023863773978 0.944696211643
673.546185361596 0.982008971396861 0.944690351196
673.358571702441 0.981992212756434 0.9447128951285
672.740407863401 0.981964196727409 0.944672810051
672.658880599757 0.981950397912017 0.9446697143605
672.362131064894 0.981924997526673 0.944705386383
672.200129369245 0.981908242227055 0.94464152974
671.873623173832 0.981892584576117 0.944621303976
671.976143886377 0.981881991269908 0.944717508867
671.810249610477 0.981865987480754 0.944704406499
671.51021676721 0.981849516784836 0.944715633956
671.315167241272 0.98183413923301 0.944654901579
670.904124387879 0.981809107162588 0.94466111777
670.581071382538 0.981789318890134 0.944618661025
670.40810090022 0.981766248227355 0.9446452182875
670.220494512677 0.981743363136131 0.9447507081865
670.163540873368 0.981731814253879 0.9447593438425
669.971073579481 0.981711605987626 0.9447025173055
669.930239886445 0.98169080620989 0.944730176526
669.47392707109 0.981662459997522 0.94471373349
669.321745257714 0.981642269789034 0.944724290508
668.864090350522 0.981610248211216 0.9447808875305
668.659094583243 0.981588434957779 0.9448117827305
668.693303228588 0.981568927540493 0.9449406714185
668.62666802619 0.98155134745462 0.944989884148
668.418996219587 0.981528911915031 0.9450330350605
668.230489487561 0.981505646710331 0.944994842194
667.984824559733 0.981486206374877 0.945047124449
667.658001519292 0.981463488944803 0.9450474588255
667.313238151027 0.981437504269246 0.945106755758
666.878096893401 0.981415760957272 0.945096536459
666.985776862581 0.981393729157665 0.945213666956
666.63968888995 0.981369515519051 0.945268624285
666.787052195242 0.981352857300422 0.9452368967115
666.679399166403 0.981335817427548 0.9451934397485
666.353419109005 0.981313583295181 0.9452936590145
666.195385318979 0.981288184040878 0.945353518069
666.160745224624 0.981267709457317 0.945411804999
666.421683157391 0.981254886348663 0.945503757809
666.455258686526 0.981237200373006 0.9454976617275
666.113174385643 0.981211892870029 0.9455432056435
666.303896743604 0.981199930957355 0.9456670158075
665.956640873038 0.981173146430703 0.945655734401
665.924512759258 0.981156468087762 0.9457137780375
665.979916081154 0.981140604544547 0.9457326078255
665.947283666821 0.981122666235857 0.9457534511795
665.89404251227 0.981099997811095 0.94586523117
665.634379045266 0.981071142661475 0.9459816834715
665.18119446211 0.981039646849066 0.945986997856
664.941985955629 0.981018913497198 0.9459294341285
664.78630686359 0.980994385952401 0.9460178964455
664.805618796507 0.980979835631101 0.946170229861
664.734604818263 0.980953327851859 0.9462803535875
664.649800045499 0.980927348421011 0.946403686077
664.744942939379 0.980906191818125 0.946526033841
664.737678707175 0.980887511694342 0.946623015381
664.697190960042 0.980864512111173 0.9466563759725
664.707191075114 0.980845902360164 0.946783560704
664.547114811481 0.980824268758637 0.946783874571
664.496779947418 0.980802840581441 0.9467808565845
664.391764470404 0.98078049383137 0.9469009376825
664.392119961788 0.980763097387472 0.947017242658
664.422250757446 0.980744844684693 0.9471555473135
664.592406058244 0.980733144071389 0.9472686718615
664.300297550938 0.980704712348316 0.947332813016
664.523223100746 0.980692420576164 0.9473958067205
664.170790079523 0.980662033147468 0.9475042490825
664.332268145112 0.980652891739388 0.9475318218155
664.509691086112 0.980639647131088 0.9476334915105
664.802405180127 0.980636414912796 0.94774159764
664.697670176387 0.980623240584963 0.9478373757415
664.93313244987 0.980616946620745 0.9479305282695
665.254756299799 0.980606309189895 0.9480722463095
665.422307863551 0.980596011976052 0.948141866739
665.20286458347 0.980581518730221 0.948210257734
665.317430711659 0.980568217727212 0.9484152541665
665.50464396291 0.980557299430482 0.948534605888
665.42702762101 0.980540807013305 0.948618048758
665.270702884494 0.980521015725322 0.9486978166285
665.462821144888 0.980513109727512 0.948841281842
665.649154090507 0.980501063926387 0.948969267823
665.869010239923 0.980496902288644 0.94908333205
666.159143314426 0.980488805823684 0.949210253235
666.252630411048 0.980480552423012 0.949391548913
666.257375341875 0.980467035197202 0.9494235395115
666.4323322673 0.980454159526583 0.949518821576
666.403686483642 0.980440351750216 0.9495931552
666.411345203989 0.980429997360192 0.9497144795585
666.560011838163 0.98042170872411 0.9498052095995
666.785657144711 0.980415694637185 0.949967625557
666.842546346306 0.980406611539942 0.9501616183775
666.959409658402 0.980396877996281 0.9502654088795
667.06703132832 0.980393783705553 0.9503513566025
667.286601268921 0.980384355166623 0.950449015377
667.828062942223 0.980396595947944 0.950588834719
668.078912675153 0.980397547184235 0.9506203810175
668.522305646146 0.98039877045021 0.950712887381
669.189740684145 0.980416921490875 0.9508228632545
669.561461308111 0.980412243748903 0.9508296981405
669.668148785749 0.980402828321534 0.950909835013
669.822304206529 0.980391645585839 0.950930787393
669.958913973646 0.980390167282716 0.9510044968435
670.421397981646 0.980396630491554 0.9510912376415
670.384862577678 0.980379146904858 0.9511550522955
670.549111015286 0.980374895528065 0.951189082273
670.908733534425 0.980375513062471 0.951274451688
670.852156168564 0.980358821118173 0.95134444901
671.017518213336 0.980354278304644 0.951401995077
671.298678605266 0.980356168922877 0.951494491865
671.377801345798 0.980359070401077 0.9515937140775
671.795960822159 0.980359211992246 0.9516758722275
671.904676897487 0.980359522965474 0.951765108693
672.400277014849 0.98036959765113 0.951857706509
672.501287690547 0.980371183542717 0.9519485573445
672.537240218152 0.980372982618343 0.9520113082895
672.720227877131 0.980379260913626 0.952095271205
673.093845156251 0.980387625703579 0.952106923648
673.464821530595 0.980392588033508 0.9522144795015
673.79025798118 0.980400707503363 0.9522933079995
673.96347000172 0.980406070563765 0.952374932357
674.338188837703 0.980412533948347 0.952461687071
674.881984653216 0.980427637209839 0.9525365012065
675.241549109133 0.980443195406265 0.9526067849585
675.983172275419 0.980460613932913 0.952691021751
676.331648272183 0.980474708084338 0.9527815417125
676.607094139216 0.980483775552616 0.9527431003565
676.871734195874 0.980494585098156 0.9528193460705
676.934405019694 0.980504129658331 0.9528274450485
677.195809364104 0.980517733368115 0.952826639896
677.375603490186 0.980532157765268 0.9528142701395
678.080377829945 0.980551919587405 0.9528764594055
678.612873934016 0.980570740223589 0.952843587645
678.918621644799 0.980582521535753 0.952896615849
679.162636676036 0.980593819030581 0.952853720087
679.649969361764 0.98061426928167 0.9528771891745
679.904332420681 0.980629534791946 0.952901046969
680.371860590529 0.980656382412144 0.9529027049025
680.860275604523 0.980674907087937 0.9529103538295
681.154121977599 0.980690421444745 0.952934119117
681.658211825318 0.980712804464616 0.952964887289
682.214201602337 0.98073844762527 0.952950783062
682.421176816268 0.980747672645436 0.9529859179965
682.919404105583 0.980775470115474 0.9530754067735
683.258454575515 0.98079078366953 0.953069319367
683.830925629743 0.980825521937361 0.953064199897
684.172177269508 0.980840143455423 0.953101082565
684.602693992719 0.98086005023333 0.953100734443
684.99414871317 0.980879980786824 0.9531155241685
685.466271828075 0.980906612205385 0.953179761346
685.766859322647 0.980927558081599 0.9531796021745
686.029062949582 0.980948669747758 0.953091885975
686.259470666731 0.980964222201878 0.953141060504
686.633872373978 0.980997689648509 0.9530628558595
687.224644932684 0.981023497183464 0.9530888318835
687.679525359122 0.981048291845873 0.953116621877
687.909683379039 0.981075095086277 0.953147281174
688.596366203932 0.981104139658848 0.953191674125
689.067858889429 0.981132204392398 0.9531064783905
689.415092934164 0.981157416698016 0.9530856443755
689.824740251078 0.981185378962482 0.9530473758785
690.137736266307 0.981210386857421 0.953003772308
690.219352107518 0.981237975431423 0.9529910676985
690.754590593381 0.981273567544053 0.9529633247085
690.986197056682 0.981299067202691 0.9528450738385
691.383541017705 0.981328220136947 0.9528074887075
691.353328072323 0.981344000279373 0.9527919095705
691.649186235814 0.981366551352348 0.9527483086765
691.919231828786 0.981388238386695 0.952693801012
692.267304846923 0.981418588990975 0.95259005035
692.619706847197 0.981448744542281 0.952522448236
692.595764495058 0.981459999208239 0.952457687488
692.836933614054 0.981484025646906 0.9522664977375
693.249591740381 0.981519806917127 0.952176926624
693.629914785011 0.98154978956304 0.952063499678
693.802745490909 0.981566902386311 0.951925755922
693.647093082016 0.981574751709229 0.951863503098
693.647561978987 0.981595003509639 0.951818702285
693.733380908576 0.981616368912593 0.9516863472745
694.293796142979 0.9816528870044 0.951635976334
694.573218260005 0.98168400187009 0.951558858917
694.711563324423 0.981711725882653 0.9514684574375
694.873921681747 0.981727283593311 0.9513875491945
695.211342282339 0.981751797824693 0.951310228449
695.406128675038 0.981766833447773 0.9512248332985
695.788601258474 0.981804589199795 0.9511013711795
695.957192725011 0.981830223412723 0.9510048273695
696.587992999958 0.98186776208922 0.950968079872
696.877084629504 0.98189029590994 0.950947731648
697.352130128016 0.981924868436702 0.9507566011055
697.49460878028 0.981946075879898 0.9506745061605
697.555657874835 0.981960005561698 0.9506071314455
697.828089864585 0.981991898292283 0.9505073524825
697.789797875106 0.982012213214766 0.9503957930515
697.491172395338 0.982012672343742 0.950359991973
697.48993185078 0.982035101328568 0.9503166942195
697.679995624011 0.982064023224968 0.9502026031395
697.868731797056 0.982087075282866 0.950174578117
697.634110444612 0.982093745099373 0.950177303805
697.834237740599 0.982120836545285 0.9501323516985
697.99779913908 0.98213512207987 0.9501209055355
697.896274736107 0.982151964917274 0.9500311873345
698.080191757081 0.982170220342905 0.9499188125135
697.9455046449 0.982179596815167 0.9498408713885
698.182145126602 0.982207651676022 0.9497552622875
698.609161680872 0.982237880376386 0.949700106048
698.666578226299 0.982254210507877 0.9496202026585
698.759302614908 0.982283783817212 0.9494634496655
698.556254193328 0.982293923584795 0.9494304417055
698.540837486456 0.982308243052676 0.9492613747055
698.658144036171 0.982320497177855 0.94919319633
698.543585836984 0.982332211360307 0.9491259366905
698.637879680801 0.98235147694995 0.9490502075425
698.753082635529 0.982375707337049 0.948911268151
698.576853677465 0.982392639398722 0.948742468461
698.363762628211 0.982407546389606 0.9486046621995
698.330353300519 0.982424515164719 0.948476576104
698.293461736748 0.982445694371034 0.9482532303945
698.126039702318 0.982462727627481 0.9481346798945
697.945483384369 0.982476869474703 0.948023309496
697.874391785855 0.982496178499114 0.9479478517185
697.889739429556 0.982517108542079 0.947809926136
698.18119875174 0.98254500654378 0.947703518837
698.462918149283 0.982569503014325 0.9475678767045
698.550757841147 0.982586054440385 0.9475090795265
698.437374455661 0.982592331792965 0.9474124994235
698.27288220145 0.9826027482462 0.947260149253
698.148692669462 0.982615054696445 0.94707804925
698.001924635764 0.982626611263332 0.9470262916935
698.024832378428 0.982635784808794 0.946923844937
698.103536652643 0.982653372909955 0.946781626947
698.211711411338 0.982675419821911 0.946602575876
697.964633145624 0.98268008285471 0.946515179999
697.830110154955 0.982683328565017 0.946531150853
697.859080579184 0.982703622118318 0.946393287993
697.974170169239 0.982722088922667 0.946334414589
697.851489195306 0.982737417285741 0.946286666057
697.559300533968 0.982740045214107 0.946180999457
697.300040789825 0.982750703192996 0.945912050998
697.241897467159 0.982759864009668 0.9457232163415
696.758175977006 0.982755184745062 0.9455931151585
696.839645504795 0.982772179238221 0.9455130780725
696.925866289931 0.982781876555625 0.9453798150335
696.744379717468 0.982788911130691 0.9453262524845
696.56586701769 0.982791410024686 0.945331182717
696.302734275363 0.982796286339313 0.945201181756
696.051659672228 0.982794971175124 0.945183122252
695.910886680191 0.982805201340562 0.9451465127815
695.670586484436 0.98280747758824 0.945100172171
695.447876951236 0.982812112147106 0.945026628908
695.511576287032 0.982809759949865 0.944991415322
695.35840932538 0.982816852590771 0.944998881623
695.158123946512 0.982821314822168 0.9448702976835
695.165494932445 0.982832563248402 0.944802566354
694.882300274 0.982833819228661 0.9447214974275
694.913715461066 0.982841292336765 0.944611109891
694.780963234874 0.982850358009894 0.944541448372
694.531039953985 0.982845055430614 0.944481388224
694.704699594398 0.982860774927724 0.9444888112705
694.450415650929 0.98285741414278 0.944394787616
694.344987793856 0.982858717749014 0.944426270434
694.137725047597 0.98285974603837 0.9443959700415
693.884398777231 0.982847703165983 0.944403245987
693.519176352439 0.982836607886987 0.9443245361565
693.260209123955 0.982826743962903 0.9442646767235
693.126093375931 0.982825890713795 0.944273106119
693.016829893543 0.982827425991408 0.944171245498
692.813668862642 0.982824264259076 0.9441656714245
692.553414496419 0.98281961128421 0.944187795063
692.27772960232 0.982816804782603 0.9441482371675
692.081849582367 0.982804579636362 0.9441287194885
691.840235217034 0.982807724785009 0.944131593491
691.652094383506 0.98280018567466 0.9440673321625
691.511342465364 0.982803385759678 0.944050109743
691.297916676132 0.982802962672358 0.9440486500915
691.435615215267 0.982808471756003 0.944023912766
690.957918585771 0.982799746150687 0.9439782631355
690.665855331791 0.982792746481716 0.9440075805835
690.195978967787 0.982783289292329 0.9439204007515
690.084945658345 0.982778704246236 0.943833943839
689.952084874488 0.982774796043307 0.94383059973
689.696872022033 0.982759252552824 0.94389469917
689.231331736306 0.982741975205166 0.943931352141
689.376328817675 0.982737658472341 0.9439732867025
689.290893974466 0.982729646706559 0.9439909368795
688.959672514338 0.982711634609552 0.943965873383
688.387284570338 0.982693748916188 0.943948531476
688.62347967425 0.982692321971841 0.9439846605575
688.468538428696 0.982687928710756 0.9439374815145
688.274470562083 0.98268385386277 0.94390648791
687.400270170342 0.982652659883638 0.9439662942135
686.980554541074 0.982632631750815 0.9438739838525
686.781411273647 0.982623115985594 0.9438559746285
686.417030160067 0.982614099430999 0.94387045421
686.189789156488 0.98260647352497 0.943928410405
685.864341570928 0.982593121895936 0.943867219417
685.298993609159 0.982573542807788 0.9439136264755
684.867466244561 0.982553015999285 0.943907232818
684.568941808289 0.982549352943461 0.9439241617985
684.347032573048 0.982539616392918 0.94393676566
684.015585509208 0.982521643493538 0.9439326107415
683.587257688427 0.982499715967266 0.943978638183
683.310804471497 0.982486117819379 0.9440665442705
683.327053503412 0.982479738762209 0.944198941924
683.007044477238 0.982467592308481 0.9442476153725
682.954786928696 0.982456370951005 0.9443494371315
682.905974041802 0.982449556241006 0.9444679854915
682.768417938149 0.982428338229984 0.9445849140615
682.552384057979 0.982421454388337 0.944518824293
682.195993973543 0.982403447580215 0.9447566931835
682.206557622904 0.982396331017949 0.944704714531
682.03624854153 0.982379097846039 0.944777689596
682.062639936778 0.982373691238529 0.944862346849
681.995078570812 0.982362561308861 0.9448971193045
681.777913275942 0.982356832997921 0.944925684219
681.284257113692 0.982332697799572 0.944969065029
680.863774826543 0.982305412651565 0.9450439828865
680.781222053189 0.982294976054766 0.94510051195
680.775123292259 0.982292896415631 0.945068111542
680.695048106335 0.98228697454709 0.945240286146
680.435522085515 0.982271455805651 0.9453936890985
680.037744591431 0.982254524933177 0.9453085128335
679.813550893295 0.982238643885586 0.9453255015005
679.698321400329 0.982224603277065 0.9454467871175
679.306125989927 0.982208347423335 0.9455723737655
678.992665572439 0.982188128961435 0.945679866384
678.849975290059 0.982175768124016 0.9457497675465
678.558190990525 0.982157539462104 0.9459383784035
678.147598973707 0.98213843108944 0.9459615361355
677.893068431672 0.982110913168466 0.9460513247485
677.820049796909 0.982101460866691 0.946087494811
677.491717926016 0.982089910741803 0.946127529959
677.2604395624 0.982072974523899 0.9462134182405
677.230157609744 0.982065591496342 0.9463889740855
677.093669727961 0.982052840755993 0.946391535561
676.909495281407 0.982043209422835 0.9465176162555
676.928283336305 0.982034957190327 0.9467055658175
676.804442793082 0.982026101526017 0.946807272964
676.650459504229 0.9820158246474 0.946869974938
676.693178349695 0.982001909293454 0.946990862974
676.760293363222 0.981995027576067 0.9470761102585
676.750827301917 0.981986905790678 0.9471643290635
676.626891557663 0.981973475628531 0.9472436737
676.330827487366 0.981962145379828 0.947387810348
676.151065822935 0.981953636316285 0.9475135128815
676.057783310281 0.981944887045239 0.947597786077
676.047354354424 0.981941344437313 0.947691035342
676.137223507112 0.981933368761443 0.947828533588
676.08526956588 0.981935374844803 0.9480299105925
676.073697603401 0.98192937698843 0.9481725626785
675.772864121629 0.981908094092949 0.948210114559
675.525679520392 0.98189729870025 0.948310514929
675.439231221384 0.98188950771535 0.9484181843115
675.426874246468 0.981882911171193 0.94845303772
675.571910325034 0.981883617858605 0.9485414950225
675.736005656599 0.98188348236446 0.948613959758
675.933901906326 0.981882767036669 0.948681180326
675.824199868143 0.981872313708222 0.9488026949775
675.797801576989 0.98187865092037 0.9490377873955
675.732924366996 0.981876248026084 0.949058828132
675.666288276334 0.981865531499362 0.9491458991275
675.411407962073 0.981852127585209 0.9492239572675
675.457312173622 0.981854324298274 0.9493603569775
675.215300278511 0.981849535638516 0.9494324025045
675.416723347007 0.981853063786589 0.9495743714195
675.269666964887 0.981837238254701 0.9496776130745
675.252899301823 0.981837170276973 0.9496869218065
675.122592773561 0.981836268753882 0.949794657451
675.156377982157 0.981830599619499 0.949944207358
674.938209118786 0.981822939140042 0.9500445016795
674.933329233283 0.981820090552124 0.950113331705
675.109538804773 0.981823440923537 0.950196494155
675.073791638069 0.981819368257928 0.950210696709
675.054419894949 0.981812772054504 0.95022768544
675.032978700335 0.981804345277089 0.9503705396915
675.12790620001 0.981811206665715 0.9504830405185
675.322698481025 0.981823660675854 0.9506500966595
675.192248623508 0.981826769335867 0.950737984942
675.096760173631 0.981817535985389 0.9508708234755
675.066560198548 0.981819580003494 0.9510008313085
675.321938239782 0.98182832047587 0.9511021241265
675.263317623284 0.981821902324056 0.951198952417
675.021359508356 0.981816489995829 0.951246487162
674.918400548696 0.981813098905137 0.9513427298855
674.851077857844 0.981808470606781 0.951424276046
674.914924354522 0.9818147752131 0.951492813018
675.065410528316 0.981820748484834 0.95151501685
675.269754242683 0.981827563992446 0.9516011515455
675.383054827525 0.981828586162192 0.9516725662475
675.362900319101 0.981840009280685 0.9516946887505
675.619774757095 0.981845643115404 0.9518108097465
675.229673826144 0.981839983854531 0.951816978044
675.225581778757 0.981840938844367 0.9519116085825
675.573640512599 0.981847566247216 0.951983333636
675.546890865356 0.981848079223616 0.9521094949515
675.275241141499 0.981843783430576 0.952183765589
675.378331384678 0.981846103483011 0.9522457402265
675.351414748772 0.981850818436007 0.952210374425
675.359340799979 0.981855077720585 0.952244940746
675.509350079116 0.9818652492549 0.952316783749
675.588723062576 0.981878784487632 0.9524206945055
675.294551509589 0.981871205870558 0.952463166376
675.291294424739 0.981884109590657 0.9525053476365
675.521409178348 0.981898049654539 0.9525047427135
675.610620515101 0.981905850264418 0.9525173928045
675.542074854847 0.981910988737065 0.952592884637
675.368312975549 0.981907959673726 0.9526138567615
675.253130188936 0.981905189614071 0.9526098862655
675.208262183236 0.981912131044024 0.952656013725
675.379437069562 0.981922693667478 0.952688882193
675.202366655549 0.981925607367839 0.9526370766785
675.24352308621 0.981924620962999 0.9526929393995
675.264873586954 0.981932751047867 0.9527778725155
675.469397393561 0.981943579960687 0.9529341496155
675.692144765994 0.981960380528148 0.9529799095965
675.877326421944 0.981969150881153 0.9530034338265
675.623489134017 0.981965896585404 0.953028848574
675.666380717777 0.981973773358463 0.9530469587055
675.78165411155 0.981982187886033 0.953093438331
675.741794208579 0.981985446385039 0.9531212815425
675.931461408897 0.981994596641193 0.9530855375145
676.054805034531 0.982007969688234 0.953086498734
676.072702522883 0.982014772912454 0.9531125152655
676.138236638348 0.98201565296855 0.9531272831025
676.166216803704 0.982015602580948 0.953183569997
676.376783393344 0.982026331501591 0.9532760809315
676.378608788839 0.982030614412156 0.9532554989785
676.525817462975 0.982043831533575 0.953306724742
676.250666057985 0.982042111543154 0.9532910739395
676.131684583405 0.98205444316194 0.953209135347
676.228749897179 0.982062776553274 0.9532244973035
676.309422390277 0.982073574104476 0.9532351150445
676.390210253613 0.982087727525575 0.9532059871265
676.325006884158 0.982090631632238 0.953173073101
676.338809986866 0.982093865613341 0.953165062767
676.181628491249 0.98209274395212 0.953078548931
676.172023203873 0.982103197341643 0.953037021565
676.149755312887 0.982101687236889 0.9529974990495
676.004921497331 0.982096809934721 0.952996961126
676.021166343365 0.982102667904352 0.9530165736385
675.728301277601 0.982091907523825 0.95302848381
675.571532105246 0.98208938974822 0.95300183461
675.59661965595 0.982099212391212 0.9530163387285
675.441101912542 0.982101587222271 0.952967090361
675.468807610415 0.982103955953716 0.95296822126
675.295463276966 0.982102791021543 0.9529359168405
675.009543023782 0.982107119000977 0.9529226284425
674.947287870167 0.98210332667514 0.952937374389
674.831003040051 0.982110977742477 0.9528921981305
674.881514399534 0.982115846608227 0.952855582042
674.981704741481 0.98213001024259 0.9527981842125
674.95642937018 0.982137949911342 0.9527622980415
675.173905964191 0.982148389148463 0.9527106334195
675.080186085426 0.982147848613162 0.9527129859375
675.220160766219 0.982153221385037 0.9526710193325
675.235893671524 0.982153500717859 0.9527022610445
675.368816747609 0.982163103070589 0.9526808173915
675.449352178476 0.982167060118905 0.9527082120645
674.943792804292 0.982161747780212 0.9526715363525
674.923311058152 0.982157821158185 0.9526407434275
675.098953938614 0.982163822491626 0.9526721998925
674.948220294111 0.982157784928033 0.9526698083685
674.945841916365 0.982158724102798 0.95268953325
674.862849960727 0.982155408161657 0.9527141896255
674.744219017585 0.982161769097034 0.9526401156255
674.599643916631 0.98216251071613 0.952594322252
674.544971649016 0.982164306705236 0.952574838047
674.277376100032 0.982156222661486 0.95255030408
673.873225694488 0.982145743994004 0.952628526877
673.733773344569 0.982149053284184 0.952556379977
673.188156690625 0.982137340949758 0.952500479293
673.511419546437 0.982145483342919 0.952566813798
673.639121679829 0.982147433748851 0.952579842521
673.374473682634 0.982154149615393 0.9525766478295
673.036846611353 0.982130881988497 0.9525602192135
672.921260352413 0.982135837979402 0.9524925141905
672.920474351847 0.982135460689296 0.9525114886615
672.598819493283 0.982122934406273 0.952462114874
672.608857962892 0.982116818377468 0.952489911714
672.695698667122 0.982118785324159 0.952549645571
672.665690238976 0.982122304819404 0.952520195216
672.720597986178 0.982123978887753 0.952530256358
672.416562433319 0.982119037537798 0.9525108925075
672.168291581354 0.982112522166316 0.952446230369
672.135899538036 0.982122616634376 0.952422682523
672.137113889351 0.982125529456204 0.9523584751785
672.094465120368 0.982117689990622 0.9523667186415
672.292230358425 0.982127141072578 0.9523550888505
671.942039524055 0.982123624873003 0.9522985404795
671.697968196016 0.982116986860275 0.9522590106125
671.233566437959 0.982103350073825 0.9521499089095
670.981662139711 0.982086412944526 0.95215748895
670.893202928068 0.982078017568532 0.9521427536345
670.691571370623 0.982070415670123 0.9521280441015
670.574777873135 0.982068578827891 0.9520962032155
670.294085050698 0.982064366022615 0.9521318257695
670.280674259509 0.98205974005032 0.952104350642
670.225700396713 0.982056664927411 0.9520868795385
670.08456666554 0.982054383376192 0.9520616760325
670.163376465984 0.982061571745176 0.952082562269
669.999915613492 0.982055302340307 0.9520569639045
669.866926497911 0.982045639005979 0.95207407985
669.793124881833 0.982044136268625 0.9520343495365
669.487846088725 0.982032985106469 0.952044615043
669.516304044456 0.982033775056598 0.9520237057005
669.558650926406 0.982027308296457 0.9519886683615
669.486761922583 0.982017665474959 0.9519122349745
669.445156332232 0.982011476024664 0.9519573438655
669.222097996152 0.982000779518936 0.9519258116895
668.954568853722 0.981982838058283 0.9519262234475
668.671254485902 0.981968205669761 0.9518981822725
668.642658782017 0.981962672122021 0.951902176653
668.65567414033 0.981956412571523 0.951912735011
668.541825612841 0.981947568290317 0.95190025036
668.796926780795 0.981943007111577 0.951982649607
668.536315770095 0.981931653497682 0.9519894970785
668.637584758097 0.981931092990703 0.9519878581875
668.757537416396 0.9819290650391 0.951969931402
668.818391179026 0.981933260098783 0.951970063032
668.631741836644 0.981922338448891 0.9518982510515
668.268283239646 0.981906265437403 0.9518537973065
668.334244516624 0.981899210376112 0.9519097445935
668.39227118322 0.981897387007456 0.951923381898
668.356431957604 0.981894064175343 0.951929648357
668.147033770922 0.981884797640697 0.9519188972165
667.991114441784 0.981874390482499 0.9519925023365
667.815526624482 0.981868741391896 0.951964674703
667.703679918356 0.981862325734818 0.9519480467985
667.639475133567 0.981858065232603 0.951915699892
667.378467880867 0.981839298118488 0.951944130539
667.57146237493 0.981838704862985 0.9518768363085
667.388416443255 0.981828234883095 0.9518630770065
667.292419678075 0.981824274452097 0.951853123449
667.10370821576 0.981816216787807 0.951813698822
667.179252110546 0.981820610061835 0.951724700687
667.131155351869 0.98181424740233 0.9517611740115
667.112596966767 0.981806459261209 0.9517859420725
666.943344646016 0.981798685845791 0.95183179001
666.73559697593 0.981786731197118 0.9517641958245
666.775767128626 0.981779212566171 0.9517830172315
666.718402131581 0.981777095237447 0.9517584307385
666.691852343375 0.981774654333508 0.951741495562
666.651114271548 0.981768527943497 0.951744956712
666.184929360014 0.981751076928696 0.951740295051
665.813616368597 0.981735615245479 0.951705020452
665.948108116114 0.98172163056718 0.9517171470545
665.988809975998 0.981715769988451 0.9517107070805
666.134849497196 0.981711411123145 0.951698899002
666.137682950045 0.981704216038724 0.9516891569565
665.895872888384 0.981698006061009 0.9516419277885
665.993670840521 0.981696459315612 0.951644722908
666.119614497726 0.981693877556045 0.9516488579605
665.882732040505 0.981677960827528 0.951666789899
666.011918230645 0.981676233906466 0.9517240878525
666.010580834152 0.981675924420258 0.951675669644
666.229709530025 0.981679627378177 0.9516652739455
666.300644957091 0.981682574173149 0.951761453905
666.369045830337 0.981674203463649 0.951772287902
666.117312621793 0.981658571757081 0.9518234985535
666.159531801577 0.98165935221862 0.951778031642
665.99285927029 0.981651944245089 0.9517508136295
665.924564068382 0.981643017878556 0.9517888660025
665.93367334841 0.981632569266688 0.951833688228
666.038390411738 0.981624229858584 0.9518683798475
665.968917936156 0.981623953047318 0.9518879686095
665.632572650323 0.981608597175273 0.9518582827085
665.384144351756 0.98159296980413 0.9518715851965
665.37191876684 0.981583451514196 0.951846772735
665.456735997173 0.981569007017009 0.951842309495
665.34713932635 0.981558215831659 0.9518393179775
665.300691801795 0.981552128439154 0.951877541141
664.994557967335 0.981539395346221 0.951848733075
664.817420250411 0.981528362217373 0.95187457995
664.724451136487 0.981512953397914 0.9519035471925
664.5329659665 0.981515228127041 0.9518211598935
664.496499048446 0.981511251785973 0.951793226637
664.42352273231 0.981509249739282 0.951778915091
664.798565612119 0.981512699895251 0.9518102667875
665.304742041851 0.981523606821257 0.951806410244
665.023456702977 0.981510919118615 0.9518405978165
664.973392362929 0.981498070270611 0.9518327542285
665.002800929156 0.981498296650454 0.9518089607335
664.647582072527 0.981486226350796 0.951810929874
664.36569989995 0.98147907040028 0.951771723524
664.436195807779 0.981470055082796 0.951776111991
664.25486716246 0.981458619152955 0.9517391774145
664.312073120278 0.981461323788284 0.9516971328415
664.198972394637 0.981455121501519 0.951691135851
664.128505717388 0.981447921359924 0.951610818362
664.210239815677 0.981454867113159 0.951580766754
663.971043765967 0.981446000811396 0.95157402286
663.680029230492 0.981437789979465 0.9515681566295
664.016171379523 0.981440131848987 0.951613079333
663.966422873908 0.981431515860682 0.951574668149
664.22437130835 0.981432975380516 0.9515446126485
664.438914168503 0.981432662519198 0.95152074555
664.322397888977 0.981421018656948 0.9514738007385
664.176214269102 0.981419454676979 0.951485459941
664.201188702318 0.981423264992446 0.951480456471
664.259764340498 0.981418490148234 0.951402180434
664.382927528637 0.98141997235508 0.951446107881
664.318034870401 0.981410993760136 0.95141304757
664.300993225208 0.98140448812554 0.9513335946685
664.003556232012 0.981396491070174 0.9513680677125
664.142042131427 0.981397776047356 0.9514056466755
664.188903438689 0.981398290512415 0.951384039975
664.120908349172 0.981393581917232 0.951391171792
664.036903885137 0.981387215298658 0.9513839318815
664.054776008397 0.981385241510344 0.9513507458195
664.128267108621 0.981389299624152 0.951364438457
663.993211473953 0.981377481651286 0.951352558691
664.025195180329 0.981379285199446 0.951272633345
663.916804182254 0.981371233177299 0.951280730369
663.852751804248 0.981369940973605 0.951143414727
663.645979751548 0.981356585418214 0.951037570471
663.5896850486 0.981347771203591 0.950994645351
663.642502239335 0.981340283022623 0.9509920978595
663.819308419608 0.981343189315598 0.950972828605
663.733251160928 0.981334657959993 0.9509268958775
663.87466668114 0.981335965353819 0.950892479863
663.68832981135 0.981331534354233 0.9508699880385
663.508903508087 0.981323942332888 0.950758835504
663.582752596096 0.981319970511507 0.950786630374
663.676910056599 0.981326186852075 0.9507251819145
663.556198739233 0.981330278898437 0.950696430748
663.333469140573 0.981321768506626 0.9506190365315
663.366834593295 0.981319427738443 0.950609742261
663.7195782106 0.981331567279907 0.950584005644
663.420508763343 0.981322645036625 0.9505237220115
663.423395033102 0.981319059625243 0.950446547074
663.309987836167 0.981306356709703 0.9503186402865
663.103361175096 0.981303420847659 0.950265791643
663.085840728767 0.981289437822848 0.950294439345
663.008513911881 0.981284836378639 0.950228191258
663.151376725236 0.98129104730688 0.9501021035515
663.195405103969 0.981293039915534 0.9500320956235
663.062103409869 0.981283333722403 0.949944338118
663.192500097599 0.981288199831943 0.9499577842245
663.189914160418 0.981278770491723 0.949978235568
663.21614207867 0.981273350411011 0.9499576204685
663.122231085861 0.98127044484924 0.9498946814765
663.207045800425 0.981263002382725 0.9498185663775
663.211075652925 0.981261131616205 0.9497935718085
663.013163557922 0.981257034763125 0.9496999488425
663.096963363754 0.981251630498011 0.949598582617
662.952740389027 0.981244635333269 0.949584684427
662.886606788458 0.981242362507729 0.9494533589555
662.619224278736 0.981224503610651 0.949428757509
662.533647039008 0.981227023137127 0.949384562243
662.439176718543 0.981215493898566 0.949336832001
662.524880722183 0.981210523773105 0.9492568104095
662.59554853575 0.981207688436002 0.9491902453065
662.399771383299 0.981196585978906 0.9491714751665
662.316886111251 0.981185415237204 0.9491643895935
662.283251253062 0.981177341107843 0.9492302746595
662.220024524805 0.981175577224314 0.949148740761
662.233411396639 0.981163809378552 0.9491469355705
662.36181052308 0.981157945070093 0.9491571447865
662.143568175227 0.98114976102345 0.949112622937
661.951686447335 0.981135657462331 0.949087256243
662.136883106989 0.981137007251168 0.9490002191495
662.14327898728 0.981136562322707 0.9489521446805
662.100573710153 0.98113309951057 0.9488634715265
662.002430723362 0.981126309929307 0.9487867255215
661.882584305709 0.981114679683843 0.9488182627655
661.604392051596 0.981097268698803 0.9487329633315
661.584167046295 0.981093884042215 0.948656847376
661.615027090033 0.981100014615422 0.9486087019235
661.536807653389 0.981093105592084 0.948595056848
661.11164807618 0.981080101726255 0.948623985854
660.872949824919 0.981066770845832 0.948587877334
661.20442089627 0.981078086182382 0.948555767959
661.376054426725 0.981083491144882 0.9485315234355
661.262964811022 0.981071356365815 0.948493355076
661.129494782524 0.981067417606166 0.9485064037925
660.818223914903 0.981055060709897 0.9484074584665
660.82658168673 0.981043257632401 0.948380530572
660.968608091684 0.981044733817859 0.948295217783
660.833288888368 0.981032652889955 0.948302884069
660.748975718778 0.981028292877248 0.948231742947
660.721632185129 0.981019951921526 0.9481145825485
660.888833081637 0.981018196735276 0.948046496195
660.70176967103 0.981000905522677 0.948025178154
660.677046837182 0.980991434995006 0.948037650056
660.741273798019 0.980983973922576 0.9480384511755
660.724075386931 0.980977877994156 0.947924228658
660.510761587912 0.980964574259864 0.9479444089925
660.48147665845 0.980953782962339 0.947846384764
660.611520606401 0.980946919729525 0.947830676273
660.676031570559 0.980940236336113 0.947754284013
660.502499824528 0.980932993167216 0.9476627415415
660.422009105197 0.980918983048223 0.947574629052
660.487031319117 0.980910414463884 0.947606199694
660.054881252752 0.980890224268527 0.947554648816
660.000767021439 0.980882146408168 0.9475331239105
659.990031490141 0.980874500064075 0.9474848208395
659.754219919848 0.980869405247221 0.947428620011
659.640870247414 0.980857897627246 0.9474488724695
659.787744524456 0.980848782316444 0.9473839182815
659.903611989646 0.980839654321398 0.947388358038
660.0321388669 0.980828929101679 0.9473788562745
660.228020012237 0.98081762005401 0.94736825337
660.079216320605 0.980809007612367 0.9472760918945
659.830934787239 0.980796609672945 0.947283812033
659.714356178328 0.980793318110543 0.947293454156
659.399841655024 0.980778724419442 0.9473014785585
659.654464815715 0.980773471286403 0.9473274532655
659.783867602877 0.980761254478728 0.9473372580295
659.761347330545 0.980750833680151 0.947345456068
659.840309800502 0.980740080100207 0.947313502516
659.700893591635 0.980730772314683 0.9471828804935
659.79494565948 0.980722161579101 0.9472209397445
659.564673651729 0.980704474972835 0.9470692772875
659.380400684241 0.980687964647169 0.947092323419
659.468239855987 0.980674139705577 0.9471120404535
659.483292867243 0.980661494174275 0.947020858816
659.684661287091 0.980665159711791 0.9470378822285
659.596659837466 0.980655244260135 0.946999746782
659.432379795901 0.980640685350125 0.9470780718945
659.583040091642 0.980635197145123 0.94709280866
659.238705651406 0.980613153476651 0.9471242610285
658.93903167395 0.980588809610889 0.9471269554845
658.682908299485 0.98056708873416 0.9471303046875
658.403530699282 0.980548165068663 0.94715369078
658.21756084238 0.980536656688808 0.947156052561
658.331693104154 0.98052717130338 0.947244773785
658.235469376127 0.980513933201712 0.94720651777
658.238611809089 0.980501768845647 0.947263739994
658.115765483187 0.980490749720673 0.9472575855765
658.018789394165 0.980478593537268 0.9472754117495
658.070113827629 0.980465080947639 0.9473941908385
658.274990166615 0.980455764980394 0.9474318219275
658.485148578152 0.980459901287544 0.947454687161
658.574116337224 0.980448527795686 0.9474650796865
658.451924794745 0.980430308263068 0.9475249693275
658.457981372066 0.980420127966285 0.9475087319915
658.678550645086 0.980420121291987 0.9475547701175
658.9632559969 0.980424357464684 0.9475472253295
659.102667334657 0.980417376647082 0.947523620514
659.116077707729 0.980403543095614 0.947604486994
659.318862894332 0.980404615418032 0.947640482778
659.217587237405 0.980397339984477 0.947708234625
659.244735613238 0.980381605084297 0.9477269642635
659.133030010711 0.980369082362555 0.947732331639
659.00815431915 0.980361655920114 0.9476890092075
659.313330459944 0.980363656577236 0.9476625282635
659.433305492085 0.980359108424483 0.9477127340395
659.410468126237 0.980344868267743 0.9477353393475
659.617813981216 0.980339591491085 0.9478173387735
659.603839673352 0.980329484165305 0.9477576221705
659.865409719824 0.980323466727984 0.947748475666
659.739860515004 0.980304068185343 0.94776145704
660.173048352495 0.9803047036943 0.947919288393
660.194028972576 0.980294156240246 0.9478909280965
659.880447331974 0.980273084263498 0.947951028602
659.75618613441 0.980256959007461 0.9480620773765
659.770768027982 0.980246819661853 0.9481185962405
659.911549771298 0.980236778468398 0.94813413789
659.692413228127 0.98021511470178 0.9482417515475
659.826997998302 0.980218160149662 0.948259053508
660.121529057015 0.980220673393961 0.948345332559
660.125468912984 0.980219499205363 0.9483100679135
659.832939111779 0.980203957739119 0.9483464822305
659.796066437391 0.980193245234396 0.94833257891
659.762357545832 0.980185914920886 0.9483656148785
659.569155769697 0.980165624084875 0.9483135313265
659.685686123922 0.980166821771155 0.948375079024
659.982085288512 0.980158956267738 0.948496064113
659.9526599019 0.980145917092065 0.9485467827285
659.876819496613 0.980124585260856 0.948658112505
660.07704196877 0.980117111140749 0.948707817685
660.223219225879 0.980113247731211 0.94872606168
660.135849988674 0.98010573135695 0.94872720849
660.181981928921 0.980096643695189 0.948756741994
660.393969226747 0.980092794273273 0.948814257111
660.471074829112 0.980073600378306 0.9488547821125
660.287628620317 0.980061156592408 0.948911161932
660.457300489942 0.98005885377705 0.9489596185905
660.846568971402 0.980064386527487 0.948974755084
660.966862723171 0.98006306213406 0.949043477561
661.04386357674 0.980062718930986 0.949066114377
661.26579326477 0.980070445689568 0.9490728228485
661.532098453687 0.980070525138752 0.94912613935
661.651619729973 0.980072982620959 0.949133710837
661.431093105888 0.980063652103858 0.949158489446
661.497192096307 0.980061272743216 0.949114629914
661.680465876222 0.980071127826482 0.9490628090535
661.770208304607 0.980061685033045 0.949057810466
661.9774680198 0.980066747505766 0.9490133023655
662.059904936167 0.980059550717394 0.949015977487
662.313408202935 0.980061241554072 0.949067890795
662.276395743792 0.980051724694922 0.949180155816
662.619535093518 0.980056085268809 0.949190420199
662.789578601429 0.980059049897788 0.949205992307
662.770712204291 0.980055286865884 0.9491653088895
663.236772248197 0.980057921856793 0.949181748275
663.034258906281 0.980042774217277 0.949240715088
663.151175657058 0.980048821767692 0.949263548349
663.263048685317 0.980052416569671 0.94931204607
663.31132343864 0.980047248300195 0.9493264676345
663.458781461149 0.980052989716489 0.949318502086
663.459290898557 0.980042650349947 0.9493355586565
663.689156480323 0.980050518447822 0.9493093285725
663.920452950322 0.980059362484788 0.949221721883
664.043110878458 0.98005329040636 0.949248168262
663.953849455945 0.980044258557168 0.9492062981995
664.230453466509 0.980052819751795 0.9492046109465
664.218596900151 0.980053862646077 0.949141142993
664.292233394781 0.980047245568553 0.949229701014
664.228816179991 0.980041276657109 0.94913076702
664.258259575013 0.98003536572167 0.9491330680275
664.303591439056 0.980034788007794 0.9489842606465
664.221444424799 0.980022137791692 0.9490677571155
664.444043501927 0.980025708986897 0.9490764476985
664.698063496639 0.980029088596542 0.9490797681155
665.090817855201 0.980035267296165 0.949156634202
665.497986187533 0.980055270561037 0.949069747338
665.834570065299 0.980060077308765 0.9490666840795
666.102102877471 0.980065941353519 0.949036870184
666.048835589851 0.98007119069694 0.949023210721
666.304669556147 0.980073574966444 0.949028919126
666.326749065688 0.980069187159216 0.9490198654535
666.705367675353 0.980070636015012 0.949041846587
666.978956942774 0.980079946971901 0.949084945411
667.18779467271 0.980084360674012 0.949051707193
667.768367536234 0.980103806399914 0.9490543053755
667.665843364879 0.980098270026694 0.9489586162585
667.810854389563 0.98010845902895 0.948863150065
668.070923993845 0.980116041571904 0.9487716155215
668.169423556891 0.980121592565081 0.9487344088825
668.236301623439 0.980123035138429 0.9487393333195
668.620154833834 0.980126703511059 0.948718391567
668.813850390811 0.980127323060001 0.948660859648
669.319745395751 0.980132211018106 0.948551047324
669.313065152351 0.980132558665335 0.948489686244
669.482852257548 0.980133854786479 0.948388688919
669.93868375938 0.98014675792717 0.9484265007695
670.150651332796 0.980147845339775 0.9484097636475
670.557709911063 0.980162693390641 0.9483350113535
670.524191950328 0.980154172663833 0.948311646548
670.647747481094 0.980155971965743 0.9482771403575
670.739517033952 0.980149833340673 0.9483445876335
670.794782647999 0.98014740525706 0.9482920069095
671.30120159806 0.980154388429097 0.948289894933
671.496210125006 0.98015706576435 0.948256440106
671.477021342936 0.98014869841557 0.948125229769
671.935179481909 0.980152483084553 0.948177203096
671.97572305054 0.980145260141083 0.948061889157
672.209486098154 0.980147964287492 0.948054968961
672.651930841476 0.980151106670067 0.9480393154155
673.077037256018 0.980158323687361 0.947907723716
673.12025227098 0.980151779526808 0.94784062266
673.417537385116 0.980162346782664 0.94775583961
673.552252434102 0.980163784061817 0.947786236233
673.923562564658 0.980173775235933 0.947873543978
674.259606658519 0.98018303593113 0.947876265227
674.3868421504 0.980180104975068 0.9478699758305
674.660045246079 0.980184874470498 0.9478594594595
674.983486624633 0.980185520070017 0.947804271401
675.165323798596 0.980179213914437 0.9477813589105
675.50962790732 0.980178326896265 0.9477849475935
676.069334433632 0.98018913903189 0.947809501911
676.286549965079 0.980186525823371 0.9477726029645
676.597856158671 0.9801881022043 0.947837528216
676.932585585462 0.980188197076447 0.9479206015555
677.306305687184 0.980184857340821 0.9478720003605
677.505486880443 0.980193208077099 0.9478183915685
677.454184903798 0.980185911258445 0.947869125964
677.614478727236 0.980180677586927 0.947820508348
678.156563222636 0.980187060321186 0.9478326104675
678.386348982745 0.980176326025327 0.9478757153645
678.733139010675 0.980174560386501 0.9478781261635
678.624158862511 0.980159236542291 0.9479549264775
678.673298417786 0.980147292182774 0.9479521339655
678.56927533608 0.980142329242578 0.9478882870085
679.087581335967 0.980146556463616 0.947900045215
678.961050962084 0.980132386754646 0.9479973245625
679.139688624041 0.9801203175088 0.9480616910325
679.394378410294 0.980119306768054 0.9480534582075
679.778175859357 0.980114518584637 0.9480625647895
680.138932454478 0.980120959271206 0.9480847596955
680.643347888627 0.980128284565314 0.948083197947
680.959383248669 0.980120780740819 0.948126801695
681.526994185036 0.980125711494985 0.948222126642
681.691196661497 0.980120045240116 0.948231950714
681.918060186202 0.980116339682536 0.9481462677565
682.198969823016 0.980120953691982 0.948133607115
682.56135385469 0.980125063573251 0.9482055168085
682.860623779954 0.980127729921459 0.948236949223
683.266824418531 0.98013193401158 0.948257876645
683.444731788261 0.980130199949685 0.9482017262635
683.503432976038 0.980126686413352 0.9481952585785
683.548870688305 0.980120255921875 0.9481706215785
683.387162212526 0.980100725579215 0.948205650617
683.749927510148 0.980098806133172 0.94831295321
683.947966012714 0.980089184761972 0.9483989276165
684.321074209242 0.980089660923424 0.94845629973
684.767821985278 0.980100033051052 0.9485101375055
684.976769591569 0.980087846206889 0.948509388352
684.943608053662 0.980087036298221 0.9484724801815
685.657494233638 0.980098938769238 0.948545957374
686.088494470067 0.980105055644893 0.9485707694645
686.531008351648 0.980115765101049 0.948597452414
686.803603656307 0.980109985595981 0.94871693854
687.371142894983 0.980119642736246 0.948726177941
687.449760415253 0.980109494130927 0.948817948629
687.880993450165 0.980108726168986 0.9488641837885
687.803986451901 0.980095787362971 0.9489140371185
687.806161327561 0.980083476027837 0.949002901833
688.377338704763 0.980083362465903 0.949044064323
688.466134435602 0.980088304023824 0.9491264695555
688.724123483076 0.980085905513963 0.9491415815785
688.990921887397 0.980098554459716 0.9491401198655
689.383578673899 0.980100355999465 0.9492318728145
689.767268284374 0.980108975692781 0.949299113948
689.959954909231 0.980106345932465 0.9494050501255
689.953580755291 0.980102292385763 0.949443261725
690.193988252862 0.980092554138253 0.9494860335655
690.223540452405 0.980089462157717 0.949410251079
690.254779978128 0.980081072553799 0.949364171858
690.598321597195 0.980082859969366 0.9494752725115
690.566535137093 0.980076239594681 0.9493656943235
690.916208558559 0.980077803791228 0.9495076272835
691.010670723846 0.980076550537344 0.949519596842
691.247513252375 0.980076837710652 0.949568936529
691.538921422339 0.980077925467898 0.949706121407
691.772800956888 0.980083363566306 0.9498253070235
691.952524297625 0.980083042141789 0.949802672067
692.548197786901 0.980097269049978 0.9499369100355
692.891253873995 0.980096432887673 0.950009103147
693.029368986519 0.98009534048086 0.950039720124
693.670724875645 0.980111752796967 0.9501574528415
694.076647292887 0.980117730640984 0.950263812874
694.287641278813 0.980122573935639 0.9503306125695
694.70947178634 0.980138100079733 0.9503217649975
695.19285898387 0.980153473449759 0.950332844539
695.262596861355 0.98015081405637 0.9503925943775
695.850166775478 0.980166957249414 0.9504183858175
696.422829238037 0.980179355117349 0.9505383765565
696.640108345302 0.980196975135188 0.950525236745
696.861083898273 0.980198881300115 0.950604008912
697.595656156368 0.98021940464289 0.9506743064975
698.044983067743 0.980224047851475 0.950855908951
698.247109691332 0.980226474938167 0.9509338386775
698.684624944785 0.980243774050448 0.9509382103935
699.091708762881 0.980253473117365 0.9509271111755
699.617357475687 0.980271665105855 0.950928482764
700.308154187182 0.980291682606773 0.9509961129935
700.353019183955 0.98029207095485 0.951013364011
700.703954995513 0.980304434590455 0.9510333722265
701.01407817626 0.980318239577286 0.9510014322395
701.501647218088 0.980332221262747 0.9510398241445
701.981100321794 0.980352386014396 0.95107836286
702.589096175689 0.980386172565532 0.9511117823125
703.302138945168 0.980406958112297 0.9511051894005
703.90970009736 0.980434362051203 0.9511298423985
704.420155357834 0.980453953578683 0.9511912916455
704.89150047469 0.980477528517148 0.9511851530225
705.382747233945 0.980496784883239 0.951266774209
706.017584023708 0.980528653997497 0.951322029758
706.507747436386 0.980544268379765 0.95129947947
706.820026256789 0.980558233155999 0.951392282196
707.280900629613 0.980581347230803 0.9513793864095
707.725334960503 0.980599952152263 0.951300664943
708.214394130244 0.980619185584185 0.951311575367
708.925963040083 0.980652308672046 0.9513179114265
709.686168744065 0.980687291205587 0.9513069356785
710.366366341734 0.980717539670778 0.951325596987
710.982450906082 0.980755686442438 0.951233017165
711.494472347021 0.980785177702071 0.9512386251465
711.964019291332 0.980802301317177 0.951335146224
712.287434245176 0.980818830466247 0.9513078762775
712.462157397763 0.980835079310375 0.951300434613
712.718575790784 0.980846595199068 0.9513539345965
713.394745886367 0.980882958775854 0.951305644619
714.0799930547 0.980911354310037 0.9512574492245
714.395265051702 0.980931354114247 0.9511882658895
714.947940849424 0.980961127424609 0.9510612425635
715.290798097345 0.980989376965576 0.9510661616485
715.959372016327 0.981017071725035 0.9509902223875
715.946052686829 0.981032822866523 0.950967129331
716.542959467741 0.981064630449801 0.950927107625
716.949892110037 0.98107837199439 0.9508434961725
717.086752315151 0.98108716170058 0.950880394207
717.048107690003 0.981100742126493 0.950764119183
717.438523447236 0.981131938985036 0.950749605772
717.756033872535 0.981155688856172 0.950669468753
718.234414178462 0.981177210191907 0.9506259816105
718.970575251558 0.98121236907664 0.9505051010155
718.887062637922 0.981229056318628 0.9504637548595
719.439802058768 0.981262557340677 0.9503987150645
719.79840485185 0.981285910728912 0.950444550535
720.15387950462 0.981307223023243 0.9503866386935
720.651350946525 0.981343048609118 0.9503173261885
720.630853327064 0.981352984203642 0.950286706476
720.543538473401 0.981371425507708 0.9502571362325
720.854562945892 0.981387737752704 0.950334531017
721.522411603704 0.981422236291573 0.9503655707535
721.686919256987 0.98143985187541 0.9503643858035
721.803334997723 0.981456766278706 0.950358938843
722.30036511117 0.981492669545566 0.950296476522
722.434252058466 0.981509546375835 0.950305576523
722.827769465766 0.981541688345007 0.9500957711225
723.099272252432 0.981559486492567 0.950128357844
723.430782844797 0.981591444179842 0.9499924107605
723.671494437037 0.981618173855868 0.9499234015205
724.220037791901 0.981643309304714 0.9498829633595
724.569008576434 0.981674709665814 0.9497823708555
724.872644027379 0.981703928523699 0.949714099696
725.10353914985 0.981724929071586 0.949552354944
725.1630517369 0.981742719598262 0.9495974903085
725.28016431771 0.981757815756531 0.94949366217
725.527634718358 0.981783384088795 0.949317733621
725.879107303383 0.981816726004058 0.9492323265395
726.123085017891 0.981840489340427 0.949221891765
726.507076242158 0.981877927023167 0.9491682722635
726.455521072973 0.981892388813473 0.949008333362
726.878299947672 0.981917346580953 0.9488487753805
727.012390860234 0.981938917943172 0.948610901284
727.120457212685 0.981956079221599 0.9485860364285
727.230785094959 0.981974316521112 0.948489534552
727.351837880333 0.981993987754234 0.9484388449875
727.611150384887 0.982014623472435 0.948385134789
728.087108164795 0.982032075565245 0.948302153449
728.264409367965 0.982050575434754 0.9482893034495
728.175438379867 0.98205717126478 0.948223688131
728.38786258913 0.982075169173303 0.9481161775615
728.215669179852 0.982090488301432 0.9479734172405
728.580197214459 0.982113421694628 0.947937914362
728.753146870175 0.982135218152162 0.947866437034
729.215078533653 0.982168958583168 0.9477509532435
728.982025573533 0.982176590686233 0.9476997966525
729.339845968051 0.982203697945826 0.947568765329
729.485048564754 0.982230074816984 0.9474589333335
729.789460955828 0.982261092731369 0.947314759535
729.645389149898 0.982272034055614 0.9471603531855
729.712962607679 0.982289649282069 0.947022179657
729.802321933787 0.982304110916907 0.946932776261
729.633232221813 0.982313743017842 0.94687761169
729.693925967802 0.982329789261083 0.9467533908665
730.035813878531 0.982354312982126 0.9466055360095
730.516428409604 0.982385498295994 0.9464883550705
730.337668343447 0.982390684568599 0.94632660302
730.441399573863 0.982410225861226 0.946183771646
730.474001596126 0.982427216679603 0.9461351593535
730.617585436969 0.982442247394 0.9460644823865
731.166758683488 0.982476856750236 0.9459438364255
731.157043445097 0.98249805477574 0.9457529426585
731.390466407276 0.982521702778422 0.945672721828
731.414502702328 0.982544906212467 0.9454489416445
731.455077891697 0.982553309728196 0.9453152788185
731.458845488437 0.982574328164902 0.94517030802
731.194262470909 0.982575547510115 0.9449876861895
730.962830401649 0.982589655888819 0.944784117025
730.880780600241 0.982596529076579 0.944687421619
730.963641340558 0.982613475224366 0.94456039555
731.047499312726 0.982620758668696 0.944530444579
730.927808514253 0.982631804263384 0.9443021555315
730.73174311249 0.98263713315299 0.9443176025955
730.916505375161 0.982652419092084 0.9441331787185
731.008190441956 0.982658090865387 0.9440723527815
731.381479307444 0.982675299520153 0.9440733062075
731.380876390781 0.982687909628115 0.9439535300215
730.987330912691 0.982690032513987 0.9438732540835
730.681776964331 0.98269648166373 0.9437190696575
730.70160968817 0.982699667080463 0.9436366436215
730.84118319775 0.982718867278619 0.943416680306
730.896347087667 0.982722795417607 0.9433848938185
730.492326307312 0.982724395011934 0.943289528732
730.211374478503 0.982732991431858 0.9431969553045
729.903618761407 0.982731599504633 0.9432167961605
729.789730326078 0.982739263263819 0.943126325273
729.619564719172 0.982748119719657 0.943087004874
729.322618706028 0.98275243344085 0.942926114374
729.149611237922 0.9827614434492 0.94262957904
728.927142225197 0.982760822076886 0.9425226785275
729.133165003523 0.982763845753606 0.94252947842
729.059720651679 0.982770124257882 0.9424772928085
729.013716623126 0.982780531936584 0.942359606182
728.821374570936 0.982786901436699 0.9421896302795
728.633167706856 0.982789737646183 0.942073689366
728.539316950766 0.98278294944043 0.9421270683235
728.396431870461 0.982785428464451 0.942079039691
727.901959591036 0.98277924860637 0.941968522796
727.806503050341 0.982780629227012 0.9418161796195
728.078527313627 0.982789880772301 0.9417118697565
727.905574223444 0.982785720616778 0.9417396110455
727.876403275093 0.982787417798591 0.941667676168
727.685540585886 0.982789656450219 0.941534808377
727.721463180227 0.982792000303748 0.9414901568225
727.336714629918 0.982788792976028 0.9413882432135
726.845502061982 0.982781553767394 0.9413466639125
726.548107445243 0.982778049727662 0.9413346347405
726.547121028087 0.982781269651136 0.941180195181
726.382928911438 0.982780492212503 0.941205774078
726.32068153105 0.982785216165414 0.9411812039495
726.040617155195 0.982789707223772 0.9410318659325
725.646801748858 0.98277589303373 0.941080237297
725.682088385775 0.982776120201989 0.9410584195385
725.210599344341 0.982762153921466 0.941049161325
724.901820511306 0.982757787607271 0.9409721602505
724.369575946807 0.982743648529013 0.9410109651245
724.128668151499 0.982737993321243 0.940974452175
724.071329884153 0.98273875785066 0.940956428358
723.808441421116 0.982729693607541 0.9409485500175
723.669672121497 0.98272470677892 0.9409664627955
723.611182743592 0.982721686459792 0.940905686416
723.494921826256 0.982717100211073 0.9408461517945
723.234832696841 0.982712149486574 0.940883143656
722.933271531706 0.982710647681364 0.9408150338185
723.01859848502 0.982714856500326 0.9408002089895
723.086915989595 0.982709806786414 0.940798622086
722.708324974837 0.982697615058686 0.9408243395985
722.499374803945 0.982687790254754 0.9408936302945
722.520201852258 0.982695326984943 0.94097877008
722.326913555839 0.982681160169306 0.941086362513
722.425159169486 0.982680257068804 0.9411144735235
722.285470543712 0.982672711542776 0.941203988173
721.888129119277 0.98266867927908 0.9410757131605
722.049748727016 0.982671407125089 0.9411133553185
722.065855512243 0.982664481894092 0.941150465189
721.907108837435 0.982652853518638 0.9411350136985
721.855030824556 0.982645007961492 0.9411192846795
721.403381392423 0.982629771345477 0.9410075260345
721.271150826729 0.982618563173909 0.941024338434
721.089231191578 0.982608294068188 0.9410359223075
721.052741423902 0.982604271733989 0.941022486381
720.875401800339 0.982589409988242 0.941048143766
720.697150885727 0.982576968395537 0.94110525331
720.544370534896 0.982561393835675 0.941217436466
720.423365498788 0.982548562691827 0.941248754179
719.900882552457 0.982529338940893 0.9412455385565
719.81207609329 0.982519453581529 0.941278562099
719.359675285289 0.982502546809186 0.9412718126135
719.29194336751 0.982502231857031 0.9413397175465
719.126087144105 0.982493582462847 0.9413335399125
718.904319898354 0.982485800380968 0.941274751095
718.492395866338 0.982471246379601 0.9413071385515
718.420443238023 0.982467623102805 0.9413480163645
718.632957736991 0.982459656819475 0.9414352214935
718.613034216868 0.982455890149652 0.941431156913
718.595195017328 0.982458237975165 0.941488588094
718.495350492133 0.982450245455132 0.941551950454
718.121291778731 0.982436068060391 0.9414823293915
717.823710309548 0.98242968331918 0.9415748947625
717.867303445192 0.982432553137561 0.941566054039
717.767497427579 0.982422940202553 0.941649812429
717.863419136587 0.9824129783598 0.9416756390755
717.673968572576 0.982399961719536 0.941689066038
717.481271142064 0.982379466699969 0.9416623401325
717.498736833519 0.982372265460678 0.9417175484305
717.301205156907 0.982363109851143 0.9417455259755
717.282790403172 0.982350571234454 0.941814190836
717.208004747192 0.98234507139687 0.9419447791325
717.28682583312 0.982344224704769 0.941965924859
717.113697099964 0.982331045615732 0.9420946754135
717.003278937707 0.982323083418142 0.942217556118
716.969299029636 0.982311070351556 0.942355346756
716.672283600769 0.982304529401438 0.9424457817715
716.690762161227 0.98230200929881 0.9425298806765
716.477800376661 0.982294720622856 0.942660455779
716.396085738581 0.982283092965156 0.942747779597
716.22652915893 0.982276541837112 0.942847530609
716.157340591995 0.982274953267094 0.9429774152085
716.284521412635 0.982276413148755 0.9429884823645
715.825605877128 0.982257741406341 0.9430126910605
715.817671514116 0.982250992667733 0.9430933875955
715.647137119595 0.98224239429803 0.9431345374135
715.688449218203 0.982241717534829 0.943216365929
715.717583920473 0.982241618927354 0.9432968899385
715.703484742857 0.982239391964154 0.943322948912
715.807701154974 0.982235903577091 0.943548912181
715.857120404573 0.982223784212862 0.94363371048
715.504834894954 0.982203886004524 0.943664226029
715.406808823704 0.982196986357946 0.9437496431285
715.465141177857 0.982199157146764 0.9438965914735
715.146320032033 0.982191625630316 0.9439324265495
715.094117071295 0.982181235938305 0.943956766069
714.933044709212 0.982163745440655 0.9439891803605
714.829213638451 0.982151856616322 0.944134511501
714.274468833695 0.982143536799583 0.9441425739405
714.101583036208 0.982134424058528 0.944160718535
714.083634246516 0.982124455780264 0.9441913714865
713.992181913988 0.98210829977049 0.9442546628575
713.999747757098 0.98210719356207 0.94428587632
714.018008511198 0.98210281355744 0.9444253823345
713.936314659671 0.982099638196071 0.9444848105085
713.691069112945 0.982085629539861 0.944602275451
713.835518313774 0.982079294123194 0.944708564263
713.999150727159 0.982081578808751 0.944768725908
713.873127192808 0.982073503035618 0.9448494352035
713.931193121152 0.98207165254665 0.944891992553
713.830561733628 0.982068855887504 0.9449369109035
714.081891003482 0.982069122289881 0.945085635849
714.270311774501 0.982070265756609 0.9450929974165
714.070936567015 0.982057480180455 0.945228789006
714.229257422207 0.982051014410863 0.9452626085085
713.921438141752 0.982041376084074 0.945264597778
713.74561102077 0.982031045376106 0.9453385807935
713.633064980396 0.982027559096251 0.9453919265145
713.963979441858 0.982042467859073 0.9454882095985
713.949171729029 0.982035534173463 0.9455128520255
713.939751372037 0.982028508639779 0.9455839121875
713.84871185774 0.982020162888689 0.9457191839055
713.604462805715 0.98200850706072 0.945823885201
713.71106785554 0.982007375398697 0.9458778814335
713.976266029673 0.982015925767165 0.9459448314645
714.023134683719 0.982019408456689 0.946019494607
713.665045120954 0.9820111361116 0.9460946749485
713.611266492923 0.982006748901481 0.946226701504
713.540321983137 0.98200007533291 0.9462359798525
713.473113420572 0.981993218820141 0.9463106744805
713.359466671335 0.981990261839918 0.946355366879
713.490812571496 0.981987770583401 0.94639685124
713.53753674226 0.981985583613168 0.946377869291
713.287436986255 0.981975494435646 0.9464095931015
713.365555428489 0.981973063824696 0.946464194144
713.35405754177 0.981969265009468 0.946512350825
713.452241226351 0.981967230312807 0.946527787371
713.692893947805 0.981973457861413 0.9465293260705
713.588720030754 0.981963879685905 0.946620161979
713.628134059681 0.981961732692541 0.9466965553705
713.398450356434 0.981945139826916 0.946772970797
713.428257651586 0.981944236416334 0.9468287871345
713.74931067297 0.981946007849656 0.946842596198
713.79712545044 0.981941439021785 0.9469744964075
713.688356013915 0.981940963010055 0.9469947088435
713.971822654985 0.981948090555012 0.9469508902105
713.914802820499 0.981936843248252 0.9470335080005
714.015692594907 0.981947884542244 0.947050061694
714.411037656403 0.981959643195856 0.947079638317
714.510160018536 0.981950054428127 0.9472060589295
714.187284875312 0.981935441697365 0.947202829153
714.40301344123 0.981936681291753 0.947248416655
714.600181173991 0.981937242499964 0.947339833717
714.798566806335 0.981934827762292 0.9474073599125
714.986591018659 0.981932933450708 0.947443824522
715.061054428028 0.981929299915563 0.947409395277
715.238087804794 0.981927823559284 0.9475056753945
715.020043387206 0.981929554927682 0.9474288791675
715.270668992697 0.981929558981701 0.9474959465035
715.283014814803 0.981925759623557 0.9475284216115
715.532632707227 0.981923017026304 0.947654613566
715.930763726613 0.981927643294653 0.94775019699
715.949626712832 0.981932249628438 0.9477407088675
715.85740133921 0.981917822708535 0.9477772722225
716.145811371117 0.981928907418744 0.9477644092785
716.228402107034 0.981926725296879 0.9477907304485
716.221827691481 0.981926557735668 0.947866044045
716.567215869722 0.981932917574596 0.9479813871605
716.944571273116 0.981931279719654 0.9480211469515
716.96831472725 0.981934694549148 0.9480437443115
717.104720620997 0.981927322826603 0.9480023060465
717.14564794654 0.981926768768226 0.9480643618555
717.267816890876 0.981924365483229 0.948062210917
717.263399213099 0.981914453462262 0.948114003893
717.77166412738 0.981935834882871 0.9481532103865
717.649817564736 0.981926520612061 0.948178478034
717.356019241191 0.981914268302572 0.948129000987
717.290757830301 0.981913974996138 0.948130942526
717.08295941717 0.981901293372513 0.9482194760455
717.296412639479 0.981903134051868 0.9483739303635
717.429346914061 0.981899139722709 0.9484927878685
717.818059922776 0.98190075097064 0.9486044140865
717.906244312614 0.981893588217331 0.9486974657935
717.790538446312 0.98187896007799 0.948690264102
717.891520766998 0.981886758394274 0.9487639220625
717.962954938258 0.981896174071979 0.948874612569
718.175104602422 0.981898133361993 0.9489439378385
718.265953239104 0.981907197705233 0.949047777344
718.195034986906 0.981903044678877 0.9490946150475
718.350235013807 0.981909934813185 0.949142226951
718.527578053716 0.981903694247951 0.949207942513
718.758034413252 0.981910521392867 0.9492486244
718.804801433025 0.981899091463317 0.94938686664
718.97790713607 0.981902320658747 0.949521622565
718.975330219088 0.981892969749925 0.9495892227495
719.274541721574 0.981899158329372 0.949626037945
719.720223241859 0.981902686014299 0.949688046882
719.882832229778 0.981901451566544 0.9497363447825
720.057589081221 0.981905598656355 0.949785209505
720.357097414358 0.981910401692116 0.949867061185
720.480849925412 0.981918512148595 0.949927473499
720.406972820272 0.981926145761429 0.950011409281
720.610492169033 0.98192117061325 0.9501075628685
720.793380775327 0.981924371235678 0.9501378226285
720.930160299365 0.981921693828407 0.950159927815
720.801459336368 0.981916919092715 0.950202245106
721.139324903568 0.981925537663343 0.950336925179
721.571767399679 0.981931930395299 0.9503661202745
721.724064159093 0.981943870980616 0.9504623791045
721.732070085001 0.981934738027034 0.950490867245
721.93457779015 0.981944869534039 0.950454542215
722.089865488562 0.981950463306511 0.9504622548315
722.080771482692 0.981953492530578 0.950393586726
722.180316609473 0.981955189796926 0.950467731341
722.258778158991 0.981964022559338 0.9504327135165
722.606772225938 0.981970998685144 0.9504735271025
722.919570827498 0.981978151487106 0.9504811222365
723.013670704106 0.981984372768543 0.950514423917
723.271420069616 0.981994643189551 0.9504611319675
723.52055416004 0.982004349927969 0.9505042200615
723.399711230844 0.982007272421934 0.9505008107835
723.637190261297 0.982008705988646 0.9505389184
723.803326721579 0.982015737399814 0.950577710354
724.003426647927 0.982016875298478 0.950635592475
724.186439019536 0.982023105861507 0.9506826670915
724.407362544719 0.982029868409827 0.950649199196
724.734695739032 0.982044817767106 0.9506666620065
724.598371644605 0.982040887706331 0.9506749093275
725.000962623751 0.982050387732044 0.9507984818095
725.051541257083 0.982058445456027 0.9507944262205
725.112967243198 0.982060813159991 0.9508534439995
724.837055371406 0.98205229831279 0.950894141065
724.909674126442 0.982044932744214 0.9509661201945
724.838823874791 0.982053537845952 0.9510173897245
725.101886382096 0.98206453601364 0.951048293507
725.22219731055 0.982069566041011 0.951043194408
725.288845770851 0.982083267241419 0.951052623449
725.29164952121 0.982088462461894 0.9510074605695
725.243638048409 0.982089862065318 0.9509879204865
725.656290757705 0.982101691772551 0.9509841677795
726.041117188681 0.982118870233934 0.950991242654
725.905019462054 0.982122400004394 0.9509627245115
726.136100854188 0.982131693678413 0.950992421655
726.483982150796 0.982149072843468 0.9509587569505
726.496509064921 0.982152444196277 0.9509649376245
726.384743051937 0.982158271518762 0.9508988611355
726.381832635328 0.982168003547709 0.950894267309
726.574216143363 0.982178499364032 0.950863333965
726.624323215055 0.982186813073207 0.9508763508645
726.848246429796 0.982196662208261 0.9509087359835
727.097140755926 0.982207963495115 0.950920311857
727.128837156073 0.982217839198223 0.950892608609
727.092301665354 0.982221447302388 0.9509401766425
726.865782303748 0.982217908761893 0.9509341278955
727.231624127785 0.982233003719268 0.950938579744
727.490352984033 0.982247215067481 0.950931123944
727.838011253002 0.982268636723356 0.9509122627055
727.768289866912 0.982267624615113 0.950884763129
727.650512123335 0.982278673763753 0.950814708421
727.984906205685 0.982293569455417 0.9507521624805
728.31206952607 0.982311581503336 0.9507576962235
728.742565121732 0.982331104183179 0.950765364431
728.739624041157 0.982343346960556 0.950695794768
728.766643721416 0.982355937442639 0.950672551197
728.770851135202 0.982364459874199 0.950680809607
729.075978954445 0.982371224629682 0.9506910270085
728.879398293124 0.98236882662037 0.950696198038
729.181841303633 0.982386809532452 0.95065938903
729.190099102283 0.982398281559954 0.950603233836
729.308082963921 0.982408606945274 0.950561923849
729.141444773733 0.982417879966581 0.950507678407
728.997993310189 0.982426608701032 0.950403207459
729.106952012634 0.982444554586104 0.950361977316
729.089608270326 0.982453448548429 0.9502919487075
729.330050081188 0.982468056683785 0.9502142309865
729.434339630735 0.982481388079413 0.9501110915925
729.321083767705 0.982494436470534 0.9499951056085
729.299207174537 0.982499267468364 0.9499355128675
729.543273699625 0.982500726656944 0.950014132488
729.508890344118 0.982511983588455 0.949984338387
729.502470059203 0.982515683078025 0.949946625374
729.460865956832 0.982522155413677 0.949838283874
729.129947000651 0.982520343525977 0.949792365507
729.546796892134 0.982534963475497 0.94973681211
729.532025950274 0.98254061005107 0.9497600583335
729.875416180694 0.982557428435799 0.9496658251275
729.459069688559 0.98256223926622 0.9495624793495
729.879363876574 0.982579431030019 0.949534964455
729.837879567495 0.982582321591235 0.949477287117
729.54661849043 0.982583227203616 0.949415614086
729.584775072616 0.982598013370011 0.949351233441
729.627822437811 0.982610434313327 0.949290311409
729.713295835413 0.982627223743978 0.9492124104545
729.815444975473 0.982639998291365 0.949072142168
729.892743297839 0.982655215495918 0.9489112175365
729.911066774386 0.982661472858341 0.9489004024535
729.94160461451 0.982674879273075 0.9488790432375
729.97341223016 0.98268059557873 0.94878692572
729.884651568263 0.982686485619394 0.948734898784
729.700775500752 0.98268615877089 0.9486159938635
730.174103857451 0.982707656034095 0.9484429887065
729.838066282163 0.982708023009132 0.948325492219
729.711946743099 0.982716868580447 0.94827057612
729.503122239822 0.982713017810661 0.948207895654
729.002807525639 0.982702214371176 0.9480374259695
729.166197247446 0.982718994498237 0.947987396097
729.141829575003 0.982728569029079 0.9478827339385
728.932993985948 0.982727740846999 0.947895045885
728.962313144536 0.982730966374287 0.947815538399
728.920042290565 0.982735848788377 0.94777707045
728.570458631863 0.982739119329135 0.947736177754
728.230819635536 0.982738934057559 0.9476118594055
728.256360918036 0.982742520335217 0.947588787619
728.179844969485 0.982744737264612 0.947430981729
728.237595071401 0.98275184667177 0.947392805004
728.113100482201 0.98275178726091 0.9472884813035
728.084560064502 0.982751696073658 0.9473286382425
727.886493016875 0.982751874086254 0.947313410573
727.831799662705 0.982757347414766 0.947263165114
727.670879399786 0.982752954642083 0.9471337948455
727.326341029553 0.982748885493583 0.947012366469
727.117613013854 0.982738408689225 0.9470391561515
726.966546110965 0.98274076687914 0.9469379921445
726.763834886019 0.982733202931574 0.946922030166
726.445171964948 0.982724562292963 0.9468389169885
726.197540064499 0.982725187958484 0.946752298538
725.875794302295 0.982717407428636 0.94665659491
725.724897189325 0.982714824878913 0.946488815948
725.536724639276 0.982707997411409 0.9464401535575
725.807073804854 0.982711488515805 0.9464054523395
725.481993910914 0.982698954348663 0.946343012703
725.214796562765 0.982690746211241 0.946313771366
725.12163655249 0.982689508783947 0.9462189575655
725.100716254726 0.98268546924164 0.946278279023
724.976386373428 0.982688216239956 0.9461053810335
724.803039534919 0.982686098689405 0.9461190091285
724.692614077104 0.982686322525169 0.9460615392045
724.591521846507 0.982679026661461 0.9459836534435
724.638725284821 0.98268860187094 0.945876996136
724.318410694934 0.982684199726896 0.945905300515
724.133591494245 0.982678694175716 0.945864012829
724.043861848599 0.982663466505361 0.945892092907
724.228257146835 0.982664814716966 0.945914569293
723.768582536452 0.982653370513131 0.945890113467
723.541359797318 0.982640778143124 0.945924561256
723.772883135909 0.982644274282688 0.945888231293
723.70856215559 0.982642196093066 0.9457073314935
723.382178047518 0.982629814070786 0.945650680322
723.379628057129 0.982624514285437 0.9456502369895
723.481048159569 0.982616591951404 0.9456611010435
723.104458935197 0.982599442299293 0.945645206633
722.880653754471 0.982591148034294 0.9457047389185
722.716327392456 0.982578507473118 0.945572970774
722.529104040796 0.982565164967069 0.945510000175
722.271909470134 0.982557251152607 0.9454668482555
722.189978284368 0.982549926224951 0.9454970304035
722.403738820825 0.982552535647358 0.945408289055
722.286265059437 0.982537222462685 0.945394876661
722.147862534699 0.982535432349423 0.9453920547515
721.784540514516 0.982523389481891 0.9453161479865
721.627379482639 0.982513112675018 0.945315985003
721.417679777744 0.982499737095673 0.945321863411
721.29670035534 0.982490653750308 0.945311076773
721.079440765872 0.982475250015088 0.9453215370645
720.948570363575 0.982459157405134 0.94539815518
721.059406339252 0.982450457602775 0.9453607632175
721.111743149046 0.982447357735868 0.945287765075
721.481377899206 0.982444165393099 0.945369032448
721.21173559403 0.982433374363344 0.945322473819
720.857063195293 0.982417271767067 0.945240985586
721.022054903821 0.982409286185396 0.945263854922
720.44739908777 0.982387937286557 0.9451898260505
720.234970112006 0.982379874622366 0.9451800882855
720.185454609365 0.982366176513069 0.9451963533255
720.014725649066 0.982351906416005 0.9452371278615
719.769517907042 0.982329019193001 0.945360233575
719.83152675143 0.982319675746799 0.9454340605385
719.944169863323 0.9823093407189 0.9455730243615
719.839230970693 0.982291897880991 0.9456107422975
719.809011018374 0.982277940249412 0.945682902331
719.716957055773 0.982261133600642 0.9457248325605
719.45201528385 0.982251330234207 0.94576506978
719.215586487931 0.982231931506803 0.9457939547925
719.028855188053 0.982221708104818 0.945728122641
719.039395908409 0.982204963972402 0.9457997035945
719.152153822506 0.982197642604439 0.9458305518815
718.824081612973 0.982179199989055 0.9458741055195
719.053777076395 0.982173222912669 0.9459497243935
719.189593699089 0.98216192068294 0.946067634828
719.523809705286 0.982150625326417 0.946255820737
719.711353366664 0.982146282443193 0.946229335625
719.606238397918 0.982129785315702 0.946266195062
719.375189935128 0.98210925378611 0.9463665110415
719.531815767566 0.98210240694535 0.946378404808
719.844941783489 0.982101868052279 0.9465000886785
720.021841549354 0.982092438027673 0.946541857344
719.80633060893 0.982076134600378 0.946615041579
719.952627424969 0.982058958762384 0.946660808684
719.866912369425 0.982041555945649 0.946652415526
720.112883398234 0.982032110838079 0.9466919186965
719.904045358268 0.982011180562281 0.9467314691825
719.802475724415 0.981993015696268 0.9467728998215
719.628438123996 0.98197442999626 0.9467742076155
719.746843013393 0.981962735829051 0.9469635766405
719.848472774161 0.9819556345318 0.9469672141545
719.910986903884 0.981947222813547 0.9469728693485
719.770212490423 0.981930027517487 0.947041392935
720.111270207108 0.981922422799284 0.947162428479
720.337763797878 0.98192047128251 0.947217395251
720.592291552997 0.981912445014371 0.947238378233
720.291806831863 0.981892983473084 0.947269364285
720.399657494678 0.981884131339611 0.9473539686665
720.534543086712 0.981877918816093 0.9474326798205
720.822012260906 0.981873010445709 0.947503448055
721.078177825671 0.981863334030764 0.947616364846
721.138382759862 0.981853559652628 0.947659185274
720.951944276658 0.981841970051975 0.9477340972125
720.663469989416 0.981827400834737 0.947759346028
720.735551888219 0.9818148564365 0.9479326268075
720.750889154204 0.981807601667479 0.948030073656
720.980565584396 0.981794570582567 0.948119030501
721.431656441831 0.981798733645083 0.948313338069
721.509616358583 0.981789742340778 0.9484911201445
721.715862345495 0.981782171011158 0.9486725496
721.925177138054 0.981774619909797 0.9487899848255
721.863117059201 0.981757676692706 0.9489076126695
721.965377867943 0.981753045394708 0.9490448285685
722.322750752382 0.981755159652943 0.9491857531095
722.453495137984 0.981749265729761 0.9493288780815
722.548514941706 0.981738282970778 0.949406851034
722.778873834534 0.981734564204705 0.9495053257365
723.141859633319 0.98173398215281 0.9495998725825
723.363754650984 0.981726129036125 0.9496882249605
723.710193944091 0.981717042800262 0.9498211825425
723.87676531149 0.981709988014756 0.949893136522
724.060329354246 0.981705927415519 0.9500172450715
724.125713904832 0.981702650850492 0.9500639163375
724.270977858131 0.981701713903918 0.9502168704615
724.390600261525 0.98169460972954 0.95032535364
724.670439811426 0.981693392840885 0.9503601175685
724.808268571142 0.981686545830316 0.9503776548925
724.897731440481 0.981681913358337 0.9504427186765
724.746217649037 0.981670665064027 0.9505060154845
725.193025999051 0.981671049536595 0.950581225903
725.119212963502 0.981661240969799 0.9506596984095
725.548683283683 0.98165795006618 0.950726441126
725.293093381204 0.981648079757258 0.95080823694
725.761078309235 0.981649013784894 0.950889098827
725.560583901762 0.981635421765725 0.9509100274025
726.124362672192 0.981645199924076 0.9510120435535
726.174801885722 0.981640390981892 0.95110236826
726.294766135814 0.981638450379775 0.9512040195015
726.265245326098 0.981635527856562 0.951156075626
726.546749124877 0.981636771768976 0.951209246642
726.922810310207 0.981641171637705 0.951282336256
727.403775898881 0.981650926878437 0.951366779624
727.860366675316 0.981655697903423 0.951399741568
728.116801678372 0.981655631894157 0.951515966462
728.339016568314 0.981666477097932 0.9516293135305
728.572523412358 0.981673025427569 0.9516900835285
728.975078728988 0.981676969796369 0.9516266699385
729.228316761925 0.981675553651475 0.9516532742405
729.51825995425 0.981681350726186 0.9516587122935
729.747955407317 0.981681718928754 0.9517110268
729.789535387399 0.981682350834592 0.9517124763885
730.374104464291 0.98169818439318 0.9517174083075
730.944216592635 0.981709027367156 0.9517910747435
731.061847525214 0.981717326573958 0.95188831565
731.129434975634 0.981722923403029 0.95192297856
731.075365932218 0.981720228663246 0.951939611318
731.181014064494 0.981725197277918 0.952006874258
731.338042515505 0.981723998439774 0.9520247420005
731.516135665085 0.981732164109173 0.952144687818
731.575729090678 0.981732701037947 0.95219779116
731.667335312978 0.981742258667206 0.9521806014875
731.896886748325 0.981747412766976 0.9522819292705
731.877379664395 0.981748087735289 0.9523015891255
731.997472474384 0.981746360775439 0.9523958983005
732.269299305288 0.981755090308482 0.952455777004
732.304620171291 0.981763333950602 0.952396607544
732.262716229906 0.981758384836837 0.952464867008
732.178337697742 0.981757150924781 0.9524826953735
732.190284001524 0.981764462992132 0.952511855598
732.533077036718 0.98178638200808 0.9525645656845
732.9614008094 0.98179793008866 0.952602955858
733.336137852056 0.981810367256447 0.9526558780825
733.555053168249 0.981820712119084 0.9527129850795
734.346426647898 0.981843691612036 0.952795663863
734.691177217416 0.981853199197711 0.952774710813
734.787860650404 0.981859743389547 0.9527836321035
735.446454243255 0.981877621759737 0.95280665262
735.66146259748 0.981881409480786 0.9528627602365
735.84555873994 0.981887862663486 0.9528638582145
736.323633055698 0.981902367101365 0.9528938013445
736.363939029074 0.981913617942945 0.9529314904595
736.446890214573 0.981916197728596 0.9529117769265
736.8593387242 0.981932761120677 0.952920168995
736.992295555954 0.981945144603556 0.952921399
737.274763626286 0.981957504313165 0.9528973195035
737.555899558006 0.981973216987499 0.952927681192
737.790130241229 0.98198013449441 0.952968443715
737.766492523669 0.981983543214941 0.952927048129
737.584195019984 0.981988188662944 0.9528389320395
737.641355281105 0.981994618438076 0.952771468694
737.873510056776 0.982002465266262 0.952795177752
737.983227193318 0.982020651940987 0.952737925424
738.022303413635 0.982032235707941 0.952743061006
738.201214663484 0.982038221205781 0.9527131273935
738.73059846115 0.982057184773853 0.952736575908
738.928914172984 0.982064148613916 0.9528143904225
739.018267857855 0.982081188183346 0.952782128182
739.277000969637 0.982099598982766 0.952754217065
739.345168508605 0.982114636653524 0.9526726767645
739.511072090165 0.982127306361274 0.9526556365245
739.683338443697 0.982142116187353 0.9526210663585
739.826794646631 0.982151873164989 0.9526164229915
740.40900772361 0.982172427257663 0.9526515654175
741.017943084106 0.982199106253784 0.9526771386545
741.323928425492 0.982214224376187 0.952746332714
742.031991994191 0.982237392715006 0.9527599309
742.338790577088 0.982259776485281 0.952733348794
742.487196810307 0.982275297534743 0.9526963582035
743.036274867832 0.982292775365515 0.952667117992
743.016481423856 0.982306070369388 0.9525320862345
743.127491011994 0.982314059137443 0.95251078275
743.394284179602 0.982326031943907 0.952438189254
743.648426809079 0.982345150396232 0.952344794143
743.711047766317 0.982353424031482 0.9522351237235
743.930265358163 0.982367010541257 0.952276718558
744.026483281713 0.982382347769283 0.9521775474125
744.117320324418 0.982394542226966 0.952143797669
744.353095119493 0.982404148998622 0.952168011556
744.479384280182 0.982418254696038 0.9521693796785
744.938111195835 0.982444572219113 0.9521605619645
745.04703937756 0.982454478841435 0.952106929135
745.249703806735 0.982473069451325 0.9520567492675
745.722451292472 0.982497997978713 0.951947331399
745.61997096451 0.982501896986899 0.9518892965365
745.921926477895 0.982513704310678 0.9518589160355
746.24017837033 0.982532474999754 0.951822956787
746.019545773134 0.982530799417577 0.951844024207
746.072109062771 0.982539686718246 0.951813710326
746.288407679564 0.982555531464498 0.9517418361335
746.753403489922 0.982568490109841 0.95173760415
747.309536019309 0.982595125145015 0.9516889124545
747.312024455061 0.982606796501332 0.951636274638
747.562269215213 0.982618620302833 0.9515982380105
747.734943330346 0.98263848623574 0.9516331369105
747.798789253494 0.982648200763103 0.9516525241715
748.165420676592 0.982663037449011 0.9515964765285
748.424005942688 0.982676922412646 0.951593515281
748.950530182833 0.982694551951668 0.951573981059
749.017976751834 0.982703634635446 0.9514945431315
749.048652217185 0.982710119253532 0.9514865919585
749.141828886397 0.98272080831731 0.951429666754
749.33206016035 0.982731417247168 0.951432269522
749.688707489902 0.982742892394173 0.9514816955865
749.753530042445 0.982746607846523 0.951426358792
749.799853706229 0.982758551164598 0.951283650156
750.213658574525 0.982771029824008 0.9512958382165
750.022802429431 0.982776484075394 0.9512094266545
750.176334573538 0.982787790577731 0.951081353758
750.102131029338 0.982786394308386 0.9510310649815
750.212127337489 0.98279527066568 0.9510061758245
750.093523847365 0.982804742299699 0.951017395124
750.309961699753 0.982817240607966 0.951007701813
750.170128239635 0.982818446304018 0.9509586504905
750.283712652502 0.982831415762193 0.950919164719
750.566172586521 0.982841358708096 0.950958975898
750.339536353207 0.982840786676383 0.9509775208855
750.18405881956 0.982837886830521 0.95094834974
750.251634178434 0.982840122430931 0.9509505076305
750.322227511459 0.98284778331174 0.9509835456015
750.344736529488 0.982853043197655 0.9509459456875
750.187785968488 0.982849070610286 0.9509702151465
750.419691763074 0.982855919075038 0.9509156821225
750.448547089537 0.982861444067518 0.9509301481205
750.580009214423 0.982865755125107 0.9509790889265
750.749958357323 0.98287300377257 0.9510170095305
751.164867925838 0.982885869812027 0.9509752797425
751.347719350586 0.98289667965002 0.9509655803465
751.394283195034 0.982903074314461 0.950938152205
751.436923111761 0.982909492027763 0.9508807332775
751.448716560353 0.982914294138523 0.9508379047585
751.581190691661 0.982920566052249 0.950852318857
751.618860390853 0.982923692236969 0.9508243683465
751.522576225882 0.982926018475465 0.9508282913695
751.655280390534 0.982938364242538 0.9507991296365
751.673471309052 0.982938016477029 0.950823731152
751.85705385798 0.982938055801313 0.9508138538515
751.942498186736 0.982945324030281 0.950793202471
752.183321339683 0.982956391577093 0.950778632008
752.215754756257 0.982962653070344 0.950643644042
752.408011857321 0.982972891975258 0.950670742095
752.729838117175 0.98298435376406 0.950697480524
752.862952255206 0.982985406110958 0.95063567836
752.993461324695 0.982995887465056 0.9506399766385
753.16277964858 0.983005671381501 0.950611005281
753.460350286192 0.983014651603903 0.9506974252495
753.43414593987 0.983018735110395 0.9506780725155
753.365493644275 0.983012021273916 0.9505877099
752.971082824553 0.98300684957468 0.9504608409305
753.088141455328 0.983017773914114 0.950448177351
753.265940769268 0.98302690410261 0.9504388025195
753.311509611609 0.983031796933532 0.950426413832
753.427500761287 0.983026911126596 0.9504619749815
753.529801195849 0.983029536778556 0.9504458841795
753.253960585995 0.983024853880392 0.950437998939
753.290309623535 0.983028078960446 0.9504874345545
753.544845554905 0.98303326237616 0.9504842432425
753.701441985067 0.983037899403869 0.9505154385425
753.781496914119 0.98303681404766 0.9506382975855
754.081464455978 0.983041840146946 0.9506683303755
754.178828322706 0.983044489489807 0.9506904275955
754.110980707254 0.983047421054614 0.950656373301
754.256271558063 0.983048579848233 0.95073450883
754.344675642248 0.983046177770476 0.95078995875
754.080505525767 0.983043401526954 0.9508299078935
754.03718090489 0.983040252110556 0.9508551412685
754.467846729771 0.983048683582023 0.9509135073135
754.411576355427 0.983049942783745 0.9508976462955
754.767253029013 0.983058193736348 0.950919643873
754.945615932492 0.98306136302091 0.950983682435
755.271054552519 0.983073752226029 0.950930344202
755.141698621307 0.983071242783606 0.950957714027
754.828649796847 0.983065227749403 0.9509422623405
754.746972209142 0.983062694897832 0.950845368788
754.648913528168 0.983058692340161 0.9507612352055
754.604550480092 0.983058561009845 0.950769187966
754.760909266223 0.983057675880131 0.950826241185
754.667664818307 0.983054763366044 0.95093674364
754.669388886637 0.983052768091468 0.9509422500035
754.874043446027 0.983061075366255 0.950934135471
754.944165667288 0.98305850624297 0.9508882176245
754.912282150924 0.983054314509455 0.9510083950475
754.918319242388 0.983056558034517 0.9510910579925
755.483506733017 0.983067982937512 0.951166025909
755.883519511731 0.983077330547764 0.9511917095105
755.863690033202 0.983071693067564 0.9512377095145
756.118686795061 0.98307910531677 0.9513336436035
756.18564320294 0.983080624677477 0.9512576045635
756.162561950419 0.983082786199109 0.9512795143775
756.098426190573 0.983075880351144 0.9512601940895
756.306149759982 0.983076031604874 0.951283034881
756.086196566216 0.983068850309948 0.951283059248
756.609515957223 0.983084834094558 0.9515038871315
756.665361428286 0.983082919149377 0.951515328321
756.731702218875 0.983084035152598 0.95155347495
756.72425088897 0.983079215504364 0.9515951031085
756.586719574313 0.983077875416734 0.9516032033955
756.567756473927 0.983085640625062 0.951612804191
756.669528564356 0.98308567738746 0.9517131558815
756.725344562881 0.983082895529388 0.9518382679075
756.717550491822 0.983090629778736 0.9518800217165
756.620530888192 0.983085471585035 0.9518734441435
756.422023882561 0.983082338132162 0.9519666920945
756.288483838928 0.983081882739316 0.9519494249855
756.447653361059 0.9830815625335 0.95200198032
756.503986855611 0.983078770484607 0.9520382917515
756.453206329865 0.983074321867742 0.9520813444075
756.534767191772 0.983075637087431 0.952095034843
756.76409862371 0.983080124215716 0.9522040219605
757.166087521634 0.983082235950909 0.952353926269
757.603700066431 0.983097787192516 0.9523629556975
757.693863503197 0.983101888202063 0.9524400425355
757.85462718989 0.98309905408409 0.952508771049
757.872205606538 0.983095362272998 0.952547823585
758.088204475561 0.983093503654023 0.9526321941655
758.041449234458 0.983095363808348 0.9526147373795
757.906487230136 0.983083929580319 0.9526595938125
758.164833850309 0.983091022499337 0.952718638215
758.471849558778 0.983092333540258 0.952894196935
758.800201218416 0.983102812380911 0.953001710133
758.720974555431 0.983101673354884 0.953075877044
758.933308616176 0.983112361583291 0.953097290563
759.154403460396 0.983119463068053 0.953037378609
759.168769145651 0.983115081258436 0.9531221825135
759.191403994594 0.983117334939135 0.9531141965245
759.264022825824 0.983114981178791 0.9531580628525
759.106045887167 0.98310778324534 0.9531481510395
759.129922974788 0.983096124372776 0.9531622414725
759.327695098216 0.983097703945446 0.9532624380975
759.35364705741 0.983089910305412 0.953366315998
759.341031568913 0.983088703799704 0.9533712741595
759.299687318467 0.983082695898105 0.9534583428575
759.458529643289 0.983087741314793 0.953589058548
759.566269055907 0.983088163339169 0.9536387996475
759.949516127996 0.983098441369971 0.9537264236055
760.034475991652 0.983099349992302 0.9537632897185
760.13095576724 0.983102170992303 0.9538052941295
760.367592562185 0.98310815417053 0.953948981402
760.601805629816 0.983114282361855 0.954006504069
760.952739090909 0.983126487006283 0.954167468374
761.383550275397 0.983146269597198 0.954266028429
761.573859116988 0.983145406235919 0.954304404877
761.499641232401 0.983147105224877 0.954351218121
761.773507799283 0.98315291795085 0.9544346675005
761.760384933027 0.983148480048089 0.9544615523045
762.201327592698 0.983162761269465 0.9544958803195
762.317935130464 0.983172407127856 0.954538182647
763.099468106792 0.98319167337911 0.9546477181775
763.147352520523 0.98319620667554 0.954697298374
763.122950562719 0.983197704520704 0.9546978872765
763.288275697923 0.983200272499637 0.9547414545695
763.387931056048 0.983204547766016 0.9547534950005
763.442137537581 0.983204426507234 0.9547877700655
763.254088519325 0.983204348090616 0.954834930405
763.380449621691 0.983215099331373 0.9548945728725
763.478630843376 0.983227378953091 0.9549386929495
763.710306527303 0.98323147079642 0.954967869964
764.274323770321 0.983245807398379 0.9550030397065
764.449247773701 0.983257855104067 0.955060951549
764.706547071724 0.983271896216409 0.955095516528
764.594955128931 0.983273190341704 0.955125653868
764.746868343712 0.983281800728689 0.9551226108275
764.844478282328 0.983294673120718 0.955135877441
765.029142325748 0.983307432287452 0.955114364562
765.261038623962 0.983318618220901 0.9552361023155
765.509471973324 0.983334265505865 0.955201364165
765.674779200506 0.983343116396478 0.955346167346
765.93344107385 0.983357219570705 0.9554514022305
766.248377869321 0.983378614391692 0.955473433441
766.273986812225 0.983383472196772 0.9555058364245
766.316280287845 0.983387943984095 0.95554728953
766.448309245757 0.983393600748374 0.9555067630915
766.21136245962 0.983397125040576 0.9555613017665
766.279804969042 0.983404333623 0.95553606665
765.85572564782 0.983400430107554 0.955566960061
765.825579976266 0.983405013722701 0.95563370805
765.989542634212 0.983422718786088 0.955636664309
765.965494509325 0.983435506671854 0.9556574570515
766.605307760524 0.983462565035319 0.9557084732385
766.488631134114 0.983459156667605 0.9557305735845
766.532372562531 0.983471473433688 0.955759456424
766.529894199077 0.983478295823576 0.955771928083
766.279397122864 0.983481323211423 0.955723981679
766.56629306787 0.983501518384747 0.955769270781
766.551889875562 0.983514656391022 0.955749280354
766.551319719611 0.983525077439691 0.9557232003075
766.662622853859 0.983543043028499 0.955813142496
766.800718414456 0.983552600916711 0.955857988422
767.222708951794 0.983577256872199 0.9559249550915
767.536395431788 0.983596272936191 0.9560293349275
767.580697160027 0.983602385779179 0.9560446300655
767.791311114353 0.983616668723728 0.956055971569
768.120122835325 0.983636550661224 0.956061370293
768.301615518613 0.983654556574836 0.956069002526
768.501064758912 0.983669585468825 0.9561432540335
768.810983948945 0.983685718461092 0.9562516712675
768.995409408174 0.98369802335283 0.956268265535
769.117501956616 0.98371001531076 0.956285776874
769.30693559212 0.983729889863616 0.9563158066635
769.147596657345 0.983733006115537 0.956239774364
769.323901689598 0.983741621185497 0.956248873452
769.345967075006 0.983748130144378 0.9562614944505
769.482872943307 0.983756856722367 0.9562640332575
769.551197011471 0.983771681353439 0.956282482455
769.396262231381 0.983778023543309 0.956292380313
769.671169358563 0.983791567063846 0.9563473597205
769.882819394256 0.983812921561753 0.956286165316
770.116095887706 0.983824666262266 0.9563058491565
770.037417749786 0.983825354790365 0.9563213440075
770.143945482256 0.983842935269393 0.956281748543
770.22021574612 0.983858759463872 0.956269563521
770.098019029888 0.983867119829923 0.956198096407
770.308009415995 0.983888537926472 0.956223042847
770.361277072808 0.983905828104799 0.9562195230845
770.496247075456 0.983915186880012 0.9562181637545
770.808381276283 0.983939058292175 0.956170298869
770.921192252759 0.983947041715487 0.956184699301
771.041234033196 0.983963617462533 0.956161594944
771.077579182191 0.983974996156596 0.956153711445
770.993760137771 0.983979106063231 0.9561344767715
771.310570824131 0.983995456321533 0.9561362919645
771.228468752973 0.984010636057206 0.956050866005
771.293396832637 0.98402873323187 0.9560268219365
771.228956679377 0.984040084900896 0.956013443273
771.298405807381 0.984055389781625 0.95603449208
771.516268640961 0.984068752609001 0.956005116297
771.576898732632 0.984084430982227 0.955995748074
771.612333752355 0.984096226884821 0.9560132424725
771.713389623971 0.984108056283969 0.955980723133
771.851802672208 0.984127830544329 0.9559332935095
771.798234323118 0.984127678278118 0.9558704654705
771.519268153044 0.984137770784465 0.955870471187
771.188525000736 0.984142390465523 0.955830240033
771.097959881088 0.984148086341747 0.955783775765
771.13581444769 0.984161607362711 0.955731185033
771.096303105762 0.984173186080726 0.95576442676
771.107311046361 0.984185425140797 0.9557744915545
771.162177115547 0.984197126233801 0.9557575527565
771.394029152782 0.984208602201387 0.9557907679475
771.42155322536 0.984221095132426 0.9557522038605
771.337764808754 0.984230560607851 0.9556866473505
771.136318211702 0.984240887188104 0.9556245905875
771.324011656963 0.984256256939137 0.955657481668
771.024405289829 0.984256868487706 0.9556446357905
771.06218987947 0.984267270442319 0.955633282428
770.85721884868 0.984274294870081 0.955612868099
771.044537818451 0.984281783780738 0.9556387724225
771.08089548711 0.984287854085865 0.9556504664225
771.416561050441 0.984314549676336 0.9555702538515
771.545483501856 0.98432625796787 0.955590729974
771.435638303918 0.984331140403809 0.9556128886645
771.553963688545 0.984343139985815 0.9556675925475
771.712336503091 0.984355795615752 0.9556781928875
771.706896910985 0.984370539859263 0.955670239873
771.498104708006 0.984378035645802 0.955596756859
771.138425887283 0.984384805272689 0.9555267495385
771.134776709887 0.984402712257284 0.955440115525
770.737576598213 0.984404323982208 0.9553419522425
770.691235999993 0.984413573550342 0.9553149084335
770.582973897844 0.984418680853058 0.955325081951
770.479571711818 0.984424123841879 0.9552815411465
770.595178985752 0.984430054153506 0.955265317851
770.637900022638 0.984435531544098 0.9552399525495
770.385189684326 0.984446116202043 0.955191758564
770.200257656329 0.98445288181671 0.955133353686
770.265329261186 0.984468403942351 0.955082315831
770.06681840316 0.984469204276787 0.9550645521025
769.922134043677 0.984475582376452 0.955069724859
769.710973499298 0.984480047076186 0.9550339815675
769.630794365905 0.984484478738895 0.9550616102775
769.63974476675 0.984498226502664 0.955016457781
769.488853498974 0.984508569928796 0.95496559312
769.212179713319 0.984509081035282 0.9549294385835
769.008879842289 0.984502651091317 0.954936807707
768.845708597214 0.984505358371822 0.95491280555
768.785376592188 0.984513956676187 0.9548797718775
768.853197228689 0.98452361608751 0.9548501008235
768.71631715375 0.984524911577096 0.9548587438405
768.630536785456 0.984533210352565 0.954809535254
768.455794498462 0.984541174465306 0.9547359076775
768.462578980909 0.984551259427473 0.9547090115985
768.773672019764 0.984574589051941 0.954632029684
768.401201710617 0.984569516223752 0.9546587966835
768.244435383956 0.984580853911632 0.954548889968
767.957479512242 0.984590493842476 0.954509663406
767.785133392406 0.984599338384788 0.9544528829735
767.813739283267 0.984608383934938 0.9543818203435
767.501933652137 0.984608392908441 0.9543945949555
767.17591532364 0.984609826919075 0.9543774490605
766.806362109219 0.984611520049147 0.9543813919865
766.587495665755 0.984620649543408 0.95429438711
766.202583276643 0.984615305986207 0.954275934683
766.35683764958 0.98462787499598 0.9542154984575
766.43327094807 0.984633877674137 0.954222484855
766.296071546705 0.984642834035721 0.954210376453
765.88257899771 0.984644403441255 0.9541212200155
765.675858699412 0.984648104549403 0.95406970885
765.334792220235 0.984649146956364 0.954023650534
765.149243863448 0.984653313281343 0.9539634210445
765.05748068874 0.984653888972259 0.953926825406
764.695363510538 0.984649233043019 0.953906063992
764.41912820771 0.984651130510562 0.953861177927
764.376187488127 0.984657017776968 0.9538749689255
764.091882128597 0.98465819903641 0.9538376380585
763.736676566077 0.984652580505368 0.953872456383
763.121493775728 0.984646317241828 0.9538598270895
762.741414596006 0.984640607134778 0.953847961575
762.709125896076 0.984650842734156 0.9538072927535
762.827687072798 0.984659053813055 0.9538197683995
762.694772476401 0.984660075807954 0.9537965948455
762.241446695302 0.984652487321346 0.9538195476385
762.064375826891 0.984647909488953 0.9537797727485
761.84719565892 0.984648375665787 0.9537968892575
761.646636340756 0.9846518508283 0.9537689045845
761.603182975353 0.984658939008057 0.9537960446175
761.590298168615 0.984664308961639 0.9537670369925
761.597005520693 0.984679699991456 0.953698535923
761.243115791524 0.9846727220756 0.9536995258915
761.205692326341 0.984680656329097 0.953627083312
761.062619268135 0.984681689007542 0.953623968387
760.983046712193 0.984690533695524 0.9535408428765
760.876551608243 0.984693632233766 0.9535216275015
760.397210129274 0.984689266846252 0.9534513910815
760.160426534563 0.984687620405507 0.953440631464
760.064296717653 0.984696050948193 0.9533604132695
760.156285947364 0.984707313272788 0.953334637043
759.824207000326 0.984707784636741 0.953285046891
759.685021478874 0.984703345223048 0.9533047320385
759.183776334514 0.98470401166734 0.9532810421695
758.933765615678 0.984703000974167 0.953255835035
758.730632805286 0.984700900714886 0.9531442903845
758.338186679849 0.984701390367485 0.95309635354
758.204021377049 0.98470354177941 0.9530912348315
758.09008218444 0.984709876616034 0.953074352276
757.548830845844 0.984701606354545 0.953047115046
757.119558333722 0.98469596976782 0.953078455462
756.609725272743 0.984689265948837 0.9531160370795
756.273481515853 0.984684326730789 0.9531240704555
755.886939614101 0.984682115864763 0.95305743393
756.070357643795 0.984688693621264 0.9530842067175
756.131943385678 0.984698671936376 0.9530456248175
755.919053268575 0.984701209610464 0.9530356654045
755.531547948716 0.984697097222196 0.9530072893385
755.355558553896 0.984699510289585 0.952962854796
755.152925614357 0.984699162429939 0.952949326261
754.939324135576 0.984694235383552 0.952896474711
754.505252447877 0.98468383045247 0.9528614467795
754.301079450212 0.984687921931012 0.952806674082
754.075732789334 0.984688796257609 0.952739981781
753.847763288507 0.984688402503476 0.952741718082
753.440687757108 0.984680757052782 0.9526957939295
753.018462096849 0.984677941683906 0.952617651238
752.992910916746 0.984684556811543 0.952560118914
752.841315495295 0.984682899425332 0.9525600908345
752.561715191498 0.984684126854656 0.952520689089
752.328920808561 0.984685664937196 0.952487779751
751.973009698001 0.984683045520642 0.9524838899715
751.640718527382 0.984678442127541 0.9524671403995
751.418819308954 0.984675650040432 0.9524448817395
751.089664213423 0.984671812476675 0.9524276436235
751.032817921502 0.984671180997002 0.9524253343625
750.660184411886 0.984679292035528 0.9522585250655
750.413874526353 0.98467446893282 0.952204579133
749.959419500694 0.984674357877224 0.9520924912635
749.627216933809 0.98467242465689 0.952061785771
749.331672211688 0.984669257787917 0.952069201716
748.81480804255 0.984666212415489 0.9519987803635
748.678053941842 0.984666655984387 0.9519992767545
748.468253729788 0.984664500302327 0.9519709953645
748.164938151053 0.984657746582503 0.951966892826
747.906937144215 0.984657287987435 0.9519038593195
747.458416347941 0.984650736802579 0.9518436729715
747.091849507391 0.984648325933491 0.951740349185
746.933793005319 0.984645317180185 0.9517603496925
746.549823331802 0.984633295247433 0.9517812351885
746.448676425254 0.984632222321278 0.951735170538
745.985993604089 0.984624396199822 0.9516550779695
745.569395335605 0.984623280653268 0.951607874259
745.389066618204 0.984622428816206 0.951619142035
745.253291593284 0.984625695836499 0.9516140522825
744.948644338872 0.984623266773682 0.9515482995765
744.79711278499 0.984618802430485 0.951532260534
744.736806884742 0.984614086197621 0.951500261657
744.289642366311 0.984603811319546 0.9514635866525
744.123220919584 0.984607450516324 0.951418795457
743.7566282238 0.984602100773532 0.951328932686
743.41337210914 0.984595853006506 0.9513328599785
743.046173162378 0.98459616345899 0.951300654913
742.584274356143 0.984587524007971 0.951306819377
742.285119074406 0.984582631388042 0.9512834861135
741.831064994217 0.984567697789775 0.9512395599065
741.523631846626 0.984566928242264 0.9511367507685
740.96646624816 0.984559989559264 0.951103880382
740.548147540291 0.984551853387176 0.9510884645505
739.967667343651 0.984541909264531 0.951006413956
739.570612927057 0.984529130772288 0.950987776763
739.05172389607 0.984517861883668 0.9509322336165
738.767900778469 0.984516304186922 0.950933639762
738.26253965139 0.984502955527734 0.9509495123775
737.82345240449 0.984491291058727 0.9508624313355
737.577158356794 0.984485935718904 0.950851689739
737.374175373808 0.984489274716394 0.950791388177
737.049724933202 0.984484142758153 0.9507588830515
736.877476458328 0.984479593715398 0.9507159421
736.513477345635 0.984472714574174 0.9506907158695
736.2080200676 0.984466073534471 0.95071612237
735.860639718356 0.984459715881561 0.9507611543665
735.710188075235 0.984462087636662 0.9507703531905
735.350909379295 0.984453197372556 0.950714332276
735.213947601166 0.984449877487822 0.950731108742
735.019058705408 0.984443779930695 0.950772427628
734.873729843127 0.984435945393938 0.950757428145
734.636548987888 0.984435361120222 0.950654609728
734.430824926479 0.984433685014683 0.9506279617525
734.06037731392 0.984430806233403 0.9506016531595
733.541199780047 0.984422084979855 0.9505184370605
733.305538759991 0.984412645604641 0.9504996599075
733.016287801566 0.984400190771333 0.9505484660225
732.439190253924 0.984387218292048 0.950507314019
732.098792956049 0.984381664357244 0.950446284347
731.685941745313 0.984371055468664 0.9503853087225
731.582018099793 0.984361980006588 0.9504331869195
731.208221984146 0.984345317066276 0.950460039396
730.799548588637 0.984334872832262 0.950402238121
730.49176542975 0.984325582017132 0.950346807725
730.133423353167 0.984311264341059 0.9503390318
730.068640378333 0.98430418971374 0.9503839904945
729.75951723796 0.984294555374411 0.9503812561975
729.266213203866 0.984279466697684 0.9503657230095
728.634349996438 0.98425774505425 0.9503402056215
728.319216953787 0.984247720229455 0.950389502092
728.238749486063 0.984246075344414 0.950338325115
727.642142103266 0.984232334329093 0.950309846457
727.484276352389 0.984221366841629 0.950296527014
727.306730567881 0.984207359110079 0.9503272712295
727.279307128932 0.984198996074886 0.950342154218
726.833754498115 0.984181125362427 0.9502907089085
726.267489852866 0.984166111510213 0.95026942645
726.118811612195 0.984152579391224 0.950345668873
725.649957294861 0.984130669824832 0.950340509921
725.529210635697 0.984121997910952 0.9504032181975
725.159965932187 0.984110036937334 0.950321856414
724.859208538791 0.984099535578924 0.950326471557
724.367276967717 0.984088205119935 0.9502444613395
723.883604068042 0.984070876174787 0.950303521647
723.393388830187 0.984053722321744 0.9503089792745
723.104295407931 0.984046889607121 0.950284861958
722.945709414867 0.984040707119271 0.950296563368
722.621954044577 0.984036763741247 0.950222527569
722.37696664992 0.98402750169618 0.9501661150395
722.413062030905 0.984016921080493 0.9501850316505
722.170807464069 0.984000725990204 0.9501844117135
721.494137840262 0.983979327277411 0.9501833572035
721.3509655801 0.983971607028283 0.950189865651
720.8326623376 0.983951134987104 0.9501587263605
720.754492822419 0.98393685663445 0.950239747583
720.514354262774 0.983923279959251 0.950317082222
720.252403767125 0.983906311195852 0.950344995654
719.642553540282 0.983887966429805 0.9503109800885
719.354882363188 0.98387946888108 0.95026217862
719.007680552856 0.983863760408393 0.9502097156575
718.874129425545 0.98385675277132 0.950222572948
718.643789804357 0.983842829509036 0.9502452030325
718.143536179768 0.983827537789748 0.9502671708075
717.831540941006 0.983816065139043 0.950206695483
717.510570343735 0.983804860075162 0.9501863966485
717.359126600933 0.983788925477323 0.9502303207015
717.234076610482 0.983779178746096 0.950251948104
717.327240441825 0.983774662840612 0.9502459941405
716.951695072371 0.983757200312557 0.950251602758
716.708655331903 0.983743775611955 0.950234680527
716.819788268824 0.983734451422522 0.950227137801
716.655628203875 0.983724096644918 0.950136644728
716.22275640771 0.983700115504227 0.9501713810815
715.575851512448 0.983668193861294 0.9502175793055
715.389897220183 0.983653676706562 0.9502672735535
715.089875447838 0.983638484154928 0.950317456467
714.77201299033 0.983621346530866 0.950375293523
714.379991487169 0.983599853791397 0.9503753884885
714.29340398965 0.983584851345731 0.950401051238
714.269397752846 0.983574696997957 0.950457386715
713.917755944751 0.983557119538181 0.950447005539
713.534465215065 0.983548139280651 0.950433125331
712.744273956118 0.983527453627865 0.9503612610205
712.40462499836 0.983512625893573 0.950359682905
712.097366095205 0.983492169838653 0.950410305717
711.800404193691 0.98348166303293 0.950434828365
711.863315100373 0.983468879109907 0.950528355232
711.647301780776 0.983455873759217 0.950515792148
711.572044265592 0.983445230988364 0.950480186533
711.247686492354 0.983424447845794 0.950552864287
711.111377393663 0.983414164509294 0.950520948663
710.6572572626 0.983396788788554 0.950496279069
710.428616540366 0.983386151770296 0.9504956850335
710.370140177483 0.983371408421551 0.9506004394015
710.105347721946 0.983353140683391 0.9506170477345
709.754883389381 0.983328584943262 0.950732126115
709.575576886479 0.983308863487264 0.9508252766315
709.143916210362 0.983284480989918 0.950878326016
708.921399743356 0.983272307769882 0.950801818313
708.719124848628 0.98325767337629 0.9507513254285
708.463520102855 0.983242715591418 0.950735453298
708.728816225406 0.983233740285681 0.9508174221945
708.53518769838 0.983217417826038 0.9507942346805
708.228252029969 0.983191095281386 0.95082577151
708.290525754631 0.983179578557224 0.950890032012
707.945234993777 0.983161480468463 0.9508448478785
707.562555059975 0.98314837190048 0.9508544138665
707.325218103832 0.983130758726498 0.9508402490305
706.864046679211 0.983105509236223 0.9508710798365
706.910933422987 0.983092458892985 0.950874465229
706.630841683618 0.983068890401797 0.9508945825905
706.468768535611 0.983058376222277 0.950837088198
706.354983595844 0.983039002322685 0.950854672357
706.180278157908 0.983019363287293 0.950875790086
705.840434711296 0.982996944684167 0.9508827990315
705.381603072793 0.982968993034459 0.95090756456
705.226502134709 0.982954511562249 0.9509130995935
705.067337971678 0.982935953936332 0.9509354000885
705.18233330982 0.982923592827591 0.951035037522
705.334063729057 0.982918035660495 0.9510426751755
705.178099737535 0.982900662511821 0.9511108257845
705.047664287645 0.982885780671576 0.9511538365605
704.872110723155 0.982866087774479 0.951145233464
704.65521080924 0.982849120342291 0.9511606374255
704.383626390481 0.982830526142904 0.951205799685
704.3739664902 0.982812618532722 0.9512786932765
704.178380776255 0.982795909125515 0.9513455528555
703.795444705446 0.982773278157481 0.9513949740715
703.682259579419 0.982753506018564 0.951447255609
703.39488835479 0.9827333973175 0.9514594625285
703.37484028302 0.982713014680998 0.9515243801675
703.164749606129 0.982697715840168 0.9515084763815
703.169420278329 0.982681890665822 0.951542782672
703.055295454787 0.982665784932316 0.9515871546655
703.244634485496 0.982651403158347 0.9516774187115
703.086142398977 0.98263444301529 0.9517317806025
703.066616655999 0.982622771437481 0.951791117867
702.794214564277 0.982599564948216 0.951749550508
703.007554533755 0.982587477098837 0.951868153471
702.938940076057 0.982571911512087 0.9519075440325
703.012660345047 0.982564978825542 0.951946399843
702.69797491242 0.982544414487391 0.95199051929
702.399799491704 0.982527993911349 0.951973913142
702.296381718598 0.982502821830015 0.9520210401975
701.958307862804 0.982478437614018 0.952064933836
701.67603525433 0.982455299632295 0.952027184215
701.464987208729 0.982431372809676 0.952070713895
701.202165928901 0.982409760340328 0.952078772064
701.090926899082 0.982393081536914 0.952140563041
701.125347024218 0.982376068676562 0.9521820539375
701.006916785865 0.982357235901607 0.9522775052155
700.899546242346 0.982341424139108 0.9523879109525
700.922937346912 0.98233517210913 0.952454916439
700.790531988628 0.982320597302918 0.952504304107
701.022155529194 0.982310410132532 0.9525317713545
701.056242475857 0.982294361637203 0.9526110027945
700.773754228865 0.982273551441245 0.9526120938365
700.660396210585 0.982254880061143 0.9525997158035
700.691543938628 0.982235993269245 0.9527075355635
700.774869344021 0.982228667074566 0.952780347581
700.600135056733 0.982207577086048 0.9528362783835
700.493271681712 0.982192870325721 0.952828804199
700.432777074876 0.982184719381811 0.952869578763
700.442854588207 0.982170893550614 0.9529051712545
700.829510834235 0.982165534489693 0.953063321436
700.615590039155 0.982144609878045 0.9531279498635
700.668648802152 0.982130067260293 0.953164343708
700.64925438929 0.982115158432447 0.953216477312
700.900239176059 0.982112536247513 0.9533470625035
700.644702906106 0.982090184801966 0.9534569250105
700.757833787774 0.982079187545614 0.9535743279695
700.626994912448 0.982063845516946 0.9535976313985
700.694887749334 0.982048992079323 0.9536536446725
701.155125732386 0.982047683142267 0.953725805768
701.324112538098 0.982037844931595 0.953738546557
701.442550454345 0.982026689666179 0.953761602378
701.44712492136 0.982014202130891 0.9537783733095
701.565582633835 0.98200824935954 0.95383407845
701.451486402036 0.98199686269438 0.953886993457
701.482254719423 0.981986225650112 0.953901071671
701.35191552372 0.98196697501718 0.9538989351915
701.269536188938 0.981959123995743 0.9539721103635
701.645336847749 0.981950340231713 0.9540056159025
701.778813152925 0.981941875245287 0.9540296808745
702.002818035065 0.981936535707477 0.9540611268945
702.366454521229 0.981931699709904 0.9541752114875
702.473819710953 0.981922673941586 0.9542149614285
702.838315357568 0.981918642366111 0.954269381508
703.029833772303 0.981905629203228 0.954352412923
703.096028504721 0.981900082951304 0.954370357769
703.387845838951 0.98189424672964 0.9544370339165
703.627396714043 0.981886296877171 0.9545216449925
703.817086802705 0.981881668318018 0.954596059352
704.104720348021 0.981875796885828 0.9546613390705
704.246389345345 0.981871394989228 0.9546893459205
704.303569604392 0.981856979370054 0.954776654948
704.625395659916 0.981856868556654 0.954837049121
704.791997719908 0.981850832050331 0.9548960052655
704.798166090947 0.981844036406738 0.9549311387855
704.785050058398 0.981836371920536 0.9550292344885
705.069410797274 0.981835638471442 0.955137689528
705.029471521941 0.981821195839058 0.955165567193
705.403878626819 0.981822329175296 0.9552167431975
705.415958972375 0.981808413106847 0.9552895758985
705.76466764399 0.981804921867347 0.9552924934495
705.787602328387 0.98179378606449 0.955336127631
705.421257856488 0.981774015522819 0.955368472813
705.502994259442 0.981766221750742 0.95543879298
705.693215551581 0.981763706661864 0.955524181998
705.735384995972 0.981755647069665 0.955571564599
705.962671961153 0.981748477295072 0.9555923691855
706.167053819018 0.981744557394837 0.9556553896145
706.385910098381 0.981741271976685 0.9556805487935
706.105711170133 0.981725743439862 0.955682493881
706.516470013461 0.981731605908362 0.9557037185725
706.945024549473 0.981735782763639 0.95571248574
707.327172909862 0.981739219004344 0.955778928458
707.584567433033 0.981739716504089 0.955834041141
707.496333618541 0.981729058146002 0.9559480909015
707.582492419997 0.981726605450708 0.9559649435695
707.766093806562 0.981726701435109 0.9559796428555
707.905569354496 0.981729570559572 0.955986898583
708.253801393959 0.981739925076754 0.956002387604
708.291654927126 0.98173960377264 0.956046672334
708.690664015495 0.981746762833544 0.9561258753645
708.915423182528 0.981751254123662 0.9561339268595
709.559602531631 0.981765662941527 0.9562023427055
709.605323940292 0.981763692279237 0.9562209844665
710.156420654011 0.981780600598567 0.956206121448
710.429525127401 0.981783135187963 0.9562129091645
710.885279051239 0.981793338412658 0.956238447035
711.188630194322 0.981802164021781 0.956274456122
711.48543917146 0.98180452224436 0.956301370402
711.909095781728 0.981812273240087 0.9563369224145
712.147368843686 0.981815965623617 0.956396188955
712.466385364134 0.981827012483619 0.956492049101
712.81515046087 0.981834867911247 0.956497957977
713.101647743623 0.981833549656157 0.9565337928565
713.099300846516 0.98184192458017 0.9564941785475
713.242775403628 0.981843179698612 0.956517357967
713.174980622868 0.981851980650037 0.956503465641
713.550467038177 0.981865228397634 0.9565295707375
714.059197293165 0.981881896821458 0.956590929798
714.235867883991 0.981882491355167 0.9566091392235
714.774743196548 0.981897480527281 0.9566543432195
714.887414271576 0.98190127368754 0.956699316118
715.396337048225 0.981916865777323 0.9567444596125
715.963208313736 0.981938296544251 0.956786373591
716.444774401617 0.981952525482567 0.9567631813455
716.784141804944 0.981967876716412 0.956788703755
717.124488373868 0.981985425605344 0.95677653911
717.318221854866 0.981997664813153 0.9567501114735
717.861135765149 0.982015925835821 0.9567852174985
718.433758570653 0.982037990389625 0.9567658583615
718.404631719178 0.982039908729519 0.95674152623
718.668631438969 0.982054070787743 0.9566743316035
719.216091359103 0.982075753366115 0.9566838183875
719.220225494663 0.982085481549024 0.9565969602725
719.469561122511 0.982093696240028 0.956547911877
719.984805239277 0.982117385958946 0.9565728325315
720.310597971882 0.982132591179564 0.956529252723
720.440710185754 0.98214379598437 0.956502347441
720.76643477796 0.982160249220748 0.9565050083985
721.061252480382 0.982172648574307 0.956502137146
721.413220338654 0.982191907615093 0.956465586283
721.588535357321 0.982200944626677 0.9564977557395
721.58876613804 0.982202974351529 0.956546525393
721.706231428834 0.9822126506926 0.9565061412915
721.973021847754 0.982228277246902 0.956449724607
722.200784870575 0.982244358836043 0.956396222148
722.647505220748 0.982270658609323 0.9563467401765
722.673680011898 0.98227972268962 0.9563798334705
722.934307594743 0.9822905799474 0.9563615131665
723.262180213081 0.982311955346688 0.956342786
723.765233027721 0.982336763241574 0.9562947718975
724.110179981247 0.982356220200424 0.9562966067005
724.23135097111 0.982373318189723 0.956230830457
724.188587652026 0.982380881825497 0.9562007058705
724.551564600384 0.982404800631411 0.9561595679275
724.699851583271 0.982413654603866 0.9561169894005
724.658463810395 0.982421657839192 0.955990250649
725.282465057674 0.982442142724114 0.9560492611505
725.743520722139 0.982467438247215 0.955992418364
725.927966817019 0.9824854378229 0.955934043807
726.25780038325 0.982509593759459 0.955868586793
726.494527186909 0.982526491107011 0.9558494871495
726.488111657548 0.982539421324967 0.9557994683175
727.002821570526 0.982569493448901 0.9557673696125
727.151376841585 0.982588960922775 0.9557238997885
727.558221151083 0.982606778759073 0.955731838978
727.694530633673 0.982622890071956 0.955587168762
727.926878727325 0.982634918279267 0.955539314013
728.017807405897 0.982649892940334 0.955461872269
728.451299499747 0.982678531602561 0.955391860287
728.841494791713 0.982697568746886 0.95535314658
729.076446904601 0.982710177249664 0.9553120716445
729.375818752208 0.982726999221757 0.955257840933
729.6254442948 0.982737273339629 0.9552304498515
729.845667902699 0.982754212599654 0.9552052230325
730.181259344937 0.982782033941745 0.955114339798
730.535586032664 0.982798336654708 0.955111504579
730.545681050729 0.982811389433851 0.955020384403
730.942067479652 0.982827391276914 0.955008877078
731.131912115422 0.982842434807505 0.9550085164105
731.381916149537 0.982861378205403 0.954917172407
731.561842828939 0.982885405951071 0.95489783297
731.720103338939 0.982896930207546 0.9547922082475
731.949632144215 0.982917405451406 0.9546558084305
732.16150656019 0.982942568133589 0.954538943894
732.713633481411 0.982975408804968 0.954395379687
732.731393594173 0.982989877144665 0.9543919214705
732.790488047403 0.983004370638397 0.9543535235905
732.705371107438 0.983015062369651 0.954352834102
732.759833278547 0.983028836403425 0.9542514850175
732.813783455341 0.983048817333571 0.954143521959
733.347785637947 0.983087140454317 0.9540123001775
733.198499231295 0.983101512080731 0.953917705323
733.391635248097 0.983115473605232 0.953843232401
733.699171686349 0.98313021269075 0.9538074991355
733.640903699076 0.983148747096721 0.95368619129
733.787302181727 0.983167318729354 0.953666919411
733.915815400579 0.983190341056485 0.9534826132925
733.822252521867 0.983202674092879 0.9533818518465
733.92435524908 0.983222846412814 0.953257502067
734.081629931507 0.983232877140868 0.953164392284
734.14319572587 0.983248917090209 0.953146447943
734.064586150884 0.983260650065059 0.9531182313875
734.121925974146 0.983280046741554 0.9530075184345
734.324745325735 0.983302656769688 0.95298358044
734.390967202271 0.983315629370445 0.9527825808455
734.418037636692 0.983323862619733 0.9527371412545
734.630846202169 0.983347082331025 0.9525886724625
734.394657300882 0.983355264858645 0.9524736956785
734.182511238118 0.983357663891992 0.952402459881
734.319947313631 0.983373310060444 0.952303726403
734.618271880183 0.983392902124345 0.952208494607
734.792224074733 0.983403940346952 0.9521217384405
734.82489896361 0.983422808769458 0.9520090161135
734.807651115862 0.983434647340124 0.951995553137
734.884143886407 0.98345492992643 0.9518345128025
734.884072505698 0.983463326017991 0.9517656279945
734.793618724839 0.98347830073044 0.951611506549
734.665532429037 0.983487484035063 0.951521690766
734.283416169769 0.983489986246955 0.951530945689
734.221731283702 0.983498979112037 0.9514506382735
734.189816047344 0.983515649542668 0.9512571781905
734.289845764794 0.983532984236597 0.951207959623
734.294228101076 0.983544925866344 0.951146428411
734.152287662599 0.98355274189117 0.951058570708
734.311975093025 0.983569727854777 0.950979532478
734.148675133332 0.983580286694544 0.9507999738955
734.293618127241 0.983599093849412 0.9506617514675
734.2019121052 0.983612010190016 0.950535103744
733.900550355493 0.983612169443103 0.9504893988175
733.660289665642 0.983612076658547 0.9503936450095
733.605347520381 0.983616831558939 0.9503073232005
733.595468391789 0.983628487101911 0.9501935121195
733.53584126591 0.983633467100318 0.950162002063
733.575549675494 0.983651572419603 0.9500019069665
733.445221351146 0.983661291047657 0.949820980649
733.726175963339 0.983675717396629 0.949758761937
733.621756737428 0.983681230274134 0.9496327409695
733.741722084658 0.983686876873828 0.949649678618
733.519421594107 0.983686330605826 0.9496220810095
733.320937750135 0.983685606520573 0.9495687598705
732.748535659925 0.983678096499301 0.949528217527
732.452253885396 0.98367497122456 0.9494082957625
732.205873806662 0.983672271093951 0.9492738382015
731.819504082189 0.983667938967426 0.9492015196735
731.638279337833 0.983672695406878 0.949105439023
731.330701403672 0.983679115080416 0.9489738967215
731.232218592069 0.98368800693417 0.948904271692
730.800636776192 0.983684826960303 0.948834010992
730.600097213709 0.983686318797636 0.948706566957
730.568185001356 0.983681712818063 0.948668387307
730.268322767357 0.983686714227159 0.9485323610795
729.951257708996 0.983683024219848 0.94841502416
729.83254807679 0.983683894085885 0.9483221161345
729.776490437884 0.983689828445299 0.948254886656
729.39077434214 0.983686289315378 0.948152717454
729.100387557368 0.983682820897219 0.9480123635255
728.5625610262 0.983677966137788 0.947961251705
728.169273730288 0.983673668098638 0.9478984601985
728.448462418551 0.983682654670637 0.94792882208
727.991083693248 0.983677331404516 0.947818395821
727.962695025172 0.983681027676793 0.9477270388585
727.98775854432 0.983689246774237 0.947597196404
727.708889908907 0.983687280523484 0.947545676264
727.337407659637 0.983681415330888 0.9475575710685
727.170747183485 0.983685918380746 0.947544997569
727.091279688484 0.983691185807893 0.947520867757
726.828600067254 0.983684678824159 0.9474631627225
726.530533376986 0.983685337541207 0.947419252796
726.206559358911 0.98368380154423 0.947345690716
725.930437506057 0.983683281780144 0.9473160498745
725.632739706158 0.983680836942973 0.9472193443535
725.512534612268 0.983682449400466 0.947171825567
725.336782476158 0.983681571415558 0.947126799748
725.019939214354 0.98367450626528 0.9471031953675
724.757330611199 0.983666473245557 0.9469433039955
724.553301228036 0.983662059659386 0.946856742884
724.167419977754 0.983650162157849 0.9468931759785
724.057892754846 0.983643697159311 0.9469670355415
723.977349214081 0.983644140683437 0.9468795591205
723.603271062237 0.983627769349585 0.946822784176
723.575684505819 0.983632433648764 0.946721726451
723.353806785606 0.983625502179306 0.946725181067
722.824274529023 0.98361812359117 0.946671111362
722.469340488625 0.983601276579168 0.946709342459
722.007091803599 0.983587781561377 0.946721023624
721.621067118656 0.983575297375353 0.9466083257825
721.333144725551 0.983568390136518 0.94661680262
721.003497832947 0.983563159650025 0.9465731280415
720.808483701281 0.983557054794015 0.946523909654
720.587821501567 0.983555946006351 0.946469146254
720.388909867724 0.983545523271169 0.9464990759275
720.201168894164 0.983544098442857 0.946494658028
720.045950306545 0.9835348230949 0.9464916608275
719.9468185378 0.983530780015272 0.9465676915575
719.689584766335 0.983522431722089 0.9466221175665
719.782575850288 0.983520908322107 0.946583131995
719.778917846724 0.983517733914727 0.946608136443
719.680605713721 0.98350986614576 0.946554918262
719.203200745036 0.983498627372668 0.946581779418
718.923865512421 0.98349614123652 0.946445400584
718.663074158096 0.983489325206631 0.946381297389
718.409883424112 0.983482615852277 0.946323564502
717.961952942461 0.983467491017066 0.946380008228
717.922818093931 0.983462798787517 0.946448418372
717.38602251818 0.983444413056149 0.9465423117935
717.340949220448 0.983438300210706 0.9464465505925
717.225874455148 0.983427230027929 0.946525643022
716.900249719076 0.983411646513332 0.9464798410615
716.673962386756 0.983399883171997 0.9464642733015
716.481478825599 0.983390677373753 0.9464201541605
716.199797792069 0.983381399879641 0.946395929729
716.141434565168 0.983370474368701 0.9464656114965
716.11491904809 0.983364717340453 0.946509447281
715.97696029552 0.983353344096612 0.946471330992
715.891636282908 0.983348109564971 0.946572241516
715.43563399661 0.983334152831818 0.946545977406
715.018018775481 0.983319158931366 0.946507530307
714.962660593179 0.983313963204006 0.9464755076395
714.94183679126 0.983306772439594 0.9465773192805
714.529892592862 0.983290633276123 0.946576886203
714.420190783461 0.983278607159044 0.946619496778
714.229003896035 0.983257398364646 0.9466719705265
714.004057042829 0.983246785410188 0.946655413088
713.602914769948 0.983225682643919 0.9466583069605
713.405079457658 0.983217117940187 0.94667226554
713.35694334838 0.983206781609534 0.946752033899
713.102279754023 0.983195186761082 0.946773291262
712.408072877956 0.983176418229887 0.9467404216315
712.083392890372 0.983165141937874 0.94677715466
711.9246246741 0.983151980299021 0.9467571966185
711.738257702168 0.983144249962479 0.946750402416
711.426264716094 0.983128202422006 0.9467144983155
711.342941823344 0.983118812816791 0.9466908183025
710.981145805941 0.983103170767945 0.946765085229
710.941717846613 0.983091394438586 0.9468276477505
710.468127715898 0.9830730312755 0.946837788974
710.347870181753 0.983070810911869 0.9468816570795
709.988370976465 0.98305415330519 0.9468381310435
709.95661350891 0.983044556220853 0.9469540594
710.172632232246 0.983040266566639 0.947081812926
710.070889683742 0.983035461572607 0.9471041550495
709.655924269487 0.9830184281204 0.947229017493
709.323995275363 0.98299678836799 0.9472374623545
709.052752960005 0.982982139995339 0.947276845873
708.734690998872 0.982971437869461 0.94730568685
708.699456763045 0.982964137067386 0.947356104372
708.823123412613 0.982961378430239 0.9474775706405
708.719047509005 0.982953409292879 0.9475333846725
708.730012305465 0.982940651054608 0.9476479036565
708.384989684446 0.982925768167415 0.9476948375605
708.455581816436 0.982925483547448 0.947705694778
708.62078024962 0.982922672788899 0.9477696901045
708.606565581514 0.982919710771945 0.94775796428
708.391294443034 0.982908684218633 0.9478375139825
708.068650135784 0.982898786082464 0.9477838038815
707.936523393036 0.982887406557894 0.9478960061995
707.817077872039 0.982882661091325 0.9478733092315
707.690709911972 0.982873307378216 0.947954383765
708.023776767317 0.982871318460477 0.9480755514395
708.11492303847 0.982865273313129 0.9481321861465
708.182578813232 0.982859331935192 0.9481042338425
708.193087675074 0.982853813889428 0.9481202611585
708.000686149314 0.98284715499102 0.9481921908385
707.518539129993 0.982828771740653 0.948152252904
707.384034420242 0.982821218541688 0.9481844119485
707.272027354884 0.982809097998884 0.948281224682
706.907224365171 0.98278610951495 0.9483066459805
707.031760692164 0.982781255028782 0.9483747954005
706.83277739019 0.982770763348567 0.948434705005
706.916486094425 0.982768618503632 0.9485003368865
706.655123953961 0.982759025592759 0.9485215746495
706.429574277237 0.982740633096821 0.9486001831895
706.228282860098 0.982725414191578 0.9487094170885
706.452784785619 0.982723553766768 0.9488606410105
706.114995450275 0.9827056959227 0.9488804797465
706.079390346912 0.982697325594329 0.9488429771535
706.045447573028 0.982688944016954 0.9489623590965
705.883898255468 0.98267943271267 0.949032129637
705.583284786763 0.982672220948048 0.949033584568
705.682274831928 0.982671986648299 0.949087829777
705.557845672019 0.982668190410091 0.949136329164
705.587959814208 0.982669301334619 0.949196041702
705.718434619731 0.982663709396514 0.949290569207
705.829885422292 0.982668614460509 0.949378777323
705.867932078561 0.982662055294486 0.949460538832
705.988268037901 0.982658817987323 0.949549503395
705.793087705302 0.982649927062581 0.9495894032345
706.250571871968 0.982653774579798 0.9496716091965
706.257068965654 0.982647535438064 0.9496974873715
706.064229947814 0.982634603693338 0.949711815052
705.909022111302 0.982621227374705 0.949814348934
706.072490055391 0.982618510749121 0.949850734884
706.183123140986 0.982619735750934 0.9498457759095
706.148245279029 0.982616659256106 0.949857396106
705.803485533445 0.982604802816337 0.9497806818905
705.784688397556 0.98259697864533 0.9497740660925
705.899814996493 0.982597459576441 0.9498572851975
705.794359462453 0.98259250145182 0.949831782794
705.764388539831 0.982587072144465 0.9498292428365
706.124661202175 0.98259395004377 0.9498951733785
706.051986256487 0.982591370233581 0.9499261660705
705.828549317323 0.982578091760169 0.9499761545865
705.632001196144 0.982570232286645 0.950021165409
705.469106510707 0.982568370259947 0.950043490913
705.28693910274 0.982559500797267 0.950105562768
705.217364146848 0.982556615071479 0.950133929064
705.387496138552 0.982560141308298 0.9501570073315
705.473430582443 0.982561118676005 0.950187180297
705.413231350501 0.982558053350423 0.950236435177
705.379306156607 0.982558006102964 0.950327085589
705.336310795111 0.982559698844506 0.950324449465
705.346060780607 0.982558506342652 0.9504269185735
705.472082562529 0.982558495854722 0.950455976677
705.501655011193 0.982556994883769 0.9504924013375
705.530914810819 0.982556927017889 0.950558875464
705.310127857493 0.982548869409503 0.9505495021105
705.101896044362 0.982541326297482 0.9505532344705
705.054841792276 0.982535960601234 0.9506513609875
704.952451058824 0.982532131139486 0.950653183862
705.038061295736 0.982527030305277 0.9506425974035
705.010481599915 0.982529863902829 0.950675537171
704.777416018979 0.982523759622068 0.9507273528765
704.916796780782 0.982521029742439 0.950742567199
704.867262974667 0.982519609954029 0.9507718939465
704.747199468218 0.982507298603695 0.9507341834445
704.818168692449 0.982502202835813 0.950797890986
704.979003801392 0.982506969969367 0.950826629449
704.756856525116 0.982496616949351 0.9508509711155
704.691484294632 0.982485347639893 0.9508851151105
704.417829653581 0.982469474218473 0.9508972104105
704.630887636126 0.982472967949113 0.951000406171
704.823489140719 0.982470313276554 0.951055668475
704.414318039675 0.982456969425881 0.9510731406485
704.608897330314 0.982452603415806 0.9511609657625
704.561217756866 0.982447937836389 0.95122066673
704.235436107094 0.982443935611917 0.9512144799425
704.297437965496 0.982444346671746 0.9512815388825
704.583689292496 0.982453946665984 0.951369385307
704.534143778923 0.982450153659459 0.9514368803625
704.489942139214 0.982445713621934 0.9514983814965
704.626104442629 0.982451277525275 0.9515942812155
704.747763589269 0.982457161516183 0.951560317534
705.053072049356 0.982469255474656 0.951585284259
705.192549055622 0.982467698370139 0.951515277994
705.25281207717 0.982474982447374 0.9514911885185
705.428190054959 0.982481324331122 0.951552165256
705.541474473117 0.982483794701294 0.951572494853
705.432650627415 0.98248269297601 0.9516125247215
705.485423139226 0.98248753830947 0.9515601756915
705.339115758884 0.98248245010002 0.951494321761
705.362222745552 0.982481279163248 0.9514882876465
705.380996847255 0.982478889145313 0.95151928808
705.420227375238 0.982482016774948 0.9515362804345
705.243315594725 0.982477954226762 0.9515671476105
705.312985398189 0.982484185096059 0.951606445862
705.279288201372 0.982478802707469 0.951728002161
705.531453734955 0.982484560519478 0.9517718801945
705.824358920691 0.982493830601116 0.9518011468425
705.979306140058 0.982500941600198 0.951832981899
705.91976282659 0.98249451069433 0.951827832999
705.930472939807 0.982500515327858 0.9517584471625
705.967022540856 0.982499814795129 0.951824731362
706.259541320584 0.982504878261983 0.951849470641
706.43743088685 0.982507949069967 0.951836420461
706.707014233168 0.982524972680697 0.951963297785
706.767884996842 0.982529741934426 0.9519338881495
706.540257951879 0.982526337621207 0.951995938093
706.82009303266 0.982527804457715 0.9520141426615
706.73610118636 0.982523386373521 0.952035506923
706.445802098704 0.982510598362762 0.952003749368
706.591233631242 0.98251378562402 0.9519910678525
707.065528176442 0.982530415376531 0.9520296993545
707.042710523208 0.982534229759443 0.9520736594115
707.197706067179 0.982532749643545 0.952103459966
707.25251766252 0.982534081133237 0.9521393483125
707.270164087498 0.982538100098812 0.9520705076835
707.245221498861 0.982536966941726 0.9521367669045
707.450242424011 0.982536948461448 0.952280698943
707.76639767194 0.982547823703593 0.952304862895
707.552479949254 0.982540029846387 0.952383676575
707.587447956913 0.982544748857556 0.9523882199645
707.590352479483 0.982538057643495 0.952456486896
707.536129572459 0.982542102212316 0.9524257308125
707.346912790646 0.982537461501109 0.9524300371955
707.197899303823 0.982533462430965 0.952483188663
707.260921175238 0.982532862030652 0.9525095656995
707.531138677428 0.982535611845953 0.9525331944105
707.889039005953 0.982549354745698 0.952531036577
707.937906260699 0.982552057537134 0.9524957959515
707.758603233491 0.982547219373916 0.9524547647975
707.90321776715 0.982552217842231 0.952515565297
707.873224474261 0.982554229393243 0.9525220294725
708.04898505234 0.982565918333994 0.952551130427
708.083801511757 0.98256654195308 0.9526066948225
708.41320407704 0.982571738197739 0.9526433055535
708.481383858514 0.982573974762326 0.9525917944225
708.688356276207 0.98257636512478 0.9526497458095
708.915725208075 0.982575942082752 0.9526194703735
709.204941153239 0.98258045361984 0.952610742889
709.32866825851 0.982588788063869 0.9525998849725
709.241349049554 0.982583929540247 0.952642172681
709.380609801734 0.982588404987297 0.952710898007
709.464926719742 0.98257588261007 0.9528043658105
709.312446252888 0.982569073877804 0.952894009514
709.702330909157 0.982585043575475 0.952951823088
709.980195808704 0.982592033474122 0.953016350174
710.21597124015 0.982601947998929 0.953049079112
710.456933251108 0.982611715251881 0.953137299933
710.819664615346 0.982619770114238 0.9532373397975
710.99504772431 0.982620105487597 0.953263272072
711.247098678626 0.98262552575463 0.9533955008585
711.265864230725 0.982629535042569 0.953396664086
711.380691313374 0.98263517831838 0.9534187979295
711.396247692595 0.98264387762707 0.953386598522
711.660678502083 0.982653817045302 0.953410227687
711.840296903157 0.982663702312836 0.953440735169
711.837305868259 0.982667221421034 0.953528435383
711.798046788169 0.98266629509028 0.9535747106455
711.799335131223 0.982673726611413 0.953615826592
711.739754430048 0.982675412605594 0.9535875918425
712.048771461853 0.982686356942525 0.953600870406
712.175466928449 0.982686039232233 0.95363502916
712.078814834444 0.982695241520146 0.9535533479795
712.253585743343 0.982701597901192 0.9535664146235
712.35941780164 0.982703179015083 0.9536157182585
712.450465342544 0.982706771279718 0.953598958184
712.758608096331 0.982720619706013 0.9535368900125
712.797707247365 0.982728249873695 0.9535996766195
712.771854333792 0.982729352058498 0.9536096723865
712.938020710559 0.982739176564407 0.9535819204875
712.909743369937 0.98274422677743 0.9536676594375
712.917002053604 0.982745252259013 0.953658756005
712.963081208233 0.982752620501664 0.95360172045
713.005446133564 0.982759141559195 0.9535918561915
712.878695473805 0.982758842885384 0.9535787209185
712.905471287116 0.982763863882846 0.953586324686
713.037823172785 0.982765927725089 0.953633482452
713.056577901546 0.982766626694028 0.9536443380875
713.071043441407 0.982761698507123 0.9536864800815
713.347055837938 0.982768851046107 0.953768365555
713.47717433261 0.982774527054604 0.9538618525565
713.727519546742 0.982781215958018 0.9539089574445
713.736494146621 0.982782942490071 0.9539139810915
713.830280314904 0.98279288623034 0.953964093868
713.893020290339 0.982791584766634 0.953984660561
713.988334509807 0.982796314849762 0.95397551339
713.811963783411 0.982790238924864 0.953980010792
713.756296482536 0.982799577774957 0.953883387925
713.919650872126 0.982803983240145 0.953896654601
714.098572676081 0.982811442391982 0.9539491462635
713.94471090756 0.982810190131199 0.9539310870255
714.091927792075 0.982814014981582 0.953933556137
714.224258265509 0.982825148056314 0.953942534713
714.128709894092 0.982826176037428 0.954009480616
714.317976779254 0.982828032349717 0.9540885452315
714.485707257091 0.982837793046574 0.954069415349
714.805293302969 0.982851459538455 0.95410477749
715.154537501309 0.982872441145003 0.9540433049075
714.88273983663 0.982861132799834 0.9541282840835
714.895330318369 0.982867082823215 0.9541847295695
714.988357271161 0.982869538790202 0.9542219583315
715.160619630712 0.982884241904805 0.9542019995285
715.039598322142 0.982884447363292 0.954148983342
715.230575619221 0.982893256428026 0.9542294101755
715.406578449524 0.982901822525293 0.954250347143
715.780627137011 0.982917485762688 0.954306651766
715.882578209743 0.982922927598495 0.954379967968
716.072898778457 0.982933006370472 0.954363526893
716.317149711484 0.982943171488323 0.9543397081575
716.298462197036 0.982947003024302 0.954324686872
716.185690562225 0.982949561904675 0.9542445469015
716.374466117291 0.982957002687937 0.95424812861
716.194218282966 0.982957213912551 0.9542144655195
716.273683421265 0.982958270464461 0.954250052233
716.373755411959 0.982962817780467 0.9542589440085
716.694745630248 0.982974634135981 0.9542844162255
716.59295508157 0.982977034439488 0.9542254941345
716.786037539885 0.982983497352993 0.9542997083005
716.927956764109 0.982990176401073 0.95435406414
716.562201088588 0.982979103643262 0.954411104209
716.579740422521 0.982978419795769 0.9544538831005
716.715501693768 0.982983060773531 0.95447221468
716.741116958499 0.982985947692261 0.954474806468
716.64559516059 0.982987981177338 0.9544622465555
716.730910904751 0.982997278100357 0.954476454703
716.902702619941 0.983006946732844 0.9545336099775
716.970083419155 0.983012773205032 0.9545978054125
716.981362986157 0.983022416506197 0.9546021029985
717.142410607744 0.983032388712193 0.954618952599
717.006506424558 0.983032967889786 0.9546681145175
717.002392687552 0.983036944134291 0.954703699052
717.343118581703 0.983054618489403 0.954711532792
717.451238401386 0.983060523306743 0.954729745266
717.462710476545 0.983061498804421 0.9547220737035
717.478299662789 0.983057278624618 0.9547286818545
717.821825777807 0.983070406093317 0.9547843714945
717.673475548734 0.983067575630209 0.954742299725
718.167813268793 0.98308433694411 0.9547761793345
718.128692423577 0.983087896650834 0.954762101101
718.241657520325 0.983095259254479 0.95478603695
718.348149306094 0.983096463199863 0.954850607131
718.235668289464 0.983101482429585 0.9549433020955
718.431679697739 0.98311654510792 0.954909653839
718.332857651119 0.983114933651805 0.954886315282
718.30120146365 0.983122803384081 0.954918846298
718.533878860863 0.983134809406898 0.9549386609955
718.523948062517 0.983135979754106 0.9549555200325
718.392748868407 0.983132562047938 0.9550325951545
718.398763983607 0.98313447963866 0.955017652503
718.543531134087 0.98314126880539 0.9550222885375
718.32553890801 0.98313715075112 0.95508205457
718.336164683657 0.983144324518458 0.955076116775
718.53959097173 0.983156613911185 0.955037134801
718.599170177646 0.983161757343787 0.9550330562975
718.500429120501 0.983162400395624 0.95507038529
718.705261778226 0.983169461163015 0.9550641038905
718.62029808931 0.983169446254545 0.9550591743205
718.96885195927 0.983184200702871 0.955108228145
719.172046309135 0.983197876429469 0.9550966225765
718.910841603232 0.983196002326033 0.955162202231
718.791362578303 0.983198495941986 0.9551799685685
719.069195322969 0.983211707889862 0.9551385880085
719.374489852976 0.983227910370005 0.9551341678425
719.264969756104 0.983227938888232 0.955131018249
719.470958268905 0.983241039537616 0.9551626548975
719.672772114982 0.983245204517004 0.9552128704065
719.556013756103 0.983246959327296 0.9551557766655
719.469988046049 0.983254065317771 0.95520022819
719.898158001479 0.983271985952054 0.9552480906555
720.04405959847 0.983283868623785 0.955205302413
720.050178377834 0.983293897157306 0.955226359499
720.498685329656 0.983311587147735 0.955295121544
720.472964733442 0.98331017428077 0.955273626037
720.510620289052 0.983315328182251 0.9553693786855
720.700047235884 0.983331829026845 0.955387849881
720.920472093379 0.98334131437072 0.9554037266075
720.827015583625 0.983347065294921 0.9553648573805
720.819420371847 0.983351505824231 0.955342303343
720.919896736707 0.983357557148905 0.9553269537345
720.983993454321 0.983364421392444 0.955341612693
720.963216050098 0.983371277062443 0.9553367093205
720.938251366398 0.983377688892713 0.9553190789725
720.975561464706 0.983386104134607 0.955378553128
720.998320279937 0.983385973713438 0.955341052033
720.932722822407 0.983393018542684 0.955331322493
720.84551562002 0.983392393274759 0.9553512853165
720.695388120851 0.983399179221995 0.955376378639
720.679104693152 0.983405599474011 0.955344104931
720.63636315031 0.983412728496275 0.955390393795
720.812448746904 0.983426316308441 0.955432475776
720.632368363427 0.983420538992493 0.955382319468
720.479500389652 0.983423164676079 0.955408471927
720.329502786277 0.983423178726434 0.955382659928
720.284688472485 0.983435497100635 0.955333370369
720.22963276353 0.983440155090798 0.955279849686
720.316143329315 0.983461316492257 0.9552188040305
720.348903517394 0.983468232983395 0.9552617322385
720.410160508639 0.983479771452122 0.955226969575
720.436691136756 0.983492685912101 0.9552331211625
720.008326688814 0.983491284985874 0.9551646034845
719.922392322749 0.983493247888444 0.955176141286
719.869611777757 0.983501816265475 0.9551808675565
719.857993479216 0.98350691041545 0.955188696347
719.714809274318 0.983504316091066 0.955174253911
719.563357581123 0.98350582463789 0.955176112783
719.577611743327 0.98351311524664 0.955119309845
719.347278946697 0.983514307037357 0.9551118253535
719.068590815436 0.98350259350859 0.955160588652
719.157955035274 0.983510465972761 0.9551655352935
719.026912538969 0.983511709176066 0.955181376901
718.707058968622 0.983508152676235 0.9551791277745
718.393557000177 0.98350975250011 0.9551527091945
718.222094267219 0.983521339690015 0.955162169467
718.231129803453 0.983523644541787 0.9551331681345
718.121535131452 0.983528325442463 0.955128793696
718.226433582453 0.983536982247141 0.955135149928
718.047936063875 0.983540836326396 0.9550906956125
718.039052664397 0.983546872165196 0.955116478385
717.948246928066 0.9835549800529 0.9550491982
718.036288835884 0.983570208198233 0.955054830765
718.193359500421 0.983589437334278 0.954990113006
718.286732530533 0.98359683261507 0.9549953339055
718.316696555416 0.983605772766515 0.9549500580915
718.401922082696 0.983619212121107 0.9549471717205
718.220199228278 0.983627428668446 0.95482530358
718.282109685525 0.983632224973476 0.954855917585
718.351182608808 0.983639090921978 0.9548571346025
718.161441949111 0.983644206047944 0.954832946804
718.175397856164 0.983653510587034 0.954810012717
718.326882072156 0.983666691394847 0.954812929746
718.31978792384 0.983672901176273 0.9548254332655
718.292924534977 0.983684361127055 0.9547568932195
718.396048618592 0.983702519502444 0.954692263457
718.474457466597 0.98371202496395 0.954656306333
718.428888268701 0.983721253565139 0.954598673544
718.43791316122 0.98372782228425 0.954550261906
718.365519362912 0.983732001379906 0.95453607822
717.974295868591 0.983729137973256 0.9544784000425
717.893808271148 0.98373690939261 0.954405361432
717.735824212167 0.983745592464411 0.9544070951755
717.774045860502 0.983754935409497 0.9543681424555
717.342418353827 0.983752945974295 0.9543357960595
716.861358538875 0.983745905028116 0.9542929409795
716.642654970947 0.983741241795982 0.9542811659505
716.433286500849 0.983746467989654 0.954225284946
715.921376772782 0.983742326467951 0.9542123190575
715.954524401363 0.983756682007124 0.95414670211
715.890135525827 0.983765202051337 0.9541067874945
715.785889454574 0.983765026914761 0.9540687111535
715.734635627928 0.983776589566465 0.9539926192245
715.706721532992 0.98378347388143 0.953896527627
715.637438204237 0.983783482697053 0.9539010297455
715.541966432959 0.983782696110728 0.953872559446
715.333133596635 0.983784854387429 0.953878854372
715.255530154097 0.983788559958382 0.953910203633
715.405808461009 0.983799812086604 0.9538555855
715.251433190974 0.983806951535311 0.9537781041295
715.016541659858 0.983813979444004 0.953745154125
714.897312623494 0.983815526484106 0.953740254295
714.591001231312 0.983824541260105 0.953691509143
714.550884631079 0.983835446643745 0.953619967053
714.552025958794 0.983849340773335 0.9536272194755
714.556189100615 0.983856982620649 0.9536362602945
714.359507935046 0.983858049969533 0.953626214766
714.292705312207 0.983865103368326 0.953545213352
714.216449909738 0.98387350507096 0.953512706714
714.239089614841 0.983884898278881 0.953423442679
714.107084012351 0.9838919533729 0.953360462229
713.662180917725 0.983888720983745 0.9533111293365
713.487637755875 0.983889686913859 0.9532602154065
713.119355795148 0.983895823678852 0.9532137049335
713.102331783739 0.983908016329374 0.9531414641405
712.802876297819 0.983906596974462 0.953026303216
712.587858823819 0.983908133225255 0.9529766437835
712.52260123876 0.983905314484447 0.9529617318705
712.214693942068 0.983901233101866 0.952905465415
712.038893382092 0.983907169183156 0.9528393543515
711.898795386431 0.983908658162272 0.9528105632935
711.600392904881 0.983903529165741 0.952740830764
711.268940191077 0.983895929021292 0.9527123345335
710.841535797524 0.983894505322612 0.9526573759
710.513480160772 0.983890362359909 0.9526105630465
709.975389019891 0.98388792795076 0.9525729034915
709.736495805454 0.983891319372499 0.952496133955
709.384915344975 0.983887273186642 0.9524513567475
709.024161133773 0.983881379787548 0.952424589857
709.227019065347 0.983888952338256 0.9523800211345
709.036286048197 0.983889397298964 0.9523034490745
708.872413063411 0.983894894345884 0.952258885779
708.866997718156 0.983901488322306 0.952209458807
708.714635052384 0.983894692038855 0.952148934951
708.463385015099 0.98388992364655 0.9520953738665
708.236797471847 0.98388648448149 0.9520524168815
708.191321476934 0.983889243653943 0.9519722424775
707.88013876441 0.983885499947481 0.9519342200605
707.649848136117 0.983881825655739 0.951919126041
707.728685762408 0.983883646884887 0.9519048560225
707.294167313489 0.983869703856457 0.9518833876585
706.803170035626 0.983857663023192 0.951894934021
706.338657213183 0.983849685206653 0.9518468538495
706.098961987009 0.983850322356703 0.9517951422505
706.149490239956 0.983852829456866 0.95176483758
705.829235712919 0.98384244764618 0.95173542669
705.364047615219 0.98383097637417 0.9516801572195
705.148731563997 0.983829337172125 0.951572803325
704.82239930582 0.98383267047108 0.9515538784225
704.410872922831 0.983817278098954 0.9515485448085
704.109406771366 0.983810398389287 0.9515005856255
704.061630271248 0.983814954805823 0.951434097976
703.676534419049 0.983808147136014 0.951452174185
703.524103667202 0.983806812240298 0.951458042735
703.083125651333 0.983800610239197 0.95141147813
702.85528469495 0.983797124705437 0.951385762796
702.654839783502 0.983795285857728 0.9513725809285
702.348410885323 0.983789656791225 0.95125107645
702.16399053805 0.983788990354062 0.9511645122915
701.696353433104 0.983773104205523 0.9511530125275
701.318042068025 0.983768220354117 0.951082224641
701.159500132408 0.983769591532755 0.950989750933
701.117556391753 0.983771806688949 0.9509912043195
700.917935508744 0.983773897449126 0.9509250459795
700.638946132005 0.983766918249336 0.9509417957105
700.430147079475 0.983757145842294 0.9509419333455
699.990012171967 0.983745289040873 0.9508671654815
699.963688309314 0.983740657713934 0.9508835858625
699.526477979627 0.983731314205167 0.9507908516985
699.212573726072 0.983726990554725 0.9507333287395
699.025618627189 0.983718144697732 0.950726357422
698.805663056891 0.983714395196572 0.9506414403315
698.684633921206 0.983710436223222 0.9505969194675
698.569602869688 0.983706622706425 0.9505790343165
698.264893426289 0.9836998022392 0.950499449571
697.912453080314 0.983692944528015 0.950443088174
697.77415612284 0.983694987595451 0.95046894835
697.491855659277 0.983685580150735 0.9504056122565
697.317732452683 0.983680166669867 0.950411073267
696.830454893243 0.983664447924294 0.950358127636
696.468539066403 0.983654808517375 0.9503385048585
696.163552709835 0.983640875132301 0.9503378228475
696.083973155362 0.983638056615427 0.950279842865
695.621342375287 0.983622821732264 0.9502641919185
695.366697607229 0.983614731053437 0.9502140598285
695.035507091609 0.983603152363518 0.950205904622
695.036575929048 0.98360258577479 0.9502018762555
694.838509644764 0.983593021133268 0.950199624545
694.617394532124 0.983590579192439 0.950132974457
694.408909347588 0.983584898809707 0.950155555407
694.116231268246 0.983570955110536 0.9501295889395
693.996626812712 0.983562923492424 0.9501110856895
693.867785293396 0.983556877234008 0.9500588356195
693.516698270706 0.983546832172337 0.950027666716
693.41300936695 0.983541950356666 0.9500094471105
693.130844342168 0.983531912547737 0.950012652668
692.816825736819 0.983518016125852 0.9500166978705
692.561447344799 0.983506969781351 0.9499930405645
692.252923826124 0.983497028812605 0.949968182946
691.848849863902 0.983486478926576 0.949857682648
691.519008740584 0.983469379019951 0.9498454708415
691.081735638223 0.983451656587847 0.949870922444
690.805345020811 0.983441670532869 0.949856574468
690.583353362689 0.983429544630487 0.9498360707035
690.359530870506 0.983422189960925 0.949884979594
690.031733956831 0.983409589768514 0.949871119242
689.99246649587 0.983404073264224 0.9498227369505
689.791262799543 0.98339224222368 0.949824932392
689.613644163982 0.983388676410132 0.949730670891
689.335693548785 0.983375063390631 0.9497548490755
689.147352206149 0.983366342787099 0.949739231137
688.978685430648 0.983351735250484 0.949767873708
688.927532807849 0.983344838189006 0.9497362908495
688.576500871352 0.983328032841909 0.949754498937
688.036474470895 0.983312005628788 0.949697797104
687.672482634068 0.983294812505082 0.9496810275605
687.235049178384 0.983275454819132 0.949702458583
686.81689538945 0.983256302478109 0.9498057701335
686.267279416096 0.983242038995284 0.9497279418635
685.871436594877 0.983223179838277 0.949746449837
685.59702098573 0.983207956388613 0.9497252639265
685.313214943021 0.983191208448003 0.949827414473
685.005779651207 0.983175004400954 0.949854450895
684.737486098239 0.983156614619748 0.9498871439195
684.747571334189 0.983153501348741 0.9498783601885
684.572987110191 0.983143777884449 0.949876811637
684.642002540091 0.98313564165077 0.9499380681055
684.747010344884 0.98313150710477 0.9499397823165
684.833943784858 0.983123071861118 0.94997480396
684.683729679894 0.98311457900093 0.9500001174425
684.430859207586 0.98309638337528 0.950046345398
683.99235627187 0.98307488109433 0.9500429541435
683.577437607144 0.98305862247565 0.9500174530435
683.259685261344 0.983040820963772 0.949999869541
682.787312128221 0.98302138428318 0.949947752811
682.390640178949 0.983002477955996 0.9499607257985
681.950300899772 0.982985281019443 0.9499333466455
681.634075037993 0.98296855437943 0.9499795096695
681.301792604859 0.982951582451538 0.9500390953945
681.219567531585 0.982937876315759 0.950035053249
680.98230136976 0.982927822527493 0.950040530461
680.725904673994 0.98291107599626 0.950035926552
680.813808486783 0.98290258445185 0.950016121447
680.444015966379 0.98288332377231 0.9501161755085
680.205482875639 0.982867843781686 0.9500353067895
680.153601993978 0.982861827179854 0.950053205558
679.763615064955 0.982845379570392 0.950050453195
679.633306407243 0.98283394667727 0.950059412551
679.416470389059 0.982818817299964 0.9500302127045
679.118268727972 0.982799722784961 0.95008035009
678.883780414135 0.982779667506243 0.950078670901
678.829327619127 0.982769333052731 0.9500891328975
678.326686128257 0.982746779630481 0.950068917997
678.247328750641 0.982734366431902 0.950075275496
678.318038240072 0.982725081102784 0.9501357495515
678.229955784346 0.982717042217855 0.9501243418645
677.79112536992 0.982695128207855 0.950120853862
677.614531429712 0.982684702862689 0.9501230807535
677.555703456975 0.98266958399603 0.950129447553
677.441544912387 0.982661742064252 0.950106237922
677.445448509456 0.982655581237281 0.950109911043
677.212408383508 0.982639184114996 0.9501713608735
676.900043100816 0.9826217644644 0.9501465811675
676.650125858001 0.982603837620147 0.950189244501
676.27747790626 0.982590843049253 0.9501447366115
676.019362900553 0.982574269487352 0.9501692343045
675.604438586529 0.98255334622082 0.9501761268925
675.436937807587 0.982544319162319 0.950180209403
675.193735226586 0.982531722083658 0.950211094503
674.701230977813 0.982506052912457 0.950174975583
674.488772626687 0.982489309537876 0.9501831600755
674.242066196197 0.982470705500442 0.9502559063555
673.985993705029 0.982453607321231 0.9501704155585
673.838450422112 0.982445348663011 0.9502057222955
673.647480947674 0.98243274551984 0.950237762036
673.830552278176 0.98243370194099 0.950178261952
673.616765689313 0.982417306424906 0.9501596135865
673.37463018907 0.982400105213781 0.950188058619
673.517239535932 0.982394298366364 0.9501528694825
673.46381079722 0.982383893853323 0.9501807352185
673.291745675695 0.982368598864483 0.9502240025055
672.991729787934 0.982351775240968 0.9502398402885
672.84847327412 0.982332521989862 0.9502370604445
672.803660186157 0.982324757104667 0.9502693609705
672.548219209011 0.982306885403546 0.9502677887195
672.316337810231 0.982296259908601 0.950220483141
672.316700581599 0.982284019351897 0.9503053357335
672.081775357752 0.982264418074964 0.950338143496
671.798281573778 0.982246488786733 0.9503073820895
671.632300455856 0.982227145931976 0.9503404944315
671.327020774806 0.982213721759887 0.950300597776
671.236526375963 0.982200854771767 0.9503069202195
671.169263150394 0.982192100855118 0.95031269801
670.791203503299 0.982175554357905 0.950276088518
670.505512461822 0.982156672407341 0.950375136786
670.081299951484 0.982135623910662 0.950331732346
669.905237836697 0.982124918265202 0.950382207988
669.579295242697 0.982101523100656 0.950330812827
669.357574732796 0.982089061428365 0.950289889756
669.198304923188 0.982078921664496 0.950282019708
668.847298385915 0.982060551292386 0.950287503823
668.717559410151 0.98204320836049 0.950280678355
668.904382094258 0.98203873569549 0.950294690074
668.772528621194 0.982029012373951 0.95028060557
668.63643703697 0.982012862447653 0.95021806692
668.685326634167 0.982006979106275 0.950259880117
668.561839677455 0.981999150302756 0.950264924294
668.275971361332 0.981985384318268 0.9502670898975
668.056459445299 0.981974353883242 0.9502673985375
668.040515894846 0.981969877580817 0.9503001280115
667.92468748195 0.98195787779075 0.9502840904545
667.916020317565 0.981947329479538 0.950300171497
667.780618273053 0.981931090422913 0.9502700733905
667.50649219694 0.9819128232479 0.950354712075
667.56717013994 0.981911585877848 0.950344796127
667.352749005749 0.981897997956576 0.950338182922
667.09044608972 0.98188425892773 0.950337457803
666.913083820378 0.981867437457224 0.950339120663
666.792520105505 0.981855042358832 0.950322295914
666.341507113645 0.981834548176576 0.9502555784925
666.442553786216 0.981825942664577 0.950284624669
666.124195320536 0.981807999990109 0.950291726737
666.070987225475 0.981806458814283 0.950265356921
666.128166972866 0.981804148847968 0.950282781509
665.933657142379 0.981789197438591 0.950260949323
665.562507947378 0.981771652019063 0.9502622370605
665.689409873697 0.981768444561179 0.9502088863785
665.461052684503 0.981752759340353 0.9501491560095
665.424784520676 0.981745700787615 0.9501384875765
665.431793589294 0.981748772711967 0.950138721128
665.486690828378 0.98174486892209 0.950197396925
665.280706906562 0.981735567704404 0.950170723984
665.196969283034 0.981725656498865 0.950150835259
665.085332789802 0.981715033608928 0.9501399994075
665.112771248024 0.981708296646372 0.950161675635
665.218290850004 0.981707125518108 0.950147802724
665.136713345256 0.981695628341193 0.950133057479
665.136672697211 0.981688147920666 0.9501486003185
665.1128588547 0.981675727397706 0.9502043202545
664.848864885504 0.981663153444931 0.9501639080845
664.75824499894 0.981656766969895 0.9501218336645
664.615973150537 0.981648197859344 0.950083830478
664.543349489471 0.981634016625236 0.950078445105
664.651750830642 0.981631307288753 0.950031796116
664.676014757409 0.981631206627034 0.950054258191
664.600223885934 0.981622375861849 0.950033945031
664.61872931544 0.981621912928745 0.949962999396
664.248145066993 0.981601928709097 0.9499172607495
663.876360800492 0.981584902162237 0.949932090559
663.919099807641 0.98158079982828 0.9499104282565
664.179217964611 0.981586453236162 0.949957653352
664.244914817123 0.981581815571519 0.949926147766
664.061889431613 0.981575085161637 0.9498840224995
663.984360846286 0.98156619909759 0.949803549458
663.774208868402 0.98155564558405 0.949801585974
663.790925212342 0.98155335434669 0.949745026335
663.804074263521 0.981549536717706 0.949767834697
663.715580814383 0.981544856043411 0.9497755311015
663.544647145175 0.981537086855038 0.949706441791
663.568701149683 0.981529385510228 0.9497345253295
663.31541126352 0.98151501115163 0.949695421678
663.175311325591 0.981505186632568 0.9496586063095
663.045469363328 0.981501979889036 0.9496329245655
663.322485742596 0.981512059639918 0.9495151043175
663.507356742998 0.981512179666081 0.9495012441245
663.48049101599 0.981506252220431 0.9494407100135
663.481801609422 0.981505352431309 0.9493891269615
663.215658353676 0.981492703684427 0.949343385904
663.112016720573 0.981482433266356 0.949322973084
662.785533331336 0.981467432406294 0.949234752061
662.803715949949 0.981467590009859 0.949137852975
662.817884219071 0.981455552279292 0.9491195025025
662.660470339305 0.981447257864659 0.949086511286
662.696640190816 0.981446750564814 0.9490648271875
662.592164756227 0.981435490040607 0.948956174168
662.722813669756 0.981432484131606 0.94895842842
662.603519807299 0.981425277922764 0.949006810424
662.666626422003 0.981423235907631 0.9489536963425
662.55508491506 0.981420014551494 0.9489492173365
662.531553260544 0.981420964561076 0.9488867155895
662.476365455728 0.981419851575578 0.948812176668
662.743145414496 0.981427483715078 0.9486619257175
662.759549790487 0.981428547906583 0.9485652462435
662.57273227581 0.981423584645985 0.9485568020245
662.346620698905 0.981417093217701 0.9484948104765
662.397308556693 0.981421145519943 0.948381619921
662.501468058089 0.98142754460453 0.9483110596605
662.461695834478 0.981422197096305 0.948221836434
662.335062753384 0.981416695985546 0.9481902276535
662.254031390514 0.981415707666012 0.9481136843495
662.258559705508 0.981413710546289 0.947999959216
662.318619234186 0.981415261063108 0.9479108059105
662.64141390679 0.981426732447445 0.947829640173
662.587959115149 0.981427033286795 0.947737873807
662.471953552422 0.981419805290607 0.94771417297
662.418767021726 0.981421541138513 0.9475814757585
662.303817245904 0.981416026079498 0.9475316015545
662.384729626536 0.981420326385107 0.9474435702995
662.329959448301 0.981416448237941 0.947426472321
662.553184438896 0.981422453167794 0.9473562194655
662.233140106602 0.981414053525639 0.9472625035025
662.133621644639 0.981412289863889 0.9471701505035
661.956114673103 0.981410398626037 0.947032751416
662.088318737333 0.981411162928196 0.946991782685
662.323378967403 0.981423047700772 0.946893777176
662.260799963642 0.981421953650883 0.9468412857935
662.103663090239 0.981417619144616 0.946787219867
661.792255350607 0.981406567403293 0.9466630279735
661.898196971066 0.981414192266558 0.9465520895235
661.847871972227 0.981415275009179 0.946454454159
661.885058121132 0.981418258140216 0.9463573806235
661.708084440939 0.981408829919322 0.9462533815335
661.62959069124 0.981405230916096 0.9461688885385
661.368499843234 0.981397169682532 0.946130872537
661.179863281735 0.981396763567848 0.9460176732885
661.037327388921 0.981396246650584 0.945907560781
660.88954161626 0.981391210600783 0.945831401441
660.613841175316 0.981386996330952 0.94569171274
660.489259524984 0.98138159277954 0.9456160559405
660.529718093654 0.981382397042508 0.945592873424
660.605779381449 0.981381558216249 0.9454780511575
660.283442440544 0.98137440823148 0.9453528023115
660.355025639758 0.981379849276388 0.945188611217
660.114383978832 0.981377266788737 0.9451204599485
659.836587558514 0.981372042275616 0.945048284036
659.842063157359 0.981376876938561 0.9448589725825
659.865452092393 0.981380265246401 0.944737828216
659.715302966912 0.981379707624398 0.944652577515
659.562714818985 0.981377655955526 0.944582750403
659.592834605551 0.981376510099249 0.9444768038495
659.644911911683 0.981380973820462 0.9444239087445
659.6004985043 0.981382721001634 0.9443669114145
659.195094683285 0.981363365752699 0.944352018731
658.985197590782 0.98135862777204 0.944246961367
658.963671657757 0.981358189312649 0.944155606999
658.735540158625 0.981352652137805 0.9441062078435
658.645934335755 0.981348049253845 0.943986690472
658.673373020029 0.981347101205881 0.943917737574
658.697802213957 0.981342207486348 0.9438012135955
658.741452955761 0.981352279202928 0.943566546641
658.726734880972 0.981353207670576 0.9434693788505
658.735850532986 0.981359371633048 0.943370723522
658.50116188013 0.981354452282287 0.9432405801035
658.295802609563 0.981352039846609 0.943147064504
658.16988868416 0.981352743194666 0.9429815519435
658.300158011517 0.981358847678778 0.9429032928095
658.039571715811 0.981351212053784 0.9426537926865
657.86788961419 0.981343121605118 0.9426632452025
657.771327368756 0.981342282195858 0.942531599918
657.626924924096 0.981335774077433 0.942479888802
657.448531389322 0.981328198899929 0.942459393369
657.136854026697 0.981321013313418 0.942267265222
656.937724478471 0.981313132624177 0.94214131167
656.633882059935 0.98130103880248 0.941993405915
656.425569319209 0.981294260297777 0.9419056125345
656.456972530333 0.981300205360341 0.9417256736615
656.058342153866 0.981275295996214 0.941646901219
655.978970189349 0.981275782528746 0.941536826408
655.596058979372 0.981260177979893 0.941437326791
655.379615797694 0.981250932277769 0.941336459318
655.380819169712 0.981247463439221 0.941299040755
655.226114306531 0.981235653682668 0.941150316049
655.15174943483 0.98122938052813 0.941071089677
655.144315991914 0.981222820514376 0.9408764489365
654.874884426296 0.981208723953916 0.9407751954555
654.747702814735 0.981192511962041 0.940730237883
654.296029276656 0.981174148649707 0.9405992832435
654.394604763157 0.98117461796359 0.940563736555
654.269356525901 0.981163635512129 0.9403921767945
654.076462972255 0.981152907578537 0.940357940603
653.819192300823 0.981143264584428 0.940218235114
653.863592191048 0.981142158527211 0.9401303361225
653.872925183611 0.981137375714013 0.9399927960965
653.508950084696 0.981124493675663 0.9398600760975
653.250620434392 0.981115376111342 0.939689183331
653.056710452862 0.981101493825111 0.939635914214
653.048421510154 0.981094556544597 0.939560973557
652.489669371844 0.981068920601326 0.939504073076
652.139305280314 0.981051206586042 0.939286252076
652.174156650367 0.981049874492361 0.939222536914
652.108782964349 0.981043332721903 0.9391344192165
651.811428326778 0.981024437604781 0.939044126465
651.819640214979 0.981020870030855 0.9389609700205
651.644484126974 0.981018158287433 0.938854181103
651.199532572185 0.981002343752708 0.938740775087
651.124827688615 0.980998798474757 0.938638098752
650.687717149425 0.98097651192828 0.9385697314765
650.401394350671 0.98095337679966 0.938586989149
650.313290418651 0.980946302945023 0.938531917425
650.004497034876 0.980931837714976 0.9385404366955
649.392508192712 0.980906573294438 0.938380369362
649.249112903265 0.98090259780845 0.938221841439
649.049273194915 0.980884464787602 0.938182204755
648.969049559473 0.98086711077892 0.938196786622
648.981893769079 0.980857429031485 0.9380934603715
649.040864108645 0.980850125479288 0.9380022314505
648.532915548351 0.980825970227502 0.938002838576
648.382584985067 0.980805412660302 0.938020350159
647.928693011115 0.98077978555401 0.9379575231505
647.589455314159 0.980758399344712 0.9378424230675
647.473068480325 0.980748416912428 0.937786915953
647.327751660757 0.980733256912843 0.937758159738
647.024598973061 0.980715621377359 0.9376449760655
646.975596282381 0.980699661711051 0.937613159475
646.69221113841 0.980677032894112 0.937638722902
646.505518220292 0.980660006248741 0.937636583515
646.248684480746 0.98064156507423 0.937581833571
646.15240572205 0.980632870184902 0.937444043936
645.908977752376 0.980616617789997 0.9372881733325
645.66083650787 0.980598021615898 0.93725424309
645.685388115278 0.980588710638765 0.937200260713
645.2575747646 0.980565237982318 0.9371517308235
645.121635391584 0.980544806914932 0.9371727857685
644.685625669402 0.980516493170125 0.9371654205285
644.563025183226 0.980496445122068 0.937075675565
644.585496807464 0.980487102576909 0.9370374498005
644.546695567414 0.98047188611491 0.936916489719
644.332493211178 0.980452339597868 0.9368650066115
643.937308129702 0.980425352487125 0.9368043377515
643.774177219673 0.980409458818744 0.9367189614945
643.672483346265 0.980393729143604 0.936709794399
643.357095735911 0.980367518606373 0.9366739634935
643.399883116889 0.980356480440093 0.9365905120695
642.97520301687 0.980331529696849 0.936549410732
642.709092036799 0.980311080292882 0.9365021941
642.538656588519 0.980296367962239 0.9364659312125
642.566144165712 0.980280972865423 0.9364744039075
642.194812854993 0.980254676674627 0.936582108362
642.179256776208 0.980248598088379 0.9365791830065
641.950825082248 0.980226457827794 0.9366269417625
641.6411673571 0.980196870483002 0.9366493575565
641.557151337589 0.980174920876906 0.9365924425905
641.282497477241 0.980149908029843 0.9366345985595
641.017656194412 0.980122286816365 0.9365556308145
640.451455917409 0.980085387818194 0.936561750278
640.075369966552 0.980060064523008 0.9365596135865
639.687108101109 0.980032049680145 0.936525396415
639.479552721359 0.980010864743887 0.936503093453
639.196412368567 0.979986302006882 0.9363740606235
639.521883508495 0.979984583811019 0.936415611357
639.349274027059 0.97995598150027 0.9364986199405
639.07216628272 0.979937217690937 0.936464040313
638.7999777059 0.979913291777205 0.9365295076615
638.745937433372 0.979891399357624 0.9364701173455
638.452188328836 0.979863881709167 0.9364101490225
638.48768271628 0.979847748051474 0.9365151731505
638.149702530578 0.979826967638423 0.936568653282
637.978619954337 0.97980723327703 0.936430143289
637.722230936823 0.979780228017535 0.9363639623405
637.991530047989 0.979773909437808 0.936428991796
637.981334427322 0.979756729504029 0.9364103399895
637.579567192087 0.979730750361826 0.936280635565
637.5944670434 0.979717613487963 0.9363337748735
637.415746575733 0.979703330976682 0.936261142375
637.465930254672 0.979685970280878 0.9363770319745
637.526095964655 0.979670797897959 0.9363631920595
637.457844824363 0.979651375880513 0.9364531198535
637.587252302832 0.979638242202425 0.9365458011825
637.42759480305 0.979622397005608 0.9366689006025
637.039431341882 0.979585134908216 0.936669007676
637.091448791419 0.979566710143272 0.9367535373905
637.061705867888 0.979548363368039 0.936901883425
636.869343690123 0.979530167175377 0.9369847812975
636.993091556453 0.979516862432723 0.937056568639
637.060189063179 0.979508371797883 0.9371043513365
637.180541556337 0.979494053591665 0.9371444596545
636.919745243399 0.979468561528155 0.9372015801025
636.770584758693 0.979449313420261 0.9372621625425
636.857286387944 0.979438646065392 0.9372663728745
636.662611040436 0.979411992959307 0.9372781830665
636.716980733399 0.979397347812191 0.937354232075
636.636584709978 0.979382498635004 0.9373473004705
636.858063986535 0.979376240374103 0.9373192369785
636.798163411728 0.979353978132795 0.937457728331
636.823449865013 0.979340597057225 0.9374986305045
636.540970176872 0.979309450183069 0.9375727004855
636.510739163569 0.979295155963006 0.9376157737595
636.246962433649 0.979268538320333 0.93759639135
636.233269306829 0.979254763667127 0.9375356213175
636.368699887862 0.97925166884749 0.9376003302305
636.444206836426 0.979241195955108 0.93766078076
636.269401044923 0.979218164776673 0.9377343010915
636.313944184472 0.979206463995205 0.937769623685
636.612279392456 0.979211810027367 0.9378296691555
636.809330761683 0.979208786792149 0.9378494133065
636.908459492141 0.979197572580679 0.937860432429
636.908463550722 0.979186060011064 0.9379741974655
637.070902654892 0.979181203303052 0.9379981929615
636.971588344364 0.979160481980266 0.9381089339515
637.321368513567 0.979163489460062 0.9380754138895
637.438826644268 0.979161846938753 0.9381163262755
637.555349653892 0.979155297530548 0.938204369823
637.78041367412 0.979160045726461 0.938315103423
637.80283278546 0.979154625897872 0.9383610414835
637.745801754065 0.979140495632402 0.938333972351
637.917251751296 0.979137838830811 0.938408456607
638.20469212947 0.979142918290005 0.938351447333
638.362039168585 0.979141738382826 0.938359411852
638.329291450777 0.979137478658525 0.938392627439
638.518929008559 0.979136991035371 0.9384555981955
638.523101413841 0.979132088782615 0.9383577002525
638.706232141656 0.97913601577423 0.9383937584665
638.624597685644 0.97912401678024 0.938510558403
638.826523105503 0.979122212204497 0.938564592446
639.059910566009 0.979124387040476 0.938623621997
639.457393408006 0.979137709203874 0.938649022094
639.601612697609 0.979134477925518 0.938686544399
639.820248717282 0.979138582029155 0.9387208476785
640.044436858659 0.979137495161614 0.9387460106365
640.018042588431 0.979136637167779 0.938760358896
640.21103383836 0.979135993595707 0.938683312861
640.384533241501 0.979141598051962 0.938726022337
640.432284763059 0.979142948423558 0.93877630278
640.505682041963 0.979138995977261 0.9387870748405
640.478559286896 0.979137708357468 0.938744133459
640.804430406186 0.97915098050005 0.938735030205
640.953625980162 0.979156586568578 0.9386152156975
640.998504389849 0.979154495797074 0.938670901856
640.957154427944 0.979150623085728 0.938694076657
641.093352409868 0.979154365301472 0.938701599452
641.194308802573 0.979157391105433 0.9386528560875
641.547495054257 0.979168132167422 0.9386422463295
641.669565635471 0.979168779664969 0.9386639779595
641.599756743428 0.979173444910568 0.938613067162
641.7747380125 0.979177834488265 0.93855694968
641.883497586222 0.979176679963481 0.9385554018835
641.772248603848 0.979177939657842 0.9384154239725
642.233599837008 0.979199133943906 0.9382932747255
642.429666160429 0.979209477284854 0.938158661111
642.643104129798 0.979217790222588 0.9380666424025
642.811151134312 0.979229022583835 0.9380372492295
643.173832480522 0.979245843206724 0.938095550567
643.362153489376 0.979258004076802 0.938034428452
643.442511868463 0.979263420865468 0.938008230171
643.691384788412 0.97927873776017 0.93801039812
644.127735635783 0.979292712074733 0.9380532328765
644.4637379262 0.979309623235996 0.9379127768095
644.58050760695 0.979328883564291 0.937767456181
644.663120880868 0.979337658741959 0.9377141944165
644.848835592599 0.979352973582767 0.937585788311
645.281496957524 0.979378154296648 0.937566685564
645.351965295777 0.979380862610225 0.9375317584825
645.26081959016 0.979380262284756 0.9374359935685
645.67245788591 0.979402048688736 0.937354769466
645.704427219381 0.979405169376259 0.9372913034165
645.806155462752 0.979409551244879 0.937258085068
645.924236234706 0.979415110953667 0.9370915079695
646.10282331297 0.979429711038828 0.937019782745
646.420059661028 0.979443472155015 0.9370395624225
646.497416631553 0.979459342450819 0.9369769157955
646.863812747398 0.97948654434475 0.93684691182
647.183228830285 0.979501002127847 0.9367474897885
647.182158703124 0.979509953945242 0.936634937543
647.409616792498 0.979524998417907 0.9365525022345
647.576757519661 0.97954464258188 0.9364247200995
647.909754802018 0.979564201893964 0.936296741856
648.007597665468 0.979573723377762 0.9361113223325
648.017534403169 0.979587130435299 0.9359729272995
648.028136427673 0.979587255081939 0.935876689442
648.235517760065 0.979600355603102 0.9358379938595
648.345038690974 0.979606616474233 0.9356983475835
648.672321307715 0.979630342929201 0.9354945933495
648.728246981506 0.9796489457911 0.9352799270675
648.686395802297 0.979651369824402 0.9352141023335
649.042466172068 0.979672090202109 0.935055352151
649.126053150889 0.979674052575309 0.935013190256
649.160694791208 0.979686495443782 0.934869334099
649.025921238715 0.979686154795304 0.9347273046345
649.37936706438 0.979702878209457 0.9346408520495
649.368873505266 0.97970865246963 0.934369653146
649.451965496442 0.979713947572511 0.934302811172
649.246979519459 0.979711566836237 0.934182073827
649.581307715386 0.979727810657941 0.934008004161
649.580982584469 0.979726740478391 0.9339268219775
649.117436695993 0.979705601358655 0.9337296965435
649.079544594005 0.979703891995003 0.9336610326835
649.119038579163 0.979707395962551 0.933466225666
649.147312946529 0.979703798105212 0.933249508602
649.091893819135 0.979705943677983 0.9330845937515
648.76086448468 0.979692473030404 0.9330149249555
648.512962464016 0.979688547062072 0.932945114789
648.164481057479 0.979676783966696 0.9328026059995
648.303640518346 0.97968919595507 0.9326534504785
648.518383221173 0.979699291214775 0.932607301261
648.22978586155 0.979686212586835 0.932403997383
648.379259436269 0.979692575089509 0.9321985052065
648.690995032767 0.979701405879791 0.9320524863175
648.624111809147 0.979700991812685 0.931858642519
648.847623265358 0.979707786924416 0.931730248609
648.670316450486 0.979691747952359 0.9316284662695
648.575271527864 0.979684215565412 0.9315270912375
648.616863528706 0.979675146296146 0.9313889240265
648.799154410905 0.979673410128577 0.9312252486665
648.86417253061 0.979669631405014 0.931073131639
648.620107659022 0.979649073222614 0.931033921531
648.616489769675 0.979634758890117 0.9310977483565
648.632722970375 0.979625733145899 0.9309709478085
648.469279432417 0.979611774729695 0.9309818043645
648.237833099265 0.979595899216243 0.9309545687215
648.335025580437 0.979594038007023 0.9308408564295
647.949307395272 0.979571732935217 0.930768796278
647.977211417641 0.979564222852532 0.9307444056875
647.862374296145 0.979547332146488 0.930762152051
647.782371071778 0.979528892331344 0.930714267507
647.665761752568 0.979507435724429 0.9307502113045
647.361554321047 0.979492659890321 0.9306077554135
647.054535001052 0.979469478544755 0.9305295348995
647.085925050661 0.979446930114481 0.930615914568
646.857860988199 0.979433359708788 0.930530504623
646.684073460765 0.979414975173366 0.9305762023525
646.844309975826 0.979401045835246 0.930531144965
646.931365017429 0.979385453288542 0.9305037243775
646.659484178879 0.979368521634884 0.9303436015285
646.595006731305 0.979353221035039 0.930344171703
646.341985795862 0.979322839343878 0.9303957815285
646.449896654767 0.979311371986591 0.9303165774335
646.385209232042 0.979290071693043 0.9303016499335
646.439375816473 0.979272753692453 0.930398801939
646.343979073704 0.97925507685861 0.9302899573325
646.339840824724 0.979236759445978 0.9303750362305
646.20219161542 0.979219436113929 0.930156119534
646.073790399844 0.979198807829326 0.930144391023
646.367469707678 0.979194847945393 0.930171805911
646.328490770954 0.979174847346614 0.9301523806065
646.430960639199 0.979150772316332 0.930143003316
646.658010203823 0.979138227910805 0.930167862945
646.920161618529 0.979129631200572 0.930190745749
646.671778850779 0.979105067955114 0.93013612419
646.798881536188 0.979090258007081 0.9302022997355
646.943907470459 0.97906737650374 0.9301956316495
646.958717662594 0.979048222533213 0.930288655855
646.966114313707 0.979026115304622 0.930397679589
647.022994253358 0.97901012109241 0.9305093699405
647.00956563759 0.978988210211906 0.9305117447245
646.88783956031 0.978962960043574 0.930612080835
646.849652822255 0.97893863503396 0.9306986013535
646.585681131576 0.978908198394778 0.9306710959605
646.498514335072 0.978880231302641 0.9307924047475
647.043554559408 0.978876743528659 0.9308679952375
647.135281989201 0.978861848325281 0.9308685686365
647.213121989687 0.978840284726231 0.93108161533
647.36602199067 0.978822302551332 0.931200483909
647.692618170282 0.97881638214714 0.9312281433755
647.845120198597 0.978798240156498 0.931249854598
647.999423549141 0.978776296931405 0.9313649038735
647.8261570687 0.978755325476677 0.9314636293865
648.040501925456 0.978740563090757 0.9316638223425
648.119984860778 0.978725658471494 0.9317965163855
648.138662208986 0.978704123188522 0.9318730949305
648.318639965557 0.978686091695441 0.931993734059
648.454145718145 0.978664227975421 0.9320587422765
648.570201274076 0.978641961644077 0.9321976431545
648.66032858392 0.978618637771795 0.9323060966935
648.689953198159 0.978591877265842 0.9323210639815
648.906053352296 0.978586133173271 0.9325162756255
648.902487488933 0.978572288739745 0.932711426677
649.104652292795 0.978565651974975 0.9327270877365
649.328125247661 0.978556548020722 0.932866989692
649.777079837886 0.978548286433667 0.93296397332
649.524079387047 0.978515270371053 0.9330219903445
649.844907017039 0.978499245642959 0.933165777241
650.242717505868 0.978485831691363 0.933313894842
650.318079287294 0.97847134133526 0.933448504193
650.260211830205 0.978454559736085 0.933547694564
650.570579370933 0.978453225982787 0.9336804878265
650.730282267417 0.978442621365654 0.933761583279
650.991603492742 0.978430978749766 0.933917259567
651.001985505614 0.978416362631571 0.933941249354
651.29594014618 0.978408963515333 0.93404406405
651.561884500709 0.978403716113003 0.934218175499
651.787055798001 0.978402607728825 0.9343316170975
651.87426880968 0.978386248106389 0.9345107360335
652.208285216582 0.978386131157051 0.9346569922
652.432898348256 0.978381543042319 0.934896471245
652.684403800862 0.978382787085525 0.934966101724
652.835927170854 0.978368901760014 0.935028093152
653.193738687009 0.978370850402448 0.935126617913
653.360375344748 0.978370284666784 0.9352694397035
653.740393007657 0.978373458077349 0.935431515082
654.161652302094 0.978379387282358 0.9356188812185
654.586492022571 0.97838303375254 0.935759444258
655.218106736823 0.978392963644208 0.936007584331
655.373303692252 0.978380757947185 0.9361714230695
656.014315720896 0.978397169613444 0.93636633478
656.298811164676 0.978400687856001 0.936474723208
656.907557126955 0.978421967802204 0.9365931119565
657.034164125573 0.978422044012624 0.9366299193455
657.41818118505 0.978421603178921 0.9367822798135
658.14308097597 0.978440749372224 0.9368584366515
658.771927616428 0.978453685786604 0.937040323905
659.270172014251 0.978462326382981 0.9371412139595
659.768517665479 0.978465514459081 0.9373032035085
659.930224806227 0.978461172046558 0.9373302276025
660.203969622695 0.978463059096618 0.937386261773
660.598901308792 0.978465960027389 0.937466563142
661.099633405114 0.978481955382675 0.9374883080235
661.743890964466 0.978494128339571 0.9376154457325
661.871048406619 0.978493660762618 0.9376313902765
662.3146891553 0.978514316836714 0.937625890762
662.749060102642 0.978521821284637 0.937743478856
663.034289249232 0.978534449735768 0.9378350355785
663.39469549528 0.978544939314406 0.9378826835995
664.072408703096 0.978568776232136 0.937980844457
664.568292981181 0.978589609216725 0.9381040759115
664.889672465514 0.978596741267617 0.938178086331
665.274119254655 0.978605547563207 0.9382220779555
665.84087916029 0.978613847375158 0.938316921156
666.158580475393 0.97862848069252 0.938330746778
666.768618377096 0.978649057076692 0.9384526075295
667.033408871612 0.97865411109444 0.9384973626945
667.564753308358 0.978670243131148 0.9385178962755
668.129602665168 0.978682020621051 0.938602159172
668.53915937841 0.978703845116759 0.938604633946
669.098987371319 0.978724382565132 0.938592533871
669.289719798467 0.978744916648007 0.938537009817
669.717248031786 0.978759461499143 0.938598604311
670.25162057923 0.978788372952292 0.9385637485275
670.676280551991 0.978810723315492 0.938548594749
671.104672066707 0.978829969750099 0.93861434232
671.666362264948 0.978858612476684 0.9386289440825
672.03515219165 0.978865602754993 0.938670984148
672.79137160173 0.978884950721321 0.9388128424085
673.217481410479 0.978897853890659 0.9388508822905
673.458704926071 0.978897710769518 0.9388357992235
673.765905013802 0.978912056316916 0.9388304440095
674.411529968351 0.978930724990646 0.9388061868765
674.892196593419 0.978954526522706 0.938843290721
675.555115203581 0.97898827722256 0.938858720456
675.809278940723 0.97899633665453 0.938890645842
676.205678063156 0.979011824750146 0.938815932873
676.65073640473 0.979031395361837 0.9387112902295
677.241874196241 0.979059122259502 0.9388357242685
677.96039613201 0.979080376259405 0.938985690259
678.375823130908 0.979102256883255 0.9389457331855
678.70936034146 0.979116311040654 0.9390451475825
679.018108737174 0.97913826540104 0.9390190150575
679.374812327088 0.979152547948428 0.939019435
679.858797142056 0.979176913266731 0.939092447785
680.55920512884 0.979197769179879 0.9390530691405
681.0515922201 0.97920728348823 0.939050395572
681.803995732162 0.979224232723796 0.93911324768
682.484129911918 0.979245058327792 0.9391155996875
682.77286889731 0.979258588769747 0.939144249481
683.02201712431 0.979259447361069 0.939132442489
683.465840707633 0.979268591595207 0.939189252028
683.685450757465 0.979280513282262 0.939210728285
683.993783820633 0.979290047244118 0.939275048066
684.496472133845 0.979309206044683 0.939246087607
684.90282856494 0.979325910734851 0.939343677145
685.363995098787 0.979344102647762 0.9393952289445
685.895185566708 0.979361692389171 0.939409451644
686.317153202372 0.979378174647481 0.939429776047
686.699189316026 0.9793924956509 0.939447195664
687.037067494597 0.97939867168823 0.9394900283965
687.294466083062 0.979404324324271 0.9394832310525
687.527370126164 0.9794068391771 0.939427750545
687.88191148929 0.979426728669613 0.93945638791
687.902671505165 0.979428498009897 0.9394727150695
688.294898785445 0.979440036351237 0.939486612083
688.715748076464 0.979454749424547 0.9395060397945
688.88596758325 0.97946940406981 0.9395083347555
689.588084151432 0.979486140252734 0.939608050891
690.255843551443 0.979505647743608 0.939662223043
690.372030033204 0.979508589491295 0.9396053377985
690.935969048728 0.979524477266794 0.9396239877535
691.22602815572 0.979537949414881 0.939549139233
691.77660346205 0.979565608170678 0.9396124511905
692.011096300093 0.979577848553776 0.9395464956215
692.79258817776 0.97960121238251 0.9395761970665
693.133317691813 0.979613909292652 0.9395612955255
693.748289828127 0.979642601683531 0.9395472224895
694.254017979832 0.979669646861039 0.9395778228845
694.666440907609 0.979697467170633 0.93952075519
694.824146015134 0.979702438519163 0.9396068300085
695.134149737483 0.9797122337705 0.939599717273
695.793138115249 0.979738811494766 0.93956180197
696.576023701043 0.97975962300844 0.939733967804
697.02487463956 0.97976828552032 0.9397603304275
697.659719035875 0.979788946123874 0.939841951543
698.13202553 0.979804718057349 0.9399541676955
698.896390212134 0.979834540717048 0.9400816899445
699.361637774078 0.97985509031436 0.940176782195
699.970207936952 0.979880719946044 0.9402684364795
700.411610157874 0.979894656933264 0.940225322464
700.633285697453 0.979906387832861 0.9402372506985
701.030531329166 0.979918703177313 0.940243730707
701.785638928108 0.97994599238547 0.9403596763825
702.071181364864 0.979963583657292 0.94038109527
702.651153124896 0.979988906933774 0.940455557259
702.705565250835 0.979990838628105 0.9405649054585
703.052891611988 0.980000694512608 0.9406604306075
703.609346397486 0.980023303067904 0.9406775760515
703.897047953761 0.980040910956718 0.940730956902
704.232909710508 0.980051507221108 0.940833117805
704.892801324755 0.980086005094945 0.9408014825085
705.292223840675 0.980100211767846 0.9408138098075
705.909043049437 0.980128597053386 0.940861082822
706.105347205172 0.980131565974159 0.9409373390615
706.590351678773 0.98015319798163 0.94100585126
706.795554624907 0.980166229824728 0.941055906631
707.049006951626 0.980181137094846 0.9409832285265
707.525947324773 0.980201096071002 0.9409611213315
708.014437827446 0.980227046095895 0.941033115941
708.239790946102 0.980239691078587 0.9410824856895
708.885973006364 0.980264734516231 0.941127609184
709.422345427045 0.980289864044394 0.94122705569
709.71382672551 0.980307680393229 0.9412675722645
710.215227031336 0.980337106707711 0.9412596188195
710.965409327682 0.98037815533193 0.941372075883
711.365962555133 0.980397473823028 0.9414547059035
711.812501094088 0.980425772051918 0.9414291413425
711.861686378005 0.980424506239187 0.941405003051
712.394920123703 0.980450279274081 0.9414311241415
712.885056509135 0.980470237369451 0.9414700059305
713.790162885463 0.980513980019484 0.941539890306
714.166880298241 0.980539460147887 0.941592190503
714.701288673245 0.980559574735482 0.941594561387
715.356008486145 0.980591447472018 0.9416025898345
715.822271013057 0.980618122863626 0.9415956923425
716.03803459008 0.980628002534838 0.9416856600835
716.616300332042 0.980653304769476 0.941744356966
717.19884123686 0.980682163085904 0.9417918042715
717.682874455225 0.980702382843168 0.9418664112795
717.774214256607 0.980710092021619 0.941898612281
718.468671230426 0.980746340302647 0.9418985140445
718.719021463691 0.980762026556412 0.9418941057235
719.295899038189 0.980792586716183 0.9418193771075
719.823095040053 0.980819793686724 0.9418151120475
720.468745091756 0.980853115209907 0.941786927759
720.973478115404 0.980888819581226 0.9418733211755
721.095844652915 0.980902902599087 0.9418543672265
721.724408439317 0.980938853724721 0.9418414554765
722.180025430104 0.980964490883944 0.9418673337355
722.508032587391 0.98098534592184 0.9419034130625
722.86641724965 0.981011951631931 0.9418903922915
723.567338548086 0.981053126014225 0.941877367235
723.794358232223 0.981071765177977 0.9417834731125
724.552360197375 0.981118650266872 0.9417840342525
725.026519665921 0.981150191415896 0.941800058282
725.438910676986 0.981181753851361 0.9418278635385
725.522518058332 0.981200230323701 0.941805381121
726.303137241378 0.981237500294055 0.941670565113
726.765251844994 0.981268964160054 0.9416509532855
727.026080402918 0.981290825324597 0.9416329344685
727.421752447867 0.981321426851153 0.941580335857
727.479842843186 0.98133157234604 0.9414970174625
728.129471477924 0.981368702703276 0.9413641940045
728.786060156855 0.981406634730163 0.941256883685
729.10566820978 0.981435197819407 0.941243485383
729.249815115036 0.98145415651918 0.9411231930295
729.588471696627 0.981473999491757 0.9411863676535
729.338251315893 0.981479492652581 0.941167393449
729.534383147717 0.981502445074044 0.941151339441
729.636178894227 0.981525326118276 0.9411654500555
729.883205962482 0.981551333505346 0.9411206695755
730.38367684459 0.981583217739911 0.941125361167
731.145288048403 0.981632844317328 0.941089733661
731.248465333032 0.981661058695462 0.9409992554095
731.6623748977 0.981699865654458 0.9409356588695
731.903681043639 0.981722230759244 0.9408876925815
732.64004417247 0.981775470800337 0.940828174721
732.737526778007 0.981797988880391 0.940758151367
733.411518694948 0.981837943684113 0.940756929082
733.820427101606 0.981865619728839 0.940669340114
734.28387471265 0.981902969289226 0.94060811836
734.783107397755 0.981940041993252 0.940511068254
735.011883043633 0.981963511962605 0.9404887629705
735.485198584754 0.982004892296332 0.9403054159295
735.968533791815 0.982043999680185 0.940322858277
736.058360756565 0.982068588292573 0.9401896923415
736.22929175013 0.982087246757031 0.940132686365
736.778698282731 0.982122458449165 0.9400603243255
737.042981255137 0.982152771596688 0.9400243858575
737.135125748305 0.982182382852938 0.939993593495
737.244191880746 0.982200977525847 0.939976496226
737.534846680826 0.982234924500091 0.9399155351305
737.449469903718 0.982250781618668 0.939839597956
737.435865971131 0.982273778788487 0.9397583817005
737.713293214606 0.982305738362204 0.939682029216
738.172975392575 0.98234554589974 0.9395892646885
738.07499989376 0.982356840219548 0.9394736952035
738.15009068242 0.982380465402635 0.9394374798365
738.178435063513 0.982403125739695 0.939315604504
738.582160176898 0.982437239049657 0.9392914673905
738.775712462163 0.98246511669005 0.9392087539435
738.763803292916 0.982487185128213 0.939145092138
739.090911694432 0.982528348739894 0.9391235648465
739.129727960806 0.982554038053832 0.9390924929455
739.152158910186 0.982580146069987 0.9390405890845
739.46029878748 0.982614138998859 0.9390343987225
739.474559029029 0.982635580737228 0.9390728230965
739.454909455222 0.982660211049942 0.939001554495
739.615704413886 0.982688032242883 0.938964045314
739.647275700213 0.982710702626575 0.938924024917
739.994705670621 0.982746562133222 0.938870062826
740.102808741773 0.982775672652039 0.9388032637265
739.981135091636 0.982790723715312 0.9386653559815
740.188725175227 0.982823198875787 0.9386121641245
740.234943071644 0.982855779778407 0.9385709217705
740.452897665661 0.982887541347625 0.9384273987185
740.287637534515 0.982903729652893 0.9383274527835
740.408023845419 0.982934583578431 0.9381836610075
740.12655715037 0.982954004495969 0.9381088672075
740.265185909765 0.982987298532793 0.9379653710765
740.423744579683 0.983018875005764 0.9378510007695
740.525659856955 0.983048410941521 0.9376872882485
740.468431066949 0.983073961853652 0.9376271641475
740.444555820472 0.983100912454933 0.93746247245
740.506516785472 0.983131761564502 0.9374047625715
740.336504925403 0.983147809695851 0.9373991645045
740.311902760028 0.98316814140584 0.9373466796575
740.191808661035 0.98318926842351 0.937288796392
739.961866223427 0.983210405755133 0.937206547745
739.744233074682 0.983225649940262 0.937122388094
739.477220178508 0.983244812479098 0.9370353856975
739.753203446371 0.983277701426801 0.9370018121115
739.746554926378 0.983309746092661 0.936877744244
739.574719662253 0.983332656590888 0.9367321869915
739.689131500797 0.983366081888871 0.936672643443
739.63984892932 0.983391071442063 0.93659234253
739.254359108942 0.983408847812689 0.936507404484
738.87443052798 0.983425359557037 0.9364447566775
738.631731325446 0.9834412150316 0.936320742537
738.693544655615 0.983462387174522 0.936326222792
738.431258324976 0.98347598230496 0.9362523670825
738.403678931916 0.9835020167015 0.9361662807425
738.374185821864 0.983530014975548 0.936067968176
738.433113237685 0.983555752087964 0.9359753541035
738.180696018124 0.983569380019965 0.935912970637
738.135036512251 0.983593823059981 0.935855689858
737.752367102422 0.983605622365393 0.9357263854365
737.424458877849 0.983622611447365 0.9357103242265
737.340573779549 0.983653180679366 0.9355710996065
737.039642666711 0.983672818004176 0.93548103547
736.713855609864 0.983691060186446 0.935362346851
736.384948339206 0.983709842036736 0.935213615123
736.053532783907 0.983724216699547 0.9350473422315
735.951867211221 0.983742674977158 0.934881897815
735.831479573887 0.983771311500684 0.93471228029
735.483087953814 0.98377997257423 0.934617696908
735.086413421997 0.983793700493766 0.9346475093145
734.379381235525 0.983787737755802 0.9346252118405
734.012481204253 0.983792486709023 0.9346612266035
733.570201233477 0.983801492915187 0.9344771874845
733.394096289871 0.983823926688651 0.934320362358
733.07826498589 0.983835618920846 0.934214576538
732.825260918007 0.983848303503334 0.934082171145
732.433196318949 0.983863537464683 0.933898389268
731.990768772614 0.983881488419266 0.9337291763685
731.516012340665 0.983889534039662 0.9335857202105
731.162964419254 0.983902950158709 0.9334559703445
730.6578775487 0.983910373398747 0.933269200625
730.295084801955 0.983920881776806 0.933181562634
729.811202679221 0.983923541902328 0.9331256533235
729.262766734076 0.983921459452697 0.9330475056115
729.004024245371 0.983934414112481 0.9329219119315
728.744339150725 0.983955087073514 0.932641759261
728.568149631676 0.983973502752794 0.9324895167775
728.281090784482 0.983977828730008 0.932419779836
727.76996749565 0.983984147102972 0.932308530874
727.445770267312 0.983996802307488 0.9321960899335
727.118556780729 0.984006189102106 0.932149617858
726.999942919154 0.984021840784217 0.9320461777775
726.596571484616 0.98402829749081 0.9318595334535
726.13661028049 0.984032729499159 0.9316940772625
725.697444925273 0.984033883052635 0.9315462537395
725.28047427675 0.984040918431975 0.9314899463
724.717498960808 0.984045528992395 0.931368985829
724.385592028266 0.9840552817291 0.931201844501
723.968878542962 0.984062942841345 0.931130643669
723.521202171931 0.984068536808609 0.930985812496
722.913297690638 0.984069317179658 0.930929367138
722.316312069484 0.98407373742781 0.930707787697
721.77502442982 0.98407635399819 0.9305658254805
721.283961050816 0.984082360307329 0.9304770357395
720.845531184285 0.984085159315706 0.930388124881
720.330045079493 0.984087445320259 0.9303316135425
719.856517398127 0.984095563023695 0.930122221236
719.295277711083 0.9840898289945 0.9300427115305
718.780500649476 0.984086058352729 0.929881990894
718.001780915479 0.984075267934343 0.929860648281
717.378728073899 0.984067426820163 0.9297726235655
716.65969113411 0.984059086754707 0.929656566942
716.019242488092 0.984051248615814 0.9295879841645
715.455539056717 0.984039520095285 0.9296077468645
715.052241532139 0.984043850953043 0.9294668626175
714.333470666663 0.984034051607127 0.9294342458635
713.741289901961 0.984020826015699 0.9294732407705
713.240357716278 0.984019602198901 0.929297733375
712.620539416725 0.984012432300811 0.9291741709625
712.060787058613 0.9840060802202 0.9290937648465
711.846545449459 0.984007609534623 0.928978643606
711.159698097415 0.983989246908416 0.92893891601
710.520108990676 0.983978621887175 0.928829500798
709.920583984127 0.983967305821779 0.9287804785545
709.495404315713 0.98396327909403 0.9286717400605
708.863349811727 0.983955846856022 0.9285630915875
708.459694149362 0.983945500013058 0.9285252097955
707.550291030129 0.983923017219287 0.928457755713
707.085470551549 0.983922646719492 0.92847621078
706.560504919681 0.983913715398447 0.928353847825
706.04138887108 0.98390196099712 0.92835931351
705.619315281881 0.983896089078388 0.928297942301
705.074931397829 0.983886712132353 0.9283140020205
704.666869489461 0.983879792742626 0.9283329092265
704.208753061402 0.983867342533619 0.9283178211305
703.718185158299 0.983856423104779 0.9283323972125
703.05839231719 0.983842501281778 0.9283261946465
702.252687104844 0.983813209640884 0.9283041249985
701.601481256449 0.983795742509469 0.9283201882785
700.90930456377 0.983779245190091 0.928294211417
700.194118463245 0.983757621297776 0.928253135124
699.681089467755 0.983744830389497 0.9282378039785
699.021691817689 0.983721172912267 0.928275114619
698.315091378594 0.98370335505668 0.9282311378795
697.560114693583 0.983676846932468 0.928169178602
696.979231835376 0.983664268760154 0.9280940977935
696.399877561271 0.983648518745393 0.928133123443
695.550455679936 0.983625319243163 0.928078094889
695.01654956644 0.98360667836723 0.928057718852
694.628652944845 0.983597757142128 0.9280636453875
693.821591885492 0.983577833683579 0.92802315448
693.098945412555 0.983560087500735 0.927937477859
692.608490184744 0.983549407851478 0.927874295254
691.832356799546 0.983525590914149 0.927855419789
690.884932882828 0.983495121513295 0.927817876315
689.956492347828 0.983465755931246 0.9277235402025
689.393580621717 0.983445744860086 0.9278209804195
688.735931714953 0.983424935734488 0.927767532131
688.016937708568 0.983396446852443 0.9277040666165
687.507328016555 0.983383203448806 0.9277499306735
686.772543322821 0.983353843859448 0.9277257492375
685.977396741193 0.983318137180683 0.9277118342285
685.505422292595 0.983300624098466 0.927701978829
684.913691675555 0.983281969193974 0.927677681406
684.256693208268 0.983259320329951 0.927568085778
683.427101999686 0.98322857568935 0.927508398098
682.794791849743 0.983202142925433 0.9274728768635
682.069132498369 0.983170771506878 0.927546582873
681.653833229424 0.983147151952167 0.9274552623495
681.121386219958 0.98311826120793 0.927606074781
680.397131451136 0.983094766599599 0.9274893688325
679.961600850113 0.983073386404965 0.927646514568
679.523746240091 0.983050931356962 0.927786109149
679.020243090673 0.983030178502415 0.9278323266955
678.290730240091 0.983002559692274 0.927849960833
677.812860060157 0.982975331607823 0.927934896584
677.247662721613 0.982948781385751 0.927963901908
676.762429100121 0.982925102123153 0.9280183247665
676.298990483882 0.982901904144704 0.9280817095305
675.464823351575 0.982866584752417 0.928085340597
674.910284534153 0.982834525190689 0.928161696143
674.502162611998 0.982810427680642 0.928195795699
674.145997419866 0.982794776229493 0.928324372755
673.56169541499 0.982767516473321 0.9284233194315
673.270191663533 0.982743439170653 0.928522186874
672.609082013743 0.982711432161731 0.9285487766535
671.966434387937 0.982678147062945 0.928652088509
671.282622581408 0.982641834293903 0.9287081430785
670.702284993983 0.982608352235155 0.9288037915215
670.136332896406 0.982574448179858 0.9289741339775
669.554240745944 0.982543706610793 0.928970546875
668.953459770242 0.982515561422576 0.929043118426
668.355980428477 0.982485108691846 0.929178959727
667.903360885269 0.98245618804564 0.929223701935
667.142369269869 0.982414313667881 0.9292681738205
666.65674228135 0.98238392443068 0.9293332390615
666.229982365494 0.982355841076055 0.92942559128
665.716528134653 0.982326852396839 0.929376700579
665.395791346166 0.98230707551324 0.9294194993425
664.950360136688 0.982277906681359 0.9294146569485
664.311705181558 0.98223741978129 0.9295261720315
664.004966495309 0.982211160911204 0.9296145749815
663.413643660789 0.982176680981994 0.929673732633
662.819710146856 0.98213677288839 0.929704990965
662.357077717448 0.9821111307842 0.9297775281855
661.873925556275 0.982083361967896 0.929913911654
661.185546484271 0.982046285474406 0.929871633981
660.779268684417 0.982024057943759 0.929882037189
660.269666498535 0.981988305029432 0.9299451618175
659.998531526323 0.981963481778173 0.92999455312
659.439586326505 0.981931198545324 0.930136015062
659.009025122531 0.981902023502042 0.930182197413
658.375545647448 0.981862549834208 0.930250594432
657.697860329208 0.981830430230455 0.9303815595865
657.474906348517 0.981795770762936 0.930512879025
656.855696470675 0.981760395331623 0.930499596654
656.42989467747 0.981728152085937 0.9305770620825
655.895311156459 0.981693744894923 0.930691477428
655.300721327241 0.981651415635272 0.930678176994
655.150288429477 0.98163318983193 0.9307873985525
654.741860597103 0.98159659765305 0.9309991896585
654.192076617588 0.981565336681317 0.9311410252695
653.546451528156 0.981525153886077 0.9312386940905
653.161137954055 0.981493875294176 0.931355422055
652.830765709406 0.98146181439722 0.9315018919745
652.30121159304 0.981426835278315 0.931574511239
651.779569963833 0.981393781164786 0.931667889878
651.499995548897 0.981368748084583 0.9318323525565
651.096240469289 0.981337847574186 0.9319542685905
650.814088179808 0.981311656226137 0.932106415514
650.608849861207 0.981286165547771 0.932221523585
649.950077575537 0.981242925030492 0.9322785974525
649.600784568824 0.981216505475528 0.932337795229
649.165148808381 0.981179952854978 0.932363391628
648.731238605353 0.981141662222644 0.932447129941
648.414924824133 0.981111604744923 0.9325473922665
648.173321812718 0.981081768743818 0.932603367714
647.810356298964 0.981046135157863 0.9326891528835
647.443472805594 0.981006257062118 0.9328168431125
647.169252688284 0.980976232239011 0.932891325396
646.680555530945 0.980936391498256 0.932941093267
646.422265104263 0.980906216580282 0.933088638751
646.259468487157 0.980878243823386 0.9332181576575
645.975299031392 0.980844049561449 0.9333984097515
645.592758121094 0.980810414879415 0.9334893536495
645.25167730098 0.980771280302875 0.933667367972
644.957215862635 0.980738560963449 0.9337577902465
644.737006718428 0.980709403505318 0.933879922815
644.455113510206 0.98067585394986 0.933989176984
644.223317598026 0.980639339545701 0.9340292839685
643.868936393419 0.980607851747957 0.9341486077005
643.97315251381 0.980588340016797 0.9343916657345
643.711887120204 0.98055832330651 0.9345740568245
643.307168280656 0.980526955734849 0.9347247714835
643.033545977195 0.980495803885706 0.9347813435095
642.794202919309 0.980463425830578 0.934940999796
642.517418417328 0.9804300881208 0.9351421650285
642.495952841206 0.980406156007705 0.9352892112895
642.122419885244 0.980372755782782 0.9354817841995
641.857584458621 0.980345254981269 0.935671481917
641.696038455399 0.980314813839817 0.9358019540995
641.640187209111 0.980288920668277 0.935919372067
641.296265619411 0.980249413202896 0.9359627205235
641.32781809847 0.980236388283042 0.93607842322
641.160121829928 0.980214196385015 0.936180218404
641.288259635644 0.980198616484045 0.936359745288
641.243471723101 0.980179434234902 0.9365031557885
641.351100142284 0.980151019948496 0.9366726636285
641.206020903747 0.980125412274471 0.9367962248285
640.959754679694 0.980099196220265 0.936975135857
640.494472348982 0.980064932945656 0.9370260853225
640.29223296578 0.980040491838269 0.93722419263
640.147321508708 0.980014813118907 0.9374073275615
640.050026649538 0.979990839948073 0.9376607391755
639.839437215756 0.979960406046815 0.937805089298
639.456918572911 0.979926908411293 0.9378705839645
639.28856534013 0.979898124736908 0.9380102139455
639.388781318406 0.979880529857364 0.938164005583
639.466348823194 0.979865563872522 0.938349252964
639.573341370179 0.979851070408034 0.9386342282815
639.272005645857 0.979818691345432 0.9387210918365
639.238304925498 0.979800414461678 0.9388683976675
639.319932356112 0.979780014651586 0.9390340475095
639.282152294227 0.97976072178991 0.9391835578585
639.187077277894 0.979742078433433 0.9393219025945
639.16738492507 0.979724056785172 0.939445048276
639.120804957524 0.979701804711959 0.9395593570785
639.228730856866 0.979688755603718 0.939804431124
639.24190366791 0.979670214283653 0.93999117212
639.188393640406 0.979652669105206 0.940240361448
639.339283082845 0.979632954364544 0.9404329722885
639.436423227676 0.979613908942359 0.940563384536
639.567681607678 0.979605033450908 0.9406485081495
639.713575259823 0.979587160639576 0.940747998889
639.943188362871 0.979583632723497 0.9409473030995
640.04074536716 0.97957238631876 0.9411221755595
639.962244024401 0.979555695188988 0.9412886900445
639.814569855248 0.979538429844466 0.941352616852
640.11686298479 0.979529318371468 0.9416258411495
640.234323935912 0.979508316433416 0.941843498182
640.556791282551 0.979497273170132 0.941993322261
640.796032445224 0.979492500208023 0.9421285418245
640.981841820706 0.979489030894163 0.942291281009
641.217357574441 0.979486198428883 0.9423939739845
641.397142671254 0.979477602959047 0.9425461183335
641.725738874828 0.979481350044526 0.9427426282
642.041848491723 0.979484715441843 0.943010887476
642.466675170626 0.979488549602879 0.9432971321775
642.567837202418 0.979485751866151 0.9434402030345
642.910873033881 0.979483246911464 0.9436474908575
643.036792531356 0.979477340236899 0.943811931988
643.131544971243 0.979473866904032 0.943907571902
643.21432593771 0.979473353467947 0.9440591352125
643.438567543793 0.979459785877677 0.944257585951
643.7265241534 0.979466048210759 0.9444407988225
643.872547159507 0.979456344642046 0.94464364399
643.915517072267 0.979445041908677 0.94479884305
644.056104769509 0.979448192982281 0.944954014596
644.531764466929 0.979458528112617 0.945124973818
644.932560736816 0.979468346450673 0.945266136807
645.345699853528 0.979478412812406 0.9453964366555
645.416148864219 0.979466490917719 0.945479049586
645.721141849703 0.979472551951571 0.9456928083355
646.338886027273 0.979494208267064 0.945954912045
646.838503182528 0.979509908582745 0.9461425212475
647.24619170625 0.979525023481796 0.9463529191685
647.153520606998 0.979515454233307 0.946369958849
647.433120872894 0.979519877205048 0.946507582961
647.797810474503 0.97952747258888 0.9466682478845
648.160000748309 0.979542523754655 0.946826724014
647.992875073549 0.979530897197458 0.9469803454055
648.351542319705 0.979542605194976 0.9470320527855
648.375257801753 0.979537480736063 0.947173301017
648.80102034502 0.979550967914094 0.9472419278975
648.864455543719 0.979553238961412 0.9473432527
649.268168177026 0.979557080497616 0.9475227424725
649.439777706432 0.97956557986513 0.9476226531775
649.574971811511 0.979579097631071 0.947692358602
650.062260903059 0.979594286537606 0.9478740297925
650.386706521879 0.979608744138527 0.9479667698665
650.569117800541 0.97961266603543 0.948080598095
650.841911299841 0.979618050155506 0.9481651402145
651.384303125268 0.979640854099557 0.948343142531
651.655201911413 0.979651912665238 0.9484479890425
651.778045479253 0.97966403490938 0.9485238136215
652.107489485231 0.979678202228652 0.948633465544
652.281833501982 0.979680040617243 0.9487002910475
652.724645990368 0.979698230784923 0.948785901621
653.157788647259 0.979719825832759 0.948887392101
653.408772499371 0.97973352472963 0.9489534588775
653.70191724133 0.979754954383598 0.9490089847435
654.37891570563 0.979779393698585 0.949135398469
654.647032125581 0.979792473688955 0.949177828922
655.097016535549 0.979806470204846 0.949305053183
655.515148388354 0.979826989340625 0.9494181869825
655.931873146646 0.979845907517653 0.9494834501585
656.185718859027 0.979856216915609 0.949555521707
656.572891608666 0.979870357060394 0.9496164086125
657.18966918993 0.979893315392408 0.949704210762
657.572953531269 0.979910275534883 0.949767905359
658.048216609863 0.979922817395811 0.949769440516
658.71667391958 0.979960265412855 0.9498553795935
659.016465763698 0.979974553411448 0.9498535083735
659.505300221958 0.980006123037669 0.9499139122395
659.823904796429 0.980031155552998 0.9500709888725
660.046517950413 0.980046247540443 0.950098661525
660.389926673798 0.980055180135511 0.9501980085895
660.563616989533 0.980063814250255 0.950193893401
661.01232623266 0.980090263909305 0.950266275473
661.034823442771 0.980105059304264 0.950282392345
661.104833055381 0.980104521445769 0.9503718155715
661.411410904724 0.980125224738244 0.950417196059
661.795545401925 0.980144233549007 0.950440528188
662.362013692993 0.980174167641906 0.950471770291
662.871875731735 0.980199312662325 0.9505562263745
663.171525637604 0.98021820432588 0.950583381945
663.50465396589 0.980238828223983 0.950597364994
663.955139228078 0.980262060961519 0.9506584387745
663.888061970237 0.980267118572788 0.9506794118125
663.965592151793 0.980280511761434 0.9507666422085
664.378740380092 0.980311150539054 0.950706136884
664.73495777254 0.980332075050894 0.9507401325525
665.292645221034 0.980359452469066 0.950767288204
665.91137340069 0.980391606564466 0.950757326593
666.056790503035 0.98039859211303 0.9508381773285
666.18221475426 0.980409085372772 0.950879815234
666.33376274012 0.980409358370801 0.950945278418
666.805273241496 0.980436880350754 0.951028203001
667.155176150695 0.980455478101519 0.9510738182665
667.638461782106 0.980489611726965 0.951049410291
667.887286245869 0.98050368546324 0.9510335548845
668.280805057507 0.980526184967487 0.951071203438
668.698655328556 0.980548141358922 0.951048828794
669.114154207444 0.980561194481894 0.9511186297245
669.248891010349 0.980576119614174 0.9511131750365
669.276666129234 0.980583170432619 0.9511318236985
669.480500389345 0.980600269655023 0.951145885796
669.748031058816 0.980610333859176 0.9511550189125
669.92281372772 0.980618286968294 0.9511983124925
670.523746550142 0.980658811078824 0.951262753737
670.929520327373 0.980681134672933 0.9512802206145
671.406541646523 0.980713818384255 0.951255880437
671.913953056009 0.980744294412003 0.9512908274465
672.322967335149 0.980777403631365 0.9512490639815
672.384287321821 0.980789405478222 0.951248855746
672.767746195747 0.980813931806853 0.9512134418155
672.984334067657 0.980834779430867 0.9512304652475
673.269403999937 0.98085901535433 0.9512228744545
673.317815331617 0.980862782088495 0.951165326906
673.659083047136 0.980890033021121 0.951176778054
673.795556810044 0.980906257805719 0.9511480513345
674.22394553795 0.980936312176826 0.951092406782
674.620922855113 0.980966787574125 0.9510490148435
674.86161710154 0.980991028411983 0.950978361252
675.345334745934 0.981029638747336 0.9509084467775
675.617400676965 0.981056157318485 0.9509414311895
675.795781672802 0.981073603582618 0.9509311280225
676.062731005113 0.981092935787072 0.950911366611
676.323431176673 0.981112218728176 0.950880306364
676.909921005513 0.981145385386619 0.9508716030705
677.252493556847 0.981174104435064 0.9508122341375
677.824673569962 0.981199437633648 0.950839994821
678.131730249414 0.981225865391418 0.950868254506
678.401913686069 0.981250807023042 0.9508872431105
678.573367042654 0.981263859760145 0.9509048015735
678.755412720499 0.981271455256333 0.950821078705
678.903111896659 0.981294459683895 0.950775131926
678.913026368299 0.981309577229193 0.9507194787965
679.203492041493 0.981333215095058 0.9507125062415
679.609636954172 0.981359253093407 0.9507145466125
679.952273383608 0.981382501307748 0.9506668295455
680.008542518311 0.981398235113663 0.9505925372995
680.361409113267 0.981418166650191 0.9505903584215
680.597800768722 0.981437901298705 0.950584961903
680.971966889378 0.981462513527686 0.950591438734
681.463915556326 0.981489098806397 0.9505826373925
681.358972473416 0.981494308003616 0.950588173243
681.769708268782 0.981529951087993 0.950500076045
682.040467935025 0.981549050452553 0.9504714019005
682.178793766443 0.981562784900411 0.9504450793675
682.427773205451 0.981584202951282 0.9504497088355
682.213977010349 0.981590500559202 0.950395471372
682.465313254561 0.981604025872419 0.9503915783175
682.84724359595 0.981627125584243 0.950390378776
683.139822690487 0.981645043682404 0.950321522485
683.222598731008 0.98165899882365 0.950311879207
683.353605031213 0.981671150384692 0.9503464588935
683.365997943302 0.981683379599266 0.9502163920195
683.530753169477 0.981705741905227 0.950071536021
683.805217654538 0.981720634205997 0.9500600351915
684.146324096017 0.981736326048925 0.950014310064
684.310507389064 0.981759136112129 0.9499910902315
684.371346811454 0.981768692907706 0.949970323339
684.328400499462 0.981781180746516 0.949846372261
684.696164176559 0.981807882224943 0.9498289671505
685.029793918482 0.981823819459307 0.949828479047
684.878361390942 0.981824201888571 0.9498343757295
684.875251704349 0.981835114577696 0.94977015119
684.890508334632 0.981848154284563 0.9497084720665
685.455546493524 0.981893210404101 0.9496455956735
685.563088496208 0.981910812519749 0.9496233013735
685.819526632207 0.981932438805248 0.9495390124025
685.825532379651 0.981943148304512 0.9494268419805
685.898906125334 0.981954854713007 0.9493845004655
685.80300393062 0.981963174178844 0.9493603870425
685.913143308132 0.981976925576165 0.949323468348
685.82949048979 0.981986589815489 0.949352353339
686.099936850445 0.982012378469404 0.949327248673
686.401012732783 0.982024091280423 0.949370894578
686.351526373679 0.982034043284417 0.949343074641
686.612810865311 0.982053095983276 0.9493200719955
686.701231380198 0.982064019069163 0.94932660247
686.599054175542 0.982065588974152 0.9492965242645
686.451935170428 0.982070419633874 0.9492477628135
686.494481449959 0.982072610637478 0.9492277441945
686.780477463697 0.982088090039935 0.9492511047845
686.833067121588 0.982094708677788 0.9492386135015
686.634631843983 0.982100044932597 0.949202440533
686.999467165522 0.982122746267499 0.9491835098985
686.947404882339 0.982126944688748 0.9491739677245
687.146354529508 0.982141490797294 0.949219303114
687.30942956801 0.982147314203248 0.949175681776
687.006579820023 0.982145430323637 0.9491030061865
687.160586755157 0.982151024273663 0.9491111130225
687.143085650149 0.982157059002267 0.949075129785
687.036302760029 0.982171819974708 0.9490785951905
687.49107121955 0.982196121574715 0.949137096935
687.48559589297 0.982207714673404 0.949103963143
687.752594053599 0.982230827271449 0.9491115351375
687.58869699122 0.982233188731133 0.9490888419955
687.76114819205 0.982244666062647 0.9491106599915
687.580579638975 0.982244014972554 0.949117283016
687.469168975076 0.982254212806744 0.949068698593
687.705215240075 0.982271567728762 0.949067461206
687.866475072024 0.982280456672563 0.9490317770375
687.885935763179 0.982294827275896 0.9489985098115
687.669500391065 0.982301093537903 0.948885378122
687.767135554394 0.982305354686468 0.9488848441045
687.626786153877 0.982307106792746 0.9488893096515
687.454520998591 0.982312204814545 0.94895691579
687.518209651516 0.982323283805921 0.9489801795395
687.679285416936 0.982328650831338 0.9489679108485
687.710870136876 0.982332983555288 0.9489798363005
687.590536070771 0.982336222295752 0.948995067765
687.401942448222 0.982337216375495 0.949027493682
687.205937986946 0.982339925210705 0.948957595898
687.111396265019 0.982341290843813 0.9489543488535
687.076388657714 0.982354817831487 0.948872318116
687.041171436681 0.982367106155794 0.9488292832655
687.042050047554 0.982375025965795 0.9487681734515
686.927472429968 0.982378978985356 0.9487284275105
686.964140804937 0.982387862056126 0.948702670683
686.612447594465 0.98238712825091 0.9485669986165
686.589431836286 0.982395344725097 0.9485104293245
686.181193153356 0.982388683945838 0.94846422565
686.060478890162 0.982393825716297 0.9484263422675
685.921628031025 0.982400730085392 0.948398505039
685.919674905904 0.982404414865953 0.948460112359
685.683018348776 0.982405265193466 0.948398575767
685.836016366434 0.982418327245833 0.948397168665
685.472946430919 0.982412709360424 0.9483474518955
685.253517676982 0.982413270876375 0.948286830372
685.190370514265 0.982417250707017 0.948221841208
685.122071491508 0.982422640234197 0.9482753770665
685.119534062352 0.982425544700003 0.948219413506
684.727734167603 0.982416258625331 0.948194409284
684.729252392922 0.982425170417461 0.9480909907565
684.674665221588 0.982431677445431 0.9481617910605
684.492958768835 0.982433847401104 0.9481088938775
684.110680657948 0.982430223870648 0.9480495579325
684.056483891681 0.98243346246765 0.9480155809465
683.996689311006 0.98243054166663 0.9480382708255
683.957816264284 0.982429463949461 0.9479384337085
684.104888653041 0.98244237438074 0.9478649166095
684.145082645071 0.982452747904974 0.9478138447155
684.042972801375 0.98245662937968 0.9478028463855
684.0197702803 0.982458210403938 0.947854522493
683.84327925864 0.982461391106802 0.947726944649
683.750209974751 0.982462737060212 0.947655484439
683.661405962597 0.982463802247715 0.9475751192525
683.537186563056 0.98246251870789 0.9475925523425
683.493424778433 0.982468813240412 0.9475059590435
683.146300284964 0.98245937901657 0.9474402497465
683.170027167272 0.982461304093485 0.9474673997665
682.642784071283 0.982451284586189 0.9474971253335
682.593903475201 0.982451545867519 0.947433226932
682.633290476493 0.982455154050172 0.947438590871
682.686705565756 0.982456812889418 0.9474619312405
682.563506633821 0.982452124229961 0.947449702543
682.602617246594 0.982460614830676 0.947357418147
682.390668647131 0.982463114804037 0.94739096873
682.200957880411 0.982459489315717 0.9473784124385
682.164405930057 0.98246099014128 0.947388235987
682.01345661104 0.982457312545585 0.947276712949
681.860811929535 0.982454797301162 0.9472370147725
681.712693261299 0.982454677126029 0.947154941118
681.701481525978 0.982454761460604 0.947127547733
681.620961459696 0.982458506593915 0.9471001053035
681.523733046224 0.982467634867531 0.9470054037405
681.369946191244 0.982464221160966 0.9469696214755
681.342810272554 0.982463956267563 0.9469715765085
681.222029588706 0.982467290727016 0.946889968681
680.968220822253 0.982468459881657 0.9468169303385
681.182328718496 0.982473256239953 0.9468620835315
681.235027786059 0.982474153905282 0.946844664302
681.036552446134 0.982462381637449 0.946835654259
681.049715225357 0.982472718723573 0.946814014391
680.747545448862 0.982469935404913 0.9467035855955
680.725085050427 0.982466277163798 0.946748752247
680.713600280636 0.982460541808498 0.946768896953
680.7908794035 0.982459705738312 0.9467248227295
680.607872597063 0.982464882328953 0.9466679074745
680.205372623652 0.982448663682003 0.946684457786
680.197636842135 0.982444993716186 0.9466719139795
680.247526817838 0.982442181324886 0.9467011541015
680.301114340971 0.982441259470642 0.946711911293
679.827622863815 0.982428100203266 0.9466845383005
679.670619408771 0.982424193804065 0.9466912987975
679.561899672668 0.982425248525718 0.9466532947745
679.563252733536 0.98242455544293 0.9466425639715
679.480105836871 0.982419609789838 0.946671823712
679.232870357632 0.982414831048614 0.9465639247335
678.952278832161 0.982411511174296 0.9464943552785
678.786509343858 0.982397755299297 0.946550920018
678.481883066322 0.982383096059676 0.9465551957315
678.093083553358 0.982372197565556 0.946585775678
678.14827342514 0.98237370890637 0.9466199490115
677.971753575324 0.98237237114087 0.946588119818
677.618372264538 0.982365713453733 0.9465048227335
677.494965739921 0.982352015833559 0.946539173634
677.592113380903 0.982354461664859 0.946510149932
677.526262647463 0.982359638319066 0.9465062586485
677.393772229318 0.982350431832652 0.9464656766985
676.805324052519 0.982331917444797 0.946502115043
676.648878084842 0.982326145531109 0.9464568207625
676.474407849043 0.98231447718615 0.9464558488415
676.458832295915 0.982304940364439 0.946476565781
676.145930333446 0.982296894609354 0.9463739532565
676.078756363296 0.982292601910258 0.946432155876
676.044977844735 0.982288740138006 0.946437966456
675.776911018016 0.982282304701462 0.9464117922015
675.428179669752 0.982269409408903 0.946407275096
675.38554556394 0.982264571406698 0.9464048116385
675.22807103888 0.982254428597817 0.946376480883
675.052808701658 0.982247663676878 0.9464015722025
674.746827712827 0.982232786543369 0.946423396762
674.550193635414 0.982226564439293 0.9463909463635
674.241261805956 0.982213836156612 0.946397609353
674.111098768945 0.982208806288101 0.9463385791295
673.80635504584 0.982199935820896 0.946350493953
673.911929777203 0.982196252540785 0.946435229404
673.738677016495 0.982189876412492 0.946427959966
673.67176513606 0.982185984552507 0.94641242452
673.621670249828 0.982183837386697 0.9464345809975
673.518571850114 0.982178171743059 0.946464259057
673.423511922193 0.982170409647207 0.946571026322
673.216219888413 0.982163497112561 0.946572265795
672.903463433286 0.982147190066536 0.946616840995
672.63371358099 0.982133325653745 0.946554741078
672.710771496492 0.98213430981048 0.9465941951775
672.59366714181 0.982122903478919 0.9466501276045
672.144948104781 0.982115196196926 0.946594840525
672.055499087674 0.982115379354023 0.9466211312905
671.84767031992 0.982104352174708 0.9465783038745
671.38712767602 0.982084824729148 0.9465071019355
671.583800230994 0.982087875891148 0.946513778361
671.168091280794 0.982073445329598 0.946495562141
671.152281367151 0.982066644103374 0.9466000503775
670.730412977591 0.982045738662475 0.9466180097005
670.27885062099 0.982029906220587 0.946547152957
670.222580643577 0.982024865457097 0.946567651579
670.38296580926 0.982026863102097 0.94667197395
670.188561885427 0.982013792940921 0.946737411781
670.025139251472 0.982004814992921 0.946755208799
669.907244827491 0.98198882194236 0.946781371908
669.628685825552 0.98197596893439 0.9467731626615
669.269560689457 0.98195528043825 0.946747372133
669.197553122153 0.981951304600875 0.946800115748
669.142960872056 0.981944111931759 0.9468391668515
668.997088812168 0.981940650955413 0.9468486776395
668.726421106795 0.981926408455343 0.946806818158
668.287814954981 0.981909329930153 0.946772446806
668.111622417288 0.981899647836082 0.9466872221095
668.066665357936 0.98189184218279 0.9467286988005
667.814530014767 0.981871251588237 0.946723902884
667.650991996873 0.981855862964706 0.946788435777
667.415476805083 0.981837427652926 0.94680898177
667.464442226072 0.981830968145955 0.946852660602
667.415589051788 0.98182513842135 0.9468553183275
667.241146519017 0.981807449062147 0.946885252728
667.259819528904 0.981799001561755 0.946933710551
667.147666610595 0.981784234515952 0.9469267395015
666.968145318763 0.98176816798637 0.9468960559175
666.833914945708 0.981758750825522 0.9469540698035
666.86984679675 0.981754994038346 0.9470538599635
666.710274848101 0.9817491943189 0.947116561805
666.698735125297 0.981737818587646 0.9471597360885
666.858839600598 0.981738926057265 0.9472363189215
666.44502853375 0.981715524425596 0.947269257725
666.242366745864 0.981698233441291 0.947349408867
666.254407519854 0.981699802036558 0.9474243985735
665.991630025326 0.981687601596045 0.947390067024
665.683699581202 0.981673694956591 0.947383610859
665.876116551811 0.981676719993285 0.9474444766435
665.671458648705 0.981666958536652 0.947402485337
665.453723437478 0.981655592210896 0.9474016271195
664.996848021652 0.981634317604389 0.947422593489
665.072067923458 0.981627065339612 0.9474986044
665.099321139818 0.981617728860934 0.9475327116775
664.841833467276 0.981600147393729 0.9475111148095
664.584511601347 0.981592939640286 0.947528567325
664.604428645184 0.98158634471594 0.9475941156745
664.716968678339 0.981582665063455 0.9476116136995
664.67183659509 0.981572425790441 0.9476617052895
664.424882814989 0.981555647798636 0.9476564530065
664.170212602703 0.981532186754366 0.9476744521985
664.243062175713 0.981523282339009 0.947785507548
664.18428857872 0.981510573091478 0.9478226605495
663.882794717919 0.981489845621617 0.9478101727025
663.900217459048 0.981473763506759 0.9478332639365
664.170344329906 0.981472093065227 0.9479122733325
663.8580307346 0.981456472158757 0.94797656392
663.657945155113 0.981436379798498 0.9480365302895
663.434927808746 0.981416662816739 0.948077028207
663.304650143624 0.981409581121247 0.9481559760435
663.360399926479 0.981405016079082 0.9481850838175
663.103850327614 0.981393521686899 0.9481834689365
662.942517620897 0.981383235864115 0.9482234942805
663.071663693257 0.981388807225067 0.948247556181
663.214933417923 0.981392472773482 0.948273658082
663.313072159055 0.981386299016287 0.9483199683165
663.413102276107 0.981381036445998 0.948385822901
663.401726743971 0.981369279110452 0.948452441677
663.570977772659 0.981365249663737 0.9484970562525
663.596564431732 0.981363700131953 0.9485205992185
663.533555780237 0.9813557242953 0.9486471338655
663.822295994934 0.981353948938045 0.948678017022
663.822789374548 0.981346316121794 0.9487128852905
663.850592608252 0.981338983713844 0.948728345825
663.978403981791 0.981333432371478 0.9487658541245
663.932510411821 0.981329591143616 0.9487877795985
663.733885193209 0.981327304074761 0.948829974659
663.530070430037 0.981313052225426 0.9488021144515
663.217768204962 0.981299721159756 0.9488190562095
663.340344772728 0.981295999922761 0.9488684268115
663.392364487013 0.98129017456457 0.948922621968
663.188474418714 0.981274191020918 0.9489890700395
663.284000985131 0.981264049248996 0.9491099427595
663.258386754647 0.981257030054678 0.94911522056
663.352752446275 0.981248801384738 0.949082562927
663.678547141406 0.981255291654732 0.9491585578165
663.712320677148 0.98124592256908 0.9492655951585
663.60172082809 0.981233971628715 0.949259837278
663.399388298278 0.981220335119107 0.9492439684345
663.184940612927 0.981207139449954 0.94929966946
663.136122576282 0.98119828525709 0.9493593579915
662.93892488664 0.981179055774382 0.949379070736
662.864541065824 0.981168791030699 0.94940258874
662.898089675708 0.981160695671235 0.949497201383
662.842779403665 0.981152666388784 0.9494805021615
662.914152012468 0.98114444497801 0.9496019266805
662.742399952316 0.981134669274086 0.9496781417435
662.714617083149 0.981116847598931 0.9497249325775
662.716454032423 0.981109252147554 0.949702881973
662.609615959224 0.981097150657457 0.949762421799
662.794088183576 0.981097811860814 0.9497508872445
662.651199160567 0.981085057986259 0.949776790232
662.647787580012 0.981070231700558 0.94979497772
662.680217120314 0.981057047712765 0.9498630088825
662.595437784782 0.981043173373195 0.9498881768085
662.73606804001 0.981046959440139 0.9498747660205
662.553654804334 0.981036316093269 0.9498696176605
662.720570918712 0.981036366751321 0.9498515118375
662.840253406923 0.981026137340844 0.949893385096
663.001919104849 0.98102312621797 0.949947421218
663.096459047991 0.981018029475193 0.950066192257
663.313509294408 0.981020798406287 0.950088823763
663.198090512188 0.981008369308757 0.9501086839635
663.435706521503 0.981012483352187 0.9501755095845
663.164240968217 0.98099870764742 0.9502344985275
663.129753882747 0.980992124011836 0.950308295062
663.453721569725 0.980995158186905 0.9503615801985
663.315210439 0.980982415346435 0.9503527701745
663.41095777831 0.980975370905934 0.9504249785415
663.524962332431 0.980977550853984 0.9504858049195
663.470882530168 0.980966021875443 0.950519821122
663.753179644218 0.980972489935336 0.950588271152
663.937353120714 0.98097232950309 0.950617303498
664.371819774008 0.980977562495616 0.9506633699125
664.71385266894 0.980986501201214 0.9506972969995
664.741997344163 0.980981373747428 0.9507383386955
664.805169187882 0.980976506450816 0.950801773419
664.717181822672 0.980968537065743 0.950883246773
664.560931241374 0.980966446894325 0.9509603941755
664.618191520336 0.980957203390785 0.95095245458
664.596092582185 0.980951958657706 0.950935095735
664.797473156776 0.980947776995686 0.950985995159
664.941662989092 0.980946105205301 0.951014442031
664.90098319089 0.980940105995051 0.9511212984485
664.727809349171 0.980931231321997 0.9511395370035
664.935034612054 0.980935847601272 0.9511705507095
665.122758780449 0.980937078998142 0.951189958545
665.529640523287 0.980949104876836 0.951197287802
665.593994964688 0.980948653610083 0.951210085716
665.684054204484 0.980950742307908 0.951224231459
665.897882466253 0.980950398569899 0.951179817937
665.793040245186 0.980944681828846 0.9511774187245
665.912398904192 0.980945392039103 0.951216004374
666.209602830922 0.980955578660736 0.951203492208
666.314606309622 0.980960051739739 0.951197486192
666.553590601998 0.980955782743101 0.9512132801395
666.487428410109 0.980947268329562 0.951241856741
666.803888713256 0.980947760306783 0.9512760002785
667.206112093016 0.980960007481889 0.951302826341
667.532924157032 0.98096638799027 0.9513183769685
667.63331796604 0.980961221177393 0.9514410563275
667.622684473248 0.980954885990418 0.951463839682
667.826614272291 0.980959452669952 0.951483443762
668.017754109639 0.980960605835389 0.9515314068425
668.018042079582 0.980956840990743 0.9515326410675
668.321052364681 0.980963968023352 0.9516063488735
668.489460669131 0.980963265081721 0.95163020163
668.549451112644 0.980959636869088 0.951677770393
668.76778950165 0.980965306012418 0.951679719479
668.958545299245 0.980965517005586 0.9516780680245
669.525657333097 0.980982992653316 0.9517119303895
669.622834887824 0.98098748900983 0.9517369095245
669.551369831834 0.980979120951684 0.951749862741
669.851466610972 0.980988636510807 0.951738281144
669.951930418445 0.980988965201273 0.951750645134
670.024099035093 0.980988611978512 0.9517321157825
670.072089414316 0.980987238763218 0.95177137657
670.122250642857 0.980987314065823 0.9517780277985
670.357080051638 0.980993806102184 0.951735768098
670.400443588473 0.98099497531809 0.951718008292
670.33191262919 0.980983950467506 0.951737479532
670.608806383526 0.980997377589252 0.9517499358435
670.880698525156 0.981009379102986 0.9517802595705
671.022039600372 0.981014552360876 0.951758275825
671.172144241298 0.981018518167978 0.9517558732615
671.498455142388 0.981032805841652 0.9517136588755
671.820371309355 0.981051491975591 0.9516070204865
671.981037886719 0.981056635041932 0.951670627913
672.291435725309 0.981064925787238 0.9516404960535
672.419739955312 0.981076677525552 0.9515433666865
672.797689013554 0.981087811468342 0.951532559218
672.779547811591 0.981092130152792 0.951501816898
673.206526424777 0.981114674185966 0.9514664385175
673.535365586184 0.981137187996273 0.951458306528
673.356451658577 0.981137716823532 0.9514706345995
673.289164956274 0.981141155222717 0.951428176962
673.440596290534 0.981150325239645 0.9514167362345
673.661913700814 0.981161024999451 0.9514143552105
673.716979173861 0.981171842563243 0.951396273723
674.056106315529 0.981190221998816 0.951376712954
674.254080866827 0.981202606793051 0.9513159113665
674.431385166862 0.981212932209856 0.951240580642
674.709644868053 0.981226902664482 0.9512558096565
674.824197985212 0.981239794078098 0.951192248531
675.369448623959 0.981261464075426 0.951126681596
675.005431349978 0.981251023708216 0.951060436838
674.972503053488 0.981262623053183 0.9509618310755
675.338443112455 0.981278708343186 0.950948082462
675.31601231749 0.981286243531886 0.9508941462495
675.459744982557 0.981295924968012 0.950873905363
675.56079405098 0.981305465536611 0.9508705972625
675.37494854239 0.98130424490341 0.950862602665
675.440571535698 0.981313112031013 0.9508051601065
675.836533907101 0.981328362922581 0.950731703971
675.728083854897 0.981334755000929 0.950626998081
675.769566146421 0.981341831124075 0.9505464998725
675.889686715697 0.981348177292528 0.950517496863
676.110851087452 0.981361512441246 0.950432767619
676.176001543021 0.981370126973725 0.9503802634785
676.429114701748 0.981392114054637 0.950292519195
676.655085219197 0.981407403730379 0.9502302816895
677.02045991146 0.981426794373459 0.9501755533825
677.218515969984 0.981434567328712 0.950063994576
677.361354429428 0.981456305528134 0.9499944805235
677.371161190851 0.981466238527924 0.949950595847
677.392194353199 0.981476655690751 0.9499474687055
677.649839077182 0.981487529860267 0.9498693993005
677.858410590862 0.981502678950901 0.9498025653925
678.270922660667 0.981517730383925 0.9497490711825
678.137541366552 0.981510274867888 0.949725470404
678.033007928797 0.981515883103877 0.9495450173245
678.344956569404 0.981535405684677 0.94946057989
678.323603863014 0.981546401401937 0.949369116915
678.608074185972 0.981566353321782 0.9492433599895
678.876010606453 0.981581411870148 0.949203122478
678.81738418339 0.981589340117182 0.949182889726
678.804730983853 0.981599462224488 0.949166773261
678.938537472665 0.981615470826674 0.949024355559
679.090635992412 0.981625324519767 0.948946126606
679.412609869021 0.981639001710221 0.948840025422
679.558879612005 0.981650967130809 0.948748373188
679.517470075012 0.981667523340562 0.948581813318
679.502843969574 0.981677070902825 0.9484927078745
679.507690186307 0.981688901147307 0.9484041642675
679.28465416008 0.981695797510753 0.948312378736
679.445026217569 0.981721536331511 0.9481259174955
679.572426062199 0.981741114019424 0.948027005187
679.88451430623 0.9817634408628 0.947940652689
679.669257795462 0.981768146171533 0.9478589682285
679.545460903983 0.981768022687839 0.947809015826
679.479787157005 0.981775296575506 0.9477125911035
679.592262682028 0.981794387642138 0.9475720102115
679.870751431977 0.981811187204866 0.947477969992
679.7032948687 0.981814630134287 0.947389454538
679.552129551988 0.981825643479445 0.947282289882
679.606708173053 0.981841756810687 0.9470584078375
679.515184572674 0.981853506444253 0.9469078549465
679.449490237089 0.981860219709754 0.9467547662855
679.672364659183 0.981882994486906 0.946664038295
679.612835083695 0.981893279524466 0.946491762002
679.51578242539 0.981908459231976 0.9463206696595
679.431229751528 0.981918917074705 0.946283337996
679.384522539899 0.981928547166554 0.946156612786
679.576061718248 0.981946171800611 0.9459105176145
679.266435892438 0.981947601995297 0.9458004350785
679.184682878088 0.981959076251342 0.9457223330665
679.359090003705 0.981982512262659 0.9456231496425
679.32864424123 0.98199189116076 0.9455264198055
679.476903010504 0.982010262735326 0.9454076688045
679.452757240143 0.982025226253925 0.945278126241
679.122967505519 0.982025315910307 0.945125901754
678.826454759071 0.982029446013469 0.944968474971
678.813266004511 0.982039172923309 0.944721123911
678.764643025258 0.982051983232615 0.9446075677915
678.647842930298 0.982066549524711 0.9443493836185
678.418945723832 0.982076840997667 0.9442396965145
678.555826352297 0.982090929014923 0.9441604183915
678.199242523893 0.982095261245304 0.9438842875335
678.109868502127 0.982107688737114 0.943706340228
677.937988164172 0.982117959185291 0.9435620521275
678.03334298444 0.982129423901387 0.943367986373
677.850300987107 0.982137982343552 0.9432458686095
677.695928325914 0.982146990972697 0.943088668425
677.318628576413 0.982147877287229 0.9430133185705
676.769996110082 0.982139135496904 0.9429743506675
676.693208821913 0.982145590819051 0.942816409866
676.591426413885 0.98215354399691 0.942616332807
676.724146760366 0.982173000667617 0.9424733790315
676.442505113643 0.982170544448794 0.9424155001115
676.323329615954 0.982181688340151 0.9422296386405
676.063112608288 0.982183761100283 0.9420971737215
675.880198847049 0.982185288775193 0.9419744623965
675.88676011716 0.982194038474257 0.941836952823
675.699892363634 0.982192343442676 0.9416921660305
675.577163109503 0.982200343817491 0.9415095331495
675.299741005282 0.98219288043305 0.941459712355
675.280141188176 0.982197348831122 0.941361838308
674.82360939708 0.982191259081685 0.941262792355
674.650153286775 0.982190253439303 0.941087891328
674.418712837723 0.982198502046513 0.9408496379495
674.000424869031 0.982196981089374 0.9406739457425
673.627165325912 0.982195949719268 0.9405462994885
673.5703116958 0.982205659333407 0.9403964759505
673.189974122275 0.98220574296463 0.940214125408
672.728628201644 0.982196767502385 0.9399829626845
672.574967546418 0.982205670905472 0.939823086629
672.143489814682 0.982200014629392 0.9396881367845
671.991799243506 0.98220705822865 0.939580975852
671.545098000196 0.9822024719087 0.9394922411935
671.207309473236 0.982196725298241 0.9393369900015
670.848691923357 0.982194492386097 0.939171583193
670.572228955911 0.98219614304929 0.938944616152
670.155512143038 0.982192748364289 0.938697806537
669.827318289695 0.982190489167634 0.93851540116
669.362538327061 0.982182963226142 0.93839162391
668.931834110553 0.982175178419052 0.938273034532
668.528681293071 0.982166434417385 0.938135649747
668.065148199555 0.982157773653837 0.9380547622525
667.834324264155 0.982154961306669 0.937855084824
667.391989037575 0.982147102084102 0.937779314707
667.096437667008 0.982139097529474 0.93769221532
666.730550222174 0.982133328603382 0.937602079525
666.110897959897 0.982125093580013 0.9373637670125
665.92077111468 0.98212179185138 0.9372068415885
665.47694885206 0.982109165990987 0.937051066808
665.060197204168 0.98209721733422 0.9369284995905
664.670992122898 0.982090493074385 0.936779545976
663.972822967763 0.982069495179235 0.936678341291
663.721114539039 0.982061504674586 0.9364334421925
663.230851439878 0.982049533843239 0.9362107013005
662.629566996133 0.982030303523469 0.936104340601
662.023341138088 0.982012372110174 0.9360276236755
661.585308920576 0.982007036641681 0.935796588345
661.146752329945 0.98199518918334 0.9356366459305
660.798494388744 0.981993537351132 0.935397588913
660.457205157071 0.981984147987781 0.9352028354815
659.935958080353 0.981969179963546 0.935101185889
659.38485060765 0.981948482696611 0.9350334100025
658.804808574306 0.981938276112082 0.934801401555
658.546006044803 0.981926869725474 0.934569472556
657.909873583426 0.981911359160791 0.934411724341
657.598671412874 0.981902860906543 0.934259631116
656.89081677613 0.981879539846278 0.934184416643
656.204639761035 0.981860427902537 0.9340830711415
655.584703197033 0.981841311450487 0.9338875102885
655.034700640813 0.981821330801027 0.9336894403575
654.757988882055 0.981802037106606 0.933600102767
654.061323460906 0.981778816106582 0.93357143371
653.590938288462 0.981754526884245 0.933536002933
653.008871220195 0.981733361801723 0.9334170399125
652.59330929338 0.981721991167061 0.9332606848475
651.956293771309 0.981699692534977 0.933137427416
651.439779947289 0.981675780941147 0.932950529544
651.12383486921 0.981658625856328 0.932895578947
650.664721481652 0.981640592620624 0.9327674903045
649.967263299232 0.98161282156697 0.9326878501585
649.511696245199 0.981589600709575 0.9325966201455
648.897549168685 0.981568864595503 0.932402377875
648.351020847592 0.981544578314478 0.9323608924515
647.834279253785 0.981523410509438 0.932197199863
647.110624497368 0.98148861705411 0.932013054639
646.689907611443 0.981469675543229 0.9319493029745
645.997613228432 0.981427383009918 0.9319757921155
645.592949174446 0.981403842306851 0.931863669658
645.03983774379 0.981375221782346 0.931727442256
644.715087687572 0.981352757525431 0.931618683006
644.268996380398 0.981319315475426 0.9315996728415
643.715841634881 0.981286754714167 0.9315021411665
642.996802426479 0.981252880409214 0.9313340658575
642.111001830157 0.98120952107021 0.931304250979
641.711451967174 0.981182503186515 0.9311966472405
641.151967912978 0.981149973850779 0.931145023532
640.457708258043 0.981110505752657 0.931140459386
639.824008594074 0.98107849755612 0.9310517452625
639.543428926479 0.981057234929325 0.930965764871
639.102065970961 0.981030482080612 0.9308389024965
638.657480539526 0.980997876163163 0.9308606428275
638.238526359519 0.980957492555119 0.9309130071845
637.640679527246 0.98092222779996 0.930808079205
637.012386476236 0.980885145465102 0.9306781140795
636.508979446506 0.980845601091601 0.930750512797
635.986931409978 0.980804665919013 0.930680879307
635.453393402407 0.980763347189191 0.9306737330265
634.850189981078 0.980725974791799 0.9305328538445
634.475598527972 0.98069461144749 0.9303828131925
634.011326332599 0.980659985493911 0.9304368291785
633.461169035283 0.980625335260528 0.930476121502
633.356492769728 0.980597876746205 0.930496893922
632.911993631152 0.980561196389701 0.930374508101
632.172071128257 0.980518772494271 0.9303383758655
631.367079351336 0.980473399130365 0.930367755355
630.766536405512 0.980433990955784 0.930298295408
630.11148912359 0.980389027706063 0.9301677096725
629.453922949607 0.980341046989036 0.9301202997565
629.264275294568 0.980307834709828 0.930169275317
628.911342822997 0.980267712816153 0.9302614917365
628.342260143482 0.980225274450872 0.9302320337105
627.800197766984 0.980180723328246 0.9301596286895
627.253021294281 0.980134142169468 0.9300590257165
626.552722462011 0.980083349386875 0.930056114521
626.240879158676 0.980049510284303 0.930042322405
625.614891027042 0.979995196454248 0.9301143879165
625.22079854241 0.97995480595771 0.9301848316825
624.779238378668 0.979910138167364 0.9301349337765
624.328496541114 0.979869062308119 0.9301609755455
624.16100748536 0.979832473165973 0.9301609084775
623.661805642934 0.979789074578049 0.9301248690165
623.217583009235 0.979751088406203 0.9301315809015
622.653680324441 0.97970434635359 0.9301246258065
622.067130259597 0.979661571603993 0.930190152367
621.596458306837 0.979619030145502 0.9301739426615
620.999751441207 0.979567536575456 0.9301410110505
620.468017041419 0.979524228588854 0.930101700955
620.314085037682 0.97948355919716 0.930262020429
620.00854637964 0.979451393852122 0.9303650648325
619.411732386232 0.979401472741591 0.930415153105
618.980683635043 0.979362064828388 0.9304782889605
618.622826265236 0.979319766939274 0.930580036295
618.156934684903 0.979274083469568 0.9306000738195
617.929909062471 0.979234048656285 0.9307372158895
617.615156919677 0.979192750272368 0.930831871995
617.328325947109 0.979151217591747 0.930859069179
617.058267464414 0.979114473665593 0.9310280682055
616.903956421436 0.979076980400921 0.93106872723
616.371764554856 0.979024110335369 0.9310914159215
615.751923952144 0.978968909236519 0.9310649749225
615.430312615587 0.978929429539214 0.931261984114
615.160324905273 0.978891831502578 0.9313359437655
614.817307518065 0.978852725213783 0.931579256259
614.385991488457 0.978804872500795 0.9315763496005
614.229199306848 0.978764265577741 0.9317781684105
614.27786357116 0.978736423823753 0.9319187780905
614.037343662284 0.978697532404558 0.9320659182075
613.669203186368 0.97864887804518 0.932135414662
613.330802789269 0.978600312171087 0.9321318983175
613.435653318955 0.978572171072682 0.932274867932
613.180308060274 0.978538130199821 0.9324279162595
612.887604085917 0.978502182166962 0.9325789337385
612.771184917654 0.978469344054134 0.9326106431445
612.428851225162 0.978431742795855 0.932693735764
612.105569763073 0.978388232573963 0.932746434488
611.816666712018 0.978343770953274 0.932765148717
611.907365708704 0.978308227598496 0.9329212952045
611.694918463288 0.978270841596064 0.9331628226425
611.338267453737 0.97822201935624 0.9333273809635
611.244755858837 0.978182833866561 0.9336222671555
611.111605116562 0.97814945576877 0.933802130079
610.950231856491 0.978110363980844 0.933920348178
610.872702462853 0.978078446538226 0.934044044562
610.63855961708 0.978044654022452 0.934228013366
610.564306546587 0.978017994959254 0.934420085383
610.184438747006 0.977974772357407 0.934537882975
610.115535853074 0.977938133773478 0.934569579247
610.042732009518 0.977905441478165 0.934761685003
609.79008174903 0.9778639931538 0.934893497032
609.733746700993 0.977832023244119 0.93502025618
609.387647406288 0.977782893554778 0.934950470645
609.167812136596 0.977756429754945 0.9349737223035
609.036964109811 0.977720845049003 0.9351270845305
609.142405162338 0.97769043530695 0.93517545399
608.825063540748 0.977649283291119 0.935248748262
608.698799014881 0.977620472377156 0.9354491400715
608.323719141408 0.977570824455779 0.935464201905
608.30788265438 0.977546961622854 0.9355584711095
608.337215375727 0.977522992315349 0.935685962678
608.33876930991 0.977515299700769 0.935848597097
[truncated: 2,362,571 more chars]
