# Supplementary material for: Down the Penrose stairs, or how selection for fewer recombination hotspots maintains their existence
Source: eLife. 2023 Oct 13;12:e83769. doi: 10.7554/eLife.83769 (PMC10703446; doi:10.7554/eLife.83769)
Supplement: Figure 4—source data 4. — This data was used to generate Figure 4 and Figure 6—figure supplement 2. [file elife-83769-fig4-data4.zip › per.gen.results.1000_5.txt]

n1 W pi
1188.68312253457 0.993795311327053 0
1188.66449005976 0.993795095702414 0
1188.64585776383 0.993794879936152 0
1188.62722564689 0.993794663911121 0
1188.60859370874 0.993794448331216 0
1188.58996194944 0.993794232610647 0
1188.57133036895 0.993794016982554 0
1188.55269896728 0.993793801330716 0
1189.5624226178 0.993766100417241 0.00099949999999982
1188.51544407828 0.993793369442745 0
1188.49681321326 0.993793153719179 0
1190.23356480665 0.993752643829173 0.00099949999999982
1188.45955929996 0.99379272239059 0
1188.44092897155 0.993792506124412 0
1188.42229882194 0.993792290421996 0
1188.40366885119 0.993792074577311 0
1188.3850390595 0.993791858239408 0
1188.36640944664 0.99379164246448 0
1188.34778001256 0.99379142678289 0
1188.32915075731 0.993791210960077 0
1188.31052168081 0.99379099534755 0
1188.29189278355 0.993790778537501 0
1188.27326406504 0.993790562876821 0
1188.25463552558 0.993790346488026 0
1188.23600716474 0.993790131132305 0
1188.21737898302 0.993789914577098 0
1188.19875098022 0.993789698468507 0
1188.18012315655 0.993789481865164 0
1188.16149551162 0.993789266177946 0
1188.14286804553 0.993789050231813 0
1188.12424075859 0.993788833556957 0
1188.10561365036 0.993788617914583 0
1188.08698672104 0.993788401778463 0
1188.06835997093 0.993788184914357 0
1188.04973339959 0.993787969082028 0
1188.03110700733 0.993787752522236 0
1188.01248079396 0.993787536406659 0
1187.99385475948 0.993787320268121 0
1187.97522890394 0.993787103987768 0
1187.95660322741 0.993786887565761 0
1187.93797772974 0.993786671471903 0
1187.91935241108 0.993786455001907 0
1187.56589273488 0.993775207424721 0.00099949999999982
1187.54728437621 0.993774991963704 0.00099949999999982
1187.52867619605 0.993774775770687 0.00099949999999982
1187.84487535204 0.993785589930266 0
1187.82625092813 0.993785372987635 0
1187.80762668299 0.993785157077492 0
1187.78900261694 0.993784940321188 0
1187.77037872986 0.993784723893655 0
1187.75175502165 0.993784507676281 0
1187.73313149251 0.993784290965018 0
1187.7145081424 0.993784074347741 0
1187.69588497137 0.993783857588439 0
1187.67726197923 0.993783641274902 0
1187.65863916605 0.993783424819995 0
1187.64001653196 0.993783207988837 0
1187.62139407689 0.993782991367859 0
1187.60277180068 0.993782775075073 0
1187.5841497035 0.99378255840631 0
1187.56552778539 0.993782341596342 0
1187.54690604636 0.993782124761383 0
1187.52828448623 0.993781908372823 0
1187.50966310528 0.993781691255261 0
1187.49104190324 0.993781474818349 0
1187.47242088016 0.993781258239368 0
1187.45380003609 0.993781041518948 0
1187.43517937123 0.993780824305558 0
1187.41655888526 0.993780607888964 0
1187.39793857827 0.993780391213831 0
1187.37931845055 0.993780173811237 0
1187.36069850188 0.993779956969628 0
1187.34207873216 0.993779740340108 0
1187.32345914154 0.993779523333332 0
1187.30483973003 0.993779306303672 0
1187.28622049739 0.993779089835976 0
1187.26760144388 0.993778872757342 0
1187.24898256963 0.993778655302989 0
1187.23036387423 0.993778438879922 0
1187.21174535791 0.993778221846502 0
1187.19312702064 0.993778004906422 0
1187.17450886238 0.993777788059056 0
1187.15589088313 0.993777571188045 0
1187.13727308327 0.993777353353927 0
1187.11865546211 0.993777137256501 0
1187.10003802026 0.993776919608952 0
1187.08142075763 0.993776702171576 0
1187.06280367414 0.993776484945299 0
1187.04418676955 0.993776268281797 0
1187.02557004406 0.993776051124422 0
1187.00695349777 0.993775833708395 0
1186.9883371305 0.993775616737602 0
1186.9697209423 0.993775399624965 0
1186.95110493302 0.993775182840899 0
1186.93248910312 0.993774964976318 0
1186.91387345211 0.993774748260812 0
1186.89525798062 0.993774529996455 0
1186.87664268803 0.993774313232879 0
1186.8580275746 0.993774095858791 0
1186.83941264028 0.993773878577098 0
1186.82079788507 0.993773661272409 0
1186.80218330898 0.993773443943407 0
1186.78356891221 0.993773226120123 0
1186.76495469424 0.993773009564103 0
1186.74634065555 0.993772791810771 0
1186.72772679596 0.993772574501521 0
1186.70911311556 0.993772356934422 0
1186.69049961432 0.993772139460878 0
1186.32565436452 0.993759884844458 0.00099949999999982
1186.65328060712 0.993771704751186 0
1186.63466764331 0.993771486969946 0
1186.61605485878 0.993771269164452 0
1186.59744225329 0.993771051922384 0
1186.57882982689 0.993770834537948 0
1186.5602175796 0.993770617129309 0
1186.54160551141 0.993770399697387 0
1186.52299362243 0.993770182005461 0
1186.50438191276 0.993769964055977 0
1186.48577038235 0.99376974619936 0
1186.46715903107 0.993769528670041 0
1186.44854785889 0.99376931123428 0
1186.42993686598 0.993769093305311 0
1186.41132605227 0.993768875586713 0
1186.39271541757 0.99376865831284 0
1186.37410496227 0.993768440076238 0
1186.35549468594 0.993768222872193 0
1186.33688458902 0.993768004587518 0
1186.31827467123 0.99376778698265 0
1186.29966493257 0.993767569353732 0
1186.28105537319 0.993767351349248 0
1186.2624459931 0.993767133319544 0
1186.24383679226 0.993766915383807 0
1186.22522777063 0.993766697541185 0
1186.20661892815 0.993766479791158 0
1186.18801026494 0.993766261783359 0
1186.16940178086 0.993766044102847 0
1186.15079347601 0.99376582616264 0
1186.13218535038 0.993765608199602 0
1186.11357740395 0.993765390329147 0
1186.09496963682 0.993765172200035 0
1186.07636204898 0.99376495404684 0
1186.05775464035 0.993764736104015 0
1186.03914741084 0.993764518371434 0
1186.02054036055 0.993764300380433 0
1186.00193348959 0.993764082131051 0
1185.98332679804 0.993763863622388 0
1185.96472028573 0.993763645558655 0
1185.94611395248 0.993763427939885 0
1185.92750779867 0.993763209358822 0
1185.90890182411 0.993762991223 0
1185.89029602881 0.993762773063249 0
1185.87169041269 0.993762555112848 0
1185.85308497593 0.993762336669912 0
1185.8344797184 0.993762118554959 0
1185.81587464035 0.993761899828429 0
1185.7972697413 0.99376168225119 0
1185.77866502164 0.993761463711532 0
1185.76006048129 0.993761245382386 0
1185.74145612024 0.993761027029309 0
1185.7228519385 0.993760808651415 0
1185.70424793594 0.993760590600837 0
1185.68564411275 0.993760372058303 0
1185.6670404688 0.993760153842749 0
1185.64843700418 0.993759935368189 0
1185.62983371891 0.993759716869763 0
1185.61123061293 0.993759498464738 0
1185.59262768626 0.99375928003588 0
1185.5740249389 0.993759061581149 0
1185.55542237096 0.993758842869662 0
1185.53681998233 0.993758624367644 0
1185.51821777304 0.993758405841451 0
1185.4996157428 0.993758187993971 0
1185.48101389194 0.99375796930276 0
1185.46241222048 0.993757750586856 0
1185.44381072851 0.993757531612202 0
1185.42520941571 0.993757313434101 0
1185.40660828236 0.993757094528614 0
1185.38800732844 0.99375687571628 0
1185.36940655379 0.993756657231536 0
1185.35080595857 0.993756438370152 0
1185.33220554264 0.993756219837047 0
1185.31360530611 0.993756001044866 0
1185.29500524878 0.993755782697498 0
1185.27640537081 0.993755563974303 0
1185.25780567244 0.993755344641267 0
1185.23920615334 0.993755126104049 0
1185.22060681361 0.993754907308188 0
1185.20200765331 0.993754688371227 0
1185.18340867225 0.993754469878757 0
1185.16480987064 0.993754250893288 0
1185.14621124827 0.993754032352341 0
1185.12761280526 0.993753813553044 0
1185.10901454166 0.993753594612744 0
1185.09041645752 0.993753375530455 0
1185.07181855284 0.993753156424082 0
1185.05322082745 0.993752937762481 0
1185.03462328159 0.993752718490745 0
1185.01602591502 0.993752499780478 0
1184.99742872793 0.993752280577938 0
1184.9788317202 0.993752061702577 0
1184.96023489198 0.993751842450354 0
1184.94163824307 0.993751623643458 0
1184.92304177358 0.993751404578443 0
1184.9044454836 0.993751185254454 0
1184.88584937287 0.993750966609427 0
1185.79440644818 0.993725474307137 0.00099949999999982
1184.84866505794 0.99375052826915 0
1184.83006948551 0.993750309082423 0
1184.81147409244 0.993750090106316 0
1184.79287887896 0.993749870520378 0
1184.77428384481 0.993749651612375 0
1184.75568899008 0.993749432446654 0
1184.73709431488 0.993749213022606 0
1184.71849981911 0.993748993808637 0
1184.69990550277 0.993748774569575 0
1184.68131136598 0.993748555072664 0
1184.6627174084 0.993748336371526 0
1184.64412363056 0.993748116357439 0
1184.625530032 0.993747897490691 0
1184.60693661285 0.993747678248718 0
1184.58834337304 0.993747459216627 0
1184.56975031295 0.99374723922264 0
1184.55115743229 0.993747019907724 0
1184.53256473112 0.993746800451706 0
1184.5139722095 0.993746580854354 0
1184.49537986729 0.993746361583678 0
1184.47678770453 0.993746142172143 0
1184.45819572115 0.993745922970461 0
1184.43960391738 0.993745703158876 0
1184.42101229319 0.993745483440034 0
1184.40242084848 0.993745263932047 0
1184.38382958321 0.993745044516458 0
1184.36523849753 0.99374482472482 0
1184.34664759126 0.993744605377828 0
1184.32805686436 0.993744386124121 0
1184.30946631715 0.99374416602614 0
1184.29087594937 0.993743946606414 0
1184.27228576111 0.993743726928477 0
1184.25369575229 0.993743507460741 0
1184.23510592319 0.993743287265854 0
1184.21651627359 0.993743067632258 0
1184.19792680335 0.993742848325951 0
1184.17933751275 0.993742628292455 0
1184.16074840157 0.993742408820886 0
1184.14215947009 0.993742188622015 0
1184.12357071805 0.993741969101537 0
1184.10498214548 0.993741749439818 0
1184.0863937524 0.993741529753977 0
1184.067805539 0.993741309575165 0
1184.04921750515 0.993741089724037 0
1184.03062965066 0.993740870317176 0
1184.01204197587 0.993740650066195 0
1183.99345448069 0.993740430024182 0
1183.97486716512 0.993740209959508 0
1183.95628002894 0.99373999045527 0
1183.93769307225 0.993739770692634 0
1183.91910629519 0.993739550554011 0
1183.90051969781 0.993739330274716 0
1183.88193328003 0.993739110205682 0
1183.86334704185 0.993738890112233 0
1183.84476098329 0.993738669994281 0
1183.82617510419 0.993738450203359 0
1183.80758940462 0.993738230271365 0
1183.78900388472 0.993738009963995 0
1183.77041854436 0.993737789983497 0
1183.75183338374 0.993737569510236 0
1183.73324840266 0.993737349481142 0
1183.71466360113 0.993737129427666 0
1183.69607897916 0.993736909350427 0
1183.67749453691 0.993736688897035 0
1183.65891027422 0.993736468771521 0
1183.6403261912 0.9937362483873 0
1183.62174228763 0.993736028564179 0
1183.60315856369 0.993735808248111 0
1183.58457501939 0.993735587908418 0
1183.5659916546 0.993735367895335 0
1183.54740846969 0.993735146921585 0
1183.52882546421 0.993734927094489 0
1183.51024263844 0.99373470654025 0
1183.49165999229 0.993734486196185 0
1183.47307752573 0.99373426594477 0
1183.45449523894 0.993734045201453 0
1183.43591313165 0.993733825135484 0
1183.41733120405 0.993733604577753 0
1183.3987494561 0.993733384112581 0
1183.38016788785 0.99373316350633 0
1183.36158649923 0.993732943109559 0
1183.34300529031 0.993732722453982 0
1183.32442426098 0.993732502126167 0
1183.30584341138 0.993732281422622 0
1183.28726274131 0.993732061163377 0
1183.26868225104 0.993731840293762 0
1183.25010194037 0.993731619868671 0
1183.2315218094 0.99373139918573 0
1183.21294185809 0.993731178594949 0
1183.19436208654 0.993730957746083 0
1183.17578249462 0.993730737224087 0
1183.15720308223 0.993730516911279 0
1183.13862384958 0.99373029610705 0
1183.12004479657 0.993730075512151 0
1183.10146592335 0.993729854542093 0
1183.08288722968 0.993729634132588 0
1182.67384578607 0.993712000991303 0.00099949999999982
1182.65528394167 0.993711780247073 0.00099949999999982
1182.63672227688 0.993711560658963 0.00099949999999982
1183.0085964119 0.993728750848504 0
1182.99001861644 0.993728530668268 0
1182.97144100105 0.993728308943942 0
1182.95286356516 0.993728088598664 0
1182.93428630911 0.993727867410341 0
1182.91570923281 0.993727646432015 0
1182.89713233609 0.99372742589621 0
1182.87855561908 0.993727204986482 0
1182.85997908179 0.993726984052201 0
1182.84140272428 0.99372676297698 0
1182.82282654646 0.99372654211106 0
1182.80425054837 0.993726321103585 0
1182.78567473017 0.99372609972108 0
1182.76709909154 0.993725879133277 0
1182.74852363266 0.993725658053336 0
1182.72994835364 0.993725436715963 0
1182.71137325438 0.993725215587132 0
1182.6927983349 0.993724994434361 0
1182.41045193574 0.993717677402734 0.00099949999999982
1182.39189394885 0.993717456873187 0.00099949999999982
1182.63708960131 0.993724331222765 0
1182.61851540047 0.993724110674695 0
1182.59994137962 0.993723888932523 0
1182.58136753853 0.993723667751406 0
1182.56279387712 0.993723446779623 0
1182.00501248018 0.993650893948452 0.00099949999999982
1182.52565404282 0.99372300413539 0
1182.50708092063 0.99372278320744 0
1182.48850797837 0.993722561554443 0
1182.46993521586 0.993722340344308 0
1182.45136263314 0.993722118992965 0
1182.43279023014 0.993721897851776 0
1182.41421800715 0.993721675984445 0
1182.39564596378 0.993721455027956 0
1182.37707410014 0.993721233813179 0
1182.35850241647 0.993721011989918 0
1182.3399309123 0.993720791311863 0
1182.32135958821 0.99372056920659 0
1182.30278844388 0.993720347895167 0
1182.28421747944 0.993720126207672 0
1182.26564669463 0.993719905198859 0
1182.24707608982 0.99371968322997 0
1182.22850566469 0.993719462055149 0
1182.20993541944 0.993719240388346 0
1182.19136535392 0.993719019048181 0
1182.17279546834 0.993718797215628 0
1182.15422576256 0.993718575709941 0
1182.13565623672 0.993718353829582 0
1182.11708689079 0.993718132041292 0
1182.09851772453 0.993717910813404 0
1182.07994873818 0.993717688976963 0
1182.06137993176 0.99371746711549 0
1182.04281130493 0.993717246048506 0
1182.02424285822 0.99371702367145 0
1182.00567459112 0.993716802555833 0
1181.98710650401 0.993716580480976 0
1181.9685385968 0.993716358615848 0
1181.94997086917 0.993716137544353 0
1181.93140332169 0.993715915045375 0
1181.91283595408 0.993715693224086 0
1181.89426876635 0.993715471378306 0
1181.8757017585 0.993715249508473 0
1181.85713493049 0.993715027731132 0
1181.83856828252 0.993714805461383 0
1181.82000181421 0.993714584103036 0
1181.801435526 0.993714361668496 0
1181.78286941765 0.993714139793833 0
1181.76430348904 0.993713918245612 0
1181.74573774029 0.993713696322482 0
1181.72717217139 0.9937134744922 0
1181.70860678251 0.99371325216904 0
1181.69004157347 0.993713030289587 0
1181.67147654434 0.993712808269359 0
1181.65291169502 0.993712586458581 0
1181.63434702579 0.993712363921948 0
1181.61578253648 0.993712141828909 0
1181.59721822714 0.993711919595052 0
1181.57865409768 0.993711697569455 0
1181.56009014806 0.993711475636784 0
1183.24731010298 0.993672029586604 0.00099949999999982
1183.22876284525 0.993671808238873 0.00099949999999982
1181.50441385799 0.993710809380672 0
1181.48585062784 0.993710587350863 0
1181.46728757764 0.993710365063165 0
1181.44872470756 0.993710142400555 0
1181.43016201735 0.993709920297925 0
1181.41159950712 0.993709697937123 0
1181.25939370737 0.993704389018769 0.00099949999999982
1181.3744825125 0.99370925357352 0
1181.35592054193 0.993709031373921 0
1181.33735875147 0.993708808682706 0
1181.31879714082 0.993708586667946 0
1181.30023571023 0.993708364044567 0
1181.2816744597 0.993708141396875 0
1181.26311338897 0.993707919426268 0
1181.24455249831 0.993707696729765 0
1181.22599178754 0.993707474476316 0
1181.20743125686 0.993707251732041 0
1181.18887090604 0.993707029547234 0
1181.17031073509 0.993706807337671 0
1181.15175074428 0.993706584403086 0
1181.13319093345 0.99370636191132 0
1181.11463130259 0.99370613939556 0
1181.09607185185 0.993705916505123 0
1181.07751258096 0.993705694290904 0
1181.05895349016 0.993705471468493 0
1181.04039457911 0.993705249439386 0
1181.02183584831 0.993705026217618 0
1181.00327729747 0.993704803672773 0
1180.98471892669 0.993704580869599 0
1180.96616073593 0.993704358159317 0
1180.94760272515 0.993704135541411 0
1180.9290448944 0.993703912782192 0
1180.91048724364 0.993703690115673 0
1180.89192977307 0.993703466957606 0
1180.87337248222 0.99370324494335 0
1180.85481537142 0.993703022086772 0
1180.83625844077 0.993702798972414 0
1180.8177016902 0.993702576067195 0
1180.79914511959 0.993702353371374 0
1180.78058872912 0.993702130301146 0
1180.76203251872 0.993701907322753 0
1180.74347648823 0.993701684787666 0
1180.72492063788 0.993701461644167 0
1180.70636496744 0.993701239060501 0
1180.68780947692 0.993701016452428 0
1180.66925416656 0.99370079323593 0
1180.65069903645 0.993700569761453 0
1180.63214408633 0.9937003469631 0
1180.61358931633 0.993700123790515 0
1180.59503472638 0.993699900827111 0
1180.57648031647 0.993699677839034 0
1180.55792608679 0.993699454360509 0
1180.5393720369 0.993699232024438 0
1180.52081816725 0.993699008496534 0
1180.50226447768 0.993698785411575 0
1180.48371096818 0.993698562302407 0
1180.46515763871 0.993698339285311 0
1180.44660448937 0.993698116010245 0
1180.42805152017 0.993697892710617 0
1180.40949873102 0.993697669620678 0
1180.39094612193 0.993697446505867 0
1180.37239369299 0.993697223134147 0
1180.35384144393 0.993697000437801 0
1180.33528937527 0.993696776433131 0
1180.31673748664 0.993696553338465 0
1180.2981857781 0.993696330101643 0
1180.2796342496 0.993696106958271 0
1180.26108290128 0.993695883440013 0
1180.24253173303 0.99369566024766 0
1180.22398074501 0.993695436563561 0
1180.20542993697 0.993695213555563 0
1180.18687930929 0.993694989589856 0
1180.16832886168 0.993694766299913 0
1180.14977859405 0.993694543219409 0
1180.1312285067 0.993694319414096 0
1180.11267859931 0.993694096401388 0
1180.09412887225 0.993693872430393 0
1180.07557932511 0.993693649485478 0
1180.05702995826 0.993693425583047 0
1180.03848077153 0.993693202122647 0
1180.01993176506 0.993692978287986 0
1180.00138293882 0.993692754545248 0
1179.98283429261 0.993692531245692 0
1179.96428582673 0.993692307220336 0
1179.94573754081 0.993692084104869 0
1179.92718943508 0.993691860381958 0
1179.90864150974 0.99369163616761 0
1179.89009376448 0.993691412745909 0
1179.87154619905 0.99369118988325 0
1179.85299881402 0.993690965595876 0
1179.83445160913 0.993690741984092 0
1179.81590458433 0.993690518465002 0
1179.48249663204 0.993680611161368 0.00099949999999982
1179.77881850432 0.993690070383577 0
1179.76027202013 0.993689846907651 0
1179.74172571619 0.993689622941128 0
1179.72317959223 0.993689399650168 0
1179.70463364877 0.993689175051473 0
1179.68608788559 0.993688951011392 0
1179.66754230239 0.993688727647315 0
1179.64899689948 0.993688503558114 0
1179.63045167671 0.993688279795571 0
1179.61190663415 0.993688055891615 0
1179.59336177188 0.993687831729777 0
1179.57481708997 0.993687607426835 0
1179.55627258822 0.993687383566896 0
1179.53772826655 0.993687159915691 0
1179.51918412502 0.993686936122845 0
1179.50064016382 0.993686711839345 0
1179.48209638299 0.993686487415257 0
1179.46355278232 0.993686263549512 0
1179.4450093618 0.993686039659575 0
1179.42646612145 0.993685815745386 0
1179.40792306149 0.993685591222963 0
1179.38938018171 0.993685367260157 0
1179.37083748221 0.993685143039371 0
1179.35229496288 0.993684919027236 0
1179.33375262385 0.993684694757829 0
1179.31521046514 0.993684470347224 0
1179.29666848669 0.993684246145922 0
1179.27812668849 0.993684021919354 0
1179.2595850706 0.99368379755275 0
1179.24104363306 0.993683573044123 0
1179.22250237566 0.993683349094779 0
1179.20396129853 0.993683124771187 0
1179.18542040174 0.993682900306581 0
1179.16687968518 0.993682676050598 0
1179.14833914897 0.993682451537608 0
1179.12979879319 0.993682226766073 0
1179.11125861758 0.993682002670857 0
1179.09271862218 0.993681778434441 0
1179.07417880711 0.993681553939909 0
1179.0556391724 0.993681329304892 0
1179.03709971797 0.99368110487842 0
1179.01856044383 0.993680880427456 0
1179.00002135002 0.993680655835781 0
1178.98148243642 0.993680431569464 0
1178.96294370317 0.993680206928959 0
1178.94440515023 0.993679982380277 0
1178.92586677765 0.993679757691363 0
1178.90732858539 0.993679533093902 0
1178.88879057341 0.99367930858905 0
1178.87025274176 0.993679083943114 0
1178.85171509041 0.993678859389232 0
1178.83317761953 0.993678634344705 0
1178.81464032877 0.993678410208641 0
1178.79610321841 0.993678185348107 0
1178.77756628841 0.993677960580701 0
1178.75902953868 0.993677736021528 0
1178.74049296946 0.993677510854844 0
1178.72195658048 0.993677286363347 0
1178.70342037193 0.993677061381445 0
1178.68488434376 0.993676836491382 0
1178.66634849599 0.993676611577106 0
1178.64781282853 0.993676386871423 0
1178.62927734147 0.99367616190848 0
1178.61074203467 0.993675937270689 0
1178.59220690811 0.993675712725129 0
1178.57367196216 0.993675487222537 0
1178.5551371964 0.993675262745146 0
1178.53660261112 0.993675037543053 0
1178.51806820618 0.993674812666459 0
1178.4995339816 0.993674587766112 0
1179.38278421461 0.993649866293034 0.00099949999999982
1179.36426675622 0.993649641840756 0.00099949999999982
1180.22901822542 0.993624944197372 0.00199799999999994
1179.32723970048 0.993649192932847 0.00099949999999982
1178.40690220759 0.993673463061364 0
1178.38836906498 0.993673238014575 0
1178.36983610281 0.993673012826231 0
1178.35130332108 0.993672787613656 0
1178.33277071966 0.993672562726567 0
1178.31423829874 0.99367233734802 0
1178.29570605814 0.993672112412131 0
1178.277173998 0.993671887101804 0
1178.25864211838 0.993671661650261 0
1178.24011041914 0.993671436524352 0
1178.22157890025 0.993671211490502 0
1178.20304756189 0.993670985966079 0
1178.18451640388 0.99367076088343 0
1178.16598542632 0.99367053554322 0
1178.14745462932 0.993670309945828 0
1178.1289240125 0.993670085255935 0
1178.11039357624 0.993669859609187 0
1178.09186332036 0.993669634404784 0
1178.07333324505 0.993669408708731 0
1178.05480335014 0.9936691834552 0
1178.03627363571 0.993668957944271 0
1178.0177441016 0.993668732875124 0
1177.99921474785 0.9936685076641 0
1177.98068557489 0.993668281380492 0
1177.96215658221 0.993668056354372 0
1177.94362776991 0.993667831071034 0
1177.92509913818 0.99366760529667 0
1177.90657068693 0.993667379730689 0
1177.88804241613 0.993667154257288 0
1177.86951432587 0.993666928526371 0
1177.85098641606 0.993666703004147 0
1177.83245868671 0.993666477457403 0
1177.81393113778 0.993666252002231 0
1177.79540376951 0.993666025940722 0
1177.77687658167 0.99366580043697 0
1177.75834957431 0.99366557479258 0
1177.7398227473 0.993665349473371 0
1177.72129610092 0.993665123430154 0
1177.7027696349 0.993664898061735 0
1177.68424334943 0.993664672203252 0
1177.66571724457 0.993664446203303 0
1177.64719132017 0.993664220528706 0
1177.62866557625 0.993663994829626 0
1177.61014001286 0.993663768989627 0
1177.59161463 0.993663543124909 0
1177.57308942767 0.99366331723641 0
1177.55456440594 0.993663091206356 0
1177.53603956471 0.993662865385249 0
1177.5175149039 0.99366263977285 0
1177.49899042369 0.993662413669557 0
1177.48046612415 0.993662187424905 0
1177.46194200494 0.993661961972116 0
1177.4434180664 0.99366173567928 0
1177.42489430835 0.993661509827578 0
1177.40637073089 0.993661283718432 0
1177.3878473338 0.993661058167872 0
1177.36932411726 0.993660832126356 0
1177.35080108132 0.993660605944193 0
1177.3322782259 0.993660379970644 0
1177.313755551 0.993660153972229 0
1177.29523305682 0.993659927483557 0
1177.27671074322 0.993659701319991 0
1177.25818861021 0.993659475131927 0
1177.2396666577 0.993659249152746 0
1177.22114488574 0.993659023031781 0
1177.20262329429 0.993658797003255 0
1177.18410188354 0.993658570484994 0
1177.16558065346 0.993658344058324 0
1177.14705960376 0.993658118306134 0
1177.12853873473 0.993657891830504 0
1177.11001804643 0.993657665213311 0
1177.09149753872 0.993657438922094 0
1177.07297721152 0.993657212838829 0
1177.05445706473 0.993656986964166 0
1177.03593709868 0.993656760249607 0
1178.48491913013 0.993621379036013 0.00099949999999982
1176.99890494685 0.993656307526079 0
1176.98038552245 0.993656081436859 0
1176.96186627869 0.993655854973564 0
1176.94334721566 0.993655628253901 0
1176.92482833308 0.993655402207721 0
1176.90630963106 0.993655175903982 0
1176.88779110987 0.993654948877757 0
1176.86927276944 0.993654722059639 0
1176.85075460943 0.993654496032685 0
1176.83223663014 0.993654269281987 0
1176.81371883153 0.993654042623369 0
1176.79520121341 0.993653816405884 0
1176.77668377598 0.993653589698604 0
1176.75816651924 0.993653362966713 0
1176.73964944301 0.993653136676268 0
1176.72113254748 0.993652909894881 0
1176.70261583266 0.993652683089485 0
1176.6840992987 0.993652455909978 0
1176.66558294522 0.993652229637731 0
1176.64706677219 0.993652003457801 0
1176.62855077998 0.993651776321811 0
1176.61003496842 0.993651549626809 0
1176.5915193375 0.993651322907702 0
1176.57300388734 0.993651095931287 0
1176.55448861778 0.993650869279129 0
1176.53597352894 0.993650642369709 0
1176.51745862086 0.993650415319922 0
1176.49894389328 0.993650188943502 0
1176.48042934637 0.993649962077618 0
1176.46191498002 0.993649735535952 0
1176.44340079445 0.993649508387634 0
1177.98217909406 0.993612650878237 0.00099949999999982
1177.96368155987 0.993612424996075 0.00099949999999982
1177.94518420596 0.993612198511167 0.00099949999999982
1176.36936752848 0.993648600721834 0
1176.35085424626 0.993648373683858 0
1176.33234114472 0.993648146738343 0
1176.31382822397 0.993647919535094 0
1176.29531548395 0.993647692424219 0
1176.27680292444 0.993647465870754 0
1176.25829054587 0.993647238244935 0
1176.23977834782 0.993647011642145 0
1176.22126633054 0.993646784433041 0
1176.20275449402 0.99364655719963 0
1176.18424283827 0.99364632994202 0
1176.16573136316 0.993646103008676 0
1176.14722006883 0.993645875702178 0
1176.12870895529 0.993645648370528 0
1176.11019802241 0.993645421363236 0
1176.09168727042 0.993645193749963 0
1176.07317669914 0.993644966578011 0
1176.05466630839 0.993644739846702 0
1176.03615609851 0.993644512276126 0
1176.0176460694 0.993644284914271 0
1175.99913622094 0.993644057877137 0
1175.98062655326 0.993643830466192 0
1175.96211706647 0.993643602797698 0
1175.94360776043 0.993643375454125 0
1175.92509863519 0.993643147969552 0
1175.90658969057 0.993642920925892 0
1175.88808092691 0.993642693043542 0
1175.86957234403 0.993642465601583 0
1175.85106394197 0.993642238018976 0
1175.83255572041 0.993642011227171 0
1175.81404767974 0.993641783479151 0
1175.79553981992 0.993641555822933 0
1176.94014205001 0.993611718357018 0.00099949999999982
1176.92165088608 0.993611491084542 0.00099949999999982
1176.03415991502 0.993629743873495 0.00099949999999982
1176.2912992231 0.99361839992319 0.00199799999999994
1175.99718616208 0.993629289857956 0.00099949999999982
1175.68454062805 0.993640191375371 0
1175.66603403341 0.993639963198673 0
1175.64752761946 0.993639735811704 0
1175.62902138641 0.993639507935508 0
1175.61051533412 0.993639280383318 0
1175.5920094625 0.993639053039728 0
1175.57350377188 0.993638824856518 0
1175.55499826194 0.993638597463797 0
1175.53649293293 0.993638369464681 0
1175.51798778479 0.993638141557292 0
1175.49948281745 0.993637913858578 0
1175.480978031 0.993637685902205 0
1175.46247342531 0.993637458269742 0
1175.44396900047 0.993637230380928 0
1175.42546475654 0.993637002351393 0
1175.4069606932 0.993636775111102 0
1175.38845681091 0.993636546683701 0
1175.36995310928 0.993636319278101 0
1175.35144958857 0.993636091150303 0
1175.33294624875 0.99363586311382 0
1175.31444308974 0.993635635286161 0
1175.29594011148 0.99363540754966 0
1175.27743731427 0.993635179091111 0
1175.25893469784 0.993634951305795 0
1175.24043226241 0.993634722914642 0
1175.22193000763 0.993634495429237 0
1175.20342793382 0.99363426710509 0
1175.1849260409 0.993634038988957 0
1175.16642432892 0.993633810731779 0
1175.14792279774 0.993633582800094 0
1175.12942144752 0.993633354493588 0
1175.11092027815 0.993633126396095 0
1175.09241928971 0.993632898157657 0
1175.07391848213 0.993632670010495 0
1175.05541785549 0.993632441723001 0
1175.03691740977 0.99363221341046 0
1175.01841714481 0.993631985539171 0
1174.99991706075 0.993631757294345 0
1174.98141715768 0.993631528792041 0
1174.96291743542 0.993631300730633 0
1174.94441789418 0.993631072179493 0
1174.92591853385 0.993630843835983 0
1174.90741935435 0.993630615700866 0
1174.88892035592 0.99363038695965 0
1174.87042153824 0.993630159008715 0
1174.8519229016 0.993629930334595 0
1174.83342444585 0.993629701985162 0
1174.81492617087 0.993629473959941 0
1174.79642807713 0.993629244747166 0
1174.77793016408 0.993629016905268 0
1174.75943243204 0.993628788224894 0
1174.74093488097 0.993628559636703 0
1174.72243751079 0.993628331255897 0
1174.70394032174 0.993628102269803 0
1174.68544331363 0.993627873723819 0
1174.6669464862 0.993627645850743 0
1174.64844983981 0.993627417022809 0
1174.62995337443 0.993627188287645 0
1174.61145709006 0.993626959527469 0
1174.59296098649 0.993626731323711 0
1174.57446506389 0.993626502630196 0
1174.55596932236 0.993626273680206 0
1175.0441913377 0.993610293667297 0.00099949999999982
1175.02571238024 0.993610065782041 0.00099949999999982
1175.00723360334 0.993609837987783 0.00099949999999982
1174.98875500697 0.993609609936958 0.00099949999999982
1174.97027659122 0.993609381620614 0.00099949999999982
1174.44503549503 0.993624902084107 0
1174.42654102007 0.993624672729668 0
1174.40804672604 0.993624444048346 0
1174.38955261305 0.993624215109061 0
1174.37105868095 0.993623986495064 0
1174.35256492995 0.993623757390651 0
1174.33407135986 0.993623528726788 0
1174.31557797083 0.993623299690552 0
1174.29708476281 0.993623070745262 0
1174.27859173577 0.993622841891983 0
1174.26009888984 0.993622612664807 0
1174.2416062249 0.993622383761854 0
1174.22311374081 0.993622155183811 0
1174.20462143786 0.993621925883662 0
1174.18612931587 0.993621697023078 0
1174.16763737493 0.993621467905723 0
1174.14914561495 0.993621238996664 0
1174.13065403605 0.993621009830046 0
1174.11216263816 0.993620780756226 0
1174.09367142131 0.993620551657138 0
1174.07518038544 0.993620322649293 0
1174.05668953067 0.993620093384703 0
1174.03819885694 0.993619864211587 0
1174.01970836426 0.993619635014197 0
1174.00121805259 0.993619405908212 0
1173.98272792213 0.99361917631307 0
1173.9642379726 0.993618947390627 0
1173.94574820409 0.993618718210981 0
1173.92725861685 0.993618488425602 0
1173.90876921051 0.993618259546307 0
1173.89027998526 0.993618030176547 0
1173.87179094097 0.993617801131127 0
1173.85330207783 0.993617571595738 0
1173.83481339565 0.99361734250177 0
1173.81632489473 0.993617112685672 0
1173.79783657488 0.993616883309261 0
1173.77934843611 0.993616653908132 0
1173.76086047843 0.993616424482805 0
1173.74237270192 0.993616194800593 0
1173.72388510642 0.9936159655586 0
1173.70539769202 0.993615736059773 0
1173.68691045863 0.993615506768234 0
1173.66842340635 0.993615277219728 0
1173.64993653533 0.993615047298728 0
1173.63144984543 0.993614817701872 0
1173.61296333656 0.993614588311633 0
1173.59447700892 0.993614358432684 0
1173.57599086224 0.993614129226481 0
1173.55750489689 0.993613899066106 0
1173.5390191125 0.993613669810583 0
1173.52053350926 0.993613440065531 0
1173.50204808714 0.9936132104123 0
1173.48356284615 0.99361298073383 0
1173.46507778628 0.993612751031939 0
1173.44659290749 0.993612521421023 0
1173.42810820993 0.993612291437063 0
1173.40962369338 0.993612062009016 0
1173.39113935798 0.99361183220882 0
1173.2324437883 0.993606645633152 0.00099949999999982
1172.8966036229 0.993596503710813 0.00299549999999993
1172.71949246686 0.993591319959299 0.003992
1172.38373940016 0.993581183809628 0.00598199999999993
1172.36535552146 0.993580956551045 0.00598199999999993
1172.18832228903 0.993575776939184 0.0069754999999998
1172.96315709633 0.993600315884183 0.00199799999999994
1173.10333845965 0.993605041338656 0.00099949999999982
1173.22501141911 0.993609765876709 0
1173.20652889304 0.993609536295254 0
1173.18804654827 0.993609305991668 0
1173.16956438462 0.993609076128116 0
1173.15108240197 0.993608846588804 0
1173.13260060058 0.993608616327477 0
1173.11411898034 0.993608386390069 0
1173.09563754133 0.993608156195639 0
1173.07715628342 0.993607926326 0
1173.05867520677 0.993607696082988 0
1173.04019431127 0.993607466046978 0
1173.02171359708 0.993607235638255 0
1173.00323306415 0.993607005320653 0
1172.9847527124 0.993606775211547 0
1172.96627254183 0.993606545077409 0
1172.94779255232 0.993606315266988 0
1172.92931274423 0.99360608450303 0
1172.91083311729 0.993605854411516 0
1172.89235367147 0.993605624411095 0
1172.8738744069 0.993605394038133 0
1172.85539532378 0.993605163175305 0
1172.83691642165 0.993604933449868 0
1172.81843770079 0.993604703002516 0
1172.79995916117 0.99360447264728 0
1172.78148080283 0.993604242150205 0
1172.76300262574 0.993604011745704 0
1172.74452462989 0.993603781316777 0
1172.72604681525 0.993603550978453 0
1172.70756918165 0.993603321080293 0
1172.68909172954 0.993603089996271 0
1172.67061445856 0.993602859817041 0
1172.65213736891 0.993602629148477 0
1173.28081130022 0.993583599442937 0.00099949999999982
1173.26235094916 0.993583369392551 0.00099949999999982
1173.24389077909 0.993583139445342 0.00099949999999982
1172.5782528077 0.993601707638261 0
1172.55977662403 0.993601476962177 0
1172.54130062163 0.993601246378537 0
1172.52282480045 0.993601015885806 0
1172.50434916054 0.993600785252319 0
1172.48587370197 0.99360055447803 0
1172.46739842458 0.993600324027832 0
1172.44892332849 0.993600093320474 0
1172.4304484136 0.993599862820972 0
1172.4119736802 0.993599631599092 0
1172.39349912802 0.993599401050899 0
1172.37502475715 0.99359917024515 0
1172.35655056746 0.993598939762927 0
1172.33807655928 0.993598708442994 0
1172.31960273234 0.993598477795964 0
1172.30112908659 0.993598247239614 0
1172.2826556221 0.99359801654276 0
1172.26418233886 0.993597785821165 0
1172.24570923716 0.993597554379246 0
1172.22723631686 0.993597323260146 0
1172.2087635776 0.993597093044804 0
1172.19029101994 0.993596861412642 0
1172.17181864356 0.993596630568087 0
1172.15334644838 0.993596399930573 0
1172.13487443449 0.993596169036837 0
1172.1164026019 0.993595938118833 0
1172.09793095066 0.993595707059628 0
1172.07945948087 0.993595475743154 0
1172.06098819226 0.993595245098756 0
1172.0425170852 0.993595013501726 0
1172.02404615932 0.993594782807951 0
1172.00557541478 0.993594551741692 0
1171.98710485167 0.993594320418968 0
1171.96863446976 0.993594089651063 0
1171.95016426934 0.993593858162427 0
1171.93169425037 0.993593626765086 0
1171.91322441257 0.993593396039883 0
1171.89475475622 0.993593164593589 0
1171.8762852812 0.993592933470918 0
1171.85781598765 0.993592701975251 0
1171.83934687548 0.993592470687178 0
1171.82087794461 0.993592239605945 0
1171.80240919527 0.993592007920199 0
1171.78394062714 0.993591777022531 0
1171.76547224027 0.993591545983959 0
1171.74700403491 0.993591314339921 0
1171.72853601083 0.993591083252226 0
1171.71006816821 0.99359085167537 0
1171.69160050701 0.993590620189603 0
1171.67313302697 0.993590389376056 0
1171.65466572851 0.993590157493109 0
1171.63619861144 0.993589926049808 0
1171.61773167587 0.993589694349298 0
1171.59926492151 0.993589463321248 0
1171.58079834862 0.993589231687795 0
1171.56233195706 0.993589000377171 0
1171.54386574696 0.993588768695064 0
1171.52539971852 0.993588536523414 0
1171.50693387133 0.993588305371448 0
1171.48846820554 0.993588073846624 0
1171.47000272133 0.9935878418337 0
1171.45153741838 0.993587610607418 0
1171.43307229685 0.993587379008556 0
1171.41460735692 0.993587146921767 0
1171.39614259836 0.993586915389434 0
1171.97344452706 0.993569066323735 0.00099949999999982
1171.35922095353 0.993586451987592 0
1171.34075673911 0.993586220613639 0
1171.32229270623 0.993585988634499 0
1171.3038288547 0.993585757095515 0
1171.28536518463 0.993585525299639 0
1171.26690169607 0.993585293362815 0
1171.24843838892 0.993585061633062 0
1171.2299752632 0.993584829879393 0
1171.21151231905 0.993584597753112 0
1171.19304955642 0.993584365717252 0
1171.17458697519 0.993584134005494 0
1171.15612457536 0.993583902268544 0
1171.13766235722 0.993583669811226 0
1171.11920032039 0.993583438257271 0
1171.10073846517 0.993583205982628 0
1171.08227679127 0.9935829743788 0
1171.06381529886 0.993582742402952 0
1171.04535398801 0.993582510170389 0
1171.02689285865 0.993582278144686 0
1171.00843191096 0.993582045630624 0
1170.98997114454 0.993581814135564 0
1170.97151055967 0.993581581920406 0
1170.95305015631 0.993581349796224 0
1170.93458993437 0.993581117878731 0
1170.91612989385 0.99358088593716 0
1170.89767003505 0.993580653275435 0
1170.87921035768 0.993580421284188 0
1170.86075086198 0.993580188688826 0
1170.84229154764 0.993579956880814 0
1170.82383241494 0.993579724351421 0
1170.80537346369 0.993579492261573 0
1170.78691469396 0.993579260031113 0
1170.76845610561 0.993579028124107 0
1170.74999769882 0.993578795728021 0
1170.73153947352 0.993578563540214 0
1170.71308142984 0.993578330978566 0
1170.69462356775 0.993578098508618 0
1170.67616588724 0.993577866014088 0
1170.6577083882 0.993577633842879 0
1170.63925107066 0.993577401530744 0
1170.62079393477 0.993577168846708 0
1170.60233698041 0.993576936484773 0
1170.58388020766 0.993576703866898 0
1170.56542361631 0.993576471804552 0
1170.54696720667 0.993576238904606 0
1170.52851097858 0.99357600644442 0
1170.51005493213 0.993575773728209 0
1170.12979990466 0.993561425427327 0.00099949999999982
1170.11136058368 0.99356119341167 0.00099949999999982
1170.09292144396 0.993560960903559 0.00099949999999982
1170.0744824857 0.993560728956693 0.00099949999999982
1170.05604370867 0.993560497100519 0.00099949999999982
1170.39935907763 0.993574379301359 0
1170.38090430182 0.993574146063688 0
1170.36244970737 0.99357391396085 0
1170.34399529456 0.993573681138035 0
1170.32554106349 0.99357344805765 0
1170.30708701389 0.993573215648784 0
1170.28863314596 0.993572982752026 0
1170.2701794595 0.993572750293698 0
1170.2517259548 0.993572517114802 0
1170.23327263169 0.993572284375553 0
1170.21481949026 0.993572051379573 0
1170.19636653038 0.993571818706879 0
1170.17791375196 0.993571586240508 0
1170.15946115506 0.993571353633742 0
1170.14100873977 0.993571120771041 0
1170.12255650623 0.99357088753567 0
1170.10410445436 0.993570654506633 0
1170.08565258416 0.993570421454096 0
1170.06720089546 0.993570188839819 0
1170.04874938839 0.993569955853492 0
1170.03029806293 0.993569722957602 0
1170.01184691925 0.993569489573499 0
1170.96734099579 0.993543608903771 0.00099949999999982
1170.94890650829 0.993543375648913 0.00099949999999982
1170.93047220247 0.993543143616903 0.00099949999999982
1170.91203807785 0.993542911354451 0.00099949999999982
1170.89360413452 0.993542678931637 0.00099949999999982
1171.83071052697 0.993516823366512 0.00199799999999994
1170.85674404284 0.993542213550715 0.00099949999999982
1170.83831064372 0.993541981636223 0.00099949999999982
1172.73101300644 0.993490528806938 0.00299549999999993
1171.75703587835 0.993515895692072 0.00199799999999994
1171.73861947865 0.993515663618942 0.00199799999999994
1172.67579865638 0.993489834507102 0.00299549999999993
1173.61300364848 0.993464029266424 0.003992
1172.63900687308 0.99348937208093 0.00299549999999993
1172.62060763503 0.993489140844068 0.00299549999999993
1173.55784074505 0.993463336199515 0.003992
1173.53945828873 0.993463106033907 0.003992
1173.52107601273 0.993462875020783 0.003992
1171.59137447192 0.993513808478832 0.00199799999999994
1171.57295970141 0.993513576691089 0.00199799999999994
1174.42157950619 0.993436634473206 0.00498749999999992
1175.3589016609 0.99341088004203 0.00598199999999993
1181.0747319038 0.993257977072065 0.0119279999999999
1180.10077586127 0.993283140037037 0.0109394999999999
1181.03822398972 0.993257524859342 0.0119279999999999
1179.10852627951 0.993308097592992 0.0099499999999999
1178.13451084517 0.993333302708343 0.00895949999999979
1178.11621220261 0.993333074719137 0.00895949999999979
1178.09791373922 0.99333284653124 0.00895949999999979
1179.99113612286 0.993281780284954 0.0109394999999999
1184.75171787676 0.993154852279285 0.0158720000000001
1182.82197675045 0.993205241251966 0.0139020000000001
1183.75954800074 0.993179699246258 0.0148874999999999
1188.52033145217 0.993053230644927 0.0198
1191.3696296803 0.992977533079715 0.0227355
1188.48411516037 0.993052788599232 0.0198
1184.64270168164 0.993153512926207 0.0158720000000001
1181.75702024945 0.993229231539007 0.0129154999999999
1180.78294682161 0.993254364645307 0.0119279999999999
1176.94129520209 0.99335579441615 0.00796799999999998
1175.01126226316 0.993406526594611 0.00598199999999993
1173.08117846808 0.993457346726892 0.003992
1174.97455767785 0.993406066526927 0.00598199999999993
1175.91210051628 0.993380346603316 0.0069754999999998
1175.89377224171 0.993380117152685 0.0069754999999998
1173.00772626019 0.993456422633945 0.003992
1172.0334340631 0.993481747315687 0.00299549999999993
1173.92688945195 0.993430426881711 0.00498749999999992
1170.08479511865 0.993532459876852 0.00099949999999982
1170.0663693185 0.993532226697455 0.00099949999999982
1170.0479436998 0.993531993394754 0.00099949999999982
1170.0295182626 0.993531759923181 0.00099949999999982
1170.96706336159 0.993505929704378 0.00199799999999994
1169.01825426567 0.993556912562071 0
1168.99981309141 0.993556679096072 0
1168.98137209911 0.993556444677555 0
1168.96293128854 0.993556210813932 0
1168.94449065979 0.993555976693986 0
1168.92605021288 0.993555742549442 0
1168.90760994781 0.993555508379959 0
1168.88916986444 0.993555274533217 0
1168.87072996293 0.993555040314091 0
1168.85229024309 0.993554806533577 0
1168.83385070524 0.993554571917429 0
1168.81541134913 0.993554337971559 0
1168.7969721748 0.993554103884814 0
1168.77853318234 0.993553869542487 0
1168.76009437181 0.993553635058783 0
1168.74165574295 0.993553401245682 0
1168.72321729593 0.993553166944308 0
1168.70477903081 0.993552932501932 0
1168.68634094745 0.99355269838312 0
1168.66790304597 0.993552464007423 0
1168.64946532617 0.993552230070492 0
1168.63102778847 0.993551995066033 0
1168.61259043242 0.993551761195489 0
1168.5941532584 0.993551526373018 0
1168.57571626614 0.993551292220704 0
1168.55727945572 0.993551057812582 0
1168.53884282716 0.993550823379139 0
1168.52040638051 0.993550588805363 0
1168.50197011573 0.993550354322438 0
1168.48353403277 0.993550119930934 0
1168.46509813152 0.993549885861416 0
1168.44666241232 0.993549650841105 0
1168.4282268747 0.993549417070146 0
1168.40979151925 0.993549181768287 0
1168.39135634561 0.993548947368639 0
1168.37292135378 0.993548712944206 0
1168.354486544 0.993548477915704 0
1168.33605191595 0.993548243672853 0
1168.31761746987 0.993548008826494 0
1168.29918320563 0.993547774302688 0
1168.28074912345 0.993547539175256 0
1168.26231522308 0.993547304717876 0
1168.24388150447 0.9935470703508 0
1168.22544796781 0.993546835496878 0
1168.20701461297 0.993546600964825 0
1168.18858144023 0.993546365713122 0
1168.17014844927 0.993546131247483 0
1168.15171564032 0.993545896178446 0
1168.13328301308 0.99354566189418 0
1168.11485056782 0.993545426890609 0
1168.09641830473 0.99354519140007 0
1168.07798622336 0.993544957041491 0
1168.05955432394 0.993544722079734 0
1168.04112260635 0.99354448743999 0
1168.02269107076 0.993544252313647 0
1168.00425971714 0.993544017277127 0
1167.98582854536 0.993543782563619 0
1167.96739755565 0.993543547245871 0
1167.94896674775 0.993543312598686 0
1167.9305361217 0.99354307781029 0
1167.91210567773 0.993542842418464 0
1167.89367541563 0.993542607580958 0
1167.87524533558 0.993542372255322 0
1167.85681543755 0.993542137020844 0
1167.83838572144 0.993541901992239 0
1167.81995618731 0.993541666824534 0
1167.80152683521 0.993541431514852 0
1167.78309766496 0.993541196644573 0
1167.76466867662 0.993540961633186 0
1167.74623987031 0.993540726249831 0
1167.72781124584 0.993540491420048 0
1167.70938280341 0.993540255987566 0
1167.69095454301 0.99354002064505 0
1167.67252646458 0.993539785393804 0
1167.65409856804 0.993539550349366 0
1167.63567085357 0.993539314817008 0
1167.6172433211 0.993539079491698 0
1167.59881597054 0.993538844372478 0
1167.58038880207 0.993538608766429 0
1167.56196181565 0.99353837325053 0
1167.54353501116 0.993538138057047 0
1167.52510838864 0.993537902722847 0
1167.50668194814 0.993537667248728 0
1167.48825568963 0.993537431864873 0
1167.46982961324 0.993537196109906 0
1167.45140371881 0.993536960792067 0
1167.43297800633 0.993536725449976 0
1167.41455247585 0.99353648996694 0
1167.39612712744 0.993536254343952 0
1167.37770196113 0.993536018579662 0
1167.35927697679 0.993535783138576 0
1167.34085217431 0.993535548018519 0
1167.32242755399 0.993535312064755 0
1167.30400311576 0.993535076317499 0
1167.28557885948 0.993534840891787 0
1167.2671547853 0.993534605095425 0
1167.2487308933 0.993534369041881 0
1167.23030718323 0.993534133657894 0
1167.21188365519 0.99353389801751 0
1167.19346030921 0.99353366223732 0
1167.17503714526 0.993533426547116 0
1167.15661416344 0.993533190601002 0
1167.13819136358 0.993532955093195 0
1167.11976874589 0.993532718981996 0
1167.10134631017 0.993532483424268 0
1167.08292405655 0.993532247494442 0
1167.06450198495 0.993532011771193 0
1167.04608009542 0.99353177590764 0
1167.02765838792 0.993531540134705 0
1167.00923686254 0.993531304106016 0
1166.99081551925 0.993531068167993 0
1166.97239435819 0.99353083185786 0
1166.95397337918 0.993530595985882 0
1166.93555258208 0.993530360435691 0
1166.74758480579 0.993525112049358 0.00099949999999982
1166.72918077119 0.993524875958864 0.00099949999999982
1166.71077691859 0.993524640421358 0.00099949999999982
1166.69237324776 0.993524404631906 0.00099949999999982
1166.84348084139 0.993529180463608 0
1166.82506113679 0.993528944071498 0
1166.80664161405 0.993528708578506 0
1166.78822227359 0.993528472020762 0
1166.76980311524 0.99352823590016 0
1166.75138413904 0.993527999638894 0
1166.73296534492 0.993527763584278 0
1166.71454673291 0.993527527389698 0
1166.69612830299 0.99352729128518 0
1166.67771005524 0.993527054925195 0
1166.6592919895 0.993526819002479 0
1166.64087410603 0.993526582360843 0
1166.62245640466 0.993526346157312 0
1166.60403888532 0.993526110160408 0
1166.58562154827 0.993525873444462 0
1166.56720439315 0.993525637628918 0
1166.54878742035 0.993525400863029 0
1166.53037062962 0.99352516465108 0
1166.51195402117 0.993524927951345 0
1166.4935375949 0.993524691458456 0
1166.47512135056 0.993524455634627 0
1166.45670528841 0.993524219091586 0
1166.43828940846 0.99352398252389 0
1166.41987371076 0.993523745815643 0
1166.40145819505 0.993523509776183 0
1166.3830428617 0.993523272787063 0
1166.36462771057 0.993523036120196 0
1166.34621274144 0.993522800005818 0
1166.32779795455 0.993522563289255 0
1166.30938334976 0.99352232689408 0
1166.29096892712 0.993522090358954 0
1166.27255468669 0.993521853682805 0
1166.25414062843 0.993521617098029 0
1166.23572675238 0.993521380371953 0
1166.21731305851 0.993521143737613 0
1166.19889954686 0.993520906962353 0
1166.18048621759 0.993520669815873 0
1166.16207307037 0.993520433453217 0
1166.14366010525 0.993520196950061 0
1166.1252473223 0.993519960306586 0
1166.36418469864 0.993509669757304 0.00099949999999982
1166.82368178525 0.993489359703822 0.00299549999999993
1166.80531893847 0.993489125136299 0.00299549999999993
1166.78695627271 0.993488889159272 0.00299549999999993
1166.52961968254 0.993498683467143 0.00199799999999994
1166.2722575806 0.993508488843119 0.00099949999999982
1166.25386242996 0.993508252394265 0.00099949999999982
1165.97805444964 0.993518066558836 0
1165.95964330587 0.993517829344697 0
1165.94123234423 0.993517592683928 0
1165.92282156489 0.993517355536255 0
1165.90441096772 0.993517118709944 0
1165.88600055297 0.993516881280616 0
1165.86759032027 0.993516644751672 0
1165.84918026985 0.993516407619528 0
1165.83077040172 0.993516170462237 0
1165.81236071575 0.993515933627771 0
1165.793951212 0.993515696651793 0
1165.77554189068 0.993515459073872 0
1165.7571327514 0.993515222510641 0
1165.73872379458 0.993514984882812 0
1165.72031501998 0.993514747807785 0
1165.70190642753 0.993514510938903 0
1165.68349801755 0.993514273236394 0
1165.66508978964 0.993514036548873 0
1165.64668174416 0.993513798912194 0
1165.62827388094 0.993513561712199 0
1165.60986619989 0.993513324719406 0
1165.59145870107 0.993513087585254 0
1165.57305138443 0.993512850542507 0
1165.5546442503 0.993512612665752 0
1165.53623729854 0.993512375110438 0
1165.51783052894 0.993512138108567 0
1165.49942394172 0.993511900503923 0
1165.48101753676 0.993511663220457 0
1165.46261131411 0.993511425797095 0
1165.44420527381 0.993511188233459 0
1165.42579941565 0.993510951222796 0
1165.40739374 0.993510713261734 0
1165.38898824658 0.993510475970282 0
1165.3705829354 0.993510238653342 0
1165.35217780652 0.993510001195985 0
1165.33377286012 0.993509763251557 0
1165.31536809598 0.993509525860053 0
1165.29696351415 0.993509288327816 0
1165.27855911468 0.993509050655825 0
1165.26015489748 0.993508813189889 0
1165.24175086257 0.993508575698233 0
1165.22334701012 0.993508337720314 0
1165.20494333996 0.993508100178838 0
1165.18653985229 0.993507862151119 0
1165.16813654673 0.993507625022965 0
1165.14973342371 0.993507386829267 0
1165.13133048304 0.993507149073411 0
1165.11292772474 0.993506911291935 0
1165.09452514877 0.993506673601615 0
1165.07612275507 0.993506436001867 0
1165.05772054381 0.993506198030893 0
1165.03931851497 0.993505960034575 0
1165.02091666834 0.993505722591127 0
1165.0025150042 0.993505484429847 0
1164.98411352228 0.993505246936363 0
1164.96571222277 0.993505008956138 0
1164.94731110563 0.993504771066047 0
1164.9289101709 0.993504533036544 0
1164.91050941864 0.993504294866052 0
1165.19505416393 0.993493091127842 0.00099949999999982
1164.8737157901 0.993503818884462 0
1164.85531558489 0.993503581100901 0
1164.83691556198 0.993503343293265 0
1164.81851572144 0.99350310534464 0
1164.80011606331 0.993502867255587 0
1164.78171658755 0.993502629257236 0
1164.76331729417 0.993502391233708 0
1164.74491818325 0.993502152954425 0
1164.72651925482 0.993501914650795 0
1165.76215599519 0.993474634485027 0.00099949999999982
1164.68972915554 0.993501438631304 0
1164.67133077418 0.993501200483208 0
1164.65293257528 0.993500962195384 0
1164.63453455874 0.993500724113023 0
1164.6161367248 0.993500485427934 0
1164.59773907319 0.993500247411722 0
1164.57934160397 0.993500009254576 0
1164.56094431722 0.993499770841652 0
1164.54254721301 0.993499532288651 0
1164.52415029097 0.993499294633887 0
1164.50575355161 0.993499055684144 0
1165.83850067484 0.993466216396541 0.00099949999999982
1166.66663310405 0.993395302811414 0.00299649999999996
1169.31381666863 0.993329923714418 0.00498949999999987
1170.62827669867 0.993297155100306 0.00598449999999995
1169.27719475979 0.993329454573842 0.00498949999999987
1169.25888050884 0.993329220509776 0.00498949999999987
1167.06116002469 0.99343221889793 0.00199799999999994
1168.37560853197 0.993399434480255 0.00299549999999993
1168.35726226356 0.993399198219322 0.00299549999999993
1167.00608656161 0.993431508090905 0.00199799999999994
1166.98772433621 0.993431271296389 0.00199799999999994
1167.68821045938 0.993410552871477 0.00299649999999996
1166.33700788441 0.993442898169384 0.00199850000000001
1167.03751283656 0.993422213055507 0.00299649999999996
1169.07091907429 0.993368941720456 0.0049904999999999
1169.66660681123 0.993356577405675 0.0049904999999999
1174.36587037281 0.99323829078274 0.00896849999999982
1179.67923562485 0.993108269246663 0.0129304999999998
1183.55487762173 0.993019852255077 0.0148944999999999
1179.53796475768 0.993116555561535 0.0119334999999999
1182.18562736978 0.993051680692941 0.0139085000000001
1178.78264380765 0.993136688269757 0.0109394999999999
1169.43379153781 0.993363377926331 0.003992
1174.7472943299 0.993233329569975 0.00796799999999998
1176.06199892213 0.993200705004689 0.00895949999999979
1172.04482606864 0.993297718289119 0.00598199999999993
1173.35951678771 0.99326504454823 0.0069754999999998
1170.67525105467 0.993329711527049 0.00498749999999992
1171.9899441455 0.993297014269851 0.00598199999999993
1167.9726136681 0.993394236830614 0.00299549999999993
1166.62124993539 0.993426534324136 0.00199799999999994
1170.60198341475 0.993328769901336 0.00498749999999992
1171.91671385724 0.993296074806129 0.00598199999999993
1175.89756771154 0.993198609450465 0.00895949999999979
1174.54626566877 0.993230762336064 0.00796799999999998
1173.19493847594 0.993262937900359 0.0069754999999998
1170.51050983953 0.993327593851886 0.00498749999999992
1167.82603058129 0.99339234441912 0.00299549999999993
1166.47459517499 0.993424635967861 0.00199799999999994
1166.45623821627 0.993424398828376 0.00199799999999994
1166.43788143932 0.99342416107744 0.00199799999999994
1170.41889116152 0.993326414853831 0.00498749999999992
1166.4011898822 0.993423686098269 0.00199799999999994
1170.3822549314 0.993325943686133 0.00498749999999992
1173.03024691506 0.993260828171915 0.0069754999999998
1169.01249634311 0.993357948760691 0.003992
1171.66050897395 0.993292785859364 0.00598199999999993
1167.64268764562 0.993389975121162 0.00299549999999993
1172.95709325621 0.993259889839364 0.0069754999999998
1174.27201478553 0.99322725527744 0.00796799999999998
1176.92016623514 0.993162294644557 0.0099499999999999
1186.23443592969 0.992936287286271 0.0168554999999999
1190.21599177587 0.992839665434406 0.0198
1192.86439138789 0.992775300153111 0.0217579999999999
1196.84608162663 0.99267904992857 0.0246875
1192.82835003331 0.992774852613086 0.0217579999999999
1196.81009441453 0.992678605851627 0.0246875
1190.62627702286 0.992829364076032 0.0198094999999998
1187.10888798067 0.99291681901398 0.0168704999999999
1187.09077771752 0.992916591383041 0.0168704999999999
1183.90557602332 0.992989738706885 0.0148944999999999
1180.72032404359 0.993062860211973 0.0129154999999999
1175.36889936479 0.993191860483371 0.00895949999999979
1172.68401717481 0.993256386573692 0.0069754999999998
1180.66573102638 0.993062168171387 0.0129154999999999
1172.64751793237 0.99325591862462 0.0069754999999998
1165.96250219825 0.993417999380945 0.00199799999999994
1163.25904958957 0.993482855944529 0
1163.2406654068 0.993482616432773 0
1163.22228140663 0.993482376896013 0
1163.20389758915 0.993482137103893 0
1163.18551395405 0.993481898094427 0
1163.16713050171 0.993481658136534 0
1163.14874723203 0.993481418384303 0
1163.13036414507 0.993481178492289 0
1163.1119812407 0.993480938920691 0
1163.09359851896 0.993480699209681 0
1163.07521597991 0.993480459358007 0
1163.05683362346 0.993480219711593 0
1163.03845144962 0.99347998004058 0
1163.02006945834 0.993479740460007 0
1163.00168764973 0.993479500623445 0
1162.98330602384 0.993479260646784 0
1162.96492458088 0.993479020068487 0
1162.94654332061 0.993478780156339 0
1162.9281622427 0.993478541027838 0
1162.90978134758 0.993478300836132 0
1162.89140063501 0.993478061195301 0
1162.87302010511 0.993477821299748 0
1162.8546397579 0.993477581263456 0
1162.83625959337 0.993477341316938 0
1162.81787961155 0.993477101230741 0
1162.7994998125 0.993476861004449 0
1162.78112019608 0.99347662109807 0
1162.76274076231 0.993476381167907 0
1162.74436151141 0.993476140635587 0
1162.72598244316 0.993475900654503 0
1162.70760355757 0.993475660649535 0
1162.68922485479 0.993475420273158 0
1162.67084633449 0.993475180679109 0
1162.65246799686 0.99347494059821 0
1162.63408984214 0.993474699915804 0
1162.61571186997 0.993474460131301 0
1162.50190401404 0.993469446808898 0.00099949999999982
1162.57896382518 0.993473979307111 0
1162.5605864012 0.993473739217371 0
1162.54220915994 0.993473498986149 0
1162.5238321013 0.993473258961694 0
1162.50545522551 0.993473018335318 0
1162.48707853257 0.99347277768317 0
1162.46870202232 0.993472537468014 0
1162.45032569481 0.993472297112498 0
1162.43194954998 0.993472056846885 0
1162.41357358786 0.993471816556237 0
1162.39519780858 0.993471575895852 0
1162.37682221196 0.993471335670845 0
1162.35844679814 0.993471095074216 0
1162.34007156687 0.993470855144761 0
1162.32169651864 0.993470613923009 0
1162.30332165295 0.993470373943359 0
1163.59016999213 0.993438445924486 0.00099949999999982
1162.26657962843 0.993469893074508 0
1162.24820531095 0.993469652444002 0
1162.22983117632 0.993469411672321 0
1162.21145722457 0.993469170761229 0
1162.19308345559 0.993468930171171 0
1162.17470986928 0.993468689785437 0
1162.15633646589 0.993468448799266 0
1162.13796324522 0.993468208249166 0
1162.11959020721 0.993467967904215 0
1162.10121735199 0.993467727188667 0
1162.08284467956 0.993467486447976 0
1162.06447219003 0.993467245452268 0
1162.04609988334 0.993467004545834 0
1162.02772775933 0.993466764076248 0
1162.00935581827 0.993466522889516 0
1161.99098405994 0.993466282253895 0
1161.97261248431 0.993466041709079 0
1161.95424109155 0.993465800677977 0
1161.93586988163 0.993465559737465 0
1161.91749885437 0.993465319232186 0
1161.89912801001 0.993465078126237 0
1161.88075734854 0.993464836995237 0
1161.86238686989 0.993464596068739 0
1161.84401657406 0.993464355118292 0
1161.82564646114 0.993464113912404 0
1161.807276531 0.993463873026726 0
1161.78890678371 0.993463632000638 0
1161.77053721907 0.993463391410877 0
1161.75216783737 0.993463150104976 0
1161.73379863847 0.993462909118898 0
1161.71542962244 0.99346266799301 0
1161.69706078922 0.99346242695721 0
1161.67869213886 0.993462185781327 0
1161.66032367142 0.993461944464807 0
1161.64195538691 0.993461703123187 0
1161.62358728514 0.993461462218073 0
1161.60521936622 0.993461221057163 0
1161.58685163006 0.993460980101298 0
1161.56848407702 0.993460738199408 0
1161.55011670662 0.993460497539672 0
1161.53174951921 0.993460255932346 0
1161.51338251454 0.993460014991788 0
1161.49501569284 0.993459773450123 0
1161.47664905411 0.993459531883519 0
1161.45828259817 0.993459290752456 0
1161.43991632508 0.993459049481631 0
1161.42155023475 0.993458808415851 0
1161.40318432741 0.993458566749421 0
1161.38481860285 0.993458325633339 0
1161.36645306133 0.993458083800614 0
1161.34808770269 0.993457842404856 0
1161.32972252697 0.993457600868294 0
1161.31135753413 0.993457359421496 0
1161.29299272414 0.993457118065434 0
1161.27462809704 0.99345687656888 0
1161.25626365302 0.993456634586168 0
1161.23789939182 0.993456393270027 0
1161.21953531362 0.993456151467675 0
1161.20117141828 0.993455909986426 0
1161.18280770587 0.993455668364416 0
1161.16444417634 0.993455426832199 0
1161.14608082965 0.993455185390789 0
1161.12771766594 0.99345494357933 0
1161.10935468522 0.993454701741727 0
1161.09099188732 0.993454460339961 0
1161.07262927254 0.993454218106595 0
1161.05426684063 0.993453976539921 0
1161.03590459156 0.993453735063434 0
1161.01754252545 0.993453493215713 0
1160.99918064231 0.99345325134346 0
1160.98081894207 0.993453009676496 0
1160.96245742489 0.993452767523595 0
1160.94409609062 0.993452525805695 0
1160.92573493926 0.993452284063909 0
1160.90737397098 0.993452041835822 0
1160.88901318567 0.993451799927875 0
1160.87065258336 0.993451557879881 0
1160.85229216394 0.993451316152607 0
1160.8339319275 0.993451074170012 0
1160.81557187403 0.993450832161801 0
1160.79721200365 0.993450589897978 0
1160.77885231616 0.993450348070655 0
1160.76049281163 0.993450106102783 0
1160.74213349006 0.993449864110135 0
1160.7237743515 0.993449621976475 0
1160.70541539591 0.993449379933153 0
1160.68705662334 0.993449137749517 0
1160.66869803374 0.993448895656127 0
1160.65033962727 0.993448653192474 0
1160.63198140374 0.99344841116399 0
1160.6136233632 0.993448168995703 0
1160.59526550572 0.993447926686635 0
1160.57690783115 0.993447684698206 0
1160.5585503395 0.993447442684934 0
1160.540193031 0.993447200070378 0
1160.52183590535 0.993446958236812 0
1160.5034789629 0.993446715457592 0
1160.48512220344 0.993446473228446 0
1160.46676562684 0.993446231319391 0
1160.44840923342 0.993445988579487 0
1160.43005302286 0.993445746621162 0
1160.4116969955 0.993445503830857 0
1160.39334115093 0.993445262052834 0
1160.37498548973 0.993445018751257 0
1160.35663001147 0.993444776577547 0
1160.33827471628 0.993444534032253 0
1160.31991960413 0.993444291577623 0
1160.30156467493 0.993444049327706 0
1160.28320992882 0.993443806707425 0
1160.26485536568 0.993443564408381 0
1160.24650098586 0.993443321162144 0
1160.22814678901 0.993443078812114 0
1160.20979277505 0.993442836667151 0
1160.19143894408 0.993442594267277 0
1160.17308529618 0.993442351611526 0
1160.15473183141 0.993442108815583 0
1160.13637854968 0.99344186622516 0
1160.11802545123 0.993441623033213 0
1160.09967253588 0.99344138027754 0
1160.08131980349 0.993441137842015 0
1160.06296725422 0.993440895035938 0
1160.04461488784 0.993440652780591 0
1160.02626270466 0.993440409693392 0
1160.00791070453 0.99344016704227 0
1159.98955888757 0.993439924020851 0
1159.97120725361 0.993439681434713 0
1159.95285580288 0.993439438247794 0
1159.93450453525 0.993439195380082 0
1159.91615345065 0.99343895271918 0
1159.89780254919 0.993438709687389 0
1159.87945183082 0.993438466860108 0
1159.86110129543 0.99343822423837 0
1159.84275094326 0.993437981015259 0
1159.82440077404 0.993437738458607 0
1159.80605078806 0.993437495186054 0
1159.7877009853 0.993437251888006 0
1159.76935136557 0.993437009140887 0
1159.75100192903 0.993436765907604 0
1159.73265267556 0.993436522995254 0
1159.71430360517 0.993436280057066 0
1159.69595471795 0.993436036864046 0
1159.92460674059 0.993426154971278 0.00099949999999982
1159.65926479283 0.993435550031632 0
1159.64091645504 0.993435307339169 0
1159.62256830035 0.993435064275502 0
1159.60422032868 0.993434821417338 0
1159.58587254021 0.993434578073463 0
1159.56752493504 0.993434334474457 0
1159.5491775129 0.993434091540004 0
1159.53083027398 0.993433848121022 0
1159.5124832182 0.993433604907206 0
1159.49413634546 0.993433361898071 0
1159.475789656 0.993433118288594 0
1159.45744314961 0.993432875228966 0
1159.43909682641 0.993432631798831 0
1159.42075068651 0.993432388113543 0
1159.40240472973 0.993432144864137 0
1159.38405895612 0.993431901473935 0
1159.36571336574 0.993431657943708 0
1159.34736795853 0.993431414503233 0
1159.32902273447 0.993431171152514 0
1159.31067769346 0.99343092800774 0
1159.29233283579 0.993430684146848 0
1159.27398816118 0.993430440951146 0
1159.25564366992 0.993430197040135 0
1159.23729936191 0.99342995333327 0
1159.21895523699 0.993429710062354 0
1159.20061129534 0.993429466305955 0
1159.18226753696 0.9934292225244 0
1159.1639239616 0.993428979408704 0
1159.14558056947 0.99342873569134 0
1159.12723736068 0.993428491718986 0
1159.10889433509 0.993428248067069 0
1159.09055149262 0.993428004620038 0
1159.07220883351 0.993427760572717 0
1159.05386635748 0.993427517190462 0
1159.03552406481 0.993427273093045 0
1159.01718195537 0.993427029314879 0
1158.998840029 0.993426785972029 0
1158.98049828613 0.993426541453847 0
1158.96215672624 0.993426298291371 0
1158.94381534979 0.993426053952888 0
1158.92547415645 0.993425810394604 0
1158.90713314643 0.993425566350822 0
1158.88879231968 0.993425322396744 0
1158.87045167611 0.993425078648523 0
1158.85211121582 0.993424834644004 0
1158.83377093872 0.993424590845151 0
1158.81543084501 0.993424346560552 0
1158.79709093454 0.993424102596621 0
1158.7787512072 0.993423858951443 0
1158.76041166321 0.993423614706923 0
1158.74207230248 0.993423370666629 0
1158.72373312511 0.9934231263719 0
1158.70539413089 0.993422882627145 0
1158.68705531986 0.993422638741705 0
1158.6687166923 0.993422394140721 0
1158.65037824807 0.993422149859815 0
1158.63203998692 0.993421906244379 0
1158.61370190916 0.993421661798299 0
1158.59536401471 0.993421417556782 0
1158.57702630335 0.993421173866181 0
1158.55868877544 0.993420929229585 0
1158.5403514309 0.993420684798086 0
1158.5220142697 0.993420440455782 0
1158.50367729169 0.993420196433961 0
1158.48534049706 0.993419951926629 0
1158.46700388561 0.99341970796967 0
1158.44866745741 0.99341946375747 0
1158.43033121258 0.99341921928982 0
1158.41199515123 0.993418974451674 0
1158.39365927307 0.993418730394297 0
1158.37532357825 0.993418485965218 0
1158.35698806675 0.993418241512235 0
1158.33865273859 0.993417997034192 0
1158.32031759373 0.993417752645277 0
1158.30198263213 0.993417508346575 0
1158.28364785401 0.993417263447437 0
1158.26531325917 0.993417019098395 0
1158.24697884759 0.993416774724281 0
1158.22864461953 0.993416529749336 0
1158.21031057474 0.99341628532469 0
1158.19197671329 0.993416040759711 0
1158.17364303519 0.993415796169759 0
1158.15530954047 0.993415551440072 0
1158.1369762291 0.993415306799813 0
1158.11864310105 0.99341506224906 0
1158.10031015622 0.993414817903024 0
1158.08197739489 0.99341457284228 0
1158.06364481698 0.993414327986083 0
1158.04531242249 0.993414083104588 0
1158.02698021134 0.993413838428322 0
1158.00864818357 0.993413593611538 0
1157.99031633916 0.993413348885128 0
1157.97198467818 0.99341310390332 0
1157.95365320048 0.993412859356214 0
1157.93532190609 0.993412614668539 0
1157.91699079539 0.993412369035792 0
1157.89865986775 0.993412124988078 0
1157.88032912371 0.99341187953491 0
1157.86199856297 0.993411634861863 0
1157.84366818566 0.993411389818792 0
1157.82533799166 0.99341114509485 0
1157.80700798115 0.993410899886713 0
1157.78867815396 0.993410655112613 0
1157.77034851017 0.993410410083183 0
1157.7520190499 0.993410164798856 0
1157.73368977308 0.993409919604468 0
1157.71536067952 0.993409674959624 0
1157.69703176953 0.99340942948502 0
1157.67870304297 0.99340918432975 0
1157.66037449994 0.993408938919816 0
1157.64204614009 0.993408694404158 0
1157.62371796361 0.993408449403385 0
1157.60538997068 0.993408203917835 0
1157.58706216112 0.993407958866517 0
1157.56873453512 0.9934077133298 0
1157.55040709232 0.993407468688017 0
1157.53207983301 0.993407223331185 0
1157.51375275727 0.99340697771949 0
1157.4954258652 0.993406731852944 0
1157.47709915644 0.993406486880698 0
1157.45877263096 0.993406241997547 0
1157.44044628899 0.993405996515052 0
1157.42212013053 0.993405751007287 0
1157.4037941555 0.993405505703782 0
1157.38546836389 0.993405260375599 0
1157.36714275595 0.993405014446641 0
1157.34881733141 0.993404769183014 0
1157.33049209018 0.993404524123665 0
1157.31216703263 0.99340427812014 0
1157.29384215836 0.993404033125044 0
1157.27551746773 0.993403787185696 0
1157.25719296052 0.993403541796122 0
1157.2388686367 0.993403296495428 0
1157.22054449645 0.993403050710444 0
1157.2022205396 0.993402805359587 0
1157.18389676623 0.99340255975381 0
1157.16557317654 0.993402313662749 0
1157.14724977021 0.993402068351362 0
1157.12892654748 0.993401822440103 0
1157.11060350818 0.99340157696373 0
1157.09228065247 0.993401331002144 0
1157.07395798029 0.993401085244471 0
1157.05563549137 0.993400840152 0
1157.03731318598 0.993400594344335 0
1157.01899106422 0.993400348281819 0
1157.00066912582 0.993400102883474 0
1156.98234737106 0.993399856770893 0
1156.96402579981 0.993399610976904 0
1156.9457044122 0.993399364813798 0
1156.92738320803 0.993399119199467 0
1156.90906218737 0.993398873330291 0
1156.89074135025 0.993398627435918 0
1156.87242069662 0.993398381630613 0
1156.85410022653 0.993398135686286 0
1156.83577994003 0.993397889601226 0
1156.81745983712 0.993397643490872 0
1156.79913991772 0.99339739758535 0
1156.78082018193 0.99339715142431 0
1156.7625006297 0.993396905353491 0
1156.744181261 0.99339665937188 0
1156.72586207588 0.993396413250869 0
1156.70754307434 0.99339616710401 0
1156.68922425625 0.993395921276817 0
1156.67090562185 0.993395674849473 0
1156.65258717095 0.99339542885713 0
1156.63426890361 0.993395182724278 0
1156.61595081984 0.993394936566127 0
1156.59763291959 0.993394690497617 0
1156.57931520282 0.993394444518414 0
1156.56099766981 0.993394197825142 0
1156.54268032043 0.993393951451593 0
1156.52436315468 0.993393705052555 0
1156.50604617248 0.993393458857679 0
1156.6382931494 0.993385535880479 0.00099949999999982
1156.61999278907 0.99338529010561 0.00099949999999982
1156.60169261201 0.99338504442142 0.00099949999999982
1156.58339261818 0.99338479814255 0.00099949999999982
1156.5650928078 0.993384552190009 0.00099949999999982
1156.39618457838 0.993391981506187 0
1156.37786888079 0.99339173536489 0
1156.35955336692 0.993391488623607 0
1156.34123803656 0.993391242431533 0
1156.32292288989 0.993390995754833 0
1156.30460792674 0.993390749511782 0
1156.28629314733 0.993390502670123 0
1156.26797855159 0.993390256032262 0
1156.24966413947 0.993390009484512 0
1156.23134991094 0.993389763025766 0
1156.21303586591 0.993389516771849 0
1156.19472200469 0.993389269688137 0
1156.17640832707 0.993389023153648 0
1156.1580948332 0.993388776249917 0
1156.13978152288 0.993388529779878 0
1156.12146839606 0.993388283514319 0
1156.10315545307 0.993388036305216 0
1156.08484269358 0.993387789988865 0
1156.06653011776 0.993387543188695 0
1156.04821772562 0.993387296362651 0
1156.02990551709 0.993387049741215 0
1156.01159349219 0.993386802979367 0
1155.99328165104 0.993386555962937 0
1155.97496999359 0.993386309035812 0
1155.95665851976 0.993386062313195 0
1155.93834722956 0.993385815565324 0
1155.92003612311 0.993385568448229 0
1155.90172520026 0.993385321764726 0
1155.88341446113 0.993385074711163 0
1155.86510390565 0.993384827862691 0
1155.84679353386 0.993384580873673 0
1155.82848334577 0.99338433385881 0
1155.81017334138 0.99338408681944 0
1155.79186352053 0.993383840214119 0
1155.77355388339 0.993383593124022 0
1155.75524443015 0.993383345549529 0
1155.73693516041 0.993383098982874 0
1155.7186260745 0.993382851587371 0
1155.70031717214 0.993382604855605 0
1155.68200845361 0.993382357409378 0
1155.66369991882 0.993382110167378 0
1155.64539156761 0.993381863359937 0
1155.62708340029 0.993381615723011 0
1155.60877541664 0.993381368635551 0
1155.59046761672 0.993381121407184 0
1155.57216000039 0.993380874498105 0
1155.55385256797 0.993380626760606 0
1155.53554531916 0.993380379801011 0
1155.51723825413 0.993380132357308 0
1155.49893137272 0.993379885346782 0
1155.48062467511 0.993379637852751 0
1155.46231816125 0.993379390447671 0
1155.44401183112 0.993379143132289 0
1155.4257056848 0.993378895561617 0
1155.40739972212 0.993378648425271 0
1155.38909394322 0.993378400918647 0
1155.37078834806 0.993378153502209 0
1155.35248293674 0.993377905830825 0
1155.33417770904 0.993377658707659 0
1155.31587266518 0.993377410986017 0
1155.29756780521 0.993377163123631 0
1155.27926312888 0.993376915924341 0
1155.26095863637 0.993376668241156 0
1155.24265432745 0.993376421106705 0
1155.22435020223 0.993376173717618 0
1155.20604626093 0.993375925728777 0
1155.18774250334 0.993375678288829 0
1156.71764863209 0.993339871082854 0.00099949999999982
1156.69936127914 0.993339624206729 0.00099949999999982
1156.68107410965 0.993339377435816 0.00099949999999982
1156.6627871236 0.993339130400634 0.00099949999999982
1155.09625478541 0.993374440266881 0
1155.07795213041 0.99337419210144 0
1155.05964965923 0.993373944254603 0
1155.04134737189 0.993373696382717 0
1155.02304526808 0.993373449288554 0
1155.00474334824 0.993373201021985 0
1154.98644161213 0.993372953418207 0
1154.96814005978 0.993372705674383 0
1154.9498386912 0.993372457905822 0
1154.93153750658 0.99337220965247 0
1154.9132365056 0.993371962177041 0
1154.89493568855 0.993371713987935 0
1154.8766350552 0.99337146634727 0
1154.85833460587 0.993371217877857 0
1154.8400343403 0.993370970071775 0
1154.82173425849 0.993370722240074 0
1154.80343436072 0.993370473695527 0
1154.78513464681 0.993370225583944 0
1154.76683511663 0.993369977790997 0
1154.74853577007 0.993369730317516 0
1154.73023660743 0.993369482015439 0
1154.71193762871 0.993369233687719 0
1154.69363883371 0.993368985908307 0
1154.6753402226 0.993368737645396 0
1154.65704179543 0.993368489241855 0
1156.41121327453 0.993329194574184 0.00099949999999982
1156.39293121982 0.993328947245124 0.00099949999999982
1159.88302886457 0.993250678535295 0.00299549999999993
1159.86477950265 0.993250432806838 0.00299549999999993
1163.35494631939 0.993172261620144 0.00498749999999992
1159.8282953834 0.993249940852411 0.00299549999999993
1158.05582035226 0.993288691361363 0.00199799999999994
1161.54602626341 0.993210476501798 0.003992
1159.77354949544 0.993249202891692 0.00299549999999993
1160.95155496115 0.993219164716178 0.00399349999999976
1156.22853487505 0.993326721417022 0.00099949999999982
1154.43768660062 0.993365513152558 0
1154.41939056153 0.993365264534973 0
1154.40109470642 0.993365015892049 0
1154.38279903515 0.993364767567989 0
1154.364503548 0.99336451853042 0
1154.34620824461 0.993364270385187 0
1154.327913125 0.993364022214048 0
1154.30961818925 0.993363773789319 0
1154.29132343742 0.993363525223366 0
1154.27302886946 0.993363276747382 0
1154.25473448538 0.993363028245709 0
1154.23644028528 0.993362779490014 0
1154.21814626898 0.993362531167139 0
1154.19985243679 0.993362282015936 0
1154.1815587886 0.993362033183919 0
1154.16326532427 0.993361784670416 0
1154.14497204376 0.993361536246705 0
1154.12667894721 0.993361287452898 0
1154.10838603472 0.99336103840467 0
1154.09009330598 0.993360790133859 0
1154.07180076126 0.993360541149558 0
1154.05350840043 0.993360292484355 0
1154.03521622355 0.993360043678909 0
1154.0169242307 0.993359794618536 0
1153.99863242163 0.993359546221762 0
1153.98034079665 0.993359296995757 0
1153.96204935568 0.993359047974363 0
1153.94375809859 0.993358799271387 0
1153.92546702539 0.993358550542802 0
1153.90717613612 0.993358301674712 0
1153.88888543074 0.993358052895804 0
1153.8705949094 0.993357803747445 0
1153.85230457193 0.993357555032695 0
1153.83401441867 0.99335730537519 0
1153.81572444929 0.993357056609107 0
1153.79743466387 0.993356807588995 0
1153.77914506233 0.993356558772391 0
1153.76085564469 0.993356309931276 0
1153.7425664112 0.993356060376013 0
1153.72427736148 0.993355811827355 0
1153.70598849597 0.993355562107014 0
1153.68769981429 0.993355313393262 0
1153.66941131669 0.993355063965749 0
1153.65112300297 0.993354815086526 0
1153.6328348733 0.993354565723289 0
1153.61454692766 0.993354316449392 0
1153.59625916616 0.993354066806102 0
1153.57797158857 0.993353817825496 0
1153.559684195 0.993353568475554 0
1153.54139698531 0.9933533195585 0
1153.52310995978 0.993353069814032 0
1153.50482311796 0.993352821305389 0
1153.48653646027 0.993352571624615 0
1153.46824998678 0.993352321803838 0
1153.44996369713 0.993352072874575 0
1153.43167759159 0.993351823232452 0
1153.41339167009 0.993351573794089 0
1153.39510593271 0.993351324101159 0
1153.37682037928 0.993351074841525 0
1153.35853500998 0.993350825097736 0
1153.34024982452 0.993350576131032 0
1153.3219648232 0.993350326336606 0
1153.30368000595 0.993350076746055 0
1153.28539537267 0.993349827360011 0
1153.26711092347 0.993349577718771 0
1153.24882665825 0.993349328281433 0
1153.23054257725 0.993349078245127 0
1153.2122586802 0.99334882887153 0
1153.1939749672 0.99334857924334 0
1153.1756914383 0.993348329475785 0
1153.15740809333 0.993348080140611 0
1153.13912493256 0.993347830092105 0
1153.12084195589 0.993347580248039 0
1153.10255916317 0.99334733083652 0
1153.08427655462 0.993347080827144 0
1153.06599413011 0.993346831136525 0
1153.0477118896 0.993346581534091 0
1153.02942983314 0.993346331792201 0
1153.01114796082 0.993346081795647 0
1152.99286627283 0.993345831315067 0
1152.97458476865 0.993345582184268 0
1152.95630344866 0.993345331997094 0
1152.93802231267 0.993345082357577 0
1152.9197413608 0.993344832348474 0
1152.90146059298 0.993344582543536 0
1152.88318000929 0.99334433248409 0
1152.86489960975 0.9933440823991 0
1152.84661939439 0.993343832174256 0
1152.82833936305 0.993343582382037 0
1152.8100595157 0.993343332678766 0
1152.79177985255 0.993343082377879 0
1152.77350037366 0.993342831936584 0
1152.75522107872 0.993342582272022 0
1152.73694196795 0.993342332009406 0
1152.71866304129 0.993342081950763 0
1152.70038429881 0.993341831637275 0
1152.6821057403 0.993341581871169 0
1152.66382736599 0.993341331506572 0
1152.64554917602 0.99334108077285 0
1152.62727117008 0.99334083081587 0
1152.6089933483 0.993340580489984 0
1152.59071571062 0.993340330367681 0
1152.57243825707 0.993340080105798 0
1152.55416098758 0.993339830046986 0
1152.53588390232 0.993339579505218 0
1152.51760700117 0.993339329281135 0
1152.49933028426 0.993339078687705 0
1152.48105375151 0.993338828298627 0
1152.46277740297 0.993338577769618 0
1152.44450123844 0.993338327787328 0
1152.42622525825 0.993338076864349 0
1152.40794946211 0.993337826717199 0
1152.38967385008 0.993337576430009 0
1152.37139842232 0.993337325658815 0
1152.35312317872 0.993337075205996 0
1152.67594661713 0.993325463472354 0.00099949999999982
1152.31658047702 0.993336573975244 0
1152.29830578593 0.993336323560874 0
1152.28003127901 0.993336073007075 0
1152.2617569561 0.993335822885231 0
1152.24348281751 0.993335571936567 0
1152.2252088631 0.993335321306014 0
1152.20693509271 0.993335071108262 0
1152.1886615067 0.993334819968733 0
1152.17038810498 0.99333456903308 0
1152.15211488735 0.993334318645404 0
1152.13384185405 0.993334067543574 0
1153.80627493313 0.993296125699846 0.00099949999999982
1155.46046045733 0.993258208623324 0.00199799999999994
1153.76976878705 0.993295625891844 0.00099949999999982
1153.75151247312 0.993295375804339 0.00099949999999982
1152.04251465439 0.993332814519857 0
1152.02424272585 0.993332563724245 0
1152.00597098156 0.993332312789084 0
1151.98769942153 0.993332061827929 0
1151.9694280458 0.993331810727232 0
1151.95115685421 0.993331560059394 0
1151.93288584693 0.993331308907125 0
1151.91461502389 0.993331057958995 0
1151.89634438495 0.99333080732965 0
1151.87807393018 0.993330556559453 0
1151.85980365991 0.993330304848379 0
1151.84153357372 0.993330054256449 0
1151.82326367196 0.993329802722547 0
1151.80499395443 0.993329551736884 0
1151.78672442112 0.993329300725221 0
1151.76845507204 0.99332904968815 0
1151.75018590711 0.993328798854763 0
1151.73191692638 0.99332854788155 0
1151.71364813007 0.993328296310161 0
1151.69537951797 0.99332804528568 0
1151.67711109008 0.993327794235822 0
1151.65884284667 0.993327542473695 0
1151.64057478748 0.993327291373534 0
1151.62230691248 0.993327040362075 0
1151.6040392218 0.993326788981188 0
1151.45023720219 0.993321977105116 0.00099949999999982
1151.43198608974 0.993321726125049 0.00099949999999982
1151.25995139206 0.993316915452892 0.00199799999999994
1151.39549167861 0.993321224987049 0.00099949999999982
1151.06971006222 0.993311854743815 0.00299549999999993
1150.28271032578 0.993288807438365 0.00796799999999998
1150.11082710139 0.993284000528998 0.00895949999999979
1149.6314927885 0.993270074367072 0.0119279999999999
1149.92088080997 0.993278946883837 0.0099499999999999
1149.44161735029 0.993265023260655 0.0129154999999999
1149.5772746049 0.993269336773733 0.0119279999999999
1150.02031113644 0.993282764472356 0.00895949999999979
1150.46327196347 0.993296188881959 0.00598199999999993
1150.75247284315 0.993305053234249 0.003992
1150.88794813126 0.993309359753024 0.00299549999999993
1151.31246505269 0.993322775121785 0
1151.29420048817 0.993322524111106 0
1151.27593610806 0.993322272272976 0
1151.25767191228 0.993322020639077 0
1151.23940790088 0.993321768864982 0
1151.22114407374 0.993321517409564 0
1151.20288043098 0.993321265584334 0
1151.18461697253 0.993321013962774 0
1151.16635369853 0.993320761972013 0
1151.14809060875 0.993320510528725 0
1151.12982770339 0.993320258602161 0
1151.11156498235 0.993320006879106 0
1151.09330244552 0.993319755473637 0
1151.07504009315 0.99331950335583 0
1151.05677792517 0.993319251441479 0
1151.0385159415 0.993318999730766 0
1151.02025414222 0.993318747765731 0
1151.00199252734 0.993318495775452 0
1150.98373109683 0.993318243873624 0
1150.96546985055 0.993317992289939 0
1150.94720878883 0.993317739879492 0
1150.9289479113 0.993317488359131 0
1150.91068721821 0.993317236242127 0
1150.89242670959 0.993316983983829 0
1150.87416638528 0.993316732158319 0
1150.85590624541 0.99331647996367 0
1150.83764628977 0.993316228316264 0
1150.81938651867 0.993315975842796 0
1150.80112693199 0.993315723686108 0
1150.78286752955 0.993315471962447 0
1150.76460831158 0.993315219640268 0
1150.74634927799 0.993314967521942 0
1150.7280904288 0.993314715378487 0
1150.70983176418 0.993314462751468 0
1150.69157328378 0.993314211014557 0
1150.6733149878 0.993313958794161 0
1150.65505687622 0.993313706548174 0
1150.63679894902 0.993313454392259 0
1150.61854120633 0.993313201866324 0
1150.60028364806 0.993312949544315 0
1150.58202627436 0.993312696853004 0
1150.563769085 0.993312444709084 0
1150.54551208001 0.993312192539346 0
1150.52725525941 0.993311940229875 0
1150.50899862336 0.993311687551254 0
1150.49074217159 0.993311435533748 0
1150.47248590437 0.99331118280408 0
1150.4542298214 0.993310930850959 0
1150.43597392312 0.99331067772688 0
1150.41771820923 0.993310425378833 0
1150.3994626797 0.993310173119398 0
1150.38120733474 0.993309920262684 0
1150.36295217401 0.993309668295612 0
1150.34469719795 0.993309415159301 0
1150.32644240636 0.993309162569145 0
1150.30818779919 0.993308910067728 0
1150.28993337635 0.993308657770383 0
1150.27167913813 0.993308404760365 0
1150.25342508438 0.993308152068403 0
1150.23517121512 0.993307899350324 0
1150.21691753009 0.993307647293768 0
1150.19866402964 0.993307394296824 0
1150.18041071361 0.993307141731593 0
1150.16215758221 0.99330688856862 0
1150.14390463524 0.993306635951893 0
1150.12565187282 0.993306382967423 0
1150.10739929506 0.993306129728713 0
1150.08914690161 0.993305877378762 0
1150.07089469264 0.993305624546104 0
1150.05264266825 0.99330537145916 0
1150.03439082824 0.993305118918269 0
1150.01613917285 0.993304865666295 0
1149.99788770193 0.993304612845871 0
1149.97963641557 0.993304359771349 0
1149.96138531364 0.993304107014002 0
1149.94313439623 0.993303854003383 0
1149.92488366336 0.993303600966417 0
1149.90663311497 0.993303348018185 0
1149.88838275108 0.993303095044787 0
1149.87013257173 0.993302841931889 0
1149.85188257684 0.993302589021327 0
1149.8336327666 0.993302335628634 0
1149.81538314087 0.993302082553218 0
1149.79713369957 0.993301829681137 0
1149.77888444289 0.993301576325662 0
1149.76063537078 0.993301323059135 0
1149.74238648304 0.993301070339032 0
1149.72413778009 0.993300816450264 0
1149.7058892617 0.993300563221349 0
1149.68764092772 0.993300310310214 0
1149.66939277826 0.993300057145147 0
1149.6511448134 0.993299803725607 0
1149.63289703319 0.993299550166212 0
1149.61464943739 0.99329929726706 0
1149.59640202616 0.993299043885374 0
1149.57815479947 0.993298790593165 0
1149.55990775741 0.993298537045578 0
1149.54166089998 0.993298283472965 0
1150.03239006953 0.993283115863411 0.00099949999999982
1149.50517492541 0.993297776803269 0
1149.48692862137 0.993297523954897 0
1149.46868250212 0.993297269937053 0
1149.45043656757 0.993297016122025 0
1149.43219081748 0.993296762967791 0
1149.41394525179 0.993296509902723 0
1149.39569987087 0.993296255897439 0
1149.37745467454 0.993296002323403 0
1149.35920966272 0.99329574895357 0
1149.3409648356 0.993295495099592 0
1149.32272019299 0.993295241677698 0
1149.30447573496 0.9932949881165 0
1149.28623146177 0.993294733842987 0
1149.26798737311 0.993294480345452 0
1149.24974346891 0.993294227049984 0
1149.23149974943 0.993293973043005 0
1149.21325621438 0.993293719811495 0
1149.19501286414 0.993293465524911 0
1149.17676969852 0.993293211784072 0
1149.15852671728 0.993292958589614 0
1149.14028392084 0.99329270434173 0
1149.12204130902 0.993292450524673 0
1149.10379888169 0.993292197024866 0
1149.08555663918 0.99329194269969 0
1149.06731458138 0.993291688577349 0
1149.04907270818 0.993291434772571 0
1149.03083101964 0.993291180827862 0
1149.01258951565 0.99329092708605 0
1148.99434819624 0.99329067331927 0
1148.97610706141 0.993290419525958 0
1148.9578661112 0.993290165593675 0
1148.93962534571 0.99328991140682 0
1148.92138476485 0.99328965742359 0
1148.90314436884 0.993289402842083 0
1148.88490415727 0.993289149379197 0
1148.86666413056 0.993288894747301 0
1148.8484242885 0.993288640661446 0
1148.83018463102 0.993288386778274 0
1148.81194515821 0.993288132641681 0
1148.79370587023 0.99328787802144 0
1148.77546676685 0.993287624061778 0
1148.7572278481 0.993287369962514 0
1148.73898911408 0.993287115609479 0
1148.72075056463 0.993286861687021 0
1148.70251219978 0.993286607625413 0
1148.68427401989 0.993286352623359 0
1148.66603602457 0.993286098625042 0
1148.64779821397 0.993285844257705 0
1148.62956058813 0.993285589750421 0
1148.61132314683 0.993285335789786 0
1148.59308589026 0.993285081345811 0
1148.57484881838 0.993284826990732 0
1148.5566119314 0.993284572038732 0
1148.53837522891 0.993284318204206 0
1148.52013871116 0.99328406365759 0
1148.50190237808 0.993283809314605 0
1148.48366622976 0.993283554717934 0
1148.46543026619 0.993283300094722 0
1148.44719448752 0.993283045103375 0
1148.01147089028 0.99325798806145 0.00099949999999982
1147.55753699727 0.993232855467879 0.00199799999999994
1147.5393339492 0.99323260180366 0.00199799999999994
1147.5211310854 0.993232348447274 0.00199799999999994
1148.35606788347 0.993281773051986 0
1148.33783321241 0.993281518935638 0
1148.31959872615 0.99328126410849 0
1148.30136442453 0.993281009713106 0
1148.28313030797 0.993280754148969 0
1148.26489637606 0.993280499701527 0
1148.2466626288 0.993280245229088 0
1148.22842906628 0.993279990502428 0
1148.2101956885 0.993279735749761 0
1148.19196249565 0.99327948051526 0
1148.17372948751 0.993279225826177 0
1148.155496664 0.993278971339678 0
1148.13726402522 0.993278716599028 0
1148.11903157138 0.993278461261975 0
1148.10079930218 0.993278206698813 0
1148.08256721785 0.993277951538891 0
1148.06433531818 0.993277696924886 0
1148.0461036033 0.99327744194254 0
1148.02787207326 0.993277186819795 0
1148.00964072789 0.993276932129338 0
1147.99140956745 0.993276676726596 0
1147.97317859183 0.993276421641573 0
1147.95494780102 0.993276166531137 0
1147.93671719495 0.993275911623516 0
1147.91848677357 0.993275656804154 0
1147.90025653703 0.993275401616853 0
1147.8820264854 0.993275146176349 0
1147.86379661849 0.993274891279754 0
1147.84556693639 0.993274636130228 0
1147.827337439 0.993274381183 0
1147.80910812635 0.993274126210334 0
1147.79087899864 0.993273870641118 0
1147.77265005575 0.993273615389332 0
1147.75442129765 0.993273360225198 0
1147.73619272438 0.993273104921413 0
1147.71796433591 0.993272849707096 0
1147.69973613216 0.993272594694556 0
1147.68150811333 0.993272339085995 0
1147.66328027941 0.993272083565988 0
1147.64505263034 0.993271828134692 0
1147.6268251661 0.993271572791525 0
1147.60859788655 0.993271317766056 0
1147.59037079196 0.99327106202897 0
1147.5721438822 0.993270806609127 0
1147.55391715734 0.993270551049561 0
1147.53569061718 0.993270295921225 0
1147.51746426205 0.993270039967612 0
1147.49923809174 0.993269784560181 0
1147.4810121062 0.993269529240319 0
1147.46278630561 0.993269273438166 0
1147.44456068985 0.993269017954219 0
1147.42633525892 0.993268762443505 0
1147.40811001291 0.993268506678777 0
1147.3898849518 0.993268251003211 0
1147.37166007527 0.993267996100663 0
1146.87797424523 0.993223869609391 0.00099949999999982
1145.87241213635 0.993135441628134 0.00299549999999993
1145.3605680564 0.993090885281653 0.003992
1144.35509071893 0.993001593706534 0.00598199999999993
1146.31156038058 0.99317883937979 0.00199799999999994
1147.2624253926 0.993266462953017 0
1147.24420180935 0.993266206958189 0
1147.22597841087 0.993265951508908 0
1147.20775519723 0.993265695804894 0
1147.18953216871 0.993265439390633 0
1147.17130932492 0.993265183978336 0
1147.15308666612 0.99326492785544 0
1147.13486419207 0.993264672391942 0
1147.11664190306 0.993264416103698 0
1147.09841979903 0.993264160017565 0
1147.08019787996 0.993263903906081 0
1147.06197614565 0.993263648340194 0
1147.04375459628 0.993263392291729 0
1148.78173271899 0.993224672448499 0.00099949999999982
1150.50151467737 0.993185977068059 0.00199799999999994
1152.2213219937 0.993147305863668 0.00299549999999993
1155.67916003769 0.993070289483556 0.00498749999999992
1146.9527266304 0.993262113157469 0
1146.93450618979 0.993261857068901 0
1146.91628593407 0.993261601069931 0
1146.89806586324 0.993261345044537 0
1146.87984597753 0.993261088422594 0
1146.86162627671 0.993260832346646 0
1146.84340676081 0.993260576244674 0
1146.82518742986 0.993260320003357 0
1146.80696828388 0.993260063735482 0
1146.78874932294 0.993259807214082 0
1146.77053054681 0.993259551352118 0
1146.75231195574 0.993259294779366 0
1146.73409354951 0.993259038751668 0
1146.71587532832 0.993258782242034 0
1146.69765729199 0.993258526162978 0
1146.6794394407 0.993258269601622 0
1146.66122177437 0.99325801324371 0
1146.64300429305 0.993257756745227 0
1146.62478699669 0.99325750033586 0
1146.60656988526 0.993257244014465 0
1146.58835295869 0.993256987895331 0
1146.57013621731 0.993256730838714 0
1146.55191966092 0.993256474325933 0
1146.53370328943 0.993256218016109 0
1146.5154871029 0.993255961566998 0
1146.49727110125 0.993255705319677 0
1146.47905528465 0.993255448590527 0
1146.46083965315 0.993255191721742 0
1146.44262420662 0.993254935169231 0
1146.42440894512 0.993254678477853 0
1146.40619386856 0.993254421988086 0
1146.38797897712 0.993254165016328 0
1146.36976427054 0.993253908703945 0
1146.35154974905 0.993253651795244 0
1146.33333541253 0.993253395203701 0
1146.31512126114 0.993253138129011 0
1146.29690729482 0.993252881257279 0
1146.27869351342 0.993252624703057 0
1146.26047991719 0.99325236755174 0
1146.24226650581 0.993252111173727 0
1146.22405327938 0.9932518545416 0
1146.20584023816 0.993251597199305 0
1146.18762738203 0.993251340173816 0
1146.16941471091 0.99325108335062 0
1146.15120222468 0.993250826844432 0
1146.13298992359 0.993250569628052 0
1146.11477780765 0.99325031238527 0
1146.09656587678 0.993250055345678 0
1146.07835413078 0.993249798850344 0
1146.06014256981 0.993249541873523 0
1146.04193119393 0.993249284756518 0
1146.02372000318 0.993249027500252 0
1146.0055089974 0.993248770674501 0
1145.98729817664 0.993248513708705 0
1145.96908754098 0.993248256488886 0
1145.95087709026 0.993247999699726 0
1145.9326668247 0.993247742314905 0
1145.91445674434 0.993247484790292 0
1145.89624684907 0.993247227581854 0
1145.87803713876 0.993246970690219 0
1145.85982761362 0.9932467132029 0
1145.84161827346 0.993246456259369 0
1145.82340911831 0.993246199177538 0
1145.8052001484 0.993245941498265 0
1145.7869913636 0.9932456841355 0
1145.76878276384 0.993245426976091 0
1145.75057434911 0.993245169790295 0
1145.73236611955 0.99324491223758 0
1145.71415807517 0.993244654658082 0
1145.69595021567 0.993244397852254 0
1145.67774254132 0.993244140335644 0
1145.65953505198 0.993243883135139 0
1145.64132774792 0.993243625225797 0
1145.62312062894 0.993243367860111 0
1145.60491369525 0.99324310989903 0
1145.58670694647 0.993242852938738 0
1145.56850038294 0.993242595039858 0
1145.55029400447 0.993242337686106 0
1145.53208781114 0.993242080077592 0
1145.51388180287 0.993241822672518 0
1145.49567597974 0.993241565013008 0
1145.47747034169 0.99324130755652 0
1145.45926488876 0.993241049959692 0
1145.44105962107 0.99324079199494 0
1145.42285453851 0.993240534347476 0
1145.40464964109 0.993240276673434 0
1145.44344731627 0.99323419918247 0.00099949999999982
1145.54167922034 0.993216520699301 0.003992
1145.52353983936 0.993216264617595 0.003992
1145.33189688625 0.993239246261867 0
1145.31369291387 0.993238988915884 0
1145.29548912674 0.993238730860158 0
1145.27728552469 0.993238473234915 0
1145.25908210795 0.993238215013471 0
1145.24087887625 0.993237957450545 0
1145.22267582973 0.993237699519696 0
1145.20447296827 0.993237441905417 0
1145.18627029197 0.993237184036918 0
1145.16806780103 0.993236925573814 0
1145.14986549537 0.993236667311897 0
1145.1316633748 0.993236409595197 0
1145.1134614394 0.993236151623425 0
1145.095259689 0.993235894083113 0
1145.07705812395 0.993235635605044 0
1145.058856744 0.993235377784436 0
1145.04065554924 0.993235119711 0
1145.0224545398 0.993234861269426 0
1145.00425371552 0.993234603258509 0
1144.98605307648 0.993234344993129 0
1144.9678526227 0.99323408670299 0
1144.94965235409 0.993233828614216 0
1144.93145227057 0.993233570727975 0
1144.91325237236 0.993233312245977 0
1144.89505265938 0.993233053966652 0
1144.87685313146 0.993232796117251 0
1144.85865378878 0.993232537786371 0
1144.84045463131 0.993232279543712 0
1144.82225565895 0.993232021502783 0
1144.80405687202 0.993231762639224 0
1144.78585827018 0.993231504661272 0
1144.76765985369 0.993231245973906 0
1144.74946162229 0.993230987944386 0
1144.7312635763 0.993230729090844 0
1144.7130657155 0.993230470781982 0
1144.69486803986 0.993230212561173 0
1144.67667054955 0.993229953859223 0
1144.65847324454 0.993229695245191 0
1144.64027612482 0.993229436605975 0
1144.62207919024 0.993229178395861 0
1144.60388244092 0.99322891981927 0
1144.58568587687 0.993228661215657 0
1144.56748949815 0.99322840247298 0
1144.5492933047 0.993228143818991 0
1144.53109729628 0.993227885822181 0
1144.51290147333 0.993227626660747 0
1144.49470583567 0.993227367929022 0
1144.47651038319 0.99322710951371 0
1144.45831511597 0.993226850844642 0
1144.44012003397 0.993226592263729 0
1144.42192513729 0.993226333428779 0
1144.40373042577 0.993226075024507 0
1144.38553589982 0.993225815454569 0
1144.36734155899 0.993225557112932 0
1144.3491474035 0.993225298175051 0
1144.33095343322 0.993225039553808 0
1144.31275964837 0.993224780336563 0
1144.29456604866 0.993224521891764 0
1144.2763726343 0.993224262851275 0
1144.25817940548 0.993224003328768 0
1144.23998636181 0.993223744806275 0
1144.22179350329 0.993223486258335 0
1144.20360083011 0.993223227228918 0
1144.1854083424 0.993222967831606 0
1144.1672160399 0.993222709092212 0
1144.1490239227 0.993222450099326 0
1144.13083199082 0.993222191080988 0
1144.11264024421 0.993221932150459 0
1144.09444868305 0.993221672738493 0
1144.07625730712 0.99322141387005 0
1144.05806611653 0.993221154748575 0
1144.03987511127 0.993220895601208 0
1144.02168429144 0.993220636200087 0
1144.00349365678 0.993220377456287 0
1143.98530320739 0.993220118460329 0
1143.96711294344 0.993219858981315 0
1143.94892286476 0.993219599933229 0
1143.93073297145 0.993219340630888 0
1143.91254326359 0.993219081075542 0
1143.89435374098 0.993218822063599 0
1143.87616440388 0.993218562341895 0
1143.85797525212 0.993218303051132 0
1143.83978628562 0.993218043962464 0
1143.82159750465 0.993217784163916 0
1143.80340890903 0.993217524795107 0
1143.78522049869 0.993217265628661 0
1143.76703227358 0.99321700655065 0
1143.74884423381 0.993216747218911 0
1143.73065637959 0.993216487291509 0
1143.71246871066 0.993216228021987 0
1143.69428122716 0.993215968384747 0
1143.67609392897 0.993215709064029 0
1143.6579068163 0.993215449147394 0
1143.63971988891 0.993215189888685 0
1143.62153314688 0.993214930376258 0
1143.60334659026 0.993214670724575 0
1143.58516021923 0.993214410591038 0
1143.56697403336 0.993214151571182 0
1143.54878803293 0.993213891841232 0
1143.53060221788 0.993213632200393 0
1143.51241658835 0.993213372191606 0
1143.49423114414 0.99321311272655 0
1143.47604588541 0.993212852779953 0
1143.45786081205 0.993212593150129 0
1143.43967592415 0.993212333265604 0
1143.42149122154 0.993212073811502 0
1143.40330670444 0.993211813762022 0
1143.38512237268 0.993211554142768 0
1143.36693822631 0.993211294383661 0
1143.34875426547 0.993211034256273 0
1143.33057048999 0.993210774559543 0
1143.31238689995 0.993210514608541 0
1143.29420349537 0.993210254632389 0
1143.2760202762 0.993209994743944 0
1143.25783724245 0.993209734829656 0
1143.23965439426 0.993209474548155 0
1143.22147173145 0.993209214696462 0
1143.20328925404 0.993208954818369 0
1143.18510696211 0.99320869468758 0
1143.16692485555 0.993208434872339 0
1143.14874293443 0.993208174803479 0
1143.13056119881 0.993207914594467 0
1143.11237964878 0.993207654132853 0
1143.09419828408 0.993207394327926 0
1143.07601710494 0.993207133928029 0
1143.05783611103 0.99320687441345 0
1143.03965530267 0.993206613962206 0
1143.02147467985 0.993206353598057 0
1143.0032942426 0.993206093095583 0
1142.9851139908 0.993205832907751 0
1142.96693392446 0.993205572695162 0
1142.94875404354 0.993205312569913 0
1142.93057434813 0.993205052191628 0
1142.91239483811 0.993204792128962 0
1142.89421551365 0.993204531584935 0
1142.87603637476 0.993204271015208 0
1142.85785742143 0.993204010419395 0
1142.83967865348 0.99320375036712 0
1142.82150007102 0.993203489947715 0
1142.80332167415 0.993203229275243 0
1142.7851434627 0.993202969031223 0
1142.76696543672 0.993202708648377 0
1142.74878759634 0.993202447897189 0
1142.7306099414 0.993202187576847 0
1142.71243247194 0.993201927115729 0
1144.4560762557 0.993163310940298 0.00099949999999982
1147.92522074349 0.993086410129396 0.00299549999999993
1146.1634298096 0.993124459912274 0.00199799999999994
1144.40161397927 0.993162532054299 0.00099949999999982
1142.62159668395 0.993200624871954 0
1142.60342032723 0.993200363915329 0
1142.58524415611 0.993200103046024 0
1142.56706817038 0.993199842720925 0
1142.54889237036 0.993199581572674 0
1142.53071675574 0.993199321195314 0
1142.51254132657 0.993199060678227 0
1142.49436608299 0.993198799794336 0
1142.47619102492 0.993198539111816 0
1142.45801615249 0.993198278061969 0
1142.43984146561 0.993198017214858 0
1142.42166696421 0.993197756568652 0
1142.40349264851 0.993197495327296 0
1142.38531851834 0.993197234515578 0
1142.3671445737 0.993196973678627 0
1142.34897081461 0.993196712815333 0
1142.3307972411 0.993196451812454 0
1142.3126238531 0.993196191011602 0
1142.2944506507 0.993195929957328 0
1142.27627763374 0.993195669332006 0
1142.25810480246 0.993195407998345 0
1142.23993215688 0.993195146638804 0
1142.22175969688 0.993194885594424 0
1142.20358742233 0.993194624866472 0
1142.18541533341 0.993194363656488 0
1142.16724343008 0.99319410253504 0
1142.1490717123 0.993193841501576 0
1142.13090018008 0.993193580442174 0
1142.11272883337 0.993193319470933 0
1142.09455767237 0.993193058018006 0
1142.07638669689 0.993192796995251 0
1142.05821590716 0.993192535377011 0
1142.04004530305 0.993192274074981 0
1142.02187488449 0.993192012973766 0
1143.76386394705 0.993153451774898 0.00099949999999982
1145.48770789007 0.993114914651786 0.00199799999999994
1141.96738563159 0.993191229351013 0
1141.94921595539 0.993190967692421 0
1141.93104646454 0.993190707031206 0
1141.91287715948 0.993190445206742 0
1141.89470804 0.993190183925052 0
1141.87653910606 0.99318992273112 0
1141.85837035784 0.99318966105667 0
1141.84020179534 0.993189399355965 0
1141.82203341852 0.993189137743432 0
1141.80386522735 0.993188876218488 0
1141.78569722166 0.993188615123286 0
1141.76752940179 0.993188353091843 0
1141.74936176738 0.993188092058426 0
1141.73119431858 0.993187830544067 0
1141.71302705538 0.993187569117765 0
1141.69485997785 0.993187307438472 0
1141.67669308604 0.99318704561867 0
1141.65852637996 0.993186783773459 0
1141.64035985949 0.993186522243209 0
1141.62219352471 0.993186260460293 0
1141.60402737559 0.993185998764708 0
1141.58586141209 0.993185737157497 0
1141.5676956343 0.993185475296438 0
1141.54953004206 0.993185213864811 0
1141.53136463553 0.993184951952249 0
1141.51319941469 0.99318469012778 0
1141.4950343795 0.99318442839067 0
1141.47686952987 0.993184166855686 0
1141.4587048661 0.993183904498011 0
1141.44054038813 0.993183642342705 0
1141.42237609577 0.993183380615974 0
1141.40421198917 0.993183118522562 0
1141.38604806804 0.993182857199502 0
1141.36788433279 0.993182594712092 0
1141.34972078328 0.9931823326551 0
1141.33155741945 0.993182070685039 0
1141.31339424127 0.993181808803636 0
1141.29523124884 0.993181546668472 0
1141.27706844215 0.993181284507063 0
1141.25890582125 0.993181022206848 0
1141.24074338599 0.993180760335184 0
1141.22258113631 0.993180498551384 0
1141.20441907232 0.993180236514643 0
1141.18625719419 0.993179973996329 0
1141.16809550174 0.99317971190779 0
1141.14993399499 0.993179449792671 0
1141.13177267399 0.993179187538281 0
1141.11361153861 0.993178925599521 0
1141.09545058898 0.993178663293089 0
1141.07728982515 0.993178400847756 0
1141.05912924708 0.993178138489686 0
1141.04096885474 0.993177876219702 0
1141.02280864822 0.993177613696805 0
1141.00464862743 0.993177351374361 0
1140.9864887923 0.993177089254505 0
1140.968329143 0.993176826653351 0
1140.95016967936 0.993176564481378 0
1140.93201040156 0.993176301828355 0
1140.9138513094 0.993176039718185 0
1140.89569240304 0.993175777127051 0
1140.87753368254 0.993175514396994 0
1140.85937514773 0.993175252095176 0
1140.84121679878 0.993174989312782 0
1140.82305863562 0.993174726731993 0
1140.80490065825 0.99317446412508 0
1140.78674286659 0.99317420172007 0
1140.76858526068 0.993173939175167 0
1140.75042784054 0.993173676605135 0
1140.73227060616 0.993173414008424 0
1140.71411355752 0.993173151499564 0
1140.69595669473 0.993172888623716 0
1140.67780001769 0.993172626063233 0
1140.65964352643 0.993172363362862 0
1140.641487221 0.993172100523192 0
1140.62333110137 0.99317183777119 0
1140.60517516763 0.993171574765787 0
1140.58701941969 0.993171311962253 0
1140.90622590999 0.993160162715186 0.00099949999999982
1140.55071562874 0.993170786831782 0
1140.53256043823 0.993170523381751 0
1140.51440543328 0.993170261156284 0
1140.49625061408 0.993169998450507 0
1140.47809598089 0.993169735036132 0
1140.45994153345 0.993169472278347 0
1140.44178727173 0.993169209608574 0
1140.42363319603 0.993168946116291 0
1141.96142137943 0.993133639539713 0.00099949999999982
1140.38733257623 0.993168420062654 0
1140.36917905796 0.993168157175206 0
1140.35102572555 0.993167894034654 0
1140.33287257877 0.993167631550023 0
1142.13570614248 0.993128243487123 0.00099949999999982
1140.29657378694 0.993167105123283 0
1140.2784211977 0.993166842105515 0
1140.26026879435 0.993166578835373 0
1140.24211657691 0.993166315539542 0
1140.22396454528 0.993166052444415 0
1140.20581269948 0.993165789323728 0
1140.18766103955 0.993165526063673 0
1140.16950956554 0.993165262663834 0
1140.15135827728 0.993164999692894 0
1140.13320717487 0.993164736468182 0
1140.11505625835 0.993164473104286 0
1140.09690552781 0.993164209487353 0
1140.07875498309 0.993163946298347 0
1140.06060462427 0.993163682857034 0
1140.04245445132 0.993163419502863 0
1140.02430446412 0.993163156463335 0
1140.00615466301 0.99316289248977 0
1139.98800504748 0.993162629853321 0
1139.96985561802 0.993162365941015 0
1139.95170637457 0.993162102116528 0
1139.93355731694 0.99316183883389 0
1139.91540844521 0.993161575298186 0
1139.89725975935 0.993161311850203 0
1139.87911125948 0.993161048036102 0
1139.86096294545 0.993160784649526 0
1139.84281481734 0.993160521010261 0
1140.50939340993 0.993141861041362 0.00099949999999982
1141.15784927831 0.993123219454432 0.00199799999999994
1139.78839281788 0.993159731144596 0
1139.77024543309 0.993159467061206 0
1139.75209823428 0.993159203177796 0
1139.73395122134 0.993158939610288 0
1139.71580439432 0.993158675903231 0
1139.6976577533 0.993158411942317 0
1139.6795112982 0.993158148183383 0
1139.66136502903 0.993157884398539 0
1139.64321894588 0.993157620360078 0
1139.62507304851 0.993157356977367 0
1139.6069273369 0.993157093568886 0
1139.58878181138 0.99315682933903 0
1139.57063647172 0.993156565651283 0
1139.55249131815 0.993156301370053 0
1139.53434635062 0.993156037175633 0
1139.51620156894 0.993155773523754 0
1139.49805697323 0.993155509505367 0
1139.4799125635 0.993155245460066 0
1139.46176833979 0.993154981276197 0
1139.44362430191 0.993154717634613 0
1139.42548044993 0.993154453738673 0
1139.40733678412 0.993154189136008 0
1139.3891933041 0.993153925529873 0
1139.37105001012 0.993153661215638 0
1139.35290690208 0.993153397216557 0
1139.33476398006 0.993153132964432 0
1139.31662124397 0.993152868912921 0
1139.2984786937 0.993152605176762 0
1139.28033632942 0.993152340960313 0
1139.26219415118 0.993152076603787 0
1139.24405215893 0.99315181233577 0
1139.22591035265 0.993151548154575 0
1139.20776873254 0.993151283379455 0
1139.18962729828 0.993151019487358 0
1139.17148605005 0.99315075511521 0
1139.15334498783 0.993150490716915 0
1139.13520411168 0.993150226178701 0
1139.11706342136 0.993149962296844 0
1139.09892291725 0.993149697366007 0
1139.08078259909 0.993149433090935 0
1139.06264246686 0.993149168903149 0
1139.04450252059 0.993148904576258 0
1139.02636276043 0.993148639882505 0
1139.00822318628 0.993148375389896 0
1138.99008379804 0.993148111212521 0
1138.97194459599 0.993147846213137 0
1138.9538055799 0.993147581869858 0
1138.93566674985 0.993147317273266 0
1138.81869891647 0.993142776065605 0.00099949999999982
1138.68361773642 0.993138236857372 0.00199799999999994
1138.78246145659 0.993142247438656 0.00099949999999982
1138.76433942079 0.993141983769744 0.00099949999999982
1138.74621757054 0.993141719394372 0.00099949999999982
1138.61117336659 0.993137181555557 0.00199799999999994
1138.59306810804 0.993136917483546 0.00199799999999994
1138.57496303506 0.993136653843826 0.00199799999999994
1138.67375353249 0.993140663203764 0.00099949999999982
1138.75438196513 0.99314467188042 0
1138.73624518065 0.993144406998611 0
1138.71810858214 0.993144142430831 0
1138.69997216977 0.993143877383034 0
1138.68183594331 0.993143612990661 0
1138.39249502534 0.993135907160156 0.00099949999999982
1138.37437518717 0.993135642878112 0.00099949999999982
1138.35625553474 0.993135378221403 0.00099949999999982
1138.60931432246 0.993142553534003 0
1138.59117902618 0.993142288671076 0
1138.57304391591 0.993142023895964 0
1138.55490899183 0.993141758640163 0
1138.53677425394 0.993141493358286 0
1138.51863970195 0.993141228845654 0
1138.50050533616 0.993140963512295 0
1138.48237115648 0.993140698379302 0
1138.46423716298 0.993140433107274 0
1138.44610335535 0.993140168604329 0
1138.42796973398 0.993139903053218 0
1138.40983629867 0.993139638043735 0
1138.39170304933 0.993139373234909 0
1138.37356998618 0.993139107833526 0
1138.35543710907 0.993138842859608 0
1138.33730441807 0.993138577632395 0
1138.31917191336 0.99313831192532 0
1138.30103959465 0.993138046987145 0
1139.65288907485 0.993105960275364 0.00099949999999982
1138.26478249712 0.993137516790337 0
1138.24665073666 0.993137251319672 0
1138.22851916239 0.993136985823644 0
1138.21038777411 0.993136720868183 0
1138.19225657206 0.993136455205885 0
1138.17412555622 0.993136189631525 0
1138.1559947265 0.993135924257508 0
1138.13786408287 0.993135658971778 0
1138.11973362537 0.993135393546563 0
1138.10160335392 0.993135128321726 0
1138.08347326874 0.993134862502936 0
1138.06534336955 0.99313459745341 0
1138.04721365654 0.99313433181094 0
1138.81569004972 0.993113558959798 0.00099949999999982
1138.01096184994 0.993133801000546 0
1137.99283269543 0.993133534938884 0
1137.97470372693 0.993133269759578 0
1137.95657494478 0.993133003645715 0
1137.41059665731 0.993054752191769 0.00099949999999982
1136.84651449192 0.992976229026206 0.00199799999999994
1137.90220950236 0.99313220747237 0
1137.88408146459 0.99313194148169 0
1137.86595361311 0.9931316754641 0
1137.84782594771 0.993131409989249 0
1137.82969846848 0.993131144260826 0
1137.81157117538 0.993130878620141 0
1137.7934440685 0.993130612725502 0
1137.7753171478 0.993130346919595 0
1137.75719041321 0.993130081313815 0
1137.73906386489 0.993129815227921 0
1137.72093750265 0.993129549683891 0
1137.70281132677 0.993129283319294 0
1137.6846853369 0.993129017950217 0
1137.66655953341 0.993128751533106 0
1137.64843391596 0.993128485998432 0
1137.63030848495 0.993128219416476 0
1137.61218323987 0.993127954169794 0
1137.59405818115 0.993127687762378 0
1137.57593330858 0.993127421896408 0
1137.55780862221 0.993127155891193 0
1137.53968412213 0.993126889632913 0
1137.52155980821 0.993126623689242 0
1137.50343568051 0.993126357604917 0
1137.48531173891 0.993126091835651 0
1137.46718798361 0.993125825473077 0
1137.44906441471 0.993125558857911 0
1137.43094103204 0.993125292669665 0
1137.41281783561 0.993125026456106 0
1137.3946948253 0.993124760556797 0
1137.3765720014 0.99312449383667 0
1137.35844936363 0.993124227885004 0
1137.34032691212 0.993123961567219 0
1137.32220464692 0.993123695109764 0
1137.30408256789 0.993123428966807 0
1137.28596067493 0.993123163137207 0
1137.26783896842 0.993122896261292 0
1137.24971744818 0.993122629813191 0
1137.23159611403 0.993122363906383 0
1137.21347496629 0.99312209706511 0
1137.19535400472 0.993121830879069 0
1137.17723322946 0.993121564326948 0
1137.15911264045 0.993121297861592 0
1137.14099223776 0.993121031257548 0
1137.12287202143 0.993120764512653 0
1137.10475199125 0.993120498309787 0
1137.08663214731 0.993120231853827 0
1137.06851248983 0.993119964805174 0
1137.0503930186 0.993119698296614 0
1137.0322737335 0.993119432102791 0
1137.01415463475 0.993119165316372 0
1136.99603572234 0.993118898503312 0
1136.97791699612 0.993118632117455 0
1136.95979845627 0.99311836525236 0
1136.9416801026 0.993118098814658 0
1136.92356193535 0.993117831784061 0
1136.90544395431 0.993117565294492 0
1136.8873261596 0.993117298437992 0
1136.86920855124 0.99311703155606 0
1136.85109112914 0.993116764874818 0
1136.83297389338 0.993116497940224 0
1136.81485684407 0.993116230753446 0
1136.79673998112 0.993115963766581 0
1136.77862330429 0.993115697434743 0
1136.76050681374 0.993115430623067 0
1136.74239050961 0.993115163444993 0
1136.72427439161 0.993114897035185 0
1136.70615846008 0.9931146296906 0
1136.68804271485 0.993114362775087 0
1136.66992715594 0.993114095833146 0
1136.65181178338 0.99311382875135 0
1136.63369659718 0.99311356164371 0
1136.61558159744 0.993113294282644 0
1136.59746678395 0.993113027462981 0
1136.57935215687 0.993112760163902 0
1136.56123771609 0.993112493178992 0
1136.54312346157 0.993112226280677 0
1136.52500939349 0.993111958902907 0
1136.50689551184 0.993111691499251 0
1136.48878181626 0.993111425090157 0
1136.47066830713 0.993111157634783 0
1136.45255498441 0.993110890266366 0
1136.43444184807 0.993110622984847 0
1136.41632889806 0.993110355790458 0
1136.39821613444 0.993110088457364 0
1136.38010355724 0.99310982098434 0
1136.36199116631 0.993109553939186 0
1136.34387896174 0.993109286640541 0
1136.32576694349 0.993109019429406 0
1136.30765511182 0.993108751512166 0
1136.28954346643 0.993108484362148 0
1136.27143200754 0.99310821661933 0
1136.25332073508 0.993107949076904 0
1136.23520964879 0.993107682189187 0
1136.21709874901 0.993107414368235 0
1136.19898803568 0.99310714674758 0
1136.18087750882 0.993106878987551 0
1136.16276716825 0.993106611768374 0
1136.14465701408 0.993106344183085 0
1136.12654704642 0.993106076344685 0
1136.10843726508 0.993105808933846 0
1136.09032767013 0.993105541383768 0
1136.07221826157 0.9931052738074 0
1136.05410903957 0.993105005750896 0
1136.03600000383 0.993104738462831 0
1136.01789115459 0.993104470580709 0
1135.99978249191 0.993104202446647 0
1135.98167401561 0.993103934853236 0
1135.96356572555 0.99310366757355 0
1135.94545762196 0.993103399701108 0
1135.92734970466 0.993103132255299 0
1135.90924197401 0.993102863877338 0
1135.89113442987 0.993102595813058 0
1135.87302707209 0.99310232817617 0
1135.85491990076 0.993102060286237 0
1135.83681291583 0.993101792483318 0
1135.8187061174 0.993101524428144 0
1135.80059950547 0.993101256347184 0
1135.78249307971 0.993100989146347 0
1135.76438684046 0.993100721012104 0
1135.74628078773 0.993100452852488 0
1135.72817492156 0.993100184553008 0
1135.71006924187 0.993099916454193 0
1135.69196374871 0.993099648215838 0
1135.67385844192 0.993099380405611 0
1135.65575332175 0.993099111888002 0
1135.63764838801 0.993098843911484 0
1135.61954364064 0.99309857602204 0
1135.6014390797 0.993098307993319 0
1135.58333470532 0.993098039598453 0
1135.56523051734 0.993097771630719 0
1135.21594790208 0.993085680006972 0.00099949999999982
1135.19786002657 0.993085412074325 0.00099949999999982
1135.17977233733 0.993085143771745 0.00099949999999982
1135.49283687216 0.99309669889848 0
1135.47473361652 0.993096430346602 0
1135.45663054747 0.9930961617687 0
1135.43852766456 0.993095894411748 0
1135.42042496829 0.99309562566786 0
1135.40232245846 0.993095357464652 0
1135.38422013508 0.993095089235856 0
1135.36611799852 0.993094819960769 0
1135.3480160485 0.993094551452697 0
1135.3299142849 0.99309428325865 0
1135.31181270763 0.993094015265345 0
1135.29371131704 0.99309374633823 0
1136.13706446139 0.99307151102142 0.00099949999999982
1136.96234151331 0.993049296439053 0.00199799999999994
1136.10090140323 0.993070974853576 0.00099949999999982
1136.92619689983 0.993048762288899 0.00199799999999994
1135.20324934258 0.993092404078097 0
1135.18514907081 0.993092135334109 0
1135.16704898554 0.993091866791546 0
1135.14894908674 0.993091598336171 0
1135.13084937449 0.993091329627797 0
1135.11274984876 0.993091061006574 0
1135.09465050959 0.993090792245872 0
1135.07655135691 0.993090523685887 0
1135.05845239076 0.993090254986327 0
1135.04035361118 0.993089986146786 0
1135.02225501811 0.993089717508452 0
1135.00415661175 0.99308944827718 0
1134.98605839193 0.993089179473233 0
1135.66756536274 0.993070377737 0.00099949999999982
1136.33099943092 0.993051594816966 0.00199799999999994
1135.63140870935 0.993069841189445 0.00099949999999982
1134.9136955867 0.993088104289446 0
1134.89559829943 0.993087835467975 0
1134.87750119861 0.993087566846814 0
1134.85940428462 0.993087297179716 0
1134.84130755693 0.993087028959248 0
1134.82321101596 0.993086759579679 0
1134.80511466154 0.993086490627078 0
1134.78701849357 0.993086221988949 0
1134.7689225122 0.993085952870312 0
1134.75082671752 0.99308568349936 0
1134.73273110938 0.993085414555675 0
1134.71463568787 0.993085145359032 0
1134.69654045302 0.993084876022516 0
1134.67844540468 0.993084607113882 0
1134.66035054293 0.993084337952301 0
1134.64225586774 0.993084068877356 0
1134.6241613792 0.993083799549551 0
1134.60606707739 0.993083529969456 0
1134.58797296199 0.993083261269492 0
1134.56987903338 0.993082991523629 0
1134.55178529126 0.993082722544698 0
1134.53369173581 0.993082453086538 0
1134.94092488995 0.993069625359593 0.00099949999999982
1134.92284764879 0.99306935650724 0.00099949999999982
1134.47942636973 0.993081645439769 0
1134.46133356075 0.993081375536648 0
1134.44324093837 0.993081106174223 0
1134.42514850261 0.993080836785581 0
1134.40705625339 0.99308056759693 0
1134.38896419092 0.993080297816093 0
1134.37087231503 0.99308002846181 0
1134.35278062583 0.993079758855101 0
1134.33468912322 0.993079489448745 0
1134.31659780734 0.99307921967578 0
1134.29850667798 0.993078950443356 0
1134.2804157354 0.993078680505631 0
1134.26232497948 0.993078410880928 0
1134.24423441023 0.993078141230455 0
1134.22614402764 0.993077871553675 0
1134.20805383181 0.993077601624217 0
1134.18996382253 0.993077332234797 0
1134.1718739999 0.993077062592293 0
1134.15378436395 0.993076792810333 0
1134.13569491461 0.993076523229087 0
1134.11760565201 0.993076253281904 0
1134.09951657607 0.993075983535256 0
1134.0814276868 0.993075713762051 0
1134.06333898415 0.993075444075884 0
1134.04525046835 0.99307517379732 0
1134.0271621391 0.993074904285698 0
1134.00907399657 0.993074634294359 0
1133.99098604074 0.993074364389952 0
1133.97289827164 0.993074094346098 0
1133.95481068936 0.993073824049469 0
1133.93672329366 0.993073554406709 0
1133.91863608472 0.993073284284703 0
1133.90054906236 0.993073014589323 0
1133.88246222663 0.993072744754396 0
1133.86437557775 0.993072474326953 0
1133.8462891156 0.993072204213658 0
1133.82820284014 0.99307193418686 0
1133.81011675138 0.993071664133903 0
1133.79203084936 0.993071393941562 0
1133.77394513408 0.993071123722206 0
1133.75585960564 0.993070853251132 0
1133.73777426379 0.993070583433154 0
1133.71968910861 0.993070313361898 0
1133.7016041402 0.993070043038877 0
1133.6835193584 0.993069773141778 0
1133.66543476345 0.993069502539614 0
1133.64735035516 0.993069232477317 0
1133.62926613366 0.993068962048908 0
1133.6111820989 0.993068691707834 0
1133.59309825093 0.993068421226871 0
1133.57501458964 0.99306815105943 0
1133.55693111508 0.993067880752825 0
1133.53884782731 0.993067610193159 0
1133.52076472637 0.99306733960792 0
1133.50268181224 0.993067068995892 0
1133.48459908489 0.99306679847097 0
1133.46651654412 0.993066528486047 0
1133.44843419014 0.993066257908739 0
1133.43035202288 0.993065987531369 0
1133.41227004254 0.993065716562451 0
1133.39418824904 0.993065445793118 0
1133.37610664223 0.993065175450826 0
1133.3580252222 0.993064904855349 0
1133.33994398894 0.993064634233698 0
1133.32186294238 0.993064363812509 0
1133.30378208273 0.993064092799266 0
1133.28570140976 0.993063822438254 0
1133.26762092366 0.993063551485327 0
1133.24954062436 0.993063280732673 0
1133.23146051183 0.993063010067232 0
1133.21338058615 0.993062739149207 0
1133.19530084733 0.993062468204428 0
1133.17722129529 0.993062197459909 0
1133.15914192999 0.993061926802404 0
1133.1410627514 0.993061656232173 0
1133.12298375952 0.993061385635713 0
1133.10490495443 0.99306111478582 0
1133.08682633636 0.993060843344573 0
1133.06874790522 0.993060572103495 0
1133.05066966077 0.993060301514899 0
1133.0325916033 0.99306003010777 0
1133.01451373257 0.993059759354076 0
1132.99643604863 0.993059488460363 0
1132.97835855143 0.993059217652912 0
1132.65536937216 0.993049362700058 0.00099949999999982
1131.99134787765 0.993029855075384 0.00299549999999993
1131.65034791866 0.993019931789326 0.003992
1132.27825958919 0.993038945440196 0.00199799999999994
1132.58316814311 0.993048281254393 0.00099949999999982
1132.56510768962 0.993048010250391 0.00099949999999982
1132.85190626633 0.99305732081981 0
1132.83383026309 0.993057049690627 0
1132.81575444665 0.993056778647336 0
1132.79767881716 0.993056507126037 0
1132.77960337448 0.993056236030396 0
1132.76152811848 0.99305596524868 0
1132.74345304946 0.993055693647705 0
1132.7253781673 0.993055422360717 0
1132.70730347212 0.993055150707632 0
1132.6892289636 0.993054879933316 0
1132.67115464199 0.993054608454561 0
1132.6530805073 0.99305433694897 0
1132.63500655949 0.993054065530432 0
1132.61693279848 0.993053794312229 0
1132.59885922441 0.993053522727395 0
1132.58078583727 0.993053251116919 0
1132.56271263699 0.993052979706629 0
1132.54463962353 0.993052708382868 0
1132.52656679711 0.993052436467251 0
1132.50849415752 0.99305216509095 0
1132.49042170472 0.993051893801619 0
1132.47234943872 0.993051622486027 0
1132.45427735982 0.993051350352498 0
1132.43620546768 0.993051079097393 0
1132.41813376252 0.993050807250692 0
1132.40006224422 0.993050535716982 0
1132.38199091291 0.993050263817267 0
1134.09179991746 0.993012606603225 0.00099949999999982
1135.78356272729 0.992974973321554 0.00199799999999994
1137.47535064687 0.992937364364882 0.00299549999999993
1135.74749154216 0.992974432986234 0.00199799999999994
1139.1491429268 0.992899510578016 0.003992
1140.84099018691 0.992861950185797 0.00498749999999992
1142.53286247571 0.992824414458572 0.00598199999999993
1142.51488773472 0.992824147798339 0.00598199999999993
1147.62655620493 0.992712216867723 0.00895949999999979
1144.18884933335 0.992786369804137 0.0069754999999998
1147.59068881882 0.992711686864117 0.00895949999999979
1144.15294648371 0.992785836678826 0.0069754999999998
1140.71515480713 0.99286007600551 0.00498749999999992
1133.85746202939 0.993009088296999 0.00099949999999982
1133.83940923112 0.993008817112922 0.00099949999999982
1132.09334439701 0.993045921972896 0
1132.07527623862 0.993045649401334 0
1132.05720826713 0.993045377481837 0
1132.03914048247 0.993045105762379 0
1132.02107288498 0.993044833112155 0
1132.00300547433 0.993044561340191 0
1131.98493825073 0.993044288976262 0
1131.96687121394 0.993044017264758 0
1131.94880436425 0.993043744735357 0
1131.93073770159 0.993043472406164 0
1131.91267122583 0.993043200389746 0
1131.89460493702 0.993042928233667 0
1131.87653883517 0.993042656051297 0
1131.85847292012 0.993042384295042 0
1131.84040719211 0.993042111834137 0
1131.82234165128 0.99304183900739 0
1131.8042762973 0.99304156705923 0
1131.78621113046 0.993041294293126 0
1131.76814615061 0.993041021953336 0
1131.75008135775 0.993040749587172 0
1131.7320167516 0.993040477985905 0
1131.71395233273 0.993040204775664 0
1131.69588810066 0.99303993289576 0
1131.6778240556 0.993039660424169 0
1131.65976019763 0.993039387700062 0
1131.64169652668 0.9930391151758 0
1131.62363304275 0.993038842625532 0
1131.60556974581 0.993038570161948 0
1131.5875066359 0.993038297558721 0
1131.56944371295 0.993038025155498 0
1131.55138097711 0.993037752273533 0
1131.53331842833 0.99303747959175 0
1131.51525606647 0.993037207222714 0
1131.49719389167 0.993036934488156 0
1131.47913190393 0.99303666172707 0
1131.46107010321 0.993036389053039 0
1131.44300848943 0.99303611657875 0
1131.42494706265 0.99303584396491 0
1131.40688582295 0.993035571098759 0
1131.38882477046 0.993035297866947 0
1131.37076390481 0.993035025626594 0
1131.35270322625 0.993034752681324 0
1131.33464273479 0.993034479709618 0
1131.31658243034 0.993034206938271 0
1131.29852231289 0.993033934253176 0
1131.2804623825 0.993033661315621 0
1131.26240263915 0.993033388465391 0
1131.2443430828 0.99303311570155 0
1131.22628371374 0.993032842119438 0
1131.20822453168 0.993032569303162 0
1131.1901655366 0.993032296572944 0
1131.1721067287 0.993032023252117 0
1131.15404810786 0.993031750243455 0
1131.13598967401 0.993031477434067 0
1131.1179314271 0.993031204712356 0
1131.09987336744 0.993030931172606 0
1131.0818154949 0.993030657945679 0
1131.06375780941 0.993030384918571 0
1131.04570031109 0.993030111525444 0
1131.02764299962 0.993029839010898 0
1131.00958587533 0.993029565565849 0
1130.99152893823 0.99302929209413 0
1130.97347218824 0.993029018821713 0
1130.95541562528 0.993028745749766 0
1130.93735924936 0.993028472651229 0
1130.91930306065 0.993028199074056 0
1130.90124705894 0.993027926036037 0
1132.46479643541 0.992992610038306 0.00099949999999982
1134.01031493754 0.992957318827876 0.00199799999999994
1135.55585854004 0.992922052613164 0.00299549999999993
1137.10142721584 0.992886811088126 0.003992
1133.95626476276 0.992956503535483 0.00199799999999994
1135.50183592126 0.992921239523894 0.00299549999999993
1137.04743215201 0.992885998907755 0.003992
1140.15666581632 0.992815862670511 0.00598199999999993
1141.70232793798 0.992780695465668 0.0069754999999998
1143.24801502472 0.992745553907986 0.00796799999999998
1136.97553070889 0.992884918218932 0.003992
1131.98324409672 0.9929824471993 0.00199849999999979
1132.24856481157 0.992989341217608 0.00099949999999982
1130.64880748531 0.993024102511652 0
1130.63075428711 0.993023828852607 0
1130.61270127591 0.993023555619295 0
1130.59464845209 0.993023281342854 0
1130.57659581535 0.993023007830633 0
1130.55854336559 0.993022734631175 0
1130.54049110313 0.993022460501517 0
1130.5224390277 0.993022187136415 0
1130.50438713946 0.993021913293181 0
1130.48633543837 0.99302163953625 0
1130.46828392465 0.993021365187794 0
1130.45023259809 0.993021091379005 0
1130.4321814587 0.993020817542922 0
1130.41413050649 0.993020543680942 0
1130.39607974129 0.993020270244323 0
1130.37802916339 0.993019995990174 0
1130.35997877269 0.993019722049027 0
1130.34192856909 0.993019448307283 0
1130.32387855274 0.993019174199767 0
1130.30582872342 0.993018900631706 0
1130.28777908127 0.993018626697867 0
1130.26972962641 0.993018352398816 0
1130.25168035865 0.993018078637939 0
1130.2336312781 0.993017804511702 0
1130.21558238479 0.993017530359977 0
1130.19753367862 0.993017256406683 0
1130.1794851598 0.993016981862948 0
1130.16143682803 0.993016708196879 0
1130.14338868337 0.993016434278209 0
1130.12534072613 0.993016159542224 0
1130.10729295618 0.993015885118543 0
1130.08924537337 0.993015611120759 0
1130.07119797766 0.993015337209039 0
1130.0531507693 0.993015062593454 0
1130.03510374801 0.993014788742519 0
1130.01705691399 0.993014514300102 0
1129.99901026709 0.993014240282873 0
1129.98096380744 0.993013965900836 0
1129.96291753512 0.99301369126628 0
1129.94487145001 0.993013416944566 0
1129.92682555221 0.993013142369896 0
1129.90877984146 0.99301286844747 0
1129.89073431807 0.993012593707694 0
1129.87268898203 0.993012318940876 0
1129.85464383311 0.993012044825981 0
1129.83659887147 0.99301177023302 0
1129.81855409704 0.993011495839006 0
1129.80050950994 0.993011221080131 0
1129.78246511009 0.993010946520153 0
1129.76442089735 0.993010672386273 0
1129.74637687199 0.993010397435157 0
1129.7283330337 0.993010123361018 0
1129.71028938281 0.993009848357561 0
1129.6922459192 0.993009573665714 0
1129.67420264287 0.993009298948527 0
1129.65615955371 0.993009024543195 0
1129.63811665196 0.993008749433852 0
1129.62007393743 0.993008474862325 0
1129.60203141021 0.993008200038992 0
1129.58398907025 0.993007925302127 0
1129.5659469174 0.993007650990624 0
1129.54790495199 0.993007375748932 0
1129.52986317387 0.993007100933148 0
1129.51182158303 0.993006826090305 0
1129.49378017947 0.993006551221337 0
1129.47573896314 0.993006276552524 0
1129.45769793414 0.993006001517997 0
1129.43965709249 0.993005726456816 0
1130.85643726394 0.992972893904706 0.00099949999999982
1132.25520171273 0.992940085447009 0.00199799999999994
1132.23719307053 0.992939811991918 0.00199799999999994
1130.80237743075 0.992972071003286 0.00099949999999982
1132.20116945307 0.992939264900452 0.00199799999999994
1130.7663361755 0.992971522822736 0.00099949999999982
1132.16514658272 0.99293871724385 0.00199799999999994
1134.9808252871 0.992873453616493 0.003992
1133.54599733282 0.99290566431442 0.00299549999999993
1133.52800588337 0.992905391776232 0.00299549999999993
1133.51001462023 0.992905118443187 0.00299549999999993
1133.49202354364 0.992904844954072 0.00299549999999993
1133.47403265369 0.99290457237037 0.00299549999999993
1132.03914480903 0.992936802078381 0.00199799999999994
1129.16928809113 0.99300160373728 0
1129.15125024411 0.993001328705012 0
1129.13321258434 0.993001053647689 0
1129.11517511209 0.993000777886011 0
1129.09713782719 0.993000502549047 0
1129.07910072956 0.99300022741129 0
1129.06106381942 0.992999951683553 0
1129.04302709644 0.992999676831773 0
1129.02499056084 0.992999401389187 0
1129.00695421252 0.992999126146307 0
1128.98891805184 0.99299884997364 0
1128.9708820785 0.992998574564378 0
1128.95284629242 0.992998299355478 0
1128.93481069362 0.992998024119672 0
1128.91677528222 0.992997748518281 0
1128.89874005826 0.992997472778272 0
1129.44879068824 0.992981740727944 0.00099949999999982
1128.86267719971 0.992996921662381 0
1128.84464253768 0.992996646519915 0
1128.82660806311 0.992996370673826 0
1128.80857377597 0.992996094914975 0
1128.79053967609 0.992995819580272 0
1128.77250576366 0.992995543767915 0
1128.7544720387 0.992995267816076 0
1128.73643850103 0.992994992402259 0
1128.71840515077 0.992994716623293 0
1128.70037198797 0.992994440705314 0
1128.6823390125 0.992994165098847 0
1128.66430622442 0.992993889354044 0
1128.64627362376 0.992993613469218 0
1128.62824121038 0.992993338009667 0
1128.61020898464 0.992993061507433 0
1128.59217694626 0.992992785769173 0
1128.5741450952 0.992992510117208 0
1128.55611343164 0.992992233987536 0
1128.53808195549 0.992991958057264 0
1128.52005066668 0.992991682326552 0
1128.50201956526 0.992991406456408 0
1128.48398865127 0.992991130445848 0
1128.46595792463 0.9929908546356 0
1128.44792738559 0.992990578121665 0
1128.42989703399 0.992990302032172 0
1128.41186686973 0.99299002625495 0
1128.39383689291 0.99298975011318 0
1128.37580710356 0.992989473944748 0
1128.35777750154 0.992989198088707 0
1128.33974808703 0.992988921754374 0
1128.32171886004 0.99298864539303 0
1128.30368982036 0.992988369570288 0
1128.28566096824 0.992988093043941 0
1128.26763230353 0.992987816942583 0
1128.24960382643 0.992987540250307 0
1128.23157553658 0.992987264547025 0
1128.21354743415 0.992986988366108 0
1128.19551951938 0.992986711481818 0
1128.17749179201 0.992986435360546 0
1128.15946425223 0.992986158648604 0
1128.14143689968 0.99298588292622 0
1128.12340973457 0.992985606613351 0
1128.10538275712 0.992985329709427 0
1128.08735596699 0.992985053681523 0
1128.06932936444 0.99298477695015 0
1128.05130294923 0.992984500869386 0
1128.03327672161 0.992984224085163 0
1128.01525068134 0.992983947951943 0
1127.99722482858 0.992983671340831 0
1127.97919916329 0.992983394815545 0
1127.9611736857 0.992983117699758 0
1127.94314839547 0.992982841460212 0
1127.92512329282 0.992982564629984 0
1127.90709837763 0.992982288112336 0
1127.88907364997 0.992982011341844 0
1127.87104910987 0.992981734544799 0
1127.85302475719 0.992981458060595 0
1127.83500059208 0.992981181210599 0
1127.8169766144 0.992980904672796 0
1127.79895282425 0.992980627883411 0
1127.78092922142 0.99298035163106 0
1127.76290580625 0.992980074450048 0
1127.74488257871 0.992979797354897 0
1127.72685953871 0.992979520458987 0
1127.70883668625 0.992979243536308 0
1127.69081402115 0.992978967152251 0
1127.67279154368 0.992978689951482 0
1127.65476925386 0.992978412724389 0
1127.63674715141 0.992978136259835 0
1127.6187252364 0.992977859543379 0
1127.60070350906 0.99297758223667 0
1127.58268196937 0.992977304903986 0
1127.56466061707 0.992977028333354 0
1127.54663945236 0.992976751172866 0
1127.52861847529 0.992976473872945 0
1127.51059768569 0.992976196997713 0
1127.4925770837 0.992975919757366 0
1127.47455666907 0.992975643167626 0
1127.45653644202 0.992975365987514 0
1127.43851640258 0.992975088667648 0
1127.42049655077 0.992974811321129 0
1127.40247688655 0.992974534061738 0
1127.38445740992 0.992974256775454 0
1127.36643812076 0.992973979801356 0
1127.34841901921 0.992973702461801 0
1127.33040010526 0.992973425095717 0
1127.31238137875 0.992973148154441 0
1127.29436283987 0.992972870735938 0
1127.27634448864 0.992972593178047 0
1127.25832632492 0.992972316043951 0
1127.24030834891 0.992972038320231 0
1127.22229056024 0.99297176158491 0
1127.20427295938 0.992971483582105 0
1127.18625554616 0.992971206004754 0
1127.16823832034 0.992970929076913 0
1127.1502212821 0.992970651671697 0
1127.13220443155 0.992970373900978 0
1127.11418776858 0.992970096442467 0
1127.09617129328 0.992969818732762 0
1127.07815500553 0.992969541334165 0
1127.06013890537 0.992969263796128 0
1127.04212299294 0.992968985892974 0
1127.02410726806 0.992968708414943 0
1127.006091731 0.992968430233838 0
1126.98807638135 0.992968153153778 0
1126.97006121927 0.992967875595614 0
1126.95204624482 0.992967597899104 0
1126.93403145812 0.992967319836622 0
1126.91601685904 0.99296704208667 0
1126.89800244748 0.992966764648721 0
1126.87998822356 0.992966486845265 0
1126.86197418725 0.992966209128271 0
1126.84396033875 0.992965930821207 0
1126.82594667778 0.992965653277323 0
1126.80793320447 0.992965375368261 0
1126.78991991891 0.992965097206596 0
1126.77190682093 0.992964819469649 0
1126.75389391055 0.992964541705862 0
1126.73588118788 0.992964263578553 0
1126.71786865269 0.992963986099815 0
1126.69985630519 0.992963708031713 0
1126.68184414538 0.992963429936695 0
1126.66383217319 0.992963152040399 0
1126.6458203887 0.992962873892544 0
1126.62780879191 0.992962595718092 0
1126.60979738271 0.992962317855123 0
1126.59178616119 0.99296203974018 0
1126.5737751273 0.992961761711904 0
1126.55576428114 0.992961483431347 0
1126.53775362275 0.992961205011062 0
1126.51974315188 0.99296092724108 0
1126.50173286892 0.992960648429652 0
1126.48372277358 0.992960370381602 0
1126.46571286595 0.992960092080875 0
1126.4477031459 0.992959814091405 0
1126.42969361366 0.99295953551248 0
1126.41168426897 0.992959257582499 0
1126.39367511208 0.992958978950936 0
1126.37566614285 0.992958700742843 0
1126.35765736131 0.992958422395278 0
1126.33964876747 0.992958144021152 0
1126.32164036149 0.992957865170125 0
1126.30363214318 0.992957586856202 0
1126.28562411259 0.992957308402724 0
1126.26761626967 0.992957030035781 0
1126.46548246153 0.992948792115333 0.00099949999999982
1126.44749085951 0.992948514551483 0.00099949999999982
1126.21360798402 0.992956194651844 0
1126.19560089163 0.992955916741741 0
1126.17759398718 0.992955637565659 0
1126.15958727047 0.992955358926706 0
1126.14158074147 0.992955080373339 0
1126.12357440019 0.992954801793522 0
1126.10556824658 0.992954523299488 0
1126.08756228069 0.992954244667447 0
1126.06955650258 0.992953965895014 0
1126.05155091223 0.992953687096356 0
1126.03354550975 0.992953408045605 0
1126.01554029492 0.992953129531846 0
1125.99753526788 0.992952850654207 0
1125.97953042847 0.992952572199719 0
1125.96152577685 0.99295229326778 0
1125.94352131308 0.992952014197521 0
1125.92551703691 0.992951735776569 0
1125.90751294867 0.992951456427011 0
1125.88950904804 0.992951177952741 0
1125.87150533531 0.992950898662957 0
1125.85350181016 0.992950620248342 0
1125.83549847288 0.992950341018141 0
1125.81749532335 0.992950062099509 0
1125.79949236153 0.992949783266578 0
1125.7814895876 0.992949503957655 0
1125.76348700144 0.992949224958781 0
1125.745484603 0.992948946046245 0
1125.7274823923 0.992948667107515 0
1125.70948036946 0.992948387804056 0
1125.69147853444 0.992948108586982 0
1125.67347688717 0.992947829567733 0
1125.65547542773 0.99294755029737 0
1125.63747415601 0.992947271338696 0
1125.61947307226 0.992946991677025 0
1125.60147217619 0.992946712777087 0
1125.58347146789 0.992946433625312 0
1125.56547094745 0.992946154222028 0
1125.54747061483 0.992945874904667 0
1125.52947047003 0.992945595560691 0
1125.51147051299 0.992945316415685 0
1125.49347074373 0.992945037131278 0
1125.47547116224 0.992944757932905 0
1125.45747176871 0.992944478144152 0
1125.43947256287 0.992944199118214 0
1125.42147354496 0.992943919389302 0
1125.40347471491 0.99294363985974 0
1125.38547607272 0.992943360302445 0
1125.36747761828 0.992943081057357 0
1125.34947935167 0.992942801560279 0
1125.33148127293 0.992942521923996 0
1125.31348338188 0.992942242823783 0
1125.29548567863 0.992941963359436 0
1125.27748816338 0.992941683305852 0
1125.2594908358 0.99294140423844 0
1125.24149369611 0.992941124468802 0
1125.22349674432 0.992940844673209 0
1125.20549998052 0.992940564625122 0
1125.18750340456 0.992940285001295 0
1125.16950701639 0.992940005463146 0
1125.15151081606 0.992939725786245 0
1125.13351480362 0.992939445969513 0
1125.11551897899 0.992939166351659 0
1125.09752334218 0.992938886707273 0
1125.07952789334 0.992938606586007 0
1125.06153263237 0.992938326776019 0
1125.04353755923 0.992938047051293 0
1125.02554267396 0.992937767188134 0
1125.00754797661 0.992937487185282 0
1124.98955346702 0.99293720760634 0
1124.97155914544 0.992936927325635 0
1124.95356501179 0.992936647243251 0
1124.93557106592 0.992936367584456 0
1124.91757730803 0.992936087335653 0
1124.89958373789 0.992935807737039 0
1124.88159035585 0.992935527097207 0
1124.86359716165 0.992935247219526 0
1124.84560415529 0.992934967315329 0
1124.82761133694 0.992934686933868 0
1124.80961870635 0.992934407201142 0
1124.79162626366 0.992934127104336 0
1124.7736340089 0.992933846868744 0
1124.755641942 0.992933566830891 0
1124.7376500631 0.992933286428692 0
1124.7196583721 0.992933006226267 0
1124.70166686906 0.992932725883569 0
1124.68367555382 0.992932445964457 0
1124.66568442654 0.992932165568325 0
1124.64769348724 0.992931885146457 0
1124.62970273587 0.992931604810175 0
1124.6117121724 0.992931324558925 0
1124.59372179687 0.992931044169711 0
1124.57573160917 0.992930764091186 0
1124.55774160958 0.992930483197877 0
1124.53975179791 0.992930202840974 0
1124.5217621742 0.992929922344575 0
1124.50377273826 0.992929642384012 0
1124.48578349045 0.99292936138443 0
1124.46779443049 0.992929081146165 0
1124.44980555851 0.992928800543324 0
1124.43181687448 0.992928520026354 0
1124.41382837828 0.99292823982082 0
1124.39584007015 0.992927958913131 0
1124.37785195002 0.992927678203302 0
1126.03466302405 0.992891177094198 0.00099949999999982
1127.67351098101 0.992854699705472 0.00199799999999994
1130.96921294756 0.992782096051451 0.003992
1127.63761263458 0.9928541419628 0.00199799999999994
1124.28797580157 0.992926275884347 0
1124.26998880856 0.992925995240092 0
1124.25200200347 0.992925714682089 0
1124.23401538637 0.99292543387247 0
1124.21602895727 0.992925153035702 0
1124.19804271617 0.992924872172259 0
1125.46944369481 0.992894792847166 0.00099949999999982
1124.16207768841 0.992924310810878 0
1124.14409201116 0.992924029867349 0
1124.12610652193 0.99292374889842 0
1124.10812122065 0.992923468127118 0
1124.09013610749 0.992923186878302 0
1124.0721511824 0.992922905716506 0
1124.05416644511 0.992922625315737 0
1124.03618189586 0.992922344211968 0
1124.0181975347 0.992922062970099 0
1124.0002133614 0.992921782376568 0
1123.98222937612 0.99292150130626 0
1123.96424557882 0.992921220321814 0
1123.94626196959 0.992920939085567 0
1123.92827854839 0.992920657934728 0
1123.91029531515 0.992920376983465 0
1123.89231227015 0.99292009521699 0
1123.87432941311 0.992919814211416 0
1123.85634674417 0.992919532841748 0
1123.83836426316 0.992919251896018 0
1123.82038197022 0.992918970585285 0
1123.80239986509 0.992918689923727 0
1123.78441794816 0.99291840822275 0
1123.76643621922 0.992918127057058 0
1123.74845467835 0.992917845639765 0
1123.73047332554 0.99291756430889 0
1123.71249216084 0.992917282726007 0
1123.69451118412 0.992917001566449 0
1123.67653039546 0.992916720155159 0
1123.65854979486 0.992916438717213 0
1123.64056938224 0.992916157477837 0
1123.62258915773 0.992915875874443 0
1123.6046091213 0.992915594356426 0
1123.58662927307 0.992915312474073 0
1123.5686496128 0.99291503124039 0
1123.55067014054 0.992914749867504 0
1123.53269085625 0.99291446858096 0
1123.51471176018 0.992914186592144 0
1123.49673285217 0.99291390502584 0
1123.47875413211 0.992913623771654 0
1123.4607756002 0.992913341928137 0
1123.44279725649 0.992913059944787 0
1123.42481910081 0.992912778385216 0
1123.40684113314 0.99291249691122 0
1123.38886335348 0.992912215410461 0
1123.37088576192 0.992911933658447 0
1123.35290835861 0.992911651429363 0
1123.33493114333 0.992911369848853 0
1123.31695411607 0.992911088241813 0
1123.29897727705 0.992910806045127 0
1123.28100062606 0.992910524384084 0
1123.26302416303 0.992910242922304 0
1123.24504788817 0.992909960870352 0
1123.22707180144 0.992909678904222 0
1123.20909590285 0.992909396912152 0
1123.19112019223 0.992909115342883 0
1123.17314466992 0.99290883284694 0
1123.15516933572 0.992908550887362 0
1123.13719418967 0.992908268787862 0
1123.11921923178 0.992907986661424 0
1123.10124446185 0.992907705071904 0
1123.08326988021 0.992907422554758 0
1123.06529548666 0.992907140574129 0
1123.04732128128 0.992906858340603 0
1123.02934726405 0.992906576193829 0
1123.01137343484 0.992906294357724 0
1122.99339979366 0.992906012494931 0
1122.9754263408 0.99290572981781 0
1122.95745307605 0.9929054476768 0
1122.93947999939 0.992905165620772 0
1122.92150711082 0.992904883538961 0
1122.90353441041 0.992904601204439 0
1122.88556189823 0.992904318731501 0
1122.86758957415 0.992904036569461 0
1122.84961743833 0.992903753930416 0
1122.83164549054 0.992903471939405 0
1122.81367373103 0.99290318924709 0
1122.7957021596 0.99290290709001 0
1122.77773077637 0.992902624568671 0
1122.7597595812 0.992902342471617 0
1122.74178857431 0.992902059672158 0
1122.72381775552 0.992901777408634 0
1122.70584712508 0.992901494443496 0
1122.68787668266 0.992901212350912 0
1122.66990642852 0.99290092955749 0
1122.65193636241 0.992900647411874 0
1122.63396648462 0.992900364452038 0
1122.91414950138 0.992890614357322 0.00099949999999982
1123.17638779992 0.992880875617774 0.00199799999999994
1122.87824931508 0.99289005004265 0.00099949999999982
1122.56211693818 0.992899234696895 0
1122.54414800105 0.992898951715454 0
1122.52617925215 0.992898668933616 0
1122.50821069132 0.992898386573676 0
1122.49024231869 0.992898103850776 0
1122.47227413438 0.992897820763051 0
1122.4543061382 0.992897538210831 0
1122.43633833018 0.992897255519778 0
1122.41837071047 0.992896972464165 0
1122.40040327893 0.992896689719126 0
1122.38243603566 0.992896406723135 0
1122.36446898061 0.992896123812338 0
1122.34650211376 0.992895840987585 0
1122.32853543503 0.992895558360758 0
1122.31056894474 0.992895274807505 0
1122.2926026425 0.992894992352438 0
1122.27463652863 0.99289470897051 0
1122.25667060293 0.992894426124636 0
1122.2387048655 0.992894143026658 0
1122.22073931629 0.992893860014313 0
1122.20277395523 0.992893577200817 0
1122.18480878237 0.992893294247224 0
1122.1668437979 0.992893010705583 0
1122.14887900168 0.992892727586203 0
1122.13091439359 0.992892444777351 0
1122.11294997379 0.992892161492655 0
1122.09498574232 0.992891878068371 0
1122.07702169908 0.992891594954981 0
1121.80298318823 0.992884574735445 0.00099949999999982
1121.23697625466 0.992870775841544 0.00299549999999993
1121.49308110726 0.992877258715172 0.00199799999999994
1121.74916121313 0.992883726233102 0.00099949999999982
1121.98725344981 0.992890179417379 0
1121.96929053564 0.992889896030551 0
1121.95132780981 0.992889612504458 0
1121.93336527223 0.992889329177315 0
1121.91540292296 0.992889045709911 0
1121.89744076183 0.992888762666654 0
1121.87947878921 0.992888478583886 0
1121.86151700479 0.992888195374226 0
1121.84355540849 0.992887912362547 0
1121.8255940006 0.992887628536799 0
1121.80763278099 0.992887345022419 0
1121.78967174968 0.992887061480547 0
1121.77171090659 0.992886778136903 0
1121.75375025184 0.99288649442898 0
1121.73578978536 0.992886210919205 0
1121.71782950728 0.992885927046296 0
1121.69986941743 0.992885643595528 0
1121.6819095159 0.992885359893018 0
1121.66394980269 0.992885076164097 0
1121.6459902779 0.99288479218321 0
1121.62803094137 0.992884508625451 0
1121.61007179309 0.992884225040895 0
1121.59211283316 0.992883941204841 0
1121.57415406149 0.992883657566348 0
1121.55619547818 0.992883373677523 0
1121.53823708319 0.992883089872679 0
1121.52027887648 0.992882806153956 0
1121.50232085806 0.992882522409333 0
1121.48436302808 0.992882238187256 0
1121.46640538645 0.992881954276384 0
1121.44844793315 0.992881670338345 0
1121.4304906682 0.992881386373873 0
1121.41253359148 0.992881102719414 0
1121.39457670308 0.992880818813357 0
1121.01437941472 0.99286441849427 0.00099949999999982
1120.99643862494 0.992864135691848 0.00099949999999982
1121.34072104375 0.992879966815815 0
1121.32276490882 0.992879682240916 0
1121.30480896211 0.992879398538617 0
1121.28685320381 0.992879114246767 0
1121.26889763379 0.992878830378232 0
1121.25094225211 0.99287854625817 0
1121.23298705895 0.992878261661249 0
1121.21503205403 0.99287797782493 0
1121.19707723756 0.992877693399665 0
1121.17912260945 0.992877409172343 0
1121.16116816975 0.992877124805609 0
1121.14321391836 0.992876840749387 0
1121.12525985546 0.99287655610474 0
1121.10730598079 0.992876272219512 0
1121.0893522946 0.992875987633733 0
1121.0713987968 0.992875703245218 0
1121.05344548727 0.992875419168011 0
1121.0354923662 0.992875134613488 0
1121.01753943341 0.992874850482467 0
1120.999586689 0.992874566099131 0
1120.98163413296 0.992874281689477 0
1120.96368176543 0.992873996915948 0
1120.94572958629 0.992873712452036 0
1120.92777759566 0.992873427625375 0
1120.90982579342 0.992873143108209 0
1120.89187417935 0.992872859238439 0
1120.87392275388 0.992872574106308 0
1120.85597151698 0.992872289059618 0
1120.83802046841 0.992872004659967 0
1120.82006960815 0.992871720346221 0
1120.80211893642 0.992871435331501 0
1120.78416845313 0.992871150626044 0
1120.76621815807 0.99287086645688 0
1120.74826805145 0.992870581698129 0
1120.73031813322 0.992870297025597 0
1120.71236840357 0.992870011876633 0
1120.69441886236 0.992869727038266 0
1120.67646950953 0.992869442397218 0
1120.65852034517 0.992869157505246 0
1120.64057136938 0.992868872248728 0
1120.6226225819 0.99286858775227 0
1120.60467398282 0.992868303004086 0
1122.36287164583 0.992830434451865 0.00099949999999982
1125.86135226364 0.992755051129394 0.00299549999999993
1127.60166688306 0.992717252747037 0.003992
1131.10023085761 0.992642007963366 0.00598199999999993
1127.56591054436 0.992716688915239 0.003992
1127.54802587532 0.992716407100028 0.003992
1131.04664398758 0.992641166294346 0.00598199999999993
1138.06183194008 0.992491235800479 0.0099499999999999
1129.25269635311 0.992678073225623 0.00498749999999992
1123.95999408489 0.992790324451983 0.00199799999999994
1120.40755842028 0.992865172611252 0
1120.38961207955 0.992864887429892 0
1122.00991727351 0.992829124513863 0.00099949999999982
1120.35372678517 0.992864317093236 0
1120.33578100981 0.992864031942715 0
1120.31783542308 0.992863746316614 0
1120.29989002482 0.992863461113164 0
1120.28194481499 0.992863175994864 0
1120.2639997938 0.99286289028793 0
1120.24605496093 0.992862605452885 0
1120.22811031639 0.992862320591256 0
1120.21016586051 0.992862034803966 0
1120.192221593 0.992861749776654 0
1120.17427751408 0.992861464160102 0
1120.15633362374 0.992861178517343 0
1120.13838992179 0.992860893408577 0
1120.1204464084 0.992860607824123 0
1120.1025030836 0.992860322100724 0
1120.0845599473 0.992860036687361 0
1120.06661699944 0.992859751359063 0
1120.04867424007 0.992859465892252 0
1120.0307316692 0.992859180397733 0
1120.01278928684 0.992858894877109 0
1119.99484709322 0.992858608655496 0
1119.97690508803 0.99285832330563 0
1119.95896327124 0.992858038040524 0
1119.94102164309 0.992857752076012 0
1121.51655113227 0.992822714195931 0.00099949999999982
1119.90514577566 0.992857181071776 0
1119.88720471307 0.992856895025484 0
1119.86926383906 0.992856609177813 0
1119.85132315343 0.992856323864108 0
1119.83338265638 0.992856037962653 0
1119.81544234777 0.992855752482936 0
1119.79750222784 0.992855466302953 0
1119.77956229647 0.992855180433029 0
1119.76162255374 0.992854894311986 0
1119.7436829995 0.992854608612442 0
1119.7257436338 0.992854322774395 0
1119.7078044566 0.992854037021547 0
1119.68986546802 0.992853750905102 0
1119.67192666795 0.992853465098047 0
1119.65398805663 0.992853178591292 0
1119.63604963379 0.992852892843199 0
1119.61811139939 0.992852607180693 0
1119.60017335368 0.992852320817274 0
1119.58223549642 0.992852035101009 0
1119.56429782793 0.992851748459077 0
1119.54636034794 0.99285146257739 0
1119.52842305646 0.992851176667559 0
1119.51048595357 0.992850890506891 0
1119.49254903927 0.992850604319433 0
1119.47461231357 0.992850318104964 0
1119.45667577659 0.992850031527248 0
1119.43873942798 0.992849745932532 0
1119.42080326806 0.992849459412879 0
1119.40286729676 0.992849173090917 0
1119.38493151415 0.992848886517329 0
1119.36699592001 0.992848600591015 0
1119.34906051446 0.992848314300392 0
1119.33112529751 0.992848027983604 0
1119.31319026923 0.992847741414429 0
1119.2952554296 0.992847454931398 0
1119.27732077841 0.992847168982348 0
1119.25938631604 0.992846881996725 0
1119.24145204232 0.99284659543213 0
1119.2235179571 0.992846309290704 0
1119.20558406063 0.992846022448508 0
1119.18765035263 0.992845736365498 0
1119.16971683342 0.992845449357431 0
1119.15178350282 0.992845162883479 0
1119.13385036081 0.992844876382438 0
1119.11591740766 0.992844589181525 0
1119.09798464291 0.992844303188756 0
1119.08005206679 0.992844016607064 0
1119.06211967936 0.992843729774446 0
1119.04418748056 0.992843443138853 0
1119.02625547032 0.992843156701727 0
1119.00832364878 0.992842869787857 0
1118.99039201589 0.992842583072094 0
1118.97246057164 0.992842296329099 0
1118.95452931604 0.992842009559975 0
1118.93659824929 0.992841722201751 0
1118.91866737108 0.992841435715326 0
1118.90073668154 0.992841148864891 0
1118.3922863132 0.99278337274518 0.00099949999999982
1118.86488247795 0.99284057552505 0
1118.84695235418 0.992840288706534 0
1118.82902241922 0.992840001411818 0
1118.81109267298 0.99283971431477 0
1118.79316311539 0.992839427415875 0
1118.77523374638 0.992839140713373 0
1118.75730456622 0.992838853199089 0
1118.73937557468 0.992838566330468 0
1118.72144677178 0.992838279435644 0
1118.7035181577 0.992837991952379 0
1118.68558973226 0.992837705004391 0
1118.66766149542 0.992837418140179 0
1118.64973344734 0.992837130801431 0
1118.63180558788 0.992836843883555 0
1118.61387791723 0.992836556378284 0
1118.59595043512 0.992836269631644 0
1118.57802314187 0.992835981960174 0
1118.56009603725 0.992835694935666 0
1118.54216912134 0.992835407658934 0
1118.52424239411 0.992835120468216 0
1118.50631585568 0.992834832913416 0
1118.48838950585 0.992834545892648 0
1118.47046334472 0.992834258620594 0
1118.45253737251 0.992833970649214 0
1118.43461158901 0.992833683322727 0
1118.41668599421 0.992833395970436 0
1118.39876058808 0.992833108703866 0
1118.38083537067 0.992832821296939 0
1118.36291034212 0.992832533415036 0
1118.34498550231 0.99283224595429 0
1118.32706085121 0.992831958467325 0
1119.84139732079 0.992797974053607 0.00099949999999982
1118.29121893397 0.992831383296885 0
1118.27329484893 0.992831096176903 0
1118.25537095267 0.992830808469943 0
1118.23744724513 0.992830520960309 0
1118.21952372641 0.992830233087264 0
1118.2016003963 0.992829945860446 0
1118.18367725502 0.992829657932709 0
1118.16575430256 0.992829370090956 0
1118.14783153874 0.992829082670912 0
1118.12990896386 0.992828794439361 0
1118.11198657772 0.992828506740452 0
1118.09406438016 0.99282821946417 0
1118.07614237131 0.99282793182445 0
1118.05822055142 0.992827643484362 0
1118.0402989202 0.992827355902567 0
1118.02237747783 0.992827067845113 0
1118.00445622414 0.992826780209914 0
1117.98653515943 0.99282649176178 0
1117.96861428333 0.992826204296683 0
1117.95069359597 0.992825916468065 0
1117.93277309752 0.992825628163454 0
1117.91485278781 0.992825340281288 0
1117.89693266694 0.992825052147271 0
1117.87901273487 0.992824764099064 0
1117.86109299156 0.992824476135262 0
1117.84317343706 0.992824188032912 0
1117.82525407133 0.992823900016006 0
1117.80733489446 0.992823611746845 0
1117.78941590632 0.99282332378805 0
1117.77149710702 0.992823035577945 0
1117.75357849658 0.992822747228618 0
1117.73566007486 0.992822459300749 0
1117.71774184205 0.99282217078547 0
1117.69982379793 0.992821882915918 0
1117.68190594262 0.992821594682715 0
1117.66398827612 0.992821306422809 0
1117.64607079855 0.99282101779908 0
1117.62815350985 0.992820729373357 0
1117.61023641001 0.992820440921207 0
1117.592319499 0.99282015255308 0
1117.57440277675 0.99281986438279 0
1117.55648624334 0.992819575960712 0
1117.53856989877 0.992819287512031 0
1117.52065374308 0.992818998924883 0
1117.50273777617 0.992818710646024 0
1117.4848219982 0.992818421892603 0
1117.46690640893 0.992818133784229 0
1117.44899100857 0.992817845088826 0
1117.43107579715 0.992817556253676 0
1117.41316077449 0.992817267952972 0
1117.39524594056 0.992816979736976 0
1117.3773312955 0.99281669104563 0
1117.35941683945 0.992816401990787 0
1117.34150257222 0.992816113469728 0
1117.32358849376 0.992815825033696 0
1117.30567460425 0.99281553612255 0
1118.03202176695 0.992796441713942 0.00099949999999982
1118.01412392894 0.992796153599212 0.00099949999999982
1118.51295640616 0.99277242568327 0.00299649999999996
1117.7687167393 0.992790921802103 0.00199850000000001
1117.02445247678 0.99280943510277 0.00099949999999982
1116.79694738567 0.992804484040526 0.00199799999999994
1116.15026904915 0.992790172179821 0.00498749999999992
1116.55161656246 0.99279924018634 0.00299549999999993
1116.32417068128 0.992794279013476 0.003992
1116.09674981862 0.992789312672445 0.00498749999999992
1116.28848088328 0.992793705646564 0.003992
1116.68974186108 0.992802757531478 0.00199799999999994
1116.88140771973 0.992807130166348 0.00099949999999982
1117.05513763752 0.992811496056887 0
1117.03722657888 0.992811206628962 0
1117.01931570914 0.992810917622678 0
1117.00140502802 0.992810629374104 0
1116.98349453589 0.992810340089426 0
1116.96558423282 0.99281005055334 0
1116.94767411862 0.992809761551438 0
1116.92976419329 0.992809472521459 0
1116.91185445685 0.992809183465365 0
1116.89394490941 0.992808894045751 0
1116.87603555083 0.99280860504723 0
1116.85812638129 0.992808315461455 0
1116.84021740061 0.992808026409509 0
1116.8223086088 0.992807737329972 0
1116.7003974545 0.992803631449572 0.00099949999999982
1116.56060259718 0.992799527589229 0.00199799999999994
1116.17704626169 0.992787794300681 0.00498749999999992
1115.91544893432 0.992779879808546 0.0069754999999998
1115.28827492991 0.992760528323206 0.0119279999999999
1115.02682429994 0.992752620317079 0.0139020000000001
1114.76542305543 0.992744714453005 0.0158720000000001
1114.86961797987 0.992748244337951 0.0148874999999999
1115.58298920042 0.99277082957284 0.00895949999999979
1115.5652251311 0.992770544102047 0.00895949999999979
1115.54746124816 0.992770259284266 0.00895949999999979
1115.65151105307 0.992773785102311 0.00796799999999998
1115.75553632754 0.992777309913198 0.0069754999999998
1115.61594560384 0.992773213782344 0.00796799999999998
1116.08531398414 0.992788167781846 0.003992
1116.18924964808 0.992791689812352 0.00299549999999993
1116.17139167633 0.992791401651297 0.00299549999999993
1116.50090868239 0.992802541781738 0
1116.48300347093 0.992802252190739 0
1116.46509844839 0.992801962685205 0
1116.44719361484 0.992801672927532 0
1116.42928897025 0.992801383255498 0
1116.41138451471 0.992801093332367 0
1116.39348024813 0.992800803605613 0
1116.37557617058 0.992800513740696 0
1116.35767228199 0.99280022396007 0
1116.33976858244 0.992799934040691 0
1116.32186507171 0.99279964465494 0
1116.30396175005 0.99279935456916 0
1116.28605861747 0.992799064456842 0
1116.26815567381 0.992798774766246 0
1116.25025291928 0.992798484487083 0
1116.23235035352 0.992798195190068 0
1116.21444797689 0.992797904857512 0
1116.1965457892 0.992797615058138 0
1116.17864379062 0.99279732478345 0
1116.16074198098 0.992797034930358 0
1116.14284036029 0.99279674504924 0
1116.12493892865 0.992796454917978 0
1116.10703768616 0.992796164422735 0
1116.08913663264 0.992795874461304 0
1116.07123576817 0.992795584248616 0
1116.05333509279 0.992795293896337 0
1116.03543460635 0.992795003965791 0
1116.01753430886 0.992794714008061 0
1115.99963420048 0.992794423574963 0
1115.98173428101 0.992794133675202 0
1115.96383455085 0.992793842628373 0
1115.94593500954 0.99279355289839 0
1115.92803565731 0.992793262469399 0
1115.91013649409 0.99279297223742 0
1115.89223752001 0.992792681641605 0
1115.87433873483 0.992792391691755 0
1115.85644013883 0.99279210093066 0
1115.83854173178 0.992791810813935 0
1115.82064351392 0.992791519999091 0
1115.80274548498 0.992791229940925 0
1115.784847645 0.992790939743344 0
1115.76694999415 0.992790649070572 0
1115.74905253243 0.992790358371338 0
1115.73115525981 0.992790067756419 0
1115.71325817616 0.992789777451232 0
1115.6953612815 0.992789487118746 0
1115.6774645761 0.992789195974321 0
1115.65956805982 0.992788905251398 0
1115.64167173246 0.992788615061849 0
1115.62377559418 0.992788324396421 0
1115.60587964502 0.992788033592664 0
1115.58798388504 0.992787742650134 0
1115.57008831415 0.992787451903565 0
1115.55219293224 0.992787161466601 0
1115.5342977394 0.992786870778643 0
1115.51640273566 0.992786579950833 0
1115.49850792108 0.992786288984641 0
1115.48061329557 0.992785998215255 0
1115.46271885919 0.992785707306107 0
1115.44482461189 0.992785416482983 0
1115.42693055376 0.992785125408438 0
1115.40903668457 0.992784834978211 0
1115.3911430046 0.992784543737731 0
1115.37324951362 0.99278425314205 0
1115.35535621194 0.992783961622714 0
1115.33746309933 0.992783670749033 0
1115.31957017585 0.992783379735902 0
1115.3016774414 0.992783088919351 0
1115.2837848962 0.992782797516029 0
1115.26589254017 0.992782506310369 0
1115.24800037312 0.992782215636205 0
1115.23010839525 0.992781924376243 0
1115.21221660641 0.992781633536695 0
1115.19432500671 0.992781342333737 0
1115.1764335962 0.992781050991862 0
1115.15854237474 0.992780760071546 0
1115.14065134255 0.992780468451771 0
1115.12276049942 0.992780177476349 0
1115.10486984553 0.992779885914229 0
1114.59531741061 0.992720478828607 0.00099949999999982
1115.06909567503 0.992779303376219 0
1115.05120558853 0.992779012068765 0
1115.03331569118 0.99277872073467 0
1115.01542598287 0.992778429708647 0
1114.99753646379 0.992778138096104 0
1114.97964713388 0.992777846680507 0
1114.96175799305 0.992777555461653 0
1114.94386904136 0.992777264103758 0
1114.92598027892 0.992776972382855 0
1114.9080917057 0.99277668074698 0
1114.89020332158 0.992776389419693 0
1114.87231512674 0.992776097617373 0
1114.85442712092 0.99277580646008 0
1114.83653930439 0.992775514603294 0
1114.81865167698 0.992775223167743 0
1114.80076423881 0.992774931369685 0
1114.78287698989 0.992774639543642 0
1114.76498993004 0.992774348250512 0
1114.74710305932 0.992774056706363 0
1114.72921637775 0.992773765135555 0
1114.71132988552 0.992773472976959 0
1114.69344358245 0.992773181351632 0
1114.67555746854 0.992772889699729 0
1114.65767154391 0.992772597683866 0
1114.63978580848 0.992772305865686 0
1114.62190026211 0.99277201446782 0
1114.604014905 0.992771722482776 0
1114.58612973714 0.992771430470542 0
1114.56824475847 0.992771138655701 0
1114.55035996911 0.992770846477587 0
1114.53247536874 0.992770555167937 0
1114.51459095777 0.992770262711717 0
1114.49670673584 0.992769971236081 0
1114.47882270328 0.992769678837153 0
1114.46093885993 0.992769386859358 0
1114.44305520592 0.992769094518888 0
1114.42517174108 0.992768802599169 0
1114.40728846547 0.992768510539117 0
1114.38940537901 0.992768218677243 0
1114.37152248183 0.992767926451485 0
1114.353639774 0.992767633975208 0
1114.33575725529 0.992767342143232 0
1114.31787492579 0.992767050060775 0
1114.29999278554 0.992766757838887 0
1114.28211083463 0.992766465365661 0
1114.2642290729 0.992766173313631 0
1114.24634750039 0.992765881121947 0
1114.22846611723 0.992765588567751 0
1114.21058492339 0.992765296098065 0
1114.19270391882 0.992765003713421 0
1114.17482310349 0.992764711413494 0
1114.15694247726 0.992764419534675 0
1114.13906204059 0.992764126284617 0
1114.12118179282 0.992763834911037 0
1114.10330173447 0.992763542055 0
1114.08542186538 0.992763249618955 0
1114.06754218564 0.992762956932439 0
1114.04966269514 0.992762664554728 0
1114.03178339399 0.99276237181417 0
1114.01390428201 0.99276207960514 0
1113.99602535928 0.992761787145909 0
1113.97814662595 0.992761494212287 0
1113.9602680818 0.992761201922185 0
1113.94238972699 0.992760909157149 0
1113.92451156161 0.992760616141884 0
1113.90663358545 0.992760323658657 0
1113.88875579853 0.992760031148184 0
1113.87087820096 0.992759738275068 0
1113.85300079264 0.992759445710663 0
1113.83512357368 0.992759152783262 0
1113.81724654394 0.992758860275666 0
1113.79936970353 0.992758567406249 0
1113.78149305242 0.992758274621196 0
1113.76361659062 0.992757981808671 0
1113.74574031824 0.992757688633711 0
1113.72786423518 0.992757395766849 0
1113.70998834132 0.99275710320901 0
1113.69211263686 0.992756810064558 0
1113.67423712157 0.992756517563677 0
1113.65636179576 0.992756224140918 0
1113.63848665933 0.992755931027323 0
1113.62061171212 0.992755638333653 0
1113.60273695434 0.992755345052531 0
1113.58486238579 0.992755052304218 0
1113.56698800658 0.992754759193484 0
1113.5491138167 0.992754466167312 0
1113.53123981614 0.992754173113801 0
1113.51336600483 0.992753880256824 0
1113.49549238309 0.992753586478009 0
1113.47761895071 0.992753293231387 0
1113.45974570745 0.992753000740002 0
1113.44187265388 0.99275270654412 0
1113.42399978943 0.992752413998895 0
1113.40612711444 0.992752120419866 0
1113.38825462874 0.992751827372453 0
1113.37038233232 0.992751534298048 0
1113.35251022534 0.992751240749727 0
1113.33463830774 0.992750947397567 0
1113.31676657959 0.992750653793922 0
1113.29889504074 0.992750360610921 0
1113.28102369119 0.992750067401008 0
1113.26315253104 0.992749773940375 0
1113.24528156035 0.992749480228503 0
1113.22741077895 0.992749187048395 0
1113.20954018702 0.992748893282175 0
1113.19166978443 0.992748599936192 0
1113.17379957139 0.992748305892147 0
1113.15592954743 0.992748013274172 0
1113.13805971288 0.992747719623389 0
1113.12019006791 0.992747425497399 0
1113.10232061225 0.992747132127708 0
1113.0844513461 0.99274683817093 0
1113.06658226927 0.992746544746418 0
1113.04871338196 0.992746250735551 0
1113.03084468382 0.992745957704451 0
1113.01297617529 0.992745663415441 0
1112.99510785617 0.992745369658538 0
1112.97723972639 0.992745076097856 0
1112.959371786 0.992744782398668 0
1112.941504035 0.992744488672411 0
1112.92363647339 0.992744194918609 0
1112.90576910125 0.992743900913361 0
1112.88790191852 0.992743607105127 0
1112.87003492527 0.992743313046218 0
1112.85216812147 0.992743019072018 0
1112.83430150701 0.992742725405294 0
1112.81643508209 0.992742431153354 0
1112.79856884643 0.992742137656602 0
1112.7807028004 0.9927418431263 0
1112.76283694376 0.992741549239299 0
1112.74497127644 0.992741255548551 0
1112.72710579868 0.992740961160326 0
1112.70924051025 0.992740667415448 0
1112.69137541131 0.992740373196917 0
1112.67351050174 0.992740079285736 0
1113.86217374649 0.992711977393946 0.00099949999999982
1112.63778806798 0.992739490823582 0
1112.61992372689 0.992739196384198 0
1112.60205957511 0.992738902587893 0
1112.58419561285 0.992738608204586 0
1112.56633184015 0.992738313683508 0
1112.54846825678 0.992738019805966 0
1112.53060486281 0.992737725677307 0
1112.51274165835 0.992737431298175 0
1112.49487864357 0.992737136331605 0
1112.47701581803 0.992736842680795 0
1112.45915318203 0.992736548107981 0
1112.44129073554 0.992736253619469 0
1112.42342847853 0.9927359592163 0
1112.40556641104 0.992735664672827 0
1112.38770453299 0.992735370326607 0
1112.3698428444 0.99273507595316 0
1112.35198134522 0.992734781664414 0
1112.3341200357 0.992734486677229 0
1112.31625891568 0.992734192109822 0
1112.29839798509 0.992733897739101 0
1112.28053724393 0.992733603341063 0
1112.2626766924 0.99273330835729 0
1112.24481633024 0.99273301412858 0
1112.22695615761 0.992732719424829 0
1112.20909617473 0.992732424023964 0
1112.19123638124 0.99273212971353 0
1112.17337677716 0.992731835264089 0
1112.15551736263 0.992731540452026 0
1112.13765813772 0.992731245388541 0
1112.11979910217 0.992730951081299 0
1112.10194025621 0.992730656075798 0
1112.0840815997 0.992730361490293 0
1112.06622313278 0.992730066430056 0
1112.04836485544 0.992729771454448 0
1112.03050676755 0.992729476786801 0
1112.01264886928 0.992729181645328 0
1111.99479116059 0.992728886588252 0
1111.97693364132 0.992728591950469 0
1112.3094451745 0.992718119182141 0.00099949999999982
1111.94122610471 0.992728002150546 0
1111.92336915412 0.992727706760405 0
1111.90551239293 0.992727412126273 0
1111.88765582132 0.992727117017489 0
1111.86979943932 0.992726821769863 0
1111.85194324685 0.992726526718129 0
1111.83408724385 0.992726231862333 0
1111.8162314304 0.992725936756375 0
1111.79837580665 0.992725641176023 0
1111.78052037234 0.992725346350854 0
1111.76266512756 0.992725051274913 0
1111.74481007226 0.992724756283583 0
1111.7269552066 0.99272446081707 0
1111.70910053068 0.992724165100326 0
1111.69124604429 0.992723869915706 0
1111.67339174741 0.992723574815034 0
1111.65553764015 0.992723279352074 0
1111.63768372229 0.992722984532188 0
1111.61982999426 0.992722688455519 0
1111.60197645575 0.992722393245788 0
1111.58412310676 0.992722098009246 0
1111.56626994726 0.992721802856634 0
1111.54841697746 0.992721507118343 0
1111.53056419723 0.992721211687673 0
1112.51879891513 0.992696977254311 0.00099949999999982
1113.48920571116 0.992672765119334 0.00199799999999994
1113.47138479688 0.992672470829182 0.00199799999999994
1114.44182552054 0.992648281795478 0.00299549999999993
1115.4122910485 0.9926241150339 0.003992
1116.38278135396 0.992599970482041 0.00498749999999992
1119.32987263484 0.992528251357865 0.00796799999999998
1113.38236494691 0.992671000726137 0.00199799999999994
1111.37008235321 0.992718554436774 0
1111.35223146699 0.99271825906925 0
1111.33438077044 0.992717963227502 0
1111.31653026355 0.992717667358003 0
1111.29867994626 0.992717371685022 0
1111.28082981865 0.992717075761212 0
1111.26297988056 0.992716780257379 0
1111.24513013232 0.992716483832333 0
1111.22728057361 0.992716188273963 0
1111.20943120444 0.992715892688669 0
1111.19158202485 0.992715596963856 0
1111.17373303512 0.992715300429026 0
1111.1558842349 0.992715004873078 0
1111.13803562424 0.992714709178045 0
1112.57446660643 0.992682316811403 0.00099949999999982
1113.99307377228 0.992649948615823 0.00199799999999994
1112.53880810182 0.992681726333482 0.00099949999999982
1111.06667018061 0.992713525683097 0
1111.0488225179 0.992713229628526 0
1111.030975045 0.992712933099817 0
1111.01312776166 0.99271263732569 0
1110.99528066801 0.992712341077455 0
1110.97743376408 0.992712044801766 0
1110.95958704979 0.992711748722315 0
1110.94174052507 0.992711452838514 0
1110.92389419007 0.992711156481552 0
1110.9060480446 0.992710860655343 0
1110.88820208895 0.992710564019586 0
1110.87035632292 0.9927102679156 0
1110.85251074667 0.992709971337053 0
1110.83466536009 0.992709675066721 0
1110.81682016306 0.992709379103874 0
1110.79897515583 0.992709082443149 0
1110.78113033825 0.992708786202438 0
1110.76328571023 0.992708490157929 0
1110.74544127194 0.992708193639581 0
1110.7275970232 0.992707897651609 0
1110.7097529643 0.992707600742876 0
1110.69190909527 0.992707303807531 0
1110.67406541583 0.992707007625863 0
1110.65622192614 0.992706710970814 0
1110.6383786262 0.992706414287852 0
1110.62053551587 0.99270611802548 0
1110.60269259515 0.992705821734903 0
1110.58484986435 0.992705524523451 0
1110.56700732317 0.992705228178672 0
1110.54916497166 0.992704931694839 0
1110.53132280988 0.99270463495932 0
1110.51348083789 0.99270433808556 0
1110.49563905553 0.992704041631377 0
1110.4777974629 0.992703744926729 0
1110.45995605998 0.992703448194468 0
1110.44211484686 0.992703151211527 0
1110.42427382344 0.992702854536032 0
1110.40643298971 0.992702557833857 0
1110.3885923458 0.992702260768235 0
1110.3707518916 0.992701964010853 0
1110.35291162714 0.99270166711535 0
1110.33507155216 0.992701370973115 0
1110.3172316672 0.992701073240425 0
1110.29939197205 0.99270077615084 0
1110.28155246658 0.992700479368806 0
1110.26371315073 0.992700182782603 0
1110.24587402469 0.992699885610793 0
1110.22803508854 0.99269958818798 0
1110.21019634202 0.992699291519768 0
1110.19235778533 0.992698994266017 0
1110.67876160643 0.992685313627123 0.00099949999999982
1110.15668813876 0.992698400350789 0
1110.1388501513 0.992698103014495 0
1110.12101235348 0.992697806209937 0
1110.1031747454 0.992697509154852 0
1110.08533732717 0.99269721173712 0
1110.06750009875 0.992696914402813 0
1110.04966306019 0.992696616930844 0
1110.03182621115 0.992696320436222 0
1110.01398955213 0.992696022462022 0
1111.44948255735 0.992663693321168 0.00099949999999982
1109.97832357062 0.992695427774358 0
1109.96048748077 0.992695130946904 0
1109.94265158065 0.992694833757041 0
1109.92481587038 0.992694536205047 0
1109.90698034989 0.992694238848796 0
1109.88914501922 0.992693941353316 0
1109.87130987819 0.992693644388932 0
1109.85347492713 0.992693346392594 0
1109.83564016591 0.992693048815293 0
1109.81780559445 0.992692751434292 0
1109.79997121264 0.992692454360586 0
1109.78213702076 0.992692156478192 0
1109.76430301868 0.992691858903322 0
1109.74646920662 0.992691560742985 0
1109.7286355843 0.992691263336132 0
1109.71080215176 0.992690965790988 0
1109.69296890902 0.992690668217787 0
1109.675135856 0.992690370841394 0
1109.65730299285 0.99269007299026 0
1110.29397434135 0.99267317779789 0.00099949999999982
1109.62164470758 0.992689477322771 0
1109.60381241378 0.992689180059757 0
1109.58598030996 0.992688881876348 0
1109.56814839591 0.992688584223403 0
1109.55031667173 0.992688286320388 0
1109.53248513726 0.992687988836473 0
1109.51465379279 0.992687690543765 0
1109.49682263811 0.9926873927814 0
1110.21957422679 0.992668671758622 0.00099949999999982
1109.46116775594 0.992686796955632 0
1109.4433371708 0.992686498887971 0
1109.42550677541 0.992686201240136 0
1109.40767656987 0.992685903229269 0
1109.3898465542 0.992685605191386 0
1109.3720167284 0.992685307126684 0
1109.35418709251 0.992685008922042 0
1109.33635764649 0.992684710802229 0
1109.31852839028 0.992684412878443 0
1109.30069932411 0.992684114257179 0
1109.28287044768 0.992683816501128 0
1109.26504176114 0.992683518272034 0
1108.72140924026 0.992596581057392 0.00099949999999982
1107.61634876349 0.992422065543516 0.00299549999999993
1107.59856614522 0.992421771111003 0.00299549999999993
1107.03717791409 0.992333898563108 0.003992
1105.38862017905 0.992068990726663 0.0069754999999998
1105.91448691172 0.992157218494994 0.00598199999999993
1105.35317152684 0.992068410544963 0.0069754999999998
1106.42259107783 0.992244837599334 0.00498749999999992
1106.94840132818 0.992332431954861 0.003992
1106.38708281025 0.992244252432943 0.00498749999999992
1107.45641917363 0.992419414840931 0.00299549999999993
1109.0514157328 0.992679943726526 0
1109.03358951145 0.99267964558836 0
1109.01576348017 0.99267934664114 0
1108.99793763861 0.992679048670869 0
1108.98011198703 0.992678750003381 0
1108.96228652548 0.992678451085965 0
1108.94446125383 0.992678152587098 0
1108.92663617208 0.992677854060928 0
1108.90881128011 0.992677555842563 0
1108.89098657817 0.992677256926564 0
1108.87316206606 0.992676958541507 0
1108.85533774407 0.992676659347938 0
1108.83751361183 0.992676361131358 0
1108.81968966945 0.992676062663633 0
1108.80186591707 0.99267576372273 0
1108.78404235466 0.992675464865869 0
1108.7662189823 0.992675165758326 0
1108.74839579962 0.992674867739538 0
1108.73057280703 0.992674568466152 0
1108.71275000452 0.992674269276041 0
1108.69492739176 0.992673970951911 0
1108.67710496904 0.992673671819061 0
1108.65928273616 0.992673373216978 0
1108.64146069326 0.992673074251458 0
1108.62363884032 0.992672775259661 0
1108.60581717736 0.992672476240333 0
1108.58799570431 0.992672177416431 0
1108.57017442124 0.992671878342847 0
1108.55235332819 0.992671579129872 0
1108.53453242514 0.992671280000375 0
1108.51671171201 0.99267098106745 0
1108.49889118877 0.992670682218391 0
1108.48107085549 0.992670383118582 0
1108.4632507123 0.992670083657149 0
1108.44543075901 0.992669784725382 0
1108.42761099569 0.992669485543617 0
1108.40979142241 0.992669186222653 0
1108.39197203891 0.992668887544153 0
1108.37415284549 0.992668588056784 0
1108.35633384207 0.992668288765167 0
1108.33851502872 0.992667989223129 0
1108.32069640542 0.992667689764901 0
1108.30287797193 0.992667390949185 0
1108.2850597285 0.992667091436086 0
1108.26724167505 0.99266679211939 0
1108.24942381158 0.99266649277433 0
1108.23160613807 0.992666193514055 0
1108.21378865462 0.99266589389152 0
1108.19597136117 0.99266559446458 0
1108.1781542578 0.992665294787397 0
1108.16033734436 0.992664995528963 0
1108.14252062097 0.992664695907393 0
1108.12470408747 0.992664396705412 0
1108.10688774408 0.992664096918459 0
1108.08907159082 0.992663796992175 0
1108.07125562755 0.992663497484936 0
1108.05343985435 0.992663197727161 0
1108.03562427111 0.992662898276627 0
1108.01780887783 0.992662598798574 0
1107.99999367467 0.992662298846652 0
1107.98217866152 0.992661999202546 0
1107.96436383835 0.992661699641715 0
1107.94654920516 0.99266140005376 0
1107.92873476211 0.992661099992348 0
1107.91092050917 0.992660800014667 0
1107.8931064461 0.992660500679337 0
1107.87529257318 0.992660200535545 0
1107.85747889041 0.99265990036456 0
1107.83966539747 0.992659601169512 0
1107.82185209457 0.992659301277701 0
1107.80403898187 0.992659000912825 0
1107.78622605916 0.992658701189596 0
1107.76841332643 0.992658401438377 0
1107.75060078388 0.992658101102743 0
1107.73278843129 0.99265780140841 0
1107.71497626881 0.992657501240472 0
1107.69716429645 0.992657201045284 0
1107.67935251417 0.992656900934423 0
1107.49451283791 0.992652498026835 0.00099949999999982
1107.4767170748 0.992652199156609 0.00099949999999982
1107.4589215012 0.992651899360309 0.00099949999999982
1107.60812807844 0.992655701237454 0
1107.59031724615 0.992655401100556 0
1107.57250660408 0.992655100489959 0
1107.55469615209 0.992654800298573 0
1107.53688589017 0.99265450007907 0
1107.51907581818 0.992654200278477 0
1107.50126593644 0.992653899558101 0
1107.48345624486 0.992653599033553 0
1107.46564674326 0.992653299038988 0
1107.44783743188 0.992652998347793 0
1107.43002831049 0.992652698297907 0
1107.4122193792 0.992652397886767 0
1107.39441063803 0.992652097447727 0
1107.37660208697 0.992651796980777 0
1107.35879372596 0.992651496709754 0
1107.34098555508 0.992651196188426 0
1107.32317757421 0.992650895974134 0
1107.30536978351 0.992650595286007 0
1107.28756218291 0.992650294793895 0
1107.26975477238 0.99264999438556 0
1107.25194755215 0.992649693280532 0
1107.23414052199 0.99264939281718 0
1107.21633368199 0.992649092103217 0
1107.19852703196 0.992648791919893 0
1107.1807205722 0.992648490816175 0
1107.16291430239 0.992648190689053 0
1107.14510822282 0.992647889642439 0
1107.12730233347 0.992647588679721 0
1107.10949663426 0.992647287912769 0
1107.09169112519 0.992646987117548 0
1107.07388580617 0.992646686629745 0
1107.05608067729 0.992646385780234 0
1107.0382757387 0.992646084568773 0
1107.02047099011 0.992645784110171 0
1107.00266643185 0.992645482732132 0
1106.98486206364 0.992645182106996 0
1106.96705788546 0.992644881565816 0
1106.94925389741 0.992644580662452 0
1106.93145009956 0.992644279620475 0
1106.91364649197 0.992643978327642 0
1106.89584307442 0.992643677677064 0
1106.87803984718 0.992643376217394 0
1106.86023681003 0.992643075400723 0
1106.84243396312 0.992642774109283 0
1106.82463130632 0.992642473236831 0
1106.80682883968 0.992642172113393 0
1106.78902656327 0.992641870851382 0
1106.77122447693 0.992641570008037 0
1106.75342258089 0.99264126846756 0
1106.73562087508 0.99264096712302 0
1106.71781935943 0.992640665974516 0
1106.70001803406 0.992640364462975 0
1106.68221689867 0.99264006381619 0
1106.66441595353 0.992639762361463 0
1106.64661519875 0.992639460545176 0
1106.62881463401 0.992639159704381 0
1106.61101425944 0.992638858390021 0
1106.59321407503 0.992638557159636 0
1106.57541408089 0.992638255567663 0
1106.55761427699 0.992637954059657 0
1106.53981466328 0.992637652635271 0
1106.52201523975 0.992637351294757 0
1106.5042160065 0.992637049592613 0
1106.48641696339 0.992636748308521 0
1106.46861811043 0.992636446997451 0
1106.45081944776 0.992636145212178 0
1106.43302097536 0.992635843511457 0
1106.41522269319 0.992635541894914 0
1106.39742460122 0.992635240361922 0
1106.37962669949 0.99263493869037 0
1106.36182898796 0.992634637102404 0
1108.21664807347 0.992595993917683 0.00099949999999982
1110.05369411162 0.992557373577343 0.00199799999999994
1106.3084570827 0.992633732405627 0
1106.29066013183 0.992633430819194 0
1106.27286337134 0.992633128647862 0
1106.25506680092 0.99263282734044 0
1106.23727042075 0.992632525559924 0
1106.219474231 0.992632223194394 0
1106.2016782315 0.99263192135859 0
1106.18388242221 0.992631619606804 0
1106.16608680317 0.992631317715782 0
1106.14829137443 0.992631015685897 0
1106.13049613595 0.992630713740519 0
1106.11270108777 0.992630411655464 0
1106.09490622971 0.992630110100139 0
1106.07711156189 0.992629808182779 0
1106.05931708442 0.992629505904574 0
1106.04152279719 0.992629203932712 0
1106.02372870022 0.992628901933053 0
1106.00593479349 0.992628599905516 0
1105.98814107706 0.992628297739554 0
1105.97034755101 0.992627995322757 0
1105.95255421511 0.99262769354743 0
1105.93476106952 0.992627391298526 0
1105.9169681142 0.992627089133451 0
1105.89917534916 0.992626786941231 0
1105.88138277436 0.992626484832599 0
1105.86359039005 0.992626182028062 0
1105.84579819598 0.992625879864195 0
1105.8280061921 0.992625577895857 0
1105.81021437863 0.992625275231404 0
1105.79242275538 0.992624973096122 0
1105.77463132233 0.992624671045358 0
1105.75684007963 0.99262436852136 0
1105.73904902729 0.992624065969387 0
1105.7212581653 0.992623763390412 0
1105.7034674936 0.992623461006066 0
1105.68567701216 0.992623158705457 0
1105.66788672112 0.992622855932145 0
1105.65009662035 0.992622553576672 0
1105.63230670984 0.992622251193792 0
1105.61451698963 0.992621948671377 0
1105.59672745982 0.992621645899353 0
1105.57893812036 0.992621343211059 0
1105.56114897103 0.992621041163085 0
1105.54336001218 0.992620738085388 0
1105.52557124358 0.992620435649034 0
1105.50778266539 0.992620132739052 0
1105.48999427762 0.992619829800998 0
1105.47220607995 0.99261952772702 0
1105.45441807283 0.992619224400109 0
1105.43663025601 0.992618921713782 0
1105.41884262967 0.992618618554447 0
1105.40105519349 0.992618316258168 0
1105.38326794776 0.99261801315566 0
1105.36548089235 0.992617710359118 0
1105.34769402719 0.992617407757401 0
1105.32990735253 0.992617104460615 0
1105.31212086814 0.992616801804051 0
1105.29433457416 0.992616498674757 0
1105.27654847046 0.992616195963108 0
1105.25876255723 0.992615892666683 0
1105.24097683432 0.992615589788526 0
1105.22319130161 0.992615287217092 0
1105.20540595939 0.992614983837933 0
1105.18762080762 0.992614680542966 0
1105.16983584623 0.992614377442939 0
1105.15205107525 0.992614074204402 0
1105.13426649461 0.992613771160757 0
1105.11648210433 0.992613468089365 0
1105.09869790432 0.992613165213113 0
1105.08091389475 0.992612861864348 0
1105.06313007547 0.992612558932767 0
1105.04534644678 0.992612255082821 0
1105.02756300838 0.992611952096637 0
1105.0097797604 0.992611648748394 0
1104.99199670269 0.992611345817705 0
1104.97421383551 0.992611042080589 0
1104.95643115871 0.992610738761206 0
1104.93864867231 0.992610435414392 0
1104.9208663762 0.992610132373254 0
1104.90308427059 0.992609828637119 0
1104.88530235536 0.99260952531821 0
1104.86752063053 0.99260922186085 0
1104.849739096 0.992608918709548 0
1104.83195775212 0.992608614528257 0
1104.81417659855 0.992608311322146 0
1104.79639563536 0.992608007865461 0
1104.77861486272 0.992607703935835 0
1104.76083428043 0.992607400535472 0
1104.74305388859 0.992607096884936 0
1104.7252736873 0.992606792872022 0
1104.70749367642 0.992606489277188 0
1104.6897138558 0.992606186100264 0
1104.67193422568 0.992605882227794 0
1104.6541547859 0.992605578773059 0
1104.63637553666 0.992605274734195 0
1104.61859647796 0.992604970667472 0
1104.60081760966 0.992604667018252 0
1104.5830389318 0.992604363230528 0
1104.56526044434 0.992604059526296 0
1104.54748214745 0.992603755348805 0
1104.52970404081 0.992603452034765 0
1104.51192612459 0.992603148247721 0
1104.49414839899 0.992602843876497 0
1104.47637086381 0.992602540034672 0
1104.45859351898 0.992602236387162 0
1104.44081636466 0.992601932266774 0
1104.42303940094 0.992601627896062 0
1104.40526262765 0.992601323943286 0
1104.38748604486 0.992601019851345 0
1104.36970965247 0.992600715954338 0
1104.35193345054 0.992600411919058 0
1104.33415743907 0.992600107856175 0
1104.31638161806 0.992599803764957 0
1104.29860598759 0.992599499423558 0
1104.28083054748 0.992599195611661 0
1104.26305529804 0.992598890881056 0
1104.24528023912 0.99259858656817 0
1104.22750537057 0.99259828267276 0
1104.20973069255 0.992597978305318 0
1104.19195620501 0.992597674020648 0
1104.17418190794 0.992597369819868 0
1104.15640780144 0.992597065257545 0
1104.13863388538 0.992596761112904 0
1104.12086015986 0.992596456606674 0
1105.77079972978 0.992560937119196 0.00099949999999982
1105.75304177195 0.992560633450869 0.00099949999999982
1105.73528400433 0.992560329510216 0.00099949999999982
1105.71752642702 0.992560025795645 0.00099949999999982
1110.64969427539 0.992454217875557 0.003992
1113.93195156213 0.992383693064557 0.00598199999999993
1115.56426494396 0.992348315580982 0.0069754999999998
1122.14660753911 0.992207931511129 0.0109394999999999
1120.47899540033 0.992242622605376 0.0099499999999999
1125.41143584333 0.992137432893879 0.0129154999999999
1123.74383729497 0.992172079573652 0.0119279999999999
1138.57658161807 0.991858120773441 0.0207795
1148.45940598158 0.991649729902467 0.0266354999999998
1143.49188742379 0.991753394747209 0.023712
1138.52429759802 0.991857255952216 0.0207795
1128.60642224458 0.992065859762645 0.0148874999999999
1131.88904359503 0.991995847871227 0.0168554999999999
1131.87153559513 0.991995556304874 0.0168554999999999
1123.60354011831 0.992169722248589 0.0119279999999999
1113.6853179614 0.992379506971259 0.00598199999999993
1112.0175260884 0.992414297776392 0.00498749999999992
1116.95020595319 0.992308792987927 0.00796799999999998
1123.53309163136 0.992168537340749 0.0119279999999999
1121.86536649682 0.992203196703182 0.0109394999999999
1120.19761737925 0.992237876935689 0.0099499999999999
1118.52984425314 0.992272578248263 0.00895949999999979
1115.21187917533 0.99234234291177 0.0069754999999998
1113.54404249053 0.992377107003392 0.00598199999999993
1118.4769239462 0.992271683146993 0.00895949999999979
1125.06007271361 0.992131535752096 0.0129154999999999
1134.94372454282 0.991922138540756 0.0188195
1123.37476692849 0.992165874171403 0.0119279999999999
1126.65762621752 0.992095746266869 0.0139020000000001
1129.94053392127 0.992025709982529 0.0158720000000001
1129.92301377791 0.992025417784127 0.0158720000000001
1146.40796191774 0.991677766697724 0.0256620000000001
1141.18933067857 0.991784261667888 0.0227465
1134.82135897187 0.99192010314432 0.0188195
1131.50333979198 0.991989413488936 0.0168554999999999
1128.18527279642 0.99205881065955 0.0148874999999999
1124.86715788176 0.992128293792497 0.0129154999999999
1111.64720069272 0.992407992152748 0.00498749999999992
1108.32889685328 0.992477910070884 0.00299549999999993
1105.01054447468 0.992547914978515 0.00099949999999982
1104.99279466383 0.992547610333142 0.00099949999999982
1104.97504504331 0.992547306336481 0.00099949999999982
1103.28918745484 0.992582186680327 0
1103.27142283867 0.992581880963116 0
1103.25365841298 0.992581575886408 0
1103.23589417798 0.992581270224695 0
1103.21813013358 0.992580964758457 0
1103.20036627976 0.992580659375411 0
1103.18260261671 0.992580353408548 0
1103.16483914408 0.99258004841591 0
1103.1470758622 0.992579742505039 0
1103.12931277088 0.992579437122768 0
1103.11154987014 0.99257913160149 0
1103.09378716009 0.992578825829743 0
1103.07602464064 0.992578520252985 0
1103.05826231172 0.992578214871428 0
1103.04050017342 0.992577909239416 0
1103.02273822596 0.992577602911954 0
1103.00497646904 0.992577297447118 0
1102.98721490271 0.992576991843069 0
1102.96945352705 0.992576685989284 0
1102.95169234218 0.992576379774031 0
1102.93393134794 0.992576073975266 0
1102.91617054431 0.992575768260564 0
1102.89840993113 0.992575462963049 0
1102.88064950872 0.992575156748338 0
1102.86288927696 0.992574850839252 0
1102.8451292359 0.992574544791332 0
1102.82736938547 0.992574238937954 0
1102.80960972559 0.992573933279517 0
1102.79185025645 0.992573627036855 0
1102.77409097807 0.992573320767414 0
1102.75633189025 0.992573015025603 0
1102.7385729932 0.992572708700164 0
1102.72081428675 0.99257240279223 0
1102.70305577092 0.992572096855754 0
1102.68529744598 0.992571790113599 0
1102.66753931155 0.992571484456347 0
1102.6497813679 0.992571177992446 0
1102.6320236148 0.99257087216799 0
1102.61426605235 0.992570566093138 0
1102.59650868072 0.99257025943506 0
1102.57875149978 0.992569953193693 0
1103.39546212403 0.992549536450041 0.00099949999999982
1105.82787927488 0.992489014454881 0.003992
1104.99345668643 0.992508763166158 0.00299549999999993
1103.34227264287 0.992548619688211 0.00099949999999982
1102.4900296044 0.992568422531038 0
1102.47227356687 0.992568116568689 0
1102.45451772009 0.992567810022383 0
1102.43676206403 0.992567503558975 0
1102.41900659869 0.992567197069034 0
1102.40125132397 0.992566890884462 0
1102.38349623993 0.992566584448985 0
1102.36574134682 0.992566277319428 0
1102.34798664429 0.992565971162736 0
1102.33023213251 0.992565664533557 0
1102.31247781132 0.992565358321353 0
1102.29472368088 0.992565051637024 0
1102.27696974123 0.992564744813052 0
1102.25921599238 0.992564437961566 0
1103.90008638439 0.992529138469404 0.00099949999999982
1105.52322764011 0.992493862879144 0.00199799999999994
1105.50550536469 0.992493557366195 0.00199799999999994
1103.84688630484 0.992528220771975 0.00099949999999982
1102.17049023501 0.992562905549545 0
1102.15273763017 0.992562598198131 0
1102.13498521598 0.992562291708574 0
1102.11723299238 0.992561985302534 0
1102.0994809597 0.99256167797896 0
1102.08172911777 0.992561371073345 0
1102.06397746666 0.99256106402769 0
1102.04622600627 0.9925607571773 0
1102.02847473658 0.992560450410033 0
1102.01072365764 0.99256014350446 0
1101.99297276948 0.992559836459207 0
1101.97522207199 0.992559529720094 0
1101.95747156545 0.992559222174564 0
1101.93972124962 0.992558915268186 0
1101.92197112445 0.992558608557698 0
1101.90422119015 0.992558301151662 0
1101.88647144663 0.992557994050768 0
1101.86872189376 0.992557687255886 0
1101.85097253172 0.992557379989762 0
1101.83322336049 0.992557072694749 0
1101.81547438005 0.992556765483279 0
1101.79772559033 0.992556458466586 0
1101.77997699136 0.992556151310972 0
1101.76222858316 0.99255584412722 0
1101.74448036579 0.992555536694032 0
1101.72673233932 0.992555229121576 0
1101.70898450357 0.992554921965222 0
1101.69123685865 0.992554614560096 0
1101.67348940447 0.992554307349191 0
1101.65574214115 0.992553999776967 0
1101.63799506866 0.992553692287291 0
1101.62024818692 0.992553384993485 0
1101.60250149599 0.992553077559671 0
1101.58475499578 0.992552770320914 0
1101.56700868642 0.992552462720803 0
1101.54926256791 0.99255215509322 0
1101.53151664022 0.992551847548474 0
1101.51377090315 0.99255154053219 0
1101.49602535707 0.992551232487268 0
1101.47828000192 0.992550924526713 0
1101.46053483745 0.992550617315652 0
1101.44278986382 0.992550309632437 0
1101.42504508111 0.992550001698736 0
1101.40730048909 0.992549694404934 0
1101.389556088 0.992549386415921 0
1101.3718118778 0.992549078509996 0
1101.35406785834 0.992548771021322 0
1101.33632402974 0.992548463171535 0
1101.31858039197 0.992548155405022 0
1101.30083694511 0.992547847388173 0
1101.28309368912 0.992547539454683 0
1101.26535062382 0.992547232049607 0
1101.24760774937 0.99254692417152 0
1101.22986506576 0.992546616266072 0
1101.21212257313 0.992546307999451 0
1101.19438027119 0.992546000482996 0
1101.1766381602 0.992545692271689 0
1101.15889624003 0.992545384365892 0
1101.1411545108 0.992545076099024 0
1101.12341297245 0.992544768027079 0
1101.10567162487 0.992544460260324 0
1101.79511878906 0.992526763583909 0.00099949999999982
1101.77739329307 0.992526455944384 0.00099949999999982
1101.05246232629 0.992543536033356 0
1101.03472174211 0.992543227822007 0
1101.01698134883 0.992542919582669 0
1100.99924114645 0.992542611315737 0
1100.98150113486 0.992542303354898 0
1100.96376131426 0.992541994810368 0
1100.9460216845 0.992541686682079 0
1100.92828224551 0.992541378748811 0
1100.91054299759 0.992541069898465 0
1100.89280394042 0.992540762020152 0
1100.87506507409 0.992540453780787 0
1100.85732639878 0.992540145069331 0
1100.83958791438 0.992539836663499 0
1100.82184962076 0.992539528562789 0
1100.80411151813 0.992539219879122 0
1100.78637360634 0.992538911612157 0
1100.76863588555 0.992538602872402 0
1100.75089835556 0.992538294660893 0
1100.73316101658 0.992537985865396 0
1100.71542386856 0.992537677153906 0
1100.69768691137 0.992537368858898 0
1100.679950145 0.992537060535697 0
1100.6622135697 0.992536751518647 0
1100.64447718511 0.992536443473393 0
1100.62674099162 0.992536134289196 0
1100.60900498909 0.992535825521386 0
1100.59126917756 0.992535516615333 0
1100.57353355673 0.992535208569651 0
1100.55579812691 0.992534899607377 0
1100.53806288813 0.992534590506782 0
1100.52032784018 0.99253428204454 0
1100.50259298325 0.992533972998709 0
1100.48485831712 0.992533664591395 0
1100.4671238419 0.992533355823785 0
1100.44938955767 0.992533046806201 0
1100.43165546436 0.992532737982231 0
1100.41392156202 0.992532429020112 0
1100.39618785057 0.992532120251902 0
1100.37845433009 0.992531811233279 0
1100.36072100059 0.992531502187127 0
1100.34298786222 0.992531192669427 0
1100.32525491476 0.992530883789607 0
1100.30752215818 0.992530574993604 0
1100.28978959255 0.992530265947411 0
1100.27205721788 0.992529956873238 0
1100.2543250341 0.992529647993217 0
1100.23659304147 0.992529338307927 0
1100.21886123974 0.992529029372778 0
1100.20112962906 0.99252871996468 0
1100.18339820929 0.992528410973494 0
1100.16566698053 0.992528101621886 0
1100.14793594277 0.992527792352713 0
1100.13020509585 0.992527483499583 0
1100.11247444003 0.992527173842305 0
1100.09474397522 0.99252686448968 0
1100.07701370141 0.992526555109233 0
1100.05928361843 0.992526246256571 0
1100.04155372638 0.992525937042337 0
1100.02382402542 0.992525627356116 0
1100.00609451552 0.992525317753344 0
1099.98836519654 0.992525008567432 0
1099.97063606862 0.992524698908699 0
1099.95290713173 0.992524389333315 0
1099.93517838592 0.992524079619299 0
1099.91744983104 0.99252377032079 0
1099.89972146717 0.992523460772919 0
1099.88199329439 0.99252315097515 0
1099.86426531247 0.992522841816014 0
1099.84653752165 0.992522531962102 0
1099.82880992177 0.992522222524601 0
1099.81108251293 0.992521912837754 0
1099.79335529523 0.992521602789989 0
1099.77562826842 0.99252129349091 0
1099.75790143262 0.992520983831314 0
1099.74017478797 0.992520673699738 0
1099.72244833429 0.99252036409483 0
1099.70472207171 0.992520054130213 0
1099.68699600011 0.992519744470027 0
1099.66927011942 0.992519435004118 0
1099.65154442999 0.992519124511061 0
1099.63381893151 0.992518814877962 0
1099.61609362403 0.99251850510645 0
1099.59836850756 0.992518195307309 0
1099.58064358228 0.992517884924533 0
1099.56291884805 0.992517574958291 0
1099.54519430476 0.992517265297326 0
1099.52746995256 0.992516955163976 0
1099.50974579128 0.992516645558545 0
1099.49202182129 0.992516334814003 0
1099.47429804229 0.992516024930895 0
1099.45657445425 0.992515715130537 0
1099.43885105741 0.992515404635221 0
1099.42112785161 0.992515094557681 0
1099.40340483685 0.992514784451303 0
1099.38568201312 0.99251447442852 0
1099.36795938043 0.992514164266705 0
1099.35023693878 0.992513854187582 0
1099.33251468833 0.992513543525463 0
1099.314792629 0.992513233169434 0
1099.29707076062 0.992512923228869 0
1099.27934908333 0.992512612927803 0
1099.26162759715 0.992512302487166 0
1099.24390630194 0.992511992462963 0
1099.22618519786 0.992511681967533 0
1099.20846428499 0.992511371221018 0
1099.1907435633 0.992511060558084 0
1099.17302303262 0.992510750311383 0
1099.15530269306 0.99251043981501 0
1099.13758254449 0.992510129623515 0
1099.119862587 0.992509819182395 0
1099.10214282067 0.992509508491071 0
1099.08442324561 0.992509197438349 0
1099.06670386152 0.99250888724672 0
1099.04898466853 0.99250857669363 0
1099.03126566656 0.992508266334546 0
1099.01354685584 0.9925079552816 0
1098.99582823616 0.992507644866756 0
1098.97810980762 0.992507334091193 0
1098.96039157012 0.992507023620781 0
1098.94267352385 0.992506712567417 0
1098.92495566874 0.99250640170782 0
1098.90723800471 0.992506091042525 0
1098.88952053167 0.99250578068254 0
1098.87180324984 0.992505469628422 0
1098.85408615922 0.99250515854647 0
1098.83636925986 0.992504847325411 0
1098.81865255142 0.992504537075165 0
1098.80093603413 0.992504226132001 0
1098.78321970814 0.992503914716635 0
1098.76550357324 0.992503603938539 0
1098.74778762939 0.992503293244271 0
1098.73007187693 0.992502981523015 0
1098.71235631557 0.992502670661563 0
1098.69464094527 0.992502359883413 0
1099.1887936248 0.992488929026903 0.00099949999999982
1098.6592175876 0.992501737810224 0
1098.64150279066 0.992501426836986 0
1098.62378818496 0.992501115502624 0
1098.60607377041 0.992500804363311 0
1098.58835954703 0.992500493195341 0
1098.5706455147 0.992500182332172 0
1098.55293167361 0.992499870887165 0
1098.53521802367 0.992499559746147 0
1098.5175045649 0.992499248466905 0
1098.49979129735 0.992498937048719 0
1098.48207822103 0.992498625602145 0
1098.46436533586 0.992498314349717 0
1098.44665264174 0.99249800340218 0
1098.428940139 0.99249769142802 0
1098.69222566893 0.992489081534333 0.00099949999999982
1098.67452904362 0.992488770833748 0.00099949999999982
1098.92013583278 0.992480172019568 0.00199799999999994
1098.90245525868 0.992479861827647 0.00199799999999994
1099.67473757058 0.992454750073779 0.00498749999999992
1099.65710428656 0.992454441080132 0.00498749999999992
1099.11279415744 0.992470654964527 0.00299549999999993
1099.35847734275 0.992462079569762 0.003992
1099.07747284483 0.992470035469668 0.00299549999999993
1098.7964440739 0.992478000356261 0.00199799999999994
1098.51539100497 0.992485974120274 0.00099949999999982
1098.7610789614 0.992477379444581 0.00199799999999994
1098.48000859109 0.992485352613723 0.00099949999999982
1098.46231425492 0.992485041255468 0.00099949999999982
1099.97643870647 0.992447808335199 0.00299649999999996
1099.95877595429 0.992447498310983 0.00299649999999996
1099.19954005709 0.99245929264961 0.003992
1099.18189343407 0.992458983207426 0.003992
1098.9008024978 0.992466934344213 0.00299549999999993
1098.61968729187 0.992474894773158 0.00199799999999994
1098.60200995693 0.992474584116129 0.00199799999999994
1098.58433281259 0.99247427375521 0.00199799999999994
1099.62057520734 0.992440945425767 0.00598199999999993
1100.3934268473 0.99241597899416 0.00895949999999979
1101.4298490949 0.992382935452843 0.0129154999999999
1101.93935622171 0.992366322557336 0.0148874999999999
1101.92188217538 0.992366019292236 0.0148874999999999
1101.64088474576 0.992373864021854 0.0139020000000001
1101.62339562152 0.992373560049037 0.0139020000000001
1102.39652973782 0.99234884326104 0.0168554999999999
1102.64263700442 0.992340423591785 0.017838
1102.09809334306 0.992356364575213 0.0158720000000001
1102.60777006213 0.992339819528443 0.017838
1101.00888881944 0.9923883607606 0.0119279999999999
1101.7821234708 0.992363590177742 0.0148874999999999
1102.29183760129 0.992347026709842 0.0168554999999999
1101.48359043881 0.992371127567978 0.0139020000000001
1099.8844389928 0.992419893517793 0.00796799999999998
1099.33961980908 0.992436021139587 0.00598199999999993
1099.05838032044 0.992443944568117 0.00498749999999992
1098.51347957026 0.992460127853197 0.00299549999999993
1099.02311361588 0.992443325224034 0.00498749999999992
1099.26914202334 0.992434784990752 0.00598199999999993
1098.19687763009 0.992467456216657 0.00199799999999994
1098.44287716538 0.992458885222704 0.00299549999999993
1098.42522022485 0.992458574875887 0.00299549999999993
1098.40756347457 0.992458263968628 0.00299549999999993
1098.12620813239 0.992466211567224 0.00199799999999994
1098.37224373565 0.992457642415518 0.00299549999999993
1098.09087111722 0.992465588650916 0.00199799999999994
1097.80947421402 0.992473544881317 0.00099949999999982
1097.79178711521 0.992473232352997 0.00099949999999982
1097.49265486021 0.992481196195117 0
1097.47495266059 0.992480883824048 0
1097.45725065235 0.992480570981492 0
1097.43954883547 0.992480258222061 0
1097.42184720983 0.992479945767267 0
1097.40414577545 0.992479633284733 0
1097.38644453235 0.992479320662734 0
1097.36874348044 0.992479008345921 0
1097.35104261997 0.992478695224399 0
1097.33334195077 0.992478382629452 0
1097.31564147292 0.992478069785305 0
1097.29794118637 0.992477757023288 0
1097.28024109107 0.992477444455337 0
1097.26254118723 0.992477131194119 0
1097.24484147464 0.992476818570157 0
1097.22714195342 0.992476505585763 0
1097.20944262338 0.992476193127544 0
1097.19174348479 0.992475879865318 0
1097.17404453761 0.992475566686107 0
1097.1563457817 0.992475253922312 0
1097.13864721714 0.992474940908205 0
1097.12094884389 0.992474627977417 0
1097.10325066204 0.99247431479681 0
1097.08555267147 0.992474001921308 0
1097.06785487219 0.992473689017514 0
1097.05015726431 0.992473375752546 0
1097.03245984777 0.992473062682295 0
1097.01476262276 0.992472749029003 0
1096.9970655889 0.992472436456353 0
1096.97936874647 0.992472123079804 0
1096.96167209538 0.992471809896493 0
1096.94397563562 0.99247149679722 0
1096.92627936721 0.992471183557718 0
1096.90858329016 0.992470870291264 0
1096.89088740453 0.992470556885384 0
1096.87319171015 0.992470243894492 0
1096.85549620737 0.992469929878747 0
1096.83780089582 0.992469616942786 0
1096.82010577572 0.992469303314787 0
1096.80241084691 0.992468990211678 0
1096.78471610948 0.992468676749165 0
1096.76702156342 0.992468363368671 0
1096.74932720864 0.992468050182387 0
1096.73163304545 0.992467736080748 0
1096.71393907356 0.992467422838436 0
1096.69624529309 0.992467109235186 0
1096.67855170406 0.992466795493353 0
1096.66085830638 0.992466482055944 0
1096.64316510002 0.992466168701082 0
1096.62547208519 0.992465854653087 0
1096.60777926165 0.992465541353345 0
1096.59008662958 0.992465227471015 0
1096.57239418891 0.992464913783225 0
1096.55470193965 0.992464600065927 0
1096.53700988169 0.992464286654311 0
1096.5193180153 0.992463972438003 0
1096.50162634029 0.99246365874853 0
1096.48393485662 0.992463345141756 0
1096.46624356435 0.99246303139551 0
1096.44855246366 0.992462717067479 0
1096.43086155426 0.992462403597744 0
1096.41317083633 0.992462089546527 0
1096.39548030985 0.992461775577612 0
1096.37778997477 0.992461461691432 0
1096.36009983108 0.992461147888216 0
1096.34240987873 0.992460834167993 0
1096.32472011787 0.992460519975848 0
1096.30703054841 0.992460206088811 0
1096.28934117038 0.992459892061954 0
1096.27165198382 0.992459577896968 0
1096.25396298862 0.992459264036449 0
1096.23627418509 0.992458949260323 0
1096.21858557305 0.992458635011929 0
1096.20089715223 0.992458321509732 0
1096.18320892302 0.992458006872122 0
1096.16552088527 0.992457692649076 0
1096.14783303883 0.992457378842186 0
1096.13014538393 0.992457064341458 0
1096.11245792047 0.992456750145657 0
1096.09477064852 0.992456435699985 0
1096.07708356802 0.9924561214473 0
1096.05939667885 0.992455807500012 0
1096.04170998135 0.992455492526557 0
1096.02402347523 0.992455178411964 0
1096.00633716065 0.992454863826175 0
1095.98865103746 0.992454549655392 0
1095.97096510591 0.992454234680527 0
1095.95327936562 0.992453920897555 0
1095.93559381687 0.992453606198987 0
1095.91790845961 0.992453291694232 0
1095.90022329375 0.992452977383193 0
1095.88253831949 0.992452662490045 0
1095.86485353657 0.992452348344064 0
1095.84716894526 0.992452033395065 0
1095.82948454534 0.992451719082205 0
1095.811800337 0.992451404187545 0
1095.7941163202 0.992451089375484 0
1095.7764324948 0.992450774978373 0
1095.75874886103 0.992450459888725 0
1095.74106541866 0.992450145435929 0
1095.72338216782 0.992449830622553 0
1095.70569910851 0.992449515780656 0
1095.68801624069 0.992449201022219 0
1095.67033356425 0.992448886567466 0
1095.65265107932 0.992448571752626 0
1095.63496878597 0.992448256687837 0
1095.61728668414 0.992447941816726 0
1095.59960477381 0.992447626917218 0
1095.58192305501 0.992447311990062 0
1095.56424152776 0.992446996923712 0
1095.54656019205 0.992446681940368 0
1095.52887904779 0.992446367150105 0
1095.51119809502 0.992446052221664 0
1095.49351733398 0.992445736599795 0
1095.47583676449 0.992445421503894 0
1095.45815638646 0.992445106601509 0
1095.44047619999 0.99244479144976 0
1095.42279620489 0.992444476823064 0
1095.40511640127 0.992444161836902 0
1095.3874367894 0.992443846046096 0
1095.3697573691 0.992443530781675 0
1095.35207814034 0.992443215599668 0
1095.64290210127 0.992434160934075 0.00099949999999982
1095.62523870638 0.992433845817821 0.00099949999999982
1095.60757550287 0.992433531126641 0.00099949999999982
1095.88076294203 0.99242448864782 0.00199799999999994
1095.86311574631 0.992424174356985 0.00199799999999994
1096.13633683431 0.992415142797318 0.00299549999999993
1095.53695182128 0.992432272997916 0.00099949999999982
1095.81017530725 0.992423231848678 0.00199799999999994
1095.79252887528 0.992422917347387 0.00199799999999994
1095.48397926008 0.99243132864582 0.00099949999999982
1095.15772825946 0.992439748954782 0
1095.14005132822 0.992439433214651 0
1095.12237458857 0.992439117667492 0
1095.10469804032 0.992438802646657 0
1095.08702168378 0.992438486710878 0
1095.06934551873 0.992438171412008 0
1095.05166954521 0.992437855974166 0
1095.03399376333 0.992437540175915 0
1095.01631817321 0.992437224017304 0
1094.99864277459 0.992436908605547 0
1094.98096756748 0.99243659316624 0
1094.963292552 0.992436277365774 0
1094.94561772833 0.99243596098443 0
1094.92794309602 0.99243564590359 0
1094.91026865536 0.992435330019152 0
1094.8925944064 0.99243501388499 0
1094.87492034898 0.992434698277008 0
1094.85724648313 0.992434382529689 0
1094.83957280882 0.992434066865435 0
1094.82189932621 0.992433750729602 0
1094.80422603518 0.992433434898021 0
1094.78655293573 0.992433119038134 0
1094.76888002785 0.992432803261248 0
1094.75120731171 0.99243248690236 0
1094.73353478724 0.992432170736931 0
1094.71586245434 0.992431854875022 0
1094.69819031298 0.992431539096375 0
1094.68051836331 0.992431222846527 0
1094.6628466054 0.99243090634698 0
1094.64517503881 0.992430591147732 0
1094.62750366404 0.992430274481778 0
1094.60983248082 0.992429958561844 0
1094.59216148927 0.992429642281996 0
1094.57449068933 0.992429326195337 0
1094.55682008106 0.992429009859152 0
1094.53914966447 0.992428693494518 0
1094.52147943946 0.992428377434871 0
1094.50380940614 0.992428061014874 0
1094.48613956452 0.992427744565481 0
1094.46846991444 0.992427428531892 0
1094.45080045599 0.992427112247919 0
1094.43313118922 0.99242679582557 0
1094.41546211408 0.992426479485434 0
1094.39779323069 0.992426162785364 0
1094.38012453887 0.992425846610593 0
1094.36245603881 0.992425529854756 0
1094.34478773041 0.992425213401917 0
1094.32711961366 0.992424896921355 0
1094.30945168864 0.992424580190889 0
1094.2917839553 0.992424263654419 0
1094.27411641358 0.99242394719971 0
1094.25644906335 0.992423631160377 0
1094.23878190502 0.992423313874356 0
1094.22111493822 0.992422997667614 0
1094.20344816315 0.992422680879487 0
1094.18578157983 0.99242236395212 0
1094.16811518818 0.992422047328779 0
1094.15044898811 0.99242173089861 0
1094.13278297989 0.992421413665507 0
1094.11511716333 0.992421096957752 0
1094.09745153841 0.992420780332404 0
1094.07978610521 0.992420463457604 0
1094.06212086379 0.99242014633322 0
1094.04445581403 0.992419829623266 0
1094.02679095598 0.99241951266435 0
1094.0091262896 0.992419195898276 0
1093.99146181483 0.992418879214599 0
1093.9737975318 0.992418562171063 0
1093.95613344055 0.992418244987725 0
1093.93846954094 0.992417928219996 0
1095.83750030617 0.992379213342167 0.00099949999999982
1095.81985202053 0.992378896869864 0.00099949999999982
1099.60030074633 0.992301850020094 0.00299549999999993
1103.38079806428 0.992224887518528 0.00498749999999992
1101.46414587667 0.992262887027599 0.003992
1105.2446941044 0.99218596921756 0.00598199999999993
1103.32804006776 0.992223947870307 0.00498749999999992
1099.5122697481 0.992300276855433 0.00299549999999993
1097.59555243997 0.9923383135044 0.00199799999999994
1097.57792108823 0.992337997470304 0.00199799999999994
1095.66117115028 0.992376052636753 0.00099949999999982
1095.64352477729 0.992375736326465 0.00099949999999982
1093.70908076587 0.992413808917414 0
1093.69141954809 0.992413491644452 0
1093.67375852203 0.992413174343431 0
1093.65609768775 0.992412856903895 0
1093.63843704517 0.992412539656114 0
1093.62077659434 0.99241222227074 0
1093.60311633525 0.99241190485686 0
1093.58545626795 0.992411587304143 0
1093.56779639229 0.992411270165561 0
1093.55013670858 0.992410952113599 0
1093.5324772166 0.992410634698159 0
1093.5148179162 0.992410317696419 0
1093.4971588076 0.992410000002935 0
1093.47949989082 0.992409682280318 0
1093.46184116578 0.992409364751664 0
1093.44418263253 0.992409047084078 0
1093.42652429102 0.99240872949914 0
1093.40886614131 0.992408411774934 0
1093.39120818339 0.992408094022516 0
1093.37355041724 0.99240777635301 0
1093.35589284292 0.992407458433687 0
1093.33823546045 0.992407140485903 0
1093.32057826961 0.992406823173862 0
1093.30292127054 0.992406505391521 0
1093.28526446333 0.992406187359627 0
1093.26760784784 0.992405869741269 0
1093.24995142417 0.992405551763748 0
1093.23229519229 0.992405233867977 0
1093.21463915218 0.992404916055273 0
1093.19698330398 0.992404597770783 0
1093.17932764748 0.992404280122971 0
1093.16167218293 0.992403961672189 0
1093.14401691005 0.992403644078022 0
1093.12636182899 0.992403326013571 0
1094.92379864808 0.992366086789028 0.00099949999999982
1094.90615918046 0.992365769116586 0.00099949999999982
1093.07341094365 0.992402372225293 0
1093.05575662972 0.992402053825915 0
1093.03810250759 0.992401735731164 0
1093.02044857735 0.992401417386174 0
1093.00279483883 0.99240109945614 0
1092.98514129221 0.992400781054837 0
1092.96748793737 0.99240046295721 0
1092.94983477449 0.99240014427856 0
1092.93218180322 0.992399826677443 0
1092.91452902378 0.992399508385311 0
1092.89687643629 0.992399189731645 0
1092.87922404059 0.992398871493129 0
1092.86157183674 0.992398553116177 0
1092.84391982481 0.992398234488639 0
1092.82626800454 0.992397916608343 0
1092.80861637627 0.992397597703102 0
1092.79096493993 0.992397278992027 0
1092.77331369524 0.992396961137553 0
1092.75566264244 0.992396642479172 0
1092.73801178148 0.992396324015242 0
1092.72036111236 0.992396005522015 0
1092.70271063515 0.992395686779851 0
1092.68506034986 0.992395368009311 0
1092.66741025627 0.992395049874866 0
1092.64976035468 0.992394730826531 0
1092.63211064494 0.992394412192492 0
1092.61446112722 0.992394093088123 0
1092.59681180117 0.992393774950475 0
1092.57916266703 0.992393456120876 0
1092.56151372469 0.992393137595364 0
1092.54386497438 0.99239281837775 0
1092.5262164159 0.992392499685025 0
1092.50856804924 0.992392181075113 0
1092.49091987462 0.992391861771962 0
1092.47327189177 0.992391543216027 0
1092.64603525583 0.992384836408216 0.00099949999999982
1092.43798330621 0.992390905148718 0
1092.42033589892 0.992390586729264 0
1092.40268868358 0.992390267616946 0
1092.38504166003 0.99238994891951 0
1092.36739482833 0.992389630083058 0
1092.34974818855 0.99238931099694 0
1092.33210174069 0.992388991883219 0
1092.3144554848 0.992388672629614 0
1093.02679825706 0.992370829909644 0.00099949999999982
1092.27917027828 0.992388034716526 0
1092.26152459802 0.992387715489199 0
1092.24387910969 0.99238739623387 0
1092.22623381321 0.992387077281311 0
1092.2085887086 0.992386758191025 0
1092.19094379599 0.992386438740199 0
1092.1732990753 0.992386119481977 0
1092.15565454661 0.992385799974895 0
1093.89757671934 0.992349414741346 0.00099949999999982
1095.62187878272 0.992313052491006 0.00199799999999994
1097.34620523893 0.992276712640415 0.00299549999999993
1095.58665889705 0.992312416407578 0.00199799999999994
1099.05296071805 0.992240079873433 0.003992
1095.55144636636 0.992311781702106 0.00199799999999994
1093.79185882686 0.992347504394098 0.00099949999999982
1097.25819862254 0.992275127409933 0.00299549999999993
1097.24060181823 0.992274809990185 0.00299549999999993
1093.73900246388 0.992346548617857 0.00099949999999982
1093.72137526564 0.992346229823972 0.00099949999999982
1091.9440870377 0.99238196981607 0
1091.92644500242 0.992381650494303 0
1091.90880315913 0.992381330812653 0
1091.89116150768 0.992381011544731 0
1091.87352004825 0.99238069169592 0
1091.85587878071 0.9923803722603 0
1091.83823770521 0.992380052355003 0
1091.82059682156 0.9923797329741 0
1091.80295612999 0.992379412901482 0
1091.78531563018 0.992379093795398 0
1091.76767532238 0.992378773887454 0
1091.75003520649 0.992378454282705 0
1091.7323952828 0.992378133764904 0
1091.71475555103 0.992377814103493 0
1091.69711601122 0.992377494303424 0
1091.67947666345 0.992377174254075 0
1091.66183750756 0.992376854617731 0
1091.64419854361 0.992376534843702 0
1091.62655977167 0.992376214819908 0
1091.60892119178 0.992375894656937 0
1091.59128280394 0.992375574465846 0
1091.57364460798 0.992375254799505 0
1091.55600660401 0.992374934772784 0
1091.53836879206 0.992374614607502 0
1091.52073117208 0.992374294634795 0
1091.50309374413 0.992373974412728 0
1091.48545650808 0.992373654604545 0
1091.46781946419 0.992373333994077 0
1091.45018261212 0.99237301435037 0
1091.43254595207 0.992372694126091 0
1091.41490948412 0.992372373651227 0
1091.39727320804 0.992372053812679 0
1091.37963712396 0.992371733613901 0
1091.36200123202 0.992371412943894 0
1091.34436553196 0.992371093019793 0
1091.3267300241 0.992370772183408 0
1091.30909470817 0.992370452091844 0
1091.29145958425 0.992370131751108 0
1091.27382465235 0.992369811382451 0
1091.25618991243 0.992369491095057 0
1091.2385553646 0.992369170448792 0
1091.22092100877 0.992368850105429 0
1091.20328684494 0.992368529733614 0
1091.18565287325 0.99236820889162 0
1091.16801909356 0.992367888463029 0
1091.15038550591 0.992367567896006 0
1091.13275211017 0.992367247742519 0
1091.11511890655 0.992366926897433 0
1091.09748589495 0.992366606355851 0
1091.07985307537 0.992366285785723 0
1091.06222044789 0.992365964966712 0
1091.04458801241 0.992365644450082 0
1091.02695576892 0.992365323905729 0
1091.00932371751 0.992365003112143 0
1090.99169185818 0.992364682289819 0
1090.97406019082 0.992364361770755 0
1090.9564287157 0.992364040449921 0
1090.93879743252 0.992363719984913 0
1090.92116634154 0.992363398717509 0
1090.90353544255 0.992363078085735 0
1090.8859047356 0.992362757314144 0
1090.86827422075 0.992362436294109 0
1090.85064389794 0.992362115465935 0
1090.83301376724 0.992361794388615 0
1090.81538382862 0.992361473393706 0
1090.79775408209 0.992361152370466 0
1090.78012452769 0.992360831208038 0
1090.76249516527 0.992360510459626 0
1090.74486599495 0.992360189351169 0
1090.72723701673 0.992359868214247 0
1090.70960823058 0.992359547160081 0
1090.69197963647 0.992359226187695 0
1090.67435123454 0.992358904744509 0
1090.65672302466 0.992358583715115 0
1090.63909500686 0.992358262547779 0
1090.62146718108 0.992357941571814 0
1090.60383954753 0.992357619905012 0
1090.58621210613 0.992357298541713 0
1090.56858485674 0.992356977481224 0
1090.55095779936 0.992356656502797 0
1090.53333093419 0.992356334833743 0
1090.51570426099 0.992356013909219 0
1090.49807778005 0.992355692071961 0
1090.48045149116 0.992355370870169 0
1090.46282539432 0.992355049639747 0
1090.44519948971 0.992354727827676 0
1090.42757377717 0.992354406540494 0
1090.4099482568 0.992354084893397 0
1090.3923229285 0.992353763549307 0
1090.37469779241 0.992353441734948 0
1090.35707284837 0.992353120444993 0
1090.33944809654 0.992352798573681 0
1090.32182353677 0.992352477226644 0
1090.30419916919 0.992352155409151 0
1090.28657499366 0.992351834006002 0
1090.26895101034 0.992351512131559 0
1090.25132721912 0.992351190560706 0
1090.23370362008 0.992350868740165 0
1090.21608021317 0.992350547001586 0
1090.19845699845 0.992350225124444 0
1090.18083397589 0.992349903329867 0
1090.1632111454 0.992349581727211 0
1090.14558850707 0.992349259875315 0
1090.1279660608 0.992348938327153 0
1090.11034380673 0.992348616308443 0
1090.09272174486 0.992348294260165 0
1090.07509987517 0.992347972294977 0
1090.05747819748 0.992347650854278 0
1090.03985671208 0.992347328500274 0
1090.02223541894 0.992347006228919 0
1090.00461431799 0.992346684150616 0
1089.98699340916 0.99234636226407 0
1089.96937269242 0.992346040459801 0
1089.95175216784 0.992345718406522 0
1089.93413183554 0.992345395993569 0
1089.91651169542 0.992345073882852 0
1089.89889174744 0.992344751854771 0
1089.88127199157 0.992344429908561 0
1089.86365242795 0.992344107491924 0
1089.8460330566 0.992343785047524 0
1089.82841387737 0.992343463016005 0
1089.81079489029 0.992343140846276 0
1089.79317609531 0.99234281886805 0
1089.77555749269 0.992342496088942 0
1089.75793908219 0.992342173944149 0
1089.74032086395 0.992341851439085 0
1089.7227028377 0.992341529679175 0
1089.70508500386 0.992341206675939 0
1089.68746736221 0.992340884307254 0
1089.66984991274 0.992340561909284 0
1089.65223265533 0.992340239925504 0
1089.63461559023 0.992339917140279 0
1089.6169987174 0.992339594436113 0
1089.59938203668 0.99233927225634 0
1089.58176554816 0.992338949717316 0
1089.5641492519 0.992338627039428 0
1089.54653314778 0.992338304663734 0
1089.528917236 0.992337981707603 0
1089.51130151648 0.992337658944368 0
1089.49368598901 0.992337336815149 0
1089.47607065392 0.992337013663076 0
1089.45845551118 0.992336690593549 0
1089.44084056057 0.992336368158258 0
1089.42322580214 0.992336045583425 0
1089.40561123607 0.992335722428495 0
1089.38799686214 0.992335399908218 0
1089.3703826804 0.992335077248667 0
1089.35276869089 0.9923347544501 0
1089.33515489368 0.992334431402021 0
1089.31754128874 0.992334108436836 0
1089.299927876 0.992333785663787 0
1089.28231465558 0.992333462530101 0
1089.26470162755 0.992333139148032 0
1089.24708879155 0.99233281684194 0
1089.22947614784 0.99233249373385 0
1089.21186369646 0.992332170486975 0
1089.19425143731 0.99233184754356 0
1089.17663937045 0.992331524350245 0
1089.15902749576 0.992331201570161 0
1089.14141581335 0.9923308784307 0
1089.12380432321 0.99233055526313 0
1089.10619302535 0.992330232066814 0
1089.08858191981 0.992329908730647 0
1089.07097100653 0.992329585588179 0
1089.0533602855 0.992329262417015 0
1089.03574975677 0.992328939107196 0
1089.0181394203 0.992328615878146 0
1089.00052927596 0.992328293063606 0
1088.98291932411 0.992327969116196 0
1088.96530956442 0.992327646133897 0
1088.94769999713 0.992327322460315 0
1088.93009062211 0.992326999090055 0
1088.91248143932 0.99232667591227 0
1088.89487244889 0.992326352264249 0
1088.87726365075 0.992326028808131 0
1088.85965504484 0.99232570554479 0
1088.84204663131 0.992325381811231 0
1088.82443841005 0.992325058380655 0
1088.80683038106 0.992324734921366 0
1088.78922254446 0.992324411102568 0
1090.34232793319 0.992291067701162 0.00099949999999982
1088.75401404467 0.992323764387754 0
1088.73640678486 0.992323440593251 0
1088.71879971734 0.99232311699208 0
1088.70119284216 0.992322793251774 0
1088.68358615929 0.992322469593474 0
1088.66597966882 0.992322145575103 0
1088.64837337071 0.992321821749614 0
1088.63076726476 0.992321498447383 0
1088.61316135113 0.992321174675134 0
1088.59555562983 0.992320850875005 0
1088.57795010099 0.992320526603684 0
1088.56034476452 0.992320202636096 0
1088.54273962014 0.992319879522658 0
1088.52513466816 0.992319555387863 0
1088.50752990859 0.992319231223762 0
1088.48992534137 0.992318907252079 0
1088.47232096654 0.992318583141963 0
1088.45471678395 0.992318259444548 0
1088.43711279383 0.992317935056378 0
1088.41950899593 0.992317611412385 0
1088.40190539035 0.99231728740931 0
1088.38430197721 0.992316963046237 0
1088.36669875634 0.992316639206513 0
1088.34909572788 0.992316314896999 0
1088.33149289173 0.992315990889845 0
1088.31389024797 0.992315666634196 0
1088.29628779659 0.992315342349012 0
1088.27868553764 0.992315017925308 0
1088.26108347113 0.992314693473276 0
1088.24348159679 0.992314369765788 0
1088.49235985599 0.992306382035835 0.00099949999999982
1088.47477372855 0.992306058838667 0.00099949999999982
1088.19069065336 0.992313396629787 0
1088.17308954845 0.992313072476716 0
1088.15548863588 0.992312748185519 0
1088.13788791584 0.992312423313729 0
1088.12028738802 0.992312099405995 0
1088.10268705262 0.992311774807801 0
1088.08508690963 0.992311450291702 0
1088.06748695885 0.992311126299163 0
1088.04988720059 0.992310801395048 0
1088.03228763478 0.992310476682702 0
1088.01468826131 0.992310152273216 0
1087.99708908034 0.992309827393912 0
1087.97949009167 0.99230950303814 0
1087.96189129543 0.992309178321921 0
1087.94429269152 0.992308853909393 0
1087.92669428003 0.992308529136453 0
1087.90909606106 0.992308204114972 0
1087.8914980345 0.992307879395478 0
1087.87390020027 0.992307554868306 0
1087.85630255856 0.992307229761074 0
1087.83870510916 0.992306905287596 0
1087.82110785222 0.992306580344144 0
1087.80351078763 0.992306255703319 0
1087.78591391559 0.992305930481181 0
1087.76831723597 0.992305605562876 0
1087.75072074872 0.992305280836377 0
1087.73312445387 0.992304955970909 0
1087.71552835143 0.99230463107702 0
1087.69793244151 0.992304305822987 0
1087.68033672401 0.992303980872006 0
1087.66274119889 0.992303656002973 0
1087.64514586608 0.992303331325994 0
1087.62755072571 0.992303006289792 0
1087.60995577805 0.99230268034126 0
1087.59236102276 0.992302355468822 0
1087.57476645984 0.992302030567343 0
1087.55717208932 0.992301705526943 0
1087.53957791129 0.992301380237914 0
1087.52198392563 0.992301055250627 0
1087.50439013262 0.992300729462192 0
1087.48679653198 0.992300404418361 0
1087.46920312389 0.992300078904872 0
1087.45160990819 0.992299753803604 0
1087.43401688481 0.992299428894404 0
1087.41642405402 0.992299103184389 0
1087.3988314157 0.992298777777376 0
1087.38123896983 0.99229845245175 0
1087.36364671649 0.992298126877337 0
1087.34605465549 0.992297801824897 0
1087.32846278705 0.992297476083128 0
1087.31087111104 0.992297150753942 0
1087.29327962757 0.992296825064723 0
1087.27568833657 0.992296499568042 0
1087.2580972379 0.992296174484459 0
1087.24050633185 0.992295848488612 0
1087.22291561824 0.992295523017 0
1087.20532509712 0.992295197405985 0
1087.18773476841 0.992294871986807 0
1087.1701446322 0.992294546319432 0
1087.15255468849 0.992294220622495 0
1087.13496493742 0.992293894455666 0
1087.11737537878 0.992293568922975 0
1087.09978601261 0.992293243251275 0
1087.08219683889 0.992292917661146 0
1087.06460785764 0.992292591932053 0
1087.04701906895 0.992292265953481 0
1087.02943047278 0.992291940057768 0
1087.01184206922 0.9922916139116 0
1086.99425385807 0.992291288289472 0
1086.97666583946 0.99229096230769 0
1086.95907801336 0.992290636407348 0
1088.79709847435 0.992253086813732 0.00099949999999982
1086.92390949247 0.992289984755862 0
1086.90632224382 0.992289658659564 0
1086.88873518755 0.992289333086631 0
1086.87114832398 0.992289006492093 0
1086.8535616529 0.992288680530457 0
1086.83597517432 0.992288354540261 0
1086.8183888882 0.992288028632117 0
1086.8008027949 0.99228770159277 0
1086.78321689401 0.992287375847864 0
1086.76563118566 0.992287049633675 0
1086.74804566982 0.992286723500361 0
1086.73046034661 0.992286397008551 0
1086.71287521584 0.99228607103949 0
1086.69529027768 0.992285744600616 0
1086.6777055319 0.992285418794403 0
1086.66012097879 0.992285092077817 0
1086.64253661815 0.99228476599455 0
1086.62495245016 0.99228443933033 0
1086.60736847461 0.992284113299986 0
1086.58978469168 0.992283786689537 0
1086.57220110119 0.992283460602276 0
1086.55461770347 0.992283133493302 0
1086.53703449824 0.992282807238378 0
1086.51945148558 0.992282480734256 0
1086.50186866555 0.992282153980593 0
1086.48428603799 0.992281827749961 0
1086.46670360301 0.992281501160303 0
1086.44912136082 0.992281173880313 0
1086.43153931096 0.992280848005291 0
1086.41395745368 0.992280521329706 0
1086.396375789 0.99228019462483 0
1086.37879431695 0.992279867782235 0
1086.3612130375 0.992279541020485 0
1086.34363195062 0.992279214340816 0
1086.32605105634 0.992278887522038 0
1086.30847035456 0.99227856100622 0
1086.29088984532 0.992278234351028 0
1086.27330952878 0.992277907225469 0
1086.25572940493 0.99227758007236 0
1086.23814947356 0.992277253551667 0
1086.22056973493 0.992276926230479 0
1086.55745945006 0.992267252410889 0.00099949999999982
1086.18541757075 0.992276272955557 0
1086.16783840963 0.992275946209736 0
1086.15025944123 0.992275618884613 0
1086.13268066551 0.99227529164133 0
1086.11510208227 0.992274965031263 0
1086.09752369164 0.992274637950817 0
1086.07994549368 0.992274310732281 0
1086.06236748842 0.992273983374379 0
1086.04478967571 0.992273656428432 0
1086.0272120555 0.992273329675392 0
1086.00963462815 0.992273001790394 0
1085.99205739319 0.992272675311102 0
1085.97448035094 0.992272347810063 0
1085.95690350124 0.992272020831855 0
1085.93932684416 0.99227169360491 0
1085.92175037978 0.992271366128414 0
1085.90417410798 0.992271038953763 0
1085.88659802885 0.992270711530131 0
1085.86902214236 0.992270384188388 0
1085.85144644865 0.992270056377473 0
1085.83387094755 0.992269729088856 0
1085.81629563898 0.992269401991927 0
1085.79872052314 0.992269074315085 0
1085.7811455998 0.992268747271743 0
1085.76357086924 0.992268419426672 0
1085.74599633137 0.992268091774251 0
1085.72842198606 0.992267764534529 0
1085.71084783345 0.992267436825203 0
1085.69327387344 0.992267109417808 0
1085.67570010615 0.992266781650996 0
1085.65812653143 0.99226645429633 0
1085.64055314954 0.992266126142102 0
1085.6229799603 0.992265798508931 0
1086.15816847032 0.992251972882164 0.00099949999999982
1087.21100552875 0.992224693891108 0.00299549999999993
1088.79909725353 0.992184051095213 0.00598199999999993
1088.2464025016 0.992197150858378 0.00498749999999992
1088.22890731832 0.992196826023859 0.00498749999999992
1087.67618007179 0.992209938830075 0.003992
1087.12342885394 0.99222306523839 0.00299549999999993
1087.10590340041 0.992222739001497 0.00299549999999993
1086.5531196201 0.992235878567015 0.00199799999999994
1086.53557910399 0.992235551880918 0.00199799999999994
1086.51803877996 0.992235224725884 0.00199799999999994
1086.50049864815 0.992234898214424 0.00199799999999994
1085.94766512223 0.992248049403439 0.00099949999999982
1086.46541227503 0.992234244763945 0.00199799999999994
1086.44787271942 0.992233918062884 0.00199799999999994
1085.34212345611 0.99226055826674 0
1085.32455353928 0.992260230147954 0
1085.30698381512 0.992259902111158 0
1085.28941428358 0.992259574265557 0
1085.27184494485 0.992259245840775 0
1085.2542757987 0.99225891804855 0
1085.23670684533 0.992258589676619 0
1085.2191380847 0.992258261386034 0
1085.20156951674 0.992257933287273 0
1085.18400114139 0.992257605380527 0
1085.16643295886 0.992257276783798 0
1085.14886496902 0.992256948598535 0
1085.13129717205 0.99225661983452 0
1085.11372956787 0.992256291261469 0
1085.09616215632 0.992255963211518 0
1085.07859493744 0.992255635022275 0
1085.06102791129 0.992255306584523 0
1085.04346107792 0.992254978007274 0
1085.02589443727 0.992254649622385 0
1085.00832798929 0.992254321318726 0
1084.99076173411 0.992253992655306 0
1084.97319567157 0.99225366440445 0
1084.95562980187 0.992253335573726 0
1084.93806412491 0.992253007045096 0
1084.92049864067 0.992252678487547 0
1084.90293334921 0.992252349791558 0
1084.88536825042 0.992252021397608 0
1084.86780334445 0.992251692533941 0
1084.85023863123 0.992251363861993 0
1084.83267411077 0.992251035161261 0
1084.81510978298 0.992250706652452 0
1084.797545648 0.992250377784301 0
1084.77998170578 0.99225004899758 0
1084.76241795626 0.992249720401991 0
1084.74485439958 0.992249391338031 0
1084.72729103576 0.992249062244713 0
1084.70972786464 0.992248733563977 0
1084.6921648862 0.992248404964651 0
1084.67460210058 0.992248075895383 0
1084.65703950782 0.992247746687629 0
1084.63947710787 0.992247417671597 0
1084.62191490057 0.992247089067734 0
1084.60435288614 0.992246759774069 0
1084.58679106438 0.992246431112637 0
1084.56922943553 0.992246101650575 0
1084.55166799943 0.992245772711143 0
1084.53410675612 0.992245443633661 0
1084.51654570552 0.992245114746962 0
1084.49898484767 0.992244785721936 0
1084.48142418265 0.992244456447682 0
1084.46386371044 0.992244127254604 0
1084.44630343102 0.992243798033522 0
1084.42874334441 0.992243468783046 0
1084.78402897274 0.992233479750156 0.00099949999999982
1085.12177896795 0.992223503065339 0.00199799999999994
1085.10425023012 0.992223174806422 0.00199799999999994
1085.79734552765 0.992203586281651 0.003992
1085.42452740722 0.992212883185673 0.00299549999999993
1085.40701470242 0.992212555656456 0.00299549999999993
1085.74484035709 0.992202604992205 0.003992
1086.79338420553 0.992173478095653 0.0069754999999998
1088.55271185796 0.992125381404065 0.0119279999999999
1088.17997399364 0.992134590062658 0.0109394999999999
1087.80721233294 0.99214380889475 0.0099499999999999
1088.50057181825 0.992124413480975 0.0119279999999999
1088.12780849053 0.992133620589834 0.0109394999999999
1089.5320163691 0.992095248259053 0.0148874999999999
1089.87009720773 0.992085443776433 0.0158720000000001
1087.00945567416 0.992161305562558 0.00796799999999998
1086.28117215064 0.992180138767693 0.00598199999999993
1086.97457540122 0.992160655721586 0.00796799999999998
1085.53537260109 0.992198688134193 0.003992
1084.80697572779 0.992217606238274 0.00199799999999994
1084.78945044218 0.992217277476463 0.00199799999999994
1084.77192534887 0.992216948549971 0.00199799999999994
1084.02588994275 0.992235908546559 0
1084.00833447327 0.992235578499035 0
1083.99077919651 0.992235249083572 0
1083.97322411262 0.992234919198755 0
1083.95566922167 0.992234589064989 0
1083.93811452349 0.992234259453406 0
1083.92056001831 0.992233929151303 0
1083.9030057059 0.992233599482254 0
1083.88545158641 0.992233269343724 0
1083.86789765978 0.992232939396719 0
1083.85034392594 0.992232609641005 0
1083.83279038507 0.992232279306086 0
1083.81523703692 0.99223194971356 0
1083.79768388165 0.992231619651088 0
1085.17578503971 0.992201369185398 0.00099949999999982
1085.15824742329 0.992201039581501 0.00099949999999982
1086.5188286916 0.99217081390143 0.00199799999999994
1087.87943423883 0.992140611207299 0.00299549999999993
1087.8619278413 0.992140283234526 0.00299549999999993
1089.22256658101 0.992110104826926 0.003992
1085.07061481229 0.992199393755745 0.00099949999999982
1084.48457844273 0.992209780972843 0.00099949999999982
1083.63981951687 0.992228650286292 0
1083.62226828938 0.992228319386384 0
1083.60471725463 0.99222798955935 0
1083.58716641287 0.992227658932027 0
1083.56961576407 0.992227328386585 0
1083.55206530808 0.992226998252773 0
1083.53451504499 0.992226667870477 0
1083.51696497472 0.992226337678887 0
1083.49941509742 0.992226007018625 0
1083.48186541307 0.99222567643896 0
1083.46431592162 0.992225345941701 0
1083.44676662309 0.992225015415004 0
1083.42921751725 0.992224685520075 0
1083.41166860456 0.992224354275794 0
1083.39411988475 0.992224023773183 0
1083.37657135779 0.992223693351595 0
1083.35902302377 0.992223362681389 0
1083.34147488272 0.992223031871904 0
1083.32392693457 0.992222701254207 0
1083.30637917926 0.992222370828115 0
1083.28883161704 0.992222039602309 0
1083.27128424769 0.992221709008808 0
1083.25373707127 0.992221378275612 0
1083.2361900878 0.992221047404372 0
1083.21864329723 0.992220716724109 0
1083.20109669951 0.992220386125454 0
1083.18355029476 0.992220055167663 0
1083.16600408309 0.992219723850379 0
1083.14845806426 0.99221939327505 0
1083.13091223837 0.992219062340674 0
1083.1133666054 0.992218731488446 0
1083.09582116541 0.992218400386643 0
1083.07827591831 0.992218069586343 0
1083.06073086417 0.992217738536995 0
1083.04318600306 0.992217407238981 0
1083.02564133496 0.992217076022215 0
1083.00809685973 0.992216745216901 0
1082.99055257743 0.992216414162675 0
1082.97300848829 0.99221608241919 0
1082.95546459203 0.992215751527508 0
1082.93792088875 0.99221542027706 0
1082.92037737843 0.992215089107713 0
1082.90283406111 0.992214757799476 0
1082.8852909366 0.992214427012965 0
1082.86774800513 0.992214095537236 0
1082.85020526674 0.992213763922448 0
1082.83266272126 0.992213432829503 0
1082.81512036871 0.992213101597697 0
1082.79757820918 0.992212770116647 0
1082.78003624275 0.992212438386894 0
1082.76249446927 0.992212107068218 0
1082.74495288867 0.992211775941765 0
1082.72741150107 0.992211444455546 0
1082.70987030644 0.99221111305064 0
1082.69232930492 0.992210781177125 0
1082.6747884963 0.992210449935042 0
1082.65724788066 0.992210118444299 0
1082.6397074581 0.992209786593879 0
1082.62216722838 0.992209455485883 0
1082.6046271918 0.992209123467788 0
1082.58708734831 0.992208791531492 0
1082.56954769779 0.992208460006008 0
1082.55200824019 0.992208128562906 0
1082.53446897556 0.992207796979942 0
1082.51692990408 0.992207464818499 0
1082.49939102564 0.99220713295805 0
1082.48185234011 0.992206801509084 0
1082.46431384761 0.992206469701528 0
1082.44677554808 0.992206137974541 0
1082.42923744166 0.992205805889145 0
1082.41169952822 0.992205474104542 0
1082.39416180779 0.992205142291723 0
1082.37662428032 0.9922048105599 0
1082.359086946 0.992204478248803 0
1082.34154980465 0.992204146459756 0
1082.32401285646 0.992203814090953 0
1082.30647610122 0.992203482353849 0
1082.28893953899 0.992203150368135 0
1082.27140316986 0.992202818133249 0
1082.25386699369 0.992202486309701 0
1082.23633101058 0.992202154127448 0
1082.21879522066 0.992201821585882 0
1082.20125962377 0.9922014894558 0
1082.18372421989 0.992201157406822 0
1082.16618900891 0.992200825659549 0
1082.14865399092 0.992200493663097 0
1082.13111916619 0.992200160757696 0
1082.11358453452 0.99219982848323 0
1082.09605009584 0.992199496400418 0
1082.07851585019 0.992199164179043 0
1082.06098179768 0.992198831597799 0
1082.04344793818 0.99219849942908 0
1082.02591427175 0.992198167010794 0
1082.00838079837 0.992197834673573 0
1081.99084751814 0.992197501977886 0
1081.97331443097 0.992197169582998 0
1081.95578153685 0.992196837159431 0
1081.9382488358 0.992196504707215 0
1081.92071632784 0.992196172115799 0
1081.90318401292 0.992195839715552 0
1081.88565189121 0.992195506736517 0
1081.86811996244 0.99219517460875 0
1081.85058822685 0.992194841681942 0
1081.83305668427 0.99219450927668 0
1081.81552533492 0.992194176182157 0
1081.7979941786 0.992193843719035 0
1081.7804632154 0.992193510896982 0
1081.76293244527 0.992193178266122 0
1081.7454018682 0.992192845606142 0
1081.72787148417 0.99219251302828 0
1081.71034129324 0.992192180200596 0
1081.69281129547 0.992191847234463 0
1081.67528149078 0.99219151445929 0
1081.65775187917 0.992191181655592 0
1081.64022246083 0.992190848272276 0
1081.62269323548 0.992190515740476 0
1081.60516420322 0.992190182850068 0
1081.58763536417 0.992189849600795 0
1081.5701067182 0.992189516763012 0
1081.5525782654 0.992189183565704 0
1081.53505000571 0.992188850560007 0
1081.5175219391 0.992188517635057 0
1081.49999406554 0.992188184791851 0
1081.48246638532 0.992187851038856 0
1081.21772515213 0.992181211925984 0.00099949999999982
1081.44741830563 0.992187185339307 0
1081.42989120465 0.992186851940152 0
1081.41236429685 0.992186518622302 0
1081.39483758212 0.992186185605748 0
1081.37731106054 0.992185852339696 0
1081.35978473199 0.992185519375415 0
1081.34225859664 0.992185185941661 0
1081.32473265455 0.992184852259341 0
1081.30720690555 0.992184519097928 0
1081.28968134979 0.992184185468199 0
1081.27215598709 0.992183852359185 0
1081.25463081763 0.99218351867145 0
1081.23710584124 0.99218318550473 0
1081.21958105789 0.992182852419455 0
1081.2020564678 0.992182518644989 0
1081.18453207086 0.992182185171811 0
1081.16700786714 0.992181851449464 0
1081.14948385647 0.992181518248899 0
1081.13196003904 0.99218118446866 0
1081.11443641478 0.992180850880195 0
1081.09691298369 0.992180517262156 0
1081.07938974584 0.992180183395784 0
1081.06186670107 0.992179850050205 0
1081.04434384955 0.992179516125855 0
1081.02682119129 0.992179182172374 0
1081.00929872607 0.992178848850287 0
1080.99177645397 0.99217851527946 0
1080.97425437508 0.99217818145915 0
1080.95673248952 0.992177847170313 0
1080.939210797 0.992177513842642 0
1080.92168929771 0.992177179825875 0
1082.64322845306 0.992141587210605 0.00099949999999982
1080.88665339898 0.992176512055187 0
1080.8691324792 0.99217617828188 0
1080.85161175257 0.992175844479654 0
1080.83409121921 0.992175510318763 0
1080.81657087908 0.992175176238858 0
1080.79905073214 0.992174842239531 0
1080.78153077838 0.992174508321846 0
1080.76401101778 0.992174174375098 0
1080.74649145033 0.992173840509192 0
1080.72897207619 0.992173506064792 0
1080.71145289531 0.992173171811445 0
1080.69393390751 0.992172838079208 0
1080.67641511304 0.992172503547824 0
1080.6588965117 0.992172169648621 0
1080.64137810355 0.992171835499119 0
1080.62385988874 0.992171500881222 0
1080.60634186711 0.992171166784151 0
1080.58882403868 0.992170832548701 0
1080.57130640357 0.992170497954123 0
1080.55378896176 0.992170163440413 0
1080.53627171309 0.992169829337631 0
1080.51875465775 0.992169494656298 0
1080.5012377956 0.992169160385844 0
1080.6709871767 0.992162892911563 0.00099949999999982
1080.65348596846 0.992162559375235 0.00099949999999982
1080.44870179086 0.992168157446252 0
1080.43118570141 0.992167823170593 0
1080.4136698053 0.992167488315402 0
1080.39615410234 0.992167154091558 0
1080.37863859264 0.992166819508818 0
1080.36112327623 0.992166484786951 0
1080.34360815308 0.992166150146471 0
1080.3260932233 0.992165815146834 0
1080.30857848668 0.992165480778079 0
1080.29106394327 0.992165146270493 0
1080.2735495932 0.992164811294777 0
1080.25603543631 0.992164476838862 0
1080.23852147277 0.99216414180533 0
1080.22100770241 0.992163807292177 0
1080.20349412539 0.992163472309825 0
1080.18598074158 0.992163137628565 0
1080.168467551 0.992162802918312 0
1080.15095455369 0.992162468069754 0
1080.13344174969 0.992162133081275 0
1080.11592913904 0.99216179795465 0
1080.09841672159 0.992161463239038 0
1080.08090449738 0.99216112838417 0
1080.06339246654 0.992160793171095 0
1080.04588062906 0.992160457928403 0
1080.02836898483 0.992160122986919 0
1080.01085753379 0.992159788236177 0
1079.9933462762 0.992159452686491 0
1079.97583521188 0.992159117658282 0
1079.9583243408 0.992158782710922 0
1079.94081366313 0.992158447184688 0
1079.92330317864 0.992158112398928 0
1079.90579288747 0.992157777145163 0
1079.88828278966 0.99215744175213 0
1079.87077288503 0.992157106879368 0
1079.85326317373 0.992156771538866 0
1079.83575365581 0.992156436058965 0
1079.81824433118 0.992156100769454 0
1079.80073519994 0.992155765231656 0
1079.78322626197 0.992155429994659 0
1079.76571751725 0.992155094838742 0
1079.74820896595 0.992154759103696 0
1079.73070060786 0.992154424000245 0
1079.7131924431 0.992154088537212 0
1079.69568447167 0.992153753045461 0
1079.67817669343 0.992153417964642 0
1079.66066910863 0.992153082084995 0
1079.64316171718 0.992152746506386 0
1079.62565451914 0.992152410678407 0
1079.60814751434 0.992152075371667 0
1079.59064070283 0.992151739926353 0
1079.5731340847 0.992151404122144 0
1079.55562765993 0.992151068398427 0
1079.53812142857 0.992150732536241 0
1079.52061539049 0.992150396974313 0
1079.50310954579 0.99215006116354 0
1079.48560389447 0.992149725324748 0
1079.46809843645 0.9921493896758 0
1079.45059317192 0.992149053448771 0
1079.4330881007 0.992148717742363 0
1079.41558322269 0.992148382336672 0
1079.39807853808 0.992148046352378 0
1079.38057404683 0.992147710449231 0
1079.36306974906 0.992147374186886 0
1079.3455656445 0.992147038665409 0
1079.32806173325 0.99214670289456 0
1079.31055801545 0.992146366655698 0
1079.29305449099 0.992146030717104 0
1079.27555115988 0.992145694750041 0
1079.2580480222 0.992145358533822 0
1079.24054507794 0.992145022288306 0
1079.223042327 0.992144686344085 0
1079.20553976939 0.99214435037041 0
1079.18803740522 0.992144014038223 0
1079.17053523442 0.992143677897502 0
1079.153033257 0.992143341727121 0
1079.13553147288 0.992143005747353 0
1079.11802988229 0.992142669079398 0
1079.10052848512 0.992142332712373 0
1080.53497822088 0.992111334917017 0.00099949999999982
1080.51749229515 0.992110999457964 0.00099949999999982
1081.93447378053 0.992080025160113 0.00199799999999994
1080.48252755273 0.99211032761886 0.00099949999999982
1079.0130570852 0.99214065197142 0
1078.99555684802 0.992140315320006 0
1078.97805680428 0.992139978749652 0
1078.96055695393 0.992139642370033 0
1078.94305729696 0.992139305961835 0
1078.92555783348 0.992138969195274 0
1078.90805856329 0.992138633058235 0
1078.8905594866 0.992138296233185 0
1078.8730606033 0.99213795970884 0
1078.85556191331 0.992137623484971 0
1078.83806341683 0.992137286572803 0
1078.82056511372 0.992136950070951 0
1078.80306700409 0.992136613211416 0
1078.78556908789 0.992136276541664 0
1078.7680713651 0.99213593984305 0
1078.75057383585 0.992135602785568 0
1078.73307649992 0.992135266359129 0
1078.71557935742 0.992134929573024 0
1078.69808240836 0.992134592759025 0
1078.6805856527 0.992134256024952 0
1078.66308909049 0.992133919152436 0
1078.64559272176 0.992133582140648 0
1078.62809654637 0.992133245539711 0
1078.6947824981 0.992128661451144 0.00099949999999982
1078.74399665243 0.992124083854636 0.00199799999999994
1078.79323515946 0.992119512757623 0.00299549999999993
1079.04263442029 0.992102288075368 0.0069754999999998
1079.09196762989 0.992097746203912 0.00796799999999998
1079.00786603384 0.992101622313612 0.0069754999999998
1079.05721698772 0.992097081099738 0.00796799999999998
1079.24008587541 0.992084157117915 0.0109394999999999
1079.15600474965 0.992088017609358 0.0099499999999999
1079.00513569473 0.992096083764978 0.00796799999999998
1078.98776455744 0.992095751319954 0.00796799999999998
1078.83683055929 0.992103834954576 0.00598199999999993
1078.7526389024 0.992107716646261 0.00498749999999992
1078.60162444851 0.992115828508436 0.00299549999999993
1078.51736961332 0.992119723551001 0.00199799999999994
1078.56672357283 0.992115157080338 0.00299549999999993
1078.48245167406 0.992119051334825 0.00199799999999994
1078.59865728729 0.992110261958073 0.003992
1078.64806878917 0.992105708328663 0.00498749999999992
1078.76435579589 0.992096953511623 0.0069754999999998
1078.41267165902 0.992117707731227 0.00199799999999994
1078.46207904838 0.992113143989045 0.00299549999999993
1078.44463339525 0.992112808183763 0.00299549999999993
1078.20903814477 0.992125167969691 0
1078.1915467973 0.992124830643848 0
1078.17405564352 0.992124492520227 0
1078.15656468318 0.992124155136797 0
1078.13907391626 0.992123817833586 0
1078.12158334276 0.992123480501301 0
1078.10409296289 0.992123142480825 0
1078.08660277658 0.992122804651366 0
1078.06911278367 0.992122467341689 0
1078.0516229842 0.992122129893731 0
1078.03413337837 0.992121791757307 0
1078.01664396605 0.992121454030833 0
1077.99915474717 0.99212111649544 0
1077.98166572171 0.992120779040373 0
1077.96417688984 0.992120441008066 0
1077.9466882516 0.992120102835639 0
1077.92919980682 0.9921197651838 0
1077.91171155553 0.992119427392948 0
1077.89422349772 0.992119089683031 0
1077.87673563348 0.992118751614391 0
1077.85924796278 0.992118413626874 0
1077.8417604857 0.992118075390147 0
1077.82427320206 0.992117737673791 0
1077.80678611192 0.992117399818407 0
1077.78929921529 0.992117061824411 0
1077.7718125123 0.992116723471875 0
1077.75432600291 0.992116385199881 0
1077.73683968694 0.992116047447525 0
1077.71935356448 0.992115709446876 0
1077.70186763571 0.992115370868109 0
1077.6843819003 0.992115033248373 0
1077.66689635859 0.992114694611384 0
1077.64941101032 0.992114356714096 0
1077.63192585561 0.992114018458228 0
1077.61444089446 0.992113680172996 0
1077.59695612673 0.992113342298595 0
1077.57947155257 0.992113003955251 0
1077.56198717209 0.99211266525354 0
1077.1842061785 0.992094285341189 0.00099949999999982
1076.03342053556 0.992039460079077 0.003992
1076.39376127999 0.992057347037242 0.00299549999999993
1075.24305895251 0.992002162938245 0.00598199999999993
1074.84792097159 0.991983425337077 0.0069754999999998
1075.20828194679 0.992001493948009 0.00598199999999993
1075.91316182494 0.991983981125575 0.00697849999999989
1075.89578584488 0.991983647450473 0.00697849999999989
1075.81214247392 0.991874958001293 0.0129304999999998
1074.60654790211 0.991793013032934 0.0168774999999999
1073.90010030202 0.991864765981111 0.0129214999999999
1074.3487426839 0.991962629833814 0.00796799999999998
1074.5991766165 0.991876362314294 0.0119334999999997
1075.06938517746 0.991998821274556 0.00598199999999993
1075.05199521837 0.991998486074305 0.00598199999999993
1074.65695493141 0.991979753916525 0.0069754999999998
1073.88429696572 0.991942445256228 0.00895949999999979
1074.62221955916 0.991979086274911 0.0069754999999998
1074.60484561546 0.991978751893382 0.0069754999999998
1072.69939320524 0.991885533591785 0.0119279999999999
1074.94773809209 0.991996478890525 0.00598199999999993
1073.79755440806 0.99194077970071 0.00895949999999979
1074.53539102882 0.991977416002131 0.0069754999999998
1075.2731799783 0.992013807166416 0.00498749999999992
1074.87820442071 0.99199513906894 0.00598199999999993
1075.23838012243 0.99201313567263 0.00498749999999992
1074.84342236473 0.991994469300941 0.00598199999999993
1074.82603489769 0.991994133941556 0.00598199999999993
1074.80864762252 0.991993799055492 0.00598199999999993
1075.1687892665 0.992011793241361 0.00498749999999992
1077.02150880882 0.992102193245542 0
1077.0040306072 0.992101854383896 0
1076.98655259931 0.992101514944079 0
1076.96907478504 0.992101175803979 0
1076.95159716434 0.992100836854236 0
1076.93411973723 0.992100497765938 0
1076.91664250383 0.992100158320022 0
1076.89916546393 0.992099819502474 0
1076.88168861768 0.992099480217057 0
1076.86421196501 0.992099141121793 0
1076.8467355061 0.992098801449228 0
1076.8292592408 0.992098462186287 0
1076.81178316924 0.992098122564503 0
1076.7943072913 0.992097783243147 0
1076.776831607 0.992097443892488 0
1076.7593561162 0.992097104952299 0
1076.74188081917 0.992096765104892 0
1076.72440571565 0.992096426105842 0
1076.70693080584 0.992096086419217 0
1076.68945608986 0.992095746374644 0
1076.67198156743 0.992095407178391 0
1076.65450723866 0.992095067624006 0
1076.63703310352 0.992094728150444 0
1076.619559162 0.992094388647369 0
1076.60208541412 0.992094049115488 0
1076.58461185991 0.992093709444453 0
1076.56713849938 0.992093369744344 0
1076.54966533257 0.992093029905658 0
1076.53219235943 0.992092690147201 0
1076.51471958006 0.99209235013967 0
1076.49724699434 0.992092010432956 0
1076.47977460225 0.992091670806557 0
1076.32703471495 0.992088154986143 0.00099949999999982
1076.15684677458 0.992084636238726 0.00199799999999994
1076.42737865727 0.992090652048403 0
1076.40990703959 0.992090312085639 0
1076.39243561566 0.99208997198508 0
1076.37496438538 0.992089632183695 0
1076.35749334878 0.992089292243261 0
1076.34002250591 0.992088952164464 0
1076.3225518568 0.992088611946629 0
1076.30508140139 0.992088271918928 0
1076.28761113968 0.99208793186232 0
1076.27014107157 0.992087592105464 0
1076.25267119727 0.992087251661197 0
1076.23520151665 0.992086911627063 0
1076.21773202967 0.992086571672694 0
1076.20026273645 0.992086231360366 0
1076.18279363684 0.992085891458071 0
1076.16532473096 0.992085551197383 0
1076.14785601881 0.992085210907164 0
1076.13038750043 0.992084870478477 0
1076.11291917579 0.992084530129912 0
1076.09545104471 0.992084190301163 0
1076.07798310744 0.99208384967465 0
1076.06051536382 0.99208350956844 0
1076.04304781396 0.992083169103092 0
1076.02558045798 0.992082828169957 0
1076.00811329563 0.992082488085121 0
1075.9906463269 0.992082147972238 0
1075.97317955194 0.992081807390159 0
1075.95571297071 0.992081466888559 0
1075.93824658332 0.992081126029114 0
1075.92078038961 0.992080785689185 0
1075.90331438972 0.992080444880772 0
1075.88584858347 0.992080104591949 0
1075.868382971 0.992079763835088 0
1075.85091755234 0.992079423049347 0
1075.83345232729 0.992079082782556 0
1075.81598729604 0.992078741938064 0
1075.79852245849 0.992078401393469 0
1075.78105781475 0.992078060491108 0
1075.76359336467 0.992077719997991 0
1075.74612910831 0.992077379366004 0
1075.72866504584 0.992077038156024 0
1075.71120117725 0.992076696917216 0
1075.69373750232 0.992076356416649 0
1075.67627402111 0.992076015667764 0
1075.65881073367 0.992075674780595 0
1075.64134764002 0.992075333754162 0
1075.62388474022 0.992074992588563 0
1075.60642203415 0.992074651722251 0
1075.5889595219 0.992074310608601 0
1075.57149720336 0.992073969794581 0
1075.55403507864 0.992073628621275 0
1075.5365731476 0.992073287858747 0
1075.51911141042 0.992072946517635 0
1075.50164986708 0.992072605257318 0
1075.48418851735 0.992072264626306 0
1075.46672736147 0.992071923308001 0
1075.44926639943 0.992071581960133 0
1075.43180563106 0.992071241131725 0
1075.41434505654 0.992070899725375 0
1075.3968846758 0.992070558509186 0
1075.37942448895 0.992070216934671 0
1075.36196449586 0.992069875769642 0
1075.34450469656 0.992069534466587 0
1075.32704509109 0.992069193023829 0
1075.97188156855 0.992053429553832 0.00099949999999982
1075.95443748592 0.992053088694857 0.00099949999999982
1077.22670143299 0.992021953516727 0.00299549999999993
1076.56442572603 0.992037002742533 0.00199799999999994
1075.90212620555 0.992052066914805 0.00099949999999982
1075.22234440313 0.992067145816073 0
1075.20488615374 0.992066803949226 0
1075.18742809801 0.992066462930917 0
1075.16997023615 0.992066121225673 0
1075.15251256801 0.992065779929614 0
1075.13505509372 0.99206543827519 0
1075.11759781329 0.992065096481985 0
1075.10014072672 0.992064754769445 0
1075.08268383399 0.992064413027627 0
1076.10964249207 0.992040898456938 0.00099949999999982
1076.09220106757 0.992040557466015 0.00099949999999982
1075.25125984881 0.992057039044827 0.00099949999999982
1075.01287797662 0.992063046608074 0
1074.99542205289 0.992062704500924 0
1074.9779663228 0.992062363351006 0
1074.96051078664 0.992062021185153 0
1074.9430554444 0.992061679099552 0
1074.92560029601 0.992061337204226 0
1074.90814534143 0.992060995389328 0
1074.89069058071 0.9920606534355 0
1074.87323601373 0.992060311781391 0
1074.85578164069 0.992059969550129 0
1074.83832746152 0.992059627508078 0
1074.82087347621 0.992059285437473 0
1074.80341968474 0.992058943446977 0
1074.78596608708 0.99205860153676 0
1074.76851268333 0.992058259269137 0
1074.75105947353 0.992057916861452 0
1074.73360645755 0.992057574863822 0
1074.71615363546 0.992057232617351 0
1074.69870100723 0.992056890452075 0
1074.68124857294 0.992056548037207 0
1074.66379633244 0.992056206032019 0
1074.64634428581 0.99205586377852 0
1074.62889243295 0.99205552182494 0
1074.61144077407 0.992055179183417 0
1074.59398930911 0.992054836732296 0
1074.57653803792 0.992054494690656 0
1074.55908696052 0.992054152619786 0
1074.54163607705 0.992053810081045 0
1074.52418538755 0.992053467402981 0
1074.50673489197 0.992053124805793 0
1074.48928459027 0.992052782398285 0
1074.47183448247 0.992052439852035 0
1074.45438456855 0.992052097386155 0
1074.4369348484 0.992051755220479 0
1074.41948532238 0.992051411927994 0
1074.40203599029 0.992051069264654 0
1074.38458685194 0.992050727120262 0
1074.36713790759 0.992050384179304 0
1074.34968915689 0.992050042304968 0
1074.33224060023 0.992049699195365 0
1074.31479223759 0.992049356167187 0
1074.29734406874 0.992049013765988 0
1074.27989609388 0.992048670788407 0
1074.26244831293 0.992048328000392 0
1074.24500072584 0.992047985402491 0
1074.2275533327 0.99204764244653 0
1074.21010613352 0.99204729946163 0
1074.1926591282 0.992046956775655 0
1074.17521231685 0.992046613731441 0
1074.15776569934 0.992046271097051 0
1074.14031927576 0.992045928104188 0
1074.12287304627 0.992045584642814 0
1074.10542701052 0.992045242249534 0
1074.08798116886 0.992044898730234 0
1074.07053552098 0.992044556168378 0
1074.05309006709 0.992044212919742 0
1074.03564480724 0.992043869531616 0
1074.01819974111 0.992043527101992 0
1074.0007548692 0.992043183106818 0
1073.98331019112 0.992042840288622 0
1073.96586570708 0.992042496783528 0
1073.94842141689 0.99204215390765 0
1073.93097732065 0.99204181067266 0
1073.91353341843 0.992041467189119 0
1073.89608971024 0.992041123676812 0
1073.87864619587 0.992040780792628 0
1073.86120287546 0.992040437440648 0
1073.84375974892 0.992040094388308 0
1073.82631681638 0.99203975086826 0
1073.80887407785 0.99203940731869 0
1073.79143153327 0.992039063959106 0
1073.77398918271 0.99203872035114 0
1073.75654702606 0.99203837704267 0
1073.73910506337 0.992038033595096 0
1073.72166329474 0.992037689789412 0
1073.70422171993 0.992037346722066 0
1073.6867803393 0.992037002528955 0
1073.66933915253 0.992036659292922 0
1073.65189815981 0.992036315479639 0
1073.63445736092 0.992035972294974 0
1073.61701675612 0.992035628313041 0
1073.59957634523 0.992035284850766 0
1073.58213612844 0.992034940810297 0
1073.56469610567 0.992034596959858 0
1073.54725627686 0.992034253300447 0
1073.52981664198 0.992033909720005 0
1073.51237720107 0.992033566001246 0
1073.49493795417 0.992033222143423 0
1073.47749890123 0.992032878365472 0
1073.46006004221 0.992032534777717 0
1073.44262137735 0.992032190393753 0
1073.4251829064 0.992031846746889 0
1073.40774462957 0.992031502414102 0
1073.39030654678 0.992031158380085 0
1073.37286865781 0.992030814974859 0
1073.35543096287 0.99203047088226 0
1073.33799346215 0.99203012621199 0
1073.32055615533 0.992029782499997 0
1073.30311904266 0.992029437990163 0
1073.28568212393 0.992029094108893 0
1073.26824539919 0.992028750089425 0
1073.25080886843 0.992028406040085 0
1073.23337253181 0.992028061522857 0
1073.21593638911 0.992027717634336 0
1073.19850044055 0.992027373058205 0
1073.18106468599 0.992027028891589 0
1073.16362912539 0.992026684805432 0
1073.14619375888 0.992026340360287 0
1073.12875858638 0.992025996106023 0
1073.11132360797 0.992025651602668 0
1073.09388882368 0.992025306960332 0
1073.07645423338 0.992024962727618 0
1073.0590198371 0.992024618355303 0
1073.04158563486 0.992024273953593 0
1073.02415162658 0.992023929742492 0
1073.00671781241 0.992023585062858 0
1072.98928419228 0.992023240573739 0
1072.97185076623 0.992022895944678 0
1072.95441753419 0.992022551506254 0
1072.93698449628 0.992022206709869 0
1072.91955165239 0.992021862212474 0
1072.90211900266 0.992021517247133 0
1072.88468654685 0.992021173020316 0
1072.86725428511 0.992020828324555 0
1072.84982221741 0.99202048371023 0
1072.83239034385 0.992020138737198 0
1072.81495866437 0.99201979395423 0
1072.79752717887 0.992019449470211 0
1072.78009588749 0.992019104518674 0
1072.76266479026 0.992018759429113 0
1072.74523388702 0.992018414856904 0
1072.72780317795 0.992018069707377 0
1072.71037266287 0.992017725077616 0
1072.69294234193 0.992017379978747 0
1072.67551221506 0.992017035070622 0
1072.65808228231 0.992016690022935 0
1072.64065254349 0.992016345494149 0
1072.62322299896 0.992015999840138 0
1072.60579364838 0.992015655252552 0
1072.58836449193 0.992015310088024 0
1072.5709355296 0.992014964893236 0
1072.55350676134 0.992014619888591 0
1072.53607818721 0.992014274635664 0
1072.51864980716 0.992013929572441 0
1072.5012216211 0.992013584699564 0
1072.48379362923 0.992013239248444 0
1072.4663658314 0.992012894206364 0
1072.44893822783 0.992012548477801 0
1072.43151081828 0.992012203486587 0
1072.41408360293 0.992011857918118 0
1072.39665658149 0.992011513197503 0
1072.3792297544 0.992011167131677 0
1072.36180312134 0.992010822023566 0
1072.34437668239 0.99201047666599 0
1072.32695043751 0.992010131389096 0
1072.30952438678 0.992009785863528 0
1072.29209853016 0.992009440418471 0
1072.27467286781 0.992009094505547 0
1072.25724739954 0.992008749110639 0
1072.2398221253 0.99200840390609 0
1072.22239704522 0.99200805823355 0
1072.20497215928 0.992007712640803 0
1072.18754746744 0.992007367129046 0
1072.17012296971 0.992007021587352 0
1072.1526986662 0.992006675687753 0
1072.13527455683 0.992006329977753 0
1072.11785064165 0.992005984128507 0
1072.10042692056 0.992005638579362 0
1072.08300339356 0.992005293000104 0
1072.06558006086 0.992004946734534 0
1072.04815692215 0.992004601425272 0
1072.03073397772 0.992004255209779 0
1072.01331122754 0.992003909075255 0
1071.99588867139 0.992003563568386 0
1071.97846630939 0.992003217703575 0
1071.96104414164 0.992002871480033 0
1071.94362216795 0.992002525885178 0
1071.92620038848 0.992002179712657 0
1071.9087788031 0.992001833948421 0
1071.89135741189 0.992001487936672 0
1071.87393621502 0.992001141347218 0
1071.85651521215 0.992000795824686 0
1071.83909440352 0.992000449504689 0
1071.82167378904 0.992000103484967 0
1071.80425336871 0.99199975743459 0
1071.78683314266 0.991999410917463 0
1071.76941311081 0.991999064699554 0
1071.75199327305 0.991998718780271 0
1071.73457362941 0.991998372722654 0
1071.71715418005 0.991998026197092 0
1071.69973492472 0.991997680409014 0
1071.68231586373 0.991997333605601 0
1071.66489699685 0.991996987539301 0
1071.64747832429 0.991996640787132 0
1071.63005984585 0.991996294661355 0
1071.61264156159 0.991995948288547 0
1071.59522347146 0.991995602104387 0
1071.57780557563 0.991995255343876 0
1071.56038787406 0.991994908663114 0
1071.54297036662 0.991994562390603 0
1071.52555305336 0.991994215979345 0
1071.50813593441 0.991993869100929 0
1071.49071900964 0.991993522631101 0
1071.47330227912 0.991993175912368 0
1071.45588574269 0.991992829712336 0
1071.43846940054 0.991992482825378 0
1071.42105325259 0.991992136237868 0
1071.4036372988 0.99199178972963 0
1071.38622153924 0.991991442973504 0
1071.36880597403 0.991991095859563 0
1071.08262157104 0.991983122346816 0.00099949999999982
1071.06522150973 0.991982776643655 0.00099949999999982
1070.76165464065 0.991974781043954 0.00199799999999994
1071.03042857212 0.991982083649623 0.00099949999999982
1071.01302909255 0.991981737755194 0.00099949999999982
1071.26435631344 0.991989015787707 0
1071.24694210737 0.991988668905508 0
1071.22952809554 0.991988321993639 0
1071.2121142778 0.991987975490672 0
1071.1947006545 0.99198762786321 0
1071.17728722538 0.99198728108238 0
1071.15987399047 0.991986934161739 0
1071.14246094975 0.991986587322105 0
1071.12504810328 0.991986240233267 0
1071.10763545116 0.991985892787169 0
1071.09022299335 0.99198554553004 0
1071.07281072962 0.991985198900354 0
1071.05539866024 0.991984851475723 0
1071.03798678516 0.99198450412985 0
1071.02057510425 0.991984157193863 0
1071.00316361769 0.991983809679526 0
1070.98575232541 0.991983462355638 0
1070.96834122742 0.991983115001837 0
1070.95093032355 0.991982768166782 0
1070.93351961403 0.99198242053462 0
1070.91610909885 0.991982072983217 0
1070.89869877794 0.991981725621073 0
1070.88128865122 0.991981378448258 0
1070.86387871875 0.991981031136696 0
1070.84646898058 0.991980683576718 0
1070.82905943667 0.991980336206338 0
1070.811650087 0.991979988806247 0
1070.79424093168 0.99197964104835 0
1070.77683197056 0.991979293808356 0
1070.7594232039 0.99197894566305 0
1070.74201463133 0.991978598692684 0
1070.7246062531 0.991978250926128 0
1070.70719806921 0.991977903130406 0
1070.68979007973 0.991977555086278 0
1070.67238228446 0.99197720766917 0
1070.65497468358 0.991976859674806 0
1070.6375672768 0.991976512527593 0
1070.62016006432 0.99197616480357 0
1070.60275304634 0.991975816392658 0
1070.58534622251 0.991975469047053 0
1070.56793959309 0.9919751209063 0
1070.55053315793 0.991974773172697 0
1070.53312691712 0.99197442519179 0
1070.51572087061 0.99197407729016 0
1070.49831501842 0.991973729359568 0
1070.48090936059 0.991973381290083 0
1070.463503897 0.991973033518996 0
1070.4460986277 0.99197268560902 0
1070.4286935528 0.991972337341265 0
1070.41128867227 0.991971989153661 0
1070.39388398593 0.991971641483425 0
1070.37647949387 0.991971293564642 0
1070.35907519621 0.991970945179062 0
1070.34167109294 0.991970596873319 0
1070.32426718405 0.991970248537979 0
1070.30686346934 0.991969900829441 0
1070.28945994909 0.99196955221695 0
1070.2720566232 0.991969203901987 0
1070.25465349161 0.991968855777147 0
1070.23725055431 0.99196850762235 0
1070.21984781145 0.991968159000406 0
1070.20244526297 0.991967810567751 0
1070.18504290866 0.991967462762885 0
1070.16764074873 0.991967114271239 0
1070.15023878322 0.991966765640535 0
1070.13283701203 0.991966417308645 0
1070.1154354352 0.991966068837785 0
1070.09803405276 0.991965720228783 0
1070.08063286473 0.991965371589338 0
1070.06323187102 0.99196502313999 0
1070.04583107162 0.991964674769394 0
1070.02843046663 0.991964326042179 0
1070.01103005596 0.991963977613012 0
1069.99362983969 0.991963628826662 0
1069.97622981782 0.991963280119366 0
1069.9588299903 0.99196293149243 0
1069.94143035717 0.991962582726291 0
1069.92403091841 0.991962234040396 0
1069.90663167405 0.991961885215331 0
1069.88923262412 0.991961536251386 0
1069.87183376857 0.991961187476553 0
1069.85443510729 0.991960839000601 0
1069.83703664033 0.991960490385747 0
1069.81963836792 0.991960140975779 0
1069.80224028986 0.99195979219193 0
1069.78484240623 0.991959443160671 0
1069.76744471689 0.991959094536372 0
1069.75004722195 0.991958745555434 0
1069.73264992141 0.991958396544256 0
1069.71525281521 0.991958047722856 0
1069.69785590362 0.991957697995733 0
1069.68045918641 0.991957349005814 0
1069.66306266341 0.991957000532975 0
1069.64566633487 0.991956651264943 0
1069.62827020071 0.991956302185809 0
1069.61087426101 0.9919559528587 0
1069.59347851578 0.991955603501961 0
1069.57608296498 0.991955254224792 0
1069.55868760856 0.991954905137479 0
1069.54129244657 0.991954555801051 0
1069.52389747889 0.991954206873662 0
1069.50650270572 0.991953857259305 0
1069.48910812691 0.991953508162943 0
1069.47171374241 0.991953159146095 0
1069.45431955251 0.991952809224785 0
1069.436925557 0.991952459929884 0
1069.41953175582 0.991952110824849 0
1069.40213814911 0.991951761252284 0
1069.38474473694 0.991951411431612 0
1069.36735151918 0.991951062018432 0
1069.34995849586 0.991950712466786 0
1069.33256566703 0.99195036277581 0
1069.31517303262 0.991950013274561 0
1069.29778059259 0.991949663852414 0
1069.28038834696 0.991949314401269 0
1069.26299629582 0.991948964592036 0
1069.24560443912 0.991948614972155 0
1069.22821277695 0.991948264994465 0
1069.21082130916 0.991947915534201 0
1069.19343003577 0.991947565934952 0
1069.1760389569 0.991947215978272 0
1069.15864807238 0.991946866538789 0
1069.14125738235 0.991946516631849 0
1069.12386688674 0.991946166914123 0
1069.10647658565 0.991945816838797 0
1069.08908647904 0.991945466953124 0
1069.07169656696 0.991945116818253 0
1069.05430684928 0.991944767091944 0
1069.03691732605 0.991944417226636 0
1069.01952799722 0.991944067440896 0
1069.00213886315 0.991943716531641 0
1068.98474992354 0.991943366577558 0
1068.96736117813 0.991943017359435 0
1068.94997262722 0.991942667236761 0
1068.93258427095 0.991942316646346 0
1068.91519610921 0.991941966355368 0
1068.89780814187 0.991941616471283 0
1068.8804203691 0.991941266011807 0
1068.86303279074 0.991940916069379 0
1068.84564540687 0.991940565877884 0
1068.82825821741 0.991940215876657 0
1068.8108712224 0.991939865735419 0
1068.79348442194 0.991939515236958 0
1068.77609781595 0.991939165036706 0
1068.75871140443 0.991938814807342 0
1068.74132518743 0.991938464329013 0
1068.72393916505 0.991938113603135 0
1068.706553337 0.991937763722003 0
1068.68916770357 0.991937412936483 0
1068.67178226458 0.991937062668342 0
1068.65439702015 0.991936712042069 0
1068.63701197024 0.991936361495807 0
1070.39719346425 0.991900739109675 0.00099949999999982
1070.37982371551 0.991900389304589 0.00099949999999982
1070.36245416099 0.991900039349909 0.00099949999999982
1068.56749298581 0.991934959311172 0
1068.55010890828 0.991934608944834 0
1068.53272502539 0.991934257892533 0
1068.51534133695 0.991933907466887 0
1068.49795784316 0.991933556355819 0
1068.48057454375 0.991933206090112 0
1068.4631914388 0.991932855575796 0
1068.4458085284 0.991932504703831 0
1068.42842581261 0.991932153692473 0
1068.41104329122 0.991931803308216 0
1068.39366096429 0.99193145267508 0
1068.37627883197 0.991931101575174 0
1068.35889689437 0.99193075011782 0
1068.34151515118 0.991930399614946 0
1068.32413360255 0.991930048645179 0
1068.30675224843 0.99192969775478 0
1068.2893710888 0.991929346944264 0
1068.2719901237 0.991928995993991 0
1068.25460935327 0.99192864457795 0
1068.23722877738 0.991928293568572 0
1068.21984839609 0.991927942311777 0
1067.91923847189 0.991918844423277 0.00099949999999982
1068.18509479153 0.991927240284435 0
1068.16771499381 0.991926889156947 0
1068.15033539071 0.991926537781217 0
1068.13295598206 0.99192618692285 0
1068.11557676803 0.991925835487719 0
1068.09819774851 0.991925484460668 0
1068.08081892365 0.991925132856862 0
1068.0634402933 0.991924781770229 0
1068.04606185751 0.991924430435574 0
1068.02868361635 0.991924078961028 0
1068.01130556972 0.99192372767686 0
1067.99392771769 0.991923376252716 0
1067.97655006034 0.991923024471051 0
1067.95917259755 0.991922673097525 0
1067.94179532932 0.991922321693783 0
1067.92441825566 0.991921970260969 0
1067.90704137667 0.991921618469804 0
1067.88966469218 0.991921267196337 0
1067.87228820219 0.991920915892476 0
1069.39285205809 0.991888993790677 0.00099949999999982
1069.37549088368 0.991888642970134 0.00099949999999982
1070.87871111693 0.991856744351739 0.00199799999999994
1070.86136543545 0.991856394072308 0.00199799999999994
1070.84401994801 0.991856044027496 0.00199799999999994
1070.82667465453 0.991855694205474 0.00199799999999994
1067.75072264708 0.991918455222549 0
1067.73334771323 0.991918103573125 0
1067.71597297397 0.991917751784172 0
1067.69859842926 0.991917400183741 0
1067.68122407917 0.991917048335506 0
1067.66384992383 0.991916696020076 0
1067.64647596304 0.991916344331283 0
1067.62910219691 0.991915992285118 0
1067.61172862537 0.991915640427082 0
1067.5943552484 0.991915288649343 0
1067.57698206592 0.991914937060109 0
1067.55960907819 0.991914584676418 0
1067.12032927365 0.991879245843543 0.00099949999999982
1067.524870065 0.991913880719496 0
1067.50749766116 0.991913528356434 0
1067.49012545191 0.991913176399565 0
1067.47275343731 0.991912824195432 0
1067.45538161727 0.991912472289834 0
1067.43800999179 0.991912120353546 0
1067.42063856101 0.991911767950917 0
1067.40326732487 0.991911415736821 0
1067.38589628344 0.991911063275241 0
1067.36852543658 0.991910711219953 0
1067.35115478443 0.99191035869916 0
1067.33378432691 0.991910006475753 0
1067.31641406396 0.991909654332208 0
1067.29904399571 0.991909301830935 0
1067.28167412219 0.991908949190599 0
1067.26430444329 0.991908596848812 0
1067.24693495907 0.991908244368052 0
1067.22956566941 0.99190789218491 0
1069.10445088658 0.991870696215985 0.00099949999999982
1067.19483407607 0.991907187210281 0
1067.70723665904 0.991894537318896 0.00099949999999982
1067.16010342294 0.991906482447854 0
1067.14273510648 0.991906129679488 0
1067.1253669847 0.991905776990678 0
1067.10799905759 0.991905424381385 0
1067.09063132518 0.991905071633325 0
1067.0732637874 0.991904719073705 0
1067.05589644443 0.99190436593824 0
1067.03852929593 0.991904013865876 0
1067.02116234225 0.991903660671014 0
1067.00379558315 0.991903308211135 0
1066.98642901876 0.991902955284742 0
1066.96906264904 0.991902602546813 0
1066.95169647386 0.991902250107277 0
1066.93433049363 0.991901896436319 0
1066.91696470803 0.991901543718966 0
1066.89959911709 0.991901190862493 0
1066.88223372076 0.991900838195043 0
1066.86486851918 0.991900485059989 0
1066.84750351238 0.991900131786622 0
1066.8301387003 0.991899778701567 0
1066.81277408273 0.991899426243165 0
1066.79540965985 0.991899073208665 0
1066.77804543187 0.991898719488207 0
1066.76068139846 0.991898366831341 0
1066.74331755978 0.99189801359778 0
1066.72595391577 0.99189766055349 0
1066.70859046657 0.991897307042095 0
1066.69122721204 0.991896953938337 0
1066.67386415237 0.991896600258258 0
1066.65650128735 0.991896247204595 0
1066.63913861712 0.991895893683232 0
1066.62177614152 0.991895540679055 0
1066.6044138606 0.991895187425869 0
1066.58705177432 0.991894834362544 0
1066.56968988288 0.991894480613773 0
1066.55232818611 0.991894127381 0
1066.53496668405 0.991893774010012 0
1066.5176053768 0.991893420280774 0
1066.5002442643 0.991893066740555 0
1066.48288334649 0.991892713388699 0
1066.46552262337 0.991892360007855 0
1066.44816209497 0.991892006487138 0
1066.43080176141 0.991891652609759 0
1066.41344162258 0.991891299029764 0
1066.39608167855 0.991890945202487 0
1066.37872192917 0.991890591891191 0
1066.36136237456 0.991890238112435 0
1066.3440030147 0.991889884413984 0
1066.32664384962 0.991889530576592 0
1066.30928487927 0.991889176927227 0
1066.29192610371 0.991888823029792 0
1066.27456752267 0.991888469977683 0
1066.25720913649 0.991888115801599 0
1066.23985094505 0.991887762034325 0
1066.22249294853 0.991887407689737 0
1066.20513514677 0.991887053753551 0
1066.18777753976 0.991886699896078 0
1066.17042012757 0.991886345790246 0
1066.1530629101 0.991885991982967 0
1066.13570588731 0.991885638255585 0
1066.11834905945 0.991885283732465 0
1066.10099242626 0.991884930054307 0
1066.08363598789 0.99188457580017 0
1066.06627974416 0.991884222171309 0
1066.04892369528 0.99188386785749 0
1066.0315678412 0.991883513623818 0
1066.01421218193 0.991883159359087 0
1065.99685671735 0.991882805502399 0
1065.97950144766 0.99188245096019 0
1065.96214637275 0.991882096716002 0
1065.94479149261 0.991881742551426 0
1065.92743680726 0.99188138824772 0
1065.91008231672 0.991881033914168 0
1065.89272802088 0.991880679878742 0
1065.87537391981 0.991880325594321 0
1065.85802001355 0.991879971171825 0
1065.84066630217 0.991879616501059 0
1065.82331278562 0.991879262018557 0
1065.80595946381 0.991878907724621 0
1065.78860633684 0.991878553182897 0
1065.77125340476 0.991878198392152 0
1065.75390066737 0.991877844227856 0
1065.73654812476 0.991877489815057 0
1065.71919577695 0.991877135262829 0
1065.70184362398 0.991876780572338 0
1065.68449166596 0.991876425524391 0
1065.66713990282 0.991876070664569 0
1065.64978833433 0.991875716539246 0
1065.63243696077 0.991875361511343 0
1065.61508578207 0.991875006670931 0
1065.5977347982 0.991874651910897 0
1065.58038400906 0.991874297448483 0
1065.56303341472 0.991873942737226 0
1065.54568301525 0.991873587778449 0
1065.5283328106 0.991873233008106 0
1065.51098280076 0.991872878207594 0
1065.4936329857 0.991872523487474 0
1065.47628336553 0.991872168409167 0
1065.45893394021 0.991871813410029 0
1065.44158470979 0.991871458272804 0
1065.42423567421 0.991871103323316 0
1065.40688683335 0.991870748671813 0
1065.3895381874 0.991870393444918 0
1065.37218973636 0.991870038187752 0
1065.35484148013 0.991869683228265 0
1065.33749341871 0.991869328239726 0
1065.32014555218 0.991868973002274 0
1065.30279788047 0.991868617953486 0
1065.28545040358 0.991868262875073 0
1065.26810312162 0.991867907439147 0
1065.2507560345 0.991867552300837 0
1065.23340914227 0.99186719691478 0
1065.21606244503 0.991866841280558 0
1065.19871594252 0.991866486380386 0
1065.18136963482 0.991866131231993 0
1065.16402352204 0.991865775726958 0
1065.14667760418 0.991865420191594 0
1065.12933188128 0.991865064516742 0
1065.11198635313 0.991864709467882 0
1065.09464101985 0.99186435406173 0
1065.0772958815 0.991863998406703 0
1065.05995093809 0.991863642722269 0
1065.04260618948 0.991863287444572 0
1065.02526163575 0.991862931918783 0
1065.00791727697 0.99186257614478 0
1064.99057311297 0.991862220887143 0
1064.97322914392 0.991861865053513 0
1064.95588536984 0.991861509189597 0
1064.93854179068 0.991861153405894 0
1064.92119840628 0.991860798138057 0
1064.90385521685 0.991860442184684 0
1064.88651222233 0.991860086420373 0
1064.86916942268 0.991859730735827 0
1064.8518268179 0.991859375020229 0
1064.83448440801 0.991859019275689 0
1064.817142193 0.9918586635011 0
1064.79980017295 0.99185830747817 0
1064.78245834782 0.991857951534783 0
1064.76511671752 0.991857595888797 0
1064.74777528215 0.99185723988549 0
1064.73043404162 0.991856884179842 0
1064.71309299616 0.991856527680911 0
1064.69575214561 0.991856171697176 0
1064.67841148994 0.991855815792537 0
1064.66107102918 0.991855459749533 0
1064.64373076334 0.991855103676686 0
1064.62639069256 0.991854747136357 0
1064.60905081664 0.991854391222398 0
1064.59171113568 0.991854034950952 0
1064.57437164955 0.991853679086012 0
1064.55703235839 0.991853322753841 0
1064.53969326221 0.991852966392591 0
1064.52235436083 0.991852610547167 0
1064.50501565447 0.991852254016649 0
1064.48767714313 0.991851897456986 0
1064.47033882663 0.991851541412634 0
1064.45300070517 0.991851184792369 0
1064.43566277863 0.991850828470627 0
1064.41832504695 0.99185047233674 0
1064.40098751038 0.991850115408805 0
1064.38365016874 0.99184975899695 0
1064.36631302211 0.991849402337157 0
1064.34897607019 0.991849046629778 0
1064.33163931338 0.991848689582281 0
1064.31430275149 0.991848333160493 0
1064.29696638452 0.99184797670807 0
1064.27963021255 0.99184762000827 0
1064.26229423546 0.991847263605511 0
1064.24495845345 0.991846906627228 0
1064.22762286623 0.991846550492215 0
1064.21028747405 0.991846193563029 0
1064.19295227692 0.991845836604429 0
1064.17561727469 0.991845480052899 0
1064.15828246755 0.991845122925104 0
1064.1409478553 0.991844766422404 0
1064.12361343803 0.991844409562336 0
1064.10627921562 0.991844053109455 0
1064.0889451883 0.991843695861983 0
1064.07161135602 0.991843338803105 0
1064.05427771875 0.991842981823361 0
1064.0369442763 0.991842625359896 0
1064.01961102904 0.99184226777486 0
1064.00227797656 0.991841911469622 0
1063.98494511912 0.991841554261352 0
1063.96761245674 0.991841197023395 0
1063.95027998935 0.991840839973485 0
1063.93294771689 0.991840483112059 0
1065.81898124303 0.991803278537416 0.00099949999999982
1063.89829013295 0.991839768564324 0
1063.88095844555 0.991839411394695 0
1063.86362695302 0.991839054632077 0
1063.8462956556 0.991838697076185 0
1063.82896455309 0.991838340144638 0
1063.81163364577 0.991837982309641 0
1063.7943029333 0.991837625536716 0
1063.77697241589 0.991837268078782 0
1063.75964209351 0.991836910699535 0
1063.74231196615 0.99183655329155 0
1063.72498203373 0.991836196180726 0
1063.70765229642 0.991835838494319 0
1063.69032275415 0.991835480995439 0
1063.67299340695 0.991835123358571 0
1063.65566425467 0.991834766237114 0
1063.63833529745 0.991834408649216 0
1063.62100653534 0.991834050812441 0
1063.60367796816 0.991833693601376 0
1063.586349596 0.991833336032809 0
1063.56902141892 0.991832978325647 0
1063.55169343683 0.99183262080603 0
1063.53436564965 0.991832263583771 0
1063.51703805767 0.991831905350292 0
1063.49971066078 0.991831547523089 0
1063.48238345867 0.99183119064759 0
1063.46505645177 0.991830832324104 0
1063.44772963994 0.991830474515983 0
1063.43040302306 0.991830117005588 0
1063.41307660134 0.991829758810208 0
1063.39575037473 0.991829400803715 0
1063.37842434302 0.991829043421424 0
1063.36109850637 0.991828685463993 0
1063.34377286474 0.991828327693991 0
1063.32644741826 0.991827969458776 0
1063.30912216682 0.991827611520782 0
1063.29179711038 0.991827253770744 0
1063.27447224912 0.991826895335392 0
1063.25714758289 0.991826537416701 0
1063.23982311175 0.991826179249836 0
1063.22249883569 0.991825821161742 0
1063.20517475469 0.991825463043558 0
1063.18785086867 0.991825105223357 0
1063.17052717786 0.991824746609048 0
1063.15320368209 0.991824388510575 0
1063.13588038135 0.991824030490696 0
1063.11855727582 0.991823671786629 0
1063.10123436529 0.991823313816684 0
1063.08391164991 0.991822955271282 0
1063.0665891295 0.991822597349685 0
1063.04926680419 0.991822238962272 0
1063.03194467399 0.991821880544897 0
1063.01462273886 0.991821522207101 0
1062.9973009988 0.991821163839071 0
1062.97997945387 0.991820805331509 0
1062.96265810402 0.991820446903401 0
1062.94533694925 0.991820088445479 0
1062.92801598968 0.99181972963015 0
1062.91069522507 0.991819371548394 0
1062.89337465562 0.991819012782529 0
1062.87605428131 0.991818654095709 0
1062.85873410211 0.991818295487677 0
1062.84141411798 0.991817936958945 0
1062.82409432893 0.991817578400313 0
1062.80677473496 0.991817219811661 0
1062.78945533608 0.991816861193314 0
1062.77213613235 0.991816502326807 0
1062.75481712375 0.991816143538852 0
1062.47093971518 0.991808249437635 0.00099949999999982
1062.72018623127 0.991815425906313 0
1062.98732613815 0.991807962687433 0.00099949999999982
1062.97002292548 0.991807604837345 0.00099949999999982
1062.66824466727 0.991814349795906 0
1062.6509268292 0.991813990828341 0
1062.63360918635 0.991813631613001 0
1064.46529238176 0.991777246284825 0.00099949999999982
1066.27968179931 0.991740882831432 0.00199799999999994
1066.26239457088 0.991740525114802 0.00199799999999994
1068.0768166617 0.99170418404675 0.00299549999999993
1062.54707487669 0.991811837937963 0
1062.52975840405 0.991811478651478 0
1062.51244212659 0.99181111944431 0
1062.49512604417 0.991810760643717 0
1062.47781015679 0.991810401813293 0
1062.4604944647 0.991810042188636 0
1062.44317896766 0.991809683297932 0
1062.42586366582 0.99180932394065 0
1062.21065073399 0.991804765715675 0.00099949999999982
1062.19335084151 0.991804407216489 0.00099949999999982
1062.17605114382 0.991804048353785 0.00099949999999982
1061.94356465902 0.991799481786127 0.00199799999999994
1061.92628055136 0.991799124004756 0.00199799999999994
1061.47865724288 0.991790320313697 0.003992
1061.24624281388 0.991785725329622 0.00498749999999992
1061.22900480955 0.991785369119772 0.00498749999999992
1060.35119167145 0.991767958683397 0.00895949999999979
1060.54914980478 0.991771883470221 0.00796799999999998
1060.53195778074 0.991771528441557 0.00796799999999998
1060.08452985047 0.991762607489962 0.0099499999999999
1060.06736841189 0.991762253500571 0.0099499999999999
1060.05020716546 0.99176190001497 0.0099499999999999
1059.60286149994 0.991752940285381 0.0119279999999999
1059.15556330505 0.991743940942053 0.0139020000000001
1059.78368843907 0.991756542083458 0.0109394999999999
1059.33640980986 0.991747565105675 0.0129154999999999
1058.6741205509 0.991734199881436 0.0158720000000001
1057.58180312717 0.991711952027931 0.0207795
1055.84448018437 0.991676025473948 0.0285795
1054.6137470976 0.991609430982576 0.0392194999999999
1054.88843853066 0.991574452622444 0.0430739999999999
1056.59191215839 0.991610771497831 0.035386
1058.87814369438 0.991577910627849 0.035416
1059.58287638052 0.991552289741601 0.0373605
1057.76966214593 0.991554519900845 0.0402334999999999
1058.32132284596 0.991606684637712 0.0325004999999999
1057.50632238925 0.991670308322468 0.0256745
1056.84450760293 0.991656586678556 0.0285934999999999
1056.96587410982 0.991699321921328 0.0227355
1056.3040656707 0.991685663298315 0.0256620000000001
1057.14690798206 0.991703044222267 0.0217579999999999
1055.41047793253 0.991667079112928 0.02955
1054.10408079207 0.991639583460117 0.0353520000000001
1055.80662959817 0.991675360179966 0.0276080000000001
1055.57483576065 0.99167053835631 0.0285795
1055.5579632741 0.99167019458334 0.0285795
1056.1857593307 0.991683248678007 0.0256620000000001
1057.24324762917 0.991705020308535 0.0207795
1057.87087412109 0.991717814625075 0.017838
1058.49843037867 0.991730511319967 0.0148874999999999
1058.0516390308 0.991721473326369 0.0168554999999999
1057.81974183923 0.991716764395848 0.017838
1058.66206030359 0.99173378356715 0.0139020000000001
1059.28945491706 0.991746346404985 0.0109394999999999
1058.19820867562 0.991724416661394 0.0158720000000001
1059.89964609342 0.991758456834507 0.00796799999999998
1059.88246135198 0.99175810095261 0.00796799999999998
1061.1540501365 0.991783091015016 0.00199799999999994
1061.35156183685 0.991786918830094 0.00099949999999982
1061.3342716248 0.991786559165154 0.00099949999999982
1061.51444621085 0.991790375027337 0
1061.49714138189 0.991790014495697 0
1061.47983674824 0.991789653716351 0
1061.46253230977 0.991789293342825 0
1061.44522806675 0.991788932067554 0
1061.42792401885 0.991788571851546 0
1061.41062016614 0.991788211388442 0
1061.39331650873 0.991787850568127 0
1061.37601304658 0.991787489826331 0
1061.35870977969 0.991787129054284 0
1061.34140670801 0.991786768470619 0
1061.32410383171 0.991786407312008 0
1061.30680115048 0.991786047103984 0
1061.28949866466 0.99178568577617 0
1061.27219637403 0.991785325181565 0
1061.25489427872 0.991784964120237 0
1061.23759237863 0.991784603356117 0
1061.22029067387 0.991784242235164 0
1061.20298916438 0.991783881301747 0
1061.18568785008 0.991783520556789 0
1061.16838673116 0.991783159236278 0
1061.15108580748 0.991782798321582 0
1061.13378507904 0.991782437377093 0
1061.11648454589 0.991782076293788 0
1061.09918420802 0.991781715180302 0
1061.0818840654 0.991781354145639 0
1061.06458411814 0.991780992754066 0
1060.75305182608 0.991770796020644 0.00099949999999982
1060.42424357651 0.991760568690804 0.00199799999999994
1061.01270497205 0.991779909588307 0
1060.99540580584 0.991779547967716 0
1060.97810683489 0.991779186752462 0
1060.96080805913 0.991778825834322 0
1060.94350947868 0.991778464450486 0
1060.92621109351 0.99177810314436 0
1060.90891290357 0.991777742027185 0
1060.89161490895 0.991777380553047 0
1060.87431710976 0.991777018721487 0
1060.85701950587 0.991776657295895 0
1060.83972209732 0.991776295731121 0
1060.822424884 0.991775934463435 0
1060.80512786599 0.991775572947084 0
1060.78783104333 0.991775211292389 0
1060.77053441606 0.991774849498297 0
1060.75323798406 0.991774488000982 0
1060.73594174746 0.991774126146726 0
1060.71864570605 0.991773764916765 0
1060.7013498601 0.991773402783744 0
1060.68405420945 0.991773041166384 0
1060.66675875404 0.991772679737006 0
1060.649463494 0.991772317841312 0
1060.63216842923 0.991771956242457 0
1060.61487355985 0.991771594286322 0
1060.59757888578 0.991771232518423 0
1060.58028440703 0.991770870719976 0
1060.5629901236 0.991770508891841 0
1060.5456960356 0.991770146706477 0
1060.52840214293 0.991769784818152 0
1060.5111084455 0.991769423226424 0
1060.49381494353 0.991769060842282 0
1060.47652163687 0.991768698972491 0
1060.45922852555 0.991768336963279 0
1060.44193560955 0.99176797503292 0
1061.23621464174 0.991749686898364 0.00099949999999982
1060.40735683616 0.991767251116273 0
1060.39006450615 0.991766888877854 0
1060.37277237142 0.991766526936616 0
1060.35548043202 0.991766164855879 0
1060.3381886882 0.991765801982416 0
1060.32089713964 0.991765440059063 0
1060.30360578645 0.99176507777935 0
1060.28631462865 0.991764715469247 0
1060.26902366615 0.991764353347115 0
1060.25173289908 0.991763990868157 0
1060.23444232739 0.991763628467652 0
1060.21715195113 0.99176326592808 0
1060.19986177022 0.991762903576603 0
1060.18257178458 0.991762541521448 0
1060.16528199441 0.991762178782748 0
1060.14799239951 0.991761816667486 0
1060.13070300005 0.991761453977503 0
1060.11341379593 0.991761091584061 0
1060.09612478716 0.991760729160815 0
1060.07883597374 0.991760366707335 0
1060.06154735581 0.991760003787895 0
1059.99401658213 0.99175712738114 0.00099949999999982
1059.97674335834 0.991756765201802 0.00099949999999982
1059.82444332544 0.991751378578426 0.00299549999999993
1059.8747057277 0.991753529003189 0.00199799999999994
1059.85744827251 0.991753167852336 0.00199799999999994
1059.84019101196 0.991752806029108 0.00199799999999994
1059.89041294831 0.991754955003277 0.00099949999999982
1059.80567052794 0.991752082466737 0.00199799999999994
1059.72095211188 0.99174921166909 0.00299549999999993
1059.83861704162 0.991753868921202 0.00099949999999982
1059.87150359006 0.991756015771404 0
1059.85421731561 0.99175565314454 0
1059.83693123665 0.99175528994248 0
1059.81964535303 0.99175492725441 0
1059.80235966475 0.991754564536924 0
1059.78507417197 0.991754201244551 0
1059.76778887461 0.991753838248348 0
1059.75050377267 0.991753475222419 0
1059.73321886614 0.991753112165404 0
1059.3078522567 0.991721485550585 0.00099949999999982
1059.69865598164 0.991752386320191 0
1059.68137166131 0.99175202295582 0
1059.66408753642 0.991751659778919 0
1059.64680360703 0.991751296354127 0
1059.629519873 0.99175093333508 0
1059.61223633453 0.991750569740516 0
1059.59495299139 0.99175020676985 0
1059.57766984361 0.991749843769035 0
1059.56038689138 0.991749480084119 0
1059.54310413457 0.991749116804976 0
1059.52582157322 0.991748753387152 0
1059.50853920729 0.991748390047736 0
1059.4912570367 0.991748027004785 0
1059.47397506152 0.991747663713942 0
1059.45669328187 0.991747299957455 0
1059.43941169763 0.991746936605973 0
1059.42213030894 0.991746572789563 0
1059.40484911572 0.991746209159579 0
1059.38756811793 0.991745845717843 0
1059.37028731553 0.991745482354903 0
1059.35300670855 0.991745118852739 0
1059.33572629704 0.991744755212147 0
1059.31844608106 0.991744391322755 0
1059.30116606058 0.991744027512463 0
1059.28388623551 0.991743663998379 0
1059.26660660601 0.991743299910086 0
1060.69247330271 0.991713294889213 0.00099949999999982
1062.10108421249 0.991683312821273 0.00199799999999994
1063.50971893871 0.991653353253092 0.00299549999999993
1062.06659233626 0.991682588503142 0.00199799999999994
1064.90114586467 0.991623055817678 0.003992
1060.60619783141 0.991711480401484 0.00099949999999982
1060.58893438948 0.99171111730319 0.00099949999999982
1060.57167114271 0.991710754305625 0.00099949999999982
1064.83221510611 0.991621611104353 0.003992
1063.38905292416 0.991650821348735 0.00299549999999993
1060.51991447531 0.991709664980386 0.00099949999999982
1059.05941320992 0.991738936533782 0
1059.04213611985 0.991738572706229 0
1059.0248592254 0.991738208195007 0
1059.00758252627 0.991737844634282 0
1058.99030602267 0.991737480389318 0
1058.97302971454 0.991737116332037 0
1058.95575360201 0.991736751809472 0
1058.93847768496 0.991736387691758 0
1058.92120196352 0.991736023108811 0
1058.90392643752 0.9917356590395 0
1058.88665110708 0.991735294613961 0
1058.86937597205 0.991734930593428 0
1058.85210103251 0.991734566324883 0
1058.8348262884 0.991734202243868 0
1058.81755173999 0.991733837261652 0
1058.80027738691 0.991733473447452 0
1058.7830032293 0.991733109166968 0
1058.76572926737 0.991732744202519 0
1058.74845550105 0.991732379425895 0
1058.73118193013 0.991732015272607 0
1058.71390855487 0.991731650326976 0
1058.69663537507 0.991731286004187 0
1058.67936239065 0.991730921869639 0
1058.66208960173 0.99173055737729 0
1058.64481700837 0.991730192637549 0
1058.62754461051 0.991729828085305 0
1058.61027240832 0.991729462958288 0
1058.59300040164 0.991729098345139 0
1058.57572859054 0.991728733484462 0
1058.55845697485 0.991728369137723 0
1058.54118555485 0.991728003889731 0
1058.52391433036 0.991727639156021 0
1058.50664330133 0.991727274610011 0
1058.489372468 0.991726909270818 0
1058.47210183 0.991726545099924 0
1058.4548313877 0.991726179700689 0
1058.437561141 0.991725814597615 0
1058.42029108971 0.991725450118219 0
1058.40302123393 0.991725085281696 0
1058.38575157387 0.99172471976201 0
1058.36848210929 0.991724354973763 0
1058.35121284023 0.991723990046487 0
1058.33394376686 0.991723624544702 0
1058.31667488902 0.991723259557109 0
1058.29940620674 0.991722894430317 0
1058.28213771996 0.991722529491099 0
1058.26486942886 0.991722163976809 0
1058.24760133309 0.991721799521684 0
1058.23033343301 0.991721433947095 0
1058.2130657286 0.991721068342601 0
1058.19579821965 0.991720703469582 0
1058.17853090628 0.991720338131023 0
1058.16126378854 0.991719972653058 0
1058.14399686629 0.991719607580613 0
1058.12673013967 0.991719242042521 0
1058.10946360876 0.991718876255992 0
1058.09219727341 0.991718510875412 0
1058.07493113361 0.991718145573009 0
1058.05766518932 0.991717780349401 0
1058.04039944067 0.991717414660022 0
1058.02313388768 0.991717048940378 0
1058.00586853024 0.991716683516941 0
1057.98860336843 0.991716317845339 0
1057.97133840221 0.991715952252779 0
1057.95407363149 0.991715586956239 0
1057.93680905634 0.991715221411789 0
1057.91954467679 0.991714855728097 0
1057.90228049278 0.99171449023241 0
1057.88501650455 0.991714123943888 0
1057.86775271194 0.991713758169635 0
1057.85048911494 0.991713392364917 0
1057.83322571357 0.991713026530005 0
1057.81596250772 0.991712660991057 0
1057.79869949756 0.991712294878046 0
1057.78143668297 0.991711929170345 0
1057.76417406398 0.991711563323043 0
1057.7469116406 0.991711197445282 0
1057.72964941282 0.991710831537707 0
1057.71238738066 0.991710465599543 0
1057.69512554417 0.991710099413384 0
1057.67786390338 0.991709733197207 0
1057.6606024581 0.991709367494836 0
1057.64334120848 0.991709001327246 0
1057.62608015446 0.991708635346271 0
1057.60881929613 0.991708269008832 0
1057.59155863338 0.991707903076669 0
1057.57429816629 0.991707536787727 0
1057.55703789491 0.99170717035958 0
1057.53977781915 0.991706804227523 0
1057.5225179389 0.991706438391935 0
1057.5052582544 0.991706071763976 0
1057.48799876559 0.991705705323542 0
1057.47073947237 0.991705339178874 0
1057.45348037491 0.991704972460461 0
1057.43622147299 0.991704606472863 0
1057.41896276673 0.991704240019903 0
1057.40170425615 0.991703873536897 0
1057.38444594114 0.991703507349865 0
1057.3671878218 0.991703140806069 0
1057.34992989809 0.991702774449332 0
1057.33267217009 0.991702407736267 0
1057.31541463778 0.991702041101758 0
1057.29815730106 0.99170167476307 0
1057.28090016 0.991701308176352 0
1057.26364321468 0.991700941342222 0
1057.24638646496 0.991700574912671 0
1057.2291299109 0.991700208235389 0
1057.21187355253 0.991699841527928 0
1057.1946173898 0.991699474898343 0
1057.17736142271 0.991699108239005 0
1057.16010565142 0.991698741113586 0
1057.14285007591 0.991698373958674 0
1057.12559469592 0.991698007643045 0
1057.1083395116 0.991697640861969 0
1057.09108452308 0.991697273615829 0
1057.07382973019 0.991696906883358 0
1057.05657513294 0.991696540120469 0
1057.03932073146 0.991696172891759 0
1057.02206652563 0.9916958060683 0
1057.00481251555 0.991695438887962 0
1056.98755870106 0.991695072221615 0
1056.97030508225 0.991694705198303 0
1056.9530516592 0.991694337926752 0
1056.93579843178 0.991693971060413 0
1056.91854540006 0.991693603946098 0
1056.90129256404 0.991693236801178 0
1056.88403992376 0.991692869517643 0
1056.86678747925 0.991692502094537 0
1056.84953523036 0.991692135185438 0
1056.83228317708 0.991691768245732 0
1056.81503131962 0.991691400622801 0
1056.79777965791 0.991691033187611 0
1056.7805281919 0.991690665939103 0
1056.76327692164 0.991690298443098 0
1056.74602584709 0.991689931133986 0
1056.72877496824 0.991689563795085 0
1056.71152428513 0.991689196316745 0
1056.69427379766 0.991688829134258 0
1056.677023506 0.991688461377456 0
1056.65977341005 0.991688093916813 0
1056.64252350976 0.991687726643612 0
1056.62527380526 0.991687358904808 0
1056.60802429641 0.991686991570853 0
1056.59077498333 0.991686623880038 0
1056.57352586601 0.991686256158646 0
1056.55627694429 0.991685888951104 0
1056.53902821855 0.991685520516801 0
1056.52177968851 0.991685152922181 0
1056.50453135422 0.991684785188194 0
1056.48728321555 0.991684417859241 0
1056.47003527259 0.991684050173259 0
1056.45278752552 0.99168368191383 0
1056.43553997421 0.991683314058649 0
1056.41829261853 0.991682946607842 0
1056.40104545874 0.991682578256576 0
1056.3837984947 0.991682210419643 0
1056.36655172629 0.991681842877722 0
1056.34930515382 0.991681474327197 0
1056.33205877713 0.991681106289762 0
1056.89289274774 0.991667851481234 0.00099949999999982
1056.87566165222 0.991667484258869 0.00099949999999982
1056.85843075211 0.991667116575584 0.00099949999999982
1057.40205985939 0.991653877856126 0.00199799999999994
1059.62831808347 0.991602168809543 0.00598199999999993
1059.05028596699 0.991614618093452 0.00498749999999992
1059.03311602429 0.991614253048872 0.00498749999999992
1058.45505213993 0.991626715136648 0.003992
1058.99877028778 0.991613523170515 0.00498749999999992
1057.85977833305 0.991638824342861 0.00299549999999993
1057.28165922168 0.991651311742064 0.00199799999999994
1057.26444514617 0.991650944649447 0.00199799999999994
1056.68629416686 0.99166344491491 0.00099949999999982
1056.09087606448 0.991675957952661 0
1056.84283062644 0.99165871523421 0.00099949999999982
1057.5775654143 0.991641491242245 0.00199799999999994
1057.56035226323 0.991641123968467 0.00199799999999994
1057.54313930739 0.991640757087305 0.00199799999999994
1059.0299045131 0.991606730728319 0.003992
1058.26072441046 0.991623185123855 0.00299549999999993
1057.49152090238 0.991639656107913 0.00199799999999994
1057.47430872699 0.99163928877659 0.00199799999999994
1058.20912011252 0.991622085523301 0.00299549999999993
1057.43989139111 0.991638554263156 0.00199799999999994
1055.90135719254 0.991671907609777 0
1055.88411590158 0.991671539000798 0
1055.86687480639 0.991671170470045 0
1055.849633907 0.991670801800298 0
1055.83239320339 0.991670433209009 0
1055.81515269562 0.99167006436965 0
1055.79791238351 0.991669696152586 0
1055.78067226744 0.991669326600173 0
1055.76343234709 0.991668958104216 0
1055.74619262254 0.991668589360806 0
1055.72895309381 0.991668220478492 0
1055.71171376098 0.991667851347557 0
1055.69447462392 0.991667482621942 0
1055.67723568263 0.991667113866085 0
1055.65999693725 0.991666744644 0
1055.64275838754 0.991666376153364 0
1055.62552003382 0.991666006653346 0
1055.60828187585 0.991665637883969 0
1055.59104391373 0.991665268758088 0
1055.57380614744 0.991664899710685 0
1055.55656857698 0.99166453063263 0
1055.53933120238 0.991664161415593 0
1055.52209402361 0.991663792276839 0
1055.50485704068 0.991663423107395 0
1055.4876202535 0.991663054233954 0
1055.47038366219 0.991662684895608 0
1055.45314726683 0.991662315308835 0
1055.43591106732 0.991661946017786 0
1055.4186750635 0.991661577240429 0
1055.4014392556 0.991661207671037 0
1055.3842036436 0.991660838180128 0
1055.36696822752 0.991660468550014 0
1055.34973300732 0.991660099107654 0
1055.33249798285 0.991659730069136 0
1055.31526315429 0.991659360456551 0
1055.29802852148 0.991658991357201 0
1055.28079408454 0.991658621792265 0
1055.26355984356 0.99165825197986 0
1055.2463257985 0.991657882245455 0
1055.22909194936 0.991657512480307 0
1055.21185829595 0.991657143338112 0
1055.19462483837 0.991656773838387 0
1055.17739157676 0.991656403873522 0
1055.16015851091 0.991656034530781 0
1055.14292564105 0.991655664504948 0
1055.12569296692 0.991655295210311 0
1055.10846048881 0.991654925014855 0
1055.09122820652 0.991654555441722 0
1055.07399612012 0.991654185620538 0
1055.0567642296 0.991653815768729 0
1055.03953253501 0.991653445778226 0
1055.02230103626 0.991653076083068 0
1056.46278988574 0.991623011657637 0.00099949999999982
1057.8860709971 0.991592970476649 0.00199799999999994
1060.74988189561 0.991533323160995 0.003992
1060.73271071905 0.991532955848335 0.003992
1062.15606294627 0.991502982986098 0.00498749999999992
1062.13890705202 0.991502616637612 0.00498749999999992
1066.4433723908 0.991413565309611 0.00796799999999998
1069.30735923886 0.991354186334578 0.0099499999999999
1067.84972073748 0.991383319892408 0.00895949999999979
1064.95149314761 0.991442011917298 0.0069754999999998
1067.81551693713 0.991382592900659 0.00895949999999979
1069.23900463215 0.991352735483651 0.0099499999999999
1072.10310739302 0.991293450066011 0.0119279999999999
1073.52665688018 0.991263660599276 0.0129154999999999
1063.42536152059 0.991469746824822 0.00598199999999993
1061.96760534675 0.991498958535481 0.00498749999999992
1060.5098259253 0.991528190609484 0.003992
1060.49265747076 0.99152782382094 0.003992
1063.3567748431 0.991468282886277 0.00598199999999993
1066.22093928936 0.991408831358811 0.00796799999999998
1063.32251105275 0.99146755137527 0.00598199999999993
1070.50871549445 0.991319637936107 0.0109394999999999
1063.28826698537 0.991466820633387 0.00598199999999993
1060.38975837979 0.99152562138085 0.003992
1060.37259128699 0.991525253942624 0.003992
1058.91472169703 0.991554501083747 0.00299549999999993
1056.01611753513 0.991613424470302 0.00099949999999982
1057.43962614723 0.991583398580531 0.00199799999999994
1055.98170153471 0.99161268491871 0.00099949999999982
1055.96449065707 0.991612315083745 0.00099949999999982
1057.38802565747 0.991582291197554 0.00199799999999994
1054.47209631133 0.991641250316598 0
1054.45487126522 0.991640879835139 0
1054.43764641511 0.991640508889044 0
1054.42042176108 0.991640137694693 0
1054.40319730297 0.991639767013335 0
1054.38597304064 0.991639396736217 0
1054.3687489743 0.991639025776356 0
1054.35152510403 0.991638654568778 0
1054.33430142964 0.991638283874099 0
1054.3170779512 0.991637913040139 0
1054.29985466875 0.99163754195853 0
1054.28263158221 0.991637171172105 0
1054.26540869178 0.991636799703263 0
1054.24818599719 0.991636429074221 0
1054.23096349862 0.991636057870578 0
1054.21374119587 0.991635687288224 0
1054.19651908907 0.99163531624112 0
1054.17929717834 0.991634944837186 0
1054.16207546366 0.991634573402755 0
1054.14485394492 0.991634202372671 0
1054.12763262211 0.99163383131195 0
1054.11041149541 0.991633459677581 0
1054.09319056445 0.991633089208255 0
1054.0759698296 0.991632717513076 0
1054.05874929071 0.991632346330056 0
1054.04152894776 0.99163197511635 0
1054.02430880083 0.991631603655836 0
1054.00708884984 0.99163123249006 0
1053.98986909493 0.99163086075074 0
1053.97264953586 0.991630489850061 0
1053.95543017282 0.991630118267042 0
1053.93821100573 0.991629746979854 0
1053.92099203467 0.991629375335287 0
1053.90377325959 0.991629003877974 0
1053.88655468066 0.991628631846904 0
1053.86933629765 0.991628260545938 0
1053.85211811062 0.991627888997281 0
1053.83490011953 0.991627517635133 0
1053.81768232449 0.991627145807791 0
1053.80046472545 0.991626774167475 0
1053.78324732245 0.991626402387894 0
1053.76603011541 0.991626030795384 0
1053.74881310452 0.991625658628574 0
1053.73159628951 0.991625287300669 0
1053.71437967057 0.991624915290034 0
1053.69716324766 0.991624543466498 0
1053.6799470207 0.991624171829366 0
1053.6627309898 0.991623799836476 0
1053.64551515486 0.991623428138712 0
1053.62829951601 0.991623055975538 0
1053.6110840732 0.991622683999204 0
1053.5938688263 0.991622312427322 0
1053.57665377543 0.991621940389767 0
1053.55943892061 0.991621568322028 0
1053.54222426191 0.991621196006179 0
1053.52500979925 0.991620823876571 0
1053.50779553262 0.991620451826244 0
1053.49058146201 0.991620079745054 0
1053.47336758739 0.99161970774183 0
1053.45615390894 0.991619335164323 0
1053.43894042645 0.991618963208243 0
1053.42172714 0.99161859100479 0
1053.40451404956 0.991618218879408 0
1053.38730115517 0.991617846614811 0
1053.37008845682 0.991617474319696 0
1053.35287595465 0.991617101559606 0
1053.33566364837 0.991616729746098 0
1053.31845153808 0.99161635757636 0
1053.30123962395 0.99161598483271 0
1053.28402790592 0.991615612276417 0
1053.26681638385 0.991615240124109 0
1053.24960505799 0.991614867179959 0
1053.23239392813 0.99161449485791 0
1053.21518299435 0.991614122287613 0
1053.19797225656 0.991613750012716 0
1053.18076171484 0.991613377381038 0
1053.16355136908 0.991613005153714 0
1053.1463412196 0.991612631809515 0
1053.12913126606 0.991612259629596 0
1053.11192150861 0.991611886875515 0
1053.09471194722 0.99161151420015 0
1053.07750258184 0.991611141711269 0
1053.06029341264 0.991610768648547 0
1053.04308443957 0.991610395663534 0
1053.02587566258 0.991610022866064 0
1053.00866708165 0.991609650146454 0
1052.9914586967 0.991609277613366 0
1052.97425050787 0.991608904614845 0
1052.95704251517 0.991608531585837 0
1052.93983471849 0.991608158852048 0
1052.92262711795 0.991607785762411 0
1052.90541971358 0.991607412533362 0
1052.88821250525 0.991607039708404 0
1052.87100549296 0.991606666852429 0
1052.85379867671 0.991606293965774 0
1052.83659205659 0.991605920831175 0
1052.81938563267 0.991605547340514 0
1052.80217940485 0.991605174254378 0
1052.78497337312 0.991604801136551 0
1052.76776753745 0.9916044280974 0
1052.75056189798 0.991604054592319 0
1052.73335645455 0.991603681600591 0
1052.71615120712 0.991603308686181 0
1052.69894615584 0.991602935308231 0
1052.68174130086 0.991602561355219 0
1052.66453664187 0.991602188458375 0
1052.64733217899 0.991601815095468 0
1054.3070085129 0.991568388529334 0.00099949999999982
1052.61293015254 0.991601068532247 0
1052.59572627793 0.991600695078771 0
1052.57852259952 0.991600321377188 0
1052.56131911711 0.991599948296265 0
1052.54411583087 0.991599574641638 0
1052.52691274074 0.991599201173701 0
1052.50970984676 0.991598827566381 0
1052.49250714889 0.9915984540382 0
1052.4753046472 0.991598080260936 0
1052.4581023416 0.991597706779259 0
1052.44090023216 0.991597333049998 0
1052.42369831885 0.991596959398422 0
1052.40649660166 0.991596585716268 0
1052.38929508065 0.991596211895436 0
1052.37209375577 0.991595838152027 0
1052.3548926271 0.991595464160846 0
1052.33769169454 0.991595090464807 0
1052.32049095815 0.991594716521172 0
1052.30329041796 0.991594342546526 0
1052.28609007385 0.991593968867532 0
1052.26888992579 0.991593595266363 0
1052.25168997407 0.991593220765586 0
1052.2344902185 0.99159284677741 0
1052.21729065904 0.991592472975483 0
1052.20009129571 0.991592099035084 0
1052.18289212853 0.991591725063491 0
1052.16569315749 0.991591351061143 0
1052.14849438272 0.991590976594299 0
1052.13129580408 0.991590602639114 0
1052.11409742162 0.991590228436123 0
1052.09689923538 0.991589854094612 0
1052.0797012452 0.991589480264967 0
1052.06250345125 0.991589105862064 0
1052.04530585347 0.99158873164509 0
1052.02810845186 0.991588357397654 0
1052.01091124642 0.991587983120152 0
1051.99371423705 0.991587609137498 0
1051.97651742397 0.991587234472754 0
1051.95932080707 0.991586860102601 0
1051.94212438645 0.991586485376461 0
1051.92492816199 0.991586111053869 0
1051.90773213365 0.991585736809389 0
1051.89053630155 0.99158536220818 0
1051.87334066547 0.991584988228585 0
1051.85614522567 0.991584613457373 0
1051.83894998207 0.991584238872856 0
1051.82175493478 0.991583863932788 0
1051.80456008363 0.991583489503644 0
1051.7873654287 0.991583114827707 0
1051.77017096986 0.99158274055485 0
1051.7529767073 0.991582365600333 0
1051.73578264103 0.991581990614903 0
1051.71858877092 0.991581616033332 0
1051.70139509692 0.991581241637549 0
1051.68420161921 0.991580866560299 0
1051.66700833771 0.991580491778098 0
1051.64981525232 0.991580117291082 0
1051.63262236327 0.991579742012983 0
1051.61542967028 0.991579367681269 0
1051.59823717359 0.991578992450814 0
1051.58104487313 0.991578617514919 0
1051.5638527689 0.991578242549156 0
1051.54666086082 0.991577867768984 0
1051.52946914898 0.991577492741633 0
1051.51227763347 0.991577117356911 0
1051.49508631413 0.991576742485966 0
1051.47789519106 0.991576367257388 0
1051.46070426411 0.991575992540975 0
1051.4435135335 0.991575617034587 0
1051.42632299901 0.991575242256691 0
1051.40913266087 0.991574866689095 0
1051.39194251895 0.991574491524475 0
1051.37475257317 0.991574116654592 0
1051.35756282374 0.991573740994596 0
1051.34037327058 0.991573365629345 0
1051.32318391356 0.991572990668435 0
1051.30599475282 0.991572615242032 0
1051.28880578834 0.991572239784875 0
1051.27161702005 0.991571864622447 0
1051.25442844818 0.99157148866975 0
1051.23724007242 0.991571113663243 0
1051.22005189305 0.991570737757515 0
1051.20286390985 0.991570362581388 0
1051.18567612284 0.991569987265366 0
1051.16848853219 0.991569611376834 0
1051.78890428792 0.99155530568175 0.00099949999999982
1051.13412036241 0.991568860305697 0
1051.11693336051 0.991568484650435 0
1051.09974655472 0.991568109506488 0
1051.08255994521 0.991567733790233 0
1051.06537353202 0.991567357933898 0
1051.04818731509 0.991566982264021 0
1051.03100129431 0.991566606889224 0
1051.01381547003 0.99156623039828 0
1050.99662984192 0.99156585496235 0
1050.97944441017 0.991565478843821 0
1050.96225917459 0.991565103346447 0
1052.861778045 0.991528289434063 0.00099949999999982
1050.92789556769 0.99156435175261 0
1050.91071092097 0.99156397551138 0
1050.89352647048 0.991563599782429 0
1050.8763422163 0.991563223697106 0
1050.85915815848 0.991562847472839 0
1052.4432285794 0.991530660733772 0.00099949999999982
1050.82479693637 0.991562095619621 0
1050.80761346727 0.991561719736489 0
1050.79043019441 0.991561343824081 0
1050.77324711796 0.991560967336783 0
1050.75606423778 0.991560591253766 0
1050.73888155392 0.991560215030925 0
1050.72169906627 0.991559839103812 0
1050.70451677498 0.991559462711481 0
1050.68733468008 0.991559086179416 0
1050.6701527814 0.991558710159637 0
1050.65297107899 0.991558334000104 0
1050.63578957291 0.991557957593532 0
1050.61860826311 0.991557581373039 0
1050.6014271497 0.991557204687393 0
1050.58424623258 0.991556828405759 0
1050.5670655118 0.991556451876166 0
1050.54988498737 0.991556075315549 0
1050.5327046591 0.991555699375043 0
1050.51552452728 0.991555322427634 0
1050.49834459175 0.991554945992284 0
1050.48116485262 0.991554569200442 0
1050.46398530966 0.991554193137055 0
1050.417753317 0.99155149376459 0.00099949999999982
1050.40058903727 0.991551117692192 0.00099949999999982
1050.33721012335 0.991548420911044 0.00199799999999994
1050.18144251468 0.991541091334385 0.00498749999999992
1050.11814123023 0.991538402317788 0.00598199999999993
1049.87010698615 0.991526469616651 0.0109394999999999
1049.66837083498 0.991516873006063 0.0148874999999999
1049.51290046685 0.991509597241237 0.017838
1049.40366386743 0.991504632005522 0.0198
1048.97138641309 0.991483627951893 0.0285795
1048.9546397361 0.991483268023326 0.0285795
1049.26086389042 0.991498946767275 0.0217579999999999
1049.42853575007 0.991507769386631 0.017838
1050.82704486945 0.991442606330047 0.0305344999999999
1050.76421480662 0.991439964878844 0.0315035
1048.96303764929 0.991486040001709 0.0266354999999998
1048.57748834954 0.991467412025616 0.0343875
1048.83736164557 0.991480746086156 0.0285795
1048.91277680015 0.991484957343804 0.0266354999999998
1049.17243332208 0.991498331992311 0.0207795
1049.20163429569 0.991500260240726 0.0198
1048.862372481 0.991483871045132 0.0266354999999998
1048.52327244829 0.991467541259001 0.0334220000000001
1048.50660124083 0.991467184083355 0.0334220000000001
1048.07566013161 0.991446378954609 0.0420754999999999
1048.10514160485 0.991448293598343 0.041118
1047.99655993462 0.991443407917475 0.043032
1047.79601309051 0.991434004943354 0.046848
1047.36557098824 0.991413355261211 0.0553755
1046.98131974582 0.991395040586133 0.0628875
1047.88471438138 0.99143974273723 0.0439874999999998
1047.91417680049 0.991441654247488 0.043032
1047.85168762282 0.991439039914601 0.0439874999999998
1047.37561395185 0.99141612814542 0.0534874999999999
1047.26735096151 0.991411283836875 0.0553755
1047.34289339175 0.991415436478949 0.0534874999999999
1047.51025528813 0.991424097618928 0.0496995
1047.1264413474 0.991405756778205 0.0572595
1046.9264694214 0.991396443366082 0.0610154999999999
1046.95612510871 0.991398342455056 0.0600780000000001
1047.03165840302 0.991402483797205 0.0582
1046.87768957507 0.991395418273531 0.0610154999999999
1047.09085560642 0.991406283191438 0.0563180000000001
1047.16628422984 0.991410427755695 0.054432
1047.70034125297 0.991437099210129 0.043032
1047.45452364395 0.991425473750438 0.0477995
1046.97956448226 0.991402661270288 0.0572595
1047.42168533427 0.991424776639009 0.0477995
1047.77191265472 0.991442466218298 0.0401594999999999
1047.25125745635 0.991417330324688 0.050648
1047.55557874563 0.991432735444683 0.0439874999999998
1047.58488205845 0.991434637564304 0.043032
1047.79737024373 0.991445569154404 0.0382395
1047.59760292284 0.991436186154311 0.0420754999999999
1048.13049208868 0.991462960106165 0.0305194999999998
1047.74507065635 0.991420155040717 0.0295644999999998
1048.46321723838 0.991480401612928 0.0227355
1048.62943243441 0.991489140326733 0.0188195
1048.52104388494 0.991484220944854 0.0207795
1048.504188802 0.991483854849113 0.0207795
1048.3501287404 0.991476669722711 0.023712
1048.56195159652 0.991487674291898 0.0188195
1048.45363105118 0.991482757802388 0.0207795
1048.619616099 0.991491493198055 0.0168554999999999
1048.4198972364 0.991482025575504 0.0207795
1048.17457831814 0.991470310197169 0.0256620000000001
1048.34053665452 0.991479022959669 0.0217579999999999
1048.27802160219 0.991476387413295 0.0227355
1048.21552985745 0.991473753953455 0.023712
1048.38135869864 0.991482468134891 0.0198
1048.72969931175 0.991500304748184 0.0119279999999999
1048.57578547892 0.991493100755333 0.0148874999999999
1048.51321000015 0.991490456341694 0.0158720000000001
1048.58753496632 0.991494637514794 0.0139020000000001
1048.79866510111 0.991505658412915 0.00895949999999979
1048.7360263345 0.991503005552298 0.0099499999999999
1048.90141211816 0.991511756613328 0.00598199999999993
1048.8843375869 0.991511382080603 0.00598199999999993
1048.73051387633 0.991504165222258 0.00895949999999979
1048.622335335 0.99149923656442 0.0109394999999999
1048.60533604111 0.991498864135216 0.0109394999999999
1048.81612513557 0.991509883055855 0.00598199999999993
1048.89014979164 0.991514071159595 0.003992
1048.69088422573 0.991504574693406 0.00796799999999998
1048.67384095958 0.991504201024415 0.00796799999999998
1048.747844949 0.991508382995425 0.00598199999999993
1048.63974216822 0.991503452508474 0.00796799999999998
1048.66820596984 0.991505355049837 0.0069754999999998
1048.60565057278 0.99150270432203 0.00796799999999998
1048.54311882725 0.991500055183856 0.00895949999999979
1048.57157259766 0.991501955948745 0.00796799999999998
1048.8728377016 0.991517527668528 0.00099949999999982
1048.71929950675 0.991510310329424 0.003992
1048.61128750783 0.991505380899452 0.00598199999999993
1048.45787594182 0.991498184760442 0.00895949999999979
1048.39541146226 0.991495539964058 0.0099499999999999
1048.28754080602 0.991490629174992 0.0119279999999999
1047.99803188369 0.991476670262401 0.017838
1048.20820429183 0.991487619613207 0.0129154999999999
1047.96421642154 0.991475932617668 0.017838
1048.35588859652 0.991495946075187 0.00895949999999979
1048.20270115318 0.991488770310681 0.0119279999999999
1048.32185795431 0.991495198896642 0.00895949999999979
1048.48631523102 0.991503904666783 0.00498749999999992
1048.51459292519 0.991505800721804 0.003992
1048.36143368572 0.991498611409806 0.0069754999999998
1048.38972462608 0.991500506176983 0.00598199999999993
1048.4633286279 0.991504670259369 0.003992
1048.44623017313 0.991504293710789 0.003992
1048.51977043128 0.991508459387394 0.00199799999999994
1048.45733166135 0.991505809571562 0.00299549999999993
1048.44021879555 0.991505432205361 0.00299549999999993
1048.37781253607 0.991502785071442 0.003992
1048.40600010176 0.991504676809355 0.00299549999999993
1048.50756013459 0.991511111221594 0
1048.49040317151 0.99151073172621 0
1048.47324640497 0.99151035209132 0
1048.45608983497 0.991509972425018 0
1048.43893346139 0.99150959316254 0
1048.42177728443 0.991509213217637 0
1049.57506639579 0.991484435396744 0.00099949999999982
1049.55792531712 0.991484055913247 0.00099949999999982
1048.3703225987 0.991508074253723 0
1048.35316720772 0.991507694619703 0
1048.33601201324 0.991507314954366 0
1048.3188570154 0.991506934824563 0
1048.30170221393 0.991506555531687 0
1048.28454760894 0.991506175882784 0
1048.26739320065 0.9915057954432 0
1048.25023898879 0.991505415948779 0
1048.23308497358 0.991505035664729 0
1048.21593115476 0.991504656216933 0
1048.1987775325 0.991504276196381 0
1048.18162410673 0.991503896362206 0
1048.1644708776 0.991503516063042 0
1048.14731784496 0.991503136166124 0
1048.1301650089 0.991502756022426 0
1048.11301236939 0.991502375955253 0
1048.09585992641 0.991501995858167 0
1048.07870767996 0.991501615838211 0
1048.06155563015 0.991501235353628 0
1048.04440377693 0.991500855054411 0
1048.02725212014 0.991500475267509 0
1048.01010065994 0.991500094907135 0
1047.99294939634 0.991499714515527 0
1047.97579832927 0.991499334310805 0
1047.95864745874 0.991498954074101 0
1047.94149678482 0.991498573590096 0
1047.92434630735 0.991498193617342 0
1047.90719602655 0.991497812854889 0
1047.89004594224 0.991497432711524 0
1047.87289605461 0.991497051887382 0
1047.85574636354 0.991496671465472 0
1047.838596869 0.991496291121589 0
1047.82144757105 0.991495910529578 0
1047.80429846964 0.991495530123807 0
1047.78714956483 0.991495149469479 0
1047.7700008566 0.991494768893528 0
1047.75285234497 0.991494388177922 0
1047.73570403002 0.991494007214331 0
1047.71855591152 0.991493626979481 0
1047.7014079897 0.99149324595408 0
1047.68426026438 0.991492865548718 0
1047.66711273559 0.991492485003787 0
1047.64996540355 0.991492103668629 0
1047.63281826807 0.991491722953759 0
1047.61567132917 0.991491342207722 0
1047.59852458687 0.991490961322206 0
1047.58137804115 0.991490580514651 0
1047.56423169204 0.991490199567229 0
1047.54708553944 0.991489818913927 0
1047.5299395835 0.991489437796731 0
1047.51279382424 0.991489056539834 0
1047.4956482615 0.991488675793494 0
1047.47850289553 0.991488294258259 0
1047.46135772602 0.991487913667247 0
1047.44421275324 0.991487532178342 0
1047.42706797703 0.991487151200244 0
1047.40992339743 0.991486770082746 0
1047.39277901435 0.991486389260658 0
1047.37563482794 0.991486007864421 0
1047.35849083821 0.991485626437436 0
1047.34134704504 0.991485245413403 0
1047.32420344856 0.991484863924477 0
1047.30706004867 0.991484482729696 0
1047.28991684531 0.991484101721257 0
1047.27277383859 0.991483720356183 0
1047.2556310285 0.991483338960919 0
1047.23848841514 0.991482957208926 0
1047.22134599843 0.991482575750981 0
1047.2042037784 0.99148219415415 0
1047.18706175491 0.991481812959818 0
1047.16991992798 0.991481431734588 0
1047.15277829784 0.991481049719776 0
1047.13563686429 0.991480668323691 0
1047.1184956273 0.991480287005946 0
1047.10135458694 0.991479905439775 0
1047.08421374325 0.991479523734454 0
1047.0670730962 0.991479142106917 0
1047.04993264589 0.991478760122441 0
1047.03279239212 0.991478378757709 0
1047.01565233507 0.991477996821076 0
1046.99851247466 0.991477615068629 0
1046.98137281098 0.99147723306936 0
1046.96423334388 0.991476851472986 0
1046.94709407345 0.991476469628349 0
1046.92995499971 0.991476087644173 0
1046.91281612264 0.991475705737809 0
1046.89567744221 0.9914753239086 0
1046.87853895848 0.991474941831528 0
1046.86140067127 0.991474560374055 0
1046.84426258083 0.991474178018859 0
1046.82712468694 0.991473796390708 0
1046.80998698981 0.99147341408161 0
1046.79284948936 0.991473031958471 0
1046.77571218544 0.991472650345755 0
1046.75857507838 0.991472267618734 0
1046.74143816789 0.991471885836215 0
1046.724301454 0.991471503913565 0
1046.70716493685 0.991471121527417 0
1046.69002861647 0.991470739001211 0
1046.67289249276 0.991470356769297 0
1046.65575656577 0.991469974398488 0
1046.63862083544 0.991469592213134 0
1046.62148530179 0.991469209888271 0
1046.6043499649 0.991468827315548 0
1046.58721482463 0.991468445145465 0
1046.57007988106 0.991468062728074 0
1047.26129484112 0.991452460959846 0.00099949999999982
1046.53581696097 0.991467298058466 0
1046.51868260731 0.991466915872443 0
1046.50154845048 0.991466532897391 0
1046.48441449037 0.991466150324825 0
1046.46728072698 0.991465767720594 0
1046.45014716017 0.991465385519967 0
1046.43301379019 0.991465002529235 0
1046.41588061683 0.991464620157072 0
1046.3987476401 0.99146423775466 0
1046.38161486027 0.99146385445405 0
1046.36448227704 0.991463472098241 0
1046.34734989052 0.991463089385685 0
1046.33021770074 0.991462706533659 0
1046.31308570764 0.991462323868006 0
1046.29595391122 0.991461941170613 0
1046.27882231168 0.991461557793091 0
1046.2616909088 0.991461175141763 0
1046.24455970264 0.991460792243096 0
1046.22742869314 0.991460409530643 0
1046.21029788051 0.991460026136677 0
1046.19316726451 0.991459643470541 0
1045.74907068088 0.991419032215845 0.00099949999999982
1045.24977895032 0.991376038382812 0.00299649999999996
1045.19461371252 0.991373425594968 0.00399400000000005
1045.58354311651 0.991411185223062 0.00399349999999998
1045.16047300719 0.991372665224694 0.00399400000000005
1045.06729511019 0.991367826045388 0.00598599999999994
1044.12411915487 0.991284040722716 0.00896949999999985
1044.55116033342 0.99132432797197 0.00797550000000002
1042.75803743751 0.991160399355092 0.0119454999999999
1044.47914522137 0.99132134989277 0.00896849999999982
1044.34811658208 0.991314314000747 0.0119414999999999
1044.52118078682 0.991325041017935 0.00698149999999986
1044.50415657327 0.991324662816233 0.00698149999999986
1045.66714613863 0.991436470307026 0.00796799999999998
1045.49822878029 0.991427211437081 0.0119279999999999
1045.51924900677 0.991429052731405 0.0109394999999999
1045.46432542308 0.991426458849493 0.0119279999999999
1045.59918474819 0.991434957140258 0.00796799999999998
1045.69600743937 0.991441245433033 0.00498749999999992
1045.64102055705 0.991438642145848 0.00598199999999993
1045.58605731238 0.991436040665537 0.0069754999999998
1045.49319983446 0.99143122238996 0.00895949999999979
1045.43829867091 0.991428627593894 0.0099499999999999
1045.53502457401 0.991434903004107 0.0069754999999998
1045.63168050466 0.991441186254262 0.003992
1045.5009631709 0.991434143875799 0.0069754999999998
1045.25669029768 0.991420476565414 0.0129154999999999
1045.05042440087 0.991409063481975 0.017838
1044.995708574 0.99140648705323 0.0188195
1045.05456630756 0.991410521794778 0.0168554999999999
1044.99985293402 0.991407944538125 0.017838
1044.98299616005 0.991407571288755 0.017838
1045.42003760584 0.991433711230377 0.00598199999999993
1045.36518691711 0.991431115839005 0.0069754999999998
1045.19693637487 0.991421887148983 0.0109394999999999
1045.14217745858 0.99141930131192 0.0119279999999999
1045.0874420342 0.991416717824442 0.0129154999999999
1045.14607739342 0.991420755701294 0.0109394999999999
1045.12911840865 0.991420378009332 0.0109394999999999
1045.1876906183 0.991424418072588 0.00895949999999979
1044.98191722865 0.991413007204077 0.0139020000000001
1044.92725471855 0.991410429011767 0.0148874999999999
1044.75939521949 0.991401258175744 0.0188195
1044.96894588845 0.991414083505025 0.0129154999999999
1045.17835741993 0.991426946033652 0.0069754999999998
1045.123625517 0.991424356762573 0.00796799999999998
1044.9935046209 0.991417358875632 0.0109394999999999
1044.90115173688 0.991412576082425 0.0129154999999999
1044.99729244552 0.991418808094299 0.0099499999999999
1045.01800162983 0.991420634630109 0.00895949999999979
1044.96334284483 0.991418051245762 0.0099499999999999
1044.87104366266 0.991413268690456 0.0119279999999999
1044.81644674717 0.991410692005327 0.0129154999999999
1044.98775542027 0.991421324125674 0.00796799999999998
1045.0836705251 0.991427563307283 0.00498749999999992
1045.17951555038 0.991433809538592 0.00199799999999994
1045.16242588817 0.991433426541002 0.00199799999999994
1045.18294934656 0.991435253445959 0.00099949999999982
1045.16584509738 0.991434869989652 0.00099949999999982
1045.07354940028 0.991430067376277 0.00299549999999993
1045.13165006325 0.991434102758674 0.00099949999999982
1045.11454640322 0.991433718242376 0.00099949999999982
1045.1178948661 0.99143554450195 0
1045.10077680312 0.991435159312893 0
1045.08365893695 0.991434774742873 0
1045.06654126765 0.991434389925031 0
1045.0494237951 0.991434005509919 0
1045.03230651937 0.991433620846164 0
1045.01518944049 0.991433236043853 0
1044.9980725585 0.99143285110125 0
1044.98095587334 0.991432466344669 0
1044.96383938504 0.991432081448704 0
1045.30335746534 0.99142384053525 0.00099949999999982
1045.96530939166 0.991407774719921 0.00299549999999993
1045.60870296568 0.99141522681885 0.00199799999999994
1046.27070436883 0.991399183835621 0.003992
1045.23499174132 0.991422304440293 0.00099949999999982
1044.8612151164 0.99142977363864 0
1044.84410000512 0.991429388849723 0
1044.8269850907 0.991429003813463 0
1044.8098703732 0.991428618528945 0
1044.79275585255 0.991428233430554 0
1044.77564152884 0.991427848084225 0
1044.7585274019 0.991427463248486 0
1044.74141347176 0.991427078272655 0
1044.72429973856 0.991426692832571 0
1044.70718620224 0.991426307578527 0
1044.69007286292 0.991425921859979 0
1044.67295972042 0.991425536760402 0
1044.65584677468 0.991425151845576 0
1044.63873402596 0.991424766034108 0
1044.621621474 0.991424381057091 0
1044.60450911893 0.991423995616701 0
1044.58739696077 0.991423610144133 0
1044.57028499934 0.991423225182676 0
1044.55317323491 0.991422839323363 0
1044.53606166727 0.991422454191319 0
1044.51895029656 0.991422068486171 0
1044.50183912284 0.991421682641813 0
1044.48472814596 0.991421297199701 0
1044.46761736598 0.99142091161775 0
1044.45050678282 0.991420526221929 0
1044.43339639655 0.991420140577847 0
1044.41628620734 0.991419754361599 0
1044.39917621494 0.991419368980083 0
1044.38206641931 0.991418983676006 0
1044.36495682065 0.991418597690733 0
1044.34784741894 0.991418211782897 0
1044.33073821403 0.991417826277188 0
1044.31362920611 0.991417440199103 0
1044.29652039502 0.991417054630411 0
1044.27941178081 0.991416668814815 0
1044.26230336359 0.991416282642729 0
1044.2451951432 0.991415896980987 0
1044.22808711987 0.991415510530353 0
1044.21097929325 0.991415125240064 0
1044.19387166354 0.99141473926821 0
1044.1767642308 0.991414353049061 0
1044.15965699503 0.991413966798386 0
1044.14254995631 0.99141358030039 0
1044.12544311438 0.991413194636904 0
1044.10833646934 0.991412808618135 0
1044.09123002118 0.991412422567806 0
1044.07412377002 0.991412036161635 0
1044.05701771589 0.99141164961605 0
1044.03991185849 0.99141126401381 0
1044.02280619813 0.99141087740601 0
1044.00570073474 0.991410490982675 0
1043.98859546817 0.991410105070543 0
1043.97149039857 0.991409718585767 0
1044.34950465337 0.991400739883524 0.00099949999999982
1043.93728724739 0.991408946108395 0
1043.92018276847 0.991408559746669 0
1043.90307848658 0.991408173028798 0
1043.88597440171 0.991407786280016 0
1043.86887051362 0.991407400365549 0
1043.85176682243 0.991407013987608 0
1043.83466332827 0.991406627145081 0
1043.81756003105 0.991406240596365 0
1043.80045693072 0.991405854233041 0
1043.78335402736 0.991405467513488 0
1043.76625132099 0.991405080762392 0
1043.74914881157 0.991404694089078 0
1043.73204649907 0.991404307492699 0
1043.7149443836 0.991403920540234 0
1043.6978424651 0.991403533773368 0
1043.68074074349 0.991403147191495 0
1043.66363921886 0.991402760362058 0
1043.64653789123 0.991402373393156 0
1043.62943676047 0.991401986825633 0
1043.61233582673 0.991401599794927 0
1043.59523508997 0.99140121284077 0
1043.57813455023 0.991400825746922 0
1043.56103420731 0.991400439272143 0
1043.54393406161 0.991400051466307 0
1043.52683411275 0.991399664928986 0
1043.50973436097 0.991399277493739 0
1043.49263480607 0.991398890785337 0
1043.47553544814 0.991398503720851 0
1043.45843628729 0.991398116301061 0
1043.44133732324 0.991397729715585 0
1043.42423855618 0.991397342557798 0
1043.40713998611 0.991396955368314 0
1043.39004161317 0.991396567606885 0
1043.37294343717 0.991396180572185 0
1043.35584545809 0.991395793505608 0
1043.33874767605 0.991395406083737 0
1043.321650091 0.991395018738635 0
1043.30455270298 0.991394631253715 0
1043.28745551188 0.991394244171328 0
1043.27035851788 0.991393856407839 0
1043.25326172076 0.991393469370987 0
1043.23616512069 0.991393081761382 0
1043.21906871763 0.991392694229406 0
1043.85545918327 0.99137837037647 0.00099949999999982
1043.18488285998 0.991391919223522 0
1043.16778704783 0.991391531922063 0
1043.15069143274 0.991391144157013 0
1043.13359601465 0.991390756576407 0
1043.11650079356 0.991390368965391 0
1043.09940576945 0.991389981430734 0
1043.08231094238 0.991389593648816 0
1043.06521631236 0.991389205835363 0
1043.04812187928 0.991388818316073 0
1043.03102764326 0.991388430440089 0
1043.01393360427 0.991388042640897 0
1042.99683976233 0.99138765470344 0
1042.97974611754 0.991387266409049 0
1042.9626526697 0.991386878841659 0
1042.94555941876 0.991386491350565 0
1042.92846636495 0.991386103071027 0
1042.91137350822 0.991385714976605 0
1042.8942808484 0.991385327392204 0
1042.8771883857 0.991384939127074 0
1042.86009612001 0.99138455115592 0
1042.84300405144 0.991384162828381 0
1042.82591217974 0.991383775335053 0
1042.80882050506 0.99138338726991 0
1042.79172902748 0.991382998956942 0
1042.77463774699 0.99138261061298 0
1042.75754666338 0.9913822229947 0
1042.74045577688 0.991381834588305 0
1042.72336508736 0.991381446582814 0
1042.70627459497 0.991381058006009 0
1042.68918429961 0.991380669830072 0
1042.67209420136 0.991380281298598 0
1042.65500430013 0.991379893059698 0
1042.63791459606 0.991379504357716 0
1042.62082508895 0.991379116273363 0
1042.60373577894 0.991378727725068 0
1042.58664666594 0.991378339469848 0
1042.56955775013 0.991377950534178 0
1042.55246903137 0.991377562108855 0
1042.53538050961 0.991377173759259 0
1042.51829218481 0.99137678559586 0
1042.50120405719 0.991376396643725 0
1042.48411612666 0.991376007984588 0
1042.46702839308 0.991375619727009 0
1042.44994085663 0.991375230896994 0
1042.43285351731 0.991374842035695 0
1042.41576637518 0.991374452927804 0
1042.39867942993 0.99137406486984 0
1042.38159268188 0.991373675698512 0
1042.36450613081 0.991373287253283 0
1042.34741977682 0.991372898451998 0
1042.33033361991 0.991372509619954 0
1042.31324766011 0.991372120648264 0
1042.29616189741 0.991371731753778 0
1042.27907633189 0.991371342502937 0
1042.26199096343 0.991370953653835 0
1042.24490579204 0.991370564773099 0
1042.22782081778 0.991370175645489 0
1042.21073604047 0.991369787135589 0
1042.19365146026 0.991369398052656 0
1042.17656707716 0.991369008938943 0
1042.15948289104 0.991368620226792 0
1042.14239890227 0.991368230293204 0
1042.12531511051 0.991367841410099 0
1042.10823151591 0.991367452063161 0
1042.0911481185 0.991367062576273 0
1042.07406491813 0.991366673599922 0
1042.05698191481 0.99136628448374 0
1042.0398991086 0.991365895227739 0
1042.02281649959 0.99136550561599 0
1042.00573408769 0.991365116297633 0
1041.98865187284 0.991364727164617 0
1041.97156985513 0.991364337674607 0
1041.95448803457 0.991363948154416 0
1041.9374064112 0.991363558494922 0
1041.92032498473 0.991363169777085 0
1041.90324375541 0.991362780163087 0
1041.88616272335 0.991362390192705 0
1041.86908188824 0.991362001272966 0
1041.85200125029 0.991361611564762 0
1041.83492080951 0.991361221824987 0
1041.81784056594 0.991360831946464 0
1041.80076051948 0.991360442359961 0
1041.7836806701 0.991360052851476 0
1041.76660101788 0.991359663094681 0
1041.74952156281 0.991359273306514 0
1041.73244230486 0.991358883596116 0
1041.71536324401 0.991358493961592 0
1041.69828438033 0.991358104079807 0
1041.68120571371 0.991357714490746 0
1041.66412724433 0.991357324330461 0
1041.64704897203 0.991356934679055 0
1041.62997089684 0.99135654488819 0
1041.61289301889 0.991356154633999 0
1041.59581533812 0.991355764563853 0
1041.57873785437 0.991355375003572 0
1041.56166056794 0.991354984438544 0
1041.54458347855 0.99135459481537 0
1041.52750658638 0.991354204512291 0
1041.51042989143 0.991353814178 0
1041.49335339356 0.991353424353044 0
1041.47627709283 0.991353034280255 0
1041.45920098921 0.991352644284802 0
1041.4421250828 0.991352253932749 0
1041.37390402026 0.991349852314872 0.00099949999999982
1041.2886307194 0.991347451575453 0.00199799999999994
1041.2033810633 0.991345051812936 0.00299549999999993
1041.25454602633 0.991346673689712 0.00199799999999994
1041.03293984143 0.991340254667671 0.00498749999999992
1040.94776099623 0.991337857507377 0.00598199999999993
1040.79443570855 0.991333451306645 0.00796799999999998
1040.91380334199 0.991337083773782 0.00598199999999993
1040.89681843275 0.991336697112277 0.00598199999999993
1040.94797826649 0.991338318423558 0.00498749999999992
1040.93097888069 0.99133793091077 0.00498749999999992
1040.91397969053 0.991337543443577 0.00498749999999992
1040.82886163492 0.991335149137918 0.00598199999999993
1040.67565655449 0.991330748755656 0.00796799999999998
1040.86300881708 0.991336381431641 0.00498749999999992
1040.98219762581 0.991340003489172 0.00299549999999993
1040.89708454223 0.991337610537249 0.003992
1040.94814823937 0.991339226278733 0.00299549999999993
1041.11825272523 0.991344847238303 0
1041.10118075626 0.991344456693463 0
1041.08410898446 0.99134406600902 0
1041.06703740995 0.991343674968739 0
1041.04996603268 0.991343284005365 0
1041.0328948525 0.991342893551303 0
1041.01582386964 0.991342502308811 0
1040.6213159577 0.99131773205032 0.00099949999999982
1040.98168873429 0.991341721071082 0
1040.96461834291 0.991341329951216 0
1040.94754814864 0.991340939340039 0
1040.9304781517 0.991340547940921 0
1040.91340835203 0.991340156726632 0
1040.89633874954 0.991339765805308 0
1040.8792693442 0.991339374960739 0
1040.86220013601 0.991338984085139 0
1040.84513112514 0.991338592637506 0
1040.82806231134 0.991338202023296 0
1040.81099369485 0.991337810512249 0
1040.79392527563 0.991337419187051 0
1040.77685705364 0.991337027938174 0
1040.75978902891 0.991336636549603 0
1040.7427212014 0.991336245346175 0
1040.72565357106 0.991335854219368 0
1040.70858613796 0.991335462844989 0
1040.69151890208 0.991335071547308 0
1040.67445186352 0.991334679893395 0
1040.65738502199 0.991334289182045 0
1040.64031837781 0.991333897357604 0
1040.62325193082 0.991333506042436 0
1040.60618568119 0.99133311415561 0
1040.58911962886 0.991332722453038 0
1040.57205377358 0.991332331584606 0
1040.55498811564 0.991331939711462 0
1040.53792265484 0.991331548455822 0
1040.52085739144 0.991331156304099 0
1040.50379232517 0.991330765093095 0
1040.48672745625 0.991330373094133 0
1040.46966278454 0.991329981497197 0
1040.45259831001 0.991329590083758 0
1041.10137201085 0.991315117611939 0.00099949999999982
1041.7331048144 0.991300662554881 0.00199799999999994
1040.40142507393 0.991328414930647 0
1040.38436138826 0.991328023175959 0
1040.36729789986 0.991327631282084 0
1040.35023460868 0.991327239572691 0
1040.33317151471 0.991326847832287 0
1040.31610861809 0.991326455627268 0
1041.31195056378 0.991304983950307 0.00099949999999982
1041.29490267489 0.99130459241219 0.00099949999999982
1040.26493368845 0.991325279456594 0
1040.24787158077 0.991324887883108 0
1040.2308096704 0.99132449573793 0
1040.21374795729 0.991324103669189 0
1040.19668644149 0.991323711461086 0
1040.17962512287 0.991323319654298 0
1040.16256400149 0.991322927598928 0
1040.14550307749 0.991322535081177 0
1040.12844235081 0.991322142746558 0
1040.11138182141 0.99132175048962 0
1040.09432148928 0.991321358309587 0
1040.07726135437 0.991320966205634 0
1040.06020141682 0.991320573638309 0
1040.04314167648 0.991320181579911 0
1040.02608213347 0.991319789057361 0
1040.00902278777 0.991319396611873 0
1039.99196363934 0.991319004243206 0
1039.97490468829 0.991318611518285 0
1039.95784593442 0.991318219410646 0
1039.94078737791 0.991317826730915 0
1039.92372901862 0.991317434452846 0
1039.90667085669 0.991317041710195 0
1039.88961289211 0.991316648936192 0
1039.87255512477 0.991316256564099 0
1039.85549755479 0.991315863727556 0
1039.83844018206 0.991315471291493 0
1039.82138300669 0.991315078392447 0
1039.80432602854 0.991314686002158 0
1039.7872692478 0.991314292931424 0
1039.77021266431 0.991313900370084 0
1039.75315627821 0.991313507345122 0
1039.73610008942 0.99131311450427 0
1039.71904409793 0.991312721740597 0
1039.70198830367 0.991312329161555 0
1039.68493270681 0.991311936009954 0
1039.66787730722 0.991311543260193 0
1039.65082210506 0.99131114993789 0
1039.63376710008 0.991310757449565 0
1039.61671229258 0.991310363956666 0
1039.59965768235 0.991309971080851 0
1039.58260326951 0.991309577849229 0
1039.56554905386 0.991309185234884 0
1039.54849503569 0.991308791616061 0
1039.53144121479 0.991308398722111 0
1039.51438759125 0.99130800547334 0
1039.4973341652 0.991307611759826 0
1039.48028093639 0.991307218879615 0
1039.46322790488 0.991306825752466 0
1039.44617507069 0.991306432592894 0
1039.42912243372 0.991306039726701 0
1039.41206999425 0.991305645857022 0
1039.39501775207 0.991305252711165 0
1039.37796570743 0.991304858670153 0
1039.36091385999 0.991304465786166 0
1039.34386220985 0.991304072546009 0
1039.32681075704 0.991303679166405 0
1039.30975950166 0.991303285431997 0
1039.29270844362 0.991302891989394 0
1039.27565758308 0.991302497975417 0
1039.25860691981 0.991302104686655 0
1039.2415564538 0.991301711473793 0
1039.22450618511 0.991301318013564 0
1039.20745611392 0.99130092387413 0
1039.19040624006 0.991300530350849 0
1040.09781103694 0.991280834574292 0.00099949999999982
1040.08077616659 0.991280441817344 0.00099949999999982
1040.06374149323 0.991280048706106 0.00099949999999982
1039.12222758893 0.991298956081693 0
1039.10517870167 0.991298562185326 0
1039.08813001187 0.991298168040907 0
1039.07108151933 0.991297774621957 0
1039.05403322429 0.991297380306893 0
1039.03698512654 0.991296986716553 0
1039.01993722614 0.991296592878623 0
1039.00288952314 0.991296198901417 0
1038.98584201758 0.991295804676671 0
1038.96879470946 0.991295410527639 0
1038.9517475986 0.991295016888137 0
1038.93470068524 0.991294622461022 0
1038.91765396919 0.99129422864969 0
1040.49919514221 0.991262604390512 0.00099949999999982
1040.48216334976 0.99126221096971 0.00099949999999982
1040.46513175441 0.991261817656043 0.00099949999999982
1038.84948771477 0.991292652252282 0
1038.83244198562 0.991292257744033 0
1038.81539645377 0.991291863851679 0
1038.79835111934 0.991291469496826 0
1038.78130598231 0.991291075218232 0
1038.76426104268 0.991290680907482 0
1038.74721630054 0.991290286241412 0
1038.73017175572 0.99128989219252 0
1038.71312740827 0.991289497895118 0
1038.6960832582 0.991289103566805 0
1038.67903930564 0.991288708774969 0
1038.66199555053 0.991288314167984 0
1038.64495199271 0.991287920068944 0
1038.62790863232 0.991287525506339 0
1038.61086546935 0.991287130912773 0
1038.59382250382 0.991286736286679 0
1038.5767797358 0.991286341305847 0
1038.55973716507 0.991285947157858 0
1038.5426947919 0.991285552004844 0
1038.52565261605 0.991285157685766 0
1038.50861063764 0.991284762902815 0
1038.49156885661 0.991284368304345 0
1038.47452727313 0.991283973133599 0
1038.45748588698 0.991283578688162 0
1038.44044469834 0.991283183563339 0
1038.4234037071 0.991282788838159 0
1038.40636291336 0.991282393757942 0
1038.38932231695 0.991281999186398 0
1038.37228191798 0.991281604258489 0
1038.35524171652 0.991281209084299 0
1038.3382017124 0.991280814417476 0
1038.32116190585 0.991280418963903 0
1038.30412229676 0.991280023910048 0
1038.28708288498 0.991279629257309 0
1038.27004367073 0.991279233924788 0
1038.253004654 0.991278838560608 0
1038.23596583463 0.991278443705238 0
1038.21892721269 0.991278048601891 0
1038.20188878819 0.991277653466983 0
1038.18485056116 0.991277258192985 0
1038.1678125316 0.991276862887213 0
1038.15077469955 0.991276467441871 0
1038.13373706498 0.99127607207244 0
1038.1166996278 0.991275676996495 0
1038.09966238813 0.991275281456661 0
1038.08262534591 0.991274886100566 0
1038.06558850119 0.991274490605773 0
1038.04855185396 0.991274095079155 0
1038.03151540407 0.991273700060702 0
1037.69149964637 0.991259394582153 0.00099949999999982
1037.67447819433 0.991258999764244 0.00099949999999982
1037.98041981517 0.991272513830896 0
1037.96338415512 0.991272117929796 0
1037.94634869254 0.991271722322002 0
1037.92931342739 0.991271326898746 0
1037.91227835972 0.991270931227546 0
1039.06782222054 0.991246558720946 0.00099949999999982
1037.8782150672 0.991270139620691 0
1037.86118059199 0.991269743962932 0
1037.84414631413 0.991269348705682 0
1037.82711223376 0.99126895287646 0
1037.81007835106 0.991268556475735 0
1037.79304466568 0.991268161231761 0
1037.77601117786 0.991267765091876 0
1037.75897788756 0.991267369136567 0
1037.74194479478 0.991266973150151 0
1037.72491189942 0.991266577455429 0
1037.70787920165 0.991266181189232 0
1037.69084670124 0.991265785648002 0
1037.67381439833 0.991265389642741 0
1037.65678229292 0.991264993606356 0
1037.63975038508 0.991264597321558 0
1037.62271867474 0.991264201221659 0
1037.60568716184 0.99126380530644 0
1037.58865584655 0.991263408818965 0
1037.57162472881 0.991263012516333 0
1037.55459380858 0.991262616290035 0
1037.53756308575 0.991262220464363 0
1037.52053256044 0.991261824174947 0
1037.50350223269 0.991261427746079 0
1037.48647210244 0.991261031501216 0
1037.46944216972 0.991260635117281 0
1037.4524124345 0.991260238809178 0
1037.10268622829 0.991244414738748 0.00099949999999982
1037.41835982904 0.991259446037777 0
1037.40133068628 0.991259049851224 0
1037.38430174113 0.991258653092817 0
1037.36727299352 0.991258256518894 0
1037.35024444335 0.991257860345861 0
1037.33321609076 0.991257463600284 0
1037.31618793567 0.991257067147792 0
1037.2991599781 0.991256670555602 0
1037.28213221814 0.991256273716282 0
1037.26510465562 0.991255877384247 0
1037.24807729079 0.991255480157426 0
1037.23105012341 0.991255083762553 0
1037.2140231537 0.991254686580598 0
1037.19699638151 0.991254289906593 0
1037.17996980681 0.991253893308925 0
1037.16294342963 0.991253496571939 0
1037.14591724998 0.991253099803513 0
1037.12889126795 0.991252702678366 0
1037.11186548342 0.991252305954416 0
1037.87480955068 0.991235608423957 0.00099949999999982
1037.07782079932 0.991251512351456 0
1037.06079560748 0.991251114884541 0
1037.04377061303 0.991250718466463 0
1037.0267458161 0.991250321584356 0
1037.00972121678 0.991249924346309 0
1036.99269681511 0.99124952696887 0
1036.97567261096 0.991249129992062 0
1036.95864860437 0.991248732875492 0
1036.94162479531 0.991248335835195 0
1036.92460118388 0.991247938439217 0
1036.90757777008 0.991247541011866 0
1036.89055455378 0.991247143984392 0
1036.87353153503 0.991246746817675 0
1036.85650871389 0.991246349402839 0
1036.83948609029 0.991245952173069 0
1036.82246366421 0.991245555019411 0
1036.80544143579 0.991245157402106 0
1036.78841940488 0.991244760184994 0
1036.77139757148 0.991244363044391 0
1036.75437593573 0.991243965331891 0
1036.73735449758 0.991243567804277 0
1036.72033325703 0.991243170244879 0
1036.70331221408 0.991242772653108 0
1036.68629136871 0.991242375138528 0
1036.66927072091 0.991241977592074 0
1036.6522502707 0.991241580013755 0
1036.63523001813 0.991241182187701 0
1036.61820996321 0.991240784330479 0
1036.60119010576 0.991240387089056 0
1036.58417044593 0.991239989276579 0
1036.56715098379 0.991239591216188 0
1036.55013171915 0.991239193771607 0
1036.53311265218 0.991238795756096 0
1036.51609378284 0.991238397816856 0
1036.49907511105 0.991238000169489 0
1036.48205663693 0.991237602058692 0
1036.46503836036 0.991237204348518 0
1036.44802028129 0.991236806822 0
1036.43100240002 0.991236408184379 0
1036.41398471628 0.991236010486907 0
1036.39696723019 0.991235612325713 0
1036.3799499417 0.991235214348972 0
1036.36293285082 0.991234816340774 0
1036.34591595756 0.991234418191886 0
1036.32889926195 0.991234020012416 0
1036.31188276387 0.991233622125094 0
1036.29486646345 0.991233223882008 0
1036.2778503607 0.99123282549933 0
1036.26083445553 0.991232427408486 0
1036.24381874802 0.991232029070289 0
1036.22680323813 0.99123163080847 0
1036.2097879259 0.991231232407131 0
1036.1927728113 0.991230834081773 0
1036.17575789427 0.991230435940668 0
1036.15874317496 0.991230037228048 0
1036.14172865336 0.991229638592028 0
1037.70115778904 0.991198482917476 0.00099949999999982
1036.10770639523 0.991228842565644 0
1036.09069246626 0.991228444050268 0
1036.07367873495 0.991228045503855 0
1036.05666520123 0.991227647140883 0
1036.03965186523 0.991227248314561 0
1036.02263872691 0.991226849563898 0
1036.58412740755 0.99121437918663 0.00099949999999982
1035.98861935298 0.991226052557876 0
1035.97160680743 0.991225654144281 0
1035.95459445955 0.991225255375581 0
1035.93758230944 0.99122485625114 0
1035.920570357 0.99122445741862 0
1035.90355860221 0.991224058662665 0
1037.45860682291 0.991192982335454 0.00099949999999982
1038.99666667055 0.991161927410938 0.00199799999999994
1037.42461946547 0.991192186198326 0.00099949999999982
1038.96269669132 0.991161133235952 0.00199799999999994
1035.81853994213 0.991222065656283 0
1035.80152937284 0.991221666386549 0
1035.78451900129 0.991221267192248 0
1035.76750882729 0.991220868614088 0
1035.75049885105 0.991220469249234 0
1035.73348907253 0.991220070068416 0
1035.71647949159 0.991219671287208 0
1035.6994701083 0.991219272258766 0
1035.68246092276 0.991218872874854 0
1035.66545193479 0.991218474106483 0
1035.64844314454 0.99121807476704 0
1035.63143455208 0.991217675179721 0
1035.61442615732 0.991217275884142 0
1035.59741796017 0.991216876881392 0
1035.58040996063 0.991216477846597 0
1035.56340215882 0.991216078348517 0
1035.5463945546 0.991215679358661 0
1035.52938714813 0.991215279796771 0
1035.51237993934 0.991214880418578 0
1035.49537292833 0.991214480685912 0
1035.47836611489 0.991214081676349 0
1035.4613594992 0.991213681988174 0
1035.44435308128 0.991213282268222 0
1035.42734686099 0.991212882947273 0
1035.41034083837 0.991212483487421 0
1035.39333501352 0.991212083671704 0
1035.37632938638 0.991211684040622 0
1035.35932395689 0.991211284593428 0
1035.34231872524 0.99121088446667 0
1035.32531369115 0.991210485279396 0
1035.30830885481 0.991210085413241 0
1035.29130421619 0.991209685623557 0
1035.27429977533 0.991209285693626 0
1035.25729553201 0.991208886487525 0
1035.24029148643 0.991208486602045 0
1035.22328763861 0.991208086577266 0
1035.20628398859 0.991207686412154 0
1035.18928053625 0.991207286647796 0
1035.17227728156 0.991206886959231 0
1035.15527422468 0.991206486698922 0
1035.13827136539 0.991206087162467 0
1035.12126870398 0.991205686623477 0
1035.10426624017 0.99120528702373 0
1035.08726397418 0.991204886637114 0
1035.07026190592 0.991204486542292 0
1035.05326003527 0.991204086846357 0
1035.03625836242 0.991203686472189 0
1035.01925688731 0.991203286282309 0
1035.00225560997 0.99120288595217 0
1034.98525453037 0.99120248569903 0
1034.96825364852 0.991202085413008 0
1034.9512529644 0.991201685203627 0
1034.93425247805 0.991201284746704 0
1034.91725218931 0.99120088490547 0
1034.90025209839 0.991200484276906 0
1034.88325220523 0.991200083832522 0
1034.86625250981 0.991199683464697 0
1034.84925301209 0.991199283172167 0
1034.83225371218 0.991198882524162 0
1034.8152546101 0.991198481737198 0
1034.79825570571 0.991198081458013 0
1034.78125699912 0.991197680715083 0
1034.76425849023 0.991197280371654 0
1034.74726017909 0.991196879780687 0
1034.73026206574 0.991196479050573 0
1034.71326415012 0.991196078504054 0
1034.69626643227 0.991195677818139 0
1034.67926891224 0.991195276884851 0
1034.66227158992 0.991194876351174 0
1034.64527446531 0.991194475784665 0
1034.62827753854 0.991194074755946 0
1034.61128080957 0.991193673803498 0
1034.59428427836 0.991193273034375 0
1034.57728794487 0.991192872341803 0
1034.56029180926 0.991192471077811 0
1034.54329587131 0.991192070537122 0
1034.52630013116 0.991191669533039 0
1034.50930458871 0.991191268820797 0
1035.83154993642 0.991164084225788 0.00099949999999982
1037.13682312099 0.991136922258327 0.00199799999999994
1041.08664428935 0.991056364515642 0.00498749999999992
1045.03653494243 0.990975998513276 0.00796799999999998
1041.05281971213 0.991055570211034 0.00498749999999992
1042.35818609906 0.991028496897931 0.00598199999999993
1046.30816790107 0.990948199107433 0.00895949999999979
1042.32439190142 0.99102770392153 0.00598199999999993
1039.66285997167 0.991080677060285 0.003992
1037.00128207936 0.991133729210724 0.00199799999999994
1038.30664775357 0.99110659422443 0.00299549999999993
1038.28969840758 0.991106195619008 0.00299549999999993
1040.91744288611 0.991052390749054 0.00498749999999992
1039.57816793825 0.991078684773138 0.003992
1042.2059612719 0.991024925208614 0.00598199999999993
1039.54431226192 0.991077888733281 0.003992
1042.17213978852 0.991024131103756 0.00598199999999993
1038.18806830683 0.991103802701913 0.00299549999999993
1038.17112033812 0.99110340307535 0.00299549999999993
1038.99198508974 0.991010734999236 0.00498949999999987
1038.13723707816 0.991102604933391 0.00299549999999993
1036.79786677567 0.991128934337476 0.00199799999999994
1035.45847353676 0.991155283349419 0.00099949999999982
1035.44149722461 0.991154882110257 0.00099949999999982
1038.06941785798 0.991101007090675 0.00299549999999993
1040.69738495086 0.991047218004217 0.00498749999999992
1042.00293311064 0.991020157053778 0.00598199999999993
1047.27592570378 0.990913318316368 0.0099499999999999
1052.54901037047 0.990806818205042 0.0139020000000001
1052.53222471194 0.990806427380506 0.0139020000000001
1041.93544834077 0.99101857097625 0.00598199999999993
1041.77454774203 0.991020494327274 0.00598449999999973
1041.90164549643 0.991017776576291 0.00598199999999993
1039.23969597002 0.99107071741542 0.003992
1039.22276578636 0.991070318724715 0.003992
1039.20583579927 0.991069919438571 0.003992
1037.86635645009 0.991096219813005 0.00299549999999993
1036.52685419421 0.991122538510803 0.00199799999999994
1037.83246200885 0.991095419861181 0.00299549999999993
1036.49294320525 0.991121737377165 0.00199799999999994
1035.15340147133 0.991148074711076 0.00099949999999982
1033.79684953434 0.991174431231633 0
1033.77986248404 0.991174029368805 0
1033.76287563171 0.991173626827253 0
1033.74588897723 0.991173224577433 0
1033.72890252057 0.991172822511782 0
1033.7119162618 0.991172420089813 0
1033.69493020079 0.991172018176053 0
1033.67794433762 0.991171615906708 0
1033.66095867239 0.991171213282256 0
1033.64397320479 0.991170811703666 0
1033.62698793515 0.991170409015503 0
1033.61000286342 0.991170006403057 0
1033.59301798955 0.991169603974372 0
1033.57603331367 0.991169201082294 0
1033.5590488355 0.991168799128947 0
1033.54206455516 0.99116839671263 0
1033.52508047267 0.99116799426446 0
1033.50809658812 0.991167591460715 0
1033.49111290138 0.99116718905668 0
1033.47412941261 0.991166786081576 0
1033.45714612166 0.99116638361361 0
1033.4401630286 0.99116598089768 0
1033.42318013343 0.991165578150592 0
1033.40619743612 0.991165175479307 0
1033.38921493658 0.991164773099307 0
1033.37223263497 0.991164370148594 0
1033.35525053117 0.991163967597567 0
1033.33826862521 0.991163564906223 0
1033.32128691719 0.991163161860076 0
1033.30430540714 0.991162758674218 0
1033.287324095 0.991162355671221 0
1033.27034298074 0.991161952744898 0
1033.25336206425 0.991161550218239 0
1033.23638134562 0.991161147335736 0
1033.21940082506 0.991160743666725 0
1033.20242050237 0.991160340720904 0
1033.18544037758 0.991159937635543 0
1033.16846045069 0.991159534517695 0
1033.15148072168 0.99115913147562 0
1033.13450119054 0.99115872840254 0
1033.11752185728 0.991158325295966 0
1033.10054272196 0.991157921943176 0
1033.08356378441 0.991157519205055 0
1033.06658504484 0.991157115680601 0
1033.04960650322 0.991156712232196 0
1033.03262815937 0.991156309398107 0
1033.01565001338 0.991155906208903 0
1034.57564218838 0.991124878270178 0.00099949999999982
1034.55867888817 0.991124475692418 0.00099949999999982
1032.96472909881 0.991154696223276 0
1032.94775174445 0.991154292474912 0
1032.93077458806 0.991153888802896 0
1032.91379762956 0.991153485422698 0
1032.8968208689 0.991153082117961 0
1032.8798443062 0.991152678458341 0
1032.86286794149 0.99115227465816 0
1032.84589177461 0.991151871366205 0
1032.82891580575 0.991151467394915 0
1032.81194003478 0.991151063822705 0
1032.79496446185 0.991150659787914 0
1032.7779890867 0.991150256583434 0
1032.28810009216 0.991080307384918 0.00099949999999982
1032.74404480058 0.99114944882522 0
1032.72707001919 0.99114904530928 0
1032.71009543578 0.991148641330184 0
1032.69312105032 0.991148237427401 0
1032.67614686266 0.991147834030672 0
1032.65917287289 0.991147430279589 0
1032.64219908112 0.991147026173138 0
1032.62522548725 0.991146622357788 0
1032.6082520914 0.991146218079204 0
1032.59127889337 0.991145814523533 0
1032.57430589341 0.991145410073769 0
1032.55733309139 0.991145006022519 0
1032.54036048725 0.991144602155694 0
1032.52338808107 0.99114419804082 0
1032.5064158728 0.991143794002015 0
1032.48944386249 0.991143389823623 0
1032.47247205021 0.991142985397676 0
1032.45550043588 0.991142581155095 0
1032.43852901961 0.991142176557684 0
1032.42155780112 0.991141772898439 0
1032.40458678079 0.991141367912967 0
1032.38761595837 0.991140963758571 0
1032.37064533374 0.99114056000348 0
1032.35367490714 0.991140155353923 0
1032.33670467863 0.99113975056415 0
1032.31973464803 0.991139346281538 0
1032.3027648154 0.991138941859374 0
1032.28579518081 0.991138537082222 0
1033.55115228322 0.991112438352008 0.00099949999999982
1033.5341975153 0.991112034502488 0.00099949999999982
1033.51724294506 0.991111630612874 0.00099949999999982
1032.21793720088 0.991136919849406 0
1032.20096855578 0.991136515235709 0
1032.18400010873 0.991136110374358 0
1032.16703185962 0.991135705804328 0
1032.15006380853 0.991135300987335 0
1033.00498877662 0.991116944529378 0.00099949999999982
1032.98803563936 0.991116541017795 0.00099949999999982
1033.82602461704 0.991098203974773 0.00199799999999994
1032.08221854948 0.991133682570431 0
1032.06525148814 0.991133277270115 0
1032.04828462463 0.991132872907029 0
1032.03131795913 0.991132467974129 0
1032.01435149164 0.991132063009022 0
1031.99738522228 0.991131657580627 0
1031.98041915086 0.991131252766928 0
1031.96345327746 0.9911308477059 0
1031.9464876019 0.991130443259467 0
1031.92952212435 0.991130038134296 0
1031.91255684476 0.991129633192431 0
1031.89559176333 0.991129227572619 0
1031.87862687979 0.991128822782617 0
1031.86166219423 0.99112841774524 0
1031.84469770673 0.991128012352218 0
1031.82773341715 0.991127607466263 0
1031.81076932567 0.991127201901491 0
1031.79380543216 0.991126796736023 0
1031.77684173677 0.991126391107443 0
1031.75987823927 0.991125986201316 0
1031.74291493982 0.991125580724657 0
1031.72595183837 0.991125175431196 0
1031.70898893491 0.991124770105672 0
1033.49663444044 0.991090385312844 0.00099949999999982
1033.47968634315 0.991089980218676 0.00099949999999982
1033.4627384437 0.991089576238325 0.00099949999999982
1033.44579074177 0.991089171074841 0.00099949999999982
1033.42884323769 0.991088766298159 0.00099949999999982
1031.60724635052 0.99112233761599 0
1031.59028483298 0.991121931851094 0
1031.57332351344 0.991121526377964 0
1031.55636239194 0.991121120657191 0
1031.53940146856 0.991120714688664 0
1031.52244074318 0.99112030911857 0
1031.50548021574 0.991119903733082 0
1031.48851988645 0.991119497560654 0
1031.47155975514 0.991119092002643 0
1031.4545998218 0.991118686412411 0
1031.43764008653 0.991118280467744 0
1031.42068054941 0.991117874275193 0
1031.40372121036 0.991117468265977 0
1031.38676206921 0.99111706287175 0
1031.3698031262 0.991116656583422 0
1031.35284438125 0.991116250585828 0
1031.33588583435 0.991115844556623 0
1031.31892748552 0.99111543849524 0
1031.30196933476 0.99111503240146 0
1031.28501138196 0.991114626599453 0
1031.26805362721 0.991114220550022 0
1031.25109607059 0.991113814145245 0
1031.23413871205 0.991113407924058 0
1031.21718155153 0.991113001885699 0
1031.20022458905 0.991112595707925 0
1031.18326782463 0.991112189498353 0
1031.16631125827 0.991111783256554 0
1031.14935489003 0.991111376767078 0
1031.13239871976 0.991110970784228 0
1031.11544274749 0.991110564662437 0
1031.09848697344 0.991110157753362 0
1031.08153139747 0.991109751351656 0
1031.06457601947 0.991109345240986 0
1031.04762083959 0.991108938667359 0
1031.03066585781 0.991108532061456 0
1031.01371107415 0.99110812542356 0
1030.99675648857 0.991107718861353 0
1030.97980210105 0.991107312374953 0
1030.96284791156 0.991106905964123 0
1030.94589392007 0.991106499629402 0
1030.92894012684 0.991106092400033 0
1030.9119865316 0.991105686000862 0
1030.89503313451 0.991105279138347 0
1030.87807993539 0.99110487278281 0
1030.86112693445 0.991104465749008 0
1030.84417413164 0.991104058791133 0
1030.82722152701 0.991103651693099 0
1030.81026912041 0.991103245101512 0
1030.79331691187 0.991102838370525 0
1030.77636490141 0.991102431499414 0
1030.75941308905 0.991102024595921 0
1030.74246147476 0.991101617769162 0
1030.72551005857 0.991101210802054 0
1030.70855884051 0.991100803694599 0
1030.6916078205 0.991100396879049 0
1030.67465699871 0.991099989385087 0
1030.65770637504 0.991099582289325 0
1030.64075594949 0.991099175162039 0
1030.62380572199 0.991098768217774 0
1030.60685569249 0.991098361457057 0
1030.58990586123 0.991097953802592 0
1030.57295622801 0.991097546870172 0
1030.55600679301 0.99109713925942 0
1030.53905755608 0.991096732154985 0
1030.52210851737 0.99109632447983 0
1030.50515967668 0.991095917526424 0
1030.4882110341 0.991095510217996 0
1030.47126258973 0.991095102554566 0
1030.45431434344 0.991094695290097 0
1030.43736629529 0.991094287777705 0
1030.42041844524 0.991093880448407 0
1030.40347079325 0.991093473195296 0
1030.38652333945 0.991093065479412 0
1030.36957608381 0.991092657838551 0
1030.67489129577 0.991085634471571 0.00099949999999982
1030.96328267533 0.991078620192639 0.00199799999999994
1030.31875439589 0.991091435316075 0
1030.3018079326 0.991091027762468 0
1030.28486166729 0.991090620607765 0
1030.2679156002 0.99109021266666 0
1030.25096973132 0.991089804694042 0
1030.23402406052 0.991089397119813 0
1030.21707858782 0.991088989513462 0
1030.20013331322 0.991088581875296 0
1030.18318823694 0.991088173451068 0
1030.16624335875 0.99108776574827 0
1030.14929867879 0.991087357582843 0
1030.13235419673 0.991086950570315 0
1030.11540991311 0.991086541586672 0
1030.09846582758 0.991086133863644 0
1030.08152194016 0.991085726000723 0
1030.06457825084 0.991085318213089 0
1030.04763475976 0.991084909854807 0
1030.03069146683 0.991084501788076 0
1030.01374837209 0.991084093581065 0
1029.99680547539 0.991083685880759 0
1029.97986277708 0.991083276963594 0
1029.96292027671 0.991082869522221 0
1029.94597797451 0.991082461294332 0
1029.92903587052 0.991082052927057 0
1029.91209396473 0.991081644527388 0
1029.89515225713 0.99108123620377 0
1029.87821074767 0.991080827955429 0
1029.86126943637 0.991080419674848 0
1029.84432832328 0.991080011146648 0
1029.82738740835 0.991079602801993 0
1029.81044669162 0.991079194317571 0
1029.79350617305 0.991078785909396 0
1029.77656585277 0.991078377037227 0
1029.75962573058 0.991077968887555 0
1029.74268580658 0.991077560274402 0
1029.72574608073 0.991077151844557 0
1029.70880655315 0.991076742952238 0
1029.69186722373 0.991076334457993 0
1029.67492809261 0.991075925393488 0
1029.65798915958 0.9910755170507 0
1029.64105042475 0.99107510835224 0
1029.62411188811 0.991074699622134 0
1029.60717354958 0.991074291183084 0
1029.59023540933 0.991073882065482 0
1029.5732974672 0.991073473562235 0
1029.55635972339 0.991073064272603 0
1029.53942217773 0.991072655596713 0
1029.52248483031 0.991072246566351 0
1029.50554768113 0.991071837503556 0
1029.48861073014 0.991071428623928 0
1029.47167397728 0.99107101992733 0
1029.45473742267 0.991070610768075 0
1029.43780106622 0.991070201899683 0
1029.42086490803 0.991069792676299 0
1029.40392894817 0.991069383205251 0
1029.38699318644 0.991068974347824 0
1029.37005762286 0.991068565458559 0
1029.35312225764 0.991068155783635 0
1029.33618709057 0.991067746829752 0
1029.31925212177 0.991067337413535 0
1029.30231735107 0.991066928610779 0
1029.28538277865 0.991066519130028 0
1029.26844840448 0.991066109724747 0
1029.25151422851 0.991065700502463 0
1029.23458025073 0.991065291249207 0
1029.21764647128 0.991064881532054 0
1029.20071289006 0.991064472105471 0
1029.18377950695 0.991064063077881 0
1029.16684632221 0.99106365315642 0
1029.14991333564 0.99106324384919 0
1029.13298054726 0.991062834509659 0
1029.11604795713 0.991062424922729 0
1029.09911556522 0.991062015411027 0
1029.08218337159 0.991061605652354 0
1029.06525137616 0.991061196183744 0
1029.04831957908 0.991060786144756 0
1029.03138798026 0.991060376397057 0
1029.01445657961 0.991059966939848 0
1028.99752537724 0.991059557127832 0
1028.98059437307 0.991059147498694 0
1028.9636635672 0.991058737514399 0
1028.94673295946 0.991058328143491 0
1028.92980255012 0.991057917772358 0
1028.91287233909 0.991057507691413 0
1028.89594232619 0.99105709822453 0
1028.87901251155 0.991056688294933 0
1028.86208289514 0.99105627844038 0
1028.84515347699 0.991055868446446 0
1028.82822425713 0.991055458312217 0
1028.81129523555 0.991055048253904 0
1028.79436641217 0.991054638378009 0
1028.77743778707 0.991054228254912 0
1028.76050936031 0.991053817884618 0
1028.7435811317 0.991053408127448 0
1028.72665310144 0.991052997692793 0
1028.70972526946 0.991052587441126 0
1028.6927976358 0.991052177049372 0
1028.6758702004 0.991051766840851 0
1028.65894296323 0.991051356707754 0
1028.64201592439 0.991050946219555 0
1028.62508908379 0.99105053602205 0
1028.60816244149 0.991050125576724 0
1028.59123599746 0.991049715207899 0
1028.57430975165 0.991049305021306 0
1028.55738370415 0.991048894479505 0
1028.54045785496 0.991048483905997 0
1028.523532204 0.991048073622919 0
1028.50660675142 0.99104766276906 0
1028.48968149716 0.991047252098846 0
1028.47275644125 0.991046841288505 0
1028.45583158358 0.991046430876662 0
1028.43890692421 0.991046020217069 0
1028.42198246308 0.991045609741043 0
1028.4050582002 0.991045199232108 0
1028.38813413562 0.991044788476269 0
1028.37121026938 0.991044377579902 0
1028.3542866014 0.9910439669755 0
1028.33736313189 0.991043555584152 0
1028.32043986054 0.991043145237387 0
1028.30351678745 0.991042734535232 0
1028.28659391278 0.991042323263108 0
1028.26967123647 0.991041912173827 0
1028.25274875843 0.991041501375493 0
1028.23582647866 0.99104109054417 0
1028.21890439723 0.991040679466074 0
1028.20198251401 0.991040268785973 0
1028.18506082917 0.991039857535469 0
1028.16813934276 0.991039446037879 0
1028.15121805461 0.991039035153204 0
1028.13429696475 0.991038624129379 0
1028.11737607318 0.991038213072897 0
1028.10045537996 0.991037801768769 0
1028.08353488502 0.991037390755349 0
1028.06661458843 0.991036979386823 0
1028.04969449012 0.991036568308959 0
1028.03277459032 0.991036156337847 0
1028.01585488872 0.991035745518506 0
1027.99893538548 0.991035334020783 0
1027.9820160806 0.991034922598898 0
1027.96509697393 0.991034511575244 0
1027.94817806571 0.991034099765451 0
1028.72720397668 0.991017452939246 0.00099949999999982
1030.2683686562 0.990984622486031 0.00299549999999993
1031.80957968307 0.990951860258499 0.00498749999999992
1031.79273454368 0.990951452452331 0.00498749999999992
1028.65965112457 0.99101581146104 0.00099949999999982
1028.64274787314 0.991015400499431 0.00099949999999982
1027.82985078009 0.991031221791058 0
1027.81293345741 0.991030809831461 0
1027.7960163332 0.991030397732052 0
1027.77909940728 0.991029986246015 0
1027.76218267962 0.991029574835437 0
1027.74526615034 0.991029162962295 0
1027.72834981938 0.991028751271637 0
1027.71143368685 0.99102833922622 0
1027.69451775265 0.991027927470988 0
1027.67760201681 0.991027515576009 0
1027.66068647928 0.991027103864207 0
1027.64377114018 0.991026691689316 0
1027.6268559994 0.991026279912744 0
1027.60994105689 0.991025868211879 0
1027.59302631277 0.99102545615492 0
1027.57611176706 0.991025043959245 0
1027.55919741983 0.991024631516186 0
1027.54228327086 0.991024219793056 0
1027.52536932026 0.991023807715335 0
1027.50845556792 0.991023395927937 0
1027.49154201404 0.991022983462939 0
1027.47462865859 0.991022571073033 0
1027.45771550151 0.991022158866401 0
1027.11648664376 0.99100719735526 0.00099949999999982
1027.42389597803 0.991021334516578 0
1027.406983416 0.991020922213293 0
1028.53777992429 0.99099745480976 0.00099949999999982
1027.37316505683 0.991020097561774 0
1027.35625308992 0.991019685160964 0
1027.33934132139 0.991019272728184 0
1027.3224297512 0.991018860477839 0
1027.30551837937 0.991018448087909 0
1027.28860720595 0.991018035558395 0
1027.27169623095 0.991017622888607 0
1027.25478545427 0.991017210617335 0
1027.23787487603 0.991016797883122 0
1027.2209644962 0.991016385224156 0
1027.20405431481 0.991015972425136 0
1027.18714433177 0.991015559916526 0
1027.17023454716 0.991015147160423 0
1027.15332496099 0.991014734264862 0
1027.13641557316 0.991014321767304 0
1027.11950638376 0.991013908914694 0
1027.10259739275 0.991013496137147 0
1027.08568860018 0.991013083220179 0
1027.06878000595 0.991012670592964 0
1027.05187161022 0.991012257395556 0
1027.03496341284 0.99101184470407 0
1027.01805541388 0.991011431765068 0
1027.0011476133 0.991011018900733 0
1026.98424001113 0.991010605897879 0
1026.96733260746 0.991010192646188 0
1026.95042540211 0.991009779900819 0
1026.93351839525 0.991009366584835 0
1026.91661158679 0.991008953559619 0
1026.8997049768 0.991008540286422 0
1026.88279856518 0.99100812730447 0
1026.86589235206 0.991007713858942 0
1026.84898633726 0.991007301027238 0
1026.83208052093 0.991006887625179 0
1026.81517490308 0.991006474190734 0
1026.79826948362 0.991006061046312 0
1026.78136426255 0.991005647869911 0
1026.76445923994 0.991005234445574 0
1026.74755441572 0.991004821204862 0
1026.73064979003 0.991004407500759 0
1026.71374536267 0.991003994410751 0
1026.69684113382 0.991003580749832 0
1026.6799371034 0.991003167271617 0
1026.66303327136 0.991002753976232 0
1026.64612963786 0.991002340110863 0
1026.62922620275 0.99100192675084 0
1026.61232296611 0.991001513035765 0
1026.59541992787 0.991001099611888 0
1026.57851708814 0.991000685724231 0
1026.56161444684 0.99100027212729 0
1026.54471200404 0.990999858282975 0
1026.52780975966 0.990999444621601 0
1026.51090771378 0.990999030712201 0
1026.49400586635 0.990998616985962 0
1026.47710421735 0.990998203227872 0
1026.4602027668 0.990997789436708 0
1026.44330151463 0.990997375828746 0
1026.42640046101 0.990996961649919 0
1026.4094996059 0.990996547546675 0
1026.39259894921 0.990996133734036 0
1026.37569849105 0.990995719565901 0
1026.35879823134 0.990995305581178 0
1026.34189817013 0.990994891456438 0
1026.32499830733 0.990994477621386 0
1026.30809864296 0.99099406364676 0
1026.29119917707 0.990993649531666 0
1026.27429990978 0.990993234954978 0
1026.25740084093 0.990992820882979 0
1026.24050197041 0.990992407209449 0
1026.22360329846 0.990991992642749 0
1026.20670482498 0.990991578474088 0
1026.18980654994 0.990991164272519 0
1026.17290847353 0.990990749501023 0
1026.15601059539 0.990990335880437 0
1026.13911291576 0.990989921474671 0
1026.12221543471 0.990989506713618 0
1026.1053181522 0.990989092135385 0
1026.0884210681 0.99098867795496 0
1026.07152418242 0.990988263742038 0
1027.40698842033 0.990961220112909 0.00099949999999982
1027.39010630863 0.990960805762658 0.00099949999999982
1026.02084698898 0.990987020047652 0
1026.00395089721 0.99098660559805 0
1025.98705500385 0.990986191330626 0
1025.97015930903 0.990985776492936 0
1025.95326381281 0.990985361515956 0
1025.93636851509 0.990984946829094 0
1025.91947341572 0.990984532647848 0
1025.90257851491 0.99098411768079 0
1025.88568381262 0.990983702896822 0
1025.86878930886 0.990983287972296 0
1025.85189500359 0.990982873231258 0
1025.83500089693 0.990982458026839 0
1025.81810698869 0.990982043436084 0
1025.80121327904 0.990981628274663 0
1025.78431976786 0.99098121351132 0
1025.76742645523 0.990980798392859 0
1025.75053334095 0.990980383994755 0
1025.73364042527 0.990979968703613 0
1025.71674770812 0.990979553596116 0
1025.69985518951 0.990979138455623 0
1025.67150526191 0.990977048354047 0.00099949999999982
1025.65462766248 0.990976633470321 0.00099949999999982
1025.60941720932 0.990974545449962 0.00199799999999994
1025.59255471219 0.990974132325242 0.00199799999999994
1025.57569241274 0.990973717986183 0.00199799999999994
1025.53052254686 0.990971633026326 0.00299549999999993
1025.51367533383 0.990971219807203 0.00299549999999993
1025.52511924155 0.990972476284165 0.00199799999999994
1025.53654022807 0.990973732580843 0.00099949999999982
1025.53104773652 0.990974989145088 0
1025.51415740045 0.990974573540519 0
1025.49726726301 0.990974157796285 0
1025.48037732415 0.990973742234114 0
1025.46348758362 0.990973327500173 0
1025.44659804179 0.990972911443615 0
1025.42970869845 0.990972496107341 0
1025.41281955361 0.990972080738236 0
1025.39593060749 0.990971664583955 0
1025.3790418598 0.990971249365619 0
1025.36215331052 0.990970834221909 0
1025.34526495993 0.990970418078245 0
1025.32837680791 0.990970002332323 0
1025.31148885441 0.990969586768776 0
1025.29460109951 0.990969170850086 0
1025.27771354312 0.990968755221555 0
1025.26082618523 0.990968339668338 0
1025.24393902604 0.990967923330844 0
1025.22705206535 0.990967507712507 0
1025.21016530321 0.99096709184662 0
1025.1932787397 0.990966675733239 0
1025.17639237472 0.990966259910184 0
1025.15950620831 0.990965843947656 0
1025.14262024044 0.990965428060137 0
1025.12573447111 0.990965012139343 0
1025.10884890038 0.990964595971638 0
1025.0919635283 0.990964179663615 0
1025.0750783547 0.990963763861058 0
1025.05819337972 0.990963347595959 0
1025.04130860326 0.990962931620686 0
1025.02442402537 0.990962515505859 0
1025.00753964603 0.990962099358337 0
1024.99065546535 0.990961682855712 0
1024.97377148318 0.99096126685871 0
1024.9568876997 0.990960850183581 0
1024.94000411467 0.990960434336218 0
1024.92312072836 0.990960017488751 0
1026.443159168 0.990929978984349 0.00099949999999982
1029.46638426467 0.990870381136252 0.00299549999999993
1027.9294895626 0.990899547362256 0.00199799999999994
1033.99289067132 0.990780938496008 0.00598199999999993
1037.01623926926 0.990721555176206 0.00796799999999998
1029.39907043441 0.990868725578707 0.00299549999999993
1027.86214293257 0.990897889361681 0.00199799999999994
1030.88548459392 0.990838341381488 0.003992
1029.34855515193 0.990867483392275 0.00299549999999993
1030.85183123473 0.990837514182285 0.003992
1027.79476285089 0.990896229835226 0.00199799999999994
1026.25777976498 0.990925409912764 0.00099949999999982
1029.28119204312 0.990865825940037 0.00299549999999993
1024.68703083414 0.990954192396879 0
1024.67015042363 0.990953775815271 0
1024.6532702118 0.990953358771013 0
1024.63639019862 0.990952941802807 0
1024.61951038394 0.990952525338684 0
1024.60263076793 0.990952108304917 0
1024.58575135057 0.99095169123844 0
1024.56887213176 0.990951274570084 0
1024.55199311164 0.990950857331141 0
1024.53511429001 0.990950440812358 0
1024.51823566705 0.990950023616383 0
1024.50135724265 0.990949606817145 0
1024.48447901689 0.990949189663741 0
1024.46760098981 0.99094877236998 0
1024.45072316124 0.990948355688954 0
1024.43384553138 0.990947938222194 0
1024.41696810011 0.990947521153459 0
1024.40009086751 0.990947103837861 0
1024.38321383351 0.9909466867041 0
1024.36633699821 0.990946269214835 0
1024.34946036149 0.990945852123369 0
1024.33258392343 0.990945434677918 0
1024.31570768409 0.990945017091205 0
1024.29883164329 0.990944600010284 0
1024.28195580112 0.990944182680899 0
1024.26508015772 0.990943764782217 0
1024.2482047128 0.990943347926616 0
1024.23132946656 0.990942930284651 0
1024.21445441896 0.990942512826291 0
1024.19757956992 0.990942095549743 0
1024.18070491968 0.990941677488397 0
1024.1638304681 0.990941259824567 0
1024.14695621501 0.990940842773059 0
1024.13008216063 0.9909404249364 0
1024.11320830487 0.990940007390695 0
1024.09633464781 0.990939589489187 0
1024.07946118935 0.990939171984656 0
1024.06258792954 0.990938754233067 0
1024.04571486842 0.990938336341623 0
1024.02884200596 0.990937918525224 0
1024.0119693422 0.990937500568483 0
1023.99509687707 0.990937082794716 0
1023.9782246107 0.990936664558303 0
1023.96135254285 0.990936247148993 0
1023.9444806737 0.990935829062556 0
1023.92760900317 0.990935411265416 0
1023.9107375313 0.990934993328268 0
1023.89386625822 0.990934574822071 0
1023.8769951838 0.990934156820005 0
1023.86012430795 0.990933739107985 0
1023.84325363088 0.990933320611383 0
1023.82638315247 0.990932902511879 0
1023.80951287273 0.990932484380078 0
1023.79264279172 0.99093206600019 0
1023.77577290932 0.990931648018346 0
1023.75890322571 0.990931229358541 0
1023.74203374069 0.990930811418861 0
1023.72516445426 0.990930393446393 0
1023.70829536658 0.990929974904614 0
1023.69142647754 0.990929556651792 0
1023.67455778711 0.990929138582413 0
1023.65768929543 0.990928719942166 0
1023.6408210025 0.990928301269706 0
1023.62395290814 0.990927883209343 0
1023.60708501255 0.990927464472219 0
1023.59021731572 0.990927045701808 0
1023.5733498175 0.990926627436724 0
1023.55648251802 0.99092620870865 0
1023.53961541722 0.990925790163582 0
1023.5227485151 0.990925371585898 0
1023.50588181173 0.990924952760195 0
1023.48901530704 0.990924534116791 0
1023.47214900099 0.990924115656731 0
1023.45528289372 0.990923696626072 0
1023.4384169852 0.990923277669974 0
1023.42155127539 0.990922858896785 0
1023.40468576412 0.990922440628203 0
1023.38782045162 0.99092202157483 0
1023.37095533783 0.990921602703848 0
1023.35409042284 0.990921183477536 0
1023.33722570653 0.99092076464921 0
1023.32036118899 0.990920345465425 0
1023.30349687005 0.990919926893743 0
1023.28663274981 0.990919507967607 0
1023.26976882822 0.990919089116001 0
1023.25290510546 0.990918669694157 0
1023.23604158148 0.990918250347459 0
1023.2191782562 0.990917831291431 0
1023.20231512972 0.990917411879593 0
1023.18545220195 0.990916992757155 0
1023.16858947279 0.990916573924989 0
1023.15172694244 0.990916154415789 0
1023.13486461084 0.990915735088378 0
1024.63079717853 0.990886161070564 0.00099949999999982
1024.61394956371 0.990885742278259 0.00099949999999982
1024.59710214738 0.990885323536786 0.00099949999999982
1023.06743555953 0.990914058584317 0
1023.05057422129 0.990913639094053 0
1023.03371308181 0.990913219570971 0
1023.01685214103 0.990912800230876 0
1022.99999139902 0.990912380642879 0
1022.98313085562 0.990911961559668 0
1022.96627051106 0.99091154169189 0
1022.94941036528 0.990911122006276 0
1023.4184356601 0.990901094341011 0.00099949999999982
1022.91569688602 0.99091028323881 0
1022.89883733641 0.990909863241119 0
1022.88197798561 0.990909443317142 0
1022.86511883346 0.990909024005768 0
1022.84825988013 0.990908604016689 0
1022.83140112553 0.990908184318278 0
1022.81454256958 0.990907764908208 0
1022.79768421252 0.990907344606803 0
1022.78082605426 0.990906924595446 0
1022.76396809466 0.990906505088252 0
1022.74711033383 0.990906085118545 0
1022.73025277178 0.990905665116 0
1022.71339540852 0.99090524508151 0
1022.69653824401 0.990904825121691 0
1022.67968127821 0.990904405343567 0
1022.6628245111 0.990903985533542 0
1022.64596794294 0.990903564831159 0
1022.62911157345 0.990903145062547 0
1022.61225540267 0.990902725154365 0
1022.59539943085 0.990902304354427 0
1022.57854365768 0.990901884595505 0
1022.56168808332 0.990901464266879 0
1022.5448327078 0.990901043798232 0
1022.52797753097 0.99090062383448 0
1022.51112255287 0.990900203730745 0
1022.49426777364 0.990899783056456 0
1022.47741319324 0.990899362565055 0
1022.46055881151 0.990898942578099 0
1022.44370462867 0.990898521805913 0
1022.42685064463 0.990898101324034 0
1022.40999685936 0.990897680917006 0
1022.39314327289 0.990897260369691 0
1022.37628988511 0.990896840219263 0
1022.3594366962 0.990896419391772 0
1022.34258370605 0.990895998960848 0
1022.32573091462 0.990895578605377 0
1022.30887832201 0.990895157895004 0
1022.29202592825 0.990894737044351 0
1022.27517373331 0.990894316268009 0
1022.25832173717 0.990893895566953 0
1022.2414699398 0.990893474940817 0
1022.2246183412 0.990893054281932 0
1022.20776694138 0.990892633589862 0
1022.35466305791 0.990888713269209 0.00099949999999982
1022.17407098374 0.990891791523626 0
1022.15722018036 0.990891370841072 0
1022.14036957573 0.990890950126354 0
1022.12351916995 0.990890529056266 0
1022.10666896303 0.990890107954204 0
1022.08981895489 0.99088968703334 0
1022.07296914559 0.990889265973344 0
1022.05611953502 0.990888845202341 0
1022.03927012337 0.990888423754596 0
1022.02242091035 0.990888003348037 0
1023.62790969989 0.990856755023577 0.00099949999999982
1025.21657238273 0.990825529348841 0.00199799999999994
1026.80525814596 0.990794325019892 0.00299549999999993
1021.95506251557 0.990886319039564 0
1021.93821429631 0.990885898040004 0
1021.9213662759 0.990885476686346 0
1021.90451845438 0.990885055191518 0
1021.88767083171 0.990884633771816 0
1021.87082340787 0.990884212426514 0
1021.85397618278 0.990883791371698 0
1021.83712915645 0.990883370175743 0
1021.82028232909 0.990882948303063 0
1021.80343570047 0.990882527150004 0
1021.78658927066 0.990882105748911 0
1021.76974303982 0.990881683777938 0
1021.75289700786 0.990881262096915 0
1021.73605117472 0.990880840597699 0
1021.71920554034 0.990880419280774 0
1021.70236010482 0.990879997609144 0
1021.68551486815 0.990879575904519 0
1021.66866983041 0.990879153952261 0
1021.65182499138 0.990878732719672 0
1021.63498035128 0.990878310702489 0
1021.6181359101 0.990877888651779 0
1021.60129166768 0.990877467213666 0
1021.58444762422 0.990877044991013 0
1021.56760377955 0.99087662337966 0
1021.5507601337 0.990876201627933 0
1021.53391668677 0.99087577952243 0
1021.51707343862 0.990875357812551 0
1021.50023038937 0.990874935748158 0
1021.48338753904 0.990874513544259 0
1021.46654488745 0.990874091951506 0
1021.44970243484 0.990873669467211 0
1021.43286018099 0.990873247809291 0
1021.41601812601 0.990872825688617 0
1021.39917626996 0.990872403320224 0
1021.3823346127 0.990871981457125 0
1021.36549315441 0.99087155891603 0
1021.34865189503 0.990871136557522 0
1021.33181083439 0.990870714810952 0
1021.31496997263 0.990870292493957 0
1021.29812930985 0.990869869822219 0
1021.28128884585 0.990869447869951 0
1021.26444858081 0.990869025240502 0
1021.24760851469 0.990868602684807 0
1021.23076864729 0.990868180849519 0
1021.21392897886 0.99086775812153 0
1021.19708950939 0.990867335360857 0
1021.18025023869 0.990866913319799 0
1021.16341116692 0.990866490600533 0
1021.14657229404 0.99086606806435 0
1021.12973362005 0.990865645495163 0
1021.11289514483 0.990865223322713 0
1021.09605686865 0.990864800150962 0
1021.0792187914 0.990864377375957 0
1021.06238091298 0.990863954890763 0
1021.04554323341 0.99086353237213 0
1021.02870575274 0.990863109606656 0
1021.01186847106 0.990862686485724 0
1020.99503138821 0.990862263976932 0
1020.97819450433 0.990861840898541 0
1020.9613578193 0.990861418216252 0
1020.94452133316 0.990860995394349 0
1020.92768504593 0.990860572432262 0
1020.91084895766 0.990860149329947 0
1020.89401306832 0.990859726302736 0
1020.87717737775 0.990859303778876 0
1020.86034188624 0.990858880255627 0
1020.84350659362 0.990858457237408 0
1020.82667149989 0.99085803429351 0
1020.80983660497 0.990857611531277 0
1020.79300190905 0.990857188092885 0
1020.77616741211 0.990856764728327 0
1020.75933311396 0.990856341975058 0
1020.7424990148 0.990855918545845 0
1020.72566511455 0.990855495297457 0
1020.7088314132 0.990855072124206 0
1020.69199791075 0.990854648918452 0
1020.67516460729 0.990854225357388 0
1020.65833150273 0.990853802085927 0
1020.64149859711 0.99085337867465 0
1020.62466589036 0.990852955444711 0
1020.60783338259 0.990852531859939 0
1020.59100107367 0.990852108672175 0
1020.57416896378 0.990851684806873 0
1020.55733705291 0.990851261016966 0
1020.54050534089 0.990850837730695 0
1020.52367382777 0.990850414304352 0
1020.50684251358 0.990849990737803 0
1020.49001139838 0.990849566923624 0
1020.47318048213 0.990849143184355 0
1020.4563497648 0.99084871962713 0
1020.43951924643 0.990848295822027 0
1020.42268892694 0.99084787230661 0
1020.40585880646 0.99084744832834 0
1020.38902888486 0.990847024746989 0
1020.37219916236 0.990846600381709 0
1020.35536963869 0.990846176949182 0
1020.33854031401 0.990845752947688 0
1020.32171118828 0.990845329020856 0
1020.30488226148 0.990844905167916 0
1020.28805353361 0.990844481282083 0
1020.27122500483 0.990844056827761 0
1020.25439667495 0.990843632984024 0
1020.23756854405 0.990843208893159 0
1020.22074061209 0.990842784876738 0
1020.20391287913 0.99084236061178 0
1020.18708534512 0.990841936530538 0
1020.17025801006 0.990841512415108 0
1020.15343087392 0.990841088374705 0
1020.13660393675 0.990840664194002 0
1020.11977719858 0.990840239765799 0
1020.10295065942 0.990839815413015 0
1020.08612431927 0.990839390918976 0
1020.069298178 0.990838966928628 0
1020.05247223576 0.990838542369781 0
1020.03564649244 0.990838118206646 0
1020.01882094796 0.990837694225776 0
1020.00199560256 0.990837269461329 0
1019.98517045617 0.99083684487794 0
1019.96834550882 0.990836420154802 0
1019.95152076051 0.990835995398679 0
1019.93469621122 0.990835570716493 0
1019.91787186083 0.990835146431729 0
1019.90104770947 0.990834721684414 0
1019.88422375704 0.990834297225898 0
1019.86740000358 0.990833872628187 0
1019.85057644913 0.990833447889112 0
1019.83375309362 0.990833023332848 0
1019.81692993705 0.990832598743318 0
1019.80010697959 0.99083217358423 0
1019.7832842211 0.990831748822241 0
1019.76646166154 0.990831324241192 0
1019.74963930106 0.990830899091747 0
1019.73281713951 0.990830474444972 0
1019.71599517705 0.990830049229435 0
1019.69917341354 0.990829624410279 0
1019.68235184904 0.990829199450887 0
1019.66553048351 0.990828774566233 0
1019.64870931701 0.990828349433617 0
1019.63188834949 0.990827924482537 0
1019.61506758101 0.990827499284983 0
1019.59824701151 0.990827074268175 0
1019.58142664099 0.990826649219552 0
1019.56460646964 0.990826223493591 0
1019.54778649719 0.990825798700704 0
1019.53096672388 0.990825373016325 0
1019.51414714948 0.990824948158005 0
1019.49732777407 0.990824522943973 0
1019.48050859779 0.990824097269343 0
1019.46368962045 0.990823672204669 0
1019.44687084217 0.990823246678064 0
1019.43005226293 0.990822821225519 0
1019.41323388274 0.990822395740592 0
1019.3964157015 0.990821970544833 0
1019.37959771927 0.990821545101412 0
1019.36277993618 0.990821119196321 0
1019.34596235212 0.990820693686749 0
1019.32914496702 0.990820268359121 0
1019.31232778089 0.990819842999392 0
1019.29551079384 0.990819417176864 0
1019.2786940058 0.990818991644475 0
1019.2618774168 0.990818565970755 0
1019.2450610268 0.990818140371932 0
1019.22824483599 0.990817714095962 0
1019.21142884411 0.990817288752907 0
1019.19461305139 0.990816862518895 0
1019.17779745772 0.99081643668112 0
1019.16098206301 0.990816011132656 0
1019.14416686745 0.990815584907158 0
1019.12735187082 0.990815159399719 0
1019.11053707325 0.990814733430864 0
1019.09372247465 0.990814307750359 0
1019.07690807524 0.990813881286692 0
1019.0600938748 0.990813455540253 0
1019.04327987338 0.99081302965362 0
1019.026466071 0.990812603627826 0
1019.00965246781 0.990812177031892 0
1018.99283906361 0.990811751154564 0
1018.97602585846 0.990811325029426 0
1018.95921285239 0.990810898764317 0
1018.9424000455 0.990810472144449 0
1018.92558743761 0.990810046134989 0
1018.90877502872 0.990809620093245 0
1018.89196281889 0.990809193803741 0
1018.87515080816 0.990808767374296 0
1018.85833899656 0.990808340804272 0
1018.84152738391 0.990807914844769 0
1018.82471597033 0.990807488424023 0
1018.80790475586 0.990807061862727 0
1018.79109374048 0.990806635376143 0
1018.77428292426 0.990806208534134 0
1018.7574723071 0.990805782089054 0
1018.74066188896 0.990805355717797 0
1018.72385166992 0.990804929099033 0
1018.70704164988 0.99080450277004 0
1018.69023182897 0.990804075978076 0
1018.67342220712 0.990803649368443 0
1018.65661278444 0.990803222403633 0
1018.63980356077 0.990802795942516 0
1018.62299453626 0.990802368912179 0
1018.60618571075 0.990801942492067 0
1018.58937708435 0.990801515610537 0
1018.572568657 0.99080108891038 0
1018.55576042883 0.990800661748341 0
1018.53895239974 0.990800234874844 0
1018.52214456975 0.990799807969205 0
1018.50533693883 0.990799381137197 0
1018.48852950688 0.990798954594035 0
1018.47172227407 0.990798527482316 0
1018.45491524042 0.990798100229483 0
1018.43810840581 0.990797673373427 0
1018.42130177037 0.990797246055087 0
1018.40449533413 0.990796818596754 0
1018.38768909695 0.990796391641742 0
1018.37088305882 0.990795964653458 0
1018.3540772199 0.990795537096545 0
1018.33727158004 0.990795110042093 0
1018.32046613933 0.990794682634379 0
1018.30366089767 0.990794255621394 0
1018.28685585513 0.990793828254458 0
1018.27005101175 0.990793400747031 0
1018.25324636734 0.990792973957915 0
1018.23644192211 0.990792546277414 0
1018.21963767603 0.990792118777984 0
1018.20283362906 0.990791691353638 0
1018.18602978127 0.990791263681336 0
1018.16922613259 0.990790836190975 0
1018.15242268298 0.990790408881688 0
1018.13561943254 0.990789981111427 0
1018.11881638124 0.990789553521704 0
1018.10201352915 0.99078912557813 0
1018.08521087602 0.990788698566075 0
1018.06840842196 0.990788271092765 0
1018.05160616703 0.99078784337163 0
1018.03480411128 0.990787415509652 0
1018.01800225467 0.990786987723248 0
1018.00120059726 0.9907865596879 0
1017.98439913897 0.990786131942539 0
1017.96759787977 0.990785704271291 0
1017.95079681975 0.990785276245262 0
1017.93399595883 0.990784848507351 0
1017.91719529712 0.990784420308897 0
1017.90039483455 0.990783992397655 0
1017.88359457114 0.990783564346804 0
1017.86679450683 0.990783136477901 0
1017.84999464176 0.990782708146557 0
1017.83319497564 0.990782280747922 0
1017.81639550876 0.990781852350386 0
1017.79959624103 0.990781424242196 0
1017.78279717241 0.990780996208103 0
1017.76599830304 0.990780567712344 0
1017.74919963273 0.990780139826604 0
1017.73240116167 0.990779711264773 0
1017.71560288976 0.990779282991284 0
1017.69880481696 0.990778854900157 0
1017.68200694339 0.990778426345683 0
1017.66520926898 0.990777997973439 0
1017.64841179365 0.990777569890697 0
1017.63161451753 0.990777141345042 0
1017.61481744058 0.990776712873717 0
1017.59802056287 0.990776284155336 0
1017.58122388425 0.990775855940185 0
1017.56442740488 0.990775427155129 0
1017.54763112457 0.990774998981588 0
1017.53083504345 0.990774570345507 0
1017.51403916152 0.990774141676087 0
1017.49724347866 0.990773713402839 0
1017.48044799501 0.990773284668211 0
1017.46365271052 0.990772856007175 0
1017.44685762529 0.990772426991888 0
1017.43006273924 0.990771998264825 0
1017.41326805237 0.990771569504675 0
1017.39647356467 0.990771140712097 0
1017.37967927616 0.990770711886255 0
1017.36288518684 0.990770283027669 0
1017.34609129673 0.990769854028556 0
1017.32929760575 0.990769425318256 0
1017.31250411403 0.990768996145644 0
1017.29571082144 0.990768567369549 0
1017.27891772799 0.990768138559839 0
1017.2621248338 0.99076770928877 0
1017.24533213887 0.990767279984694 0
1017.22853964307 0.990766851183317 0
1017.21174734638 0.990766422349107 0
1017.19495524893 0.990765993052872 0
1017.17816335067 0.990765563938217 0
1017.16137165177 0.990765134147316 0
1017.14458015197 0.990764705288016 0
1017.12778885134 0.990764276181485 0
1017.11099774996 0.990763846720183 0
1017.09420684787 0.990763417118941 0
1017.07741614497 0.990762987805886 0
1017.06062564114 0.990762558996188 0
1017.04383533656 0.99076212940285 0
1017.0270452312 0.99076169999132 0
1017.01025532504 0.990761270545733 0
1016.99346561819 0.990760840746139 0
1016.97667611047 0.990760411556982 0
1016.95988680193 0.990759982120707 0
1016.94309769259 0.990759552650434 0
1016.92630878262 0.990759122503544 0
1016.90952007178 0.990758693182495 0
1016.89273156024 0.990758263291685 0
1016.87594324774 0.990757834226351 0
1016.8591551346 0.990757404054629 0
1016.84236722061 0.990756974601171 0
1016.82557950592 0.990756544578078 0
1016.80879199035 0.990756115166058 0
1016.79200467409 0.990755685076893 0
1016.77521755704 0.99075525527665 0
1016.75843063922 0.990754825443109 0
1016.74164392062 0.990754395577088 0
1016.72485740124 0.990753965677576 0
1016.70807108118 0.990753535423808 0
1016.69128496032 0.99075310556512 0
1016.67449903861 0.990752675888168 0
1016.65771331625 0.990752245427256 0
1016.64092779307 0.990751815577596 0
1016.62414246919 0.990751385265101 0
1016.60735734455 0.990750955134771 0
1016.59057241922 0.99075052475608 0
1016.573787693 0.990750095095463 0
1016.55700316608 0.990749664650573 0
1016.54021883836 0.990749234602141 0
1016.52343470992 0.990748804198605 0
1016.50665078084 0.990748373547939 0
1016.48986705092 0.990747943506975 0
1016.47308352028 0.990747513112045 0
1016.45630018893 0.990747082576013 0
1016.43951705676 0.990746652436759 0
1016.42273412386 0.990746221941945 0
1016.40595139012 0.990745791843247 0
1016.38916885572 0.990745361067984 0
1016.37238652063 0.990744930367173 0
1016.35560438476 0.990744499955281 0
1016.33882244821 0.990744069187597 0
1016.32204071082 0.990743638923848 0
1016.30525917276 0.990743208090091 0
1016.28847783396 0.990742777438208 0
1016.2716966944 0.990742346860153 0
1016.25491575414 0.990741916035206 0
1016.23813501306 0.99074148560524 0
1016.68301594556 0.990732222039476 0.00099949999999982
1016.66624994949 0.990731792138582 0.00099949999999982
1016.18780631411 0.990740193277954 0
1016.17102637005 0.990739762393791 0
1016.15424662534 0.990739331263337 0
1016.13746707985 0.990738900527383 0
1016.12068773366 0.990738469544736 0
1016.10390858681 0.990738038314377 0
1016.08712963918 0.990737607587224 0
1016.07035089084 0.990737176505007 0
1016.05357234171 0.990736745711751 0
1016.03679399186 0.990736314670081 0
1016.02001584137 0.990735883274596 0
1016.00323789022 0.990735451952413 0
1015.98646013829 0.990735021026636 0
1015.96968258564 0.990734589853054 0
1015.95290523223 0.990734158860953 0
1015.93612807813 0.990733727514181 0
1015.91935112338 0.990733296026845 0
1015.9025743679 0.990732864828018 0
1015.88579781177 0.990732433274682 0
1015.86902145498 0.990732001795071 0
1015.85224529734 0.990731570925602 0
1015.83546933915 0.990731138951643 0
1015.81869358026 0.990730707479561 0
1015.80191802069 0.990730275975241 0
1015.7851426604 0.990729844544095 0
1015.76836749934 0.990729413295099 0
1015.7515925376 0.990728981690909 0
1015.73481777529 0.990728549625153 0
1015.71804321222 0.990728118276519 0
1015.7012688485 0.990727686465947 0
1015.68449468412 0.990727254729215 0
1015.66772071897 0.990726823281214 0
1015.65094695307 0.990726391800269 0
1015.63417338659 0.990725959642783 0
1015.61740001946 0.990725527773814 0
1015.6006268516 0.990725096085524 0
1015.583853883 0.990724664472288 0
1015.56708111381 0.990724232288978 0
1015.55030854387 0.990723800609447 0
1015.53353617335 0.990723368359763 0
1015.51676400206 0.990722936720994 0
1015.49999203014 0.990722504619785 0
1015.48322025745 0.990722072914579 0
1015.46644868427 0.990721640210993 0
1015.44967731031 0.990721208546628 0
1015.4329061358 0.990720775991982 0
1015.41613516046 0.990720344475042 0
1015.39936438458 0.99071991185382 0
1015.38259380801 0.990719479735228 0
1015.36582343073 0.990719047690429 0
1015.34905325278 0.990718615505627 0
1015.33228327418 0.990718183180068 0
1015.31551349484 0.990717751142982 0
1015.29874391495 0.990717318430099 0
1015.28197453443 0.990716886005142 0
1015.26520535317 0.990716453869308 0
1015.24843637132 0.990716021270942 0
1015.23166758877 0.990715588960614 0
1015.21489900569 0.990715156081919 0
1015.19813062186 0.990714723920021 0
1015.18136243734 0.990714291510798 0
1015.1645944523 0.990713858532494 0
1015.14782666649 0.990713426378452 0
1015.13105908009 0.990712993547444 0
1015.11429169317 0.990712560469863 0
1015.09752450546 0.990712128323572 0
1015.08075751709 0.990711695714915 0
1015.06399072808 0.990711262966263 0
1015.04722413844 0.990710830184183 0
1015.03045774816 0.990710397369574 0
1015.01369155724 0.99070996462788 0
1014.99692556577 0.990709531425731 0
1014.98015977363 0.990709098725579 0
1014.96339418086 0.990708665777321 0
1014.94662878748 0.990708232796618 0
1014.92986359352 0.990707799674789 0
1014.91309859885 0.990707366949315 0
1014.89633380358 0.99070693386857 0
1014.87956920775 0.990706500540554 0
1014.86280481121 0.990706067822469 0
1014.84604061407 0.990705634642032 0
1014.82927661629 0.990705201536383 0
1014.81251281799 0.990704768075524 0
1014.79574921914 0.990704334581702 0
1014.77898581959 0.99070390169755 0
1014.76222261933 0.990703468779939 0
1014.74545961846 0.99070303550751 0
1014.72869681703 0.990702601988087 0
1014.71193421505 0.990702168436002 0
1014.69517181243 0.990701735170845 0
1014.67840960916 0.99070130198099 0
1014.66164760525 0.990700868649577 0
1014.64488580068 0.9907004353929 0
1014.62812419554 0.990700001780695 0
1014.6113627899 0.990699567921755 0
1014.59460158358 0.990699134672673 0
1014.57784057666 0.99069870106812 0
1014.56107976925 0.99069826710964 0
1014.54431916114 0.990697833867406 0
1014.52755875239 0.990697400378176 0
1014.51079854303 0.990696966748594 0
1014.49403853306 0.990696533085728 0
1014.47727872252 0.990696099282176 0
1014.46051911138 0.990695665552506 0
1014.44375969958 0.990695232004299 0
1014.42700048737 0.990694797565792 0
1014.41024147444 0.990694364165099 0
1014.39348266092 0.990693930303291 0
1014.37672404682 0.990693496407226 0
1014.35996563218 0.990693062264564 0
1014.34320741691 0.99069262851661 0
1014.32644940115 0.990692194200027 0
1014.30969158474 0.990691760385689 0
1014.29293396777 0.990691326324254 0
1014.27617655028 0.990690892015121 0
1014.25941933228 0.99069045767273 0
1014.24266231356 0.990690024046995 0
1014.22590549434 0.990689589637992 0
1014.20914887456 0.990689155410241 0
1014.1923924541 0.990688721577651 0
1014.17563623317 0.990688286962103 0
1014.15888021157 0.99068785306303 0
1014.14212438948 0.990687418487675 0
1014.12536876681 0.990686984201142 0
1014.10861334353 0.990686549988366 0
1014.09185811971 0.990686115527761 0
1014.07510309529 0.990685681248485 0
1014.05834827033 0.990685246720842 0
1014.04159364486 0.990684812053804 0
1014.02483921886 0.990684377460303 0
1014.00808499221 0.99068394326234 0
1013.99133096506 0.990683508495286 0
1013.9745771373 0.990683074123147 0
1013.95782350901 0.99068263939717 0
1013.94107008018 0.990682204743946 0
1013.92431685085 0.990681769844191 0
1013.90756382083 0.990681335660632 0
1013.89081099033 0.990680900693866 0
1013.87405835929 0.990680465908357 0
1013.85730592777 0.990680030874706 0
1013.84055369569 0.990679596129917 0
1013.82380166298 0.990679161566428 0
1013.80704982978 0.99067872653998 0
1013.7902981959 0.990678292123842 0
1013.77354676158 0.990677856817104 0
1014.5876599882 0.990661096051931 0.00099949999999982
1013.74005058939 0.990676987023843 0
1013.72329975339 0.990676552045893 0
1013.56543810351 0.990674085837407 0.00099949999999982
1013.39084872608 0.990671613162011 0.00199799999999994
1013.67306696421 0.990675247213488 0
1013.65631692584 0.99067481221013 0
1013.63956708691 0.990674377172722 0
1013.62281744754 0.990673941673783 0
1013.60606800755 0.990673506785049 0
1013.58931876703 0.990673071540505 0
1013.57256972608 0.990672635941644 0
1013.55582088458 0.99067220073812 0
1013.53907224247 0.990671765715832 0
1013.52232379994 0.99067133001759 0
1013.50557555683 0.990670894820852 0
1013.48882751322 0.990670459377205 0
1013.47207966901 0.990670024221158 0
1013.45533202441 0.99066958828244 0
1013.43858457924 0.990669152953122 0
1013.42183733355 0.990668717483055 0
1013.40509028725 0.990668282301273 0
1013.38834344045 0.990667846658256 0
1013.37159679316 0.990667410981352 0
1013.35485034537 0.99066697527121 0
1013.33810409707 0.990666539634674 0
1013.32135804826 0.990666103965122 0
1013.30461219891 0.990665668369433 0
1013.28786654919 0.990665232097377 0
1013.27112109882 0.990664796863503 0
1013.25437584801 0.990664360846897 0
1013.23763079669 0.990663925010552 0
1013.22088594499 0.990663488712963 0
1013.20414129271 0.990663053130861 0
1013.18739683993 0.990662617194841 0
1013.1706525867 0.990662181118677 0
1013.15390853285 0.990661745544434 0
1013.13716467861 0.990661309187319 0
1013.12042102392 0.990660873010222 0
1013.10367756877 0.990660436800953 0
1013.086934313 0.990660001200647 0
1013.07019125675 0.990659565031052 0
1013.05344839994 0.990659129150316 0
1013.03670574269 0.990658692807211 0
1013.01996328495 0.990658256644545 0
1013.00322102676 0.990657820235041 0
1012.98647896814 0.990657383792198 0
1012.96973710895 0.990656947851189 0
1012.95299544936 0.990656511234774 0
1012.93625398913 0.990656075441626 0
1012.91951272854 0.990655638650954 0
1012.90277166747 0.990655202255886 0
1012.88603080593 0.990654765826503 0
1012.86929014396 0.990654329150576 0
1012.85254968156 0.990653892548101 0
1012.83580941857 0.990653456447275 0
1012.81906935511 0.990653019885475 0
1012.80232949116 0.99065258339746 0
1012.78558982683 0.990652146446655 0
1012.76885036202 0.990651709891782 0
1012.75211109669 0.990651273410816 0
1012.73537203099 0.990650836360846 0
1012.71863316479 0.990650399812658 0
1012.70189449814 0.990649963017051 0
1012.68515603098 0.990649526402376 0
1012.66841776343 0.990649089326291 0
1012.65167969533 0.990648652859065 0
1012.63494182676 0.99064821603723 0
1012.6182041579 0.990647778539442 0
1012.60146668852 0.990647341865016 0
1012.58472941873 0.990646904729227 0
1012.56799234846 0.990646467881366 0
1012.55125547773 0.990646030892626 0
1012.53451880661 0.990645593656554 0
1012.51778233493 0.990645157029675 0
1012.50104606285 0.99064471972665 0
1013.24679553982 0.990629399742177 0.00099949999999982
1013.23007392261 0.990628963439039 0.00099949999999982
1012.45085063644 0.990643408280508 0
1012.43411516248 0.990642971272793 0
1012.41737988802 0.990642534231204 0
1012.40064481316 0.990642096835485 0
1012.38390993784 0.990641659620432 0
1012.36717526209 0.990641222264577 0
1012.35044078586 0.990640785090047 0
1012.33370650921 0.990640347667915 0
1012.31697243208 0.990639910426325 0
1012.30023855468 0.990639472401801 0
1012.28350487674 0.990639035307608 0
1012.26677139843 0.990638597644853 0
1012.25003811967 0.990638160162506 0
1012.23330504042 0.990637722861853 0
1012.21657216077 0.990637285205192 0
1012.19983948077 0.990636847301805 0
1012.18310700028 0.990636409900744 0
1012.16637471943 0.990635972036944 0
1012.14964263813 0.990635534461923 0
1012.13291075634 0.99063509696071 0
1012.11617907408 0.990634659425297 0
1012.09944759158 0.990634220999917 0
1012.08271630858 0.990633783505511 0
1012.06598522522 0.99063334544173 0
1012.0492543414 0.990632907773127 0
1012.03252365714 0.990632469964477 0
1012.01579317251 0.990632031907403 0
1011.99906288742 0.990631594138911 0
1011.98233280202 0.990631155801395 0
1011.9656029162 0.990630717858409 0
1011.94887322995 0.990630279882464 0
1011.93214374328 0.990629841872963 0
1011.91541445611 0.990629404150964 0
1011.89868536855 0.990628965967978 0
1011.8819564807 0.990628527430146 0
1011.86522779244 0.990628089286571 0
1011.84849930371 0.990627651324308 0
1011.8317710146 0.990627213007544 0
1011.81504292504 0.990626774978185 0
1011.79831503522 0.990626336166144 0
1011.78158734489 0.990625898284525 0
1011.83269655122 0.990623611491614 0.00099949999999982
1011.86710114309 0.990621329502509 0.00199799999999994
1011.8504028785 0.990620892327968 0.00199799999999994
1011.78257055818 0.990622298727201 0.00099949999999982
1011.76585818619 0.990621860811299 0.00099949999999982
1011.85144794257 0.990617740660096 0.00299549999999993
1011.73244635982 0.990620985448529 0.00099949999999982
1011.81806989942 0.9906168675267 0.00299549999999993
1011.75021132416 0.990618269251096 0.00199799999999994
1011.68233011215 0.990619672146356 0.00099949999999982
1011.71681163036 0.990617393701651 0.00199799999999994
1011.58098777987 0.990620638713581 0
1011.56426268321 0.990620200290686 0
1011.54753778616 0.990619761619295 0
1011.53081308878 0.990619322701694 0
1011.5140885911 0.990618883642904 0
1011.49736429303 0.990618444870968 0
1011.48064019462 0.990618005959956 0
1011.4639162958 0.990617567228883 0
1011.44719259654 0.990617128571459 0
1011.43046909694 0.990616689559453 0
1011.41374579694 0.990616250728667 0
1011.39702269666 0.990615811435195 0
1011.38029979596 0.990615372643997 0
1011.36357709486 0.990614933712598 0
1011.34685459347 0.990614494426246 0
1011.33013229171 0.990614055320851 0
1013.20996722556 0.990579290582627 0.00099949999999982
1011.29669425384 0.990613177391988 0
1011.27997255089 0.990612738185787 0
1011.26325104763 0.99061229883939 0
1011.24652974402 0.990611859566501 0
1011.22980864003 0.990611420367479 0
1011.21308773571 0.990610981027847 0
1011.19636703096 0.990610541975977 0
1011.17964652594 0.990610102354751 0
1011.16292622061 0.990609662807842 0
1011.1462061148 0.990609223869646 0
1011.12948620876 0.990608784041354 0
1011.11276650236 0.990608344607778 0
1011.09604699558 0.990607905248087 0
1011.07932768848 0.99060746564083 0
1011.06260858115 0.99060702567863 0
1011.04588967333 0.990606586646915 0
1011.02917096523 0.990606146831976 0
1011.01245245679 0.990605707197748 0
1010.99573414798 0.990605267636844 0
1010.97901603875 0.990604828256982 0
1010.96229812928 0.990604388201671 0
1010.94558041953 0.990603948218518 0
1010.92886290938 0.990603508738753 0
1010.91214559895 0.990603068689419 0
1010.89542848818 0.990602628927643 0
1010.87871157709 0.990602189025674 0
1010.86199486565 0.990601749197231 0
1010.84527835395 0.990601309013964 0
1010.82856204189 0.990600869225763 0
1010.81184592948 0.990600429296914 0
1010.79513001675 0.990599989334316 0
1010.77841430368 0.990599549338154 0
1010.76169879036 0.990599108987551 0
1010.74498347666 0.990598669138911 0
1010.72826836275 0.990598228614035 0
1010.71155344846 0.990597788698708 0
1010.69483873382 0.99059734864212 0
1010.67812421898 0.99059690801753 0
1010.66140990382 0.990596467787145 0
1010.64469578827 0.990596027843986 0
1010.62798187243 0.99059558743948 0
1010.61126815634 0.990595146894558 0
1010.59455463992 0.990594706637505 0
1010.57784132311 0.990594266560884 0
1010.56112820605 0.990593825915081 0
1010.54441528873 0.990593385342789 0
1010.52770257108 0.990592944952099 0
1010.51099005305 0.990592504741191 0
1010.49427773491 0.99059206353334 0
1010.47756561633 0.99059162346938 0
1010.4608536975 0.990591182730459 0
1010.44414197838 0.990590742064465 0
1010.42743045898 0.990590301364417 0
1010.41071913922 0.990589860952913 0
1010.39400801922 0.990589420079672 0
1010.37729709891 0.990588979386254 0
1010.36058637833 0.990588538552516 0
1010.34387585751 0.990588097578661 0
1010.32716553637 0.990587656892333 0
1010.31045541488 0.99058721627952 0
1010.2937454931 0.990586775418072 0
1010.27703577117 0.990586333988966 0
1010.26032624894 0.990585893168788 0
1010.24361692636 0.99058545242101 0
1010.22690780357 0.990585011212318 0
1010.21019888052 0.990584570077276 0
1010.1934901572 0.990584129015574 0
1010.17678163356 0.990583688133884 0
1010.1600733097 0.990583246791412 0
1010.14336518548 0.990582805950286 0
1010.12665726106 0.990582364540391 0
1010.10994953635 0.99058192341728 0
1010.09324201133 0.990581482368144 0
1010.07653468598 0.99058104128587 0
1010.05982756045 0.990580599742039 0
1010.04312063466 0.990580158378168 0
1010.0264139087 0.990579716660331 0
1010.00970738242 0.990579275550384 0
1009.99300105586 0.990578834192622 0
1009.97629492903 0.990578392802248 0
1009.95958900199 0.990577951163739 0
1009.94288327456 0.990577510133767 0
1009.92617774691 0.990577068535392 0
1009.90947241899 0.990576627010368 0
1009.8927672909 0.990576185130635 0
1009.8760623625 0.990575743752855 0
1009.85935763393 0.990575301805838 0
1009.842653105 0.990574860574236 0
1009.82594877579 0.99057441898891 0
1009.80924464639 0.990573977048264 0
1009.79254071683 0.990573534967355 0
1009.77583698689 0.990573093708789 0
1009.75913345671 0.990572651881938 0
1009.74243012635 0.99057220980738 0
1009.72572699579 0.99057176780575 0
1009.70902406485 0.99057132641339 0
1009.69232133377 0.990570884131055 0
1009.67561880243 0.990570442243364 0
1009.65891647082 0.990570000428541 0
1009.64221433901 0.990569558259465 0
1009.62551240702 0.990569116056926 0
1009.60881067474 0.990568674141837 0
1009.59210914223 0.990568232085698 0
1009.57540780951 0.9905677898896 0
1009.55870667652 0.990567347873624 0
1009.54200574329 0.990566905717085 0
1009.52530500978 0.990566463741178 0
1009.50860447612 0.990566021196389 0
1009.49190414224 0.99056557893908 0
1009.47520400813 0.990565136648209 0
1009.45850407379 0.990564694323771 0
1009.44180433927 0.990564251858369 0
1009.42510480464 0.990563809039117 0
1009.40840546966 0.99056336714896 0
1009.39170633455 0.990562924368878 0
1009.3750073992 0.990562481983062 0
1009.35830866353 0.990562039885175 0
1009.34161012771 0.990561597112057 0
1009.3249117916 0.990561154839836 0
1009.30821365543 0.990560711677807 0
1009.29151571896 0.990560269445071 0
1009.27481798231 0.990559826644314 0
1009.25812044551 0.990559383810015 0
1009.24142310848 0.990558941155424 0
1009.22472597106 0.990558499109563 0
1009.20802903361 0.990558055746195 0
1009.19133229594 0.990557612991472 0
1009.17463575803 0.990557170309612 0
1009.15793941995 0.990556727380404 0
1009.14124328172 0.990556284310688 0
1009.12454734329 0.990555841421358 0
1009.10785160454 0.990555398926129 0
1009.09115606563 0.990554955861956 0
1009.07446072652 0.990554512871946 0
1009.05776558725 0.990554069741167 0
1010.07173670446 0.990533586584863 0.00099949999999982
1010.05505613932 0.99053314437409 0.00099949999999982
1009.00769343998 0.990552740596986 0
1008.99099909979 0.990552297759736 0
1008.97430495938 0.990551854674883 0
1008.95761101875 0.990551411663298 0
1008.94091727797 0.990550968296925 0
1008.92422373708 0.990550524790204 0
1008.90753039598 0.990550081570766 0
1008.89083725475 0.990549638103594 0
1008.8741443133 0.990549194923513 0
1008.85745157163 0.990548751709666 0
1008.84075902977 0.99054830835597 0
1008.82406668775 0.990547864861407 0
1008.80737454552 0.990547421546983 0
1008.79068260305 0.990546978305815 0
1008.77399086046 0.990546534603288 0
1008.75729931784 0.990546090546103 0
1008.74060797496 0.990545647311009 0
1008.72391683194 0.990545203614648 0
1008.70722588869 0.990544760205231 0
1008.69053514525 0.990544316655272 0
1008.67384460173 0.990543872644394 0
1008.65715425807 0.990543428813384 0
1008.64046411415 0.990542985482831 0
1008.62377417015 0.990542541370488 0
1008.60708442594 0.990542097759515 0
1008.59039488164 0.990541653686604 0
1008.57370553722 0.99054120968786 0
1008.55701639257 0.990540766082096 0
1008.5403274478 0.990540322015746 0
1008.52363870278 0.990539878450238 0
1008.50695015764 0.990539434316317 0
1008.4902618124 0.990538990149154 0
1008.47357366694 0.990538546374837 0
1008.45688572125 0.990538102568303 0
1008.4401979755 0.990537658192328 0
1008.42351042968 0.990537213783284 0
1008.40682308365 0.990536769875619 0
1008.39013593747 0.99053632571912 0
1008.37344899111 0.990535881637 0
1008.35676224467 0.9905354372 0
1008.34007569808 0.990534992943606 0
1008.32338935135 0.990534548653048 0
1008.30670320454 0.990534104115025 0
1008.29001725759 0.99053365975722 0
1008.2733315104 0.99053321579377 0
1008.25664596316 0.990532771047809 0
1008.23996061559 0.990532327337882 0
1008.22327546802 0.990531882417134 0
1008.20659052029 0.990531437998151 0
1008.18990577252 0.99053099311749 0
1008.17322122461 0.990530548631499 0
1008.15653687658 0.990530104004026 0
1008.13985272836 0.990529659663494 0
1008.12316878008 0.990529214755371 0
1008.10648503166 0.990528770134269 0
1008.08980148299 0.990528325906811 0
1008.07311813431 0.990527880790713 0
1008.05643498558 0.990527435747338 0
1008.03975203676 0.990526990884108 0
1008.02306928775 0.99052654630832 0
1008.00638673859 0.990526101591777 0
1007.9897043894 0.990525656413946 0
1007.97302223991 0.990525212165106 0
1007.95634029046 0.990524766705301 0
1007.93965854098 0.99052432142642 0
1007.9229769913 0.990523876755768 0
1007.90629564151 0.990523431729942 0
1007.88961449171 0.990522986349436 0
1007.8729335416 0.990522542004791 0
1007.85625279142 0.990522096771531 0
1007.83957224121 0.990521651396933 0
1007.82289189083 0.990521206416562 0
1007.80621174045 0.990520760867947 0
1007.78953178984 0.990520316140608 0
1007.77285203911 0.990519870952282 0
1009.27896561309 0.990490815659169 0.00099949999999982
1009.26230036567 0.99049037110062 0.00099949999999982
1007.72282593164 0.990518534992684 0
1007.70614698047 0.99051808966971 0
1007.68946822919 0.990517644312566 0
1007.67278967772 0.990517199242693 0
1007.65611132617 0.990516753711432 0
1007.63943317456 0.990516308146695 0
1007.62275522298 0.990515862226747 0
1008.04444384536 0.990507417745456 0.00099949999999982
1008.44947747243 0.990498985374171 0.00199799999999994
1008.43282875735 0.990498541307945 0.00199799999999994
1007.99446664772 0.990506083774609 0.00099949999999982
1007.53940504523 0.990513635204279 0
1007.52272829267 0.990513189616996 0
1007.50605174003 0.990512743888984 0
1007.4893753872 0.990512298554851 0
1007.47269923441 0.990511852331702 0
1007.45602328152 0.990511406610191 0
1007.43934752848 0.990510961068038 0
1007.42267197544 0.990510514957723 0
1007.40599662227 0.990510069240808 0
1007.38932146907 0.990509623169717 0
1008.80962680833 0.990481978762643 0.00099949999999982
1008.79296616154 0.990481533008435 0.00099949999999982
1007.33930916502 0.990508285953758 0
1007.76563951044 0.990499758715876 0.00099949999999982
1007.30596675126 0.990507393789576 0
1007.28929279752 0.990506947195312 0
1007.2726190436 0.990506501529687 0
1007.25594548964 0.990506055295638 0
1007.23927213564 0.990505609027878 0
1007.22259898148 0.990505163154126 0
1007.2059260273 0.990504716818733 0
1007.18925327306 0.990504270556676 0
1007.17258071875 0.990503824261019 0
1007.15590836443 0.990503377824445 0
1007.13923621008 0.990502931354217 0
1007.1225642557 0.990502484850699 0
1007.10589250128 0.990502038418914 0
1007.08922094676 0.990501592168118 0
1007.07254959214 0.990501145883457 0
1007.05587843754 0.990500699137809 0
1007.03920748284 0.990500252785631 0
1007.02253672819 0.990499805865424 0
1007.00586617345 0.990499359445855 0
1006.98919581865 0.990498912884879 0
1006.97252566374 0.990498466504657 0
1006.95585570892 0.990498019342698 0
1006.93918595399 0.990497572894607 0
1006.92251639907 0.990497125985458 0
1006.90584704407 0.990496679363378 0
1006.88917788909 0.990496232386304 0
1006.87250893397 0.990495785909766 0
1006.85584017879 0.990495339186378 0
1006.83917162369 0.990494891894014 0
1006.8225032685 0.990494445210004 0
1006.80583511324 0.99049399838471 0
1006.78916715802 0.990493551205556 0
1006.77249940273 0.990493104313046 0
1006.75583184748 0.990492657065075 0
1006.73916449227 0.99049220978443 0
1006.722497337 0.990491762790732 0
1006.70583038167 0.990491315869883 0
1006.68916362631 0.990490868701593 0
1006.67249707089 0.990490421712964 0
1006.65583071548 0.990489974369994 0
1006.47550280013 0.990487098017228 0.00099949999999982
1006.62250471374 0.990489080399832 0
1006.60583895828 0.990488632527845 0
1006.58917340278 0.990488185263328 0
1006.57250804726 0.99048773796577 0
1006.55584289162 0.990487290954052 0
1006.53917793594 0.99048684369509 0
1006.52251318032 0.990486395975031 0
1006.50584862463 0.990485948755086 0
1006.48918426901 0.990485500967295 0
1006.47252011332 0.990485053680021 0
1006.45585615771 0.990484605824631 0
1006.43919240203 0.990484158469658 0
1006.42252884638 0.990483710760687 0
1006.40586549067 0.990483263337959 0
1006.38920233499 0.990482815561122 0
1006.37253937939 0.990482367536341 0
1006.35587662363 0.990481920439996 0
1006.33921406805 0.990481472027163 0
1006.32255171236 0.990481024648963 0
1006.3058895568 0.99048057638257 0
1006.28922760109 0.990480129150761 0
1006.34458298729 0.990477982242624 0.00099949999999982
[truncated: 19,294,820 more chars]
