# Supplementary material for: Down the Penrose stairs, or how selection for fewer recombination hotspots maintains their existence
Source: eLife. 2023 Oct 13;12:e83769. doi: 10.7554/eLife.83769 (PMC10703446; doi:10.7554/eLife.83769)
Supplement: Figure 5—source data 1. — The first two columns represent population size (N) and the dissociation constant at hotspots (k1) respectively. The remaining 50 columns describe the distribution in bins, with each bin corresponding to a range of 100 initial hotspots (e.g., the first column represents the probability of drawing an allele from the population at random which initially began with between 1 and 100 hotspots). This data was used to generate Figure 5. [file elife-83769-fig5-data1.zip]

Archive with 1 entries (1 files):
- n1i.table.txt
