# Supplementary material for: Down the Penrose stairs, or how selection for fewer recombination hotspots maintains their existence
Source: eLife. 2023 Oct 13;12:e83769. doi: 10.7554/eLife.83769 (PMC10703446; doi:10.7554/eLife.83769)
Supplement: Figure 5—source data 1. — The first two columns represent population size (N) and the dissociation constant at hotspots (k1) respectively. The remaining 50 columns describe the distribution in bins, with each bin corresponding to a range of 100 initial hotspots (e.g., the first column represents the probability of drawing an allele from the population at random which initially began with between 1 and 100 hotspots). This data was used to generate Figure 5. [file elife-83769-fig5-data1.zip › n1i.table.txt]

1000 5 2.82166899312139e-06 4.90104067602941e-06 9.10586074390556e-06 4.20781371348965e-05 0.000287977593848355 0.00141351926946796 0.00594792961523537 0.0127255862628307 0.0253647362466516 0.0401607391719448 0.0492822608764732 0.0618055801714094 0.0652159953011208 0.0714398588146977 0.0715409863535545 0.067529561792401 0.075173203800816 0.066171245060041 0.0641731130809636 0.0507950695187911 0.0420189656353149 0.0472975137753392 0.038237457579347 0.0356713438980632 0.0242128045249342 0.0193718219339959 0.0143678626358189 0.0151682508691504 0.00573056695133086 0.00578911771545543 0.00592055295010392 0.00508351076828466 0.00242080115519057 0.00347469433911869 0.00208350721192032 0.00152638708520906 0.000590224527115421 9.27081925734049e-06 9.29184157765274e-06 0.000617595194155982 0.000614956197946208 7.22589009922529e-06 0.000645111423414442 6.94344979574736e-06 6.78566939168364e-06 6.77042515941078e-06 6.34291464553141e-06 6.15201773687913e-06 5.93034235926239e-06 5.97062097297836e-06
1000 20 1.15646605146221e-06 1.53094334370765e-06 1.99400165250967e-06 2.65082806071008e-06 3.52589477123062e-06 5.95384162897661e-06 0.000321009373950601 0.00432180557653459 0.0124546880511594 0.024991159007241 0.0407202556627314 0.0534979661829709 0.0770649615660752 0.078247362783906 0.0830690396728239 0.0915583284284322 0.0932677191087861 0.0751359583104744 0.0791694239741801 0.0644578338254729 0.0503433100791673 0.0468928142811111 0.0347398109835989 0.0247868903972493 0.0208233314517471 0.0137591539018085 0.0133683649615348 0.00491363469156744 0.00391105053591506 0.00419644957939044 0.00193671252939812 0.00132440665298699 0.000658015274576832 3.89327974353461e-06 3.76052919004355e-06 3.51911637692515e-06 3.4505286242802e-06 3.38482618814936e-06 3.23318011070941e-06 3.15882772361529e-06 3.01894685918225e-06 2.89282273599453e-06 2.93409895830954e-06 2.87015610536124e-06 2.77159145377008e-06 2.66909373386067e-06 2.60174168849619e-06 2.58533357531899e-06 2.55057380935841e-06 2.43653282386626e-06
1000 35 8.38155782230033e-07 9.90564284454322e-07 1.17699930800936e-06 1.38130440391162e-06 1.63127546291853e-06 1.87138668901235e-06 2.20792872063573e-06 0.000115867925456324 0.000162278730852506 0.00466150624626414 0.00896640108594104 0.0191972610052135 0.0335313733630289 0.0443060150568234 0.0579307748948156 0.0739488520909834 0.0735740763767194 0.0752294578353959 0.0798713994937501 0.0826387756757557 0.0785789100032612 0.074126472887815 0.0605561959410601 0.0620268919796371 0.036578338572328 0.0461951349762631 0.0266166278329137 0.0166143605713935 0.0175545245832944 0.005121112279723 0.0082019621535286 0.00384845615207002 0.00314461958389828 0.00326196680822039 0.000791661347214868 2.62016811478e-06 0.00169351028036458 0.00091718586825372 2.48566167787123e-06 2.33938982687595e-06 2.23999367309855e-06 2.20244192657499e-06 2.16426231804885e-06 2.12327532655578e-06 2.0672696360138e-06 2.04275302450553e-06 1.9581016299861e-06 1.90267181287324e-06 1.92388315084565e-06 1.8609109914598e-06
1000 50 7.21632521424441e-07 8.07585978769883e-07 9.17363046432796e-07 1.01375383792555e-06 1.14129658073284e-06 1.26779699057275e-06 1.39630404142278e-06 1.5456697554547e-06 1.75067524329744e-06 1.91938113543978e-06 0.000883174545109587 0.00165041524180751 0.00536869728195953 0.0119895849990663 0.0163371897628005 0.0362384714766021 0.0449861597100964 0.0537033160563521 0.0655071696005572 0.0746286153427725 0.0680637932014967 0.0778853471793253 0.0758104680929452 0.0649897813178002 0.0567990298506039 0.0661819638577653 0.0448876594867596 0.055157189872116 0.0455374319028804 0.0318031528011572 0.0177537781539454 0.0254986306132278 0.0158009902168916 0.0122504765473957 0.00791656594018209 0.00898155075155227 0.0080945564142316 0.00210197417975461 0.00210214974983948 0.00105998405790782 2.02623326874897e-06 1.95971602019042e-06 1.92950837052771e-06 1.86613612662309e-06 1.83604651466686e-06 1.789715714555e-06 1.75397229652243e-06 1.72916037049309e-06 1.68949770047765e-06 1.67034958372014e-06
10000 5 3.03115098032234e-06 5.35335640742823e-06 1.37516415813302e-05 0.00011590409491131 0.000838913747643196 0.00462873605464066 0.0142007638260124 0.0286250737033765 0.0534590192982646 0.0717159800090754 0.0852256278079118 0.0916713389542546 0.106438438165655 0.0983140682355743 0.0872359760636234 0.0745868314390709 0.069926401324623 0.0513370743030898 0.0441928123427552 0.0315240994911893 0.0294558693188342 0.0169137631180418 0.0121953779930334 0.0114892909121463 0.00604864900115579 0.00237904995290583 0.00289553817661572 0.00301969158889136 0.000445253116499435 0.00045180622106969 0.000479693022639627 1.50721355080315e-05 1.30816757147909e-05 1.06680113257789e-05 1.13705623370497e-05 9.67637298018251e-06 9.89913520479398e-06 9.25134508935248e-06 8.72731287726268e-06 8.37875730355344e-06 8.00968916007869e-06 7.61902567776403e-06 7.75844870781636e-06 7.21600541861921e-06 7.11903053884078e-06 6.845574307049e-06 6.83550915792705e-06 6.58533146052329e-06 6.51474732568859e-06 6.19389743090064e-06
10000 20 1.18307180558559e-06 1.56016651284623e-06 2.05698246579317e-06 2.69821677416523e-06 3.8185301840447e-06 8.80267349242053e-06 0.000293660440016918 0.00366884209858871 0.0150296608931809 0.0329285995319552 0.0515885163166095 0.0668275515334007 0.0816894581802142 0.100212421228312 0.102319299436416 0.104623427572401 0.0851341197187099 0.0890255840960332 0.0687499698025631 0.0591159597988804 0.0424650606930707 0.0320777150331976 0.0272052102734986 0.0164263178365611 0.0070645793891354 0.00323810701604426 0.00603557981723602 0.00227491127505407 0.000607273192896883 0.000607832409026376 5.66580034745157e-06 4.94127107906422e-06 4.63893010628081e-06 4.31810982782296e-06 4.02122619384984e-06 0.000704419449161622 3.69772227353479e-06 3.54628962675286e-06 3.40825317578907e-06 3.31092963306013e-06 3.21411240009246e-06 3.02356382210927e-06 3.00720581424888e-06 2.84214883207259e-06 2.87171291943759e-06 2.74954617759208e-06 2.7334763460385e-06 2.65483023019493e-06 2.59879594831447e-06 2.55940184692816e-06
10000 35 8.43791482954602e-07 9.97378056748627e-07 1.1764229591238e-06 1.40869818437194e-06 1.6348770205589e-06 1.95111869698352e-06 2.34488818912506e-06 2.81855320159921e-06 0.000169298967844161 0.00235533491618771 0.00871822003571004 0.0231856824222664 0.0348381525208834 0.049929839726604 0.0728089428228011 0.0716565335762151 0.0915625915892475 0.0916485641326988 0.101796324251789 0.0809784848028162 0.0835528159621232 0.0731469424537428 0.0625751388369098 0.0385399858530679 0.0343227461749698 0.0238150442417852 0.0212509636803387 0.00990051602909206 0.0123986011875177 0.00526548746222228 0.00154039385993636 0.00238693308110975 0.00160210409987816 3.31881936542336e-06 3.12642685351143e-06 2.89123152595197e-06 2.82426931688441e-06 2.62590850813057e-06 2.60357843171706e-06 2.43681036798315e-06 2.39525244859172e-06 2.32731753923403e-06 2.26276306360067e-06 2.19642930698394e-06 2.16329345100992e-06 2.0942637534656e-06 2.05100861216877e-06 1.99455596940463e-06 1.95513959180423e-06 1.91451634532534e-06
10000 50 7.19902600095006e-07 8.1589735635319e-07 9.07668888009835e-07 1.01767898281053e-06 1.14443980012989e-06 1.27903631107932e-06 1.44040394089929e-06 1.63585773912483e-06 1.79360288752982e-06 2.05960396063074e-06 0.00031296830282113 0.000691138914196037 0.00375556330616993 0.0106558752323745 0.0185685906349978 0.0270539007273427 0.0578833245593601 0.0609888268152494 0.0700958162224913 0.0638139968247723 0.0885105159792474 0.0916154484462442 0.0831592908828409 0.0828476236696137 0.0756564833180949 0.0742780416134176 0.0491299926320065 0.0398154041454668 0.032513032708645 0.016622137326389 0.0188657316637099 0.0184581670606773 0.00664271970579595 0.00484645754444666 0.00101725971613079 2.64135164763458e-06 0.00104649467905219 2.67127666823457e-06 2.47398860081272e-06 2.23368331627838e-06 0.00111524880960735 2.12324068638336e-06 2.01567361387468e-06 2.01028494749121e-06 1.93341384933862e-06 1.90311236300838e-06 1.8443116199076e-06 1.81269450599879e-06 1.73237313947804e-06 1.73906141362177e-06
1e+05 5 2.9092504776552e-06 5.37317269662975e-06 1.00077151573332e-05 2.5757309096083e-05 0.000224993756243729 0.00662602741026909 0.0361011908696577 0.0695001999214574 0.09949773125416 0.121703470779086 0.139043134232815 0.146095345914921 0.128170126611795 0.10763470599733 0.0793520909744743 0.0465770926548516 0.0153315499563448 0.00319630041632917 0.00043332081059044 5.72719038128503e-05 5.04245888142262e-05 3.71866996973464e-05 2.99946519198502e-05 2.47072498954668e-05 2.22195423808191e-05 1.9931501742766e-05 1.6976498772803e-05 1.48028163642666e-05 1.46164422117758e-05 1.34219811450548e-05 1.19160531115739e-05 1.17072297361907e-05 1.08166572234055e-05 1.05739620028974e-05 1.03232163438521e-05 9.41198470568772e-06 8.9458453133475e-06 8.77683810689863e-06 8.3940772564966e-06 8.00000378985443e-06 7.67533410389341e-06 7.30675002575271e-06 7.25398515145446e-06 7.11926781290176e-06 6.76024825577596e-06 6.72827051382985e-06 6.59983351739066e-06 6.31670809449962e-06 6.25988899935293e-06 6.23096142356067e-06
1e+05 20 1.19261804013468e-06 1.6149642101823e-06 2.23901786165577e-06 3.36230883276726e-06 5.74362183395905e-06 1.7063101356866e-05 0.000127568356804243 0.000917277579306922 0.00412607056618369 0.0172256155138215 0.0532648830469436 0.106030154503303 0.123124748716557 0.13759052044895 0.137253524915349 0.117699593389626 0.0923292067164976 0.0776124453111769 0.0603018295532868 0.0316069767163515 0.0195434822195489 0.0106257527292198 0.00606752099128554 0.00243125234144879 0.00066146005843638 0.00122273543018905 4.32345540462839e-05 2.64285954187987e-05 1.87037226242487e-05 1.37459069332158e-05 1.12787283139267e-05 1.00572203273569e-05 7.92859282954653e-06 7.24712738645225e-06 6.58829216800131e-06 6.095514625182e-06 5.52066050647494e-06 4.93688193301771e-06 4.79741157046157e-06 4.49628074176514e-06 4.14399784323972e-06 4.03688438073498e-06 3.75383652592037e-06 3.69575454995944e-06 3.48015924856593e-06 3.41434514581517e-06 3.33121027883509e-06 3.13019098670178e-06 3.08082340771277e-06 3.03857178603072e-06
1e+05 35 8.45582023829036e-07 1.01876532729743e-06 1.21911730667152e-06 1.49278269757464e-06 1.81473750897377e-06 2.32763129384594e-06 3.11553890022214e-06 5.37002283556557e-06 1.31150761011743e-05 0.000286008694550438 0.00231025201003453 0.00809251687485656 0.0314698176802637 0.0605145461809799 0.0812750724050058 0.0997739351069959 0.12157622208356 0.117332247500472 0.10992914463355 0.105764066566871 0.0842948435272366 0.0682684782659052 0.0477048990719343 0.0285848535946209 0.0189266900161715 0.00664402326433196 0.00385574490781431 0.00161495167238882 0.00161145973129025 3.27557720603437e-05 2.21328958054933e-05 1.1056140611269e-05 9.96336164883674e-06 8.69756143468484e-06 6.58161373879399e-06 5.44541491088444e-06 4.49690201763919e-06 4.48137305870104e-06 3.80227019747442e-06 3.61265164565807e-06 3.1419253263282e-06 3.22000626029341e-06 2.94945986539448e-06 2.87887532528926e-06 2.6989338637053e-06 2.50089662350815e-06 2.45615233509645e-06 2.4484018600995e-06 2.31693787906568e-06 2.26941070198057e-06
1e+05 50 7.23937901358114e-07 8.1597141436606e-07 9.33021338637552e-07 1.06375548787428e-06 1.20652783501598e-06 1.38757681141589e-06 1.61953062467859e-06 1.86796070880706e-06 2.29794777768698e-06 3.2060507066721e-06 5.0590571696351e-06 1.04391416168784e-05 2.98658069864004e-05 0.00393710129296098 0.011950278199586 0.0252912323055363 0.0508608506096688 0.0652887954214745 0.0811145377707223 0.102611614439288 0.123836445594206 0.0981037421429949 0.103270923132159 0.0992248191212202 0.0795633114189489 0.0503055515946918 0.0433058530613979 0.0330309066018468 0.0156315407946228 0.00755428760259961 0.00289709167546288 4.47497376744999e-05 0.00202654907396014 2.0151689288734e-05 1.15762263102665e-05 8.74484176301237e-06 7.43977630806255e-06 5.79378124831527e-06 4.6462943839181e-06 4.49890596088927e-06 3.63341573244629e-06 3.30018225417121e-06 2.87018718515978e-06 2.73828101665534e-06 2.60797287442206e-06 2.40628755876589e-06 2.2911216654674e-06 2.29677575841927e-06 2.212200368021e-06 2.12418292103618e-06
1e+06 5 2.66921513490627e-06 4.80053603424155e-06 8.99907640583408e-06 1.95716877930111e-05 8.42702236982483e-05 0.00623780949554004 0.0387693780489513 0.0780574893120266 0.121220796141487 0.138844181075848 0.154214503207699 0.157391541761706 0.129189269628378 0.101175276995844 0.0588024237003213 0.0147084589935342 0.000449031673846268 0.000388355103595478 5.61360895360778e-05 4.07766777057515e-05 3.28499623797243e-05 2.69142431044057e-05 2.39594033496597e-05 1.92337734335215e-05 1.74051160136362e-05 1.57291296587114e-05 1.49386274726336e-05 1.31685400065443e-05 1.23366568748498e-05 1.14718972124867e-05 1.08469828722653e-05 1.01026263463939e-05 9.49894501581028e-06 8.88905554239364e-06 8.77050624023393e-06 8.37093287038873e-06 7.7817278638377e-06 7.48574299273691e-06 7.24620797763784e-06 7.23941125241438e-06 6.73557872021655e-06 6.56366661663379e-06 6.25959374261614e-06 6.49323092192485e-06 5.86459489917317e-06 5.99526419382266e-06 5.69133346045033e-06 5.58355881960215e-06 5.50834439643712e-06 5.32670066360217e-06
1e+06 20 1.26382217960149e-06 1.77679829125325e-06 2.51488051770162e-06 3.68045349704614e-06 5.46812883581747e-06 8.24975885035154e-06 1.44363144761431e-05 3.24779045021995e-05 8.96519834976697e-05 0.00601244695202542 0.0459855324599349 0.0959375543041125 0.161848963078283 0.184519824683932 0.202014949853952 0.169053998845446 0.102712651349093 0.0312575776229093 0.000158371230956098 6.32286269989945e-05 4.17533117700437e-05 2.84659189165981e-05 2.16932359365759e-05 1.84461694236236e-05 1.55864693105861e-05 1.26205430960338e-05 1.1390849102094e-05 1.03790398387754e-05 9.19847644113146e-06 8.32060756467959e-06 7.72723484160426e-06 7.19131939250948e-06 6.79792684443846e-06 6.24974723445229e-06 6.04732861807128e-06 5.48721463639631e-06 5.34190551629129e-06 5.0208427358763e-06 4.82061471928944e-06 4.69797510909805e-06 4.29000387955022e-06 4.23423352730898e-06 4.04193844008618e-06 4.02803332807162e-06 3.83240637054147e-06 3.70790594975852e-06 3.6760363204539e-06 3.51869089381565e-06 3.50981057001506e-06 3.30515738194621e-06
1e+06 35 8.84815424892746e-07 1.12213816660836e-06 1.41986052511185e-06 1.90133518122521e-06 2.67071800736499e-06 4.20983331008906e-06 7.439866154528e-06 1.46649929900514e-05 3.26410697955843e-05 6.44112482459779e-05 0.000124781088801991 0.000274939680993174 0.000639025476084513 0.00383592206977433 0.0343453642280416 0.13292048093853 0.230448580871424 0.241877117115194 0.20660846958369 0.115731841987013 0.027038879184629 0.00450048317916107 0.000447768812802103 0.000248815546032767 0.000172700142762941 0.000135204987734211 8.8942997159936e-05 7.18951383884749e-05 6.11174471524684e-05 4.64760625604311e-05 3.72338882245739e-05 3.15577588123381e-05 2.50026241665961e-05 2.21713606611248e-05 1.7590264513038e-05 1.5543652569118e-05 1.29330105021294e-05 1.16992259515816e-05 1.03948739493192e-05 9.23671779092011e-06 8.22519503894048e-06 7.38244356152491e-06 6.52688288982462e-06 6.13119646877645e-06 5.50151198223942e-06 5.12001537523119e-06 4.72322206077578e-06 4.43766354173656e-06 4.31038278792067e-06 4.10569342169285e-06
1e+06 50 7.55926707242557e-07 8.89203504239583e-07 1.0681909216897e-06 1.31830597709287e-06 1.73327654820514e-06 2.60866023686898e-06 4.89726210736797e-06 1.35579632797435e-05 3.76659513638168e-05 0.000110636910247727 0.000312835750245062 0.000694125192181191 0.00150633482683315 0.00293294665658146 0.00697822708645328 0.0182032084626126 0.0407863996225684 0.0591670564457059 0.0822208507266175 0.11848953250792 0.132517375472883 0.103678379489322 0.110477080463595 0.10417738654645 0.0716847087232535 0.0551999360774009 0.0341548854456591 0.0244814607878506 0.0121984276353643 0.00530701395761986 0.00597846185272296 0.00298515860401548 0.00134144591990492 0.00105282723585981 0.000828099199674234 0.000537346204357412 0.000412626267862919 0.000327526994417482 0.000270985453606328 0.0002289436580958 0.00016418907170754 0.000123326367737757 9.78781576256887e-05 7.41974875217801e-05 6.02879731807052e-05 4.81495858381384e-05 4.05124872768631e-05 3.19704188583441e-05 2.86997998582696e-05 2.40637318651725e-05
