# Supplementary material for: Down the Penrose stairs, or how selection for fewer recombination hotspots maintains their existence
Source: eLife. 2023 Oct 13;12:e83769. doi: 10.7554/eLife.83769 (PMC10703446; doi:10.7554/eLife.83769)
Supplement: Figure 5—source data 2. — The first two columns represent population size (N) and the dissociation constant at hotspots (k1) respectively. The remaining 100 columns describe the distribution in bins, with each bin corresponding to a range of 50 initial hotspots (e.g., the first column represents the probability of drawing an allele from the population at random which would ultimately leave the population with between 1 and 50 hotspots). This data was used to generate Figure 5. [file elife-83769-fig5-data2.zip › n1e.table.txt]

1000 5 1.20524836409209e-06 1.61642062902931e-06 2.06607948037779e-06 2.83496119565162e-06 3.56559032807965e-06 5.54027041582592e-06 8.94383427514553e-06 4.98746799290257e-05 0.000158203140504861 0.00281341579936945 0.0201592759142503 0.0721398903449167 0.168025372361953 0.234918018799822 0.232459666792478 0.154698825350421 0.0715530514073869 0.0304089206277295 0.0101392066287593 0.00117284177632038 0.000352903637111545 0.000231277027914879 1.94989571011241e-05 2.09083925763682e-05 2.13596614522483e-05 2.60782413481647e-05 2.05636333233508e-05 1.84861576693321e-05 1.84278907815329e-05 1.92809677796709e-05 1.69917328991256e-05 1.63336808725383e-05 1.43608548130414e-05 2.01153924936084e-05 1.64931333020783e-05 1.75233289989331e-05 1.62613017697145e-05 1.44288398489138e-05 1.21858356727751e-05 1.27547243408009e-05 1.46579213393757e-05 1.12948740973985e-05 1.29560794088017e-05 1.09953015328802e-05 1.10658126072413e-05 1.06478202383877e-05 1.07915704286763e-05 9.94214148612287e-06 9.8356658637783e-06 1.07757941882973e-05 1.11668561468184e-05 9.54635545562216e-06 1.11528239330128e-05 8.53362802492726e-06 8.51475373734408e-06 8.66118196843735e-06 8.98338687779944e-06 7.27758288685641e-06 7.21160188151901e-06 6.34040460728654e-06 7.45328356396721e-06 7.10341823314965e-06 6.41556175243867e-06 5.03311868847171e-06 6.29535792092054e-06 5.77016191862987e-06 5.36007967030098e-06 5.30689285990578e-06 5.26875827885794e-06 4.79483305776836e-06 4.94245930711557e-06 4.5352071019074e-06 4.64524677855664e-06 4.3874728509146e-06 4.5372151325033e-06 4.7336041248372e-06 5.06174912470708e-06 4.23009245294567e-06 4.50835869282436e-06 3.9570102920556e-06 3.71882866293691e-06 3.64447353000485e-06 3.63250534764841e-06 3.59338475157689e-06 3.6421234941979e-06 3.61238504107993e-06 3.49124919536091e-06 3.45220060038645e-06 3.46515679779705e-06 3.32051259388659e-06 3.39442172002294e-06 3.37600343938784e-06 3.11211741861724e-06 3.23079722691418e-06 3.18202848383606e-06 2.96998925304307e-06 2.99323960730337e-06 2.93710275195902e-06 3.01412192548245e-06 2.95649904749592e-06
1000 20 5.41987611697085e-07 6.14478439765123e-07 7.14464754586721e-07 8.16478589120929e-07 9.22685430398082e-07 1.07131622211159e-06 1.22625751896612e-06 1.42457054174396e-06 1.60085478279219e-06 0.000482336612076571 0.00352186515778252 0.115325321115338 0.374370470259901 0.374191163900743 0.120524033606476 0.0106189869177578 0.000699298909135955 5.49317275415544e-06 6.36927721884841e-06 5.59732008329848e-06 5.87141515450625e-06 6.05453177707123e-06 5.69988178805089e-06 5.87371261027527e-06 5.56706924924316e-06 5.53682641329323e-06 5.3331226674925e-06 6.01426531555984e-06 5.49126520602345e-06 5.66605780041921e-06 5.01168681056898e-06 5.33836142651325e-06 5.05113546580576e-06 4.58164468075575e-06 5.38970526396929e-06 4.62432257103776e-06 4.95625394173988e-06 4.97894056763661e-06 4.83475872203805e-06 4.70817270826491e-06 4.83551854204869e-06 4.14132698506174e-06 3.98674360342275e-06 3.86213512120362e-06 4.09241057258707e-06 3.95042620644035e-06 3.62810455934652e-06 3.97662600012313e-06 3.49823532331687e-06 3.56834671503579e-06 3.50993055290174e-06 3.23695121739381e-06 3.28851700227401e-06 2.94696990938457e-06 3.11958501959192e-06 2.83759181932615e-06 2.40706780366406e-06 2.51694977436111e-06 2.46751948361609e-06 2.59248388152441e-06 2.55868388820886e-06 2.2315213878367e-06 2.21252388804428e-06 2.15114242834238e-06 2.02551418768792e-06 2.17352112718216e-06 2.02194103411155e-06 1.87133870942306e-06 1.89393135758163e-06 1.86659783246192e-06 1.75877937295167e-06 1.76033700397348e-06 1.75103720694848e-06 1.69949141733172e-06 1.68991368614493e-06 1.69491250200443e-06 1.61726289596939e-06 1.61591721474002e-06 1.5999150054106e-06 1.55891271820469e-06 1.514323280738e-06 1.50462357844424e-06 1.44347406379823e-06 1.4493486721963e-06 1.43876517925858e-06 1.49533377905096e-06 1.44368601359067e-06 1.42647009177057e-06 1.40448529962052e-06 1.36710615414956e-06 1.32930110956738e-06 1.33979262429329e-06 1.32464021365999e-06 1.2771014748362e-06 1.31774184777389e-06 1.2675917275451e-06 1.27106690433062e-06 1.27950690502779e-06 1.23974632368138e-06 1.19678650018489e-06
1000 35 4.04693052750241e-07 4.33462729479792e-07 4.77533043291252e-07 5.1303124116307e-07 5.67193336907672e-07 6.09805971101685e-07 6.59908958995231e-07 7.21395444916394e-07 7.74283820611182e-07 8.56991642307345e-07 0.073027174717917 0.523267419507456 0.368162857244612 0.0353835194109324 1.28961455636968e-06 1.37625351404376e-06 1.53337298084789e-06 1.61474909523923e-06 1.73150743299235e-06 2.2978309610748e-06 2.15829362990334e-06 2.52080995265244e-06 2.18816706403869e-06 2.51476328164673e-06 2.40433355293232e-06 2.7349428884995e-06 2.30279387027988e-06 2.54266914823261e-06 2.54074557101452e-06 2.58863304585439e-06 2.73973583506058e-06 2.68739133982662e-06 2.45881557835976e-06 2.50237000555764e-06 2.73927793570201e-06 2.57829131885652e-06 2.79580951066016e-06 2.4938538773125e-06 2.55449254957413e-06 2.53132764097586e-06 2.46652788327677e-06 2.54868182670951e-06 2.41423737617679e-06 2.27527191931341e-06 2.3212478142983e-06 2.36164893455967e-06 2.49829290166193e-06 2.46354653854479e-06 2.28753922308988e-06 2.22888411486187e-06 2.24401678886029e-06 1.94235909002977e-06 2.14086346087001e-06 2.0846518155947e-06 1.99833078804295e-06 2.04452063600323e-06 1.89918257976975e-06 1.89992841584287e-06 1.79417365961899e-06 1.87745335562324e-06 1.7486136732218e-06 1.68987058433101e-06 1.6291219362409e-06 1.64821174050397e-06 1.57052281570738e-06 1.60253977871778e-06 1.5368522161488e-06 1.53675223812291e-06 1.35734167066677e-06 1.43593839593842e-06 1.29493538690744e-06 1.32523272787256e-06 1.28246212839764e-06 1.39503938510813e-06 1.27677537828513e-06 1.15778953011522e-06 1.25225476765582e-06 1.23340691021541e-06 1.19706289824457e-06 1.14232692863137e-06 1.14154110134789e-06 1.09845257175065e-06 1.1010360039396e-06 1.10140592263539e-06 1.06127074392288e-06 1.10299157412597e-06 1.06801926067033e-06 1.05525606588546e-06 1.04841157023316e-06 1.01885806578065e-06 1.01796426222921e-06 1.02478876227633e-06 9.92941761909941e-07 9.65159868076164e-07 9.47199815505632e-07 9.55471997367611e-07 9.76173447407994e-07 9.47709703437661e-07 9.37531940402255e-07 9.2337905105754e-07
1000 50 3.51724356354835e-07 3.69908165069606e-07 3.91254984190149e-07 4.16330994579734e-07 4.42585381394999e-07 4.74777665037797e-07 4.91262931162752e-07 5.22490906762803e-07 5.54211039579692e-07 0.00430044389246098 0.254664420643775 0.637443022379571 0.102722160656814 0.000754653929926526 7.58574322273627e-07 7.87095433181073e-07 8.48867165811427e-07 9.01808077486009e-07 8.99315281176338e-07 1.02006585426345e-06 1.03705928271798e-06 1.1165706821845e-06 1.16297950722098e-06 1.32415699445699e-06 1.36812503980021e-06 1.26316751171193e-06 1.43920774676861e-06 1.55247192837034e-06 1.6395917583069e-06 1.74370901797619e-06 1.72711571734022e-06 1.63379390621587e-06 1.74732017153875e-06 1.74694005011111e-06 1.62573933322812e-06 1.71981538529047e-06 1.74070405805875e-06 1.74985298063028e-06 1.74113219482462e-06 1.71262308775173e-06 1.72679761572446e-06 1.77028150640721e-06 1.65625508131112e-06 1.7530860134043e-06 1.70741942547126e-06 1.74013987783457e-06 1.79658991047798e-06 1.65715536890289e-06 1.56862708904497e-06 1.59875871442215e-06 1.5780861106759e-06 1.62579335048362e-06 1.55630315223311e-06 1.59420726048595e-06 1.49391522276217e-06 1.53027083635715e-06 1.43447823595315e-06 1.47671572848107e-06 1.55353226708954e-06 1.53427611582101e-06 1.36210711740896e-06 1.29091437529045e-06 1.40703747015584e-06 1.388313488886e-06 1.39050018741447e-06 1.34055223182277e-06 1.39267488210838e-06 1.26776698098636e-06 1.28764333037367e-06 1.29402336844072e-06 1.14514380970836e-06 1.16366572642982e-06 1.17711002113366e-06 1.192482931923e-06 1.1567755253941e-06 1.11427794978411e-06 1.07260863875856e-06 1.08306998057499e-06 1.02360098354049e-06 1.12285468957509e-06 9.9451569240886e-07 1.03171757634011e-06 9.77428233916962e-07 9.82287786273456e-07 9.8585492577598e-07 9.43653444751732e-07 9.32357836433589e-07 9.33778290189502e-07 9.04640982441463e-07 9.314055322254e-07 8.92867221380132e-07 8.96848493174873e-07 8.7010194914277e-07 8.83870347379656e-07 8.65208385921698e-07 8.63951984571398e-07 8.40610528275299e-07 8.48887172202355e-07 8.34040429494431e-07 8.36309154225705e-07
10000 5 1.31261432994382e-06 1.71853665037852e-06 2.33196435872622e-06 3.02139204870201e-06 4.5212113474807e-06 1.05291446909256e-05 2.87159464989375e-05 0.000106175895119333 0.00606552282637649 0.0615178169293413 0.158901394229393 0.222767152697808 0.248199216386858 0.184358273064262 0.0969262668374028 0.0168796094832356 0.00107272736789247 0.000344115836231398 0.000190533214837249 0.000148150571091647 0.000186375589739537 0.000132261711476936 9.37657503827569e-05 0.000109966779726867 9.61168923630553e-05 7.63151454841842e-05 0.000109827879067847 8.0939345983289e-05 0.000114119029006216 9.52395411938977e-05 5.64220697358097e-05 0.000100268409122107 0.000115662251133362 5.83416972179398e-05 7.93399739737378e-05 8.1402997307755e-05 7.67672886345697e-05 4.38320732532804e-05 6.13134960413301e-05 7.37991384027183e-05 3.82306706624303e-05 5.26555204132583e-05 4.22706882253031e-05 2.42931930846254e-05 4.01576833901878e-05 2.82169360594312e-05 3.54556155831215e-05 2.89354924390711e-05 2.04726974448274e-05 1.58576574522908e-05 1.62046619242761e-05 1.18436883912718e-05 2.03579439371607e-05 9.77026567072893e-06 1.31619147073238e-05 1.07314343742031e-05 9.16011028666328e-06 9.57765686363015e-06 8.61166473415002e-06 8.21409434596545e-06 8.78540413859982e-06 9.02922932391111e-06 6.6671896031138e-06 8.40494590491767e-06 6.10533452601971e-06 6.97634118877115e-06 5.11061198976973e-06 5.55739933600916e-06 6.4365097547349e-06 4.9340525823148e-06 4.57761541042656e-06 5.09875756975595e-06 5.00010950153728e-06 4.89902570325669e-06 4.88192355586217e-06 4.36942153349031e-06 4.32578253737678e-06 4.4015303398859e-06 4.33108430314016e-06 4.04767300041328e-06 4.16101950870982e-06 3.84866965136886e-06 3.83234005270392e-06 3.78668562506011e-06 3.87761821309084e-06 3.88083049472551e-06 3.68307002848179e-06 3.53293539013742e-06 3.5544266550552e-06 3.56460388378558e-06 3.43101699905829e-06 3.4145573079907e-06 3.55540535020744e-06 3.28010380771961e-06 3.2556384303351e-06 3.32969303018819e-06 3.3413613179951e-06 3.17338600769348e-06 3.14392908489037e-06 3.04996834601026e-06
10000 20 5.5416103677853e-07 6.28910768807058e-07 7.2311640399422e-07 8.3705010885201e-07 9.55786752156695e-07 1.10119571363648e-06 1.25533201451914e-06 1.44288475964608e-06 1.70925372468659e-06 2.10927645935811e-06 0.022368882150735 0.244867211466692 0.528822374054382 0.202179448525962 0.000832788803777441 2.29890767609794e-05 4.59447891095478e-05 4.38239195575135e-05 3.04156663626528e-05 4.74065814368798e-05 3.19067606169596e-05 3.51839275939624e-05 3.33785110366715e-05 2.95786482733904e-05 2.87491607913679e-05 2.70514921544601e-05 3.26714864776988e-05 3.38354626005092e-05 2.01227991668843e-05 3.10797426457886e-05 2.50593953858602e-05 1.54984459787898e-05 2.17814219154432e-05 2.12155757296682e-05 2.26281959734258e-05 1.76434583014172e-05 1.53666953735184e-05 1.89438899079527e-05 1.66183251229847e-05 1.62999403345643e-05 1.81901847897248e-05 1.58440053926979e-05 1.36881264218344e-05 1.28149362023938e-05 1.78730987959094e-05 8.3107785501573e-06 1.10228558041905e-05 5.78954605531149e-06 6.05333544216115e-06 4.48219821741247e-06 7.46033224548715e-06 6.00942657863475e-06 5.07354600511609e-06 6.48177556264346e-06 6.49090514814127e-06 4.13099735205365e-06 4.12409512926059e-06 3.02782642998089e-06 2.85008168540738e-06 3.354546317831e-06 2.64319711303168e-06 3.02260323441989e-06 2.42655457071136e-06 2.51471650835285e-06 2.38692032240271e-06 2.2520097838781e-06 2.23801522197845e-06 2.08009460584451e-06 2.09472755831272e-06 1.92649863553712e-06 1.98791621092681e-06 1.92082116204802e-06 1.77649086049443e-06 1.92123141304036e-06 1.7901151958888e-06 1.75617443086406e-06 1.71074863927819e-06 1.69750453651087e-06 1.67343180877016e-06 1.63749782428996e-06 1.6325788148306e-06 1.58153358526186e-06 1.50737021196872e-06 1.51619361014054e-06 1.51023796646639e-06 1.49696784778249e-06 1.44019711534018e-06 1.40195171673241e-06 1.44363922122712e-06 1.42807369821047e-06 1.36991011361855e-06 1.37963606397352e-06 1.39233183126815e-06 1.34114451477035e-06 1.32315550906237e-06 1.33167472113256e-06 1.31423605212162e-06 1.28455989619286e-06 1.26881026053574e-06 1.29059158639242e-06
10000 35 4.01619143454063e-07 4.42172339500539e-07 4.77972113347313e-07 5.19405943401313e-07 5.60055208612247e-07 6.16367750511549e-07 6.76747220372871e-07 7.31950963999064e-07 7.82217152860344e-07 0.00201461601151967 0.237327726670256 0.678718990631836 0.0816018123600015 1.23704860621904e-06 1.33076207470607e-06 1.48779112689314e-06 2.27216383163099e-06 1.89678958304207e-06 4.02331656423787e-06 5.60519542907123e-06 3.9097468003221e-06 5.682971423463e-06 6.76571293715459e-06 7.47443517776429e-06 8.69164149864107e-06 9.91480010483235e-06 9.59331465318111e-06 6.63080180864285e-06 7.36795051472723e-06 6.9119242011356e-06 1.0020129936455e-05 1.02823587266045e-05 8.22817182624494e-06 1.20361393511475e-05 8.34176360601089e-06 6.3360235847107e-06 6.90632617086505e-06 6.29860464515464e-06 5.45402459447512e-06 6.86440799210691e-06 8.53909367268774e-06 6.73275520942301e-06 7.52291808276033e-06 6.19975147636916e-06 7.8824929566779e-06 5.93466062569519e-06 6.73345571374718e-06 6.38879357617065e-06 4.00657451089028e-06 6.13778486385337e-06 4.28640997686749e-06 5.0839841859545e-06 4.33608173777369e-06 4.08330375167765e-06 4.70329611170654e-06 3.20912238969977e-06 2.96398790650086e-06 2.66577721138029e-06 4.89534437577917e-06 2.97429732871167e-06 2.8052256064717e-06 2.94759610531536e-06 2.44116950632039e-06 1.89863891445787e-06 1.76357967931759e-06 1.76382185366966e-06 1.70786756969615e-06 1.61095179572721e-06 1.54157985178452e-06 1.58484700172691e-06 1.46874741648044e-06 1.42248410947154e-06 1.36359971598208e-06 1.46066960090233e-06 1.32403523175314e-06 1.30187327637743e-06 1.29947755158878e-06 1.30410088012828e-06 1.22150141310439e-06 1.21530895487876e-06 1.21110993181561e-06 1.18414251677611e-06 1.16055753690188e-06 1.16676000233215e-06 1.16433625737053e-06 1.09842680623014e-06 1.11371981634717e-06 1.08270949063677e-06 1.08419856268585e-06 1.07909488832407e-06 1.08145058429419e-06 1.01281316917141e-06 1.02983742568959e-06 1.02117118647918e-06 1.0031762311118e-06 9.91379738292832e-07 9.69107703666182e-07 9.86031888138051e-07 9.6606151057652e-07 9.4845483474882e-07
10000 50 3.50215255470606e-07 3.696873446244e-07 3.95945829309067e-07 4.19951527044122e-07 4.43662860617762e-07 4.64006027392073e-07 4.9833249307228e-07 5.19346489738252e-07 5.62491865397203e-07 0.0136946465145803 0.640332640574824 0.345773900156966 6.99164945294853e-07 7.41238995604434e-07 7.83004664411579e-07 8.52853074713254e-07 8.66415853388557e-07 9.27187034141265e-07 1.01418465994202e-06 1.04541930068872e-06 1.22346155889038e-06 1.36412357354681e-06 1.59543172762372e-06 1.92274665282255e-06 2.01513895243864e-06 2.32004215182409e-06 2.27165429062374e-06 3.84912579944652e-06 3.86164929240906e-06 3.26549177883687e-06 3.05027152729612e-06 3.38349175801886e-06 2.60329857172039e-06 3.54171950345039e-06 3.07034636211376e-06 5.30411177996097e-06 4.37407121568353e-06 5.06499196198146e-06 6.23598461095743e-06 3.16429258410577e-06 3.69531151395894e-06 5.04327309330992e-06 3.56611968921128e-06 4.55734794951745e-06 3.32105451616208e-06 3.89090348311739e-06 2.9575508214047e-06 3.73944811587572e-06 3.12516417788763e-06 6.47119559326971e-06 2.84286694461255e-06 3.57550129530811e-06 3.43221002797182e-06 3.2187139093765e-06 3.96570802470821e-06 3.19890340156095e-06 3.09079766266165e-06 2.77417796866094e-06 2.60478841482307e-06 3.27859398773581e-06 2.49352476923974e-06 2.15693436924039e-06 2.24891816348962e-06 2.84575051190805e-06 2.07188315136409e-06 1.9348856701457e-06 1.80096399404251e-06 1.49607481199808e-06 1.58680305298739e-06 1.43309690127339e-06 1.30964217395742e-06 1.33170947367716e-06 1.30490431269272e-06 1.38369778904232e-06 1.25126395356452e-06 1.42001271467005e-06 1.27807712445811e-06 1.19591147635461e-06 1.12400251692302e-06 1.10968079935536e-06 1.09141019657469e-06 1.04525509755106e-06 1.09192483323785e-06 1.03131585314551e-06 1.02071874333454e-06 9.94954870540144e-07 1.00613470124208e-06 1.00415024624913e-06 9.81452166183497e-07 9.51961683155122e-07 9.71033276851207e-07 9.32079086157176e-07 9.3093366914813e-07 9.13377950759471e-07 8.95189449547634e-07 9.17505056451159e-07 8.71149709698673e-07 8.61223429779364e-07 8.70973491697281e-07 8.6808792192449e-07
1e+05 5 1.27565748979105e-06 1.63359298786414e-06 2.35778443725624e-06 3.01538825937351e-06 4.11884236860824e-06 5.88887278872496e-06 9.41153268106427e-06 0.00179590718772015 0.301564886344959 0.649849867524628 0.0442812231943336 0.000160852908254033 4.83300847188259e-05 3.12968628561059e-05 2.74782928444458e-05 2.65301431952205e-05 2.4455242167672e-05 2.35233554043464e-05 2.26530539958033e-05 2.18247108728836e-05 2.13790145941556e-05 2.81582558845525e-05 2.85780787538601e-05 2.88056151486107e-05 3.49443495482236e-05 4.43464577158997e-05 4.62003847061735e-05 6.99617950782563e-05 0.000121911544973659 0.000131323699688608 0.000189275080515089 0.000200436682528915 0.000211352467152158 0.00013971398273842 0.000111895417358068 0.000115256242434665 5.7097556315496e-05 4.50016474065103e-05 3.32394606766085e-05 2.86322337038809e-05 2.47478641078735e-05 2.02370923894211e-05 1.88452565709659e-05 1.83414431263805e-05 1.51503692967628e-05 1.48442826230874e-05 1.26006224026002e-05 1.21066274928667e-05 1.0537280004693e-05 1.16822623761261e-05 1.04321062754902e-05 9.49939546727585e-06 9.0767644449978e-06 7.89973432780524e-06 7.63851609828021e-06 7.16430026598638e-06 7.41217976890154e-06 7.20426244287425e-06 6.50845653974805e-06 6.91352460530677e-06 6.20112779841255e-06 5.71492531316132e-06 5.89885333240216e-06 5.80837640378855e-06 5.58642031301772e-06 5.23023691038776e-06 5.16962160844762e-06 5.40434039444977e-06 5.20687563781267e-06 5.11634070603941e-06 4.89168446818156e-06 4.52030023750616e-06 4.61166121427715e-06 4.33418409907036e-06 4.30931474434444e-06 4.4675233625542e-06 4.27977113499455e-06 4.11430612150205e-06 4.04985261048044e-06 3.950151179374e-06 3.88285551352968e-06 3.79247859036374e-06 3.73050121422637e-06 3.57624881152634e-06 3.78927241571152e-06 3.46471273574294e-06 3.5554616791742e-06 3.56380613372757e-06 3.31345249603711e-06 3.44679575973886e-06 3.32096090504798e-06 3.40730960878188e-06 3.28530896295456e-06 3.31452455443611e-06 3.15932009987428e-06 3.15738799462534e-06 3.1185478788603e-06 3.14134112049264e-06 3.16326431473028e-06 3.0676971088304e-06
1e+05 20 5.55094683699789e-07 6.37523356434894e-07 7.47303552448265e-07 8.67660657734031e-07 1.01055196125022e-06 1.22846590040555e-06 1.45653663327677e-06 1.9057721994905e-06 0.00535812027834834 0.646187836980862 0.300534961345847 0.0132308485658587 0.00353036502410831 0.00203631730707636 0.00115292647061761 0.00151594571827077 0.00132168047989965 0.00137417425677703 0.00184511819807123 0.00161988493167024 0.0014871255750356 0.0014826773395091 0.00141645042120978 0.00138755066207555 0.00118737849495146 0.00110175553760014 0.00112689638681296 0.000852311043686996 0.00111352263024299 0.00079008340742555 0.000875065528509196 0.000799128827448289 0.000704478795120191 0.000628773873812353 0.00075307830084386 0.000634083680321572 0.000685361336694252 0.000542183190279386 0.00046383055069323 0.000400781804578261 0.000339345976110548 0.000337758975592026 0.0002183361232808 0.000172737669022866 0.000152361190292263 0.000133936320368915 7.49298761248083e-05 6.6881506349554e-05 5.27678282576299e-05 4.24276561018713e-05 2.75684809543919e-05 2.56772807630611e-05 2.01311472500105e-05 2.31034067962734e-05 1.46989070643264e-05 1.17296883544723e-05 1.04128341420802e-05 8.29088848216848e-06 6.99077487442766e-06 6.75513205878814e-06 6.1856454164529e-06 5.0930828974738e-06 5.29625278114633e-06 4.76096754621054e-06 4.35669834839394e-06 3.57189448115259e-06 3.83547898239974e-06 3.41164840405251e-06 3.44803441234574e-06 3.14025775565557e-06 2.97719690432696e-06 3.11831772085505e-06 2.91296523683901e-06 2.60769526963594e-06 2.5306380743732e-06 2.40624385864452e-06 2.34906813195546e-06 2.44834343850612e-06 2.32767624792865e-06 2.16860449383649e-06 2.10151003891355e-06 2.04248780432617e-06 1.97030795061934e-06 2.06657643011564e-06 1.86090185750628e-06 1.89293466841409e-06 1.91763746313615e-06 1.77811708682329e-06 1.77899932949193e-06 1.701159919074e-06 1.75894981469565e-06 1.65539533111952e-06 1.66080081794646e-06 1.67040946088864e-06 1.58342953629148e-06 1.54676145041031e-06 1.5439446756315e-06 1.53687873208127e-06 1.50649837569568e-06 1.53207341033504e-06
1e+05 35 4.04837278661372e-07 4.40744745167665e-07 4.84878838722869e-07 5.3388648857456e-07 5.93005367294247e-07 6.26111939377271e-07 7.0404882734357e-07 7.8873387023107e-07 0.015946855535103 0.960826906092993 0.0144314959619446 1.24176253808364e-06 1.40815767385335e-06 1.70738122636879e-06 2.12065319852195e-06 3.24936963704363e-06 5.22465041308136e-06 7.89042568809291e-06 1.70461014146474e-05 8.08925998281736e-05 9.41075238142597e-05 0.000159481169899295 0.00016650640130068 0.000285160461680101 0.000298348124960893 0.000252570530578558 0.000342182370764253 0.000398401435472198 0.000350454472334766 0.000518810014130492 0.00037736575404552 0.000406346856722292 0.000344110708549757 0.000320870353093776 0.000363957632364673 0.000302975794737238 0.000374314175570092 0.000366282602808816 0.000252137072160169 0.000288777306664838 0.000329671641652148 0.000205782737604584 0.000241821788130243 0.000230798756091696 0.000211844659387613 0.000167489565259218 0.000130178032385569 0.000146955437996276 0.000120278122999253 8.8160278651475e-05 8.54346422607216e-05 9.17584656780758e-05 4.94086078915756e-05 5.30999926794717e-05 4.37455454782534e-05 2.65682441669034e-05 1.7513488667697e-05 2.63415217665343e-05 1.94381492789508e-05 1.27834361969873e-05 1.23288190218689e-05 9.80407678362439e-06 6.02047654811991e-06 5.03566406314911e-06 5.0233581334366e-06 4.94000351540015e-06 4.98696651232285e-06 3.710594922362e-06 3.57455147894614e-06 3.00706225984786e-06 2.87497007820768e-06 2.57044483267677e-06 2.3563124527402e-06 2.14058956489899e-06 2.26154418992894e-06 2.21982886877211e-06 2.01228459264685e-06 1.78998560482758e-06 1.77900609868837e-06 1.8336455469697e-06 1.58134297796062e-06 1.56058234836758e-06 1.66129650991167e-06 1.55870975038174e-06 1.46901910903209e-06 1.4804407563624e-06 1.48158712243706e-06 1.3972882028522e-06 1.4009633764633e-06 1.297970487242e-06 1.28113110984154e-06 1.21976551366662e-06 1.22874838220981e-06 1.22740395288664e-06 1.22300654864211e-06 1.22539531145739e-06 1.18091910865477e-06 1.13601877041091e-06 1.15473474707496e-06 1.11467595490561e-06
1e+05 50 3.5128177498456e-07 3.72656126373554e-07 3.97104528299169e-07 4.1886688606689e-07 4.49985397647441e-07 4.83035940990111e-07 5.15490474534529e-07 5.48265013339753e-07 0.0254065166227817 0.968840528760083 0.00121073886824431 7.21789866044951e-07 7.87660948949086e-07 8.31869675729502e-07 9.14377032129814e-07 9.53583676677249e-07 1.07685370320567e-06 1.22109407448131e-06 1.50551275025324e-06 1.70053795641887e-06 2.26797728497957e-06 2.79107988465553e-06 4.32989518239433e-06 6.10924643448407e-06 1.42204677809352e-05 1.56453392054652e-05 5.03334014685368e-05 5.3355919157972e-05 7.14924873186184e-05 8.47949800082726e-05 0.000126441274662945 0.000113504331982842 0.000142264386790953 0.000198999055494723 0.000166874809380148 0.00019474568957045 0.000180313906315541 0.000189512501538147 0.000168763714433274 0.000150065819044549 0.000147185581694167 0.000174967692425122 0.000149720975375405 0.000170951406398383 0.00017403167503723 0.000170403321388003 0.00015671204430683 0.000137060781244979 0.00011666202589454 0.000126569290767498 0.000118441327145808 0.000129015140976664 9.0916092637834e-05 0.000115011972768079 0.000105214131694022 7.87567587414246e-05 7.37705667696751e-05 5.04091507138355e-05 5.27347429459904e-05 3.14714393825956e-05 3.74234092314919e-05 3.25146565328247e-05 2.12117027150897e-05 1.8398684469773e-05 1.11067485921702e-05 1.21460576781517e-05 1.02162119519704e-05 9.93547733676355e-06 6.43755183174273e-06 5.13867447852376e-06 4.14871020375857e-06 4.5961315592538e-06 4.51724226233348e-06 2.92253404572908e-06 2.89568560434741e-06 2.89809564396786e-06 2.51077927658361e-06 2.13551510733449e-06 2.53032159785449e-06 1.96858436303478e-06 1.94412596094477e-06 1.68928977150152e-06 1.70357600636365e-06 1.59660624780756e-06 1.41992334318478e-06 1.450263841975e-06 1.38190271813521e-06 1.35637829852013e-06 1.32093771588582e-06 1.28703515853625e-06 1.19575565792408e-06 1.21053190084182e-06 1.14975090161739e-06 1.14137076385002e-06 1.19253760502009e-06 1.10423815339918e-06 1.11120226788748e-06 1.10099810013352e-06 1.04605119682016e-06 1.07813172421601e-06
1e+06 5 1.15159748264027e-06 1.517617652266e-06 2.05356796436366e-06 2.74696806987788e-06 3.66912852917964e-06 5.32994787665443e-06 0.161104667975713 0.703308439023739 0.120940084647087 0.0125203390887209 0.00047715836864734 8.17786683541461e-05 3.30303969160836e-05 2.46460047279696e-05 2.12592736253866e-05 2.21596685481259e-05 2.26839653292881e-05 1.83997241584715e-05 1.88963255355863e-05 2.15589921909032e-05 2.0824691615193e-05 2.35353958026857e-05 2.55478050413148e-05 3.25520716227877e-05 2.80345796549799e-05 3.37335867082967e-05 4.11386678877852e-05 5.41430634767164e-05 7.60964258890536e-05 9.12194998678102e-05 0.000138263835295324 0.00011920583578658 8.27567101068683e-05 7.10559344237198e-05 5.70210011383817e-05 4.26217213394671e-05 3.03435383233292e-05 2.52966525309368e-05 2.1529160673214e-05 1.94681133081332e-05 1.75771622499406e-05 1.5052203854188e-05 1.36895315172076e-05 1.32247115871981e-05 1.23713351883463e-05 1.15880681613134e-05 1.03645775418544e-05 8.86919589166708e-06 8.90926754176213e-06 8.49584847187408e-06 8.24579905298308e-06 7.48333060572829e-06 7.3929872127507e-06 7.54564025988289e-06 6.48763738723432e-06 6.68090261930997e-06 6.4757836582069e-06 5.86087321664286e-06 6.07995999862488e-06 5.39193721386183e-06 5.37652596473954e-06 5.47045690752581e-06 5.19467602786983e-06 4.90795031852412e-06 4.90457097473113e-06 4.59437404107915e-06 4.47151647597956e-06 4.41753906641408e-06 4.31112577259151e-06 4.45938046764242e-06 4.32031886897623e-06 4.0506140014125e-06 3.77126358977613e-06 4.01046427406156e-06 3.81481868667202e-06 3.6709243060649e-06 3.64683446965434e-06 3.5993735079835e-06 3.60392601259562e-06 3.63548523981876e-06 3.35301574190901e-06 3.38256297830753e-06 3.32466368811973e-06 3.23900292851406e-06 3.26154523367345e-06 2.99804850894269e-06 3.28552295915249e-06 3.20770796277236e-06 2.95029125409569e-06 2.91430364507747e-06 3.11104031206843e-06 2.88422388175422e-06 2.91949878556492e-06 2.77183467488541e-06 2.79065529751448e-06 2.79290352208766e-06 2.72834564335989e-06 2.77999875307724e-06 2.57494785932545e-06 2.75175280427672e-06
1e+06 20 5.74546756413665e-07 6.89275423187828e-07 8.1880462962964e-07 9.57993661623612e-07 1.14486021869957e-06 1.37002029900205e-06 1.64860822884619e-06 0.000399011028803656 0.0151610312676217 0.119257289169541 0.238291095144934 0.215402258584334 0.164774397958424 0.118048016054814 0.0684408050975383 0.0383391014234807 0.0163295692018016 0.00368767971812989 0.000468508982522123 8.97908907097997e-05 4.85646140650502e-05 3.40016985108397e-05 2.6308296043976e-05 2.58845109224835e-05 2.34842231584301e-05 2.42755513506781e-05 2.29689105402461e-05 2.84753988571306e-05 2.93647843722814e-05 2.99328752552141e-05 3.53584293043387e-05 5.43412557030823e-05 6.20134257414666e-05 0.000114473190071892 0.000142080227975218 0.000134614547950825 8.04846851278787e-05 4.90051684678137e-05 3.74682647221445e-05 2.576036227685e-05 2.30102021471325e-05 1.87431096229112e-05 1.56573859814771e-05 1.2808532935121e-05 1.1667927996496e-05 1.00253079400798e-05 9.68754583367927e-06 8.75862358994438e-06 8.22647973009373e-06 7.35998958049235e-06 6.51036265211662e-06 6.11018044391717e-06 6.14305942805395e-06 5.24778967404008e-06 5.31451702269699e-06 5.06452281607843e-06 4.76246988478957e-06 4.4360065563419e-06 4.30866994841668e-06 4.0119376162629e-06 3.90689475843262e-06 3.82034008317164e-06 3.67109747730485e-06 3.52022191520463e-06 3.52291619305365e-06 3.27501065138481e-06 3.1184587175552e-06 3.13128851689709e-06 3.06667181913673e-06 2.98065679893454e-06 2.84295481643587e-06 2.64425981996044e-06 2.74024246897054e-06 2.60166304732075e-06 2.49204511382547e-06 2.52879762205082e-06 2.40461899558069e-06 2.41599572370875e-06 2.32346087090752e-06 2.37451423819053e-06 2.19749938402097e-06 2.09250449552925e-06 2.13233303758964e-06 2.10190048971934e-06 2.05025749931654e-06 1.99168094076964e-06 2.08314847578795e-06 1.94488485228367e-06 1.90871996845566e-06 1.92368640208582e-06 1.87859322511866e-06 1.82931272463986e-06 1.85889581547319e-06 1.81714050498071e-06 1.7851309651053e-06 1.73355992871034e-06 1.78392373675159e-06 1.72588683326347e-06 1.64921783919037e-06 1.65593954275584e-06
1e+06 35 4.20915199122288e-07 4.63900225770459e-07 5.310910531922e-07 5.91047113416162e-07 6.60130049243398e-07 0.157689364879867 0.480482135684225 0.168752664932629 0.0560021263179716 0.0252910696894157 0.0130693431744853 0.00839520895320234 0.00684932614015053 0.00640418745193818 0.00581034427182929 0.00504345757024292 0.0064947173526256 0.00402704566608757 0.00618660625603859 0.00676804055166169 0.00552713687430712 0.00571793062237901 0.00692679734598603 0.00523445428540285 0.00499554132347554 0.00321641383774668 0.00174881315782333 0.000852294001483272 0.000535859350190281 0.00043515618000928 0.000354233406803698 0.000416332398678034 0.000351885709863 0.000344161661813182 0.000338331804087507 0.00041757652488973 0.000429799483251148 0.000543486489122895 0.000604190271827459 0.00067806146270015 0.000588588187674055 0.000400806464395442 0.000354038066091356 0.000262107575613329 0.000228434597445848 0.00017003273944179 0.000126244843444907 0.000112995161528184 9.07204182216254e-05 7.95412683352323e-05 7.54471153762112e-05 5.80299238372062e-05 4.72298789487808e-05 3.97053594246304e-05 3.74273687965517e-05 3.50013741323109e-05 3.23767979956075e-05 2.82070446164733e-05 2.4789455277588e-05 2.28263858138782e-05 1.86643487205539e-05 1.7429760972985e-05 1.67030315050717e-05 1.48547273072664e-05 1.23785528092305e-05 1.26240713573657e-05 1.15807164289168e-05 1.05906442322079e-05 9.38035219552689e-06 8.2099123175111e-06 7.87317296540412e-06 7.67047960371389e-06 6.87429557150093e-06 6.05871493062847e-06 5.86519639660247e-06 5.83402955497912e-06 5.56663487703214e-06 4.8282390722871e-06 4.87453079313918e-06 4.36218699778093e-06 4.11527584187528e-06 4.10991919706521e-06 3.90356949072656e-06 3.47887407079836e-06 3.30594695095085e-06 3.22093593887377e-06 3.12648236679207e-06 3.00471410198438e-06 2.86039837851141e-06 2.64111360372801e-06 2.71671202583858e-06 2.4033033493926e-06 2.50159108834879e-06 2.22163097242699e-06 2.2780385801397e-06 2.15962496159686e-06 2.10991865440372e-06 2.20046413351694e-06 2.0038007434928e-06 2.10189267820006e-06
1e+06 50 3.61363770566898e-07 3.94562936675659e-07 4.26151658149436e-07 4.63051846090147e-07 5.04475282875203e-07 0.835351652590943 0.00564077908635222 7.05624819165505e-07 0.000552961451642053 0.000521833337339404 1.14975344065651e-06 1.45890679621247e-06 2.04211381649113e-06 2.85514829087684e-06 0.000532744219774559 8.58085312676549e-06 1.30354150070144e-05 2.46305363568024e-05 4.06068453286067e-05 0.000236602798742774 0.000109886937184253 0.000205710319497681 0.000400383999839462 0.000594268656336062 0.000839670732511362 0.00238465563842063 0.00230003842807018 0.0029593017870893 0.00372986160245323 0.00487803033758118 0.00508703615494786 0.00485133086000099 0.00518961109132856 0.00643157991214877 0.00549649129127865 0.00653714481404264 0.00624541073985529 0.00598742668586452 0.0060186856282881 0.00604201890047734 0.00616572551119811 0.00574959860082688 0.00570040306420743 0.00513997014973522 0.00506891740646019 0.00494417166284049 0.00438911105363247 0.00355067875104486 0.00393633008127457 0.00406362868572522 0.00331296582980332 0.00307155261893198 0.00277221946668061 0.00267699539383326 0.00238137017932328 0.00222921294554059 0.00203535989577044 0.00164340687567852 0.00133917416068459 0.00132134044489289 0.00119334759876589 0.000868101153995731 0.000961083601942669 0.000756307620410606 0.000700474439173669 0.000570665929751934 0.000547295871406238 0.000455727281817885 0.000426844077322595 0.000361828544888555 0.000292395930922385 0.000238916501543503 0.000211774933904654 0.000187476805323826 0.000172585163822797 0.000156202506660473 0.000140689591629209 0.000125487912528489 0.000119286120247452 0.000107412538016133 9.427806165882e-05 6.82662219316879e-05 6.03405596995563e-05 6.32632006247816e-05 5.0332598556048e-05 4.72681664830599e-05 3.87064246328137e-05 3.54910628889664e-05 3.33672805242343e-05 2.69206926564708e-05 2.56089624949248e-05 2.25406233432136e-05 2.14907334743448e-05 1.90217538025183e-05 1.5978105467807e-05 1.5992313390537e-05 1.47805628328145e-05 1.3919237025455e-05 1.19239861475658e-05 1.21397457176067e-05
