# Supplementary material for: Down the Penrose stairs, or how selection for fewer recombination hotspots maintains their existence
Source: eLife. 2023 Oct 13;12:e83769. doi: 10.7554/eLife.83769 (PMC10703446; doi:10.7554/eLife.83769)
Supplement: Figure 6—source data 1. — This data was used to generate Figure 6. [file elife-83769-fig6-data1.zip › summary.table.txt]

N k1 mean.tau mean.n1i mean.n1e
1000 5 54667.7272793075 1708.79504944869 705.381977460775
1000 10 58300.7638286385 1621.06804289698 699.104283390112
1000 15 66082.8236189125 1616.31698104165 678.980544291246
1000 20 76830.1664931762 1650.00501265467 652.141515527385
1000 25 89947.8197715593 1721.36289075712 629.545237622305
1000 30 106466.056668629 1841.4681150229 609.460764446088
1000 35 122559.457588192 1953.01517885447 594.189458384523
1000 40 135494.349384331 2016.10083215864 581.439176106329
1000 45 156952.09061806 2208.84250584844 572.655261787348
1000 50 171763.703735881 2297.95697855925 566.271186693549
3162 5 15728.1334220904 1554.35450610909 669.761336818123
3162 10 17055.3536493197 1517.27813255421 684.77430775605
3162 15 20704.8062971532 1577.24199825866 663.761163456437
3162 20 24563.2814985096 1639.98817606719 640.277425397119
3162 25 28456.541692555 1689.16986885506 614.813454263057
3162 30 33662.9675712337 1809.87943193085 596.373930814257
3162 35 38160.6108181277 1893.64226930959 581.58691908298
3162 40 43336.0863373466 2009.23240326489 571.004708047603
3162 45 48113.1528428963 2104.16648190656 561.122987153945
3162 50 54009.1763963707 2251.16218673428 554.648925165523
10000 5 4691.26545126955 1428.07507243351 621.293528536968
10000 10 5223.94442254653 1439.31474543788 656.908029388352
10000 15 6310.84610306307 1500.82356619258 644.728567267173
10000 20 7466.31820000825 1553.87117049965 621.976655052481
10000 25 8911.73980858998 1646.55255099774 601.256441790987
10000 30 10407.575419527 1747.06238001687 585.715751128405
10000 35 12147.5046085812 1874.60690704383 569.287731286141
10000 40 13875.4267174271 2003.04147229203 558.100026505003
10000 45 15541.7942896885 2113.1239412353 547.190905388492
10000 50 17380.6702702094 2259.77858690711 543.228015997192
31623 5 1352.10030666071 1235.51399665494 526.720337734272
31623 10 1671.08298232764 1361.1091437344 600.802388567005
31623 15 2061.61788448508 1448.90473390441 597.517854400112
31623 20 2500.10263844356 1543.82118243636 581.138804177692
31623 25 2940.11842222408 1627.80010313677 565.368577718569
31623 30 3357.56952343587 1701.13153335983 552.280733671288
31623 35 3954.3992448873 1854.38539086336 539.969259537671
31623 40 4452.08496616663 1958.62733578144 531.444430143474
31623 45 4929.11957092786 2055.15992913549 525.976875108646
31623 50 5604.65485739662 2236.11077598413 518.919165101564
1e+05 5 390.283046353141 1123.15209456331 462.429642599745
1e+05 10 462.787624686414 1207.69605511589 544.673035480802
1e+05 15 662.850810460841 1356.63516773055 537.697750272779
1e+05 20 842.975228175899 1479.54462653607 517.691537702576
1e+05 25 990.719965294813 1572.8091657239 504.738998415997
1e+05 30 1155.94934750322 1697.9541870498 497.109460465934
1e+05 35 1317.23592697015 1810.78903698205 489.838671352849
1e+05 40 1480.41166532739 1928.25191287862 485.090429709682
1e+05 45 1641.85814049943 2039.62328788603 480.894958598993
1e+05 50 1813.34487292768 2159.56958000671 477.554134217473
316228 5 124.386296775594 1092.97670878779 417.611884508093
316228 10 138.910172049268 1180.33495056279 503.845216283277
316228 15 174.850303111845 1282.9890381771 534.717085983246
316228 20 249.386213119518 1391.40200366676 489.491730173072
316228 25 337.868702872558 1545.2052571803 457.31223357493
316228 30 396.759598906723 1668.17374335774 457.690411284841
316228 35 449.842295322246 1781.17496640943 453.463906849474
316228 40 505.745642327462 1906.46154417767 447.641736363607
316228 45 559.775489390704 2021.01919448878 441.899939548851
316228 50 613.744760085284 2135.66043502513 438.444910478863
1e+06 5 40.8477988195711 1069.76878928638 374.818306393333
1e+06 10 45.3595118432757 1180.07488580069 468.355431722852
1e+06 15 49.4512072417316 1280.59882645644 550.154023280745
1e+06 20 58.4520740329338 1398.60128352472 590.782360014319
1e+06 25 73.0949544846552 1503.8008161135 585.524712039646
1e+06 30 104.886568263167 1629.62216412725 498.908870162541
1e+06 35 142.835772617313 1741.47534315989 403.993599725599
1e+06 40 170.645277599454 1873.13823855372 411.755747626828
1e+06 45 183.670850546396 2057.44184991736 533.639401674469
1e+06 50 196.45533974952 2131.17437143568 557.542267808618
