# Supplementary material for: Down the Penrose stairs, or how selection for fewer recombination hotspots maintains their existence
Source: eLife. 2023 Oct 13;12:e83769. doi: 10.7554/eLife.83769 (PMC10703446; doi:10.7554/eLife.83769)
Supplement: Figure 6—source data 2. — This data was used to generate Figure 6. [file elife-83769-fig6-data2.zip › pi.table.txt]

N k1 pi W pi.25 pi.50 pi.75 W.25 W.50 W.75
1000 5 0.0521568600950001 0.988281742294157 0 0 0 0.983942026627665 0.990970677141757 0.994812699535062
1000 20 0.00122434958649999 0.940908892225517 0 0 0 0.92265825220812 0.947758783763703 0.963770412621152
1000 35 0.00056247368099999 0.877055465759355 0 0 0 0.843578242537773 0.887130052711645 0.915673734702413
1000 50 0.000357037127499991 0.817664484672171 0 0 0 0.771446986336796 0.834244547099918 0.871037276833682
3162 5 0.0993956428521848 0.987862261757031 0 0.000316205525690227 0.0178859157668087 0.983023309493782 0.990081197460612 0.994480426509995
3162 20 0.00401027755773913 0.942260288934544 0 0 0.000316205525690227 0.923880292180331 0.947723552695951 0.964125151194927
3162 35 0.00125262499724951 0.875274403426154 0 0 0 0.840004011237696 0.886647973498916 0.915745247969815
3162 50 0.000648277219329705 0.812925619666751 0 0 0 0.763472850785719 0.829191434072964 0.870212744093432
10000 5 0.175703004431845 0.986664411068262 0.000499875000000038 0.00876255499999989 0.39189507125 0.981702110995464 0.987436613662334 0.992896050627752
10000 20 0.010385066312565 0.934525403204059 0 0.000199979999999877 0.000799769999999866 0.914554638610187 0.938797153663345 0.956704328285168
10000 35 0.00316189069883499 0.871286792576354 0 9.99950000000194e-05 0.000399919999999998 0.834263140576494 0.881699509898985 0.913435816247961
10000 50 0.00162201163329499 0.809978046474211 0 9.99950000000194e-05 0.000199984999999958 0.759124744154015 0.826993712376894 0.868297482929222
31623 5 0.416177704000187 0.983831797453273 0.0964175894658785 0.475758505258079 0.682141150527684 0.979887588510147 0.984225641028242 0.988242411354634
31623 20 0.0254062425061071 0.931324801837343 0.000189719819448486 0.0004742327995646 0.00151716668895186 0.908516234155752 0.936525970029902 0.956576555849805
31623 35 0.00855443685480612 0.866635659189942 9.48631596784377e-05 0.000189723819392196 0.00047425379926791 0.826648494471801 0.878557148964203 0.911801157229346
31623 50 0.0043137286605897 0.805342738818006 6.32431064382377e-05 0.000126484712897446 0.000284577479204629 0.751579873264548 0.823325000275268 0.866634448007659
1e+05 5 0.710272533389332 0.982776272246706 0.64623307015 0.74353475395 0.80710396065 0.980433636102607 0.983423048639759 0.985714495412624
1e+05 20 0.0831660992415381 0.919483273939093 0.000459937550000067 0.00151928470000012 0.0382527605000001 0.892844652659605 0.925857952168736 0.948304830246537
1e+05 35 0.0266839323755646 0.854984862204246 0.000159992200000181 0.000279976200000087 0.00079980997500012 0.808377789641375 0.868547692133763 0.9066568910664
1e+05 50 0.0140887142830931 0.793183889952257 9.99971500001973e-05 0.00016999200000023 0.000359961050000135 0.732742287275233 0.811636936370593 0.860610665815849
316228 5 0.866159983503946 0.982215251957428 0.847027869549277 0.872259024186206 0.892415851667326 0.980750403554832 0.982645147530118 0.984195974304287
316228 20 0.350092390847467 0.907392692513336 0.0910281179704497 0.32604990415331 0.587933647352271 0.890898183164011 0.913338001567235 0.927254316112993
316228 35 0.0980871052669283 0.830678631610944 0.000262450671614567 0.000739808030202238 0.0258130774282751 0.773756674618485 0.847083190147332 0.892353707117152
316228 50 0.0541067349538958 0.771273410692339 0.000139134919101891 0.000227669728084967 0.00163412938049953 0.699269851518928 0.790634663648231 0.850417176709988
1e+06 5 0.945793915220889 0.981610798478735 0.9415927676185 0.947952993848 0.9529749004105 0.980550291480391 0.981860844590983 0.982975113017617
1e+06 20 0.871405337840592 0.909857585752599 0.85030727558325 0.881588790302 0.9044824072215 0.907176937694095 0.910635968808418 0.913535334804637
1e+06 35 0.334849403433292 0.804978489900206 0.0594829873804988 0.248795253471999 0.600048340866999 0.762634661605268 0.823550828931878 0.850537357539767
1e+06 50 0.218342430556088 0.731838258089918 0.000364964325748451 0.00423414965749858 0.393118673264499 0.655578711686003 0.756640588359258 0.813806351801211
