# Supplementary material for: Down the Penrose stairs, or how selection for fewer recombination hotspots maintains their existence
Source: eLife. 2023 Oct 13;12:e83769. doi: 10.7554/eLife.83769 (PMC10703446; doi:10.7554/eLife.83769)
Supplement: Figure 6—figure supplement 1—source data 1. — This data was used to generate Figure 6—figure supplement 1. [file elife-83769-fig6-figsupp1-data1.zip › pi.table2.txt]

"V1" "V2" "V3" "V4" "V5" "V6" "V7"
"normal.pi" 0.00159545158999999 0.00314604823702041 0.01011261481312 0.0270770815875332 0.0795690441140714 0.356974349504378 0.874635652585476
"Nu.pi" 0.0120797441495 0.013315480899796 0.01945470717539 0.0270770815875332 0.0358260153174072 0.0498654171290248 0.0831538374222168
"Nv.pi" 0.0165767288274999 0.0115142245245765 0.01475309669054 0.0270770815875332 0.049959019276947 0.114121629400673 0.273027101010505
"Nuv.pi" 0.0470331908544999 0.0351396663926185 0.028633171791265 0.0270770815875332 0.025326761590609 0.0236072575340118 0.0235453466373677
