# Supplementary material for: Down the Penrose stairs, or how selection for fewer recombination hotspots maintains their existence
Source: eLife. 2023 Oct 13;12:e83769. doi: 10.7554/eLife.83769 (PMC10703446; doi:10.7554/eLife.83769)
Supplement: Figure 6—figure supplement 1—source data 2. — This data was used to generate Figure 6—figure supplement 1. [file elife-83769-fig6-figsupp1-data2.zip › t.table.txt]

"V1" "V2" "V3" "V4" "V5" "V6" "V7"
"normal.t" 77228.5755916969 23864.2103579914 7890.57901371142 2434.24497258668 849.10329221522 248.95851881721 59.049090589078
"Nu.t" 4638.04843961637 3677.13175888106 2908.7310936798 2434.24497258668 2280.52197008008 2000.44462077271 1925.9695406076
"Nv.t" 54093.0444681764 18554.0377578856 6882.81687183632 2434.24497258668 967.736354078623 365.111206086718 129.379262788307
"Nuv.t" 2451.78529738787 2480.98714645476 2492.75795797075 2434.24497258668 2475.10503593964 2465.52019348143 2495.76820562806
