# Supplementary material for: Down the Penrose stairs, or how selection for fewer recombination hotspots maintains their existence
Source: eLife. 2023 Oct 13;12:e83769. doi: 10.7554/eLife.83769 (PMC10703446; doi:10.7554/eLife.83769)
Supplement: Figure 6—figure supplement 2—source data 2. — This data was used to generate Figure 6—figure supplement 2. [file elife-83769-fig6-figsupp2-data2.zip › per.gen.results.control_v_5.txt]

S1 W pi
1505.43708380474 0.974518765601802 0.9530595
1491.78646609704 0.973876334328022 0.9548385
1479.60632759972 0.974437448131254 0.9543615
1494.44576781821 0.974017078445995 0.9535955
1504.34528429067 0.973963919565449 0.954106
1503.47098645997 0.97416115821916 0.95306
1519.53451723664 0.973840369208705 0.952959
1517.39433900691 0.973534916670233 0.953634
1507.43243264234 0.973279889771029 0.9546825
1508.40648791415 0.97340504402484 0.9537815
1532.18600714493 0.972597909861269 0.9557635
1500.75208173484 0.972779892222249 0.953275
1496.87954240542 0.972880932112958 0.9513495
1490.32726538947 0.972927435633542 0.951532
1476.46261220751 0.972473001720051 0.9522
1481.40342842372 0.972703202384726 0.953189
1489.09974594003 0.971932941225666 0.950549
1530.27872638801 0.970835760630384 0.9530975
1524.43956679784 0.971180794960258 0.9519515
1491.10583979549 0.971643520790559 0.9513805
1499.70145863446 0.971396349700156 0.952032
1519.01337688979 0.971338699754987 0.9528875
1525.44384137887 0.971902002388818 0.9521395
1499.0074807569 0.972726835180729 0.9510715
1531.57334866033 0.971869997343519 0.955668
1548.84932631019 0.971419934223667 0.955207
1531.43053247016 0.971968552063683 0.953969
1562.24905848684 0.971291459516412 0.954862
1532.00296704606 0.972104210988337 0.950721
1537.55729263664 0.971572980683909 0.9518075
1560.16415583232 0.971718583536712 0.95074
1564.49527982573 0.971402348765681 0.952635
1551.86749918938 0.971405422513952 0.950079
1570.84940500486 0.970608932335187 0.954394
1569.09549766464 0.970568102341744 0.9523115
1529.20711910748 0.970749699524723 0.950195
1518.0179897835 0.971507415201495 0.950301
1539.74991346325 0.970976482131559 0.953013
1598.64624861993 0.969902771609568 0.95538
1593.89401685612 0.970496670346482 0.9530345
1587.20653136809 0.971253940127742 0.9515875
1581.11482455774 0.972219998247382 0.9483935
1597.52411254662 0.971703308424353 0.9515885
1591.67149524142 0.971378422203275 0.9536155
1618.30910244546 0.970628266693573 0.9558195
1649.07671103538 0.970005135449267 0.959225
1653.39597268722 0.969852697594936 0.958712
1614.63322316771 0.97097354759304 0.9599395
1632.79262390416 0.970445991979496 0.9628835
1665.21973448082 0.969993928562023 0.961887
1667.62561926942 0.970648844935992 0.959789
1678.52505443581 0.970213312077432 0.960579
1656.49493492889 0.971757735381213 0.95687
1648.65701075296 0.971899965037274 0.956416
1656.14871767157 0.971326117702485 0.9551855
1668.15860421454 0.970741920145043 0.954126
1656.06483884652 0.97081023257364 0.954711
1627.65641963841 0.971152868933231 0.9540985
1646.65696586183 0.971064115915664 0.955874
1604.59090742642 0.971557765682701 0.953137
1641.82553190102 0.970818677132124 0.953168
1604.26559139945 0.970993417309221 0.95044
1582.1583385198 0.971430314858423 0.950856
1623.69469550411 0.970789976104645 0.9509745
1604.52103783414 0.971626728584017 0.949445
1662.35454708033 0.97049858056929 0.953958
1691.31294361374 0.969530165160697 0.955021
1729.59817515355 0.96842067697956 0.9514215
1717.39076434706 0.968546838907471 0.9488365
1706.73953915 0.968949984385806 0.946927
1725.33907342631 0.968117399657282 0.9531245
1722.00282926657 0.968451921780238 0.9516
1740.14684995131 0.967691534826555 0.951172
1725.06260854255 0.968201353317739 0.948918
1722.2802230018 0.967936880876575 0.947529
1722.05747938294 0.967718791180957 0.946363
1703.79208469307 0.968053466306935 0.946886
1679.50215989125 0.968216315802389 0.9445355
1642.11732685913 0.969036270750527 0.9413925
1636.9329002196 0.968160595912515 0.943687
1635.84808918355 0.968252983574541 0.9456545
1631.05216247507 0.968399923749772 0.944177
1602.5661821022 0.969278151194197 0.9456875
1613.57963892935 0.969623214357691 0.943245
1661.74743599779 0.968642023173097 0.9482435
1707.75350317342 0.967644942403488 0.9461985
1707.06143334481 0.967504889046078 0.9426665
1752.78691318519 0.966387936027808 0.9468845
1786.59974211114 0.965838492687098 0.9439815
1776.29949064115 0.965385252192444 0.944276
1737.1105058402 0.966662419777262 0.937439
1736.38129160727 0.966615082458852 0.9390945
1714.54066539289 0.967957267228177 0.9316755
1697.38079316245 0.968663023835767 0.927004
1697.81325507575 0.968416078042992 0.9228775
1682.64066736933 0.969105690250647 0.9184345
1652.83493096625 0.969717465809019 0.925454
1687.44278691493 0.969411422995862 0.9256065
1637.39544335521 0.970812163890416 0.919766
1649.24842647545 0.970683642454751 0.9205225
1612.97571079423 0.971878505917337 0.924846
1587.85918632694 0.973067734655477 0.913193
1596.1375652424 0.97239763747161 0.918646
1624.64047161118 0.971358547538669 0.9253615
1596.96404125499 0.972237342925467 0.915705
1603.32642663372 0.971999663625552 0.916954
1601.49591678258 0.972563769026352 0.9164345
1604.63923759656 0.972115370163163 0.9149535
1585.40939016878 0.973135552592925 0.919972
1584.83623021944 0.973172098538285 0.923084
1598.22593945833 0.973447335746886 0.9228715
1593.66485756243 0.973447827578319 0.9251415
1575.02285247574 0.973561057986724 0.9250975
1580.77913833823 0.973448915635249 0.926217
1577.83612474881 0.973589157642829 0.927408
1569.79864853517 0.973794382314235 0.92973
1515.87276033905 0.975768960844528 0.926015
1503.11963275215 0.975609755232111 0.9302305
1503.48061619909 0.975532209038236 0.936581
1466.9376618305 0.975886165388661 0.9370505
1469.96867764132 0.97540925849542 0.94424
1478.06014449048 0.975013093942234 0.9452035
1462.41100032728 0.974721027021064 0.944727
1418.55701817438 0.97573835913352 0.93863
1421.3589387223 0.975288805215567 0.9363375
1415.45672306807 0.975975973464279 0.935232
1422.43683927057 0.976394852260702 0.934062
1427.69074120878 0.976521097111146 0.9357385
1395.83001731493 0.977284502724464 0.93394
1392.16890496238 0.976874348383424 0.937499
1365.56068370064 0.977563296204766 0.936922
1370.29502925427 0.977181023577381 0.937806
1373.14361208007 0.977841125613203 0.937894
1414.03553289254 0.977298343780139 0.9388545
1397.31006295955 0.977520058879879 0.934346
1430.51988218496 0.976990934936779 0.936212
1459.45558267894 0.976718875336733 0.9381325
1476.21029273125 0.976370861320277 0.9399755
1522.33395623285 0.975325615833385 0.9394955
1510.48342706255 0.974943158050768 0.9375765
1529.33011602192 0.974521855362708 0.9385205
1555.93850472254 0.973617939287526 0.9423905
1545.18588355413 0.973806923115703 0.9419095
1510.28187371449 0.975134977672509 0.9336155
1514.84867023777 0.975091642364486 0.930989
1476.54821383392 0.975882622598453 0.928677
1494.43527379715 0.975248234423631 0.929642
1525.65048096684 0.97416266142511 0.9332065
1508.31934858278 0.974360100708342 0.9283605
1476.12916233248 0.975308957947034 0.9238685
1449.17599896207 0.976285637250127 0.9231235
1432.23162133023 0.976638660964013 0.926884
1405.45968644551 0.977592009573035 0.9206545
1402.5971991498 0.977623065485084 0.916038
1407.85609663274 0.977861167623516 0.911731
1431.55883687425 0.977512445041644 0.915348
1435.99290416602 0.977665130805453 0.908396
1451.77184513162 0.977569697226394 0.9039655
1452.12666484426 0.977777847200939 0.902015
1437.41728153926 0.977810344401628 0.9040715
1461.56697569494 0.976908206343244 0.905148
1439.99400374512 0.977188032547609 0.904571
1485.54945456411 0.975682170158912 0.9181395
1479.97459186326 0.975932321574852 0.9213175
1500.7949702785 0.975589722139869 0.923884
1497.55328317729 0.975312644697137 0.927539
1501.49822509546 0.975762662960009 0.9200245
1502.09566078542 0.975786574359889 0.918562
1479.94802187835 0.976046262598676 0.916893
1478.14047977575 0.975985075519727 0.9229345
1485.88493618251 0.975143369012124 0.920659
1505.44027196432 0.974172628694299 0.9226135
1508.10961110023 0.97423288211298 0.920666
1536.26636782334 0.973104714500174 0.9276115
1527.10698383211 0.973552189526509 0.9257315
1496.92456129244 0.974515281123296 0.924591
1489.72963781204 0.974434448998221 0.924741
1521.06266392868 0.973266195423404 0.928807
1511.92829714315 0.973506408813495 0.931164
1483.56973735695 0.973723894874997 0.9306345
1537.54206545358 0.972423995298935 0.9322625
1536.38531929433 0.972035527438463 0.9295795
1577.8705499551 0.971096884575503 0.929562
1571.21779323695 0.971898680210735 0.928355
1561.65158341102 0.971880328672453 0.925106
1528.44830144777 0.973272956781525 0.918666
1549.88238634104 0.972940858479305 0.917076
1562.56050255657 0.972787978059313 0.9136565
1524.07421930119 0.974003554196029 0.91734
1523.66622257624 0.974092945694952 0.914758
1495.75916742109 0.97547935229278 0.908479
1498.85470502259 0.975749353019254 0.9073015
1476.9485294707 0.975660943983197 0.906165
1494.33828770165 0.974889577559577 0.9062235
1509.05218609417 0.974897406641088 0.9119995
1514.02695067795 0.975237169485944 0.9107035
1513.75587586106 0.975367192754519 0.915719
1535.23563160185 0.974979349008324 0.9162635
1563.90892439899 0.974195690005675 0.9156505
1555.31460663316 0.973986303862953 0.9216425
1549.97619151684 0.974343707176937 0.9247365
1500.00795319133 0.975958026592427 0.9196375
1506.51890275854 0.975891299369189 0.9225015
1503.48269506868 0.975801890565439 0.921395
1455.61587547738 0.976748639656679 0.92306
1455.1481512423 0.976396684549318 0.9258745
1461.78098413734 0.975925178506277 0.9313785
1443.26875228482 0.976663416055313 0.9317205
1454.72036627112 0.977017606449592 0.93055
1474.95158467914 0.976949529335509 0.9284785
1442.64626959044 0.97729507947464 0.9231935
1433.19528141621 0.976688413950702 0.926521
1484.98257091678 0.975657809874771 0.9305125
1489.4729223695 0.975721885555872 0.9324645
1497.82152027791 0.975687785512623 0.9332205
1499.2372103323 0.975073304043898 0.935157
1523.44905303305 0.974777424659545 0.933658
1516.64621952109 0.975151774912951 0.9284755
1523.65081204063 0.975327959814616 0.924568
1502.93805850112 0.9754076933056 0.9225125
1502.31647375177 0.976028491573189 0.9244255
1537.9432736672 0.975497342584657 0.921622
1510.99522940816 0.97626951948074 0.919343
1513.95325020566 0.976491273047422 0.917448
1504.57170183288 0.976888843032506 0.915458
1500.65830776626 0.976925760516681 0.9138425
1490.26064184597 0.977229033917832 0.9164355
1488.72073108113 0.977065416966772 0.918645
1472.9969662863 0.977499053305088 0.914536
1485.45645307071 0.977216154201767 0.9165525
1483.32459515689 0.977116038586377 0.919127
1481.34330155276 0.977085971644347 0.915172
1469.78295535241 0.97733917543248 0.9133525
1472.69460928216 0.97748884355751 0.910256
1425.04131377959 0.978828585580009 0.9078585
1427.93286037332 0.978777039373854 0.908363
1383.47749669209 0.97977358853511 0.90037
1384.79441396431 0.979826704349957 0.900782
1366.14346436336 0.980376415337236 0.8988045
1366.96749680824 0.980336757024889 0.9031995
1372.02168232904 0.980124974734465 0.909053
1413.69188147587 0.978927418211229 0.918166
1423.80151750987 0.978576054969398 0.914863
1376.2419913226 0.979847925549883 0.9087555
1397.33451678928 0.979232944271587 0.912253
1413.38683664294 0.978946478170056 0.9122955
1405.34982302444 0.978849253459584 0.9172405
1405.83517237553 0.978996920915411 0.917181
1396.34386616713 0.978754157770307 0.92112
1397.8339175384 0.978485917424069 0.925056
1400.39446397204 0.978059712095106 0.9247895
1371.06213974994 0.97871811561505 0.9254055
1378.93601404562 0.978494123240698 0.9287935
1393.58738417393 0.977874429967157 0.9282545
1362.15890846717 0.977852853289515 0.926646
1371.89901444742 0.977675814033474 0.92731
1381.09551220122 0.977622166689995 0.9299475
1390.59440351011 0.977246822406326 0.935004
1417.71074735149 0.976402595171268 0.935231
1427.7070922973 0.976618994945919 0.9351885
1388.0999860472 0.977493982147644 0.9322115
1380.88587827938 0.977406986305367 0.9332315
1365.03982503117 0.978016980218074 0.9329365
1360.52553781753 0.977951909194386 0.938547
1354.93507376978 0.978211725365481 0.9348175
1346.10379815028 0.9785555644621 0.9350975
1363.94915079769 0.978016257360878 0.9371895
1343.36746677548 0.978320676143619 0.934286
1350.61741665695 0.978287506066954 0.9365075
1385.60818033133 0.977429830566147 0.934859
1413.92767373973 0.977163875455627 0.9340865
1427.0709036256 0.976756442221872 0.935766
1384.88111419886 0.977604462195657 0.935519
1394.45581724723 0.977863845276032 0.933896
1377.6450926617 0.977517918544732 0.9355265
1348.77696307289 0.978614966645011 0.932536
1328.12958169852 0.980088394158766 0.928524
1352.53727579801 0.979876264873857 0.9313855
1331.62264027079 0.980291067347087 0.932475
1324.36721315875 0.980600958732978 0.934287
1331.47761570328 0.979971220124467 0.9366495
1357.68370680087 0.97970084209542 0.9365425
1356.39756359546 0.979746349092121 0.9351295
1346.52524340787 0.979925065715115 0.933531
1350.86684066328 0.980180273237277 0.9331715
1378.32405395482 0.980092392500672 0.93738
1344.79505625185 0.980581860513925 0.9382035
1328.2778838851 0.980928961335204 0.93905
1345.2399807152 0.98029411843791 0.939611
1350.764455502 0.980248516627367 0.9405575
1366.34253908816 0.980243453848709 0.9404505
1330.66149593692 0.980713938366442 0.937932
1329.63900171388 0.980520252315616 0.9397315
1317.70562503914 0.980884537568768 0.9400205
1292.91787737712 0.981377575140832 0.9382945
1274.40392066398 0.981513107764901 0.940249
1274.70249253643 0.981394094806924 0.9394885
1270.18754675689 0.981053189609089 0.938715
1291.20175741082 0.980709520100912 0.943623
1279.62178545412 0.98099172850523 0.9408725
1287.79691809617 0.980255620049558 0.9386695
1270.68825478439 0.980877056068674 0.9361965
1275.75343821323 0.980953525619047 0.939218
1282.54522300163 0.980920937496675 0.939242
1303.87751564278 0.981331335669562 0.9398175
1286.88929515899 0.981659088568266 0.9377865
1314.1069815421 0.981374491326838 0.936863
1285.44623589754 0.982232467334803 0.9350675
1286.80592616889 0.982606025892336 0.934009
1292.56355901883 0.982318570254937 0.9347995
1323.37697670016 0.981518192010283 0.9355995
1340.2642261997 0.980902619441693 0.936933
1358.33777674437 0.980866532805066 0.936744
1376.22751408196 0.980511905893066 0.9387705
1341.26410648074 0.981154247053346 0.937953
1355.19921648186 0.981068475209564 0.9394135
1359.38592497808 0.98086758807943 0.9410555
1356.3546991807 0.980789413685645 0.938875
1352.76695200073 0.980661870877554 0.938608
1357.32524157382 0.980458752322394 0.9391565
1354.25360982019 0.980617030108237 0.9343885
1365.334743499 0.980062415253822 0.9353115
1336.52017119155 0.981007963937032 0.932052
1347.4426660277 0.980935242530017 0.936706
1366.27438726989 0.980452480540534 0.9370555
1362.3610511484 0.980590524647309 0.938299
1379.86447673187 0.98007494962991 0.9415725
1380.07423944526 0.979575614371118 0.943574
1370.33632881099 0.979551880102966 0.9413535
1398.44888341295 0.978929672633111 0.9452225
1419.69450884295 0.978581790725945 0.945097
1417.34891549937 0.978421747606256 0.946269
1393.62501842361 0.978341750978115 0.9448335
1357.58692162966 0.978948460094717 0.943238
1370.8285514435 0.978748814266881 0.944619
1387.45450374576 0.97737599008415 0.947688
1383.34109415441 0.977808838397546 0.9478535
1374.12035321129 0.978526659336449 0.945181
1376.96915564041 0.978370648340125 0.94338
1382.93582009934 0.979130090250986 0.9427975
1391.84534561372 0.979000983826838 0.943906
1389.96965873617 0.979487432421173 0.940859
1376.92767249982 0.980224350459103 0.938256
1371.62436192881 0.980412629199513 0.9390015
1393.18696158282 0.979677307261201 0.9372235
1405.94902290346 0.979422400697368 0.934215
1386.30096292759 0.979412693190806 0.9323325
1395.33408841687 0.979411102178137 0.9350315
1405.09435631662 0.979170658791415 0.937503
1411.07418358814 0.978580818045247 0.9408725
1456.30737503707 0.977377932602489 0.943157
1475.74439910379 0.976929659502089 0.94214
1469.62374833592 0.977045873615714 0.945567
1493.54349756402 0.976270711131169 0.94618
1470.12667219548 0.976429617209787 0.9465
1477.51424923507 0.975771822252839 0.9460205
1466.80330691101 0.976103643480439 0.946806
1495.11096374926 0.975475798326077 0.9512715
1515.44902108875 0.975456461828112 0.953452
1529.10604164928 0.975156622837819 0.954424
1530.35158121231 0.975034756394985 0.9565375
1538.61751827646 0.974529455865955 0.957225
1523.10572136323 0.975329295862933 0.957848
1518.49184473798 0.975642335601309 0.956394
1551.20995601499 0.97448332612582 0.95868
1551.39778419473 0.974072039567899 0.9588385
1583.0556807474 0.973171694832168 0.9590155
1559.96937263823 0.973262721066711 0.9589425
1547.60033475243 0.973294080450711 0.9605025
1575.0443309666 0.972778596924923 0.9614055
1555.93895029666 0.973661807634718 0.9609815
1547.07034919361 0.973986003255676 0.961409
1533.90908409509 0.974659638315901 0.9610905
1519.11206249327 0.97552018258814 0.960866
1520.57688334143 0.975504553914688 0.960935
1544.9391599334 0.975462093594051 0.9601075
1607.50864569055 0.973803535903256 0.961766
1605.75580867254 0.974091105404462 0.9631955
1586.6628431996 0.974782328481879 0.9623625
1558.53606047227 0.975344624670202 0.9597285
1573.45300602132 0.975132322193934 0.960429
1599.67246838484 0.97440094540536 0.962816
1631.72939109949 0.973493156645704 0.9630735
1629.92793990429 0.973633314178024 0.9639185
1634.75442854171 0.973777376797406 0.963221
1632.23086046097 0.973654120841137 0.9617035
1635.98001040984 0.972819168174447 0.9608645
1636.41544450683 0.972251965044788 0.961667
1679.72409849303 0.971056140811116 0.9615735
1668.42608139715 0.97100882291855 0.9630745
1681.89920816624 0.970876711963931 0.964272
1670.57699739916 0.970708057640603 0.963804
1703.22266373106 0.970017640732919 0.966877
1693.31227064025 0.970684859053898 0.9653195
1719.35459502379 0.970251777698081 0.9658075
1694.56130473574 0.970807938028886 0.9651015
1672.65867689514 0.971175094341856 0.9659515
1670.96632745221 0.970096658438331 0.966913
1671.40759226864 0.970292812560606 0.9669195
1717.49588173479 0.969084819464576 0.968449
1704.04770881408 0.970331582466094 0.968991
1683.95157596352 0.970634519546682 0.9691765
1675.83882837011 0.970804225453726 0.9694315
1658.83969342506 0.970382716663259 0.9678265
1634.16711336951 0.971982540249152 0.966592
1636.20360370897 0.971827820475734 0.9653785
1626.70158422318 0.972067825015512 0.9656635
1598.15979700012 0.973147633842052 0.9660675
1597.18109019099 0.973616337365785 0.9661445
1608.05706092671 0.973671856604011 0.96613
1578.54707100465 0.974474306098001 0.965978
1559.67760741065 0.974236597935453 0.9674605
1543.11216587485 0.973985309741912 0.967227
1534.49089219073 0.974336841942463 0.968176
1517.12373656921 0.974272448412201 0.969089
1523.17456145277 0.974040723280149 0.968237
1506.58614411125 0.974534386363419 0.967888
1497.24167223377 0.97489828795097 0.968268
1459.28238557908 0.975375612485132 0.967597
1435.88975988696 0.97573807210722 0.967242
1436.19480942087 0.975890144810194 0.967718
1419.4336037408 0.976440760695065 0.9663275
1454.70826482883 0.975670143516585 0.9679695
1457.4287141913 0.976185664390025 0.967939
1432.84893459893 0.976525854648583 0.9668795
1412.87245036825 0.97737895761174 0.9659555
1422.03043975919 0.97662589789112 0.966087
1418.74750987098 0.977397831788086 0.968046
1446.5611591827 0.976684320655627 0.9692395
1464.77210654073 0.976194960172717 0.96958
1482.33833281524 0.975647847093932 0.969737
1498.07716734661 0.975752088660401 0.968755
1504.18756390619 0.975857198103672 0.9674345
1533.80573485943 0.974915827543119 0.9677735
1480.82667289042 0.975989801259991 0.9673315
1516.0634540457 0.975358878993664 0.96869
1513.62663944674 0.975052059996554 0.9657345
1515.68262209711 0.975055368312741 0.9674275
1499.02260003933 0.975163412536905 0.96834
1493.36122760236 0.975525378040199 0.9695435
1486.18414086534 0.976094878389336 0.9692635
1494.55818955369 0.975244074234547 0.967989
1516.64794241342 0.974511785663405 0.9685525
1500.82154127338 0.975535797128512 0.9666585
1490.62720595345 0.975454629492527 0.9664415
1471.21529764814 0.975637918316858 0.966918
1461.29068247405 0.976020496411806 0.9667715
1504.58424897767 0.974928549923806 0.967896
1482.99915913042 0.97585612224908 0.967864
1459.23026270751 0.97660967465952 0.965832
1444.39752609741 0.976462798615148 0.965901
1404.95691768186 0.977971893415151 0.96301
1407.01464840105 0.977816299619589 0.961171
1384.10064383017 0.978925378967594 0.9583455
1393.08584288241 0.978579727742044 0.9588455
1414.3388149661 0.978027997484024 0.958832
1396.19691494522 0.978351389673264 0.9571435
1412.09945942993 0.978441301883407 0.9556695
1392.38531086788 0.978937194376503 0.9544155
1413.05638626918 0.978508766130649 0.9556895
1427.07565520181 0.977979031020682 0.9585055
1488.08424651653 0.97630465996266 0.9614835
1495.63790060544 0.976409127684786 0.960589
1510.74020058806 0.976081628929482 0.961917
1569.06611776678 0.974754643877182 0.963159
1573.32993350101 0.974745471127855 0.965425
1567.45084083929 0.974974551804774 0.9632525
1588.66759575355 0.974479948690513 0.9653005
1597.27972975174 0.974249711169686 0.967154
1631.37446553379 0.973302621797975 0.9672975
1630.9605960854 0.972690494858392 0.966829
1579.30343818349 0.973698327653345 0.9667825
1552.72876888949 0.974124201522111 0.9650775
1520.97367253156 0.974365600488895 0.9660385
1527.6152770152 0.974281272764956 0.966626
1543.58596707159 0.974341974032882 0.965654
1528.85554929218 0.974852316427824 0.9660855
1522.28683137726 0.974784107335517 0.9669705
1537.9379190031 0.975323273280778 0.9639835
1573.04801762768 0.974608645301484 0.9647845
1557.31768367398 0.974937462853664 0.9636185
1517.95587329243 0.975621078858247 0.9622665
1512.06436343712 0.975865789297913 0.9593105
1511.76220145331 0.975789852068963 0.9589235
1514.027198545 0.975852444446142 0.957485
1506.53517211643 0.976109501721136 0.9566595
1514.18695471642 0.975881457649251 0.9589725
1506.88443540774 0.976224253877298 0.958656
1521.33492663398 0.975836693298464 0.9573435
1531.34112844055 0.97550817772333 0.9580485
1523.34447899278 0.975636625839523 0.961225
1511.22113533676 0.975787599078914 0.9626245
1499.63229766163 0.976039302365053 0.9625335
1523.4108137773 0.975259747101268 0.963046
1542.87640812417 0.974430207353568 0.963679
1489.76257861362 0.975369484393537 0.962555
1487.31564070426 0.975452511272985 0.9612845
1479.88864618494 0.97549372552627 0.961406
1425.67542252314 0.97681460896646 0.957801
1464.88695262582 0.975974666437112 0.959372
1441.14066467369 0.976616409710677 0.9556945
1469.05328906814 0.976094929244808 0.957522
1443.12730342298 0.976651643419627 0.956315
1425.08613449579 0.97683293105025 0.957467
1418.7182187739 0.977288952618694 0.9590865
1410.47699486295 0.977517771583899 0.960217
1373.31482698484 0.978286714726765 0.9581115
1367.4455329016 0.978301597880851 0.957687
1399.33921992678 0.977548226768352 0.957862
1387.83734786464 0.977840059117973 0.955392
1412.57406254493 0.977186666673865 0.9574115
1391.43325862448 0.97753711165094 0.9582495
1466.02793186279 0.976242879774501 0.956928
1464.68609533818 0.976172529310941 0.956183
1459.7053761187 0.975999488545291 0.954832
1421.01284254156 0.976611360763421 0.9508655
1444.18383837232 0.975849705650986 0.9532845
1447.11741144215 0.975162507801329 0.955255
1433.19579910376 0.975366999276551 0.955346
1462.69841604638 0.974555289756377 0.955318
1455.76867879557 0.975358012133632 0.9501175
1437.52808132813 0.975929472661316 0.9473545
1434.6248163609 0.975353745001026 0.9482055
1454.65899517807 0.974922104730341 0.950431
1465.2089471189 0.974861301298439 0.9533615
1468.64316531133 0.974775923900962 0.9502505
1451.52235745534 0.975338816515899 0.9473815
1439.12612842593 0.97570605684162 0.9456085
1457.71721032257 0.975182406915347 0.9452515
1429.71453007537 0.975830808806705 0.9439335
1415.66278843326 0.976716271630139 0.9446975
1415.19298833657 0.976757844732952 0.9457375
1452.84478424936 0.97562431670657 0.9503485
1443.63623941135 0.975723590880618 0.9526575
1436.88184138968 0.976135169694525 0.9525355
1459.7868601037 0.975662544387705 0.953034
1430.4348320468 0.976633673475023 0.952547
1409.96804210572 0.977031728686542 0.950165
1397.39104016199 0.97760962460541 0.9491485
1369.66177943874 0.978183687706992 0.9443515
1389.42856830867 0.977182214950738 0.9434955
1405.67118907038 0.977061579861732 0.944739
1436.95065216196 0.976294120346924 0.944981
1465.71377550576 0.97564071237022 0.9465195
1501.81938570321 0.974523653433146 0.94973
1491.18876440636 0.974492675944329 0.949731
1499.959239926 0.97460632655944 0.9494555
1520.10477827448 0.974628134865529 0.951902
1521.55823188803 0.974767282808226 0.9515785
1538.80870294405 0.974190457034335 0.9524625
1566.50398708538 0.973895591530257 0.9493385
1596.37398970159 0.972934696933085 0.95173
1640.97355636482 0.971589270778166 0.9530935
1626.02556170559 0.971894934955672 0.9514345
1631.96709296907 0.971791542153346 0.953733
1606.316300923 0.972634616054855 0.9535525
1596.95520876102 0.972478718063367 0.952525
1612.12613760803 0.972078903899658 0.953762
1618.496278087 0.971976851860359 0.952602
1583.36655655669 0.973269656489708 0.949866
1607.65040831137 0.972545084134194 0.950895
1587.32963142632 0.973150476227889 0.9517605
1635.73247487468 0.971944721621247 0.954937
1642.5284165039 0.971973315978797 0.954578
1641.97424721557 0.97221532190333 0.952951
1642.66168632546 0.971904353485421 0.951334
1648.99378271467 0.97165640375616 0.949843
1665.6259468931 0.971473599641658 0.9502155
1653.2745956285 0.971829282611706 0.9481005
1673.5610321421 0.971338596796923 0.9478235
1637.33099279202 0.971962876431301 0.950079
1626.14871836476 0.972242054580552 0.949063
1639.1804786961 0.972025934137759 0.947907
1606.92855438423 0.972915856410911 0.948139
1614.01395517674 0.97254637514681 0.9450595
1617.58471411835 0.972534053736702 0.9427845
1613.69152098727 0.972554342624003 0.944475
1587.94377709225 0.972939209480723 0.9430625
1614.4925445647 0.971916483333978 0.9434125
1594.54231174583 0.97285944575633 0.942889
1618.59837267507 0.971922239043247 0.9463575
1599.91785832799 0.97227450855934 0.9454005
1532.88494614143 0.973053241394825 0.9432355
1517.00188070147 0.973608685568365 0.941923
1516.45898163417 0.973478794241633 0.9385165
1553.2440312329 0.972138113461209 0.94084
1520.47436061345 0.972822060449651 0.9429125
1499.03202711257 0.973630981417567 0.940964
1559.05107127991 0.972267753391702 0.942479
1534.53520703481 0.972280182252456 0.942495
1509.62512745988 0.972658647132731 0.9406575
1482.33967463081 0.972981861070488 0.9400715
1461.67158672686 0.973571826157806 0.937555
1496.75170221292 0.972605236514968 0.94061
1501.79292463333 0.973120013768223 0.942803
1457.97954024001 0.974125401361534 0.943555
1424.55711582239 0.974692578470723 0.9448535
1447.86255851543 0.974532263581554 0.948101
1462.62897274269 0.973631636693157 0.951505
1456.65206614978 0.973726552189906 0.9517225
1442.04251425857 0.974557866955248 0.949468
1428.58626487888 0.974878694054365 0.9454285
1421.45474780919 0.975038131658048 0.945951
1426.55288578959 0.974822606462698 0.9438615
1436.90661700322 0.974780087074284 0.9441925
1455.68708329672 0.974170432289484 0.946447
1407.08027524557 0.975721213044334 0.945828
1419.25693901563 0.975290200765312 0.9487015
1391.96602089208 0.976127539941667 0.9479705
1440.807349469 0.97548485016391 0.949763
1447.6917218798 0.975479906333029 0.9512865
1455.44889922039 0.974853682956827 0.948566
1449.75141844115 0.975249073443627 0.9457385
1466.3565958341 0.974746071968358 0.9465885
1484.20267376276 0.974276199976061 0.9467005
1466.71884644159 0.974438445196304 0.9455325
1541.75634974997 0.972469820558107 0.949404
1527.5256358166 0.972321449153806 0.9500395
1547.93239853235 0.972093380496957 0.9505965
1519.63026136496 0.972651566582427 0.94874
1497.73235800719 0.973060739472977 0.945128
1472.37107755527 0.973340550310057 0.942588
1481.05148242626 0.973292991232928 0.941463
1479.68140410837 0.973093249777872 0.938494
1492.3751577314 0.972801322519776 0.9400495
1478.29234030296 0.972920362460749 0.9392975
1481.13003045056 0.973423217603333 0.9407005
1481.14406115795 0.973364199744534 0.9416035
1473.22220370518 0.973643766779881 0.9356775
1493.04747406478 0.972997962334319 0.9357815
1488.17140088223 0.973330529677861 0.9380015
1486.865931214 0.973540520874197 0.939603
1477.59450363642 0.973841899487219 0.9414755
1481.42626190377 0.973511791907766 0.943002
1455.47361168494 0.973966584147495 0.9426295
1421.17693192656 0.974599486159989 0.9391155
1394.32996914913 0.975567119868761 0.937051
1447.18272889485 0.974438559734468 0.936283
1412.92634372809 0.975417357923479 0.9345415
1396.43070644111 0.975762089626543 0.9361845
1375.40214854429 0.975761919953418 0.932599
1380.65690592419 0.97551582035378 0.931548
1354.54826511191 0.976174869040537 0.930752
1371.34765136195 0.975800295911946 0.933269
1375.69510112448 0.975438014421315 0.933833
1339.09090557466 0.97584161151074 0.932353
1357.7651302479 0.975582101903087 0.9291415
1332.01591813191 0.975451946136839 0.929258
1339.22340057506 0.975588036025397 0.9297265
1303.83645307248 0.976577516238431 0.929553
1297.32116118749 0.976205120552193 0.9288945
1303.9910786092 0.976074662410125 0.925026
1309.00347865419 0.975949345252607 0.92451
1336.91821373566 0.975658649038071 0.928791
1298.43351684295 0.976271747208992 0.928809
1276.88685921863 0.976372615871953 0.934391
1284.14837608256 0.976481498168084 0.9343765
1270.78557316365 0.976432728522153 0.932638
1251.62888972067 0.977001146763244 0.932024
1260.71125473681 0.977187165874749 0.929966
1279.0551592706 0.976927462717034 0.931445
1255.8983269724 0.977159319814411 0.9307075
1246.24640130419 0.977449980750411 0.933472
1256.4170748478 0.977285451619963 0.9324445
1284.56378013251 0.976732500511891 0.935615
1309.47672085022 0.976471276278219 0.9369365
1326.35456152013 0.976339979119913 0.9403865
1326.86252970978 0.976030414057575 0.9404565
1292.24030189432 0.976436230571142 0.9371765
1287.24632010676 0.976393962110674 0.9373435
1289.52344251359 0.975756176849008 0.939644
1314.5192099486 0.975446557292067 0.941103
1280.42602438847 0.976055173024679 0.934567
1300.82387441975 0.975612702380778 0.9343705
1312.99373021327 0.9750584016947 0.9403855
1325.69876798123 0.97441962481448 0.94256
1386.68099533076 0.973549705999725 0.9468965
1381.64177342866 0.973358168647408 0.9466465
1433.02830205586 0.972397255894329 0.948049
1425.47775714717 0.972186334754054 0.9491615
1460.47700493548 0.971688778801953 0.9472815
1451.09992394976 0.972080166155585 0.94971
1467.33641189372 0.971965075941574 0.950385
1449.48474468144 0.97294283465283 0.9486875
1428.19456042985 0.973000158327427 0.946538
1467.97114008209 0.972268120555144 0.9493295
1487.53683502678 0.971805747851829 0.9542845
1506.52646555517 0.971234815414985 0.957781
1520.6602080726 0.970802806350281 0.95824
1545.36650405066 0.970013343396663 0.9587025
1571.20289430329 0.96962786806783 0.9575945
1605.54397500152 0.968676792644701 0.958609
1560.34210513883 0.969350088774452 0.9574725
1577.52747270248 0.968815409058507 0.9561795
1572.37445680361 0.969155848732255 0.954336
1546.38514026937 0.969733551519885 0.952863
1532.11530505951 0.97022199143309 0.9520935
1463.51019469906 0.971646213641659 0.950088
1440.69094310257 0.972058839612524 0.9517905
1381.48441335339 0.972344600966344 0.9513265
1415.02422482004 0.971710113593774 0.954303
1401.33876699691 0.972626815792297 0.9547605
1398.08010819901 0.972280029372989 0.954468
1379.08007201159 0.973105186774779 0.9510335
1387.71391783686 0.973280226549387 0.951578
1395.30583015055 0.973047364952971 0.95268
1400.99560347603 0.972775518407716 0.9553115
1398.7015207597 0.973060980526444 0.9526545
1379.08287290412 0.973873546040322 0.9529815
1395.79763908754 0.973600873895041 0.952983
1409.57304185699 0.973044140712482 0.9536995
1395.55183745824 0.973479042041912 0.9547105
1342.86023385115 0.974479204677836 0.9534215
1332.26641801744 0.974611118431085 0.953283
1335.27651389542 0.974859673858923 0.952609
1349.70552487615 0.974506030978258 0.9551
1353.45495343579 0.974350402137866 0.956669
1346.83327636997 0.974954850459646 0.9554405
1338.74885887323 0.97509205000409 0.953125
1341.34835619767 0.975049145641946 0.9509295
1355.62183440979 0.974759877292079 0.953146
1367.91432134047 0.974582681152485 0.952726
1346.77585531033 0.97501869506283 0.9554795
1377.91805544796 0.974088778126257 0.9564985
1404.1627194891 0.973333089042559 0.958257
1421.37368623417 0.972761899406891 0.959221
1435.76780062933 0.972383737444588 0.959716
1485.03481369778 0.971449427814469 0.961013
1489.60653933333 0.972414767649704 0.9603085
1508.00779606434 0.971622589951638 0.962356
1484.66769452141 0.972397568981148 0.960485
1434.69883952366 0.973589709575598 0.954611
1476.41203029616 0.972709363356858 0.9569875
1485.37263230255 0.972342455773642 0.956851
1507.93445340683 0.972217025696102 0.9584565
1520.88335869913 0.972080925635466 0.9566065
1513.39532568446 0.972163313566898 0.958619
1552.46186610578 0.971910056068354 0.9585695
1524.7189783137 0.972518040323451 0.9555655
1507.84391681837 0.973041718184859 0.9573745
1489.26212028516 0.973214151485756 0.9573105
1480.8823649419 0.973413483201117 0.954744
1497.50817117167 0.972925700711635 0.957434
1497.47544385159 0.97293266531238 0.957693
1488.02464485393 0.973334401307126 0.9557415
1482.65538784867 0.973256783259334 0.956677
1516.81467405735 0.973069821703391 0.9583755
1454.4399842731 0.974436376036299 0.9573
1490.42244520553 0.973415205711264 0.95886
1503.84547471912 0.972517585952907 0.9590885
1472.91565921763 0.972706465559926 0.9596205
1492.17770643589 0.973296855638491 0.9582785
1491.06789883208 0.972997180009807 0.959413
1482.34879983047 0.973917173587953 0.9588035
1490.18700350618 0.974540024664213 0.9578835
1488.79716688459 0.97457038804131 0.9582215
1489.61473591441 0.974795472141528 0.957355
1518.38961154977 0.973931210717345 0.956146
1500.4713705275 0.973751047751079 0.956493
1490.66250644896 0.974090871692941 0.9555885
1469.84569082745 0.974586027966699 0.952838
1443.93418438455 0.974534473014853 0.9508275
1441.10378383462 0.974693342579858 0.9511245
1427.83333576386 0.975093467445239 0.9537945
1423.59721449782 0.975152219528785 0.9535445
1407.73751675072 0.975119119323304 0.949978
1409.13763699339 0.97484377897833 0.9471005
1371.85084628959 0.975272639919513 0.9466535
1404.6109877382 0.975245452335918 0.9510965
1389.28508607436 0.974897535533407 0.948279
1425.91451076362 0.974625399801042 0.951461
1433.14869625493 0.973741740430394 0.9532365
1426.62213920912 0.974070995103197 0.952333
1432.07077390855 0.973926306777237 0.9518915
1418.92586952828 0.97404984925704 0.949079
1402.43634016313 0.974079985734514 0.9469255
1378.76256540523 0.974610510613294 0.943362
1375.53806458849 0.975144890269255 0.9443085
1398.65321521311 0.97520204858748 0.942752
1430.33140435183 0.974371780128113 0.9467905
1405.12744757246 0.974717339709678 0.947231
1409.36620287272 0.973947786021067 0.9486245
1419.76746163846 0.973895401466316 0.948507
1368.33005125614 0.975018029850256 0.9479185
1362.39500950602 0.97602200345885 0.945294
1340.65954439618 0.976673780378906 0.942135
1382.32467418997 0.97595478473394 0.945805
1424.8232512903 0.975614027881949 0.9485
1425.93707235751 0.975583738587823 0.9474405
1491.48766776326 0.97444540568902 0.9526175
1482.27529232689 0.974640857961685 0.9522835
1468.45111547572 0.97454160651943 0.953937
1457.53390004961 0.975129804627359 0.952512
1455.62938510838 0.974971669229613 0.953895
1507.44387072696 0.973796586129749 0.9548185
1510.34485456673 0.973853648775185 0.9506505
1503.63775010751 0.973776948172737 0.949497
1483.69783183329 0.973873686963126 0.949342
1476.08429562071 0.974092719655694 0.9486715
1509.62941976893 0.973174485638501 0.949897
1530.78715786777 0.972658283119571 0.948927
1507.70122635285 0.973023962975862 0.9447505
1513.54735735998 0.973360729833283 0.946247
1506.5644474987 0.973438925124315 0.946142
1501.21668656713 0.973193775213976 0.94636
1438.47762807958 0.974516614984106 0.9447965
1433.79038448481 0.97415630514021 0.943899
1419.10883812535 0.974278173031181 0.943935
1390.86936479588 0.974336060941405 0.9433145
1392.59346363001 0.973811819622811 0.9395745
1399.27075291123 0.973741966300362 0.9386595
1352.70168784852 0.974834674829617 0.935035
1377.45800089904 0.974244772457283 0.939452
1434.28114051199 0.973787684669629 0.9423865
1407.3931445695 0.974286400619074 0.9470875
1404.3456067696 0.974507522305103 0.945115
1370.35416799239 0.975826984580233 0.9441095
1380.15256248583 0.975829892611322 0.9419395
1396.19226826565 0.975637644673565 0.944986
1374.2285727375 0.976244568711338 0.9439865
1372.05768808937 0.976300452932416 0.9438955
1377.26755408645 0.975949023431807 0.942598
1395.60736810672 0.974985007061168 0.946868
1374.3914614384 0.975528170423721 0.948428
1360.76319377694 0.975790735543675 0.9463225
1365.59655796637 0.97539509144933 0.948251
1360.59428112139 0.975701330573736 0.947704
1353.38203587509 0.975831401105152 0.9472715
1362.00395154062 0.975662187182174 0.9478845
1344.29148266248 0.976058806747398 0.945439
1334.70290831274 0.975736706439535 0.943196
1358.68324909345 0.975216480269412 0.945421
1376.38608525097 0.974989083237496 0.946739
1345.21353846596 0.975901042358924 0.9430955
1308.556030873 0.977145059522386 0.9372695
1330.40647677698 0.977037173768576 0.932695
1343.76422213944 0.976585347107871 0.934654
1355.63618220915 0.977094171882805 0.936054
1329.61429063466 0.977270041836314 0.934644
1343.20022412399 0.976138239216893 0.935485
1367.26828734048 0.975141686475559 0.937924
1403.10485786019 0.973693563971905 0.944054
1370.72710113246 0.974423468184184 0.9414415
1352.53768742389 0.974578761932473 0.939467
1318.87261587594 0.975414110861079 0.9378195
1296.27391080299 0.975370714273214 0.9397205
1280.97033826328 0.975304337304855 0.9395645
1317.33875227258 0.974576968188603 0.938439
1368.26585959592 0.974637614686092 0.940221
1345.94786527825 0.975497445373773 0.9411965
1315.04476303993 0.974784862718274 0.9437945
1328.77237023637 0.973465231573661 0.943617
1341.05891761651 0.973774755162512 0.9440705
1301.48979983329 0.975371777097608 0.9413185
1259.40427081348 0.975752548630217 0.940438
1254.04223426187 0.975570104893087 0.939842
1268.22914609365 0.975483520583522 0.9399285
1256.7468782501 0.975622876983247 0.9415165
1270.90720871557 0.976708732951922 0.936308
1263.9772050164 0.976279852562766 0.9363245
1271.70246225958 0.976920532750929 0.9336255
1264.17924269798 0.976900038759724 0.9320525
1257.31127173843 0.976873003183498 0.933136
1248.01443132221 0.977811262880501 0.9337365
1229.47416069859 0.978475251319091 0.933695
1229.59692231403 0.978762597362493 0.93395
1250.85313785873 0.978708937816005 0.9337625
1288.74954000922 0.978506186068079 0.9340775
1304.34888196934 0.978159022985827 0.9322065
1351.74874643503 0.97698527966717 0.9368215
1355.04719733777 0.976517907468924 0.934349
1356.61911619067 0.976474855756091 0.933169
1350.39580913141 0.97669377311808 0.932005
1346.40288160183 0.977201612651236 0.930685
1321.70942961323 0.978186118960675 0.927098
1309.69684240637 0.978797184338807 0.93247
1310.6674747363 0.978358003253078 0.932078
1355.99032912841 0.977638375509005 0.935806
1359.6479741167 0.977663565123172 0.93604
1380.9711313611 0.977178721130574 0.9375385
1393.71442017116 0.97651464963479 0.939166
1382.14606777463 0.977060660298945 0.9393715
1359.08087663851 0.977833518550191 0.940482
1358.31205582573 0.977254170704594 0.9420375
1344.50402537529 0.976994060455228 0.9419575
1347.71157168772 0.977231432010779 0.940444
1340.10490775037 0.977546823216427 0.9408595
1327.89293011713 0.977979984627949 0.9402395
1331.43279150016 0.978260732358557 0.939281
1344.98605226097 0.978355845381798 0.9386145
1312.99554780174 0.979044426589705 0.9348495
1286.63017830151 0.97962987903423 0.935239
1317.87861204804 0.978821280598635 0.936439
1314.31645921227 0.978643475545512 0.935322
1338.22676834618 0.978024762194042 0.9353265
1348.82728947317 0.977991352616713 0.936765
1344.85057239401 0.977387512448854 0.9369705
1312.34887463027 0.977886764248531 0.9367
1341.86787433522 0.97743532733734 0.934787
1328.88593826332 0.978606301792591 0.937071
1365.89676511836 0.977260296547621 0.9411725
1361.87927432228 0.976886707500608 0.9386475
1367.65027292345 0.977109912639987 0.9391945
1333.08625951488 0.977416130911242 0.938955
1330.86441588601 0.977332120008396 0.9406335
1333.98726736658 0.977616724216155 0.942487
1313.0896974625 0.978410910493509 0.9411175
1312.51301230759 0.97845802909463 0.943186
1293.29966780697 0.978193648087961 0.9421
1301.20766949839 0.978055064457965 0.9416735
1333.78794507759 0.977919947628078 0.944575
1336.52296250696 0.977576635565201 0.9466465
1401.14062273162 0.976598095317648 0.948338
1423.51323764304 0.976571685336966 0.947336
1380.18746754779 0.97703413512956 0.9484075
1385.12622243585 0.977469151709554 0.9481095
1355.41035350648 0.978256060350773 0.944719
1348.07150183155 0.978510294354526 0.9445075
1361.53188441934 0.978387453748343 0.9494885
1357.25059640405 0.977882197870888 0.948257
1394.48483224149 0.976966833279607 0.950405
1377.90306229176 0.977115804811452 0.949067
1423.48416725917 0.976143344692012 0.9490365
1433.34607121622 0.975826345279422 0.948565
1434.77887483472 0.975581410387897 0.9462105
1438.57408669678 0.975443524372579 0.9466285
1439.51775141222 0.975693330346917 0.9470485
1450.39056323723 0.975492632401672 0.9489025
1460.77122636014 0.975273596378356 0.948917
1462.34481487666 0.974863255197512 0.9497775
1481.57555666678 0.974413602943023 0.949118
1472.64800239936 0.975276473801226 0.946881
1461.30345596013 0.975164180526319 0.945646
1467.66928381983 0.975559073496504 0.9467125
1432.08957015308 0.976565705748189 0.9427015
1384.64964316366 0.977436402133461 0.9404225
1394.54601011434 0.977056543807962 0.943677
1405.05232716124 0.976521424699328 0.9457495
1392.16385286764 0.976358403699529 0.9452995
1393.89503370993 0.976063891773799 0.946151
1388.70533963315 0.976229351996409 0.9446825
1373.97030949885 0.97627896015512 0.9454535
1408.52180457128 0.975424365411689 0.9462305
1388.10325877412 0.976118447473492 0.947733
1389.29799874462 0.97590320587913 0.947903
1368.45151822006 0.976336668962034 0.9478355
1364.91524940305 0.976372995517597 0.9492405
1340.5235050079 0.977267905575672 0.9498185
1313.2686821093 0.977777763967563 0.9499115
1322.29645384295 0.978001073645222 0.948776
1326.88688312676 0.977600776128361 0.946847
1316.71440533581 0.977563687220873 0.9467255
1331.08790287679 0.977677474794213 0.945105
1302.7736640666 0.978160023046861 0.941401
1333.70641775317 0.977119329656898 0.9405675
1355.51490556409 0.976478611030101 0.9429555
1349.27838984146 0.976743169659719 0.940812
1369.32494824711 0.975823695598992 0.9435805
1340.16324801426 0.976419613305505 0.9378255
1344.93947317523 0.975950967098416 0.941535
1352.22558000487 0.97624859253397 0.941389
1350.07583100939 0.975971451421015 0.94123
1384.80584840631 0.975094849629188 0.9456235
1396.72845919432 0.974873792747439 0.9506635
1379.57518012497 0.974860435745555 0.950035
1354.30875831245 0.975768550110558 0.951284
1353.46484605289 0.976307682388316 0.9498235
1344.57564106546 0.975890431015027 0.9500295
1306.61203283631 0.977130238542578 0.9480915
1334.06151923169 0.976819917018057 0.9491
1338.79061897318 0.977109105169654 0.948993
1376.98586676437 0.9767271713055 0.951535
1367.72443103946 0.977216888035267 0.950414
1369.0010932865 0.976825109736803 0.95019
1377.21631511218 0.977033836319575 0.948439
1410.55257229332 0.97673458976225 0.9536985
1419.28114417779 0.976456120566212 0.952683
1411.68855707518 0.976954944219737 0.952621
1416.82266321937 0.977147861236435 0.954568
1413.95344968545 0.97680146291977 0.953708
1394.86134649153 0.976914401685057 0.952865
1405.34890541091 0.976813172962674 0.9575685
1422.03463468145 0.976382178927463 0.9570555
1414.28199458138 0.977024651568864 0.954865
1401.27972576655 0.977359389047 0.9557865
1393.57340209517 0.977949959956729 0.9540425
1419.33490870612 0.97723705470612 0.9541695
1404.82868292644 0.977630276889679 0.951851
1383.29475896073 0.978083880891782 0.950881
1362.38408412246 0.978435575542932 0.9492575
1374.61657451142 0.977891913005577 0.9484435
1355.70093627843 0.977599337274518 0.95054
1362.96584443852 0.977649010593342 0.953661
1379.61992939132 0.976695956483373 0.9532185
1388.20627019126 0.977440500967599 0.9501605
1406.83703005444 0.976841518603823 0.950837
1391.67093119072 0.976544748769565 0.949964
1389.6367045889 0.976421868493771 0.952774
1418.56829739902 0.975260015366811 0.953115
1475.97909424193 0.974025006236504 0.955589
1499.6978451365 0.97370983762102 0.95508
1501.66874565574 0.973501586636752 0.955922
1488.88749038323 0.974206127367247 0.956763
1494.18073993377 0.973966603517497 0.960073
1472.86972270884 0.974245380591152 0.961971
1449.92026255114 0.974590569821991 0.963896
1477.91083189832 0.974442949407015 0.962176
1457.78850654434 0.975197899412642 0.962232
1461.94476691648 0.975195672310701 0.96262
1433.5230063656 0.975391013848325 0.9625725
1433.5532680955 0.975447977528814 0.961441
1428.1543543417 0.9757843552744 0.9624345
1421.97827765062 0.97567476151164 0.9630745
1393.73643973747 0.976545357263736 0.962066
1420.27137148021 0.975875608411993 0.962825
1397.54262740241 0.97566456876965 0.9635955
1381.91392117146 0.976219637247034 0.961882
1388.35693928116 0.975815033045326 0.962256
1376.2793327421 0.976044911967259 0.962687
1402.63581841473 0.97602061078075 0.9620565
1350.40338428459 0.977054398527387 0.9586875
1394.81663822651 0.976317920389063 0.9588465
1393.78262405798 0.976882038777102 0.9610285
1419.43389140464 0.976814128869803 0.9614725
1430.5072097446 0.976559764478477 0.9627285
1400.78666769401 0.977182503346469 0.9610555
1400.00194018536 0.97697826567448 0.9605735
1379.65071686466 0.977314745934069 0.960725
1400.30003544505 0.976920143676946 0.9608435
1421.81679300797 0.976450593080772 0.962754
1434.02385525404 0.976331944726506 0.963824
1459.36966656602 0.975639746092337 0.966877
1446.39935115788 0.975730937144187 0.966714
1417.63906672758 0.97619546474673 0.9658305
1467.86062662136 0.974823828020901 0.968257
1452.02202149659 0.975187539448085 0.966944
1461.64113765004 0.975153850982691 0.9661155
1416.86781643938 0.976464622276561 0.9652455
1391.7104677244 0.977067049368635 0.964586
1419.31099328144 0.976642548256617 0.9653935
1423.44943053908 0.976757961037871 0.963857
1429.27453589007 0.977045165253029 0.9643115
1445.20281816409 0.9767860795561 0.9642545
1446.96416296211 0.976300311483151 0.9628445
1382.86866488613 0.977488027924884 0.960894
1388.5903096971 0.977282377069831 0.9598445
1395.58785440981 0.976687464542137 0.9615605
1416.5352862864 0.976368594849712 0.95953
1427.0370165461 0.97641382035912 0.958822
1433.93956513735 0.976357301249071 0.957026
1426.88032759377 0.976861541243921 0.955896
1457.23128051755 0.976251144153948 0.9552755
1470.72194203881 0.975696693188402 0.953726
1486.89928895474 0.975095567264529 0.9541515
1482.87946186186 0.975089575200497 0.9538555
1463.91688575909 0.975107347017713 0.9547845
1447.6920450924 0.97518450114289 0.9546495
1453.99744311774 0.975319668646785 0.9571415
1460.45772722707 0.975531042628644 0.9568185
1451.27294697697 0.975138169610615 0.958254
1448.85948848216 0.975255131882145 0.957895
1473.62198626185 0.974272206520033 0.958377
1458.04857006899 0.974704815765684 0.9579785
1450.33087206398 0.975570051950119 0.958539
1444.09849367509 0.975900064237363 0.9576315
1490.40494388445 0.974648707619617 0.958158
1462.42721742201 0.97590272001285 0.955706
1486.94353119024 0.97562994922124 0.958602
1490.63460402226 0.975660049263236 0.9597175
1505.86752468037 0.975354998247405 0.9608455
1508.28902656247 0.975029536326455 0.9625455
1484.73665989713 0.97521722634371 0.9607915
1499.3135826182 0.974952857071032 0.9610385
1515.19825649226 0.974447672654726 0.9617505
1530.9846820186 0.973751744534254 0.963348
1496.04109997079 0.974282846119026 0.961406
1471.517604602 0.974523115809401 0.9604125
1461.22741106063 0.974885441204058 0.9598015
1499.49164647686 0.974167480714642 0.9597485
1454.53369741272 0.97571843958048 0.956973
1457.05774830727 0.975725607551787 0.955419
1467.96993642652 0.975646391995733 0.9562405
1436.0071564687 0.976501561768861 0.9546525
1447.78066482905 0.975676356320352 0.9547885
1435.68397377381 0.975686264777444 0.9560715
1437.49928892288 0.975940624259787 0.955033
1432.26291248725 0.975918721823198 0.9562025
1450.36663999971 0.976421770914628 0.958102
1455.13784268709 0.976003618149227 0.959226
1457.47733799783 0.976205787679189 0.959896
1434.36901590541 0.977155917465884 0.9558615
1421.62739773433 0.977234730131988 0.9553135
1386.80237782963 0.977784577681093 0.952751
1370.26907539097 0.978746472487345 0.952006
1397.47450881252 0.97802579027047 0.9541935
1343.90460335996 0.979158541649716 0.9522595
1341.06413193128 0.979313130612708 0.953166
1356.22167834508 0.979034232046376 0.953966
1353.99233366171 0.978933973508218 0.9509115
1402.52816136 0.977964138222854 0.9535185
1368.894454203 0.978583240848909 0.952532
1341.08801693379 0.979171773762034 0.9536975
1338.85458946622 0.978929912313348 0.952902
1337.63926678582 0.979147954195776 0.952906
1369.37065703485 0.978511627409635 0.956989
1324.61728481768 0.979339816264433 0.956223
1322.42306855392 0.979180299977702 0.9581235
1339.592012054 0.978505075989082 0.9577745
1331.05300545094 0.979025248086791 0.958229
1359.88722794541 0.978460131295066 0.9587305
1403.55975466459 0.977563851448234 0.958067
1426.82077504653 0.97691755460174 0.959275
1414.74773500031 0.977096236767151 0.9576985
1422.28541255622 0.977107156426659 0.9571715
1424.97942183563 0.976963902036414 0.956102
1438.61543149893 0.976629307176972 0.9572875
1503.46938157682 0.975683915962135 0.959372
1524.55778701917 0.975187450092122 0.958795
1546.47531372115 0.97463003256423 0.960463
1537.76231861618 0.974632841967084 0.95946
1526.94249347267 0.975202100619688 0.958527
1527.6038028574 0.974857414264462 0.9596245
1528.83347011123 0.974953583233484 0.9589325
1541.40154171694 0.974989685229006 0.9568215
1554.83839243712 0.974321272957056 0.9583715
1566.4226567307 0.97387127027278 0.957418
1593.24732362383 0.972872723494639 0.9549265
1586.51811255707 0.972982967968107 0.9551875
1612.7029658548 0.972811176976919 0.95519
1636.30922145497 0.972490544661749 0.9540355
1625.24103816634 0.972666862643093 0.951575
1631.08831403842 0.972299936383652 0.952719
1616.57584286323 0.972744460125286 0.9518405
1623.58033925468 0.972376928616039 0.950802
1668.52775842903 0.970940014524993 0.952765
1664.65589940001 0.971108002828372 0.952941
1678.07483055697 0.970776942681133 0.953797
1671.25248246411 0.970994137915758 0.952278
1654.89849928873 0.971487726394266 0.9529455
1638.92325225592 0.972284382206584 0.9512725
1660.52937481228 0.971232964312181 0.9510115
1621.98686251873 0.971742826253702 0.94926
1616.24051884686 0.971610897167361 0.9505285
1662.63855493114 0.970598691332832 0.9562735
1626.2951272262 0.97119279070988 0.9561885
1603.71817994722 0.971537107867898 0.957927
1587.08142816413 0.972414481144905 0.9597575
1589.59064968499 0.972397157910769 0.9617935
1599.98620110404 0.97191268042951 0.9639745
1583.68949916406 0.972368191525834 0.9642285
1564.06601160971 0.972573749414028 0.96376
1571.5623434093 0.972190219660317 0.962547
1548.24038007189 0.972621496623302 0.960318
1547.49398433055 0.972697873509031 0.960406
1509.52334186445 0.973706503977419 0.957673
1531.88432618727 0.973279445477782 0.960186
1596.26839394952 0.971932265497462 0.961416
1609.31599744837 0.971669545478922 0.9623785
1601.27864260048 0.97164402110714 0.960389
1625.61747269047 0.97082512033374 0.961165
1586.43608060935 0.972004702467134 0.9588985
1593.78366560497 0.971851918875136 0.9583685
1572.40945205815 0.972469701908391 0.958793
1578.16593003518 0.971793569283418 0.9586915
1612.6668008697 0.971093151037757 0.960067
1643.586471598 0.969259481756157 0.9587665
1648.89763932777 0.969118152536853 0.9573015
1686.2997328524 0.969207562105698 0.9603455
1659.62813937697 0.969476032310464 0.9601735
1634.45211685047 0.970747989901424 0.9585245
1637.74231381876 0.970976374597711 0.959079
1629.64556771825 0.970992141494748 0.9586605
1635.37766503446 0.970083831616098 0.9618355
1652.87055657119 0.969871731667446 0.95981
1600.52855097785 0.971423774910396 0.955801
1582.23816570462 0.971753540249742 0.9555075
1550.60132547935 0.973599591142146 0.952384
1533.78863134829 0.97403379167004 0.9507045
1557.88147858968 0.973016125399435 0.951131
1556.51702652762 0.973445825699734 0.949709
1535.46581448564 0.973758140366066 0.9508275
1516.67593214456 0.974548316144329 0.9477295
1517.17221830454 0.974323064921045 0.950412
1463.79010789455 0.975173108448082 0.951836
1466.43370063117 0.974480851372217 0.9556065
1474.59682783452 0.974444671439147 0.957994
1477.81013667428 0.974734708988224 0.9570765
1503.16978503742 0.974055755133164 0.9583035
1523.56322917972 0.973785561081255 0.958919
1546.807369606 0.97411836967001 0.9564185
1552.87770389095 0.974175169322758 0.9550855
1585.97738647012 0.973359439074649 0.9560415
1571.14983016889 0.974161262837102 0.955098
1591.61096124044 0.973497470565247 0.954483
1592.88243245811 0.973114268478255 0.956721
1598.0559058431 0.97298131863815 0.9598435
1606.4115711711 0.972684917755113 0.958294
1618.01788413154 0.972704479970774 0.9586075
1556.01951527956 0.97395742899164 0.9547325
1552.29372014662 0.974126667089955 0.950935
1547.20422258808 0.973276135272402 0.9508345
1589.37404947541 0.972566129372591 0.957079
1551.03900023465 0.97362351060893 0.9542675
1545.40130784235 0.973978345488083 0.9544005
1555.5623198949 0.973038220839388 0.9538065
1547.58182023553 0.973398298373737 0.954103
1554.16704121395 0.972504901535274 0.9567915
1585.73669555517 0.972334751766584 0.9598835
1594.27933018282 0.972393465978458 0.9596195
1563.05439207831 0.973260870890874 0.9588795
1550.48903528275 0.973344251906994 0.9568145
1533.25328583152 0.97361072459949 0.957649
1540.28926276378 0.973559986873556 0.959247
1530.83400792172 0.973777878838919 0.961197
1516.83352334108 0.974326061070715 0.9585375
1497.13549998673 0.974774443213214 0.9558095
1488.27527204949 0.974862296978792 0.9571055
1519.87433634244 0.974114688336288 0.9564045
1477.08857305436 0.975402294515075 0.9556575
1470.45997286303 0.975496100698338 0.9573075
1467.63592188287 0.975155286923706 0.9575965
1459.73536339357 0.975625980716423 0.9576215
1463.77840959661 0.975602669441298 0.9560505
1485.12263900177 0.975507165238072 0.9562385
1493.1884514567 0.975630837301913 0.954893
1506.41956493496 0.974859190676083 0.9558505
1533.94184145737 0.97470318370804 0.957806
1499.35431677014 0.975169489435389 0.956534
1526.30430824566 0.974486948667127 0.9577585
1517.86672239778 0.974970400875208 0.9598455
1536.24153365532 0.974514701123443 0.959652
1516.63407736255 0.9755318082222 0.9563405
1486.20183085255 0.976350733435547 0.9525295
1474.49584013862 0.97645767211366 0.9512305
1479.36692454439 0.976446803259671 0.9524695
1456.82354572 0.976456456767812 0.951508
1512.64283647725 0.975317070620046 0.9513395
1478.90603117644 0.976236220713404 0.946455
1487.4835791896 0.974684587232793 0.9506735
1495.54295568284 0.975021412373315 0.953
1466.3373676776 0.975711867135764 0.952283
1452.7695861278 0.975965161844383 0.954876
1444.15958552101 0.976146562615048 0.956375
1427.12092117643 0.976822853429257 0.9524655
1444.635984551 0.977366439650762 0.9522395
1445.4819014032 0.97726787165126 0.952724
1451.11105370095 0.97705631126432 0.9495285
1447.39193115673 0.977669887238966 0.9411525
1449.48221940148 0.977806199287648 0.936406
1462.62571221441 0.977647700749406 0.9348115
1467.05487832263 0.977808539719919 0.9374715
1465.51247428885 0.977366572006917 0.9408685
1498.57387346211 0.976368045216039 0.9415205
1487.22728822706 0.97695829151587 0.9405885
1484.41633849896 0.977400927483943 0.934336
1490.18509909184 0.977267848838842 0.9349485
1503.96522709315 0.977061333323592 0.9368785
1478.59375019792 0.977541245416516 0.9332095
1493.37980778506 0.97697699161929 0.937706
1492.56639524094 0.976978825317595 0.9362585
1458.73643715961 0.977865914457106 0.928367
1426.2653673116 0.97872584675653 0.921856
1455.26810409038 0.978217935075143 0.9223685
1471.64642651171 0.977407383131326 0.9271475
1461.85620755061 0.977569107869981 0.932483
1500.4805913694 0.976440028179609 0.938603
1512.30268628832 0.975909025127318 0.9371795
1530.42195276495 0.975059217512974 0.9410795
1556.68088313538 0.974008761037533 0.9465785
1547.63576441314 0.974115415348788 0.942401
1550.7312440553 0.97349333457104 0.9406545
1564.81358385008 0.97338656327772 0.94365
1569.28370129728 0.973341644352683 0.9421725
1566.86650030152 0.97339716473213 0.943609
1557.77792492823 0.973597649658631 0.940029
1581.76954344121 0.973034401179985 0.9405865
1591.02218937792 0.973576172057954 0.9386775
1629.55445686093 0.972285103682788 0.94331
1647.28185914549 0.971742628297848 0.945496
1661.97101245135 0.971048010133333 0.951064
1640.91764392548 0.971286351337512 0.952072
1635.46030941184 0.972089806264152 0.9490975
1621.66320756329 0.972250620195125 0.9501615
1571.47979351719 0.973482118019255 0.9519995
1558.473751423 0.97404789230281 0.948233
1568.2210931492 0.973543270999056 0.9500665
1568.14083267881 0.973727986868405 0.9501355
1563.83888266869 0.973969513354744 0.9516885
1583.7923821519 0.973176464683924 0.9559515
1572.89537011352 0.973590829173549 0.955847
1586.56824364906 0.972822934087963 0.9546805
1596.97119789672 0.971913213372083 0.9536735
1639.38370253762 0.971513609236715 0.9527585
1638.10167852544 0.971525785835782 0.954904
1612.47931213598 0.971637122210379 0.9551575
1636.74767010782 0.971363385534227 0.953038
1642.01471710641 0.971256437363527 0.950898
1683.1933431813 0.97007166753119 0.955049
1654.34682773819 0.971027527568074 0.954119
1698.00866228764 0.9699658850707 0.953673
1728.90390262128 0.969399023110539 0.9537775
1762.87672573875 0.96861485853261 0.9553525
1749.93225779547 0.968800113604899 0.9558085
1692.5494567179 0.970466317727562 0.9546905
1681.57379263458 0.97137758559548 0.9513285
1675.27726001813 0.971172573219849 0.9514385
1635.77619021894 0.971881564970483 0.9510755
1665.56652369334 0.971692446435188 0.949551
1648.96139955738 0.972079609690805 0.9485815
1654.87839892293 0.971837921902103 0.9492635
1638.69950753591 0.972757215937466 0.945894
1634.60432187986 0.973080030958455 0.946932
1639.79520732023 0.972774003891779 0.9451175
1642.76532046824 0.972907536833355 0.939796
1644.52255261811 0.97262231231854 0.942922
1670.2496647966 0.97191163755716 0.941962
1644.410940689 0.972731422716882 0.941497
1674.71050370836 0.972409127975744 0.9423195
1646.86468285055 0.972838184631722 0.943708
1650.94731218894 0.973245507915153 0.939937
1658.50205041232 0.97283990592441 0.94055
1645.46287036821 0.972958867154752 0.942849
1614.43701346656 0.973697759020172 0.9420265
1632.18403668223 0.973301437592497 0.9450505
1651.43366590578 0.972778551509671 0.9452445
1650.64977743329 0.972764224432976 0.943414
1679.82309522812 0.971311720179437 0.945563
1652.11388929886 0.972578909585581 0.941948
1651.50654036166 0.972510357314728 0.94055
1633.58763714239 0.972971719962531 0.9382685
1667.16733910692 0.972248702363653 0.938392
1644.1131977884 0.972619418924054 0.940343
1666.40813831976 0.97170738572736 0.9414695
1669.40330055099 0.971725374909957 0.9411725
1711.8874628166 0.970699910307641 0.9436795
1765.46023017934 0.969234687079799 0.944595
1747.1392185034 0.969266086298662 0.9432555
1768.8674659685 0.968695307995594 0.945593
1775.17425037901 0.968116635511297 0.94148
1736.12179181971 0.96888077307028 0.944089
1780.75918091945 0.967406244384189 0.942394
1762.80823948544 0.967845864190145 0.940179
1760.00796967933 0.968404823694865 0.9385595
1738.13486876231 0.968759677829455 0.939681
1744.70268743243 0.969499164605679 0.941479
1725.42715259575 0.969708245409778 0.9429985
1747.27706075394 0.968961288134236 0.9494455
1743.21023760042 0.9688097943702 0.9522395
1743.49085614957 0.968591375080568 0.9552735
1774.14049362424 0.967305748560385 0.957529
1795.02062860708 0.966505168911151 0.9604965
1805.14063921299 0.965911305993184 0.960922
1841.14201341735 0.965342213763846 0.9626755
1857.49427063224 0.965587423675842 0.96395
1811.90839884916 0.967266571958622 0.9642505
1791.75541605961 0.967438633242963 0.965206
1807.01067251749 0.966895611294449 0.966792
1742.79187276757 0.968391097685912 0.96526
1752.08137854649 0.967933735320734 0.9644915
1733.00336113959 0.968944006335893 0.963975
1748.17053323462 0.968436165266235 0.9649905
1744.40203298168 0.968376513268266 0.9660385
1759.20656691331 0.967681426625304 0.967054
1742.74728303083 0.968498055877746 0.9690675
1736.74665859299 0.966989333263448 0.9703645
1768.49508985827 0.966548294542722 0.968128
1756.50279896861 0.967221946247342 0.967253
1770.26350871696 0.966562555747773 0.96762
1776.13708476012 0.966041797090808 0.9697005
1790.54613293325 0.96542269651276 0.9709805
1832.6257085039 0.964854322812822 0.9723065
1827.79370156057 0.96502184481846 0.973256
1792.75868735143 0.964946348232382 0.971564
1812.06579461392 0.96408891240586 0.969943
1804.7705461201 0.965390838150304 0.9691315
1808.35355399984 0.965655867502148 0.9694795
1787.00240268622 0.967434519508615 0.968773
1738.83563299591 0.968335033739124 0.9703955
1695.78893405052 0.969425805733106 0.96907
1726.10324038384 0.969009601094735 0.9686685
1721.0414696151 0.968950149364149 0.967882
1734.55864430049 0.968702362449011 0.968842
1777.60671328893 0.968219946845344 0.969004
1753.48081997349 0.969124849943092 0.967641
1728.59220352602 0.969466435855077 0.9671475
1732.05209332149 0.969897355845285 0.9667235
1713.91590689273 0.970703674757011 0.966452
1716.06217220946 0.970832577809471 0.96522
1763.37605982762 0.969892791707518 0.9667325
1762.04035503235 0.970290713755305 0.966734
1758.7453391331 0.970514285941425 0.965768
1782.91148942342 0.969698833358365 0.965708
1786.41302941854 0.969980412828693 0.9648495
1776.19396529744 0.970261592250156 0.9648015
1784.98831523185 0.970348022020894 0.9632625
1762.45445345493 0.970952949286928 0.9609375
1750.70908255803 0.971246217747747 0.959384
1735.96920866802 0.97159445644947 0.958172
1692.87231853721 0.972867895309584 0.956544
1672.72210215941 0.973221975180228 0.954391
1649.79444844407 0.974005533228979 0.951905
1673.11012974454 0.972855814253288 0.9556785
1711.87699193971 0.971752391624039 0.9538545
1718.75482277958 0.971380809213626 0.957703
1718.23702726097 0.97118568819251 0.95922
1719.40303575603 0.971661118937537 0.959136
1698.92197390341 0.972369092771305 0.9584335
1726.72525153882 0.971896403611099 0.9570095
1706.68411150509 0.972728682881955 0.955319
1680.97527217413 0.972934741354293 0.9551195
1663.89574517729 0.973893204852153 0.954598
1703.62158605574 0.972893834264514 0.9570065
1730.2365921945 0.972382103192201 0.9569285
1739.59631504207 0.972039320604453 0.9554635
1742.12038869906 0.971951512399593 0.954754
1742.17025381088 0.971810099474791 0.957299
1754.79101307672 0.971446805734269 0.9552425
1719.8437135468 0.972198935231862 0.95275
1696.53764515309 0.972988633930327 0.948399
1674.01811340572 0.973614988808457 0.94711
1684.36358817445 0.973580711259094 0.9479585
1734.4719440284 0.972199300655946 0.950888
1711.68527091305 0.972780644296057 0.9523115
1732.1200953616 0.972398789238117 0.951235
1749.46859182187 0.971798808147107 0.9473775
1774.78689945257 0.970978412775288 0.948391
1720.35158244606 0.972110808782461 0.946544
1728.19049661879 0.972271679975104 0.946763
1741.60971535406 0.971466786757169 0.950105
1742.94513500099 0.971337753545302 0.949827
1753.00370970739 0.970801892810554 0.950548
1746.90655862365 0.970619488817904 0.9498495
1742.13501723284 0.970874517318202 0.950374
1728.62453140454 0.970862913773018 0.950994
1737.31587116829 0.970877567709568 0.953364
1747.88894032576 0.970464037790913 0.954972
1756.10092779045 0.970401208267103 0.956521
1756.92387735846 0.96932420120035 0.95915
1749.88652720456 0.970742366790947 0.9559405
1705.49227676613 0.971606878196515 0.95667
1687.70754585334 0.971940706434626 0.958611
1686.18745965916 0.972230244199011 0.958133
1659.21479346513 0.972953235970239 0.9593725
1663.57767317657 0.973050801510023 0.957022
1673.39619641205 0.972882405078972 0.9588695
1656.47505210537 0.972833637136599 0.957838
1666.59445502203 0.972917377946244 0.9589055
1663.48189597818 0.972504094885783 0.958393
1638.83127325991 0.972617316369322 0.957693
1642.71895273082 0.972370090597639 0.9551655
1613.12284656816 0.973249240449007 0.9568775
1593.18059000411 0.974035567641102 0.9566375
1613.25597879212 0.974288482637871 0.9581095
1597.56930688605 0.974516211933708 0.956649
1583.02345448458 0.974300243310163 0.957259
1554.58378495762 0.974568072471275 0.9559545
1570.1851354924 0.974442678900996 0.957485
1584.70558059951 0.973745362616547 0.9578835
1581.2392330849 0.973351908146392 0.9623055
1590.92913428054 0.973232307082455 0.9591
1581.12594503585 0.973769787517645 0.9565215
1609.74925891953 0.973170379751929 0.958026
1606.01220577581 0.973384711820035 0.959967
1608.34301758841 0.97325503709376 0.96099
1576.98082091822 0.974273534991599 0.959234
1569.05796984688 0.974258999186278 0.958266
1528.50123446077 0.975353249749659 0.9554185
1536.994689134 0.975349914635588 0.95412
1537.16173310632 0.975426771340923 0.9521875
1534.17816350295 0.976198515258618 0.948172
1558.83860347711 0.97597658227722 0.950791
1523.29013615445 0.976568614850684 0.9500805
1515.10985021294 0.976622399907083 0.9485775
1546.86484557928 0.97589986457384 0.9463025
1551.02429543818 0.975365167552088 0.947654
1517.43952301086 0.975825851451902 0.948332
1541.87708079955 0.975398233189819 0.94827
1579.89512733 0.974400185418446 0.9504685
1561.25039679537 0.9743903243215 0.9502385
1548.34518664877 0.974712705121126 0.9492185
1539.72131396736 0.974371199466388 0.9479855
1561.695631673 0.973729380262443 0.948078
1580.22836551222 0.972736194662448 0.948609
1583.57469154211 0.971311098638108 0.950289
1627.56104317172 0.971283615980943 0.952648
1607.03133232164 0.972388109937224 0.951478
1629.78744957698 0.97206709841589 0.9516785
1614.67184768849 0.972540491929762 0.951795
1633.29988218305 0.972911052146224 0.950086
1620.37626208909 0.97338611436319 0.946641
1606.8406608789 0.973348031893121 0.942267
1635.32416414541 0.972812511095841 0.9480455
1644.84593789113 0.972785169395865 0.94908
1673.81767617205 0.971609643128036 0.9520855
1681.22275286023 0.97170530464212 0.951377
1671.69642355728 0.971700973178135 0.9522945
1662.75456124214 0.971810035918515 0.9475585
1672.05231809689 0.971868569683144 0.946716
1687.06961084357 0.971224701159435 0.9470975
1684.18728098056 0.970934429575035 0.948818
1694.07640924723 0.970818565259758 0.947898
1702.69078702464 0.970773996534623 0.9500145
1704.26146299732 0.970860531828931 0.949925
1714.3384575215 0.970599402503398 0.9477015
1692.65698709691 0.971798858932714 0.9475035
1702.14441499511 0.971001807239465 0.945475
1659.70944667934 0.972205138387073 0.944282
1654.21494401388 0.972639611095276 0.9434065
1654.36127421682 0.972618258082718 0.943465
1654.22774032536 0.972761742730965 0.9449775
1631.70146920175 0.973340327457724 0.94499
1631.97143232308 0.973333310651096 0.946319
1640.71942822095 0.972875723567231 0.947442
1619.45014162019 0.972987075558386 0.9474635
1611.83425720371 0.973282456444146 0.9444715
1594.6247459473 0.973941021279591 0.9440955
1567.81758083005 0.974878404087037 0.9412395
1529.57500878861 0.97542796339537 0.939138
1521.55339000579 0.975669624043922 0.939875
1527.62044683593 0.975415981404029 0.938111
1481.8408996345 0.976367573304353 0.9354475
1464.31319345126 0.976411175652889 0.9378405
1460.30206800568 0.97597986749489 0.938105
1462.5196186423 0.975436174395112 0.9405765
1437.14535813184 0.975588996091729 0.937499
1439.77230590921 0.976384776802534 0.9413095
1476.48920929321 0.975610766553587 0.943147
1489.64004673695 0.975332708029874 0.9422895
1508.98708211532 0.974769098085449 0.9430385
1502.13803045702 0.975243512927818 0.9387355
1487.13585851452 0.975425193600923 0.939593
1488.62305526258 0.97564803148603 0.9382225
1483.50762072385 0.976044005705696 0.932984
1508.41069430919 0.975937039213091 0.93398
1511.98200906219 0.975918246856698 0.93324
1545.22432691774 0.975481959494615 0.933842
1544.09229974173 0.975264189277366 0.936541
1522.15251366349 0.975691312217016 0.935835
1532.03961985683 0.975159571999585 0.933091
1538.34248511624 0.974675528723293 0.935311
1527.23698662215 0.97560639194599 0.928155
1525.22111613861 0.975680016269211 0.9306625
1557.84024119851 0.974397463106924 0.9331485
1582.56984459446 0.974105592026963 0.928665
1574.77092385548 0.973836689861308 0.926419
1601.57383571452 0.973614857941495 0.9308125
1613.4802997009 0.973333425441109 0.927471
1599.20900351859 0.97353372980609 0.9268455
1581.83359168292 0.974280020778538 0.9221105
1602.12837062553 0.973818301798438 0.9289925
1627.91830437274 0.973075866135388 0.932842
1664.11241467834 0.971777904999618 0.9359515
1652.20513431226 0.972144332101186 0.936398
1648.17649176956 0.971589121648441 0.9390795
1622.60603571968 0.97225549695987 0.934703
1623.17909636239 0.972750071823159 0.932193
1649.70459638347 0.971254518030883 0.942072
1655.07344256434 0.970322129106858 0.936163
1644.77429412772 0.970687524447108 0.9436625
1637.23206908707 0.971354144933267 0.943693
1607.94458579119 0.972057573233488 0.9490895
1631.79382441159 0.971909375990029 0.950235
1640.67534526576 0.971439382405383 0.9535365
1664.73759392852 0.970774912116336 0.9557695
1635.43040963185 0.97101128123741 0.9532285
1629.96045384357 0.970764616351726 0.953743
1598.11961848024 0.97170479257649 0.951134
1566.93718542636 0.972560601096452 0.9520165
1571.36006022538 0.972330167452705 0.9506495
1584.70127577556 0.972038220808534 0.9513865
1599.58238994403 0.972216635778265 0.9508355
1587.52040341434 0.97271219623088 0.947825
1597.38000564234 0.972574058957997 0.947136
1538.78926743916 0.97395835363264 0.940731
1522.3974570017 0.974416175129022 0.9415755
1477.86910038195 0.975039440785386 0.9394995
1446.07101857772 0.975567856720139 0.9336415
1445.25938011578 0.975328591167537 0.9389105
1450.45736091511 0.975566404752625 0.9389635
1464.2938808004 0.975927306926609 0.939003
1490.34264843215 0.9757474847428 0.9356085
1449.05947562266 0.976587646933566 0.9332195
1451.82193503587 0.975985439718413 0.933082
1434.24214753065 0.976551534378976 0.931612
1438.49133221039 0.976551725548647 0.9305005
1453.59963403666 0.976492336923026 0.9310245
1471.26926182748 0.976148013328766 0.936917
1469.77839540192 0.976561749578996 0.9318275
1465.47911000402 0.976626599278285 0.926703
1465.22161279787 0.976848633415015 0.933025
1495.15531938066 0.975906486872897 0.932602
1465.36413112307 0.976142274423714 0.930981
1447.59128378061 0.976641103520317 0.9328265
1480.34198720071 0.976183442443192 0.9292685
1498.02203776263 0.975883817792521 0.9323775
1485.68864978673 0.97676223149157 0.9311695
1494.52079797835 0.976128304472635 0.9342415
1490.78323832216 0.976502087171853 0.930417
1479.93486823503 0.976790837337448 0.9327295
1497.77768978295 0.976171829279054 0.933675
1515.44208805616 0.976120510739133 0.931419
1505.48893244407 0.97615469484474 0.924866
1451.42010652517 0.977249501351349 0.919855
1460.87571757491 0.976321470900233 0.924144
1474.17134391944 0.975947103353069 0.9251075
1449.54753909998 0.976568748227902 0.928403
1465.94186897323 0.976261659804823 0.92311
1471.67969031913 0.975758883988097 0.923163
1492.69432627906 0.97509200105278 0.924428
1514.19931226479 0.974787644137624 0.923455
1551.99659174147 0.973984694964071 0.9226445
1592.36956384982 0.973225550918176 0.9267605
1604.5784285855 0.973212624488972 0.92623
1593.40314026175 0.973781976218671 0.931003
1600.24416622527 0.973341570018868 0.933023
1631.08769094173 0.972181107515985 0.9372945
1607.2743105574 0.973041220386062 0.9371635
1617.52951239122 0.972405038719606 0.9440615
1613.89901927389 0.972566407558951 0.9379695
1594.33374076134 0.973024802695285 0.9351995
1583.67382616602 0.972530257328484 0.940286
1600.28604258256 0.973002003565313 0.9424345
1583.69300878181 0.972642733093079 0.9442615
1549.7914368119 0.973410323728233 0.939578
1563.04832091178 0.973200668710022 0.938505
1560.29751671515 0.973474767345014 0.9417405
1554.01996519713 0.973815725991466 0.9447805
1593.25861842388 0.973063451463429 0.947342
1563.58653194246 0.974442813445929 0.9401485
1591.58963538667 0.97313709918903 0.952118
1615.42374479689 0.972764531905737 0.9520645
1671.78381061986 0.971021780847859 0.9541115
1647.51221092555 0.972091923521838 0.957567
1658.08638675771 0.972044199088579 0.956216
1630.96709547169 0.971889964699848 0.957149
1592.10473211918 0.971999594982156 0.9577985
1575.31661754308 0.972656316459077 0.957121
1569.28369019162 0.973198217195399 0.9592755
1557.07786684789 0.97276567571605 0.9572135
1515.75729390614 0.973424219380298 0.9543495
1528.11904854751 0.974168647706744 0.949958
1504.29489562225 0.975944206700762 0.947239
1499.30268813882 0.976221649261504 0.9466015
1510.0212380215 0.975794293089927 0.9449025
1520.58145088842 0.97532795088999 0.9451655
1514.04430556158 0.976313272470769 0.9429115
1531.91088507113 0.975766286126798 0.9382415
1502.45876097265 0.976211115046742 0.935698
1520.84129165033 0.975270503666689 0.9342995
1493.58721005795 0.976187441075583 0.929752
1479.25473787387 0.977066909375681 0.927529
1466.75281794124 0.977855024475794 0.928799
1479.59919635573 0.977451285357128 0.9274515
1483.06546321184 0.977234314698557 0.931016
1506.06241393898 0.97660859538123 0.932657
1463.62050356172 0.977687621245506 0.9277775
1490.0560423984 0.976987295830827 0.9320265
1521.92298810098 0.976404711863749 0.9329335
1498.01261764032 0.977026131523263 0.935091
1491.1045759583 0.977111756350082 0.929758
1520.86929853919 0.976412770924795 0.9306075
1531.18313960193 0.976422691272143 0.9292455
1511.67115506137 0.976747386815027 0.9296025
1499.58470657394 0.977066035771239 0.927967
1490.01020078296 0.977214604186118 0.928579
1499.82850593824 0.977180990724419 0.931943
1482.69172545352 0.977158181463225 0.9329605
1500.64310861839 0.976860055398561 0.933252
1457.50944371981 0.977576458865622 0.933329
1489.47388471871 0.976403600693311 0.9349165
1494.34024451476 0.976803102199026 0.933012
1469.40053088621 0.977641175525806 0.933095
1492.45875208455 0.976976152495429 0.93391
1468.83823127098 0.977329860690332 0.9342245
1477.09450909948 0.977671324080336 0.9353125
1455.47968125723 0.978101501722338 0.9295905
1461.54027795114 0.977751815040225 0.9280935
1487.49004395828 0.977117377420311 0.931445
1499.17370827633 0.976692832575986 0.934397
1488.80577947656 0.977293971251237 0.9292705
1453.8510604606 0.978133485701311 0.926532
1467.13632460235 0.97812453201605 0.9257435
1469.71444343832 0.978027920666361 0.93309
1471.67883812948 0.977753687356354 0.939617
1473.76937891187 0.977879382101074 0.938593
1464.35645147627 0.977877477652133 0.937052
1474.32145072264 0.977398960662403 0.9371105
1481.26530049024 0.977243591219934 0.935371
1509.18042493497 0.977320216473978 0.9322725
1520.21230380995 0.977177592653555 0.934367
1548.17516034832 0.976441771058979 0.9363315
1543.20160965023 0.975999826947519 0.9371615
1594.82474499315 0.974883280848382 0.9334125
1617.19138583182 0.974406706170163 0.9344935
1611.16962574092 0.974256853221865 0.93689
1585.24594875443 0.975121101922552 0.938618
1564.54302028756 0.975542806778995 0.9404935
1601.99093052376 0.974240344534001 0.940658
1609.5206765781 0.974087874285805 0.9430735
1621.69280346435 0.973433998721597 0.9436895
1605.83158919825 0.973645983420051 0.944754
1578.80042367585 0.97410611524997 0.939834
1571.89627462011 0.975104366498794 0.938004
1604.03324019447 0.974412377072149 0.9437655
1573.52343265165 0.97476550409146 0.9392645
1575.91723281223 0.97421125764525 0.9414925
1587.54788352962 0.974008567621184 0.944062
1552.93863856385 0.974274415179742 0.94583
1536.81605702727 0.975208777307243 0.945643
1526.6256312211 0.974824775515874 0.9451745
1544.5245398052 0.974560582805227 0.946823
1540.53087327003 0.974531975024012 0.945521
1507.50778100194 0.974379911331562 0.9448655
1514.28665098943 0.974777950024459 0.9443915
1527.48148834434 0.97505306267823 0.94715
1543.24262075146 0.975159870722339 0.9437305
1556.17212999979 0.975480802172786 0.9455065
1552.66242168793 0.975217183733816 0.943466
1536.56910319895 0.975876703319456 0.9443555
1523.06411762661 0.976559822342788 0.9398585
1575.05872354859 0.975430908419271 0.945896
1605.71842707084 0.974951076324514 0.9484275
1583.85739207391 0.975434458539935 0.947758
1590.00823158444 0.974973311457227 0.945958
1608.23885868745 0.974395863375339 0.950905
1636.70381692226 0.973215079943053 0.9479155
1702.78865104603 0.971887206151812 0.948768
1714.2773848885 0.971590002914169 0.950224
1661.76478406948 0.972856756395344 0.951792
1669.88347367785 0.972665086618181 0.954673
1654.39427236074 0.972868745401736 0.9544915
1681.84297408646 0.972013949724166 0.9557045
1680.31219010475 0.971824692461717 0.957761
1673.13624309754 0.971849867546274 0.959093
1665.43815055114 0.971899708674939 0.9577975
1650.27987526709 0.971895562744019 0.9572475
1657.09174888563 0.971511861733625 0.958321
1646.69273089827 0.971919690295507 0.9591415
1658.82130923278 0.971274100746764 0.958627
1675.83725410607 0.970684644956034 0.958116
1712.31358699674 0.969673216946526 0.960377
1722.1582432959 0.969093739883254 0.960532
1741.62355243903 0.968808506120438 0.960435
1736.76443646421 0.96881782769833 0.961474
1734.03379654139 0.968422281738467 0.9621795
1740.03154427986 0.9690445058244 0.96274
1723.55127578092 0.968928311118623 0.9620345
1740.30216506059 0.968941459273315 0.963791
1732.31220049824 0.968370591971212 0.965421
1699.73145573979 0.969210632989487 0.964708
1705.99301248331 0.969431245352589 0.962873
1684.93424088005 0.969770531403768 0.963278
1682.26420284289 0.970275265251731 0.9626195
1701.24129163414 0.968810456200746 0.9644955
1688.63821938859 0.969626468630326 0.9645185
1711.00905440214 0.969271105918479 0.9647725
1687.72918634416 0.969735436572784 0.964053
1659.19078935391 0.970606182301069 0.9648155
1636.67951684213 0.971102653669236 0.9631625
1619.97075489261 0.97218124874908 0.96142
1626.90054684974 0.971215539304632 0.9623415
1611.81354646938 0.971621686107693 0.9618675
1604.97326915626 0.97133531532602 0.9631105
1606.36956377515 0.972566295212808 0.9586985
1586.93430905935 0.972863332124706 0.958064
1615.39768451281 0.972468002087129 0.960383
1588.35866754214 0.972956747956632 0.959503
1581.62458277523 0.972446140894478 0.959134
1603.55129177912 0.971556998231401 0.961006
1580.66412628758 0.972546335493111 0.961283
1569.5751374993 0.972865385818447 0.961705
1603.76829686968 0.971726999492495 0.964023
1583.10721860951 0.972117884000274 0.962686
1603.39906113416 0.971841820035478 0.9650235
1616.97635673246 0.97080012471767 0.9663935
1620.49216922592 0.971260117059237 0.964786
1576.27694912849 0.972319339980566 0.9628495
1551.02660680009 0.973044114429388 0.963146
1563.18689623537 0.972692730527369 0.9632655
1554.2503356627 0.972284748785275 0.96266
1544.42184043821 0.972739767240802 0.9604775
1527.54477418599 0.973691720300807 0.9578785
1544.08602782233 0.973595255469426 0.9579695
1556.33308825034 0.973368191436117 0.9588975
1516.88223651463 0.974549505935325 0.9549505
1543.51384276334 0.97520847364214 0.9522395
1525.57438720045 0.975841836270268 0.951959
1534.67406419589 0.975847298902018 0.9507755
1508.21385294893 0.976531953459532 0.950332
1507.70504441052 0.97600437079558 0.951212
1500.57206351821 0.976335823597392 0.9505715
1511.21753148443 0.976751256074804 0.947048
1524.44447561481 0.976748823606706 0.9496255
1517.06448024248 0.976342404641472 0.951239
1523.01341365036 0.976013829245906 0.9522735
1537.97264003229 0.975676564765167 0.9529005
1551.83016039724 0.974898564027354 0.9522145
1565.73181495461 0.975033633112855 0.9484475
1536.27391064038 0.975690692160392 0.9483295
1550.53034699906 0.97584189997516 0.94756
1536.16393857884 0.975789136442384 0.9498905
1540.03794042609 0.97592680944052 0.9503705
1562.5037252183 0.975663971870421 0.944768
1593.03293837478 0.975197053464221 0.948451
1610.62752796682 0.974544297496821 0.9524685
1658.80843100637 0.97333852102069 0.954592
1660.02647304884 0.972863067379336 0.952731
1606.93459677197 0.974039420911313 0.95062
1596.86176830248 0.974666369976827 0.949341
1567.06447731246 0.975326471491203 0.950064
1515.22899481016 0.97621984165664 0.944984
1525.14761694958 0.976166736752866 0.9447125
1523.76831537749 0.976134851447552 0.9468415
1521.09098309939 0.975836176453662 0.947663
1509.94666706237 0.975658829115228 0.947729
1520.82901749459 0.97530598872612 0.9480905
1511.16406610656 0.975481116555166 0.9521905
1506.00480236773 0.975221318795501 0.948211
1499.75480436745 0.975243119678381 0.948805
1478.54822693755 0.975415321933529 0.9493045
1491.78190431665 0.975310034324463 0.9498295
1502.05488052405 0.975168435123001 0.950923
1498.14553389238 0.97537608493028 0.9492495
1493.11105302424 0.976116474766842 0.9466745
1496.05565345464 0.975992477439344 0.942687
1534.82789901246 0.975048677216893 0.945552
1522.43232316271 0.975340804515364 0.9454225
1527.94751591795 0.974555551283754 0.9501845
1538.38767316806 0.974094118270203 0.94709
1598.97715878008 0.972583759238668 0.947201
1599.49602938398 0.97309536408378 0.9495675
1591.07901156872 0.973083448037699 0.9518135
1604.04205430933 0.973043360662012 0.9531665
1606.21350912174 0.972816110699452 0.9516025
1566.70027028376 0.973857277314601 0.9500325
1545.44275946588 0.973999282163731 0.949446
1497.80008328964 0.974699114073225 0.951108
1515.98107008174 0.974562632870654 0.955233
1539.9573236345 0.973764864755983 0.955306
1552.62324300111 0.973935578341079 0.955499
1535.09907044743 0.973656413723445 0.955216
1553.81268625066 0.972723515051029 0.9561485
1560.69064147829 0.972181465023703 0.9562875
1555.81852058797 0.972416810659216 0.9585955
1534.41864497041 0.972953234833407 0.9583695
1569.70225626194 0.972595345458217 0.9575155
1556.10906463888 0.973187369000533 0.954062
1495.98062669503 0.974342386195607 0.952104
1473.37053546892 0.974741877357347 0.9511225
1501.37265068829 0.974034670916565 0.949245
1486.14622352447 0.973841088594643 0.954185
1497.81638770957 0.97373549952773 0.9529195
1516.78114109991 0.972984766974374 0.9508735
1460.42976289461 0.974142564077083 0.953736
1484.72579110744 0.974395518941883 0.954256
1481.7197819073 0.974850082360753 0.950361
1471.73253165558 0.975426091743738 0.9500405
1453.49961781306 0.976113678755821 0.94851
1421.12751759797 0.977064049735009 0.9455185
1405.47643158706 0.977706391834506 0.9467165
1398.03752081261 0.977793491243371 0.946699
1414.68330567073 0.977471907267229 0.945727
1436.99731549796 0.976745778477421 0.9484245
1443.04825430226 0.976260285784236 0.9433225
1424.86670413766 0.976630961971059 0.9407645
1383.10365042271 0.977137835803388 0.9380655
1402.90720864275 0.977051592125427 0.942044
1396.95731125002 0.977888427467525 0.940243
1362.24286452 0.978639829645947 0.9365335
1361.03254784834 0.978481415044093 0.932517
1357.88926685281 0.977849101921628 0.936002
1325.24700663222 0.979450830372813 0.9351625
1327.52792963434 0.979617005601386 0.933345
1329.55391908086 0.979326739644084 0.9341455
1326.67753838164 0.979313576246625 0.934107
1342.49199162284 0.978775072398888 0.9380305
1324.14990058586 0.979087247923408 0.9386985
1316.51680566178 0.97914502078986 0.935681
1328.64724504798 0.97865252967687 0.937634
1353.36603270591 0.977744924036975 0.9394885
1349.94988994059 0.977485778772718 0.9391195
1366.83651232841 0.977177715973099 0.941121
1367.51217528488 0.9777405811657 0.943547
1352.98353760323 0.977902727522486 0.9383785
1338.70884643992 0.978357501566123 0.939968
1313.49475360826 0.978618446178825 0.9417475
1336.64785884353 0.978562543037553 0.942766
1330.24029575313 0.978617009750976 0.951978
1320.31668129718 0.978188889411676 0.954012
1310.15779616327 0.978226186865535 0.954251
1351.14544113369 0.977015321245438 0.9559815
1391.39863124155 0.975854681186827 0.9581215
1426.05414757505 0.975964465658057 0.9585155
1428.51767907031 0.976265582137452 0.9593635
1422.17702965768 0.976247118363059 0.9578305
1424.87669276854 0.976583159428148 0.9581825
1419.71175146225 0.976709376136784 0.9584165
1443.42057060452 0.975949292372153 0.959968
1443.30914067584 0.975747672791402 0.9611435
1425.14526345033 0.97670794507107 0.9611455
1392.73679908876 0.977108758067518 0.9604055
1407.55228539172 0.976949742855868 0.958651
1380.90787795431 0.977848957524534 0.957137
1394.95666689538 0.977484799472286 0.9570805
1425.29186217694 0.976920058907814 0.9600455
1416.04878118243 0.977452370767271 0.958349
1390.42108339356 0.978361542232036 0.9562735
1379.19047378629 0.978645316981862 0.954471
1378.91724769757 0.978354709023163 0.9546305
1388.71451731724 0.977815513090247 0.95412
1382.31685223776 0.977862659545284 0.9540865
1401.45437418792 0.97715150177938 0.956703
1362.30465741768 0.977776198691667 0.956793
1335.55136439647 0.97888139603339 0.9568295
1340.30915197364 0.979037975832265 0.9577405
1362.34621828626 0.978765822177398 0.960516
1353.20963053608 0.978784460028546 0.958559
1419.18015088647 0.977619992905146 0.960894
1425.59894224925 0.977325946577196 0.9617885
1416.46847402165 0.977376614033138 0.960614
1398.92789846258 0.978083320664271 0.9587285
1401.75728727212 0.978458915919342 0.9581705
1364.48921920374 0.979229292068873 0.956453
1381.73489855328 0.978692422829758 0.9588245
1422.42580027286 0.977934656119145 0.958799
1393.17891822792 0.978704807055918 0.9557935
1389.41954439378 0.978922896903089 0.9554575
1344.79774857298 0.979772247961771 0.9529055
1340.73949773962 0.979619524920169 0.950848
1366.10951535693 0.979243869909539 0.9495875
1358.95044878409 0.979226515307807 0.948881
1343.93699376254 0.979337705709548 0.9453355
1366.32263472273 0.978826067703347 0.9468255
1409.44868694152 0.977750288640368 0.9486665
1441.54492187062 0.977255558976127 0.949875
1434.03484069057 0.977185590978205 0.9491625
1471.98736259647 0.976586694550045 0.950788
1496.4159525157 0.976481868684788 0.947724
1505.92395305363 0.97617279346539 0.9505515
1511.02511226779 0.976086173532721 0.951877
1491.22200622106 0.976363462993849 0.952501
1504.2951077171 0.975781800564282 0.95464
1546.49344922934 0.974660743995411 0.9541095
1495.24794590923 0.975966117897529 0.9508115
1469.48230462287 0.976279833544578 0.9496115
1440.17286243908 0.976617749397856 0.9494235
1438.05272563054 0.977033030175638 0.9490565
1424.60309658567 0.977142248263785 0.95028
1420.45763581441 0.976993883382571 0.948702
1442.05043909396 0.976394151562125 0.9528105
1434.58883649347 0.97696999878685 0.949223
1439.20450738662 0.977035945354412 0.950225
1434.2336500244 0.976985817875532 0.951912
1440.8812829566 0.976507758942931 0.9512645
1441.09672167882 0.976018589656715 0.952332
1434.05073835206 0.976093342474769 0.9509955
1437.79883827457 0.975718402905342 0.9502115
1394.61248013628 0.976483671741917 0.9520145
1355.20150013888 0.977957184550804 0.9506095
1356.71281045354 0.977589656066351 0.9473525
1408.22292322198 0.976515757750576 0.949446
1388.50359817882 0.977265650792276 0.9501135
1370.402550264 0.977765707417092 0.9524945
1371.45272260681 0.978015770489751 0.953372
1397.29338918633 0.977655713819175 0.9541575
1370.70058696848 0.97796608951606 0.953805
1392.89321875026 0.977272888723253 0.9557655
1359.67686816873 0.977835259312361 0.9549475
1347.06642946944 0.977648330919152 0.955763
1340.83703887078 0.978314681537611 0.9562975
1354.76523329323 0.978184710159817 0.9581865
1369.24488450043 0.977846182093806 0.956301
1366.03563013619 0.978112518210862 0.9568505
1375.86607884737 0.978045132921883 0.9578475
1340.63336290462 0.978670417328628 0.959226
1339.94805905672 0.978722904753422 0.9591575
1361.76239938637 0.97804202481356 0.961716
1339.72488764109 0.978841340204479 0.956623
1309.03314829892 0.978886661940656 0.9584785
1311.88304962312 0.978462057202267 0.9569305
1328.17971288856 0.977578483601821 0.95539
1337.72454336832 0.977930660684764 0.957118
1333.94708252864 0.978084769102744 0.9555595
1346.16874550525 0.977367823406569 0.956231
1365.15860853019 0.976487302612627 0.959768
1360.54766776806 0.977005993169427 0.956587
1373.39637001203 0.976732291141843 0.9565725
1357.86001659516 0.977659697534356 0.955623
1338.37347369895 0.977915295690975 0.955122
1343.00985777893 0.97720111810802 0.9544595
1372.90543424264 0.9767123878777 0.954814
1343.07097008827 0.977402311314943 0.9553605
1310.06689724472 0.978247271264007 0.9526965
1337.19391120254 0.977692502729164 0.9519445
1295.92375583963 0.978907159669917 0.951091
1293.15946625269 0.979332072179495 0.9491035
1320.5034488654 0.978879078796811 0.95244
1319.34797351267 0.979266282458255 0.950714
1326.67470785645 0.978647687575978 0.9513095
1355.28351110836 0.978044721918888 0.952583
1380.35490822725 0.977602942453909 0.9537175
1371.91153316737 0.977850622492103 0.9539095
1382.19762217547 0.976767550290083 0.956593
1382.76136158956 0.976621252389148 0.956841
1363.70804192596 0.977348915373757 0.955726
1363.71523881876 0.977757080948327 0.955949
1377.58013180856 0.977462731571061 0.9566315
1379.83941659486 0.977176680456803 0.959195
1378.77060108516 0.977748568995107 0.959141
1346.96569451028 0.978551485909487 0.958063
1328.97910309328 0.979245655197761 0.957654
1343.45578872737 0.979044052673698 0.9596315
1364.94155204358 0.978372833184969 0.9601105
1341.70037407511 0.979048766292049 0.958562
1356.08402775608 0.978579715849285 0.9601115
1352.88236283782 0.97881508541588 0.9613205
1356.91583664827 0.978779114342783 0.9641865
1355.69354467962 0.97873891125231 0.96377
1402.23603788906 0.977724435306537 0.9653755
1405.47271974558 0.977309203724532 0.964856
1400.12050120006 0.977072827993795 0.964389
1391.80402079399 0.977391720585184 0.9622765
1410.39971532818 0.977088958863861 0.962301
1405.49562893446 0.977492727108017 0.9628745
1410.19327651098 0.977440198737161 0.9613835
1412.72553364284 0.977478684745519 0.9608335
1415.27856900107 0.977312848305534 0.9581025
1430.12967638751 0.976878610387534 0.956496
1453.50198481879 0.976580082972788 0.955039
1472.73923816621 0.9760796723609 0.956579
1483.09670273427 0.975561857689995 0.959927
1467.88676778673 0.976258746011909 0.958543
1490.44150922507 0.976291598554188 0.9555065
1464.54092947087 0.977004259339447 0.9546665
1455.60881552973 0.97707824060807 0.949325
1454.60208488582 0.977087142503511 0.9485605
1447.98739835104 0.977207520026949 0.950581
1432.46552357413 0.977174635804118 0.9529605
1428.47587843532 0.976987136147954 0.955133
1410.83066369956 0.977262726258518 0.9538825
1430.62843728177 0.976790258198642 0.956714
1425.80105510407 0.976693737174302 0.9582605
1403.75353610407 0.976906047606688 0.9601635
1414.08646722209 0.977009696080645 0.959037
1395.06996446537 0.976994587866955 0.9576825
1412.73977317844 0.976736828905464 0.9581105
1382.33344998595 0.977389177887198 0.959799
1367.98982287475 0.977542341050539 0.9605415
1388.97443653619 0.976978278624242 0.9617035
1377.04048040013 0.976997008951403 0.959908
1406.55200857655 0.976739799565208 0.9588285
1425.89860318104 0.976505295185151 0.9566175
1438.61645677873 0.97616654508736 0.956711
1462.20690797364 0.976145953231979 0.9588385
1470.99561412772 0.975533228765728 0.961864
1465.13929776126 0.975586206429566 0.9619735
1474.32417873627 0.974855468910932 0.9617575
1451.20676448971 0.975538622649601 0.961095
1446.89345013851 0.975723776285502 0.959909
1440.23496618917 0.975932589599195 0.960126
1420.17588820001 0.976561272867279 0.9614895
1426.75127139945 0.976332379407988 0.9622025
1436.44926048047 0.976257400456792 0.9618745
1431.74962609244 0.976441480066572 0.9599485
1420.01218564876 0.976463110671958 0.961215
1404.25360444302 0.976997284389896 0.9585995
1428.87503501618 0.976356366271489 0.9619055
1441.42064200842 0.975860154471687 0.9605335
1437.37550614671 0.97624154636928 0.960337
1448.93718131839 0.976202183907542 0.9625765
1444.79123152085 0.975808820796115 0.962258
1425.96721063686 0.976253401951353 0.964088
1410.7365924813 0.976814449385164 0.9614125
1433.11239301439 0.976394918862172 0.96135
1456.75487767338 0.976068479972577 0.9637775
1428.10174155079 0.976737849591575 0.96371
1379.20514394156 0.977431504624977 0.962382
1368.84830369552 0.978021680164306 0.9586025
1355.05826845481 0.978659181415897 0.9589935
1365.77047993103 0.978562166169205 0.9579515
1394.401326802 0.97785186264081 0.961016
1399.72185675837 0.97759474786713 0.963104
1426.08579134746 0.977527965230788 0.96321
1424.72673389822 0.977644546619612 0.961883
1437.04766029282 0.977104107740684 0.9640935
1472.39392413177 0.97677958181004 0.9652445
1485.35500025426 0.976577689042882 0.966023
1508.28906856377 0.975902755870038 0.9671505
1483.12194649945 0.976145682164592 0.9683625
1457.96131764425 0.97660593726095 0.9662615
1478.8003492124 0.976012754826904 0.966469
1461.9702603379 0.976453326127725 0.965569
1470.68890547675 0.975891880038045 0.965887
1443.00627803109 0.975829237652684 0.964097
1439.62076155879 0.975967802676321 0.964977
1435.05382069769 0.97662318852596 0.964875
1415.43727070961 0.976775086385915 0.964539
1437.66175397638 0.976135325818932 0.9636275
1408.69958819285 0.976674458693678 0.9632715
1445.05937679014 0.975638087809542 0.966582
1446.82681214574 0.975834244377455 0.965762
1436.88727670449 0.975947285254207 0.9666715
1468.37814404902 0.97554976735295 0.9687655
1489.42854390062 0.97503652702198 0.970237
1477.41097389049 0.974719796649849 0.971867
1506.59489679826 0.974078935339455 0.9728785
1501.69100449837 0.974037242571966 0.9724055
1505.98053158539 0.974277161834336 0.972459
1509.80666485998 0.974437229327834 0.972929
1515.07675806902 0.974301030590963 0.973737
1483.37365673482 0.975315019184368 0.9711585
1491.81011239241 0.975402741615448 0.9710165
1508.29793120715 0.974767221920855 0.971641
1470.76082060294 0.97508312490736 0.96977
1492.35548964366 0.974633792332119 0.971452
1495.5503413173 0.974609417548077 0.9720435
1458.95131917623 0.97490776351141 0.9713535
1454.0339221282 0.974526845459728 0.973387
1459.0164021383 0.974635011836219 0.9729435
1492.72011663308 0.97361495353464 0.973298
1448.58575091174 0.974941471260662 0.972559
1469.03345822278 0.97439530136968 0.9715155
1488.83309757423 0.974274114516884 0.9713905
1440.28809783227 0.975744059530164 0.969225
1400.98071667262 0.977271321001308 0.968948
1412.01074338229 0.97734252255484 0.967488
1404.66358296025 0.97751869554371 0.967733
1406.59488167101 0.977065747877897 0.9684345
1400.35918798097 0.977060725089204 0.9683535
1373.48460041855 0.977649906057147 0.967587
1367.86138196583 0.97820571324216 0.966247
1363.12284696734 0.978210808522481 0.9672665
1340.27329084361 0.978740668970364 0.968218
1353.50298396008 0.978881432736913 0.9669855
1332.25516872522 0.979153265495297 0.9673455
1339.5482936735 0.97870770748024 0.968105
1320.89107053213 0.978937790258789 0.967416
1291.04755848272 0.97948020163476 0.966169
1301.73768898833 0.979193541360757 0.967602
1312.28693838305 0.977962837399707 0.968732
1312.81983795457 0.977772709835523 0.967803
1328.13711925049 0.977533428725871 0.9669525
1303.75130826143 0.97819440551265 0.9660335
1296.6792748102 0.978677958947209 0.967149
1283.00401689375 0.979366375785635 0.967063
1296.22779960283 0.978848231367953 0.965689
1292.51997552018 0.9789850415822 0.9646415
1315.63246915772 0.977936994219952 0.965842
1313.98258476884 0.977835219266226 0.9661635
1313.58049474062 0.977823610387683 0.964853
1326.26104226194 0.977818956632484 0.9665315
1306.62580385448 0.978186257047148 0.965624
1321.81397136157 0.97756222261239 0.9658865
1345.2325942062 0.977105807839208 0.9667315
1341.6352824783 0.977444000068534 0.966006
1354.20512005671 0.977314357314451 0.9674525
1373.92536236439 0.976263878523041 0.9673345
1374.13396557727 0.976269592927181 0.969828
1361.52470570374 0.975909345552528 0.9699655
1407.20497380188 0.975543802622352 0.9717625
1442.11163345196 0.974826096628981 0.9724945
1408.05675538002 0.975337135533327 0.970745
1447.09605029719 0.974957411747541 0.970001
1454.81227562127 0.975265116036951 0.9700375
1461.42663314648 0.974389179683413 0.9693885
1470.54495726089 0.973559925664747 0.9699285
1436.86406810149 0.974319579433094 0.967935
1435.875780058 0.973950059161394 0.9685295
1427.13511230569 0.974576484736645 0.967187
1399.73127700545 0.974843733611459 0.9670725
1413.76146491728 0.973989643472677 0.9682615
1388.81936245663 0.974368069269229 0.968967
1405.76397691419 0.973861870762001 0.970368
1418.98171401205 0.973694495038402 0.9702945
1408.00240127294 0.973799419075968 0.9692055
1401.04781354995 0.973880426448533 0.968321
1403.64173400793 0.973179161580537 0.9672055
1395.81872701931 0.973101527470538 0.9674885
1401.83518618454 0.97307658373723 0.96843
1442.11255011929 0.971761859553191 0.968425
1454.0448995868 0.971847727403584 0.9693265
1471.94882643182 0.971107176297266 0.9686545
1455.45799984932 0.971482013637985 0.9670195
1424.58251567948 0.972945865628835 0.965685
1397.18041106867 0.973517343483047 0.967128
1416.70162447732 0.974068023541455 0.96757
1365.31402987901 0.97520698918525 0.9650565
1378.95584790711 0.975087693599367 0.9637915
1367.20360265455 0.975528629717194 0.9647625
1377.61049648137 0.975447950260868 0.965781
1391.20548080534 0.974867845105702 0.9671625
1402.78639618434 0.975596637292572 0.9665755
1397.74399296108 0.976148089432567 0.964394
1410.81129305934 0.976068554303506 0.963819
1454.56085177542 0.975430912135366 0.964269
1439.85620747579 0.975589176220268 0.964694
1437.88253580308 0.975433725484009 0.9630195
1431.74048859479 0.975708080110126 0.962807
1461.84768949932 0.975291116779808 0.963876
1472.90193401863 0.975008115975558 0.965124
1442.46521443818 0.975924328860143 0.9653405
1464.75619714685 0.975749333745497 0.965896
1466.0460382532 0.975521469156138 0.963892
1450.97383127792 0.975856493981558 0.9629315
1396.07505641769 0.976777420261709 0.9638
1377.62531523396 0.977163599560069 0.9644165
1374.77433782402 0.977500324174878 0.964739
1404.03202045244 0.976801514667205 0.963898
1418.25472129447 0.976798368633769 0.964279
1464.36796232779 0.975208817097341 0.9659195
1465.15207983573 0.974836163654007 0.9662555
1446.971374804 0.975229353097499 0.96485
1470.34442854934 0.974604450308029 0.966215
1468.99493412783 0.97512458434409 0.965751
1487.40861457128 0.974886839498947 0.9668495
1490.90984626678 0.974757412951014 0.9670525
1505.41071405858 0.973884011004398 0.9660275
1480.02837754622 0.974933997411778 0.9632355
1503.61889049255 0.974341759069745 0.964545
1497.975733472 0.97446000596849 0.961885
1518.84239236355 0.97405296537232 0.962263
1512.92680185623 0.974569131249238 0.9609705
1511.751773543 0.974497470203028 0.96006
1541.986345025 0.973866857710264 0.960791
1547.67666566245 0.973936414861292 0.9614175
1547.2115669784 0.974100913598144 0.9636455
1535.64992654125 0.973940398275982 0.9649365
1523.40787316181 0.974364568988518 0.9663145
1513.32776736082 0.974614604826338 0.9650595
1500.35978405986 0.974582926419011 0.9652885
1505.67709063362 0.974564050560794 0.9668605
1493.20126343395 0.97469040984877 0.9665195
1491.18116474726 0.974779504952134 0.9659085
1465.94716619296 0.975280464271736 0.965332
1475.5248332907 0.975092376946669 0.963819
1487.13497536595 0.975102312361371 0.9630365
1501.65438758992 0.97451407502002 0.9653135
1509.48993177219 0.974864206298286 0.963705
1484.94272314257 0.975390048637608 0.9653035
1459.16842817332 0.97598114920996 0.9659755
1453.53639916625 0.975983511541295 0.9684295
1413.50906620101 0.976616037190903 0.966515
1432.82714032077 0.975981138253197 0.966084
1431.11376607964 0.976098182938414 0.963667
1473.98660764269 0.975551626086957 0.9636075
1504.95079072471 0.975119500451679 0.962725
1480.46316727447 0.975378496119943 0.961041
1512.28034356761 0.975243938435138 0.9619065
1533.05931821519 0.975038361248405 0.961237
1466.31787934036 0.976083947684416 0.9608585
1443.62864357133 0.976364784940572 0.960236
1463.40597873118 0.975921906446437 0.9605655
1478.57811493722 0.975792926040277 0.9600185
1472.2917502371 0.976005879054912 0.960415
1495.1554647194 0.975330682752005 0.961588
1544.32087439134 0.97420823896012 0.962867
1553.25688775252 0.973768478156199 0.964808
1585.28113305402 0.972660393527411 0.9657455
1560.86969451694 0.973123002931571 0.964873
1503.35724854232 0.974445140259957 0.962536
1498.26199769441 0.974300363978863 0.9626205
1498.2798999054 0.974531126903818 0.9620095
1496.75580324835 0.974065629577496 0.958398
1523.65596636252 0.974018874695253 0.9581825
1512.52808728068 0.974022289250828 0.9571515
1465.40314390709 0.975452136893042 0.9549645
1448.23763028941 0.975672884509427 0.953173
1461.20211573043 0.976061824320412 0.956079
1463.5929558032 0.975866436954552 0.953812
1477.28487061968 0.976309741483696 0.9512655
1497.62397488315 0.976015185359867 0.955829
1495.24378837708 0.975802323560119 0.956048
1497.39733826748 0.975520270488974 0.956968
1485.97729425466 0.975644286355156 0.9574435
1523.97776002553 0.974500847963108 0.9562705
1489.25338320337 0.975231917571825 0.954869
1487.18797560783 0.975678652687451 0.958637
1469.20363525402 0.975921482025514 0.9602785
1472.64899438166 0.976068807491907 0.959782
1484.54180971608 0.975259922202776 0.9599365
1495.75410807624 0.975661931674476 0.9588995
1465.28310861103 0.976421334861591 0.960604
1489.44539579092 0.975674611489793 0.9632645
1501.78277717998 0.974909578054141 0.963235
1514.2676874897 0.974373612669086 0.962164
1495.52482973835 0.974814529981161 0.961919
1495.24802991527 0.974935471552949 0.9605345
1526.99617390835 0.974214529445954 0.9611465
1508.91154454034 0.974703353267904 0.960031
1492.01829890008 0.974877008549543 0.958431
1468.76672183995 0.975270759186147 0.9566485
1485.43604131273 0.975097571639371 0.954017
1526.79463662504 0.974175608592394 0.95823
1502.08173049694 0.974541216007166 0.957142
1500.82859807751 0.974246535010933 0.9588435
1519.83611940167 0.973908510660912 0.9549875
1517.15290392262 0.973883549179216 0.955289
1493.92062592189 0.974356509313183 0.954133
1458.61114029895 0.975517846704657 0.952762
1453.15975277707 0.975817638066343 0.9520685
1453.60193872599 0.975651799251077 0.9541375
1423.36220962468 0.976480905632422 0.952561
1404.26226231791 0.976878875691441 0.9523545
1371.19993340257 0.977422933378732 0.953473
1372.38213668038 0.977328791353336 0.9539925
1379.22341398862 0.977082483591588 0.9561465
1391.22983103608 0.976546807097621 0.9574395
1431.03165755175 0.976043133379744 0.955792
1473.01224374626 0.975278968273084 0.956612
1473.09182919091 0.974841211094328 0.9565225
1420.8850397617 0.975469687734933 0.956115
1400.34143355765 0.975770539644347 0.9576365
1435.69068531056 0.974970407869946 0.956399
1424.34328983664 0.975507084368655 0.951833
1450.09639981475 0.975057098518971 0.9551685
1478.33045895519 0.974266651025281 0.956135
1501.56690271556 0.974087738210648 0.958918
1502.06794367787 0.974287647221251 0.9556105
1472.28806999384 0.975077996790492 0.957436
1462.71129881839 0.975360444360967 0.9572965
1455.20498147986 0.975455902841559 0.9597745
1495.25541475479 0.974756239022866 0.9588135
1460.29941544034 0.975402811204409 0.958555
1496.32364410958 0.974312125577476 0.9627585
1507.44715315381 0.974243845335939 0.96143
1478.7585052134 0.974915128197719 0.9599665
1473.30908510596 0.974760963899521 0.958095
1462.21505545143 0.975426166096142 0.9573825
1411.64683254094 0.977003787490344 0.955069
1420.71038498773 0.97721933792345 0.954116
1398.25768357216 0.97779807400336 0.9577815
1400.73554976646 0.977854061609492 0.957549
1372.03664753488 0.977933281353414 0.956071
1397.07486044277 0.977263900546369 0.954129
1376.78132777513 0.977512233179517 0.955266
1368.93962423941 0.977992502782611 0.9553725
1388.80065434152 0.977623032744167 0.9529915
1381.32522435729 0.977689490010965 0.9529705
1385.66845992695 0.977723438840382 0.9537015
1389.36989471419 0.977050836123861 0.9535685
1399.04034332911 0.977074383057035 0.9542855
1420.16093462578 0.977033399052846 0.9513525
1466.00946042853 0.976111401168682 0.953641
1470.46239088115 0.976215441129726 0.951784
1470.7061340759 0.976191542420235 0.9485805
1439.07708377227 0.977513160471734 0.9441395
1447.79264801867 0.977494294048183 0.947361
1442.93950706133 0.9774644132642 0.944749
1460.77896288692 0.977298123430763 0.9456055
1435.2399685598 0.977992358790105 0.941348
1434.79547193492 0.978103694715281 0.941852
1426.05245090813 0.978212344391987 0.94303
1452.47965094178 0.977748922201197 0.9392775
1423.51406260651 0.977918398421531 0.9425835
1446.62230473961 0.977778062126446 0.9423275
1449.66326990471 0.977809937532891 0.9411035
1435.14600735177 0.977958871591116 0.9421805
1402.78175139806 0.978789682746685 0.9415655
1391.01770832102 0.978846846802803 0.940614
1416.49318172841 0.977753522481526 0.945013
1419.6290537543 0.977259610685993 0.9503325
1383.307042738 0.977876621072764 0.9487465
1385.6950686011 0.977866757440571 0.9505775
1402.35742570823 0.977058191561563 0.9517305
1418.96607686763 0.976998562789924 0.95482
1436.17255238856 0.976651548908807 0.956086
1422.68626323201 0.976812781397714 0.9562485
1406.86585768998 0.977431956531412 0.9539455
1366.80047806561 0.978368585509645 0.955083
1355.42314644537 0.978877411301753 0.953996
1341.92770856619 0.979168415758549 0.958069
1367.09450248755 0.978573376829285 0.959409
1388.91291764931 0.9781189019369 0.9589955
1401.87735417708 0.977884618544292 0.9606255
1430.70800400035 0.977194783812006 0.961373
1402.2135607018 0.977820639542208 0.962296
1431.41260064996 0.977601327068247 0.964444
1430.06110179663 0.97774133968264 0.9660305
1428.40584795882 0.978011620700996 0.9622995
1466.12858641242 0.976842931821377 0.961892
1457.27592077323 0.977088616592287 0.961602
1474.72701236051 0.97668889319311 0.9638395
1485.45849248575 0.976051090174019 0.9647725
1469.68909277392 0.976120785989343 0.962869
1467.99999592897 0.976453259429534 0.963502
1428.17257775751 0.977536933345846 0.961945
1427.14603333015 0.977925042251984 0.9643175
1436.85006190383 0.977751307272707 0.963575
1445.05063156845 0.977929079626844 0.9628265
1477.97851220172 0.977154947530862 0.9628605
1492.91707893813 0.976602070634616 0.96512
1492.6119841127 0.976695412244721 0.964348
1487.89477018104 0.97653278905811 0.9619285
1503.13866307692 0.975987655990713 0.960197
1494.59796922578 0.976330436695962 0.957791
1502.82554391035 0.975513443650772 0.955919
1452.89290289051 0.977181459751522 0.9501975
1477.90285212608 0.976015972626739 0.949363
1479.70068402082 0.975305608264608 0.9505725
1494.06773590147 0.975334969646565 0.9483105
1467.80136987233 0.975277148636586 0.95051
1461.7895918374 0.975813211437963 0.948428
1461.04015043558 0.976935006447127 0.946616
1447.36069622785 0.977997257024805 0.9382965
1473.96151054055 0.977823090784843 0.935146
1490.99101120097 0.977510751493963 0.937987
1486.10830373697 0.977777031538258 0.940693
1483.61510256663 0.97794285640598 0.9384335
1518.22394496399 0.977167187390164 0.9412735
1510.99595352806 0.976864930516015 0.9343715
1462.45333613968 0.977567276032129 0.933753
1461.80167680368 0.978171469993023 0.93852
1454.61461698802 0.978684261610803 0.9397435
1471.83198604687 0.978615685767145 0.9372765
1459.63146351792 0.978846281896695 0.9384355
1459.69318874971 0.978508818970065 0.9389185
1486.15287802166 0.976964484260031 0.9421055
1486.19643140374 0.977085001465398 0.9425395
1499.16513919004 0.976692818318602 0.94619
1497.18378284312 0.976387076840236 0.9476365
1487.51391019925 0.976070439038352 0.9491225
1499.59377512241 0.974567193981878 0.9528115
1467.87134957705 0.97521714269337 0.9537425
1475.98766355518 0.975124721806547 0.954377
1523.80794579931 0.974770223594879 0.9562315
1510.12464003605 0.975176025873003 0.957544
1492.12955734459 0.975041914994582 0.960545
1508.99233755691 0.974641153702264 0.958859
1501.82535143351 0.975418191573193 0.9587765
1505.26670576525 0.975479592234448 0.959804
1547.46152132687 0.974432269668652 0.960387
1524.25281634776 0.974786041556801 0.959579
1532.76184546444 0.975115609696248 0.958876
1551.2614780216 0.973638754220439 0.9602085
1546.0369129187 0.974318823237458 0.961391
1553.07009104442 0.974598822160894 0.9605345
1544.99519380155 0.974945473868149 0.959108
1547.99110888075 0.975158247634467 0.961206
1542.21283617367 0.975120700761001 0.9608195
1554.18847837955 0.97443220404899 0.960138
1555.87396430184 0.974558996092912 0.962727
1541.64944815355 0.975187262015943 0.9614835
1531.4484534585 0.974999090629503 0.9613645
1561.76084901858 0.974036546371842 0.963614
1577.28266572828 0.973742303621803 0.962937
1571.20228783505 0.973438038130193 0.9618505
1522.70118694595 0.974378318278893 0.959195
1490.44479339853 0.973289788269746 0.958605
1501.31537128528 0.973637176805222 0.959155
1486.53243949873 0.974402411829672 0.9599865
1498.85819361578 0.975030440599925 0.960941
1510.55554712092 0.974777910416765 0.9598575
1502.33329292113 0.974958257115104 0.961601
1522.19872092826 0.974467526197501 0.9626395
1542.37994219603 0.974004471593263 0.96284
1555.81041265587 0.974158570452547 0.962945
1530.67597262459 0.974436794380288 0.9621165
1510.46864379176 0.974470544863935 0.9619685
1498.97867824535 0.975013184381178 0.961339
1500.32311861437 0.975546740274498 0.95867
1510.31610625581 0.974948208485247 0.961183
1514.5901441492 0.974921084410768 0.9585685
1535.00901220538 0.974719260985535 0.95904
1519.9120638352 0.975109521668324 0.9586885
1509.39148230064 0.975178855783388 0.9557735
1502.80742706103 0.975080735702573 0.9556705
1523.94397216061 0.974387679024941 0.9581735
1485.90056256749 0.975358103895276 0.957182
1476.23872496257 0.974824290090057 0.957858
1440.65847601189 0.975435299532531 0.959065
1447.14777121907 0.974913953578513 0.961485
1450.81734304061 0.974899308361798 0.9608925
1452.96897877883 0.974272156701591 0.9591405
1474.14624747802 0.974083717078012 0.9605675
1436.60287995716 0.973151610035411 0.958657
1440.59689406475 0.972720537101046 0.9613995
1460.26756460618 0.973297616761496 0.963374
1444.84013641451 0.974477732826692 0.963046
1443.44876703635 0.974517593226962 0.9611645
1476.03766796425 0.973744372834264 0.962407
1444.75619941189 0.97327001667094 0.9628295
1447.83883921006 0.972623035867825 0.9635105
1490.14546489183 0.971241084594307 0.965372
1471.8674312401 0.972079930351758 0.965857
1444.82113566339 0.973115086534936 0.965662
1437.02824288305 0.975094258032157 0.9632395
1442.85788833552 0.974914399393844 0.9636255
1418.39125379904 0.97564054397083 0.9616225
1446.24200632367 0.974989404508724 0.9650645
1465.86966231397 0.974300283388375 0.9668565
1459.98461575359 0.974029534920117 0.967048
1480.66834689725 0.972322637994055 0.9665965
1513.49951149396 0.971404589644429 0.968117
1556.88611778847 0.970357362795978 0.967705
1576.28623039909 0.97050458082599 0.967575
1624.82092949185 0.97011799604957 0.969095
1593.89861484182 0.970180926402748 0.967134
1620.6547615012 0.970450480219779 0.9695105
1594.37145884975 0.971284803399536 0.9674195
1560.27575310934 0.973030902593576 0.964856
1565.89194353851 0.973100626472237 0.9642805
1561.05294796093 0.973749999005269 0.964161
1556.9401110133 0.974355937543107 0.963025
1536.70701503857 0.974900881949126 0.960431
1590.43161893137 0.973106206076645 0.963841
1527.71821853227 0.97474452244567 0.9611205
1518.59246404292 0.975241023802414 0.9616085
1520.41369433801 0.974689555021715 0.9629645
1529.19281492195 0.974352104806382 0.9635645
1536.91070907825 0.974088055807177 0.963643
1522.36195634417 0.974471637778848 0.963469
1554.39917842045 0.974343595310489 0.964164
1580.73937244144 0.973988383802581 0.9660905
1612.31977675388 0.973439027569564 0.9674115
1629.13096474453 0.972943286676679 0.9672255
1624.14804289308 0.972686305238388 0.967711
1612.28487150735 0.972954793539011 0.9685755
1625.81569542747 0.973275481161696 0.9671665
1600.82803057762 0.974097504227216 0.967045
1582.41896261808 0.974670531263646 0.9671735
1553.71280190403 0.975392447327723 0.966513
1547.79239868863 0.97551325662901 0.9661515
1555.56926939397 0.974935704771328 0.9686635
1582.98153679237 0.974236896450536 0.969443
1579.0903436909 0.974632682046151 0.9691445
1576.01792658806 0.975142050625439 0.968699
1601.10343187434 0.974352476514326 0.970361
1612.55747802783 0.973828064522199 0.971759
1560.58842523762 0.975127781253394 0.9706245
1542.03542939773 0.97602753898827 0.9699725
1514.36198452257 0.976473264714076 0.968464
1523.36769645833 0.976434561669266 0.9679615
1523.65807670386 0.976666060059074 0.968303
1495.92809629533 0.977358991036305 0.967886
1489.25883815044 0.977346116400103 0.967819
1477.5006541938 0.977438443541719 0.9672165
1465.916446144 0.977381784576573 0.966956
1435.76957378073 0.977844663880602 0.9678155
1435.42544244779 0.978053128998773 0.967335
1441.43120470085 0.977882612304023 0.96833
1450.17457666434 0.977273245431126 0.9684145
1451.25450341403 0.976922302841923 0.9681775
1454.32069223449 0.976203111896989 0.9689255
1448.74458874764 0.976342147044873 0.9689285
1425.70747774101 0.97702120097219 0.969848
1430.03596148919 0.976817213842557 0.970368
1413.91503071333 0.977284200971929 0.969336
1392.60391717416 0.97797881447054 0.968046
1413.1182431791 0.977560895938564 0.9673505
1428.65246440465 0.977051335895442 0.967875
1411.77023324412 0.977486510650292 0.9679585
1434.79601726208 0.97674582897549 0.9700795
1457.60362575693 0.976244706399415 0.9705465
1448.50247173367 0.9762617106857 0.9715
1450.98038526294 0.975999608028031 0.9716335
1458.23746759028 0.975873738332471 0.9720745
1478.14148652829 0.975367265621934 0.97171
1469.72108311223 0.975785736258648 0.9703785
1475.88631108579 0.975491170545864 0.970221
1473.41922763584 0.975586255758759 0.969597
1466.77271388711 0.975527488745265 0.96997
1436.9421690922 0.975958103467604 0.9683755
1452.69550233341 0.975657091087101 0.9693645
1479.15670988812 0.974911940883615 0.969221
1507.92358808007 0.974854293585326 0.968717
1503.12383205711 0.974213275603541 0.9704055
1521.39604795832 0.973551724036094 0.971456
1498.55066892883 0.973181010339756 0.972244
1493.05994802252 0.973396751563039 0.9707865
1512.20395991672 0.973663959442633 0.9698315
1520.51404039869 0.973484504606557 0.9677065
1495.76704129079 0.973916101768025 0.9664285
1477.78868401801 0.973895689156911 0.9652065
1482.63710676364 0.973701586280619 0.965481
1431.22034248901 0.974515506084582 0.9655915
1414.90903368026 0.974553320718155 0.9666445
1437.50150993702 0.973885898837987 0.967968
1466.93774872786 0.973391791821527 0.967847
1450.62892982142 0.974010792072526 0.9695165
1445.63799817349 0.974052726106124 0.9696235
1472.10227076617 0.973313669393235 0.9692865
1475.08741587916 0.974443401973259 0.968431
1484.59990564458 0.974141393540774 0.969248
1486.20450395486 0.97351425279912 0.968648
1489.53318294545 0.973225867177023 0.9682305
1524.75183196884 0.972917746787891 0.966175
1509.26239298154 0.973454713871246 0.965116
1524.04337234554 0.972842029733406 0.9664505
1499.08749938959 0.974229117692072 0.96482
1499.12801687736 0.974201383038101 0.966718
1486.90485506643 0.974105281215238 0.9676255
1493.89878774124 0.97419820269381 0.966406
1492.34443631856 0.974376910807616 0.9670455
1491.16418074657 0.974186598250261 0.9671825
1470.13124829467 0.974878647904715 0.969201
1434.13688319991 0.974947854030672 0.965891
1460.94827432671 0.974361640010668 0.9669405
1471.96860774167 0.97436345338038 0.966229
1474.76568388296 0.974968848069991 0.9638255
1500.03837478172 0.974750928188235 0.963887
1523.3285424343 0.974881673806243 0.9652265
1541.44919467077 0.97466045947607 0.9658
1546.70315281959 0.975025107951158 0.964864
1546.40708868001 0.975288392504162 0.9644115
1580.60523186711 0.974433999710832 0.963528
1537.40937314399 0.975407332426787 0.9634885
1540.11727164289 0.975121371084747 0.962504
1512.78283383436 0.975574158524168 0.9600935
1513.43537324108 0.975586018093009 0.9594365
1532.72295754421 0.975558869087117 0.957951
1584.24122068545 0.973971627821562 0.9585265
1601.25666390044 0.973658558989441 0.9584275
1605.7394208456 0.973284003415641 0.9593915
1612.13597230993 0.973279423732635 0.961461
1587.71509118336 0.973809287375981 0.961498
1594.32918860045 0.97387725892216 0.963475
1593.68547940235 0.973927938556439 0.964081
1577.0504920557 0.974105739728073 0.963968
1547.83667979902 0.974644783619277 0.961343
1566.34680033977 0.974163214814496 0.964006
1536.71695210234 0.974607487478528 0.9618885
1543.56389494106 0.975150916481362 0.9607085
1560.65041422273 0.974939794999408 0.9619755
1533.85078956049 0.975437851908975 0.9623535
1535.95873442948 0.975210516777906 0.961523
1506.93625050393 0.976223761487256 0.9615765
1521.22845158025 0.976145262990434 0.9614735
1508.87961924332 0.976212630728368 0.960535
1502.53564560616 0.976062140883942 0.9612625
1495.27329716056 0.976437408280929 0.9602625
1503.13709793556 0.97615728682957 0.9600325
1535.49036862282 0.97567674535662 0.9606285
1533.8270060346 0.975129580844584 0.956481
1492.74118694319 0.97622123875541 0.955667
1528.63414472961 0.975924830675394 0.956212
1563.40260981892 0.975165694359164 0.9543835
1538.74921516865 0.975517994975188 0.9543795
1559.60540315318 0.97488244793505 0.9560505
1571.4728621606 0.974262907717392 0.959581
1525.63492419912 0.975624032907044 0.9580545
1499.22758630537 0.97605823046474 0.9563915
1488.98233869361 0.975734873997053 0.95651
1484.67136603159 0.976234914344559 0.9516065
1476.68179620756 0.975927170169123 0.947393
1452.42211976715 0.976735879166879 0.948994
1457.95895876161 0.976601344840743 0.9498935
1456.04006473148 0.976483747704542 0.947952
1470.95903920632 0.976261569522102 0.9487165
1488.20884495124 0.976064943463069 0.9502345
1471.98434583795 0.976356648940688 0.952188
1479.45502719411 0.976226470271177 0.9530965
1474.97210933318 0.976219821146529 0.9522725
1470.0725967725 0.976349038085738 0.948903
1484.96678765981 0.975965659056032 0.9474385
1515.78136403377 0.974974517077243 0.952295
1533.70547898993 0.973959741927292 0.949025
1545.48665083704 0.973957790286448 0.9447725
1535.86122759461 0.974526165181071 0.945265
1552.30649965562 0.975002714186534 0.9465925
1554.99331623301 0.974954060407706 0.944612
1573.01248504451 0.974244591130569 0.945386
1558.23841813445 0.974759172778186 0.943859
1540.20963657634 0.975604286791848 0.944193
1548.88034201039 0.975640138346067 0.944651
1524.78197090165 0.976092612034057 0.9456245
1499.65500789956 0.976336075678783 0.9479695
1499.67230751846 0.976360649396762 0.942748
1498.29653577576 0.97624767447243 0.941188
1471.6606075875 0.976989669101885 0.9427015
1461.20500577665 0.977645325699155 0.939106
1443.23505650344 0.978328330318125 0.9385495
1454.54799991526 0.978093614843883 0.9367795
1459.19751859523 0.97770842023898 0.936692
1430.97490780513 0.978527008946432 0.9371165
1432.96266539427 0.978486728014896 0.9382005
1477.50884392469 0.977321191954241 0.9422425
1471.18650225476 0.977059319322757 0.941443
1485.74329757623 0.976043608930149 0.942709
1478.53915456781 0.976378434707183 0.9414845
1478.84863720472 0.976781229704096 0.938419
1449.98054940073 0.977311423790686 0.937045
1421.47156259069 0.97799910935037 0.93213
1417.82452186376 0.978059119959078 0.9290815
1445.70843519316 0.977718577393553 0.932557
1429.10857193359 0.978240115804404 0.934022
1398.28644691764 0.979086488003966 0.935386
1398.948149248 0.978939559607732 0.9354135
1387.20623343748 0.978982565076096 0.938702
1415.72394317283 0.97856456996595 0.940976
1435.30383822376 0.978237670488132 0.9396625
1449.7139671607 0.978235257283 0.9413155
1464.15976618576 0.978086495003986 0.9408485
1449.67408652797 0.978177943413902 0.940966
1440.11003739775 0.978641358966333 0.9390285
1435.57644160309 0.978674480007627 0.9387195
1449.15961882119 0.978455883652601 0.940504
1472.16156475038 0.977862704919797 0.9383625
1462.92315911194 0.977913642402352 0.9373475
1474.25663873636 0.977414983740151 0.940085
1496.09953952318 0.976759495582479 0.9419645
1508.12762450124 0.976518357632145 0.941319
1512.50560144179 0.976506959845232 0.938916
1481.21045254257 0.976895094295 0.9373335
1489.324512613 0.976685265651618 0.938116
1513.45376004495 0.976058287637361 0.9422455
1527.10900725889 0.975638331135463 0.9393995
1515.46903129735 0.975161297780894 0.9407045
1519.37280589394 0.975339019898699 0.938475
1498.17391214455 0.975867263603119 0.9405785
1482.99475927802 0.97640836854384 0.9394775
1498.3895327088 0.975832384416307 0.940194
1534.44112954707 0.974950969985634 0.9413835
1537.34811104736 0.974842149801829 0.940953
1550.60193758815 0.974251031168855 0.9454085
1544.76473549472 0.974121020376086 0.942538
1501.02655903851 0.975315836376501 0.943372
1511.75162171637 0.974759423815366 0.94547
1505.74070558058 0.97460765286352 0.9452315
1495.3709302116 0.975189239451669 0.946858
1478.87521252209 0.975273866272803 0.9453345
1482.7556960239 0.97528789441424 0.945666
1487.4200857227 0.975650552965856 0.944146
1457.23236930892 0.97654159291273 0.9425465
1490.00836859565 0.976276974906489 0.941886
1494.74165483252 0.976601694841319 0.94391
1472.75017261161 0.976843676358958 0.9450925
1490.88607027693 0.976786458992166 0.942066
1505.8430670313 0.976316117212592 0.942273
1483.05748892788 0.977215427537836 0.935824
1459.93324017865 0.977930826626803 0.9322
1447.78795600199 0.978281507915049 0.9335495
1447.41803128281 0.978300776836331 0.9337275
1445.14773401847 0.978200328646587 0.9308335
1418.08419182762 0.978701896494879 0.931957
1398.72658533172 0.979180248314224 0.928922
1420.41140298281 0.978581798952348 0.933933
1403.52944910462 0.979004484218101 0.9337505
1418.17518523573 0.978544950148069 0.9406805
1400.09098396963 0.978960593840443 0.938431
1395.19645715675 0.978976356099997 0.9393785
1431.86894786633 0.978282694988654 0.941114
1454.12343100763 0.977983732829073 0.9387205
1503.25350373326 0.976930272651192 0.945501
1522.26341930849 0.976419549030477 0.9441
1507.52716051685 0.977041259123077 0.9433135
1520.91917372743 0.976692057252598 0.942279
1506.46171878104 0.977213086501989 0.942345
1525.27017735073 0.9768495977298 0.9461075
1543.77864227613 0.976299249789836 0.948639
1546.42262757265 0.976376259571724 0.945962
1571.63696369204 0.975759930460654 0.946771
1613.83994008644 0.974893789578168 0.9480805
1603.08023396229 0.974633140502649 0.950926
1592.17672168901 0.974956541115755 0.951654
1583.81997117921 0.975066187852983 0.951988
1583.31985455453 0.975187099837119 0.9516365
1589.26371717645 0.974488057437196 0.9542915
1581.71031646947 0.974980581044817 0.955076
1564.94975275652 0.97527139520981 0.954026
1544.59191853266 0.976179643366515 0.9530235
1536.88250669135 0.975568745283404 0.952202
1544.61157293561 0.974674195931464 0.953353
1559.24165515931 0.974165083679716 0.956388
1537.88921341008 0.974425487131319 0.955573
1527.83442802335 0.975014293372116 0.956338
1534.47169417786 0.974953042561523 0.9567375
1533.03300392078 0.975005025479822 0.956675
1493.44796687787 0.975651073533961 0.957143
1468.347650344 0.976344671289848 0.955465
1476.9038556436 0.976314853801652 0.955403
1475.523538785 0.976532266971594 0.957579
1539.2125356608 0.975174853919978 0.9606505
1510.99775102973 0.975655578930135 0.960079
1492.43648315647 0.975684389093848 0.9613425
1483.39858309779 0.975968337313278 0.960396
1493.55652011283 0.974749798059633 0.9631285
1461.26915072378 0.975168613026041 0.9632055
1464.22659208541 0.974000080052794 0.9635915
1450.11936685954 0.973278548480417 0.966184
1453.08108775718 0.973486764485902 0.964374
1468.67579384551 0.973714493880782 0.9633895
1465.0425321498 0.973489986547381 0.9624635
1431.1484887681 0.973792679127754 0.96176
1424.77499171963 0.974460807850607 0.9614275
1420.90301972381 0.974660041775305 0.961196
1436.95627617449 0.975067191686167 0.9613895
1445.84013793163 0.974210399963214 0.961331
1428.91691077165 0.974877325616655 0.9605875
1432.72897473148 0.974827148531189 0.9621905
1439.98102886571 0.975115362749834 0.960063
1457.79707184183 0.974613017932878 0.9615855
1480.75714543149 0.974511585212403 0.962933
1499.88523173959 0.973713859612735 0.9620385
1498.6869863283 0.974277659645163 0.9616825
1480.29881260879 0.974170429241441 0.9629585
1476.53678116597 0.974661665368648 0.9614575
1460.67925494442 0.974763843817186 0.960485
1484.29335103571 0.973884776122556 0.9613325
1510.29692901106 0.973493021917249 0.9636915
1475.69069816216 0.974216188534976 0.96197
1469.13284826157 0.974644299042435 0.9633805
1471.45012333553 0.973987543437198 0.9636255
1466.5177999485 0.974700255302656 0.964917
1461.05256536541 0.974286282435401 0.964363
1449.92322014358 0.973940678196372 0.9664645
1427.71974071412 0.974958780132539 0.965792
1443.94985005653 0.97516439306825 0.964179
1447.43965833441 0.97459283571001 0.9636505
1446.83341156828 0.974736043693003 0.965447
1479.33679236564 0.974594082185745 0.965652
1451.37379298991 0.975220164630594 0.966723
1450.11462991416 0.975283871600721 0.9657705
1462.55294179736 0.974664990052365 0.9656385
1450.74887019058 0.975154273237796 0.9653645
1405.05934750166 0.975927780442965 0.9656795
1414.65317949148 0.976067046699518 0.963763
1402.38077557181 0.975599522656645 0.9655975
1403.86476853497 0.975645759039744 0.9652505
1375.44263273971 0.975897092642376 0.966375
1396.28927577274 0.97558968332896 0.9659105
1404.6336977606 0.975079396342419 0.9651
1387.9627196283 0.975086502142514 0.964451
1432.19870287784 0.973969308299131 0.9650305
1408.2120681685 0.974789041548334 0.962349
1379.89695155986 0.974998601051096 0.963969
1403.16026991733 0.975009686366201 0.9644055
1432.92384714319 0.974390863620999 0.964738
1430.84393193309 0.974025675554534 0.9658935
1450.974859601 0.973935065830209 0.965086
1431.61661437692 0.974224920928392 0.964836
1447.89755583997 0.97350769442263 0.9632455
1464.02467801115 0.973052014343585 0.9638795
1449.351095855 0.972955589583237 0.962392
1431.2326059026 0.973196505544293 0.963774
1429.79807347081 0.972550598499629 0.9636765
1409.20276207994 0.972667701664163 0.9637035
1405.83078205504 0.972517655976603 0.965496
1438.20744090365 0.971317574931508 0.9693785
1398.79970868987 0.972046343165227 0.968692
1413.2085696977 0.971760156579943 0.968689
1395.17372157953 0.971922843930748 0.965864
1415.81554088126 0.971021105013353 0.965678
1382.72893963054 0.970618538027337 0.9643565
1370.79291773816 0.971589068799905 0.962685
1352.70284544589 0.972076723932781 0.963348
1353.67166781288 0.972240043765072 0.9622965
1347.90746698079 0.971933081175723 0.9604285
1343.38318783702 0.971742653273377 0.9622195
1319.75364491159 0.971791514109442 0.962629
1315.98185353882 0.971750079556208 0.963123
1305.90898701132 0.972809074354216 0.9620575
1338.64147931098 0.971907191194091 0.9649545
1350.09478944474 0.971755077139791 0.965738
1348.0646025464 0.971205692681573 0.9659615
1350.47667371656 0.971895320263783 0.9662375
1358.54465277926 0.972200546998845 0.968786
1336.50749192687 0.972852801896869 0.9678095
1313.59191484674 0.972795968662698 0.9665815
1305.62647957851 0.973252665137339 0.9646095
1259.58053709669 0.974610297647616 0.9633855
1259.9184707664 0.97479699550438 0.96266
1260.47452623761 0.974747892432756 0.9623085
1263.76197500269 0.973908761024444 0.961876
1273.06557085224 0.973645045228125 0.96348
1255.908884124 0.972879431879752 0.965731
1303.60450981106 0.972364656964046 0.9658
1254.41777705695 0.973579625162795 0.9657955
1222.21697070657 0.974909714761148 0.9648795
1252.74280197512 0.975182491005136 0.9663675
1266.07949960105 0.974525594424246 0.9650285
1227.93488689864 0.975834239232276 0.963654
1219.02546555484 0.976613883095705 0.9620125
1206.33211715507 0.976488758340482 0.9603405
1234.1699555511 0.975938369407213 0.962261
1256.96387076896 0.976160532043629 0.964033
1277.35253987401 0.975292496575455 0.96353
1283.57260898549 0.974674011621142 0.962359
1282.40003907662 0.973734485293362 0.9621785
1254.16300111881 0.974878325129518 0.960963
1262.58908456122 0.975186302353444 0.9608425
1268.13154639307 0.975375339906172 0.960266
1264.316434798 0.974955076756154 0.9599155
1270.66545247349 0.97465744671326 0.9595775
1265.65847334825 0.975581854177904 0.9592365
1303.18248884434 0.974528513107782 0.956598
1312.05055312006 0.974260989517408 0.954516
1283.7765167091 0.973382846548057 0.9504595
1314.53972347479 0.973535976501723 0.9548735
1317.37460222897 0.972479541715912 0.9531895
1335.35089214142 0.972358747973704 0.953676
1366.12983114567 0.97171408387253 0.954641
1393.38939321603 0.971872021166609 0.95061
1391.96633175144 0.972905849253534 0.952228
1390.54582637143 0.972541801256856 0.95169
1381.70034083148 0.972584036006406 0.952513
1395.93066575433 0.97225064157713 0.9534195
1405.12348498677 0.971803987502171 0.9520145
1413.44247943498 0.971505738150126 0.953227
1400.49286782767 0.97196153178349 0.9525675
1385.09266043926 0.9729573137533 0.954617
1433.16117151465 0.971871289150783 0.953693
1442.45068661104 0.971637432720009 0.956025
1443.12577331716 0.972202367890259 0.959915
1419.5470855916 0.972830402555383 0.961613
1409.65351266194 0.973784277588047 0.9653815
1392.2400807536 0.974212264941345 0.963976
1405.31242063508 0.974750293354237 0.965009
1440.12631596262 0.973749464611365 0.9634355
1472.14716743612 0.973670296335431 0.966385
1501.76941513951 0.973074048354884 0.9660485
1507.58676621624 0.97375218828936 0.966067
1487.25507695687 0.974419079661845 0.9644495
1487.99980509847 0.974700218341333 0.966546
1499.89553350336 0.973961991353017 0.966519
1525.31424529236 0.973939490545743 0.9673705
1509.33986343903 0.974239974464069 0.9681315
1541.10958424596 0.973938339956911 0.969765
1496.87469852048 0.975062637577402 0.968535
1477.16852071719 0.975027527278634 0.9665495
1483.57134035522 0.974990717973126 0.965005
1496.51032263593 0.974564281716415 0.964931
1500.92554489842 0.974538271599445 0.962747
1499.04616665268 0.975064046168612 0.9626275
1460.36561986861 0.975982794469213 0.961178
1455.06288726693 0.975926724160812 0.962316
1450.85230148364 0.975564395617054 0.962451
1435.76995157506 0.976156645107588 0.963554
1407.55698077799 0.976565883374568 0.9618245
1446.78039445333 0.975812915021288 0.964755
1445.00726804368 0.976030474338028 0.9646955
1476.72256038668 0.975337756194893 0.962123
1500.55271173203 0.974853832448361 0.961488
1519.56702653084 0.974142895399653 0.9624145
1504.82625197162 0.974891312893232 0.961273
1500.72714021037 0.975263927043418 0.9593695
1527.72018047804 0.974729751800032 0.960468
1501.54384876077 0.975159455886592 0.9600365
1532.48427598001 0.974892784128746 0.9608535
1510.06419336529 0.975636951489559 0.9601685
1530.27474483033 0.974983698286898 0.9611675
1508.43146612519 0.975525980785922 0.961596
1488.51347524126 0.976192150209014 0.961097
1475.99488664286 0.976879215247359 0.9599795
1475.71264096442 0.976804223409855 0.9589115
1513.008029156 0.975690189105272 0.959544
1502.2641044588 0.975417788182017 0.958891
1533.14720793961 0.975152112170542 0.9556665
1537.43866894163 0.97560068435245 0.9560625
1518.36410851121 0.975729472012381 0.9557345
1502.98069700216 0.976365252047161 0.9560835
1482.37019926988 0.976426440482099 0.9570375
1493.84889832081 0.976617852997106 0.956322
1487.88763230328 0.976518315372348 0.957691
1475.53818580733 0.976772462539376 0.958443
1489.60663875049 0.976457549025271 0.9579645
1469.99217978033 0.977026450359836 0.9566785
1477.01560848231 0.976805345637391 0.957701
1480.20846899779 0.97645039752724 0.9574795
1488.56297807316 0.976720476660686 0.957606
1467.63602823492 0.976890734359249 0.956564
1508.40034319988 0.975661719924625 0.9596335
1509.64870005637 0.975602354377277 0.9616275
1510.1712382181 0.975599018895592 0.960623
1505.01349873312 0.975437402638973 0.9620695
1499.8185812944 0.975352519705455 0.9637065
1514.62187518207 0.975081781366803 0.9639115
1561.27920791536 0.973838641450682 0.9656995
1560.07740048268 0.973347977004255 0.965758
1586.11828873009 0.972643906121198 0.9672535
1556.35798325887 0.973374983759446 0.9665855
1581.23569361298 0.972218384017296 0.968052
1585.29233991298 0.972419026723049 0.967073
1593.94365058587 0.972595606972388 0.9656535
1619.17745012923 0.972575429636023 0.9659925
1599.37351943515 0.973101725081342 0.966247
1594.48326268126 0.973100938379943 0.964377
1597.62426443986 0.972681790421107 0.964065
1586.1473733992 0.971663635668262 0.9652675
1595.76607619076 0.971338066387077 0.964749
1576.14213232258 0.972425069572373 0.9626115
1562.93707782583 0.973230679726139 0.9618495
1574.90515027724 0.973865287280284 0.9610125
1583.28249183347 0.974454292671776 0.9601695
1556.43150638045 0.975623525798255 0.9584015
1588.10918837938 0.97475356927529 0.9571515
1564.74125326661 0.975342633942921 0.9561035
1582.96684597682 0.975156019151293 0.9572965
1568.93372370269 0.975291686533569 0.957269
1573.81083663522 0.975168254348165 0.9557755
1588.87831603691 0.974554030552205 0.9580765
1569.41927980033 0.974591572241963 0.9597735
1570.72893797034 0.973800389305572 0.963146
1562.41049512707 0.974012018326946 0.9627455
1526.03732041373 0.974777968827827 0.9627685
1558.16226121423 0.974117250609809 0.9641555
1537.34892189361 0.974245433906536 0.964648
1550.80742503819 0.973357070248551 0.9647405
1500.12060964853 0.974723734917924 0.9605765
1505.69016595188 0.974455274166228 0.960748
1515.14491274483 0.974688022211099 0.961911
1542.46874745299 0.974959732003099 0.9633125
1556.99370820636 0.974850445077835 0.962259
1581.10982766575 0.973538215380262 0.96409
1579.95841275469 0.973092042388824 0.962427
1567.58733034446 0.973370060080313 0.9627635
1556.92358927525 0.973429208963444 0.9628585
1561.98498765975 0.973349669721996 0.962502
1526.26175874489 0.97407238746921 0.9620255
1497.52284134221 0.975482520669461 0.960046
1509.9657743275 0.975207344122688 0.960505
1501.10975160493 0.975763578344874 0.9597735
1509.89958461856 0.975370630491237 0.9620465
1524.65692254137 0.975348515646819 0.9630395
1510.74862250862 0.975674806126339 0.96193
1501.67915788724 0.975696345297084 0.9632915
1494.6519176181 0.975425061266504 0.9621915
1501.12421967403 0.975230551762982 0.961573
1496.76746104584 0.975452147952362 0.959211
1482.87182955956 0.976085039747539 0.959882
1472.3375558292 0.976054214344739 0.9591495
1483.82204392959 0.976040421461434 0.958653
1500.43324256443 0.975607008212768 0.9623455
1513.50862114458 0.975419559695769 0.960473
1522.07301674917 0.975223256668176 0.9591215
1512.12782863658 0.975328917545605 0.95977
1514.42569522768 0.975108552712762 0.959589
1493.46504476276 0.975962600505026 0.9592145
1502.86151504128 0.975704871411228 0.9593055
1477.56722654604 0.976274219533243 0.9595795
1487.23586388503 0.975945229693991 0.9586405
1447.51858120242 0.97659606022785 0.9588175
1451.11181093801 0.976411392417155 0.9563055
1463.18201469784 0.976898679832754 0.956358
1470.86677083668 0.976590364573187 0.9577685
1470.14516419912 0.976514180216739 0.957402
1487.76530644738 0.975542743744991 0.9572165
1491.65556851904 0.975410296912947 0.956749
1489.75278635064 0.975633796232236 0.957551
1525.48502108699 0.974736154003995 0.9577005
1499.44287615206 0.975595071509044 0.955838
1545.88401393672 0.974487786939358 0.957059
1560.18797742045 0.974556369665035 0.9575595
1573.92818301582 0.974121241416151 0.9579045
1540.12100132112 0.975154990986216 0.953649
1526.870884021 0.975225173478531 0.954427
1542.27422868036 0.974934950533045 0.9488685
1552.52617498984 0.974648957033693 0.9446485
1557.77689104919 0.974464786804797 0.9445195
1575.60661335253 0.973713280352952 0.9429125
1542.71400153373 0.973986995462019 0.9412525
1515.61533631969 0.974961280177293 0.9407915
1495.94772729989 0.975404018713431 0.941073
1520.42553518494 0.974494296822513 0.9429965
1537.59144838386 0.974769569770785 0.9444985
1495.16262313832 0.976349394171546 0.942492
1524.92079139244 0.975390263238323 0.942394
1507.89112598259 0.975543019157112 0.9431785
1480.39206867182 0.975998634387829 0.9451265
1477.80781081555 0.976047790301723 0.943491
1460.42827693675 0.976922263168599 0.942213
1469.08234078085 0.976645967166635 0.937106
1435.79900047614 0.977522083425796 0.937118
1492.63800238734 0.975638996553414 0.9405945
1499.77492162476 0.975113803511901 0.9455595
1492.55783572553 0.975174370920425 0.943707
1521.08069666708 0.974744142512018 0.9420545
1501.66372180342 0.97532701713653 0.943544
1492.36478487582 0.975438698177011 0.9409325
1469.48578801197 0.976278837219019 0.9412535
1496.62543896271 0.975849310904499 0.9415505
1490.17621749138 0.975273907978072 0.9474775
1489.27559664657 0.974921582100244 0.949242
1512.55693230779 0.97471292818449 0.945021
1546.22425116625 0.973783830270607 0.9435085
1521.70888270739 0.97479808399034 0.9392645
1496.22073108964 0.975422159050284 0.934294
1492.39083725284 0.975705361133642 0.933871
1488.7399637831 0.976018031315422 0.932988
1495.5569859991 0.976178340330249 0.937468
1507.55989750133 0.976282296349405 0.93812
1533.56947721818 0.975686287994402 0.9388385
1548.54115273086 0.975161976311114 0.9404855
1558.1756536673 0.975073890976986 0.945248
1524.3473001706 0.976058786987766 0.9415915
1568.18689055281 0.975442053881357 0.94128
1576.42112435508 0.975376031568076 0.941686
1583.45658418587 0.97538992822852 0.940541
1594.33405235334 0.974673747408228 0.9421805
1648.29723616289 0.973705384558894 0.9468895
1622.20843704255 0.974112953329716 0.9490575
1603.56789205194 0.974433409547523 0.948733
1598.83761313973 0.974273006255958 0.950288
1624.96239048964 0.973765237795912 0.945989
1616.10717220522 0.973518229223552 0.947181
1593.54025076248 0.973757479232587 0.946842
1607.53979822822 0.974021263927749 0.9495125
1593.27431992539 0.974789996011468 0.9480415
1576.80743391471 0.974839096709761 0.9494265
1596.33659665758 0.974300458873584 0.950299
1552.56419789946 0.975318844104404 0.949352
1524.60797921597 0.976269783254997 0.944363
1505.51640668541 0.976430760534525 0.94649
1483.13988336888 0.977094492360352 0.9482435
1478.93464168571 0.977290691679367 0.948296
1455.36868586408 0.977699381052928 0.9461755
1444.61809024926 0.977744886276232 0.9465655
1474.01824457265 0.977674885725849 0.946655
1474.72363107232 0.977601516521477 0.93868
1475.22844546904 0.977955869071615 0.9339895
1535.90609167676 0.97684028372637 0.935004
1586.63053020076 0.975432538213985 0.935401
1560.32269666852 0.975751916660816 0.933816
1594.0024301354 0.97528290832431 0.933978
1597.04716124651 0.975252395116626 0.9286075
1601.16565908266 0.974731397953638 0.9338715
1576.47081263328 0.974685028123005 0.935528
1552.50297749159 0.97480521828498 0.938473
1542.62772449914 0.974693634286367 0.933738
1498.39756650516 0.975995068300905 0.9418165
1485.77437848822 0.976228610623415 0.942391
1462.74092348165 0.976854031750017 0.93899
1434.47025350737 0.977509408110343 0.9379565
1447.2303720627 0.977549683519262 0.934958
1435.96382138983 0.977934715970131 0.93377
1439.21919269152 0.977654212896728 0.9334785
1413.14976511796 0.978324096635393 0.9331805
1400.73398116182 0.979010312470021 0.9300965
1376.57155047498 0.979192250525961 0.928415
1362.42437151884 0.97924702976418 0.929834
1378.96677334446 0.979254463004927 0.935697
1357.43315072283 0.979730333671255 0.935442
1344.6490953392 0.979991269707049 0.93224
1367.62762999388 0.979400619754707 0.9334665
1388.20495066904 0.979229722369775 0.935663
1378.33660406943 0.97911940209141 0.937934
1345.91186745363 0.979619964052797 0.9356335
1349.55402988122 0.979175101356505 0.9382515
1340.68846359897 0.979569315114644 0.937879
1329.79686377009 0.979892344325112 0.9384535
1342.02777344955 0.979487785543238 0.936811
1371.28290461989 0.978747363504028 0.9359935
1384.20987392291 0.978757097144883 0.9351595
1354.78995632877 0.979259119001837 0.933713
1332.77604315143 0.979541843265678 0.929409
1353.44155540027 0.97982355411155 0.9341865
1366.42508308988 0.979574426748191 0.9320495
1383.97881787472 0.978852791684503 0.9364225
1392.47506069181 0.978327005235415 0.9393205
1408.86385555757 0.978356552271265 0.9369555
1453.08739758309 0.977132149953744 0.938127
1445.55159846693 0.977224246528358 0.9366345
1449.76165326004 0.977853187059842 0.937983
1457.10933812494 0.978246663059011 0.939336
1441.04119225664 0.978386956862996 0.9359675
1426.26558123031 0.978666499810727 0.931422
1461.16190072663 0.978066176623835 0.930264
1488.86450154186 0.977063295246546 0.9353215
1495.30937575396 0.976137954177915 0.93776
1482.97718706574 0.976635374045068 0.936546
1497.3273125138 0.976391486429676 0.934932
1515.29626183718 0.975755439860901 0.932316
1497.51794929851 0.976489394356544 0.9309215
1488.5057974166 0.976797124439108 0.9301335
1482.64674174034 0.977203985969092 0.93139
1501.98759814805 0.97710272942544 0.9295485
1520.85677866044 0.976331209851825 0.9287225
1518.03008973399 0.976469258210227 0.927791
1531.3840415941 0.97595368168406 0.923158
1508.46872211144 0.97642480468185 0.925629
1552.26035022227 0.975651036627312 0.924582
1554.94195239401 0.975609962072632 0.924074
1570.9998887973 0.975203680849247 0.922656
1547.34953183364 0.975830881481364 0.914114
1584.66098677396 0.974839433688017 0.921596
1616.42516809151 0.974445821979006 0.9172465
1595.91972119326 0.975160457070527 0.9122715
1575.20159159041 0.975456639321841 0.9104015
1583.03075517147 0.974987980116294 0.9082155
1562.44643882632 0.975542729128373 0.908685
1526.56259379883 0.976383019233083 0.9059865
1521.51090170105 0.976278280586219 0.912466
1551.10212078987 0.975771612490515 0.9087425
1537.76429732553 0.975979837378624 0.914375
1515.07785354015 0.976341518268594 0.9164535
1521.61048230617 0.976354047540264 0.9128165
1539.2080899213 0.976189826007644 0.9121645
1556.19904580895 0.97547482886486 0.9123505
1514.36932781046 0.977163057434339 0.906398
1483.45244489515 0.977352797115584 0.901429
1489.46349038102 0.977034363406339 0.8961285
1488.44693597447 0.977356594856724 0.894621
1513.72410061539 0.976512039801423 0.8926775
1540.89911816761 0.976016128623957 0.8910245
1555.20417198046 0.975920845614435 0.887461
1571.93775569777 0.975575746756144 0.888975
1523.49810802416 0.975792274906159 0.8925875
1555.52220225815 0.974785687142406 0.8990665
1557.29373235771 0.974937939112286 0.9021855
1531.76499833912 0.975720447224362 0.9012055
1526.27748082767 0.975869771119841 0.9052665
1521.50070791885 0.975436579839974 0.9037385
1495.60172119744 0.97540060628845 0.90535
1471.06263594116 0.975313212196497 0.906564
1469.41656844512 0.974389055144031 0.913021
1485.9100926024 0.9735741715598 0.913656
1517.58257375504 0.973204258044684 0.9022535
1545.66077451252 0.972968969425959 0.9100045
1540.27642090573 0.972339105252118 0.909294
1517.21506159492 0.972615661188563 0.900819
1514.41183904796 0.973376160490333 0.9030315
1504.97201551186 0.974375654783893 0.8960795
1498.30268628943 0.973100554974691 0.8909755
1530.03904508188 0.972967829316152 0.8903
1520.33987151918 0.974304568099808 0.8859275
1486.43377562936 0.975292855158398 0.876753
1498.97405416756 0.976104846750536 0.8713295
1497.97491129585 0.975258483678718 0.8812875
1483.04729561361 0.975569220664258 0.874219
1481.53701025131 0.975428141889118 0.8771735
1469.66604814661 0.976255019328427 0.8792135
1456.67269530262 0.975428024540396 0.8834555
1438.74972007092 0.976379262043189 0.8699925
1464.01665050203 0.976590123211749 0.8755155
1508.46655593346 0.975542571722526 0.88687
1502.44661149324 0.974723288757418 0.898884
1518.7755387024 0.975157248515496 0.9046095
1553.38921783107 0.975099557220451 0.902865
1552.62702171385 0.97499769384358 0.8997985
1534.27408022685 0.975521072421642 0.8993225
1528.55190124972 0.975803475190808 0.894636
1550.05023742246 0.975328530223702 0.901504
1566.33689918044 0.975059740483174 0.903681
1557.20434058405 0.975984529143066 0.896207
1569.46107982596 0.976034904996775 0.892582
1578.57207326276 0.97560932021839 0.9006945
1547.579325792 0.976228905091412 0.901759
1541.98142989138 0.975915511081259 0.9064445
1538.31409239025 0.975531591787993 0.904231
1503.85094388266 0.976157300185702 0.899634
1518.54098202116 0.975735221664475 0.8940605
1543.58068924838 0.975413094214585 0.8940165
1536.40746989365 0.975789237170415 0.891318
1516.68762048721 0.976124636992298 0.887985
1528.51710760963 0.97627943759985 0.881766
1550.29232521799 0.976013482512884 0.871487
1553.47781857263 0.976098989820037 0.8685275
1596.88362114486 0.97509125850507 0.8818335
1599.76399604776 0.97504552425529 0.879003
1595.54498574977 0.974926311546599 0.8946425
1592.41914445279 0.974786524626 0.904023
1568.44260970514 0.97499075364959 0.9019015
1584.45579612809 0.974510862839682 0.905306
1570.03583765598 0.974946274881269 0.897374
1522.36420576079 0.975961391493125 0.895513
1544.08660961386 0.975526791716469 0.8955705
1533.63195576472 0.975943842113174 0.9018335
1533.13030022126 0.976047045974646 0.9011305
1500.16985187418 0.976790891948683 0.8905585
1491.06525621197 0.976806141492971 0.8934605
1486.3396512233 0.977345489278706 0.8867595
1510.76710061638 0.976789982645302 0.887683
1519.95280717207 0.976588220579991 0.8971
1550.33770703239 0.975386834797858 0.903036
1536.80403313917 0.9760534542191 0.9060795
1542.71775449741 0.975838280710985 0.9086355
1498.73154482423 0.977134234373479 0.9016905
1508.42833251301 0.976687405404615 0.903046
1496.37289222002 0.976451717036694 0.9030635
1519.18948938593 0.975928905150833 0.896194
1546.60223104317 0.974904010240388 0.8942545
1551.73295795738 0.974879217021778 0.903188
1539.300373549 0.974894760132028 0.900361
1472.84295045684 0.977008172447932 0.9050005
1433.10452219841 0.976987818283079 0.9028305
1452.72094587049 0.977270127399026 0.906182
1450.4842914207 0.977050182000545 0.903112
1470.97403137317 0.976974460017813 0.895528
1468.1690012631 0.977389790294511 0.891404
1459.77641600947 0.978063417560172 0.8806995
1449.8531366266 0.978352370312516 0.876929
1453.04855766151 0.97881254354804 0.8655125
1462.44389727888 0.978565746790922 0.8670765
1482.52369873893 0.977981562761105 0.8693585
1477.12685242718 0.978229941117906 0.8759875
1479.34526415975 0.978318906303423 0.8775465
1475.59342620805 0.97824624651275 0.8688525
1449.46312889841 0.978951713063817 0.8794965
1482.05278694033 0.978156272909424 0.8770805
1502.98977247128 0.977580960442423 0.8869375
1474.02687956455 0.978545671841126 0.894774
1512.99068172664 0.977401998433606 0.8908145
1556.23078178433 0.976119127784107 0.907824
1550.5097156081 0.97582291658005 0.9092925
1547.85703864484 0.975590377718802 0.9133115
1582.31936036845 0.975421750473667 0.913398
1579.75656130903 0.975347294349372 0.9131575
1584.36528876031 0.974976395365949 0.9144875
1554.91727481153 0.975524759179283 0.917288
1526.01815954831 0.976353549394074 0.9182775
1527.27586870061 0.976463210344076 0.916909
1539.11821784576 0.976341306904006 0.912474
1558.05948445083 0.976183902438692 0.9097155
1572.41559678901 0.976032005240636 0.9127525
1571.16054521006 0.975825937610607 0.91028
1559.02321958114 0.975641311949849 0.914174
1571.13654049585 0.975319501137539 0.9083725
1583.01594673993 0.975111210862493 0.913509
1591.82103324906 0.974720190352435 0.9121565
1608.3265352682 0.97365885264462 0.9201815
1600.7458490769 0.973928260404649 0.9165175
1583.11014867067 0.974870539385549 0.909202
1578.16920243063 0.973979642483503 0.918666
1606.49675679667 0.97319376294539 0.9211425
1586.83200560486 0.973824286027617 0.912057
1558.26090972017 0.974924283470742 0.9117675
1542.19650672214 0.975779108687211 0.9066755
1546.74691687837 0.97586196778343 0.908351
1543.94072464485 0.975671525391251 0.9090355
1549.9517885431 0.975609442066543 0.9100385
1538.0829289914 0.976189963699091 0.909693
1549.30269958954 0.975573037889392 0.9173945
1567.3474721301 0.975365538877389 0.9161995
1547.10115658721 0.975849576878081 0.912483
1557.57894808031 0.975369455269028 0.9161355
1602.88867024706 0.975227562533637 0.916813
1586.96376086334 0.975706265885195 0.915353
1595.2413253627 0.975499570307243 0.9146245
1586.99900168968 0.975158393174198 0.915468
1604.02462155131 0.974337296869533 0.919108
1600.3655835224 0.974757806810825 0.916072
1577.34048567154 0.974822674623944 0.912598
1596.1572072367 0.974200251853746 0.9209205
1588.40038709665 0.974291706185958 0.921092
1603.06956533223 0.97385617110211 0.919747
1611.51290480655 0.973658706690227 0.911326
1596.87749894037 0.973919109953569 0.9146535
1581.87994693815 0.974354335247683 0.9161435
1556.58875367757 0.974696414145615 0.9114955
1541.39632738715 0.975303977529385 0.913047
1520.99996656108 0.974946597800648 0.920027
1516.41667502522 0.975529716148632 0.9208845
1517.7659893325 0.975488637013636 0.913116
1512.18133941847 0.975013779474847 0.9142605
1530.6744767091 0.975530171810412 0.9088865
1556.78816201574 0.975568452961745 0.914132
1571.69760975979 0.975908082010127 0.9078475
1564.05150100894 0.975571885003389 0.9135875
1569.75154485475 0.97537244450623 0.917509
1580.08887113731 0.975274678539182 0.918651
1600.02647542718 0.97472200327154 0.914687
1597.98770179296 0.974084234669255 0.9249725
1597.62132393587 0.973957547408357 0.925376
1554.30502371973 0.975148060035329 0.921272
1529.15683134762 0.975452937677004 0.9228525
1538.89485395291 0.975451942761912 0.930194
1556.87715967869 0.974384920335704 0.928959
1555.4656055683 0.974764461755305 0.922609
1568.72327807906 0.974171912189769 0.918752
1586.49291825862 0.973308022227166 0.923306
1603.96475629697 0.973753540761135 0.916804
1556.29802347844 0.97557403807666 0.9113705
1551.15723387691 0.97527888675367 0.915144
1554.44482167793 0.975067350933979 0.917886
1542.47904753201 0.975682337881303 0.917246
1502.6967465836 0.976695297419325 0.909479
1483.17262963192 0.977041387852953 0.909484
1507.56967774523 0.976685722130604 0.9071175
1518.84692335146 0.976258716085622 0.901552
1510.6121067566 0.976225996459523 0.9093105
1521.55142317011 0.976517535301239 0.9070145
1514.54502538238 0.976864539631647 0.9089925
1515.88970219866 0.976520271183931 0.9014805
1513.4473994304 0.976308699606728 0.9046355
1514.06495100865 0.97621575659969 0.90587
1517.09008918378 0.976342648621138 0.906465
1514.04195035831 0.976443817495608 0.9053495
1469.25945589085 0.977733658493457 0.9038615
1483.29438303642 0.977173453543839 0.914135
1512.00755968308 0.976293036490548 0.91232
1521.11897370187 0.974959551818723 0.9125805
1501.07866014122 0.975684636779369 0.9052485
1500.76960272436 0.975997006740268 0.907589
1484.18960708726 0.976061936960654 0.902734
1474.13105550769 0.976012246608602 0.9010045
1486.07153703059 0.975871029702851 0.903791
1496.92334916885 0.975278313708689 0.907935
1479.41381863475 0.975311649084574 0.9092115
1458.60726182801 0.97569707149875 0.9109135
1447.16829643783 0.975635604958357 0.908951
1447.13300374123 0.9756004452057 0.9092235
1457.59204339168 0.975294082159701 0.91354
1455.15651900062 0.976172277926708 0.903951
1452.73017298504 0.975747089705522 0.911181
1484.70863767484 0.975480743225457 0.913199
1473.32286498682 0.975393546688062 0.915489
1474.65501295625 0.974613718550494 0.9139915
1475.87016607388 0.975238685956838 0.912427
1487.67258406098 0.974733470040625 0.9085285
1501.44094426736 0.97410338750186 0.9130865
1513.54752472379 0.973730446901183 0.913407
1527.28886242341 0.973179246125395 0.919188
1543.66925293496 0.972730135476364 0.922741
1530.08513459916 0.973289428367388 0.9193435
1555.27868937382 0.972430397239678 0.9226915
1580.27492840865 0.972416048790997 0.9191055
1563.75679066007 0.972405805930621 0.9240845
1554.68649796062 0.973622112568894 0.9241375
1591.08143453968 0.973095520213695 0.9285165
1556.54207217341 0.974034648469572 0.9252795
1560.09896229132 0.973726351099132 0.926698
1539.96124217961 0.974258008904102 0.9235855
1532.53504333954 0.974344864493253 0.9257255
1527.87599403363 0.974335249447788 0.926675
1558.48590751165 0.973333808972194 0.926528
1534.18525665636 0.974224315023189 0.9171315
1531.87163630817 0.974762705785737 0.9189305
1515.31324014231 0.975591252296677 0.9155385
1535.41364601115 0.975280507859096 0.91979
1518.26713055768 0.975384465429153 0.9119595
1523.27250052481 0.975822715485112 0.910632
1503.80566514579 0.976373349116047 0.9125005
1516.96190024489 0.975994104445719 0.909459
1539.03342294267 0.975720176600797 0.91646
1557.10053304908 0.975557464601958 0.914642
1579.45791771157 0.974949631820375 0.9146515
1630.90260350914 0.973890916335345 0.9158255
1634.64991905122 0.973671625896769 0.923021
1654.22734278953 0.973715667418698 0.918368
1610.87356037686 0.97465221903247 0.91871
1583.1639069919 0.974978199644377 0.921092
1606.72308193217 0.974155520349707 0.921849
1632.68705465987 0.973407327875131 0.919677
1575.70763013009 0.974886642921545 0.9148855
1562.58359692655 0.975704065634387 0.9063335
1573.62885925187 0.974620101555957 0.912197
1568.67445996397 0.974636772189517 0.910185
1569.97657418279 0.974241825277195 0.9049095
1526.43255306667 0.975673883291914 0.90033
1531.94173503574 0.975025412770757 0.903032
1583.4983614819 0.973485286861266 0.9028165
1583.69398690843 0.973744841676116 0.901392
1578.67043490731 0.973833540917233 0.9019625
1571.34348488328 0.973974000716863 0.888536
1555.08892315882 0.974090177695569 0.8919505
1534.24210550902 0.974611126904346 0.888168
1551.42485801572 0.973764549296433 0.888791
1531.29948396455 0.973765544565883 0.890165
1501.88380980057 0.974213814161016 0.8945025
1480.65153372571 0.975012988420608 0.891189
1476.87863692422 0.976004951555701 0.8880555
1481.85822629363 0.974951338651199 0.895002
1489.27727001805 0.974632360664827 0.895244
1497.01987590815 0.975096143290746 0.895503
1450.62241404162 0.975363405835037 0.898263
1440.12739529532 0.975423608327588 0.9004295
1477.8135258546 0.975390161863885 0.9043235
1447.97697002676 0.976272080516519 0.9058385
1481.86469254731 0.975994926102452 0.9034935
1473.23618944535 0.975617511061349 0.9060825
1440.69395561519 0.976837389701321 0.8912715
1411.85924033744 0.977371335000657 0.8829295
1386.21301703025 0.97786402701863 0.8852415
1404.16584647632 0.977729944765701 0.8811355
1435.87062136689 0.977339277925282 0.881913
1482.85274739463 0.976857408144273 0.884116
1485.1409885292 0.976660155245981 0.8843425
1519.71754904785 0.975992982394211 0.88898
1505.89555388839 0.975887584199008 0.887808
1530.27447612916 0.975108515026778 0.892773
1512.55298584284 0.974846555408569 0.8964315
1489.9978530471 0.975211152208799 0.8971585
1523.07083965194 0.974994301061458 0.891251
1532.25338574971 0.974433093985396 0.891266
1535.98354392454 0.974795240327708 0.8872555
1516.91008499002 0.974498045580301 0.8896875
1498.52981952995 0.975469547897112 0.898921
1484.36457650847 0.974379961307767 0.9049235
1477.61840989742 0.974101129089913 0.9140355
1433.66630791174 0.974571455476093 0.9089315
1457.69801255841 0.974151422752144 0.904473
1453.0188047755 0.974246575596826 0.9065835
1450.24828475398 0.974351630569876 0.902772
1501.23290291477 0.972774065838186 0.9094765
1518.44544192639 0.972699500716032 0.908222
1527.73020496558 0.971101375083057 0.909789
1561.34792701951 0.970308318021167 0.9090445
1510.08729931404 0.971593217660664 0.9144095
1501.14940804095 0.972482586831457 0.914106
1521.74894664288 0.972770419278931 0.9145315
1519.76885596513 0.972933463986921 0.909979
1501.4451525272 0.973400437127721 0.908424
1527.69854347805 0.97292699434177 0.9114385
1539.84597687274 0.973457642592401 0.912137
1548.56135928828 0.973220484436359 0.915064
1510.56787708373 0.973917024170071 0.9186615
1513.58885433539 0.973774563325644 0.9181605
1525.01020069093 0.973470597401249 0.9197395
1484.2178756569 0.974035884997669 0.9170175
1448.54834241374 0.974344146832309 0.918382
1421.97236814112 0.974707404454299 0.9190715
1465.91394801337 0.973465988338345 0.927573
1465.50647889017 0.973753535848095 0.929383
1459.16770485636 0.974091151155823 0.930365
1444.22334473934 0.973977875702639 0.932989
1448.48761011324 0.974399346565421 0.932226
1470.48476938601 0.973705970353473 0.934854
1489.4689615615 0.97407730329149 0.932801
1469.64389939138 0.973943043887187 0.934227
1507.01136550608 0.973587305388639 0.935843
1513.92490475731 0.973159030487009 0.9353005
1511.34541439938 0.973577221172284 0.9348585
1520.59101450847 0.97326043985748 0.936846
1500.47290992364 0.973600666331964 0.938362
1490.69131196731 0.973122072210576 0.937524
1526.46700579673 0.972399937215787 0.940736
1541.78845761557 0.972100675375049 0.9397585
1572.29034358386 0.971818799270127 0.941671
1556.8155195141 0.971630948467645 0.9436245
1545.08781053334 0.971246367101204 0.944449
1559.01027885481 0.971176537059678 0.941605
1546.64818238117 0.971230730495529 0.94226
1550.0103757405 0.971452941773959 0.9457785
1548.25169382492 0.971513673461475 0.9420075
1539.18117689867 0.971259253799554 0.9423405
1557.17766000349 0.971161661968433 0.942565
1529.81334838404 0.973115208416313 0.9376265
1573.87982919997 0.972077281967664 0.940354
1574.07581821573 0.971126338392 0.939324
1547.30368743928 0.972281713057897 0.939639
1526.59756572435 0.973397197095056 0.937953
1501.59870268757 0.973538659578755 0.9376085
1511.17890285508 0.973333114382266 0.9365175
1472.21299017566 0.972939486318465 0.9386905
1486.78688931444 0.97261381698322 0.938085
1483.3208227741 0.972278365029903 0.940013
1472.84944725739 0.973248583457677 0.9401355
1495.6629542141 0.973324430542279 0.941496
1518.98577054855 0.973077073632453 0.943821
1554.65670218835 0.972246726933361 0.944526
1556.73234303023 0.97232252148739 0.940839
1582.72452065826 0.972109083169723 0.939288
1548.60843909557 0.973152431673804 0.9377505
1525.20068806351 0.973721787380762 0.941916
1517.14681266727 0.973726023266393 0.9423895
1553.18375039045 0.974098003168448 0.9382495
1532.69165804174 0.975244203420678 0.938215
1534.60738050445 0.975220458720654 0.9398945
1504.51752992888 0.975979430201014 0.93747
1524.17814770326 0.975857415221313 0.9397375
1533.31663753882 0.97565416858827 0.9401455
1562.38903563747 0.975291273482418 0.9369565
1551.72537366147 0.975626490530562 0.9408165
1531.66210004454 0.975962113032772 0.9401575
1533.51164056826 0.975160092128703 0.9433685
1536.21035205762 0.974408058555641 0.9443475
1546.7908333069 0.973979587909599 0.9444005
1536.19844918276 0.973650742429187 0.945318
1566.85734467213 0.973386775184483 0.9442965
1538.70917467823 0.973926982531946 0.9453135
1557.63393420379 0.973318999623508 0.9451905
1532.82211414027 0.973984344812438 0.9444135
1546.54025321775 0.974416369842064 0.9457305
1550.39500046712 0.974524936596687 0.946292
1527.36723600857 0.974626246137005 0.948931
1516.11494137177 0.974844068564111 0.949067
1462.86622609408 0.975648957270997 0.946026
1480.23888294047 0.975033316774735 0.9470825
1468.66424573207 0.975106724744329 0.9449675
1483.35666315955 0.974541282437532 0.945774
1451.59326242598 0.975526046639445 0.9428105
1449.28953343095 0.975537114559548 0.938264
1460.43332019612 0.975336143659333 0.9360655
1464.21903902138 0.975219124625286 0.939774
1468.12557436418 0.974944436195253 0.9406075
1487.72074218855 0.974804673012972 0.940555
1492.4934944457 0.975145661455351 0.9401345
1510.12181648146 0.974624768733989 0.9420975
1552.26971120272 0.973612575325448 0.94497
1550.27050297453 0.973829776347439 0.94585
1543.89610523082 0.973710469163305 0.9436045
1581.67972120523 0.973375470761333 0.944226
1567.75874800517 0.973575876541129 0.94487
1525.68728524069 0.974308404734561 0.943996
1510.75443126786 0.974746485515387 0.947503
1529.58674270437 0.974304638166578 0.946939
1508.96355754859 0.974952943052528 0.9445535
1506.15178320943 0.974880251185668 0.9474805
1483.63862858152 0.975666179280505 0.946279
1503.39305616785 0.97442729348109 0.947205
1503.78439150883 0.974887934871964 0.949106
1506.84535886634 0.974769504198935 0.9473095
1508.78003539143 0.975053609534027 0.95021
1503.51833617439 0.975435536274483 0.949319
1470.41068000051 0.975849530341447 0.9488885
1466.97983241126 0.975830649897293 0.9466585
1475.65774325289 0.975933471774092 0.9459525
1500.15143421912 0.97521975609213 0.943385
1514.08831150573 0.974967758778344 0.941611
1485.90124065412 0.975737507960048 0.940269
1500.3990548581 0.975120350830248 0.9408945
1500.52807789071 0.975468445847924 0.939377
1506.70135364121 0.974735991226941 0.939718
1530.63449417704 0.974301100608821 0.943077
1541.50918178354 0.974031379623117 0.941563
1538.07745712457 0.973803145919083 0.9439355
1519.42361229042 0.974260771851452 0.941982
1516.70648455701 0.9746437459213 0.9441845
1522.39637068713 0.97458114076994 0.9438065
1482.24683864171 0.974781880481273 0.9436445
1495.88616853551 0.973928979411231 0.948764
1504.81672671617 0.97348289448142 0.952436
1505.68530624933 0.972887618227323 0.9548835
1488.39890581309 0.973741329644793 0.952453
1518.84993213235 0.973718319366795 0.950298
1491.27780282718 0.974421814751902 0.946509
1484.37043364355 0.973992808582319 0.9439585
1505.44839445433 0.973246804529926 0.9471665
1532.14084434863 0.972385805215008 0.9479315
1526.9133679744 0.972793643013718 0.949179
1534.61090583456 0.97254712032047 0.953087
1558.99597009794 0.971877477485664 0.954517
1582.37867773262 0.970803961257782 0.955389
1540.33751127289 0.971636273577347 0.9540425
1542.73091408698 0.971258201448216 0.9554865
1556.56765791248 0.970777915654026 0.953413
1530.4316504894 0.970742084931601 0.9551935
1556.66039108145 0.971095656321426 0.957542
1581.32516974508 0.971163602491249 0.962017
1574.81736034723 0.971339884435696 0.9611335
1585.89867854091 0.970948161050738 0.960793
1582.0609549077 0.971314465053167 0.963523
1550.09745567523 0.972486790800707 0.964088
1555.82827732547 0.972854635173008 0.9648865
1552.60035069297 0.972797756586365 0.96224
1540.51752142697 0.972522752500224 0.96084
1537.76365941911 0.971997731909075 0.960443
1513.43405025693 0.972391582220576 0.9605645
1530.35094640159 0.972370215275825 0.962669
1509.00535733091 0.972796286677146 0.96295
1503.0155980291 0.973003483568393 0.958722
1484.5596222144 0.973490476892027 0.959965
1512.43637590692 0.972773989645984 0.9619855
1548.10877117696 0.971882709937448 0.9629385
1554.29315985505 0.971907772816496 0.9632905
1555.2274914094 0.972733411612625 0.9644765
1542.48727060428 0.97327075211039 0.9643695
1576.13787108107 0.972491626221394 0.9623495
1549.19325029931 0.972979811685861 0.9624525
1536.34527577329 0.973264487258877 0.961537
1503.7713999298 0.973631022713906 0.9617745
1528.11719683613 0.97329767171321 0.9616035
1478.21481376281 0.973967132867085 0.958821
1479.29315511718 0.973586291449114 0.959811
1495.73297170345 0.973722718277143 0.959793
1521.93324048634 0.9734069203702 0.960048
1502.13089702033 0.973796697650171 0.9570665
1504.03448218744 0.973655952304242 0.957696
1519.04355551526 0.973337828036526 0.958801
1530.97068085838 0.9729623610604 0.958709
1515.94640734464 0.973527434005485 0.9545635
1517.44943134464 0.973767217705586 0.9545395
1544.02708142103 0.972678852352473 0.955996
1534.62701356413 0.973181949765581 0.95109
1517.1602674693 0.973380888905154 0.9498735
1497.12268815854 0.973468991563059 0.9505235
1508.23862754045 0.973442234226325 0.950436
1527.02063793779 0.972405882441356 0.947045
1539.22875448859 0.971478121443993 0.948057
1535.86819126125 0.971687111825623 0.9446135
1575.64775489478 0.971320632378229 0.9447715
1571.59531572626 0.970393807674656 0.94529
1528.10954529173 0.971942276482631 0.942997
1541.76375820524 0.971363666871799 0.946448
1511.76989490003 0.971928178879697 0.946491
1500.35818149821 0.971961539569248 0.9465475
1474.00767017978 0.973274125825817 0.949848
1457.17350795731 0.973958179660566 0.9496445
1481.42324041726 0.973592367945921 0.947426
1494.48769074179 0.973374188263047 0.94792
1483.0088928059 0.973077794320399 0.9484925
1467.88682716293 0.973208601296286 0.948967
1447.74585342696 0.973948004839152 0.9463605
1443.62348118928 0.974203373989749 0.946845
1374.57561909707 0.975458375687613 0.948084
1368.56119291197 0.97567467228384 0.9481775
1400.36096871604 0.97440138320626 0.949034
1355.55272602102 0.975959914460743 0.9464585
1365.28649343758 0.975799920529285 0.9473
1356.23630498189 0.97559532758373 0.9438185
1390.07907364301 0.975045433216452 0.9495585
1370.98890162188 0.975527296707019 0.9493845
1389.41965641643 0.974736976070936 0.950768
1401.39269367985 0.974352484582579 0.951447
1444.75644885848 0.97259327526796 0.9523685
1459.68321824008 0.972239820625235 0.953387
1417.52245699734 0.973530859631023 0.950987
1416.70845843827 0.97316944458659 0.949686
1442.04597458997 0.972519298680842 0.94734
1440.57740932106 0.971967057185646 0.945826
1477.33372069118 0.971158189471968 0.945146
1438.69647539512 0.971981848604007 0.9492575
1447.51679328124 0.971970235157295 0.9492305
1446.64948313911 0.972410954899583 0.945738
1410.33720035424 0.97277962148993 0.9470845
1405.08679344914 0.972249690849111 0.9479835
1419.20575848907 0.971981170706223 0.9494435
1413.9985836714 0.972083287176829 0.947673
1417.00190792873 0.971830113177365 0.94771
1358.27206811687 0.973334512318046 0.9457095
1369.83461163194 0.973715250006145 0.945566
1390.50181849059 0.97278459791109 0.9461115
1373.71120831214 0.97306879560824 0.945052
1395.95208456721 0.972685052301785 0.9447155
1379.54280382204 0.972935501415415 0.9441405
1351.58586577792 0.973410892202661 0.943087
1367.88443729675 0.973200179463568 0.943379
1354.39711145551 0.973147269791519 0.942854
1351.73180333597 0.973011386494282 0.943589
1325.06921859827 0.973531625402745 0.943976
1285.81863957435 0.97427756433664 0.9391055
1300.9878055856 0.974351229470753 0.9347385
1297.68928942285 0.974672954468223 0.934095
1284.13935371244 0.975182830853375 0.9338535
1285.87844272532 0.97526806582762 0.939754
1300.73824925443 0.974923304713106 0.940737
1308.55252623283 0.97529597179174 0.938221
1316.31859961976 0.974491240880733 0.9439615
1308.03192174563 0.974377384528488 0.940031
1320.05885675284 0.974125133977733 0.9394965
1326.32381066095 0.973861950972955 0.938382
1318.39266716182 0.973537602894746 0.9387635
1333.64376725084 0.973943976236861 0.9420965
1282.92935968381 0.975270921269538 0.9407195
1308.45291288678 0.974417993757369 0.9422025
1353.74744954229 0.974077152293906 0.9462465
1339.24157099193 0.974395619971116 0.9476645
1313.14316878289 0.974821450382884 0.946316
1296.28743787949 0.975259859637896 0.945102
1307.00368622231 0.974328017616386 0.947462
1326.39927135469 0.973725221152258 0.9479575
1349.99324275748 0.973260626617027 0.9489195
1327.56286272423 0.973333052719751 0.946227
1348.38710429288 0.972568157656227 0.946642
1323.71578506037 0.973587316439257 0.943874
1304.96315066703 0.974328641005213 0.942854
1278.12550184455 0.975823030403463 0.942442
1250.91934331072 0.976489609989042 0.94227
1221.63999002777 0.977194809928363 0.9411155
1219.45943417181 0.977382666987876 0.9433425
1265.17323350122 0.976881057693939 0.94498
1262.84724374836 0.976755684250107 0.946252
1278.54686806527 0.976832466103294 0.9469925
1304.8940914141 0.976654667603729 0.947806
1270.8583850865 0.977483611604847 0.946233
1285.06245001395 0.976888817077873 0.9481295
1279.18248104913 0.977137400120151 0.9480575
1285.52549391935 0.977136989497914 0.9482955
1262.77518789445 0.977461228550956 0.9465405
1310.13337802341 0.976306513211352 0.9488425
1305.84979288843 0.9765776534193 0.945225
1297.28480334071 0.977085943665307 0.943156
1270.90629328906 0.977946565613256 0.940822
1297.44367193534 0.977966418914206 0.941991
1294.16582737317 0.977886128466427 0.946484
1297.22295312255 0.977763486186454 0.946862
1292.44278719434 0.977922611342092 0.944234
1299.99369835367 0.977465671102259 0.944807
1280.41445648172 0.977862808549029 0.940172
1262.45085206968 0.977757112728758 0.940446
1257.19129665264 0.978214171564191 0.9368825
1237.82698651567 0.979008986194048 0.9317945
1238.28685937094 0.978058275646931 0.932038
1252.87692419378 0.977893125312351 0.9316085
1274.79688034611 0.977693437238269 0.9347895
1291.1932119607 0.977657390729411 0.9318995
1276.93152219595 0.978327585072665 0.931222
1289.42497253224 0.978506931965066 0.932204
1348.54517429166 0.977634520145657 0.937083
1326.93111378523 0.977932610368484 0.9412095
1372.62568714176 0.976901639853865 0.9462485
1372.67630781081 0.976866942769958 0.9481245
1427.39151228571 0.975917904654126 0.950908
1451.99960498466 0.975204075835832 0.9540915
1431.5405358215 0.976113133291978 0.954027
1435.34316903463 0.975667694223766 0.9536905
1455.97310016774 0.975352037704186 0.9542885
1444.80847532548 0.975289013791805 0.9550205
1445.29669714271 0.975454399420191 0.953886
1445.45584029298 0.975830123482872 0.9545645
1421.56634284228 0.976352610807707 0.952318
1445.33195806356 0.975579166967919 0.952854
1446.14023509325 0.975866921403735 0.9517625
1468.6018884025 0.975308102745291 0.950618
1450.79897797605 0.975631500065672 0.9518365
1405.43516940475 0.976535550991651 0.9509885
1387.35932554643 0.976910912839881 0.951328
1402.378528032 0.976303460544035 0.9545915
1411.84344354549 0.976031074493989 0.9539085
1425.9609406836 0.976254298986683 0.95275
1403.01148621637 0.977076063977201 0.951275
1395.01955359116 0.977064092409058 0.9461085
1376.51971868833 0.97776632787115 0.944888
1403.19774486623 0.977239425774279 0.94501
1394.79615223745 0.977381522257669 0.9445105
1417.3271483955 0.976253449062887 0.9451415
1413.21905092608 0.976542045361915 0.9451655
1447.07529992738 0.975855696480952 0.9485715
1464.5245238124 0.975642243948925 0.9502525
1487.99294456429 0.975380772884481 0.9497645
1466.04055845326 0.97567037860671 0.950653
1455.17896572016 0.975076125111435 0.9521255
1458.3139840169 0.974590505706351 0.9550305
1448.33060530067 0.974699691494219 0.953963
1441.69203878481 0.975100779398301 0.952865
1426.39687063912 0.975082575797421 0.952626
1445.18196379325 0.975694535590594 0.9503495
1440.4723049595 0.975054560574159 0.9516055
1434.81439738628 0.975151006106361 0.9486455
1448.27966078639 0.974978491481159 0.951056
1420.95431740952 0.975851334351467 0.9491465
1367.4176319796 0.976743792409914 0.946779
1383.02268897242 0.976014364028039 0.9467285
1395.67234606105 0.975111359151581 0.946339
1376.37324397048 0.976169904292134 0.9432925
1362.94181195544 0.976711130808689 0.944181
1380.13105397438 0.976517310485751 0.9461665
1345.48381086545 0.977248038543145 0.9462545
1358.47346702502 0.976776258320446 0.948213
1353.24195294807 0.977480089088149 0.9492095
1322.66980934275 0.977906385896212 0.950687
1343.76024870782 0.977119586197016 0.952619
1336.2147632756 0.976517529420006 0.951032
1346.70549960725 0.977292676271926 0.952929
1392.03137699067 0.976060374812733 0.954109
1414.57912577719 0.976098539698052 0.955298
1412.55597909247 0.976384075209338 0.9528915
1437.86486422155 0.975690291994367 0.955228
1445.01678492494 0.975489252430944 0.953278
1423.48892429923 0.975973822002211 0.9524965
1422.01835387116 0.976062726491715 0.9515285
1407.41223817507 0.975787931714269 0.9527205
1438.69184647019 0.975243671270354 0.952358
1477.01310800448 0.974400821046986 0.9538985
1468.36647828751 0.974657125449765 0.951345
1442.26405022312 0.97509919976929 0.953564
1443.21313012925 0.975241443858303 0.954334
1426.03029890713 0.9760902186712 0.9541895
1452.49738163352 0.975895228008737 0.9546625
1459.30507639175 0.975424009195634 0.953294
1478.11416946548 0.975149949786075 0.9527075
1465.26457514279 0.974787809082868 0.9543925
1440.90246729549 0.975352541011353 0.9545255
1432.42993200803 0.975679671214654 0.9557745
1416.28982670108 0.976387139110239 0.9550775
1430.94736522502 0.975769196239541 0.9557375
1428.05836882552 0.975243825324261 0.9570465
1407.40669244845 0.97585369107764 0.9560195
1401.77373760694 0.976401751216499 0.954853
1395.0530497717 0.976413138079359 0.955435
1396.66892581037 0.976491040742423 0.953928
1353.89125243552 0.977341576036981 0.9527715
1337.9033774044 0.977238596866084 0.951435
1341.61293443013 0.976976683592622 0.95073
1363.99399502894 0.977025683773812 0.952918
1372.91104622621 0.976495093694126 0.9551775
1386.84657623585 0.97651341367866 0.955626
1341.37918301191 0.977908538346417 0.952581
1324.68775645504 0.97791396636407 0.9499865
1319.82459264991 0.977997373107091 0.950561
1306.74752724302 0.978193707513879 0.9505375
1307.43678969933 0.977743574420371 0.950841
1286.25907684805 0.977901927696242 0.9485165
1296.7237767071 0.977476659790056 0.950508
1288.19106441762 0.978129918410911 0.950395
1268.5186978359 0.978310543983928 0.949015
1257.27291126293 0.979229481567741 0.9479435
1262.68408607192 0.979047782534397 0.947174
1293.90451303171 0.978606355792632 0.9509015
1306.20689751205 0.978072428117187 0.9523775
1271.46745005593 0.97864377864002 0.950673
1274.23337741281 0.978610193051312 0.953144
1278.02494538621 0.977713508396236 0.955079
1321.26616035969 0.976508260367483 0.9570195
1311.50901665926 0.976385885071564 0.9580165
1303.18564273321 0.975943896259098 0.9592365
1269.98797102247 0.976018046886094 0.956946
1245.3513284998 0.976146646051757 0.9568025
1279.70295783201 0.976180732230049 0.9583125
1317.58511022959 0.974852656179046 0.9605535
1311.06718209393 0.974943688038345 0.9604805
1322.12328605703 0.974920600975891 0.960579
1305.34317014476 0.976741359570686 0.960828
1313.90074942925 0.976977928254125 0.9626705
1326.31846160895 0.977278909178845 0.961713
1340.1573597467 0.977134551527684 0.9615745
1355.33010051021 0.976948722127649 0.9623475
1359.96154317894 0.977285672960534 0.9650905
1361.86748345401 0.977013628041773 0.966689
1356.17835072229 0.977258678821462 0.9647585
1366.54802297058 0.977193543134666 0.9626085
1352.20855342049 0.977540433592897 0.9633275
1348.74031348588 0.977536676273143 0.963306
1374.0024897203 0.976984571525413 0.96384
1377.72519344682 0.976784355081989 0.9622725
1355.74470188745 0.977254964566973 0.9595375
1341.86641729402 0.977065007677768 0.9572185
1328.21505257146 0.977773630967769 0.955477
1339.55517527475 0.977530279366385 0.9559725
1367.36283418739 0.977221652745379 0.956325
1414.14016085367 0.975901969866058 0.956305
1383.57447100723 0.976215463713332 0.953788
1364.63894234773 0.977331192355334 0.9530865
1390.64965192166 0.976865944352227 0.950847
1389.69039938002 0.976707396230754 0.951663
1374.80200755798 0.976811218992823 0.950888
1374.02338427207 0.976736479549852 0.951505
1342.4349987664 0.977722516122103 0.9491655
1352.52378813176 0.977562576235865 0.950943
1346.51249383228 0.977732373164523 0.950428
1357.56954312748 0.977412714342938 0.9526245
1362.87314327709 0.977197470773424 0.9527
1351.00734746715 0.977075142020111 0.950047
1326.6810783096 0.977512310407093 0.9457815
1300.79153418077 0.978052668059288 0.944192
1331.95213436381 0.977303830194973 0.94582
1313.5889236902 0.977505334226394 0.9415195
1352.37833059153 0.977174853515271 0.9477935
1356.91840093585 0.977031698141109 0.9505415
1418.73771347449 0.976086065003381 0.9535345
1457.42520905538 0.975167277234422 0.9562085
1447.85068260532 0.975365426044905 0.959384
1413.66505363037 0.975739782293557 0.9585855
1413.05267639984 0.975625952776132 0.9595325
1423.50611659555 0.974711772869017 0.961866
1407.4434820793 0.975271732130589 0.960455
1403.3207249624 0.975239701382628 0.9597625
1413.62431218506 0.974715525973563 0.9599665
1458.24952756915 0.974089450365824 0.961056
1462.89551257137 0.974000668233655 0.961445
1449.41522750385 0.974267279309764 0.9598915
1429.9858671152 0.974582601099135 0.9575955
1417.8368351668 0.97481024815051 0.9549735
1393.84111839792 0.974610462929264 0.949525
1394.68570967107 0.974447375502132 0.9513225
1433.52734126864 0.972844457699241 0.951525
1439.40215513562 0.972981320451962 0.954128
1444.10461441886 0.973795101169372 0.954798
1462.03526706769 0.972832894497146 0.95595
1474.23228586858 0.973167951157364 0.956178
1443.27005814705 0.973512187317027 0.955272
1443.01602280058 0.973189310531025 0.953142
1425.32189728981 0.97400552847997 0.951037
1454.34944947993 0.973195149938572 0.9526085
1449.53916691578 0.973845649331073 0.956314
1444.08343772688 0.974252917355548 0.9575575
1436.09212850785 0.973853530165504 0.955812
1399.24095242264 0.975086536109387 0.9552115
1411.61126409759 0.974929843515801 0.9571925
1412.29239235895 0.975183112574407 0.958275
1446.85651862654 0.975479448450546 0.957889
1425.45762075468 0.975722594810748 0.9551725
1442.3693263714 0.97537889964292 0.9561745
1460.9070559592 0.974972815609677 0.959625
1435.6555724089 0.975558105047547 0.960219
1413.46748576162 0.97549669992559 0.9594325
1411.0103081702 0.976042133582817 0.9563675
1425.89125425886 0.976138006996735 0.9580265
1472.65023022432 0.975421485891094 0.95882
1490.52336982518 0.974494696280141 0.960099
1499.31603303564 0.975135098457981 0.960607
1495.70237219275 0.975522433013482 0.960027
1487.3090197705 0.975600195491425 0.9574515
1482.34187629099 0.975887835657911 0.9562995
1479.12804159194 0.976094303416799 0.956344
1469.35458627744 0.976057271721437 0.9573965
1460.29364348229 0.976269119629367 0.9558285
1504.59253867569 0.975711847811964 0.9556225
1538.68449031159 0.975370149441382 0.9539775
1527.82034221016 0.975295919861094 0.9529425
1510.00584870962 0.97599389587162 0.9498175
1489.69427257609 0.976744989289538 0.9438315
1501.73516457991 0.976341518443262 0.9438845
1508.30355611809 0.976591980467357 0.9406675
1522.81828957667 0.976197545627475 0.9419185
1529.09376336731 0.975609448744846 0.942394
1557.05594559327 0.974690879697799 0.947053
1524.62127975068 0.975358933257719 0.9470815
1545.15188185244 0.974886980973392 0.945924
1552.62895373088 0.97452142762768 0.9437605
1570.88026943336 0.973567014334154 0.9463005
1596.15869442304 0.973077474344637 0.947329
1576.21478043961 0.973399532894602 0.946914
1534.68683846567 0.974758400034368 0.94147
1537.12096236789 0.974878893305486 0.9436465
1522.58466306342 0.975374244521333 0.941187
1561.92596540769 0.974715445966365 0.944417
1563.58041421061 0.97480291305899 0.9491215
1542.08781740594 0.974918485128729 0.947809
1559.26611579579 0.97422897052134 0.9485425
1565.60641009735 0.974003347752793 0.948628
1547.97810076745 0.974604955680209 0.9495045
1546.7457112317 0.974743403007887 0.947801
1555.49344973234 0.974847963593712 0.944276
1543.02194240325 0.975111203403578 0.9430595
1568.51892206096 0.974743490825999 0.9443355
1547.36003276958 0.975197648871069 0.943869
1548.38538383129 0.975166998142194 0.9455305
1509.68955403288 0.976057696790771 0.9414645
1486.76636762304 0.976485962127562 0.93994
1493.88893087456 0.976042874441489 0.94134
1495.21303396297 0.976079377356089 0.9398925
1476.82005611197 0.976571616369752 0.9442285
1465.23828221394 0.976378540386096 0.9403995
1440.26420791589 0.977422635841097 0.9399445
1433.98257885156 0.977913886107382 0.940701
1437.65672503184 0.977851198878992 0.940226
1435.00929029098 0.9774491309723 0.940422
1489.80837801803 0.976892387463035 0.942277
1498.40804260458 0.976451376315731 0.9443335
1484.42802090638 0.976605236381047 0.942773
1463.64984810646 0.976778058764116 0.942182
1485.67223881022 0.976481108387346 0.9456175
1493.01688445292 0.976462783178642 0.9465035
1466.44348546412 0.97695855944302 0.9436785
1491.69886217301 0.97663569181224 0.94392
1488.41581397672 0.976877118239628 0.944938
1498.10506847955 0.976612016924549 0.947859
1479.73136927051 0.977104121313086 0.9460435
1481.39827373119 0.977009247394592 0.9451045
1469.40469837747 0.977406351956027 0.943012
1454.57051240605 0.978030805188431 0.9465215
1479.18652424833 0.977207352215046 0.947966
1521.14747311518 0.976113322767224 0.951114
1518.38847858139 0.975901021041696 0.9491085
1480.14905707924 0.976663549342876 0.946759
1482.08452169571 0.976227437663548 0.9513735
1472.14563557753 0.976230000393027 0.95058
1482.08550663167 0.97622935674136 0.951625
1494.87844671385 0.976083447657066 0.9508825
1494.91109399555 0.975907046582975 0.9511025
1475.76874938757 0.976576493153752 0.951431
1484.66812008914 0.976016731135274 0.953613
1463.33749999425 0.976021480485712 0.949494
1502.06224625092 0.975568945344177 0.95089
1494.47317892914 0.975418294881845 0.9513605
1506.1139591683 0.974907792967098 0.950649
1539.23237887744 0.974493507795955 0.95385
1557.54937569713 0.974500740063059 0.9526705
1569.61002423415 0.974131001736999 0.9542675
1588.5131899184 0.973556161789251 0.956417
1597.62331763472 0.973248699341455 0.954261
1594.85709981814 0.973371654963536 0.953342
1617.38021023592 0.972310929858137 0.954965
1661.61595835878 0.97161840031248 0.956803
1655.6829670749 0.972056082932892 0.9554645
1628.1075926894 0.972354461164341 0.9520285
1627.1108543907 0.972731350876952 0.9518595
1588.14126331324 0.973442448003567 0.9481105
1608.38365065131 0.973141638699704 0.947855
1602.7817849257 0.973376729075032 0.944984
1571.73688681377 0.974558659480733 0.9412255
1576.31680693843 0.974195688612466 0.9402825
1595.25082001511 0.97330975139043 0.94588
1607.36376168927 0.973135845764619 0.9445645
1636.13344510729 0.97234385370303 0.948059
1617.91376899176 0.972094608607511 0.9489115
1596.97304957781 0.972695055480762 0.9482325
1594.42798098358 0.972608833011544 0.9455935
1575.99369224411 0.972614959727307 0.9468735
1566.87739144643 0.973072557275674 0.945811
1546.57593930851 0.973607336510903 0.945809
1568.43171395095 0.972815684994531 0.9474875
1582.53122211609 0.972274110662472 0.9471895
1606.91701364754 0.972222778217383 0.945146
1624.19271368247 0.971553627015201 0.9450115
1572.87891207934 0.972691400787628 0.94108
1556.3168269478 0.972749375244408 0.942501
1567.29665325376 0.972898204839023 0.9418295
1552.43621528475 0.972445231088206 0.9387265
1561.92126172964 0.972591719148162 0.939094
1576.37188581563 0.972556838582544 0.9405025
1585.90507376127 0.972466398736337 0.9447545
1580.93635129614 0.972375734201975 0.9457215
1570.28208619052 0.973432184730377 0.9460635
1562.67844961347 0.973233229323109 0.951831
1544.93029662622 0.97343295299609 0.952821
1534.93984839081 0.973777834454781 0.9512495
1543.47040885666 0.973542375429301 0.9524915
1532.5304841495 0.973462991787283 0.9502135
1543.61857538769 0.973538141445149 0.9485005
1522.48807710561 0.974693637457016 0.944275
1501.16961844597 0.975826037563441 0.9426975
1472.8756066776 0.977009343094577 0.941409
1471.2122383192 0.976751384599468 0.9395105
1463.34678673552 0.977161534469013 0.939608
1489.09495711143 0.975548099479494 0.938672
1472.23670912234 0.97624953105722 0.9347675
1478.46891776563 0.976109322209851 0.939123
1464.19526582005 0.976406288663543 0.9377355
1475.4297935096 0.976012367433959 0.938262
1460.99412235173 0.976831894446573 0.937171
1483.93846465143 0.977024753070696 0.9336455
1522.1998884522 0.975478832713086 0.9371575
1542.8636499522 0.975674787401071 0.9350035
1508.5652297876 0.976901521544217 0.931615
1535.87530457024 0.97639196399234 0.931548
1507.54982876234 0.97655406522102 0.9338795
1497.94716387364 0.976723307518628 0.932089
1475.44390956965 0.977454560489737 0.9270175
1445.72543767429 0.978147658629994 0.923753
1445.40872390175 0.978134690937351 0.9252075
1460.18873179461 0.977253714765176 0.927122
1505.25134957688 0.97614687629316 0.9291775
1509.85326556849 0.976537345733989 0.9302005
1468.62991715637 0.977365356008746 0.9303895
1424.11310341952 0.977890129366311 0.9284885
1423.18739077967 0.978240003490466 0.923936
1457.57984802986 0.977983123325437 0.925722
1461.4410019183 0.978267353212431 0.923829
1465.84166622583 0.978036925973644 0.926612
1462.47896499372 0.97728928877984 0.928621
1492.37235309125 0.976961055031964 0.9286535
1484.77463022825 0.977576954530399 0.927258
1515.6570811716 0.977072049619276 0.9267085
1526.19029903089 0.976940361949833 0.9238575
1528.23020067439 0.976927254613523 0.921608
1477.82576490237 0.978125828464624 0.920002
1487.96142775577 0.977864873035169 0.923387
1497.32527759569 0.976877767639441 0.9260005
1463.20607979239 0.977570703566567 0.919156
1463.27831973968 0.977491143090795 0.9171715
1463.25845350078 0.977218117763294 0.9205725
1463.36508037477 0.977828707019196 0.922837
1445.71522205428 0.978190805964726 0.927661
1460.15673364635 0.977675409937876 0.9283325
1442.7145592335 0.978175012314894 0.9308445
1431.86440395648 0.978523595296603 0.925236
1421.73737424371 0.978045531039539 0.926937
1404.42043173362 0.978442440270914 0.9272355
1422.62702084112 0.978626044232456 0.926168
1448.24575225137 0.977865658381939 0.929051
1439.01333984549 0.978077831103603 0.93042
1472.44193979337 0.977351347981845 0.932155
1460.2420396218 0.977941876211601 0.93052
1476.32499282419 0.977213880470733 0.931875
1471.99707424701 0.977416615322532 0.9349115
1502.22778369644 0.976759747091608 0.935685
1486.58415811608 0.976646375923002 0.9377435
1501.59694461408 0.976795185106019 0.937915
1521.64629049359 0.976656742912512 0.9384265
1537.61241066775 0.976352098714218 0.9390075
1543.22503177214 0.975893467451204 0.9404485
1547.12386123266 0.976296099936901 0.9384485
1552.92349307754 0.976382786787206 0.936168
1560.77275194115 0.976079768545355 0.936691
1546.56418793017 0.976322839724633 0.939249
1540.83151728202 0.976089495506612 0.936244
1535.14370201692 0.976720606264134 0.933664
1538.5486143073 0.97639455575979 0.9346075
1543.95629878563 0.976291549841373 0.935307
1500.90403024851 0.977039406866557 0.9338035
1518.11543811643 0.976409705323728 0.931575
1514.26985529576 0.976283474128899 0.9277585
1508.99835586079 0.975678199850606 0.9321625
1504.06138511724 0.975352927795418 0.931773
1472.72380158883 0.97599649199857 0.92726
1450.45338020386 0.976521676083878 0.925571
1425.60964846878 0.976358051579953 0.9218145
1423.53153955866 0.976812469260704 0.9183645
1406.97566413108 0.977102402251 0.914568
1397.73354584067 0.978011767097214 0.914909
1391.99932072084 0.977776334131582 0.914361
1420.73119480473 0.976404714446406 0.918106
1406.0827183812 0.975803811824488 0.9250915
1393.44214033564 0.97507102491887 0.9269165
1379.58316331391 0.974891977107356 0.9335045
1406.60620517357 0.974194092223644 0.93488
1412.90729806892 0.973997245893357 0.9344745
1353.57375922954 0.97463640201921 0.9343315
1378.83701801606 0.975414942420171 0.9359385
1367.67178810582 0.975542009975566 0.9366505
1345.20442692451 0.975835204906452 0.9340755
1368.17679277918 0.975774745382296 0.9354215
1330.81435624224 0.976432408008081 0.935718
1345.59602360746 0.976515797400384 0.936117
1296.08752257259 0.977473156780769 0.9402475
1265.46186036194 0.978537883425406 0.940404
1286.90423944466 0.977850362294214 0.9382265
1318.18918210686 0.977399967697892 0.944777
1302.17195449798 0.977817923128008 0.9386915
1317.35107509314 0.977295886917101 0.941085
1310.25348086696 0.977359816960212 0.93956
1329.13152057353 0.977471224527365 0.9379355
1331.52977261248 0.977751539226974 0.9396145
1376.84055474329 0.977252247894209 0.938765
1421.19656971046 0.976971408256534 0.9366185
1445.0195298006 0.976370018014501 0.9382465
1451.97680650179 0.975418799238996 0.9378945
1433.81396252608 0.975466490590385 0.9360825
1425.75869330834 0.975706315442913 0.9348455
1404.09948720783 0.975878809831307 0.930531
1413.30500999657 0.97527306392995 0.929276
1409.72921244374 0.975054384279845 0.927445
1432.89043507673 0.975103674838151 0.924084
1438.9930133821 0.975178906787573 0.924368
1455.60919318737 0.974983507223224 0.928526
1447.01543054977 0.975048010276624 0.931787
1406.81337433095 0.975605916788824 0.930975
1389.72958092712 0.976460673509499 0.9296315
1403.59825696088 0.975841264090906 0.930759
1465.35270051982 0.97473803743276 0.929407
1476.33481147395 0.975053918543069 0.9286895
1475.07202574018 0.975168566502646 0.929832
1510.30987618183 0.974594367068036 0.9297965
1481.04706606748 0.974831134841434 0.9269795
1447.9851480951 0.975325883946257 0.9257855
1477.06338669596 0.974306901797304 0.9285725
1458.96908722616 0.97448649905144 0.93239
1491.57565161928 0.9726022326209 0.9384065
1474.52331307715 0.973673843121349 0.9388255
1417.2066850128 0.975348412991609 0.933648
1428.08966266991 0.974661992623753 0.934635
1431.33935390801 0.975566132837579 0.9348495
1402.47358175297 0.976940548860701 0.9273965
1418.00994149123 0.976796938722091 0.9255105
1415.90843863324 0.976718917452707 0.92788
1430.48509327718 0.976821387131672 0.926109
1437.91650473433 0.97749047178796 0.9265035
1452.5904833271 0.977032329047859 0.930781
1447.24709880924 0.97738100858498 0.9287115
1475.88095606762 0.976043317800826 0.9313415
1499.32415667313 0.975530837732868 0.932264
1504.06493501431 0.975706768865899 0.9350035
1505.84997605967 0.976323676991248 0.9324505
1499.18109955926 0.976236602699707 0.9326365
1475.11287737458 0.976843746199706 0.9347235
1456.01992868103 0.977385344934059 0.929191
1457.02943139357 0.97769721324137 0.933254
1454.98980744411 0.977732613730847 0.928882
1455.26996226603 0.977185211464094 0.9305635
1450.06679104258 0.976466992250862 0.9274375
1422.1606717899 0.977495588281323 0.9242515
1423.16304462822 0.97783452522648 0.924693
1417.42185885881 0.977371484708996 0.9260915
1396.14560593045 0.977516419721954 0.9236555
1415.1482493963 0.977027270256071 0.9224305
1426.22634007284 0.977093981202088 0.920597
1413.71562045299 0.977149258414158 0.9121675
1405.19308848441 0.977729225282793 0.9091025
1419.80767152909 0.976923241466246 0.9107815
1433.63076069183 0.977103280490836 0.9114945
1472.71647576762 0.976318499492348 0.9192205
1503.99735384205 0.975667540666003 0.9219055
1475.69489719535 0.976414846880728 0.9188845
1452.08547410336 0.977032738934014 0.9181565
1449.34944637529 0.97670342862511 0.919882
1483.72023403065 0.976238973473085 0.9209985
1485.27522813812 0.976540209285873 0.9195965
1500.00163528218 0.976028249975061 0.9159885
1510.91758095332 0.975338590151765 0.9214275
1517.89155571796 0.975147824502722 0.923728
1525.56706077194 0.974820090127141 0.924132
1513.1492467187 0.974588646989242 0.9240115
1516.23999261007 0.974964915416324 0.918291
1540.86073968883 0.974057904721432 0.929473
1545.96964280949 0.974174110145219 0.928888
1523.45948791251 0.975148280296129 0.9295705
1528.91191496481 0.97525614830931 0.929144
1545.30563453566 0.974814964195422 0.932795
1542.33696735099 0.974647733093117 0.9310655
1533.24053463322 0.973872238213969 0.934754
1543.56911907643 0.97371183881172 0.9378275
1540.01650354423 0.973461060166548 0.937124
1540.67897725387 0.973576538394163 0.9417455
1559.05029099009 0.973485875462667 0.94363
1532.3147393763 0.974251585342054 0.944208
1514.14212499555 0.974844933485886 0.946022
1505.9907715118 0.975158385524974 0.946869
1515.70635906931 0.974901399780293 0.9485275
1553.68683454858 0.974239123128296 0.952337
1544.57522963602 0.975112655805314 0.9494375
1558.25881787259 0.974627964273988 0.9476385
1545.88963810024 0.975098664396199 0.9493135
1569.42539346662 0.974629076287752 0.9486205
1591.32420319217 0.974347321683529 0.951014
1588.88439236875 0.974541798501195 0.9502495
1547.17487034055 0.975227193502485 0.9496645
1521.62098833342 0.975034755321024 0.950458
1522.8632485598 0.975253377878462 0.9503475
1551.22996746197 0.974808958700578 0.9513095
1541.9159889444 0.974894707583926 0.949689
1546.66709245355 0.975069751797495 0.9519485
1541.54153394548 0.974904268424619 0.9528845
1522.4645013938 0.975749345696863 0.949533
1473.17427059723 0.976954676331274 0.948097
1485.80621958559 0.976773379536422 0.9483525
1481.23875576913 0.97646276509809 0.9482545
1491.55484928167 0.976647916159187 0.9472685
1494.54576052844 0.976245554559866 0.947568
1495.86721886614 0.976114285340491 0.9481205
1458.57621474017 0.976786185411936 0.9466005
1452.38615332164 0.976617723318558 0.9463935
1450.67766433475 0.976924920162 0.9459665
1459.08706302904 0.97664748525716 0.9474275
1472.3456041626 0.976151362057258 0.9489225
1477.86082079658 0.976215504752231 0.949669
1479.69435920288 0.9760775295941 0.949346
1482.37539002004 0.976133821771011 0.949942
1478.96995672266 0.976286260498618 0.950679
1470.99464953859 0.976461016282671 0.9493135
1462.50151156366 0.976876099124957 0.947099
1506.53632130308 0.9758305480498 0.948638
1494.68622957644 0.976106327963888 0.9460245
1512.36732999574 0.975587078686874 0.9470295
1481.5623666784 0.976061249218079 0.9448795
1495.46258250183 0.975146240612194 0.945824
1510.51707585675 0.974986351446928 0.9454965
1536.30665057199 0.973499674827959 0.9480245
1514.15385978554 0.973865330206699 0.944398
1531.26218776545 0.973710765589794 0.9474525
1562.13837031225 0.973105582185429 0.9484825
1569.93682653233 0.973010924869118 0.9493905
1538.18504537072 0.973673596051327 0.948465
1572.37572033189 0.973031594535764 0.9496945
1559.75445833665 0.972867266408266 0.9498805
1599.13038494887 0.971881069828851 0.946874
1628.55051691843 0.971599186885214 0.945238
1632.36493741952 0.971694815984902 0.945344
1692.91695402473 0.970059200680388 0.9464225
1731.20044011036 0.96916766010956 0.9480255
1687.32726732521 0.969196172579178 0.950164
1643.91174819079 0.970267983353324 0.950418
1648.89499139456 0.97044160501111 0.948166
1624.14255715502 0.971108178457142 0.9497775
1583.27664667437 0.97200419494929 0.944225
1606.31724402845 0.971787576819572 0.9440875
1583.62723133198 0.972555844386704 0.940789
1553.29360410275 0.973131942748387 0.939616
1540.65584355236 0.973689864501074 0.939615
1540.93127205253 0.973902636232115 0.9361535
1507.07345908136 0.974010347555956 0.9395905
1492.46607342147 0.974479659841262 0.9381125
1493.86006833014 0.974656482448927 0.940908
1525.4111518127 0.974142059298599 0.944445
1530.20329838988 0.973844626440863 0.942483
1492.77635994536 0.974870581721801 0.940657
1510.9409299843 0.974311685716446 0.943861
1499.45627723993 0.974442757399785 0.9417765
1505.78026105408 0.973516871831493 0.9434915
1502.8534208766 0.973511542274943 0.942905
1529.2093433285 0.97306949747068 0.9449335
1526.392128168 0.973274876237663 0.942981
1537.07978274306 0.972389711816268 0.9456815
1564.81130817934 0.971751815114467 0.944116
1595.60452940928 0.971140485990981 0.94388
1587.89446384653 0.97118678107771 0.9441305
1599.22049763988 0.97056274536388 0.9430085
1546.8718565196 0.972005688330342 0.9398205
1547.08971624511 0.971836577409516 0.940084
1531.0879984374 0.972201015723332 0.9447655
1561.42369262133 0.971465767839559 0.947098
1516.82894084202 0.972608522452591 0.946529
1499.32511024755 0.973327755675422 0.948059
1490.79849318878 0.973743564954911 0.945204
1498.86370331549 0.973775647970485 0.947573
1523.37061337224 0.973325764153403 0.9468385
1542.30645745069 0.972439898307769 0.946717
1565.25471980327 0.971655240467589 0.9448075
1580.69843080132 0.971500984304345 0.948119
1579.52417869273 0.971905771079955 0.94773
1550.03584276276 0.972885512959292 0.945869
1548.23735936694 0.973094775872721 0.9486395
1590.12707461867 0.971946601412155 0.9522355
1610.87477348807 0.971685434190355 0.9563105
1622.72763084528 0.971157593239977 0.9515255
1623.4943847837 0.971623784125745 0.951053
1613.52135783492 0.971984346875131 0.949625
1600.38404154368 0.972701303668503 0.950671
1585.06617406726 0.972861082729527 0.9505055
1578.92831616706 0.973058183865438 0.946409
1578.97811809957 0.973099915466243 0.9440055
1548.56179690847 0.973573187146508 0.943652
1549.65948145028 0.973403560971538 0.945081
1509.92815294463 0.974025519232999 0.939064
1479.34472917623 0.974808271160426 0.935572
1507.50211840438 0.974317459010605 0.938746
1509.71626498972 0.97390436890008 0.938891
1506.19157485688 0.974028985372979 0.940332
1544.41296697023 0.973447609915476 0.9443345
1540.8602542651 0.974048331529431 0.941608
1544.97249098216 0.974113295125032 0.937268
1531.94710586097 0.973926321509671 0.937932
1552.37976987587 0.973001395458104 0.94054
1564.62974909981 0.97257763394337 0.94155
1584.64025469034 0.971886285944216 0.942853
1578.852107295 0.971936530272377 0.9409135
1520.33654302984 0.973764452381476 0.936632
1503.71012328049 0.974007444491322 0.9370615
1511.96894086014 0.973823213897513 0.9364145
1502.31150647722 0.974341001234464 0.9352485
1522.79924352776 0.974738645454707 0.932174
1521.74785967693 0.974829937592759 0.93558
1548.77324810908 0.974175799768359 0.932975
1578.56053920515 0.973390684338536 0.9361595
1571.45853689836 0.972910222756832 0.9394995
1594.82489394906 0.972780926755854 0.9401625
1574.07861886597 0.973917663919922 0.931245
1537.2174369454 0.975239114685343 0.9299285
1531.50866482031 0.975176972796708 0.9294425
1542.57736384325 0.97506494536681 0.9277205
1554.26326393789 0.974853058014105 0.922643
1557.87383774709 0.97474706292141 0.9203575
1575.58115244719 0.973782819015941 0.9184425
1577.85960955021 0.973544061845239 0.917116
1537.82322979356 0.974677131989081 0.9128605
1557.12054128213 0.973996964456923 0.920483
1556.12426113896 0.974526868795258 0.925315
1577.39837791274 0.974147307979268 0.928848
1557.14467398053 0.974392816337724 0.921759
1600.81914039654 0.973241740507519 0.9249575
1585.26095331475 0.973931648190219 0.9225525
1575.35591850646 0.974356094478007 0.9285595
1563.28164762867 0.97434425906367 0.929574
1540.74623728373 0.974672794454421 0.9273265
1574.50054905827 0.973875896365978 0.9305815
1544.02502487331 0.974747514589544 0.928529
1533.82650830326 0.974901661224125 0.9271015
1528.65444816177 0.974531170491913 0.930706
1509.71819601358 0.975418581338615 0.9321015
1492.61621464839 0.975367329417843 0.935292
1485.10712487012 0.97624968497229 0.9342175
1512.82782642792 0.976308243248526 0.9301045
1533.53982036213 0.975819954302233 0.9338775
1558.86130047202 0.975467303241868 0.933919
1536.26824281583 0.975494564729132 0.9382705
1561.11142467445 0.974969840367807 0.943239
1582.73796516057 0.974163964859264 0.942486
1615.02528007922 0.97262337929552 0.9427705
1633.98746912545 0.971984277928331 0.948657
1604.027758354 0.973377591955434 0.948197
1584.71726453838 0.973203939438014 0.9478135
1626.17597200512 0.972458687195654 0.9471495
1632.83063930868 0.972292340198686 0.9452765
1632.522894417 0.971637734335366 0.949527
1625.66604866064 0.972138731381753 0.9464995
1644.20504696545 0.971899523000062 0.9506835
1577.83483948048 0.973275522947385 0.9437565
1557.08233093292 0.973834143694238 0.941891
1575.66648407255 0.973140688221297 0.9463945
1505.85596014186 0.974355431774692 0.94345
1473.92656324882 0.974962480504285 0.942285
1470.43581274601 0.975005277680301 0.93948
1467.28057839664 0.975452215958914 0.9416485
1466.3500759221 0.975329813182391 0.9448115
1506.38061061962 0.975190524024519 0.948592
1488.89391346867 0.975235152711216 0.9509295
1492.33688456938 0.97487746763551 0.946778
1491.36277346294 0.975027365155987 0.9453225
1496.62057515544 0.975059252662055 0.945281
1493.09682181591 0.97518615175445 0.944027
1490.8145943428 0.975552068015323 0.944102
1509.20842183743 0.975107935596153 0.9448765
1521.29331959944 0.975049755359397 0.9470345
1490.92497221179 0.975774702432571 0.941045
1467.50000943928 0.976265520110672 0.939924
1457.7582823473 0.976027685997068 0.9394235
1457.7102055924 0.976020934781764 0.9372215
1405.82208305074 0.976512143964244 0.935021
1418.47157454657 0.975831031133787 0.937107
1419.37605735067 0.976190637693301 0.9345695
1384.72182911179 0.97727940927048 0.930234
1357.87120723836 0.977716495653957 0.930318
1398.44682483136 0.977321817229162 0.933798
1415.67284026221 0.976987387345207 0.9298505
1390.93241791136 0.977680713432551 0.924407
1414.35358427054 0.977233022834402 0.9271855
1392.37329869043 0.977613118710487 0.9269635
1383.14515638377 0.977892700136739 0.927191
1389.67135335323 0.977815769835456 0.9297725
1423.64441428126 0.977061437286007 0.9317595
1444.36447276322 0.976368113832978 0.933241
1470.26702429121 0.975124555769643 0.9361385
1483.80005538402 0.974571280687571 0.937703
1497.70948004431 0.973332604547174 0.934901
1516.02849761263 0.973227794639707 0.942622
1507.14219081061 0.973096975828015 0.94456
1532.68405666557 0.973583731532463 0.9471635
1551.62482482122 0.972838789546202 0.949654
1543.60651833684 0.973329214343777 0.9472315
1550.89385142696 0.973001252623064 0.948425
1549.49449657714 0.973685287916983 0.9449085
1548.84804091853 0.973809370849345 0.946655
1530.07574737455 0.974251383595684 0.9442575
1527.24625378739 0.974150002115206 0.946733
1536.61512582783 0.973897640188858 0.9476645
1559.94244931338 0.973031835768298 0.9518535
1531.22798191077 0.974092112878918 0.9522145
1546.27464429239 0.9737690329736 0.9515385
1498.3845959531 0.975253632934649 0.948826
1509.71813971572 0.975090361067954 0.947102
1510.49850054454 0.974586770139027 0.943192
1497.08972139532 0.975537812069981 0.936704
1483.4563772067 0.975681518813071 0.9370125
1484.25313998019 0.9756510011085 0.935811
1479.46270902307 0.975941460611252 0.9343525
1472.92112670443 0.976330228769636 0.930856
1492.57932155909 0.975840730182169 0.930224
1461.21491893459 0.976670842162212 0.93005
1430.54736867849 0.977052721974985 0.9302465
1417.15833798891 0.977553043746357 0.9328705
1395.92928996339 0.978167556546884 0.929413
1397.41631064491 0.978301470196854 0.9331965
1394.43806493578 0.97839369993199 0.9326395
1426.51504701696 0.977633551093038 0.9308265
1434.78084515262 0.977177389398345 0.930917
1474.860933457 0.976137822110061 0.9325395
1450.79415246276 0.976660991163445 0.9332505
1437.92162951143 0.97681231319701 0.934105
1435.08075304265 0.977463093436576 0.9341375
1415.75286939838 0.977747734344745 0.9307415
1427.67593516781 0.977636926000437 0.9320415
1423.47417572682 0.977586612389024 0.9328575
1411.45422771437 0.977891240493953 0.9321115
1424.13896396352 0.977455083820317 0.929232
1426.11266800091 0.977050047146995 0.9323255
1426.48553990525 0.977061438484664 0.9303315
1421.97268516004 0.977339152847881 0.937206
1431.77591659901 0.976912753358008 0.933445
1437.98115155631 0.976120322702626 0.937608
1409.35824123979 0.976323871154737 0.9367035
1410.72606117331 0.976636264011389 0.931049
1435.3850511933 0.976033005111483 0.9371675
1430.35506484366 0.976271810793166 0.9364295
1465.25491588314 0.975750946178157 0.9334965
1479.00570616471 0.975265369700107 0.930709
1469.22401280071 0.97555788936815 0.9295
1457.17023712277 0.976504397174986 0.926651
1442.22001474159 0.976647643644612 0.929612
1414.99515497858 0.976859653410941 0.929254
1428.8786211556 0.976610338760906 0.9306535
1379.69823396773 0.977396686932093 0.92784
1359.68144202528 0.977675362996485 0.9311145
1353.18995185246 0.977575648091945 0.9315625
1348.18530939661 0.978208896591171 0.9341835
1351.68891092946 0.978652735818647 0.931827
1365.87284724204 0.978736865450592 0.9301475
1384.86315402284 0.978265304696249 0.927201
1402.40823164704 0.978253163643745 0.9228935
1395.70717945701 0.978424719367124 0.918094
1384.34807042604 0.978452704047679 0.920018
1385.64087403954 0.977714710049252 0.9172995
1397.52083659441 0.978180162207674 0.9206595
1398.54331708177 0.978670220549192 0.924928
1396.40480051995 0.978544634036405 0.9263075
1384.2530057999 0.979039544354324 0.922572
1389.04117616799 0.978152026915374 0.913092
1395.0239970295 0.977777037704855 0.91502
1386.35493417367 0.977872516326625 0.918949
1348.55421384719 0.979124262684664 0.919693
1351.6064753396 0.979334529100709 0.914779
1336.05934396223 0.979462442607732 0.911312
1362.67653531324 0.978587602703623 0.910733
1334.5632278006 0.978931162888107 0.908559
1299.43888429997 0.979584230556601 0.898579
1310.89401324458 0.979528317514272 0.897998
1308.06772880957 0.980332910947491 0.8966155
1314.50922163927 0.980408373780929 0.8950655
1310.38397195454 0.98064336782341 0.891676
1328.08036000109 0.979774243759054 0.8933565
1301.15113182315 0.979931756093804 0.8903045
1288.33774288203 0.97972591553052 0.8942895
1320.98449095025 0.979147993647098 0.9034915
1339.95935915685 0.979022054485131 0.9074705
1332.13356900675 0.978928395322628 0.912012
1343.34049952204 0.978831626165943 0.9144025
1338.01302496065 0.979228385692451 0.9152395
1341.56369118993 0.978175697298699 0.91889
1393.86006403577 0.977839445863617 0.920309
1401.45354355569 0.977432023488372 0.9167225
1382.60253626903 0.978171924023562 0.9159405
1399.67456137602 0.977549801556219 0.9151165
1398.7447417989 0.97786223197201 0.9073765
1440.84540738193 0.977166277324935 0.9175895
1433.53512699335 0.977490507314167 0.9105335
1406.68703150111 0.978422227146102 0.9108255
1421.96899526692 0.978065341301475 0.91548
1415.32893205393 0.97801663366352 0.912399
1419.94846325931 0.978231002185404 0.916296
1390.95116501102 0.978894023519825 0.9145735
1386.16558498114 0.979437078803603 0.9183515
1368.66000775099 0.980137336951882 0.921817
1379.30342366828 0.979770836368371 0.921105
1394.66003607447 0.97917255640309 0.928094
1404.08215390053 0.978690888537155 0.927562
1400.71212460648 0.978649347870591 0.9301505
1428.99872458494 0.978204868527091 0.9333915
1434.03114478409 0.977720906254833 0.9361895
1422.08231713373 0.977632092065945 0.9352705
1449.27414240763 0.976747118238974 0.9318465
1458.38592311547 0.97614824649614 0.9355935
1431.83633087367 0.97716151633728 0.932103
1372.81445593136 0.977773530054661 0.932949
1363.83973212372 0.977863633423696 0.928094
1348.65300455825 0.97843608696531 0.927776
1355.23941537915 0.979136550524939 0.9196005
1388.72213495342 0.978186911021617 0.920823
1378.97015815975 0.978762789436416 0.9157925
1351.5614553818 0.979434934415305 0.9125995
1375.88680289912 0.97938786892242 0.9047535
1385.65934234594 0.97868692388223 0.909172
1384.87842748885 0.978794193824282 0.9034725
1370.58309524373 0.978685070988424 0.903682
1384.52242428625 0.978561052588575 0.894774
1396.52896248425 0.978168153362969 0.9019725
1390.48204462259 0.978141417935268 0.8949055
1379.37861588557 0.979156914016734 0.897634
1406.02050808449 0.97819061032232 0.8959435
1385.7192722743 0.978472291190634 0.902102
1361.52197065921 0.977682025721281 0.907358
1393.67475429509 0.977209323083178 0.9038565
1398.66053243307 0.977139234821688 0.9128665
1429.521055373 0.97743801966105 0.9207625
1464.19466474373 0.976383611008945 0.926405
1452.95043653888 0.976800829379461 0.9215885
1476.77726029491 0.976802536461024 0.924069
1478.15621693816 0.976116682126588 0.929219
1511.1956609582 0.975500739833337 0.9286485
1509.82496783027 0.975594432172227 0.929419
1512.08082752756 0.975182862579841 0.9316415
1521.22158205398 0.974457603121309 0.9367705
1525.2419416742 0.974425504703327 0.9359035
1531.15101582623 0.974077341810935 0.938919
1539.19042291272 0.974271265267013 0.9368045
1546.79780018073 0.974206324372035 0.936929
1510.74134782836 0.975287566145306 0.928574
1528.36992957559 0.974952897670603 0.9326095
1518.30351766988 0.974796934026712 0.9375805
1566.87337338209 0.973683211885216 0.939094
1519.22165817015 0.97497050707717 0.938152
1478.69635275984 0.976248782106093 0.9320595
1466.53100501695 0.976810480143974 0.9319075
1487.30862289326 0.976078593911644 0.9360265
1492.2832299205 0.976207453662699 0.936426
1474.85412000802 0.977033882138775 0.932196
1470.81460915265 0.977231656998086 0.9293815
1450.02089935519 0.977736753278022 0.923095
1457.05852007867 0.97778093191822 0.919903
1472.91704193366 0.976935279363775 0.923942
1463.15599168424 0.976736594182737 0.921716
1444.18653621502 0.977298471582411 0.9231885
1428.15365717859 0.977583504125461 0.924717
1471.48791029852 0.976561317921461 0.9303025
1442.45379935598 0.977089461031053 0.934359
1440.57941360027 0.977085011384687 0.934487
1405.51889275264 0.977492318576309 0.9300285
1412.77809233984 0.977419776784395 0.9307085
1446.50128999344 0.977076897681976 0.927001
1436.64190243531 0.978160224637798 0.93224
1425.69586699472 0.978287672018445 0.9335
1441.5664737543 0.977741154301487 0.938804
1429.13032466939 0.977524546402433 0.9361595
1455.78019184789 0.976477683835662 0.943366
1455.72848402171 0.976735793844905 0.939012
1438.15062167812 0.976789898681828 0.9369795
1467.76229853904 0.976042098651468 0.938843
1461.37436849949 0.976898926439967 0.938069
1473.79183874779 0.976691582145441 0.9320765
1495.5762849065 0.976093111159216 0.934564
1500.20796849728 0.976069426880975 0.932168
1481.49572816531 0.97670923476235 0.9287805
1492.02910223138 0.976807631746132 0.9250255
1502.40422543136 0.976432387535349 0.9265915
1494.06034475423 0.976637455677904 0.9298495
1447.56050822947 0.977457554425773 0.925401
1424.03634774849 0.978398828519367 0.928415
1439.20623308592 0.978230528159515 0.9297105
1385.2103822044 0.979371150480855 0.9248485
1390.44608432994 0.978988452531173 0.926489
1386.09125226518 0.979025100778919 0.925406
1371.79821974353 0.979392729578824 0.922888
1380.3117036909 0.979256578892308 0.923076
1396.20836879994 0.978672828147721 0.921843
1389.7380334669 0.978966905612388 0.916275
1429.90057027733 0.978078850006193 0.915893
1425.29497824102 0.978052688495488 0.916474
1400.4202018355 0.978544033036262 0.9171265
1391.79401260391 0.978011129853597 0.9174135
1380.35756750895 0.978803296149609 0.919608
1395.5673654349 0.978188541976062 0.929512
1417.46665991873 0.977486710460754 0.927721
1457.9554141475 0.97628817963859 0.9322755
1445.11450524488 0.977036444027686 0.9305935
1435.74184751407 0.977266201785024 0.9314505
1433.78849308079 0.977257078413603 0.9279435
1449.76366624641 0.97678954826224 0.9283965
1432.6489443952 0.976696158429291 0.932857
1409.23317408265 0.977272042584327 0.928501
1405.33401492306 0.977631134529624 0.9257025
1405.72065343984 0.977689024459702 0.92542
1411.8641500286 0.97721802804763 0.9270095
1380.07532082599 0.977429909326345 0.929536
1375.81564717544 0.978205322509747 0.927061
1364.40055616354 0.97830029510984 0.9198065
1382.67008705354 0.977935360581708 0.9195575
1396.28974370114 0.977467880196396 0.9198275
1394.32349683999 0.977658604920792 0.9208725
1406.68046906622 0.977171440256354 0.9264215
1430.49246151681 0.976217088078307 0.9284025
1416.5745600414 0.976892363278066 0.9271415
1424.93164928374 0.977174852423896 0.925128
1408.8963870112 0.977960870676776 0.9239525
1449.8918074792 0.977473586344108 0.924457
1480.44010214525 0.975923593159484 0.9275865
1476.76089319776 0.976472534037802 0.9277045
1499.29544996818 0.975970871770628 0.9313425
1483.97851413082 0.976432196121668 0.931892
1514.49632647842 0.9759538588442 0.934472
1497.20755189668 0.976121366673469 0.930223
1475.84658781685 0.976539193882045 0.9260695
1492.9496732889 0.975934545260301 0.926055
1476.72326704361 0.975731758598334 0.930211
1469.82528225847 0.9759504315114 0.933108
1489.2724197711 0.975310883570506 0.931705
1486.84949651996 0.975456221857004 0.9342925
1521.39738379817 0.974326134413051 0.936792
1514.63891823122 0.974168074636869 0.9334565
1509.62881911023 0.973570228368571 0.933675
1513.5845693834 0.973184885646153 0.9345265
1490.67693450456 0.973681795233174 0.936684
1503.95958049427 0.972884989828147 0.9419055
1492.38754820906 0.973143421557412 0.940852
1460.93220165549 0.973392842128516 0.935898
1445.10540720255 0.972669392311012 0.9360595
1475.38723390187 0.971925240433039 0.936085
1467.15345697315 0.972031662020615 0.940141
1438.94490555444 0.973130780566171 0.932453
1445.04026182424 0.973361683623445 0.9352025
1435.80814151481 0.974234047218555 0.931075
1452.57620489977 0.974440207060939 0.935007
1443.02036497224 0.974284415751087 0.938865
1419.99839457005 0.974989061757614 0.9378165
1436.66113449298 0.974812214067263 0.9345715
1451.1622301034 0.974681325963973 0.9378685
1445.67222594822 0.974933189106618 0.935882
1504.11618651348 0.973437738831953 0.936577
1496.75243828418 0.973189198146782 0.93669
1483.97467434785 0.973146640373501 0.935001
1484.29873575521 0.973465214361843 0.936776
1474.51447972309 0.973942173709046 0.938141
1474.0608975326 0.974048786932745 0.9399145
1454.17580718304 0.974652980188862 0.936802
1471.28312050666 0.974271610727551 0.9365255
1458.10448798088 0.975046605488305 0.934049
1467.73586430999 0.974455367632898 0.9354305
1460.54732926909 0.974301502827293 0.9378265
1457.05345625854 0.974078215726042 0.9360935
1435.02348444908 0.974392546857739 0.9366235
1460.96343847575 0.973912679676625 0.938968
1479.37319596376 0.973613299887567 0.935386
1425.01631512354 0.975085780322852 0.9323665
1488.0707422674 0.973059997802392 0.938632
1490.39761048885 0.973775282332642 0.939247
1474.40775807354 0.973664432977845 0.938903
1449.0773695019 0.974090854664411 0.9401115
1397.73347633354 0.974679819964114 0.936905
1407.46244671261 0.974791166349667 0.937402
1401.80372412315 0.974959667427307 0.936978
1382.35643896229 0.974616244347695 0.9388645
1365.36828217506 0.975018622827114 0.940851
1394.94691760464 0.974254672260638 0.942668
1398.50970023231 0.974887732030534 0.945801
1383.09242126881 0.974924629694115 0.9461475
1408.85372977921 0.97442321180076 0.945901
1433.14810152758 0.973672536501504 0.945932
1397.20710153255 0.97512845341265 0.946449
1421.07430848935 0.974548481760207 0.947921
1437.81236483041 0.974318928598871 0.9484455
1423.12594877731 0.975075739459339 0.948073
1410.98830416088 0.975074237129088 0.949215
1412.17980963396 0.975241867461754 0.948551
1403.87216284692 0.975477888029746 0.946044
1409.09946457163 0.975337002096709 0.951344
1380.75182108084 0.976106583977983 0.952942
1416.23025191969 0.975174385714767 0.953555
1361.58544562027 0.975855059887689 0.9511875
1355.7709988343 0.975536933925877 0.949265
1362.35291656564 0.976006079575948 0.947261
1327.19517019642 0.976754722979519 0.9425125
1327.1610747209 0.976786343533633 0.9386895
1298.07703760414 0.977461297583064 0.9376555
1271.46242900095 0.978292615396685 0.938023
1285.85863068088 0.978322966349741 0.938389
1267.51481555559 0.978442639803412 0.9370225
1211.66780294621 0.97925300220335 0.9370545
1213.49718289394 0.979397364101918 0.938935
1209.17675888598 0.979713333471264 0.9366015
1234.96764591996 0.978743549608658 0.940818
1236.75467094047 0.978871145341305 0.942212
1232.13520547034 0.978824477179797 0.9439985
1250.30539372021 0.97833582083603 0.9468115
1275.6218584147 0.977900531585189 0.9482325
1294.63418152763 0.977563750765536 0.948074
1308.91387748961 0.977789620350225 0.945104
1300.3898219716 0.977761568935622 0.9476295
1306.43817113891 0.977832108107038 0.947669
1328.18646972942 0.977294696045316 0.95121
1310.06822506785 0.977759809126987 0.9519965
1270.73204953465 0.978582963878217 0.950516
1256.53807803628 0.978747641278495 0.951205
1247.12794029756 0.978745416154624 0.952272
1235.30067519853 0.978838290901783 0.9497425
1245.11815067996 0.97844741758261 0.95049
1267.41173939287 0.978570874025308 0.9499075
1254.78087160744 0.979136645257863 0.948486
1267.92249922779 0.978647314355476 0.950972
1303.76242256506 0.978304398584641 0.9523095
1315.76361806968 0.977854384726134 0.9533555
1330.03965264169 0.977260155735925 0.9560035
1327.31001944217 0.977050578461525 0.9555855
1306.10619862131 0.977845078110501 0.954648
1319.67183969261 0.977156515157552 0.9541375
1310.43286214573 0.977583730489858 0.95277
1327.67067895399 0.976969683708901 0.954552
1296.15953556531 0.977730493290048 0.953409
1305.24577414942 0.977172680084676 0.9533635
1330.54680569514 0.976431220834082 0.9531115
1317.85865378528 0.976239718578689 0.9530065
1339.30683469709 0.975151583779031 0.9546015
1334.27846757579 0.97535270059681 0.95262
1357.83448802236 0.975054605403677 0.9525235
1347.87442310515 0.975645993847485 0.951348
1354.83363141126 0.975723795385575 0.953339
1349.99006125682 0.975206747900077 0.9529025
1344.3080445958 0.975715431981955 0.9512545
1326.4203244419 0.975997123759169 0.950419
1345.56425923079 0.97559463183514 0.950067
1363.80773343926 0.97489104519919 0.9508125
1339.55084682255 0.975387179483751 0.9463695
1357.0242876358 0.975228813947723 0.949141
1353.39922884344 0.97533428981352 0.947967
1331.79717007927 0.975042676724424 0.947049
1322.29572019785 0.975143082243338 0.94599
1345.5221445634 0.975025835810203 0.9491655
1380.90004560589 0.973554988560012 0.950754
1353.55307290968 0.974007918359714 0.9490185
1335.6782178566 0.973518069004235 0.9494735
1348.07338273422 0.973384619595859 0.9517495
1385.7835399632 0.97189584820845 0.9534215
1347.16597268305 0.973412855437207 0.952749
1315.82124332149 0.974154985294058 0.9540015
1312.18068508185 0.975256556702831 0.9528875
1317.04990942503 0.974297333795453 0.9538955
1315.94105833555 0.974090253057638 0.9543345
1296.76595441634 0.974696339376975 0.956363
1281.55544158584 0.975462227784495 0.9556775
1245.67273384549 0.976945909337489 0.9528015
1209.21346897839 0.977975664226658 0.949375
1203.02366311376 0.978211755089998 0.9471785
1234.53061150829 0.977661718627438 0.949452
1238.98986057799 0.977857959728994 0.948154
1263.21979142423 0.97686564481758 0.9498215
1267.58167905071 0.976795179596453 0.9458565
1296.13238655599 0.975832343024915 0.945154
1317.01775158483 0.97545410130374 0.947998
1299.33030282714 0.975159562408293 0.94868
1291.27141469237 0.974920130272829 0.945325
1315.78249506367 0.974517389131209 0.945338
1357.56037341019 0.973630100726483 0.944814
1344.93278842403 0.974100873471825 0.9437855
1354.54722925035 0.973674795312536 0.9439055
1374.28424090515 0.972158426818529 0.9459015
1388.48735193629 0.972751013747325 0.9488055
1410.39177531032 0.972345198663825 0.9472615
1424.87850468854 0.973313536329443 0.94549
1396.8610042735 0.973812449125007 0.941592
1430.01897108382 0.973555542941392 0.94435
1423.31029886216 0.973622939766948 0.9411705
1424.66832250172 0.973680667110164 0.93964
1467.42915751166 0.973156566723357 0.9435015
1422.49922052523 0.974477930846286 0.942714
1420.00698091967 0.974397693735934 0.943773
1393.23967211959 0.975276439235929 0.941412
1402.54621028993 0.974499808239028 0.945812
1372.24046062906 0.975480408843664 0.943883
1361.76494341544 0.975626946229994 0.9423525
1339.29026124981 0.976552246365658 0.9405955
1308.01702173527 0.977181806091345 0.9373215
1310.1216541247 0.976727531192285 0.939165
1314.54780190716 0.976375086726286 0.93873
1296.56832228031 0.977033956483842 0.9373255
1320.68934760526 0.976645753043622 0.938719
1326.94767156301 0.976561047712988 0.940124
1314.58020300433 0.976909485078559 0.939953
1291.02662056258 0.977104537801418 0.940693
1306.10773876033 0.976681405195435 0.9397815
1302.37771473291 0.976601761774149 0.940416
1300.08039152918 0.976791787068629 0.939313
1314.4987531772 0.976317813103917 0.943178
1323.38743472552 0.976063392695439 0.9478385
1283.32315333922 0.97704116232973 0.943854
1312.46912599517 0.976819586137963 0.945911
1297.49554989422 0.976794012480887 0.94402
1299.67381406541 0.976642311310151 0.943859
1275.15719630386 0.977158487516832 0.9425985
1276.48840028723 0.976940775515041 0.943019
1264.65671032737 0.977530487499563 0.9416735
1288.80499983732 0.976519619983925 0.9446425
1287.84256495588 0.976791097332972 0.943748
1262.21180092913 0.97738510724109 0.9428855
1258.05284331206 0.97713829557653 0.9453895
1272.59660076087 0.977053175996329 0.946749
1257.40386338714 0.977321561123769 0.9477365
1255.24956694287 0.977469696034528 0.947501
1269.66217597633 0.977177848933016 0.9504005
1297.33139543759 0.976770828955207 0.954076
1291.59683158977 0.976791589704758 0.9532735
1286.7817683897 0.9769365355902 0.9540065
1291.20538864732 0.977047995249474 0.952565
1290.15008754823 0.977128679267158 0.953435
1309.35235339632 0.977117172750748 0.9529625
1296.56287433801 0.977033766934876 0.9532085
1296.33498967497 0.976522138337273 0.952707
1327.39769007142 0.97587127032764 0.951878
1309.10965160784 0.976757289170743 0.9501395
1331.76375468702 0.976145963155628 0.95078
1284.32656326792 0.976441213206909 0.951144
1260.48051465087 0.977654683936865 0.9477735
1272.03301852921 0.977548996768095 0.950963
1285.26026572529 0.977556902808812 0.951581
1267.49879986931 0.978096647045743 0.9486445
1302.83169088118 0.977204691747161 0.946626
1329.34896479707 0.976713161137342 0.9470865
1337.39095103661 0.976927380578534 0.947205
1371.43473375444 0.977132617429775 0.9505745
1382.83244761064 0.976684051635682 0.9538935
1342.60648658245 0.977478078654802 0.953108
1377.86320232204 0.97732901631238 0.9547145
1349.45126111512 0.977958487408823 0.955345
1365.15813411028 0.977381368299376 0.955281
1375.55348902362 0.976816571353659 0.9557805
1397.26661356907 0.976070575314838 0.9586035
1357.44322215506 0.97658714210701 0.958249
1301.44398695447 0.977949885045951 0.956022
1298.72487357522 0.978137769165639 0.9564065
1285.65261491564 0.978490702006836 0.956521
1284.95730886705 0.978396321713543 0.955876
1267.99803399407 0.979019807613243 0.953981
1261.81016072616 0.978827659411596 0.9517305
1261.36518728675 0.979542858175122 0.9510985
1275.24521298618 0.979352226614719 0.9523875
1271.56739098464 0.979747759887744 0.9510835
1254.73556211793 0.980245256663443 0.951902
1288.71080577101 0.980215844532767 0.9503975
1306.74078299706 0.979499495228619 0.9513185
1309.96906131147 0.979344852728856 0.9520435
1305.25864833044 0.979139215632416 0.9495445
1308.70819530744 0.978253229737013 0.950741
1338.09871928334 0.977943561196763 0.950009
1375.86337879342 0.977063065464527 0.9504665
1413.92599706678 0.976525815798322 0.950405
1395.91697949729 0.977436086525491 0.950044
1428.44151102485 0.976482937121687 0.955356
1421.41717875077 0.976186837706802 0.9556065
1450.27880111066 0.975877970647859 0.9573255
1468.19621152876 0.975738150946574 0.9574675
1461.17980290049 0.975788375944322 0.9590615
1493.22227325135 0.975382395973834 0.9597285
1503.6798203481 0.974586870530478 0.9602815
1526.28142140668 0.974181372725478 0.9621485
1521.83166849786 0.974407289310075 0.961447
1485.15964972515 0.975428485733429 0.9576365
1482.81149491322 0.975560994989428 0.957323
1465.87368765265 0.976193795150132 0.9579565
1455.08353305407 0.976152838149736 0.958831
1452.34630006021 0.97634725483889 0.95746
1447.24533724475 0.97668980160176 0.957113
1461.90688682812 0.976837909913182 0.954649
1482.41218868704 0.97631067653962 0.95394
1470.58015134449 0.976582041795711 0.9539055
1495.12504215652 0.976158610012273 0.956978
1456.49182728386 0.976738421407084 0.955427
1479.22199509948 0.976091310948093 0.956925
1481.95038475443 0.975665054224295 0.9550735
1480.54609364959 0.975440644716781 0.954255
1456.08637267394 0.97561259405452 0.9537645
1466.71861974325 0.974832719628914 0.953403
1485.93071240196 0.973783457794352 0.955185
1483.01742520809 0.974401900404821 0.956293
1481.29918993139 0.974020201462667 0.954676
1514.67521402129 0.973896632964529 0.956231
1515.72367821414 0.973826498850381 0.954722
1509.16463111807 0.973677019279267 0.9559835
1489.75856821052 0.974027284277803 0.9558605
1498.66748593572 0.973630504413483 0.956509
1525.6453542325 0.973118664277717 0.9585425
1513.4158078066 0.974026492480576 0.9595235
1547.22959566786 0.972922086497074 0.959942
1508.30496280619 0.974275362302444 0.9578895
1502.04952356897 0.974057249406394 0.957974
1482.254373547 0.97475051010372 0.9577775
1448.95792456755 0.975973531774822 0.9547965
1446.59259905813 0.975964796733838 0.9554945
1439.73415811435 0.976100787886278 0.954021
1410.34291961462 0.976646939271967 0.9510145
1404.59892043055 0.976878142545183 0.9508965
1414.54570538645 0.976780476842771 0.952945
1409.64056212978 0.977053262021375 0.9528385
1404.85549819692 0.976691425798038 0.95008
1434.08636932299 0.975869799198717 0.9506045
1446.25738775947 0.975387908488437 0.9516925
1424.75041514029 0.976248559771738 0.9498735
1475.7416657444 0.975367426341633 0.9530435
1472.42224729282 0.975831890954305 0.9509065
1479.72421756107 0.975348394818117 0.951179
1486.43436690469 0.975499294086333 0.9514325
1509.11277086527 0.975000387378349 0.9544725
1528.62292969446 0.974617804335771 0.9556135
1551.01781029452 0.974116106365875 0.956543
1578.95411843252 0.973263429389742 0.9585965
1581.62622986338 0.973436890835451 0.959289
1544.96739936586 0.974070741221178 0.9576095
1555.00750633228 0.974129241310932 0.9574145
1601.96570473157 0.972845093053604 0.9588135
1636.98192431383 0.971981657676501 0.960029
1627.04328725465 0.972107925889046 0.9587905
1625.20340277852 0.972067266793612 0.9611685
1584.72921664648 0.972747233609947 0.9622575
1592.22078453544 0.972053307286627 0.963201
1574.17742809861 0.972404677792447 0.96408
1551.82397388445 0.972474229058499 0.9636045
1554.85144531979 0.972443230889387 0.965271
1527.28961759637 0.973222913123637 0.9651445
1529.71280456393 0.972829782437288 0.9658845
1528.68082665824 0.973358488802185 0.9661615
1510.76670491337 0.974082403530648 0.9648965
1501.06047064394 0.974707142587465 0.9631935
1489.2208144971 0.97514003163734 0.962569
1485.64157483898 0.975503370884384 0.9604835
1517.27844491497 0.974546092033038 0.961221
1493.89527354129 0.974991857346985 0.9583105
1502.22406874569 0.975111064229366 0.957
1484.70655950111 0.975912598676331 0.956534
1475.67233337536 0.975965908138409 0.955609
1486.17375732231 0.975916067691049 0.9535365
1536.065093612 0.974841730468302 0.9545065
1524.71575718739 0.974777544872253 0.956561
1541.40275437192 0.974684501443763 0.957057
1544.77196294215 0.974537525357266 0.9569745
1552.40312891329 0.97455087561248 0.9572505
1537.81459671826 0.974660733103926 0.9564775
1549.43287223867 0.974314127362041 0.95468
1527.15704787562 0.974540822786835 0.954443
1507.58877981454 0.975141749263368 0.953597
1546.61939563568 0.973923859056418 0.9569245
1564.74889004952 0.97387424465202 0.9569195
1564.91190012863 0.974106469317126 0.957803
1555.61699153131 0.974284453580783 0.9570055
1572.2547583732 0.973605310302372 0.957545
1578.72100277032 0.973637880628874 0.956759
1622.1337574441 0.972731353977605 0.958394
1604.61838732169 0.973166072585616 0.958379
1635.74646448557 0.972299671105437 0.9599355
1634.11110111335 0.972205621208225 0.9588435
1596.99912137023 0.973220840896215 0.958345
1531.59900853099 0.974716508187924 0.9564735
1539.46428561717 0.974671747314898 0.955503
1542.25939971999 0.974455818046544 0.9545015
1552.16087598589 0.973896249268956 0.9569455
1570.95525380545 0.973412119226692 0.9567745
1531.12368366226 0.974474383525688 0.955368
1525.52610584115 0.975455246954529 0.954568
1569.7394557258 0.974665309061756 0.955871
1533.34094465457 0.97565984364204 0.952059
1525.46621156712 0.975865552479846 0.95125
1506.12012240382 0.976524569269495 0.9500685
1515.57489949406 0.976681831864589 0.950738
1518.14185385777 0.976522473151105 0.9495175
1523.24607860041 0.976032172156234 0.9507135
1540.88249948539 0.975377006384049 0.951633
1551.30642109628 0.975161238630595 0.9544375
1599.5898544264 0.974285213642707 0.9577155
1597.47201084687 0.974520245996106 0.956471
1603.90304704828 0.974244370747412 0.95417
1612.3978232694 0.974071780625318 0.9556205
1610.22476967162 0.973936461113775 0.9565225
1582.2534729286 0.974914787890876 0.9579215
1573.37818921701 0.974865755751528 0.9597985
1592.46302462254 0.973985264221873 0.9615955
1604.75736712586 0.973745674884012 0.961306
1595.65636590616 0.974147592065647 0.9569725
1596.54962781301 0.974118251746846 0.9559585
1613.45751269287 0.973805523067496 0.957055
1613.95476352778 0.97357439536359 0.95844
1629.05722948438 0.972834574337869 0.9595065
1646.44113070252 0.972403630418428 0.9602135
1621.163145156 0.972846816019797 0.960117
1624.91500256298 0.972979223168713 0.958375
1590.45261268561 0.974421724299079 0.9567605
1597.60737676868 0.974127005745057 0.955304
1599.84884270708 0.973787823094934 0.9539525
1592.74411357938 0.973490224358462 0.955093
1609.20901126749 0.97268815542723 0.9567765
1596.94234053483 0.973397532158337 0.956699
1638.94101499304 0.971751450447721 0.9590375
1633.07480534394 0.971880175140566 0.9589685
1638.70355116828 0.970980692163712 0.9619975
1653.30292373347 0.969950938484123 0.9627605
1637.26816001685 0.970427660631027 0.963116
1639.00930856035 0.970834474305651 0.9633645
1648.6130233245 0.970965432407166 0.9630175
1608.50226812895 0.972088304927142 0.9630615
1651.69839194214 0.971297670375204 0.9626545
1681.5861045106 0.970269733281557 0.9649125
1686.69240785592 0.970182246872734 0.962973
1693.29545155852 0.970464033034671 0.9618725
1664.30342451219 0.970643178358521 0.9609075
1689.28700958541 0.970035912798666 0.9592955
1687.60198054628 0.969917432143792 0.9584685
1663.52120490608 0.97025310824536 0.957467
1702.32401122279 0.968758492845368 0.9593265
1698.80121906366 0.96838758389928 0.9567585
1667.72624489389 0.969500743474979 0.954325
1669.83713026761 0.969401808472507 0.954384
1692.68110223663 0.968858650090855 0.9517175
1656.26439994193 0.970961246268146 0.946223
1596.46533520817 0.972137078625363 0.945065
1620.86954295612 0.970904022427035 0.9454075
1629.28810149686 0.970415983588401 0.9468795
1666.66134207822 0.970007916992796 0.946672
1697.34856664543 0.96923298154353 0.9471895
1750.2805521663 0.968380039309439 0.94391
1702.16742356981 0.969276039934686 0.941208
1711.07819290869 0.969938852994902 0.936495
1713.56403029331 0.969936199246735 0.932702
1646.8645308682 0.972089730796315 0.9306445
1683.75847640392 0.971671587844915 0.9233995
1707.70208824836 0.970694867579177 0.923126
1700.78947539975 0.971135721085648 0.9167555
1737.59555119864 0.970090246423534 0.9165845
1705.68426233732 0.970901161177542 0.9098245
1710.20497751241 0.971477927808958 0.906897
1713.12687491597 0.971297948248222 0.907334
1669.48519730124 0.972255321426953 0.8995095
1692.10099790507 0.972296150609811 0.8957905
1726.88277534809 0.970858695379861 0.9001095
1738.48714787176 0.971026145269411 0.896002
1668.84206991319 0.973157285862452 0.889016
1611.07295971564 0.974550130998706 0.87981
1614.47539201364 0.974550809058253 0.875837
1562.87204787551 0.97608120103326 0.864387
1514.98777812846 0.976855790454774 0.8679505
1479.47474760796 0.977177613898927 0.8628175
1508.49965295944 0.977160734292377 0.8660355
1483.52825692226 0.976985558045801 0.868243
1491.79125969842 0.976598853839937 0.873685
1492.42747807573 0.976615018005679 0.8782765
1508.14782899915 0.975328625559384 0.8806105
1481.69661294406 0.975562459704182 0.881249
1484.68395249051 0.976022393608532 0.88112
1463.70431222454 0.976472596172257 0.879635
1470.8904802511 0.976294866086729 0.8708115
1439.37662611265 0.976944928416381 0.8672705
1410.50677800632 0.977670033212203 0.87025
1407.20718562418 0.978121807243818 0.8591795
1400.93090681874 0.978724473818607 0.843016
1399.23245062665 0.978355102729131 0.8585065
1388.54792208527 0.978699156502767 0.858752
1394.27369027819 0.97858862306029 0.854491
1386.69000180843 0.978760766222262 0.856076
1381.17683514398 0.978267136740066 0.8620525
1394.41707856214 0.978689061453982 0.8575685
1401.37569884677 0.978922742688163 0.8491075
1394.16024108345 0.979394981989912 0.8443995
1414.17396057464 0.979196296949808 0.841263
1388.71267197442 0.9790094068286 0.845174
1399.42907426166 0.978524449281422 0.8543085
1405.77702381679 0.978203890345672 0.849014
1435.58726260411 0.977991311530885 0.8555435
1463.6033671246 0.977302665409591 0.866834
1468.24210922599 0.976798698239163 0.8664185
1460.78561150859 0.977425560285499 0.8744395
1472.1654631912 0.977272984310087 0.8809435
1478.2834980016 0.976898833897156 0.8911885
1476.15756882879 0.977411267412226 0.8915615
1472.61000991435 0.977162825627089 0.8996505
1478.06128615757 0.976455135539347 0.901938
1473.4362770849 0.976910470604694 0.8906595
1467.87765073119 0.976732955851795 0.8959675
1478.19092208033 0.976620811957534 0.8974195
1490.21114305089 0.975920264686682 0.900953
1501.4304664111 0.976233037007526 0.899841
1494.18327319336 0.976123106108905 0.9015115
1477.68332748447 0.976428287721682 0.9035135
1495.16235152882 0.976133343361016 0.9030295
1499.16093336608 0.9761725257586 0.901946
1492.96220541308 0.97604391113753 0.9008645
1458.02919396372 0.976529597378662 0.902223
1473.02693804601 0.97576381548933 0.9058115
1466.35968350244 0.976217951975058 0.9003275
1458.71720459055 0.976507601758793 0.904203
1471.25270322574 0.976034024290856 0.9054665
1469.83032788972 0.976418611461104 0.906447
1474.47605221097 0.976380393097131 0.9037485
1490.65586067453 0.976163188077223 0.90723
1509.78144531629 0.975226891048128 0.9067985
1556.00562255225 0.974327479427594 0.908452
1569.37022398322 0.973847518157893 0.91786
1578.87032091628 0.973304178446831 0.9162195
1568.42743219626 0.973333674189536 0.911288
1570.96623479374 0.97363674795481 0.9108245
1592.74518722468 0.972705453041097 0.920972
1614.99997085047 0.972173653444627 0.9265075
1625.56167388003 0.972033366095126 0.92161
1659.30310977774 0.971053387214565 0.9183215
1633.98933361157 0.971820166849506 0.9208515
1647.8761505853 0.971958768201498 0.919584
1638.01941539706 0.972528942745786 0.906446
1618.90354325278 0.973013078484813 0.904028
1619.44871221203 0.972574536177479 0.9046005
1646.81393012783 0.971533104728199 0.92031
1641.5347863498 0.972196891572123 0.9159445
1614.43576996311 0.972983980659713 0.9175265
1613.89700829794 0.972967781861378 0.921089
1599.21940459034 0.97313981227587 0.927799
1579.84872627615 0.97375002944284 0.929009
1586.14288317141 0.973329891675924 0.9325265
1571.10399296717 0.973178677154952 0.933814
1583.83751118367 0.972686574306865 0.9352815
1583.81424607027 0.97189706545185 0.94395
1614.55014820652 0.971459341508407 0.9460425
1652.64814161284 0.971026780065462 0.944062
1661.78664371518 0.971594472611582 0.943107
1671.51592764537 0.972153800644313 0.9416105
1672.91633804742 0.971946601466376 0.940451
1674.94521936165 0.972098839975714 0.948325
1707.11793817286 0.971707043606426 0.9502375
1695.81173638429 0.97224395575895 0.9521235
1718.07590388128 0.971383087994974 0.951299
1675.30528825018 0.971900646354527 0.9521825
1632.39033414936 0.972350072463927 0.9519095
1606.524256288 0.973172647331778 0.9525545
1643.01420920831 0.972331859890822 0.956943
1650.21645964891 0.971980884968341 0.9540975
1666.96832394005 0.971788341619968 0.9524175
1690.51087165143 0.970727069290206 0.957392
1677.62993955083 0.971549746200668 0.9541525
1673.17923548623 0.97139243360099 0.952215
1701.43741093396 0.970698492869331 0.9496025
1707.56738837035 0.97055798059402 0.9491715
1713.93218801951 0.970045792383268 0.947648
1740.80244575536 0.968798616530139 0.949908
1724.23472197796 0.968598140150401 0.9489325
1748.19425681159 0.967624707877516 0.9485015
1720.40740184905 0.968376429200649 0.950729
1700.54304790104 0.970419258063281 0.944896
1722.94275224859 0.969631786765484 0.94925
1719.93073888814 0.969451572013903 0.951126
1669.79240740203 0.971076852991848 0.946658
1650.13451116123 0.971964011601353 0.9455635
1657.11561785212 0.971058105288313 0.9441995
1636.69240201463 0.971667631928223 0.944178
1656.22743199281 0.971615737336724 0.943
1623.62983442106 0.971762766383593 0.9465
1590.92547226834 0.973436919238122 0.9420445
1612.59787550609 0.973022714915024 0.944129
1596.45878163001 0.973324045201206 0.94146
1605.8418840812 0.972224323937348 0.946097
1619.02729604033 0.971338909903928 0.9461605
1605.50825764263 0.972600690212299 0.9443865
1598.6612827349 0.973346811864573 0.9457905
1619.60557490756 0.972802859672104 0.9475035
1590.32598394967 0.97379084150611 0.9440715
1603.52982296634 0.973205177102669 0.943982
1582.83253220768 0.973408125048137 0.940398
1589.98497597097 0.973438814401071 0.943214
1602.18546465679 0.973323233296233 0.946171
1631.03883153647 0.972773952354985 0.9460395
1615.2114241894 0.973764336099903 0.941167
1626.91883316232 0.972768416531347 0.9438615
1617.06968925564 0.972636174237239 0.9433005
1590.61258284906 0.973370097968161 0.93993
1564.37786361915 0.974225084364831 0.940228
1528.93749577119 0.974703421003344 0.942245
1538.46578981753 0.975043718539572 0.939668
1534.99692102878 0.975090243967597 0.938303
1554.91571761224 0.975157835244459 0.939995
1609.17790301786 0.973772830478635 0.9485605
1565.15020457369 0.974426776985046 0.9459995
1529.5407258861 0.975063474209469 0.938498
1523.65540137752 0.975730929151656 0.933977
1528.88101438721 0.975526232089423 0.932867
1511.1098255325 0.975955476880948 0.934684
1501.22718690472 0.976286260670597 0.9351605
1467.25003664056 0.977044560537682 0.931703
1475.84001625062 0.976897148305425 0.9285255
1454.91780036488 0.977050113002085 0.932272
1426.21753795034 0.977476677920784 0.935725
1460.00384133339 0.976963862245105 0.934653
1463.24543364 0.977353865794843 0.932932
1480.89950673806 0.976798183430641 0.9380375
1537.26144878962 0.975617530216266 0.9393845
1531.31368459381 0.975992111536972 0.9402775
1525.1959564274 0.97584857228118 0.937486
1535.01977045288 0.975816515821851 0.9385435
1555.94343199475 0.975249811638699 0.93556
1551.87167524663 0.975718003667152 0.9317155
1589.66816467206 0.974804804145921 0.936132
1570.70116281363 0.975472021430753 0.937195
1563.18467164654 0.975869943417386 0.935232
1558.61266347983 0.976186018060558 0.929325
1522.86975230302 0.976732852347381 0.9271415
1551.24581957108 0.976312155996028 0.928399
1554.62192652224 0.976125686632142 0.9263865
1548.37714747075 0.976010305063001 0.9285645
1554.03259901424 0.975397585459838 0.932663
1539.03760018364 0.976034424599315 0.9292535
1514.42346347511 0.976687551348535 0.928529
1525.76699189468 0.976249485158994 0.9334945
1513.13378714195 0.976634175051773 0.9305675
1507.22372534579 0.976657607169689 0.926995
1468.95227597391 0.977436417222636 0.926061
1478.71952286464 0.977985195078629 0.916617
1460.5046924786 0.978046874857136 0.9165175
1467.42981720575 0.977647409337762 0.916614
1486.46838857847 0.977005813442842 0.9114205
1487.77205893299 0.976813918177586 0.910784
1488.36642733731 0.976984236292067 0.9025875
1485.50658017867 0.97691016225197 0.9002515
1488.64234312987 0.976750823278277 0.8979575
1493.5494240947 0.976512609698862 0.8957075
1486.99950758552 0.976472424116144 0.8965685
1515.78505942173 0.975567910143809 0.9014135
1530.68324405731 0.974759742896407 0.9040555
1494.23232365117 0.976022048370757 0.8918525
1491.86624695537 0.975702639658184 0.8991565
1490.37941633034 0.975904197726018 0.9022135
1491.49898914616 0.975692895276087 0.9008905
1457.09026197516 0.977215138103197 0.889316
1481.21959471752 0.976987704807665 0.8912725
1476.32041210499 0.976398565788492 0.9001475
1486.67060763115 0.975597413071703 0.8973825
1497.0405640312 0.97585357354982 0.9040225
1520.03266138236 0.975337741257675 0.903967
1541.2815617324 0.975324051471036 0.908507
1557.73026846095 0.974599307009462 0.911381
1575.76749780841 0.974483421446406 0.9158115
1565.3520534797 0.975305804297227 0.9063985
1553.41680702562 0.975955248395009 0.9010265
1524.49872978602 0.976139316042047 0.8958635
1562.17471504703 0.975280120845075 0.901422
1541.34650707838 0.97616206587053 0.896801
1545.85106834168 0.976089586853984 0.8899895
1559.45951783745 0.975882479540097 0.890553
1535.9391171522 0.976833536966758 0.8822085
1585.42558871034 0.975030323130434 0.887959
1594.29537690441 0.97503379191323 0.8784745
1583.81822633027 0.975490833377241 0.875472
1547.91134290496 0.976895454442709 0.873237
1578.62461572799 0.976266046807858 0.8788825
1582.18709866359 0.976530279576548 0.87492
1567.17607904128 0.976748761354882 0.8788075
1560.39933105866 0.976892466749021 0.875982
1598.46716696121 0.97612798685208 0.877186
1591.75722111749 0.976063530693646 0.8830685
1588.02891803261 0.976331692272189 0.880823
1578.44489632863 0.976705978614225 0.874691
1568.12809084062 0.977320056152624 0.87016
1553.79291620996 0.977889339281988 0.863605
1529.18528432222 0.978310995534772 0.8570675
1553.99504281092 0.977552316295217 0.864903
1562.49332576003 0.977399858610134 0.8650445
1585.87226625434 0.976979812183318 0.8664395
1571.19855008218 0.977351315344349 0.874942
1573.50132971164 0.977148813873542 0.877909
1545.3177814792 0.977896405467237 0.8811105
1514.66391356449 0.978805099686931 0.8800515
1542.91292874187 0.978000043936616 0.8853795
1532.67679146892 0.978293676622774 0.883724
1512.22610853163 0.978953000298838 0.8784045
1505.26185266244 0.978879653641217 0.880426
1518.82624032458 0.978013975866289 0.8937805
1521.00178584017 0.977361709009721 0.8963695
1513.84721574835 0.977420592883261 0.8973565
1498.82487748312 0.977987686741953 0.892417
1480.72469855852 0.978298739469013 0.890135
1443.57431670131 0.978883928930768 0.896593
1474.19021048627 0.978288559008519 0.895375
1467.77836918477 0.97834368058616 0.887865
1448.3955689588 0.978846878244678 0.886939
1453.12169653715 0.97901279525083 0.871411
1461.72587910104 0.978458680767933 0.8733735
1451.70249515918 0.978475055517174 0.870956
1478.06718919204 0.977500963531624 0.887997
1487.15517073571 0.977256955219688 0.8915575
1459.63038115521 0.977876674293675 0.896052
1471.97934693759 0.977097467181992 0.905582
1466.05474644945 0.977208185199177 0.9076095
1459.55137663733 0.977585091248236 0.9081495
1456.62641471812 0.97777310238406 0.90458
1446.16212409168 0.977897135133628 0.9133955
1446.17247098852 0.977564285958044 0.912216
1469.66600613276 0.976032246758484 0.9188445
1492.98686896295 0.975040726369064 0.920283
1487.96198054922 0.975476103901704 0.91515
1489.43018828528 0.975357451702978 0.9138625
1542.51345022473 0.974159428943285 0.911512
1532.26464152163 0.974563797325232 0.913129
1557.05120649471 0.97438440610086 0.9159205
1550.06777558254 0.97432867533124 0.922585
1532.51695484922 0.974762822768572 0.918037
1502.09155395244 0.975833607443625 0.920202
1504.69902513688 0.975741728182526 0.9222515
1541.67273577077 0.97506014023754 0.9243855
1539.49148196745 0.975005842612982 0.919709
1547.11459755604 0.974770904330179 0.9136055
1571.9968955589 0.974050091040783 0.9156335
1552.34360542329 0.973544099110113 0.924588
1541.79315290665 0.973608397473397 0.928968
1550.21863061638 0.973622669299485 0.92825
1587.63689020585 0.9719997830428 0.932578
1632.21898567542 0.970896725405482 0.9365115
1662.75541604154 0.970490796754941 0.941313
1608.41808146592 0.971455463817444 0.941145
1560.19928234189 0.973055484158253 0.944151
1567.61589396856 0.973122841579996 0.947575
1563.64538674747 0.973219524196564 0.950121
1600.70686044719 0.972324053809815 0.9496315
1610.54405471153 0.973241094436809 0.945374
1624.90332935594 0.97264897062116 0.94764
1662.27581116501 0.972237675781347 0.9498215
1652.32503706967 0.972539614320038 0.950682
1636.05847978462 0.972776926352646 0.948573
1621.90830384659 0.973123149025453 0.9489115
1581.69622651819 0.973513165826069 0.951727
1545.50233434933 0.973615368268272 0.9462165
1583.89982680817 0.972780092831653 0.945377
1593.94563081941 0.972139464811607 0.9462205
1589.38726143155 0.971982752066182 0.948593
1523.19916272605 0.973970091595885 0.947404
1505.61024332994 0.974729161367703 0.9484605
1497.2665518013 0.975177529430372 0.94783
1499.64004488722 0.974759847278316 0.951347
1516.76221423916 0.974417286328063 0.955551
1533.42391482058 0.974074200740377 0.9542925
1544.3930826121 0.973646884602172 0.957092
1588.39598339927 0.972747211137592 0.9605965
1573.2816275841 0.973007737785714 0.9601465
1565.9238713657 0.972587044616868 0.9635775
1576.0286291414 0.972320142525548 0.962165
1586.23334850575 0.972269408239251 0.963732
1594.38253174552 0.971772651254566 0.9649525
1581.21800427994 0.972177943594993 0.9656545
1581.96189673183 0.972481546629455 0.9649215
1568.12870492985 0.973242935368575 0.960713
1515.27366149547 0.974553872622981 0.9573795
1529.04539471164 0.974661912545141 0.957444
1515.52231341511 0.974355167701247 0.958455
1514.09152892563 0.974134752989365 0.956484
1504.47601509068 0.97393121975239 0.9573245
1471.26912854987 0.974322073349203 0.9576085
1479.89010243574 0.973273628047062 0.962393
1490.59380353294 0.972850943997566 0.962079
1489.01896493769 0.973193257707115 0.9598325
1490.37725253896 0.97359907655572 0.9567925
1510.49323878446 0.972574717236631 0.9576955
1516.16114751006 0.97151224643329 0.958711
1473.06969488779 0.972209099857817 0.957323
1476.95388233397 0.971798906784907 0.9592665
1483.98006535543 0.971384085749708 0.956436
1457.71577119096 0.972066669045799 0.957191
1429.02228360626 0.972768484221217 0.9582315
1427.77423060247 0.971794858345573 0.957255
1441.89420406739 0.972433430633902 0.95506
1441.29123680897 0.973118940447845 0.9572575
1409.74170408344 0.974625463598927 0.95559
1416.8861860744 0.973879213452696 0.956501
1389.53512391799 0.975199495309956 0.953639
1411.71036300187 0.974592232738858 0.9558445
1410.47925262345 0.975367585485915 0.9565365
1396.53126494257 0.975518186790157 0.9562345
1374.45185278122 0.976078011699895 0.9526105
1411.8661878719 0.975656348863217 0.9517055
1396.01196712151 0.975092233027714 0.953064
1430.90731484813 0.974894014553005 0.9513585
1454.01411759057 0.974644785314459 0.9522975
1459.89060942953 0.974388726841366 0.9516285
1444.4230293523 0.974462231684899 0.9581665
1454.53623040688 0.973947709581504 0.959927
1448.70667402013 0.973114231414427 0.959218
1455.283705764 0.973820485595405 0.9613585
1477.89380611019 0.972940713701711 0.9609495
1460.04414761198 0.97398338121427 0.9604055
1476.6333162074 0.974057628471669 0.958854
1442.40733060533 0.97463099539932 0.9587275
1428.71684699934 0.974193144901871 0.9580385
1448.69637459458 0.97368248173403 0.9572105
1428.39922607844 0.97417212837808 0.9613545
1410.47882253686 0.974440934786496 0.9616725
1444.96019026246 0.973567478932959 0.9632535
1419.86963780029 0.97306975299944 0.964954
1437.74817023438 0.973763013067048 0.9635565
1474.6144720348 0.973554523715317 0.9665185
1517.50119353319 0.972766090468064 0.9656015
1537.5069287669 0.972441753129659 0.963912
1535.08458647046 0.971586568107453 0.96332
1528.68474374909 0.972088564426095 0.9623865
1520.8109013434 0.970844454678933 0.965821
1494.33628609566 0.97204340622375 0.96639
1473.38534430488 0.972333395341649 0.966486
1489.09157334206 0.973348001856188 0.9664855
1518.5441537034 0.973355580338952 0.967524
1542.00445691381 0.972513246554628 0.968454
1567.54606851484 0.972008233887492 0.9691275
1574.94334558779 0.972475785845029 0.969289
1593.57531535978 0.971734392807281 0.9690835
1624.47566648995 0.971166575059175 0.9701545
1650.64456925534 0.9701881508636 0.9699365
1644.73135113609 0.97021143696244 0.9717795
1640.43514166627 0.970048497411274 0.9732855
1604.21098823756 0.97135724763846 0.9718165
1606.09879853556 0.971203755620189 0.971167
1627.90958829447 0.970448908255089 0.9706815
1656.52977798238 0.970320814372949 0.972502
1693.32574045968 0.9693994477578 0.9735925
1638.46939334776 0.971411561949447 0.970232
1600.4613990268 0.972256741272505 0.969707
1592.85224090464 0.971375140515834 0.970483
1594.26649781391 0.97151561075624 0.972216
1592.24312546557 0.971859507437212 0.971192
1574.55152597747 0.972896084175881 0.969428
1559.38894295234 0.97326203351641 0.966679
1529.71224220704 0.974306117103961 0.9674445
1529.63580784214 0.975125860854365 0.965856
1554.28639162696 0.974845587153266 0.965019
1539.22310921707 0.975210279215839 0.965062
1497.93061045399 0.976163507165797 0.96284
1473.0939171121 0.97638924880808 0.9624485
1493.09400468059 0.976498940927906 0.9590765
1513.34145876883 0.976124358601093 0.958883
1518.40113175559 0.975797072292566 0.9603675
1564.98122222793 0.974870003387429 0.9636425
1558.90565772286 0.975110817593706 0.962398
1553.11572811077 0.975044090901753 0.9635355
1586.44250663224 0.973763887475414 0.964361
1596.8009039132 0.973947117781945 0.963509
1595.72418562999 0.973898926110124 0.9613095
1564.8643128062 0.974612608354691 0.959429
1545.99400942974 0.974854129813382 0.9589955
1524.60495102029 0.975343976156594 0.9547155
1483.49594963492 0.976489538784032 0.9524685
1457.36906488655 0.976899987270951 0.9511945
1480.71610567677 0.976020596059311 0.9525315
1497.1294763167 0.976041421069693 0.9512695
1510.55470717425 0.975624661371203 0.952633
1498.18041325438 0.975737525639748 0.9486975
1494.82642621849 0.975823476393466 0.945501
1499.84443863361 0.976039397285391 0.948393
1497.72521106521 0.975772987785829 0.9508345
1544.12629738715 0.974937097367718 0.946476
1554.8761872389 0.974796317167391 0.9468865
1526.52072980724 0.974916162392524 0.946785
1499.61074803626 0.975423205566601 0.9443815
1510.94555013921 0.974969741483854 0.943007
1483.77272995376 0.976682845863462 0.9380205
1492.94098956945 0.976553484744873 0.9408435
1510.80109512582 0.976401210820702 0.9412675
1488.30915796196 0.976579216978239 0.944818
1506.21169202207 0.976544810174091 0.945632
1507.8574818358 0.976703783698556 0.941016
1519.42306676654 0.976088726016702 0.9430985
1506.52728742991 0.9759957079897 0.947257
1495.12173547332 0.975749939471003 0.9431255
1467.06793738364 0.97643608190161 0.942855
1468.43077220215 0.976443919887599 0.94337
1489.13378248257 0.975617304102568 0.9463455
1506.2778875987 0.975028700382982 0.951603
1515.64259245392 0.975252577862164 0.9469625
1524.82822328432 0.975858400335023 0.9480355
1537.43595001716 0.975226397014934 0.950031
1523.80595659717 0.9756797280086 0.9489345
1494.69807858614 0.976082083860146 0.9484005
1507.82935951471 0.975828613185332 0.9464395
1483.45519823413 0.976198869548863 0.9481145
1513.7094031801 0.975879571996546 0.940909
1520.44529342402 0.976532912733828 0.9397965
1484.40698491663 0.977463464060492 0.938707
1490.41587206504 0.977541719665819 0.942821
1467.95965179676 0.977745232459089 0.9422495
1471.34861525939 0.977530021056796 0.944794
1470.64267243638 0.977337122482288 0.9455475
1450.18305305905 0.97780458390767 0.9437725
1438.82290786872 0.97795077538443 0.9465945
1431.18586008468 0.978382569997814 0.94756
1451.91435778329 0.97771997690379 0.948587
1451.79752817808 0.977529258018018 0.949717
1432.98540178914 0.978015567516255 0.948741
1404.83571921199 0.978943316147231 0.9446775
1393.81811699714 0.978601357738552 0.943954
1391.19255054878 0.978239415105209 0.940896
1414.99019672536 0.977669647309696 0.940301
1437.33103362001 0.976781970025802 0.9395075
1448.58293237343 0.977566396881353 0.9390295
1452.4830656876 0.977365871890175 0.9388275
1450.58536086755 0.97698567709998 0.938386
1454.35841521949 0.976916841665953 0.934836
1423.58183717854 0.978155720046315 0.93045
1445.88018965683 0.977074333180269 0.9368375
1459.30449786076 0.977484157513417 0.935387
1473.89579831316 0.976920311658417 0.9402555
1469.41748870544 0.977112779412695 0.9436395
1444.75363825169 0.977549424376051 0.9460765
1476.31086133004 0.977040719201719 0.9464695
1475.69787998033 0.977168753456048 0.9476705
1471.9138661999 0.97695989142861 0.949309
1489.34378466762 0.976323703309266 0.952458
1499.36890866488 0.975856063150951 0.955988
1503.02180075032 0.975824823866934 0.955749
1501.90115615287 0.975674999873728 0.955713
1502.68005980721 0.975292792148472 0.958438
1510.73239826202 0.975320763679235 0.9577925
1543.01693274065 0.97514223436961 0.9598645
1537.26583764698 0.974922714158083 0.957067
1521.29544579919 0.974520613981516 0.9615055
1533.83393590668 0.973644628578217 0.961979
1509.20334428512 0.973520058646813 0.966551
1492.5882414341 0.973543146434433 0.9651405
1513.14646864176 0.97277447418336 0.9676815
1505.4199223862 0.973411998989499 0.9668665
1512.73579691653 0.973737067048815 0.9681505
1528.09483904373 0.972843755745803 0.9662175
1557.42824349552 0.971762209547495 0.966822
1570.26036190012 0.971223769806638 0.967848
1557.25694296926 0.971606220295917 0.967152
1580.93126066744 0.97119851980426 0.9680505
1596.07891350378 0.971917518098826 0.967731
1597.67371499327 0.972628763572329 0.967129
1590.45305961883 0.972106058265447 0.967521
1610.1641873885 0.971859314898163 0.968132
1629.86333964896 0.971312768536913 0.970041
1645.93237379533 0.971377396763981 0.9675795
1621.17517655099 0.971513117359117 0.9689595
1611.06136514721 0.971844981871999 0.970609
1621.33464674823 0.971374047243397 0.9694345
1642.52549610507 0.970110223361787 0.9721535
1661.02344161621 0.969885668072627 0.9725985
1703.18789512149 0.968811804894322 0.9728975
1691.88376267846 0.969357094059712 0.972969
1699.29903184479 0.969452692233005 0.9729385
1694.50053521081 0.969305188273535 0.9722185
1695.84798185995 0.969521470566472 0.972535
1679.5158122822 0.970262471011203 0.9713315
1659.03369878965 0.971429539420553 0.971948
1653.4593476075 0.970806205715168 0.972534
1614.61853644056 0.97144254090123 0.972901
1611.97870485915 0.971247366511192 0.973852
1600.79094509072 0.971284688231935 0.9735485
1593.54895311994 0.970684811450556 0.972756
1576.83022888207 0.9707267790872 0.9730805
1592.04435481765 0.969682883440626 0.9754855
1558.2089319116 0.97005564860125 0.976021
1545.70577778554 0.97033262384129 0.9747285
1549.1977645097 0.970827646236391 0.9739635
1556.00644951661 0.970216815209234 0.974827
1582.97211253863 0.969937965455648 0.9750735
1564.71576160951 0.97010970414258 0.9755835
1557.27815135521 0.970152796970886 0.9749315
1545.9490291027 0.969648001243286 0.9745975
1508.54455325597 0.970680358515504 0.974197
1503.34453254236 0.970634746528891 0.9745175
1527.83676799943 0.971254952117343 0.9748275
1534.55689794363 0.971992019452013 0.975003
1552.40537067637 0.971854582783105 0.975265
1546.08795573829 0.971879681961175 0.9755165
1518.06166031652 0.972134836188923 0.9758955
1561.38898852043 0.970876367191758 0.977103
1551.97327024146 0.970758644798115 0.9769255
1608.8722575092 0.969958321911672 0.978423
1609.73145846872 0.970162832203319 0.978111
1598.30948506129 0.970400918100176 0.97769
1565.27442256817 0.971484509793847 0.9791165
1514.94210194495 0.972736005078863 0.978273
1497.33927008517 0.973457858242608 0.976662
1522.20539364975 0.973919566159667 0.9765065
1468.13800014715 0.975195241131895 0.975527
1476.77238942308 0.975251777679891 0.974343
1505.64669360991 0.974222682492855 0.9737985
1563.03393505988 0.973050692532347 0.973162
1557.16828833553 0.973831618384282 0.9706105
1585.83156305822 0.973165580650115 0.9701345
1603.58576268821 0.9732319831804 0.9677835
1629.94762361796 0.972574767994615 0.9683185
1623.3285705072 0.972481718296272 0.968612
1638.20542511794 0.972279110592721 0.970755
1673.886354962 0.971235634017381 0.971063
1675.97866398057 0.970848317833302 0.971435
1656.14921326436 0.971381715678446 0.9725135
1623.91325270226 0.971870738010417 0.9696775
1600.10044816978 0.972761617642655 0.969751
1575.24309123347 0.973858957154557 0.9680145
1557.18714400717 0.974028739661087 0.9677875
1569.74693972042 0.97429416646189 0.969873
1561.96615112862 0.974485641260896 0.9689945
1534.38151205127 0.974700568184232 0.9696635
1506.6264107855 0.974980328717015 0.9689015
1542.90066675721 0.973702057483108 0.9704645
1548.93511379529 0.973623983977309 0.9683665
1531.85013015795 0.973393227658338 0.968689
1532.75196000005 0.973977617276349 0.966659
1524.55163680846 0.974503931575126 0.96413
1522.86742192855 0.974049091694194 0.964411
1525.50810960549 0.973257733899715 0.96268
1466.42742959732 0.974736814066467 0.9594715
1476.05870056051 0.975119011619555 0.9613415
1506.49376674538 0.973911220218078 0.95974
1479.86426596389 0.974348218764847 0.9593645
1489.27996458917 0.973931052056597 0.959712
1463.85054299912 0.973983193781365 0.957447
1477.21849288244 0.974216250318936 0.959859
1470.68621209997 0.97458251901699 0.9596145
1433.96792425014 0.974887781076147 0.9574715
1432.72231242236 0.975211045588573 0.9586885
1401.83840730014 0.975221168130632 0.9558845
1440.33330585343 0.974982067364502 0.9581415
1420.90268149377 0.975123127919779 0.957768
1495.41990581929 0.973729229400317 0.9581075
1497.67888967518 0.972997170421862 0.95882
1502.03190250739 0.973360256628711 0.958469
1512.82237109317 0.973511106521904 0.9586505
1512.07882968371 0.973434848322224 0.960103
1504.07009535005 0.973894587301356 0.9579905
1535.24152976073 0.973843665333156 0.960296
1547.90011280404 0.973901056391917 0.961545
1528.95731893086 0.974437191266579 0.9588435
1532.00120130284 0.973868863080015 0.9570795
1570.2510182831 0.973116517871482 0.9614495
1547.18439165608 0.973404731266761 0.9610375
1556.82029202901 0.973559967089127 0.9624075
1564.46610827497 0.973531051857294 0.9618325
1547.01371535755 0.973452113563723 0.9615875
1539.40410987073 0.973733152251755 0.9612605
1522.64683401137 0.973541578254814 0.964329
1534.93496861599 0.973349925577314 0.963725
1566.18199151658 0.972407634757836 0.9618785
1552.10634618622 0.973016539625726 0.9608355
1580.18130916372 0.972482359245399 0.962431
1562.19070551093 0.97356154232749 0.962961
1579.88173345538 0.973170666769945 0.96311
1597.5041404828 0.972970060684813 0.9629665
1591.53585132767 0.973360353691848 0.964598
1595.26827577214 0.973017624280829 0.96522
1573.13867115316 0.973189552119335 0.9643485
1580.16306853132 0.972823109375376 0.96493
1557.99803302169 0.972874629325675 0.9647075
1582.7232732322 0.972785178513228 0.966656
1602.37520086179 0.971591931231536 0.9668335
1584.85134034468 0.971734279139325 0.9666745
1622.78827563729 0.971351397417775 0.9684075
1618.54616122569 0.971383592151547 0.966098
1588.38176346461 0.972165421858921 0.965855
1633.62132619966 0.971295718321587 0.9657975
1590.43900597343 0.972472950241029 0.9662795
1578.20242559233 0.972746215778121 0.9679015
1551.00703023839 0.973428697333296 0.966619
1550.91973571197 0.973931070990675 0.9660185
1538.97499335445 0.974270545319616 0.9652695
1594.22020751153 0.973111192377846 0.9644835
1602.05964599596 0.972898074744627 0.963767
1612.72903235563 0.97287419274594 0.9654555
1562.89404923964 0.973742692918054 0.964247
1538.33750131071 0.974715578026771 0.962847
1532.72888380615 0.975025114052516 0.9645775
1566.07065342997 0.974679308491117 0.966124
1572.28370385854 0.974641927251847 0.9681055
1558.56483105715 0.974936504067279 0.969958
1552.73776245905 0.975327891218321 0.9680225
1527.94939227149 0.975657679180607 0.9673865
1540.19977811054 0.975856305378679 0.968796
1544.19202531137 0.975584421985647 0.9688455
1516.13243801611 0.976196867598083 0.9681455
1505.22735988697 0.976394889854819 0.9693375
1499.92783257613 0.976381658140645 0.9687605
1481.61998918703 0.977009997757952 0.968447
1465.39448480318 0.977598367396813 0.9680535
1442.18634715227 0.97781713105398 0.967785
1419.48184729327 0.978510636591736 0.9690905
1408.80326396369 0.97824778244496 0.969467
1423.79314147471 0.977476452629946 0.9709755
1438.37811594515 0.977153684058233 0.972429
1440.22019747446 0.976703977499344 0.9719045
1399.51656360581 0.9769482473039 0.971168
1404.83184005806 0.977541231317002 0.971238
1431.88478626033 0.976847971464093 0.970717
1457.48878557207 0.976368826354516 0.970137
1456.56986633155 0.977248244212192 0.970346
1419.33605849614 0.977948311324037 0.9690955
1429.61252523854 0.977995333035772 0.9705495
1424.9278141509 0.977695506677116 0.9704955
1433.81555127144 0.977640057868592 0.969857
1441.56785691529 0.976823627913744 0.9710015
1455.51276194627 0.976221387458081 0.9705465
1435.60818158053 0.976973816103043 0.970661
1439.43641504686 0.976342644866326 0.972426
1442.83585246198 0.976126642008975 0.9722675
1439.32903679097 0.976014211588093 0.972857
1462.89627406889 0.975372836804877 0.973235
1481.99090268299 0.975011438579137 0.9748305
1497.34345670545 0.974727338341873 0.974771
1523.68669206107 0.973181183791385 0.974899
1520.8830658189 0.97344511191618 0.974245
1543.66286210367 0.97277435777504 0.9751485
1548.89468640742 0.972051541095033 0.9763425
1550.88575136728 0.972474613965934 0.9755215
1542.06009205009 0.971835058209743 0.975468
1521.67413053079 0.972615673114466 0.973873
1525.77533843677 0.972248506222277 0.974286
1482.25442335832 0.972924968410061 0.974355
1444.40951388693 0.972518003288926 0.9746445
1472.55965759538 0.973134593980211 0.9747785
1472.00969259011 0.972711294672969 0.974386
1484.49535983856 0.972251803207143 0.9760615
1499.16986406767 0.971996319291322 0.976124
1503.57191047455 0.972262779901125 0.976038
1513.79364229047 0.972446493794502 0.9768395
1499.19966543195 0.973040713181004 0.976796
1494.75247587304 0.973235965754317 0.9761485
1505.47610701618 0.972940587734439 0.9756035
1457.54224358602 0.9735616443353 0.9746345
1449.60608656539 0.974115805083998 0.9735135
1413.68953529437 0.975410314560793 0.9737
1420.8458788011 0.975459141128595 0.9739635
1393.42230297122 0.975889174740577 0.9742665
1388.07692606013 0.976389041314326 0.9734325
1392.15395448257 0.975675709197255 0.9729415
1385.9668479001 0.97604554692961 0.9728305
1407.4940049479 0.974979429308688 0.97377
1455.70789073832 0.973598449041494 0.974949
1464.4927329527 0.973284837587715 0.9745955
1501.36641477997 0.973295284076188 0.974882
1530.62964004193 0.972816577997193 0.974369
1543.37200247129 0.971721876735802 0.9742105
1505.92897596929 0.972429551137405 0.9733585
1485.42497262516 0.973195104416155 0.9730525
1472.35411004134 0.972672182220893 0.9735905
1459.62403506285 0.973687952016796 0.972816
1443.18638903808 0.974054793416183 0.972299
1476.27655109053 0.973646430735715 0.971412
1456.57336996589 0.974014383997457 0.9710295
1500.31857237688 0.973679852770504 0.9711075
1514.95127567481 0.972550201949047 0.97085
1513.75648895201 0.97203103388097 0.971752
1524.20278978971 0.972029128100511 0.9718335
1574.83761348039 0.970243453940434 0.9720625
1576.71908291021 0.970716565959997 0.9717045
1580.3078055239 0.970051720419833 0.972299
1578.0096161339 0.970239474869808 0.9725585
1624.25402513211 0.969310711548071 0.9736335
1660.79769428032 0.969238080977999 0.9731505
1643.34546190617 0.969290953222685 0.974313
1629.82211590145 0.969474417173744 0.973384
1635.49596310979 0.969391085530813 0.9731665
1635.91697030904 0.96954589894471 0.973906
1627.64844528997 0.970006930605852 0.972723
1598.74764586352 0.970301468339583 0.973273
1574.56509684582 0.971750392419438 0.9715855
1560.72404079283 0.97193339071936 0.9709375
1540.62501121972 0.972314573475766 0.9711395
1531.90381869014 0.972611566207298 0.971006
1568.35505829466 0.971589573255974 0.9724525
1518.81560735856 0.972622491829924 0.972239
1512.47460988369 0.973121774222683 0.9721175
1540.61158251046 0.972622508324333 0.972808
1537.92288237118 0.972868942869906 0.9713345
1553.97418090191 0.972387838484302 0.9710555
1578.07695630495 0.972062283558612 0.9718535
1574.61911513986 0.971923294924341 0.972982
1568.15021222749 0.972039734218072 0.971749
1564.92473330975 0.972600682142161 0.9712675
1549.52662927715 0.973311365255081 0.9699385
1538.15856922503 0.973559663736249 0.9698665
1549.60809457319 0.972961672799637 0.969265
1555.23925657616 0.971944526419124 0.96973
1533.43530882055 0.97279386217346 0.968474
1534.73068255556 0.972534050621752 0.966801
1532.18640295096 0.972233415065859 0.965779
1526.01261379469 0.972574868447633 0.965588
1526.40893482627 0.972846399501928 0.966661
1523.38711311443 0.973169722831007 0.966965
1531.5366845674 0.972581332870036 0.966234
1543.66254137353 0.97282513462845 0.9649105
1548.7091385801 0.973015533281925 0.9636225
1537.45242514793 0.973512004772893 0.9644415
1504.61519384864 0.97437670007056 0.9638445
1511.14664873135 0.974103362590155 0.961489
1481.65462712611 0.974900032919396 0.9593955
1510.55423739434 0.973906740419089 0.961696
1552.96526083883 0.973334313091262 0.961413
1544.07326978659 0.973248941204016 0.961135
1550.15371804414 0.972468644796626 0.9621185
1588.02440650105 0.972243737311383 0.9640445
1587.86529402216 0.972906430643864 0.9632215
1624.95273562008 0.972163367334479 0.964565
1663.17501693367 0.971335463371996 0.9659715
1649.30850084871 0.971285090664237 0.9640225
1666.68439317334 0.971433154297787 0.963475
1669.33373669681 0.97122367486862 0.9620995
1659.51727739409 0.971356067665001 0.9604725
1623.70264330914 0.972207395283083 0.958774
1630.70870118427 0.971461175444892 0.959566
1644.01339721455 0.971379096800927 0.9611745
1684.61836107846 0.970281687752336 0.960369
1651.95790843676 0.971319740908473 0.9577185
1644.90453487313 0.971340801867783 0.9578415
1624.79196656523 0.971347958143648 0.9592305
1607.37836664014 0.971614434513171 0.961064
1571.5368153136 0.973011735141066 0.957527
1580.77539233906 0.972391652058975 0.961355
1547.3354421817 0.972889837852759 0.961571
1547.11086486379 0.972886403236616 0.9609175
1560.95778726378 0.972798589517653 0.96167
1574.40245569878 0.97268101566961 0.961653
1549.59434191712 0.973563876711317 0.961783
1519.13904852691 0.974296448155466 0.961497
1490.52488684381 0.975241777482017 0.9615315
1516.56576173159 0.974882230855868 0.963238
1506.96456844541 0.974358461212724 0.964789
1540.90676216828 0.973481770582264 0.9650215
1572.26077785037 0.972394656072052 0.9684215
1575.95299359177 0.971848375850705 0.967629
1593.23644729117 0.971814440917705 0.9674495
1572.20008654171 0.972488890788714 0.9639245
1553.363567437 0.97319022488574 0.962825
1577.46907623948 0.97240212394841 0.964038
1584.67336187169 0.972788039469209 0.962058
1568.8554511414 0.973180595160521 0.9608455
1554.26264958322 0.972981597420864 0.959791
1514.8913971373 0.974162798142039 0.958628
1531.4204517078 0.973827432340683 0.9602495
1523.33410961625 0.973788278836792 0.9588625
1531.14469157705 0.973339161706917 0.9558215
1529.63054161986 0.972737889885521 0.956926
1540.28652994823 0.972530662044535 0.957475
1547.24528070595 0.972431007582109 0.9583685
1557.66535934439 0.972050168756236 0.9590435
1528.7462076493 0.973015787470761 0.956623
1564.57449697924 0.972453255066713 0.9598105
1553.47573252105 0.972857105577443 0.959312
1554.73283244203 0.973364804170802 0.9619345
1559.23122200749 0.972845701301156 0.9607475
1548.47023006707 0.972924817527018 0.96119
1513.4144085903 0.972989506968903 0.9584655
1540.87065425229 0.972372537471395 0.95907
1587.03774257674 0.971786652988797 0.958454
1554.44633056531 0.972368399282577 0.9557
1561.07228197839 0.972281691380869 0.9544045
1585.00287323682 0.971675873968146 0.9547315
1616.19440345109 0.970905414956179 0.9542745
1638.25768139082 0.970922684141167 0.9537165
1617.12644600411 0.971044618799217 0.952574
1632.25977480269 0.970827841922373 0.9536865
1646.54175494985 0.970294132811131 0.9557685
1603.70415694658 0.971183602044194 0.9532655
1592.63608892603 0.971822012478297 0.9529825
1584.31451045505 0.972181961345692 0.9500415
1575.15877384237 0.973217049613797 0.950329
1573.46221514097 0.973208348170991 0.950207
1567.8154116785 0.97284275281136 0.9514825
1573.66637867896 0.973150033670557 0.952416
1590.66776986228 0.972553929123115 0.9531585
1585.53709282612 0.972686480517113 0.949374
1578.47642007308 0.972286837942641 0.9499555
1597.22614816359 0.972467615625087 0.950725
1573.72781389747 0.972222332886672 0.9537335
1577.36356599205 0.972186688281572 0.9559525
1596.10551822009 0.971132384393826 0.9551885
1606.3600492998 0.970837985684504 0.955677
1634.91229003686 0.969140389055392 0.958926
1660.08870414901 0.969554401635267 0.9571685
1695.29723761659 0.968255204050904 0.958712
1685.0706693954 0.96855952283707 0.9563625
1643.17477615544 0.970040426903232 0.9539925
1656.50578917352 0.970178037987338 0.952145
1659.05901940543 0.970344998776455 0.9537945
1583.4386675503 0.97249412336069 0.9537245
1549.77410265961 0.973153097539937 0.9533075
1571.57348798104 0.973190669871364 0.952576
1540.91755718212 0.973835794420206 0.9478975
1500.23935691859 0.974629711758136 0.948416
1506.09554656832 0.97473026096789 0.94854
1518.42862835932 0.974532729455393 0.9481235
1475.77467331809 0.97569586456627 0.9487225
1481.48971212268 0.975682363724676 0.948262
1510.77611325105 0.97532780226955 0.9500285
1543.07272110992 0.974535641920079 0.9537155
1564.88611128724 0.9739839272192 0.9557785
1551.42670860599 0.97426319362212 0.954123
1549.2445799142 0.974666687429677 0.952641
1500.63577691001 0.975691441787604 0.95111
1474.30369561449 0.976254723257466 0.9505985
1492.20286993067 0.975723421221867 0.9534815
1516.42714078098 0.975146868782846 0.9559145
1514.08352347142 0.975616578894008 0.9543565
1512.67841683817 0.975883837113666 0.9516695
1514.8999198375 0.975665240697505 0.950181
1564.31180324426 0.974806980238001 0.952933
1568.62015480642 0.974515606208122 0.9513335
1550.74718353023 0.974404277997303 0.9521155
1561.12546846586 0.974771102753974 0.947829
1587.33884626209 0.974306990876187 0.9461935
1597.36154003452 0.974043396638733 0.94855
1586.84107810496 0.974347798845584 0.9456415
1567.80560738066 0.974912280047841 0.945733
1609.74816814522 0.973549650454191 0.9525515
1599.5972465131 0.974007942901308 0.954977
1574.41844191848 0.974462576355114 0.956604
1566.49811899153 0.975274141254973 0.9576555
1577.97277779945 0.974879722846331 0.9575735
1625.0816150281 0.973992706417443 0.9611285
1632.18386925444 0.973343709135807 0.959196
1588.70024192518 0.974323276406853 0.9568135
1594.76500804249 0.974083055318607 0.957668
1604.01048167012 0.973908471876218 0.9577585
1551.50177240398 0.974797788749677 0.958203
1545.16313212315 0.974953250549309 0.959274
1578.9298190245 0.974148225409668 0.9596675
1537.11250380944 0.97592338405179 0.9557845
1509.92481659108 0.976981572028626 0.9555125
1539.22483424079 0.976580652838672 0.9578115
1509.3155293769 0.977373781937487 0.9584655
1521.47478041095 0.976892754689889 0.958256
1559.43916862529 0.975595556452958 0.960718
1531.17828853142 0.976518141887423 0.9581385
1538.7891490195 0.976351606953078 0.9579145
1509.42047526336 0.976840589633345 0.9590465
1534.39757664483 0.976357955771844 0.959296
1535.0624754029 0.976420881636349 0.9585025
1539.80733005166 0.976688292281716 0.9588135
1526.72909755602 0.976972608056295 0.9587145
1554.46792668324 0.976341840245217 0.9591855
1568.43609866286 0.975774604505378 0.958369
1580.88995100438 0.975417499850463 0.9595825
1582.8933208283 0.975419109671249 0.957548
1565.07572187907 0.975858696078249 0.955788
1518.27224447825 0.977070211468188 0.954946
1514.90408960734 0.977005404007114 0.951995
1497.32831504484 0.977606587341507 0.9507295
1501.60401495248 0.977714422052577 0.953596
1505.49076641973 0.977769612353518 0.9532725
1516.22111422071 0.977322683470419 0.955061
1490.40472690196 0.977697910319387 0.9565445
1492.14672155401 0.977381389443184 0.9561235
1480.95948501037 0.97765165151843 0.9541695
1479.62594281439 0.977624704634918 0.9513815
1490.21608675497 0.977109917570442 0.952875
1531.98994962787 0.97592496494637 0.9555745
1514.54976806648 0.976909369333176 0.954015
1523.13930105177 0.976484033391251 0.9559455
1506.3533179212 0.976429241718466 0.954078
1505.67781180105 0.976470126869122 0.9503425
1540.60554622152 0.975865723696612 0.9484225
1535.29796242737 0.976059564042328 0.946126
1525.40299815742 0.976294774355041 0.948336
1535.37796747744 0.97575227994753 0.950008
1575.14009498145 0.974879067621331 0.951259
1597.68746297949 0.974624382083813 0.9510195
1597.9843020933 0.974265184861184 0.9485405
1579.93940610423 0.97455927399945 0.9438115
1575.34932761898 0.974788525886347 0.942769
1561.26552850326 0.975218696258549 0.9390735
1548.64632060729 0.975306647071299 0.9369095
1535.27638641023 0.975065040223733 0.938338
1557.72801693325 0.974664244089375 0.9363625
1554.90974841332 0.974469236518361 0.941263
1578.26000101441 0.973702306169452 0.943912
1534.95239218949 0.974645216282108 0.943992
1545.50514842367 0.974768590010594 0.944898
1531.65833554207 0.974934922756185 0.9465375
1536.69663406441 0.974670608626833 0.944075
1539.04689716847 0.974857426248187 0.9440245
1507.68705443034 0.975240510712238 0.94201
1511.144436728 0.975411019801972 0.9429705
1439.06692140167 0.977773118034368 0.938404
1430.60158339003 0.978077265091259 0.936094
1432.39949435126 0.978055505360711 0.9342315
1437.57713299781 0.977593043797003 0.9380095
1451.92936669648 0.976955111256212 0.9372685
1480.31091740379 0.976955739267331 0.9410235
1482.34572111396 0.976590569166376 0.941519
1432.57159849999 0.977359475495478 0.94159
1448.44098721477 0.977345512113085 0.939806
1413.90528644128 0.978319706583735 0.9336735
1413.83096762034 0.978226724581215 0.933492
1393.86513441207 0.978697912974041 0.9311845
1381.43473112785 0.979045341070013 0.9290535
1388.60583505733 0.978760204609884 0.9310415
1387.69327519073 0.978148091530866 0.936488
1427.93556012456 0.977735769341154 0.9394675
1440.25747296965 0.977745445081611 0.9406825
1429.82119929991 0.977783751292361 0.9392015
1450.70188356677 0.977365748939756 0.9387015
1425.83091732497 0.977736506094896 0.9364415
1440.92232819674 0.977358517216096 0.9440605
1464.91601424416 0.977095902894838 0.947939
1467.8912790904 0.976903425217209 0.948396
1468.74535446853 0.977021100001951 0.9481845
1441.45839689954 0.977759626672268 0.943666
1473.73868074356 0.976911538336034 0.9464395
1469.53550200125 0.976803397949735 0.9461865
1465.93313690754 0.976957284399332 0.945203
1459.88044911077 0.976967471353023 0.9474505
1452.07273063181 0.976872162480284 0.945253
1491.54074423802 0.97626439590656 0.9455955
1501.89316047348 0.97607778842416 0.943428
1509.71803585002 0.975507927952128 0.9413275
1520.47155794962 0.974861214178165 0.9435425
1459.3561615817 0.976093677586886 0.934297
1483.95828328654 0.975932451124629 0.936243
1495.85957697433 0.975697779928406 0.934208
1478.50533890123 0.975861297913462 0.937584
1505.09732753278 0.975027847305187 0.9399215
1522.78481549225 0.974718251562169 0.938498
1543.89716733638 0.974529067528278 0.9373925
1545.26700902675 0.974258706664296 0.94002
1532.64233609983 0.973681667814437 0.9413955
1586.39889713677 0.972714458871351 0.944433
1595.86420505871 0.97219019332923 0.945803
1573.42924637769 0.972814370603823 0.944019
1537.31097158547 0.974538174607169 0.9382825
1577.14069720519 0.973030554842161 0.943641
1564.71979057528 0.973051565200474 0.9415735
1583.36278126569 0.97272097745613 0.9400815
1573.93333245553 0.973229457436593 0.939539
1597.20135889421 0.97244383677947 0.942057
1612.01017480111 0.972023408425659 0.943516
1583.27082031576 0.973094072447596 0.9409285
1619.83858097788 0.972442068925464 0.946135
1580.24741289459 0.973786673520053 0.9416695
1610.49478794468 0.973043005879616 0.942855
1576.68074383368 0.973814511915112 0.9441785
1554.68227152001 0.974678664946803 0.9429785
1536.23051166375 0.975217017497903 0.941126
1575.79270625014 0.974521178732598 0.9452775
1586.63654223737 0.974190811726457 0.9475835
1591.12570563992 0.973888230290408 0.945838
1622.26409517719 0.973470381421925 0.943618
1598.24808010795 0.97412196072041 0.937987
1586.61505765213 0.974438882156327 0.9400045
1579.17293837828 0.974178337401586 0.9408365
1586.33464130348 0.97401320779149 0.9400705
1562.00731678714 0.97438585943399 0.937338
1589.61635084513 0.973978222542945 0.937092
1594.83617752865 0.973593412263529 0.9377335
1580.51842838418 0.974060015258142 0.937064
1594.45540113093 0.973952278448901 0.9377965
1592.5177157141 0.974077474421199 0.9367515
1601.55646736905 0.974098960444109 0.9304735
1598.29324780044 0.974002790135082 0.9339675
1592.6230347274 0.974729148780972 0.9346155
1582.70224156896 0.974994007290637 0.9349545
1582.18053925265 0.975388822365471 0.932618
1606.08078800179 0.974569028183597 0.9373445
1565.16608791667 0.975208924032388 0.9347675
1551.92718240402 0.97533872904521 0.9352765
1541.31379991003 0.975151230651488 0.933798
1517.87683340928 0.975452693694296 0.934331
1493.59297974142 0.976012885571199 0.9353655
1499.73642949585 0.976115101243941 0.9291845
1487.9295484219 0.976625820166727 0.926794
1489.93606185385 0.97640835162346 0.921729
1448.56100364363 0.977486239320838 0.91579
1449.00739495042 0.976820017845022 0.91697
1454.60641152106 0.977245022742464 0.911491
1459.88239486217 0.977083797375898 0.9057245
1463.99975097203 0.977284957434186 0.9074355
1456.79611032028 0.977699272976999 0.9027825
1431.74696777882 0.977851825291453 0.9052455
1441.95369945386 0.977699773522269 0.9038125
1421.1525679442 0.978199951475086 0.905776
1397.47271359896 0.97884778100815 0.9010345
1391.33537162787 0.979199769809871 0.898539
1409.79247781202 0.978698569344717 0.902703
1369.38042229562 0.979510793778545 0.903292
1369.38250659283 0.979615865881127 0.898037
1379.22901179975 0.979347485562847 0.8970615
1404.49868112366 0.978832643507557 0.89787
1413.00045341679 0.978609317841214 0.8974105
1423.54412022472 0.978296203131359 0.9002545
1421.959156893 0.978131127823362 0.9034095
1404.74373875704 0.97863549932215 0.898548
1396.4853602508 0.979043000992168 0.892873
1435.2675436879 0.978118811064848 0.897983
1426.53816052313 0.977859490170893 0.8949315
1446.31784118931 0.976087725662257 0.894881
1381.28562747611 0.977664415666844 0.8837585
1368.70189980665 0.977488816273721 0.8861305
1327.9648704989 0.977933759755224 0.8826175
1322.51324512032 0.977596609088597 0.8853285
1333.41203088362 0.977379112578805 0.8855075
1314.46393888219 0.977289148897572 0.88542
1306.98582017076 0.978112272373329 0.8796515
1303.48654390744 0.978676083184266 0.8822435
1270.42423328503 0.979072226068187 0.882206
1293.16012167889 0.978724610093949 0.8838105
1283.15835452701 0.978813125889476 0.8846145
1298.47009636804 0.978224249602392 0.889013
1291.3149576857 0.978214588781668 0.893301
1297.76845778088 0.977107933749729 0.8970255
1305.13970623081 0.978484196144865 0.8969515
1305.35380697092 0.978652282296495 0.892041
1323.85442947312 0.978556446758228 0.897386
1321.98024621753 0.978689240286387 0.899315
1297.53376666396 0.979158715884691 0.898579
1298.43223861403 0.979392552525832 0.894265
1316.12437957795 0.97876702859017 0.897995
1339.41092824328 0.977773409314352 0.9017395
1350.97321133729 0.97781100448017 0.9033825
1354.19226118818 0.978382073024823 0.906634
1342.46637555256 0.979169840281212 0.9029695
1330.56276042296 0.979458442566477 0.8982275
1326.93172054758 0.979188159116169 0.900465
1331.0266323767 0.979063183092533 0.9056205
1343.56833216896 0.978650669943445 0.9051635
1376.85078533437 0.978029478014625 0.906721
1366.57156872379 0.978531883635912 0.902482
1346.06563662511 0.979107618085002 0.8926855
1330.72612756109 0.979507724795197 0.8980485
1345.31354604725 0.979691754184003 0.9046525
1346.74781508095 0.979881714204601 0.906366
1362.55327761066 0.979428491418856 0.90623
1366.19162063705 0.979690496421462 0.9053715
1366.3217921718 0.979821988529916 0.9040565
1341.23471782981 0.98040398899457 0.902335
1369.25245783158 0.979682338664376 0.903614
1385.00586042109 0.978938126334331 0.9046575
1370.27633475785 0.979471510420399 0.9034795
1377.15384851995 0.979504881069072 0.904968
1392.23804482017 0.979183729329039 0.90386
1372.12068544936 0.979435449439432 0.9020785
1386.62809467441 0.978856063633453 0.9053875
1399.26183414103 0.978879585169399 0.909566
1400.45827524567 0.978990142988609 0.9121905
1384.82566576366 0.979450876124585 0.914754
1417.42726869615 0.978511155370505 0.917812
1429.2962688504 0.978152146584513 0.917431
1405.57374795474 0.978753496768219 0.916522
1372.09666212524 0.979285840684971 0.91512
1394.83570552699 0.978983306996841 0.9172145
1410.56723410617 0.978621631330078 0.9213865
1410.58406754002 0.978459357939288 0.9209575
1427.22423742226 0.978287589966213 0.9217745
1415.60853335115 0.97879452849981 0.9191005
1428.34829621731 0.978351194671667 0.9235555
1441.27881109166 0.978169456494629 0.9207845
1451.71369661775 0.978026191413994 0.921128
1453.52039635129 0.977873704483755 0.9196025
1507.56697793912 0.976620049070005 0.924234
1527.81808483532 0.976085321840031 0.927707
1507.95941501979 0.976427350181713 0.924902
1498.93071908419 0.976646976243478 0.927031
1506.13402826526 0.976549747810379 0.9256995
1490.06552380602 0.976906666621672 0.926975
1514.95328910397 0.976725942498362 0.9272495
1480.68519141586 0.977468315291536 0.929148
1465.18687326864 0.977460589056936 0.931744
1490.65831234126 0.977258884884645 0.9300605
1475.24899850033 0.977502727395658 0.9275365
1450.54717210719 0.978053706817503 0.92647
1446.18978660347 0.97824484877494 0.9247275
1416.96869927102 0.978987693782599 0.9236935
1421.20035347077 0.978917921068663 0.924532
1417.56025457503 0.978931459516213 0.9236205
1412.05219829575 0.97913051608007 0.922162
1399.70668758708 0.979123167511346 0.921784
1380.0066815308 0.979193984766234 0.9238095
1401.9643464408 0.978787593706018 0.923661
1435.18953876259 0.978202354166846 0.9275075
1411.02793023094 0.978427026357332 0.928389
1419.41529280484 0.978058578067972 0.9308445
1439.78710453597 0.977518317421611 0.92965
1462.06001592315 0.977016834179228 0.9302245
1490.36886977459 0.976829448386742 0.9325265
1504.07849292271 0.976587153395697 0.933673
1478.89684681074 0.977351144377956 0.932798
1495.12992089787 0.976675353997149 0.937362
1485.29033777248 0.97703288439904 0.9335975
1492.98854882737 0.976907337071293 0.9329685
1513.23407451927 0.976476541273732 0.932358
1457.04846767461 0.978098878225647 0.9253255
1477.37282926553 0.977669610185268 0.9273195
1494.8412242426 0.977043457024025 0.9294795
1487.21559130026 0.977245807492537 0.926371
1489.29831363298 0.976996250726688 0.922412
1490.33307700775 0.976826902698418 0.9247505
1487.08274564135 0.976485248427727 0.9277225
1483.06928749212 0.976484939376877 0.9301145
1491.98829203364 0.976667724680493 0.927677
1530.48676842064 0.976064463653264 0.9298605
1520.34635060869 0.976433268242795 0.9335825
1496.53950104521 0.976342150896165 0.931888
1491.40521385523 0.976139793985866 0.9277605
1500.5200000613 0.975455468123096 0.92859
1521.04590523856 0.975069824835616 0.9296395
1473.52939482552 0.975906790272279 0.9315805
1412.48247589293 0.977944474921238 0.927705
1397.07787537619 0.9782249497244 0.9261005
1379.81264845076 0.978529363130606 0.9222315
1390.40126271242 0.97821749242247 0.924474
1377.27363243649 0.978766125420006 0.9221455
1342.02123217606 0.979362340480114 0.9171215
1348.17924827541 0.979860306725597 0.9190435
1344.71640121495 0.980175216990783 0.9177995
1356.44451894753 0.979781830943918 0.9191115
1352.05980535829 0.979786706734413 0.9195305
1335.66145202201 0.979800282265628 0.9180125
1356.40126294858 0.979322814725952 0.924124
1347.38716742248 0.979535904280678 0.9265875
1331.42137662384 0.979171467369486 0.9290955
1360.00708710682 0.97829491901739 0.9328105
1350.96970260648 0.977901117381527 0.9303595
1350.83800694507 0.978201870479506 0.929964
1368.37455529775 0.97724020808932 0.9324175
1374.76556326266 0.976285125595965 0.9341155
1354.2432769646 0.976674605286815 0.9320605
1381.90932738615 0.975765019832684 0.9349055
1378.21421598372 0.975522120250437 0.934438
1322.35335618238 0.976813237533071 0.93342
1302.93209530742 0.976903471430292 0.933162
1295.32581555337 0.976399581779188 0.935408
1293.61110772638 0.976759337745824 0.9356205
1296.50781869379 0.976819843789135 0.934892
1285.01634129231 0.977280250237772 0.9292795
1312.65428892861 0.97657024857819 0.9310105
1260.24299930797 0.976869905929364 0.9280145
1275.26125776101 0.976827448141221 0.924732
1274.59046859822 0.976891968106832 0.918663
1280.47257208949 0.976702719250236 0.92177
1290.76237440573 0.976035648815222 0.9234415
1254.19269627441 0.976483731954739 0.916659
1244.06709079299 0.97693433382612 0.9085945
1230.97022468751 0.977802745700897 0.9043815
1257.78976497206 0.977870608317089 0.9068995
1284.15603815288 0.977792632001981 0.905804
1270.8256276899 0.977893439256704 0.903032
1270.74404015147 0.978179003088244 0.900259
1296.64689082579 0.977536129784827 0.9056015
1309.01515744652 0.978143760334706 0.9056315
1305.56630451043 0.977419674391481 0.908098
1277.60220851585 0.977792497631196 0.905159
1304.08060322573 0.977259068144884 0.909109
1294.80355220896 0.977565149799848 0.911442
1259.49261299144 0.978411258738927 0.9077335
1286.80953025258 0.977683843594121 0.9122105
1338.59922112807 0.976900442971781 0.9081195
1360.54671873193 0.9768004354563 0.909257
1377.82958186647 0.976245752412962 0.9007405
1387.0014320161 0.976038893747881 0.899939
1385.53022891207 0.975187870772158 0.900198
1400.91035819851 0.974895959330742 0.895539
1434.02217786039 0.974743909088004 0.897649
1407.16404940524 0.97569804751617 0.8950415
1402.44216220356 0.976135367400033 0.899529
1394.07034275266 0.976809182347905 0.8990065
1389.06218336821 0.976658551567423 0.8966835
1362.85372811119 0.976961100714346 0.897263
1349.84714493683 0.977795239751016 0.895232
1373.20249199207 0.977047716289088 0.899564
1351.0428599125 0.976701342829318 0.9004485
1333.09479388886 0.97704313693384 0.896796
1324.43184871494 0.977088554398754 0.8991555
1332.554756904 0.977077912594828 0.9037025
1326.28579287053 0.977431159424604 0.898487
1324.70246473574 0.977229767437441 0.90417
1316.36448801122 0.976630100653093 0.9058995
1312.49834605263 0.97679667266889 0.902457
1333.59701714728 0.976507245041142 0.9046755
1335.36852695952 0.976726924359919 0.911073
1344.28068423252 0.976774613850865 0.9113305
1359.70139538456 0.976891874959324 0.906532
1367.85525166852 0.976729160378319 0.898091
1398.2352362758 0.975998947639732 0.9034845
1381.62166130388 0.976312546474631 0.9057405
1397.03227333779 0.975161582113255 0.907638
1426.65031402531 0.974500858548901 0.9120025
1387.63089452168 0.97566480684708 0.905683
1388.7247451762 0.975386555097201 0.9045635
1387.4716912641 0.976273330113519 0.9043755
1380.10315328436 0.976112988000768 0.9046565
1383.26036329226 0.975829881234159 0.9046005
1385.66497315912 0.975898179173107 0.9060555
1389.31885718859 0.975869234020903 0.9036095
1416.08410271497 0.976147706781343 0.9035285
1426.1576136862 0.97627298778784 0.9050625
1448.77448633238 0.975329539655248 0.905195
1473.65154694527 0.974945894264068 0.900482
1483.19923580323 0.974693767384786 0.9054995
1436.65365213652 0.975329279111323 0.904484
1437.28559215543 0.975387844140782 0.9031745
1448.65479859989 0.975314972109125 0.8996975
1454.2504868291 0.97465136372055 0.909917
1432.3974978146 0.975522482341723 0.90775
1398.25205403962 0.977364576106701 0.905442
1432.64945482444 0.976151525405923 0.911617
1412.82495964605 0.976811608767091 0.9058745
1454.57440388308 0.975852812230186 0.9080165
1460.26607132192 0.976115997438707 0.910815
1493.60272495461 0.97607730650984 0.9222755
1488.8460107772 0.976041137663554 0.9266135
1513.40935536124 0.97596147759539 0.930138
1501.42195964679 0.976311908208362 0.929559
1500.90012843835 0.976456436607042 0.9345845
1485.20963287715 0.976688074905851 0.9361545
1491.92608728085 0.976884512154747 0.932966
1480.42596536826 0.977300048208976 0.9345935
1483.53119169716 0.976948312748207 0.94051
1489.13097110187 0.97694011722908 0.9389685
1480.55120899441 0.977239416738629 0.9324535
1457.54760111749 0.977218802248809 0.9362785
1449.65737327296 0.97743127007872 0.935985
1439.69216861133 0.977612570215954 0.937316
1437.52991082556 0.977575611202703 0.933642
1400.6775774593 0.977967274886717 0.932464
1386.18287568075 0.978464583401925 0.934568
1371.21347472546 0.978760080133754 0.9344395
1342.500718335 0.978843796002344 0.934902
1322.84522224262 0.978870617625683 0.9359325
1352.74328511087 0.977980231617493 0.9403895
1388.4595080586 0.977612520183971 0.9446995
1370.14508543246 0.978343843228829 0.945758
1357.69788934646 0.97910648728125 0.9429955
1362.10857920403 0.979040112768965 0.9422605
1364.11894684406 0.978973810803048 0.9422675
1391.63625858552 0.978422774220206 0.9397475
1383.67397273363 0.978521953535497 0.9393345
1409.39049775657 0.978159559671592 0.9382695
1411.46552902387 0.977824615310901 0.942335
1406.47162448512 0.978040057667121 0.9416135
1429.39778634846 0.97779302279777 0.950892
1426.93039609464 0.97753139944613 0.9478235
1434.41021031823 0.977124040285114 0.9466445
1431.39369648873 0.977380493968139 0.9488675
1465.87605972298 0.976031996377024 0.952611
1459.19851122832 0.97611042829407 0.9465945
1474.63570743524 0.975195143024242 0.9490695
1477.07358366565 0.976124915726573 0.9505085
1452.45541995889 0.976625885845357 0.9483125
1433.56614851633 0.97761792787862 0.9459545
1431.45208404902 0.977672485346914 0.9495625
1433.5315174737 0.977630680903299 0.9507635
1427.43290835161 0.977730054580561 0.9502345
1438.88174759987 0.977306285179285 0.952172
1437.05755065527 0.977567484112791 0.9515145
1437.68397215175 0.977606701588313 0.950201
1410.70038329172 0.978233283689968 0.9521635
1398.34534113585 0.978634747819311 0.9518515
1424.15775110383 0.978515213192651 0.9575525
1441.18211744085 0.978155725933652 0.957725
1456.91652905639 0.977653811172358 0.958585
1446.48129987066 0.977834575870384 0.960889
1404.49407978245 0.97854595825207 0.960336
1433.60169775313 0.977785886819126 0.962852
1430.37592511521 0.977838362965598 0.962052
1428.12927025473 0.977772216117117 0.964458
1413.27816255106 0.97819204040679 0.962849
1433.47700857943 0.977640427225664 0.9629405
1449.44656831819 0.976846439881129 0.964443
1463.95575355115 0.976063264185152 0.9627915
1453.47963596162 0.976701674072336 0.961849
1438.1035091666 0.976681902253547 0.961536
1425.85204791819 0.976692739244687 0.9594845
1424.72278243111 0.976839771114758 0.958236
1441.35976730826 0.977478251380364 0.958676
1444.5292244162 0.977354010850225 0.9572305
1453.85381442584 0.976851834157521 0.959708
1424.04512553884 0.977495649328112 0.9570135
1441.91776180824 0.977616000777618 0.959203
1449.14976710851 0.977476893887909 0.9584125
1450.08933884105 0.977282534036049 0.958853
1425.83371954689 0.977650225287713 0.957804
1434.90943472238 0.977308662720854 0.9588505
1411.77452977361 0.97712822484691 0.96072
1411.03541764767 0.976993310507607 0.960919
1425.24057255155 0.976669612525687 0.9592175
1425.45430171496 0.976471455788851 0.957088
1462.49375708129 0.976747183681247 0.9593015
1468.73692238754 0.976827277444834 0.9626015
1473.96719652431 0.97705698053732 0.961007
1475.02046901233 0.977031047806887 0.962588
1461.82797639965 0.976838439466906 0.965245
1435.88523749593 0.977255507109324 0.965855
1412.70943265955 0.977523145676015 0.9660175
1429.61784429143 0.977152883405818 0.965438
1440.33388072535 0.977317846479345 0.963933
1468.91964216258 0.977381424673447 0.963066
1478.66311698866 0.977160855984314 0.9627295
1455.39432751941 0.977473081542074 0.9623335
1468.14500104639 0.976737144945859 0.9623435
1421.31689917186 0.976799444753822 0.9600545
1392.67114604576 0.978182501814965 0.959297
1423.8408067926 0.977712350580011 0.9603575
1417.59262370373 0.977636484335807 0.962435
1425.97879245253 0.977858863486861 0.960715
1421.80674731739 0.977887894871451 0.9613815
1421.33044811969 0.977791173182477 0.9610165
1422.25814240506 0.977468757759521 0.960851
1403.79478057014 0.978154562446936 0.9595765
1438.39961309512 0.977621148887142 0.962522
1459.29295709305 0.977173746432953 0.9618105
1432.53506314163 0.97746390344711 0.96086
1423.79692557982 0.977116290362677 0.961046
1412.7068273283 0.977615279216448 0.958429
1416.11649846929 0.977340487905486 0.9581625
1433.21519007151 0.976251801278289 0.9606605
1432.28364359433 0.976418575948425 0.958023
1445.20386107319 0.976723460342317 0.957398
1461.69967046801 0.977181733127211 0.9582585
1470.09391954159 0.97753473613075 0.958472
1463.23185348552 0.977419095584745 0.9591495
1441.73863142677 0.97798731415927 0.9585755
1412.06102941504 0.978570617416653 0.9573585
1398.64113195857 0.979196005555838 0.955495
1446.32979844392 0.97806629189675 0.9597385
1464.24749332921 0.977725351337399 0.959225
1466.80372185203 0.97774949667847 0.958231
1460.97205371134 0.97778655289505 0.9588405
1482.716743897 0.977059946059505 0.9597865
1517.72207550189 0.976028565051256 0.960803
1494.45174561107 0.976242439753844 0.9615595
1491.19831920315 0.976167302914953 0.9591115
1498.47797588381 0.97602870935676 0.960063
1507.91115831703 0.976245405247636 0.9602295
1501.02099423702 0.976551253286984 0.959302
1469.32361535946 0.977226064936318 0.960706
1441.03612022135 0.977702100798716 0.956575
1396.19749342311 0.978634203192081 0.955336
1421.83293826508 0.978131099127405 0.956682
1438.77732352795 0.977498782515421 0.956778
1429.74372189873 0.977289992353778 0.9558685
1421.06507382141 0.976835769013977 0.955777
1412.80463029779 0.976797075533876 0.9543355
1427.8114338234 0.977098668391719 0.955378
1407.73914363688 0.977039107346582 0.955814
1372.62141913445 0.978331876176442 0.952743
1377.77909537921 0.978806941451837 0.949229
1392.73172070914 0.97884759873393 0.9495075
1418.43747913392 0.978134532981485 0.9504915
1470.02160461773 0.97732673557273 0.9505105
1448.4913735341 0.978086146666661 0.948641
1498.79484101304 0.976697261324117 0.9499405
1483.37016690603 0.976835273909607 0.9498195
1467.44714276316 0.977857199860706 0.948247
1499.10994043253 0.977053351187443 0.950378
1569.955278487 0.975196189480049 0.95603
1540.18284784139 0.975673255185159 0.955143
1532.14280800137 0.975458928507217 0.953629
1558.10745380587 0.974258419811087 0.952791
1547.05208822213 0.974567238207192 0.9547
1573.85541054306 0.974505960354526 0.9544405
1524.05010026691 0.975675142549774 0.9575185
1507.18563895075 0.975796801117522 0.9565485
1467.46134162048 0.976174938044292 0.9513345
1451.89004947958 0.976798832058248 0.953388
1478.8618668328 0.975343250294561 0.959862
1486.49530599295 0.975075819428253 0.958567
1513.61181833632 0.974318495076811 0.959417
1506.95890927963 0.975172865377167 0.9548695
1444.64959020335 0.976580127713305 0.9514835
1455.93626917528 0.976261986803943 0.9564955
1461.45315953296 0.97668543965817 0.956806
1453.41305772399 0.976372883107333 0.957662
1444.267399324 0.977103040787448 0.956581
1435.46294444978 0.977392712520933 0.956447
1424.90383796272 0.977647334483591 0.9570035
1455.80730762397 0.977433142309984 0.9551345
1452.32964973505 0.977863518559851 0.9529025
1417.09097143307 0.978727207520802 0.954994
1423.99338679472 0.978621747241292 0.955209
1427.38043378068 0.978613991248048 0.9536155
1441.20096785666 0.978552755348578 0.95423
1454.04919699582 0.978228767392032 0.9536855
1454.64961958248 0.978110632760946 0.9547845
1465.33311844271 0.978113478331968 0.9525905
1489.61559956606 0.977099048543413 0.954443
1501.07467503432 0.976659580289268 0.954822
1491.94031979338 0.976990743443178 0.951725
1473.8783797433 0.977563056194225 0.94709
1456.59936781764 0.978106988147786 0.944503
1412.21475423789 0.979330384598066 0.9415965
1460.46699508713 0.978081879041713 0.9444595
1434.12877448907 0.978310623344638 0.9444525
1434.88961235901 0.978173496385848 0.945851
1484.11184904122 0.976756764848611 0.946568
1492.22714220098 0.97681656090698 0.94695
1488.94077496731 0.976330086112588 0.946492
1490.44899995922 0.97609444189447 0.9439575
1514.43112195628 0.975656952092403 0.9463895
1510.54921445518 0.975966491912587 0.944385
1491.44207471933 0.976042836382816 0.945293
1459.19162789279 0.975963422787999 0.9440255
1444.15084701484 0.977116770721705 0.940202
1438.6100482576 0.9774665769605 0.9392555
1456.95017617047 0.976109905780861 0.942366
1447.20741629151 0.97539454329035 0.941712
1465.52127170939 0.975798386272825 0.942505
1456.93958715114 0.975892943028143 0.9434645
1462.71006952211 0.976122368956633 0.938926
1457.18529517442 0.97607628202509 0.935953
1460.27568905391 0.976571873237888 0.9370635
1450.56185830199 0.977104212654748 0.93954
1438.19876116125 0.978048085507753 0.938719
1452.05264736992 0.977692877367983 0.935189
1470.08654246117 0.977585917658396 0.933932
1494.88902946188 0.977273881098776 0.9347225
1480.36051228917 0.977862269637002 0.9332085
1480.5963556794 0.977736401973174 0.934299
1495.16281107557 0.977378480853933 0.935719
1472.61542454864 0.977973266612642 0.9320575
1454.4025762895 0.978381140866673 0.934286
1459.23793046196 0.978200973351891 0.9369795
1460.00744061854 0.978092453599385 0.9376925
1478.70103566637 0.977804909542602 0.9358485
1496.32184620436 0.977113578200057 0.9385695
1499.80566196246 0.977234337970325 0.9377825
1515.32671166807 0.977271702911276 0.9369025
1537.14615401228 0.976581306285978 0.934305
1582.83014494504 0.975438757763953 0.9355065
1583.37015785201 0.975525231662099 0.9323285
1551.14541086598 0.976334475365192 0.929133
1560.3808960126 0.975796782467564 0.925148
1576.15452248378 0.97552257385713 0.925556
1593.55867825485 0.975057168592543 0.9244445
1544.1150239285 0.976564961419574 0.9226855
1542.46331128533 0.97657794424428 0.9228915
1555.36407275229 0.976286172315288 0.9223185
1579.52557474993 0.975405433219427 0.926408
1594.85983207076 0.975102312887971 0.9275285
1588.11998464166 0.975250980833648 0.927909
1583.05060878037 0.975222406489101 0.925946
1538.98327501241 0.976004306521619 0.920142
1515.5722783033 0.976459614714773 0.91885
1501.39426250702 0.976826198433763 0.92078
1500.01577050842 0.977093965882871 0.9191505
1507.05629814085 0.976424954249307 0.926329
1533.08361140336 0.976266697985262 0.9304925
1503.74227862517 0.976723679600345 0.930601
1489.65916754505 0.977138495667489 0.929095
1466.3636278664 0.977981258567622 0.9254685
1492.89622395443 0.977266144594418 0.926958
1486.40857749657 0.977590148302224 0.9285175
1469.62472595919 0.978104819662711 0.9313665
1469.42018687054 0.978102246511823 0.932283
1490.54265637872 0.977434277595669 0.939883
1429.00830142551 0.978611818099034 0.936488
1408.44092235896 0.979365142111749 0.9337525
1445.26012613864 0.978873986434149 0.9377575
1444.40206086636 0.979048396567438 0.93838
1443.5095807829 0.97906538954969 0.9361765
1443.40378764865 0.979439032460582 0.9361635
1437.41376328171 0.979669917498895 0.9351145
1415.63181567018 0.980163948961884 0.9369885
1433.42668386271 0.979906404585188 0.9386505
1419.1597874544 0.980282832995953 0.937657
1451.70692014234 0.979444130302536 0.9408335
1440.34089781295 0.979814911863194 0.941617
1435.89227378045 0.979667180266305 0.941643
1425.17037871099 0.980117240541952 0.938068
1437.61523173393 0.979851169175313 0.941326
1449.35260687261 0.979204367408368 0.9416435
1475.18734043315 0.978246003677665 0.9445535
1490.24061692916 0.977575568406474 0.94499
1464.22936586123 0.97833590867697 0.944766
1424.93319442338 0.978919817635306 0.9449675
1384.7313270378 0.979923502588168 0.944057
1366.75460979183 0.980642564760497 0.939545
1378.87373877737 0.980126514783087 0.9418725
1354.36102838808 0.980182565906946 0.9397865
1365.53216812003 0.980278930939362 0.9352225
1383.64022659384 0.97952019577503 0.9347025
1421.099255072 0.979123813217193 0.936299
1411.11134511968 0.979454326681426 0.93515
1421.44780169818 0.978942624396699 0.932642
1420.05094075963 0.978730210936171 0.930274
1445.11102846468 0.977522437167215 0.9324715
1424.80112986727 0.978280090510952 0.9339335
1402.3441448899 0.979058102088729 0.9345035
1445.39076110343 0.978427609082441 0.9331655
1444.40860344575 0.978842240583057 0.932276
1402.28732257881 0.979854743159832 0.928308
1413.00859621129 0.979577163162146 0.931872
1445.17662369233 0.978876686798456 0.9338635
1445.40714641145 0.979004865929195 0.9350655
1419.33521849971 0.979285771827111 0.933213
1406.80827548949 0.979196705401737 0.92913
1421.86008714016 0.979003934582234 0.9272335
1411.70162607017 0.979771096805438 0.9294
1425.11522443806 0.979093662054811 0.9303775
1437.97693205985 0.97858303191057 0.9286865
1455.00762864981 0.97774483468077 0.9334105
1416.76329902628 0.978809799756425 0.936152
1427.67755121908 0.978314044250607 0.9393485
1407.45094671039 0.978073277486287 0.942695
1421.15234117658 0.977501371808576 0.944575
1414.46712092164 0.978206531822847 0.944799
1445.52512238631 0.977005096234951 0.949135
1431.407575607 0.977004992356714 0.9506265
1450.23638879782 0.976673428702812 0.9520755
1477.07477971791 0.976106918883897 0.9521495
1454.76023123731 0.976442704071596 0.950512
1432.14845369635 0.976596156775095 0.9514245
1405.91163953982 0.977557276084602 0.9534375
1367.89694588099 0.978681817269544 0.952877
1378.82560315003 0.97800096671122 0.9558465
1392.12949822713 0.977608297836494 0.956997
1394.97019247146 0.977404810379558 0.9541155
1372.5932378486 0.978495906343426 0.951766
1370.58190185599 0.978454282113993 0.9514515
1355.68449317716 0.97892652271332 0.954122
1367.46791227978 0.978761984088935 0.955363
1341.24369254385 0.979329520344817 0.9538565
1348.8664021707 0.979119066756986 0.9539275
1386.93280723434 0.978321930754549 0.9517775
1371.87211511923 0.978717385223335 0.9536365
1383.9169520613 0.978553300593737 0.9514155
1367.00901279335 0.979038630198222 0.9494355
1394.97260538166 0.977949925487929 0.9516915
1395.03001273361 0.978081604460907 0.9516845
1413.83436559285 0.977890924311887 0.952586
1449.32645378651 0.976894420810771 0.955284
1412.49444974834 0.977627448386716 0.955859
1415.30170884861 0.977455602176327 0.959184
1415.76713257604 0.977076828983435 0.958475
1391.72800783983 0.978015418018979 0.9590725
1418.92878465975 0.977293706309956 0.960719
1430.64124473091 0.977375296143368 0.960038
1425.60725532523 0.977689753483677 0.9591565
1430.90198828175 0.977605314878344 0.9615765
1405.11531484683 0.978013939590228 0.9629
1384.59759202683 0.978178195627359 0.9628555
1395.00142902554 0.978510631428786 0.9621865
1402.52823165638 0.97819648898193 0.962528
1365.49569088024 0.979059066872904 0.962237
1332.638481675 0.980058889853896 0.9599015
1330.47558678061 0.979504288225043 0.9609915
1341.65135927568 0.979128981810068 0.960784
1349.03029835113 0.978861045718935 0.958921
1356.39037968938 0.978074479977145 0.958244
1346.69182044926 0.978127768577312 0.958767
1340.81805922969 0.97867115312579 0.960176
1328.58663243878 0.978855294801364 0.958826
1335.04926180474 0.978937670474275 0.960182
1354.2210525437 0.978504556557029 0.96127
1329.06082400928 0.979380517349993 0.959174
1299.83823320079 0.980336014711205 0.9572045
1315.92297913616 0.980419057477229 0.9583545
1308.064853727 0.980703203749004 0.958451
1322.34255454835 0.980132250519063 0.9592005
1359.50575686985 0.979837213726343 0.9583615
1383.84593722775 0.978919192724901 0.958608
1387.14038277966 0.978531496475252 0.958257
1405.88199629448 0.977912226230502 0.9604525
1383.42521248807 0.978190727645243 0.9579055
1418.30705324653 0.978291151421056 0.957648
1415.22123173489 0.978668437926041 0.954894
1420.30045857159 0.978644645143187 0.954856
1408.9163882606 0.978927009774408 0.9557045
1429.99726941386 0.97802054717637 0.9572555
1459.38934718689 0.977639527693253 0.9550295
1459.62123763832 0.977727743915437 0.9565735
1468.69982087168 0.977616058660097 0.9562015
1484.92147642314 0.977214452987526 0.957467
1461.06166718061 0.977509203832231 0.95861
1458.39802111204 0.97763161483929 0.9609055
1452.75561471804 0.977915383997976 0.9609265
1464.67448613234 0.977564019692756 0.9631795
1501.86344742301 0.976777257277372 0.963252
1518.65205951874 0.97656836391991 0.9617515
1533.13894090163 0.976062755630157 0.9620635
1574.4598673009 0.975074645830302 0.961728
1561.90136708319 0.975232723747783 0.9613285
1589.07345254565 0.974848847493288 0.961482
1541.56561985894 0.975954695661002 0.9591805
1507.62585562431 0.976413781661181 0.9588025
1534.81301108797 0.975695225141404 0.9600875
1518.45985441079 0.975895858892081 0.9606655
1538.57086728721 0.974615849811545 0.962543
1535.40510974818 0.974448552563209 0.9635225
1580.17295118613 0.973488320418046 0.9609855
1537.92032007865 0.974574131238585 0.9608695
1563.78931676528 0.973609160641435 0.96143
1545.49077751044 0.974424377596157 0.957977
1499.13627603042 0.975554417113868 0.95795
1488.39078958237 0.97619606008528 0.955121
1471.88619877703 0.976060225967573 0.955658
1454.88734549383 0.976806092007988 0.9535595
1450.38912110579 0.97639779140992 0.955095
1450.08345248037 0.976148764477359 0.9583895
1430.34934669354 0.976140267627969 0.955984
1410.51710035528 0.976317833064435 0.9566155
1405.44808988939 0.976517746489948 0.955697
1410.08274786603 0.976583617813609 0.954589
1433.82914279879 0.976258108136535 0.953041
1429.29765421812 0.976055208179882 0.9509295
1428.33206890315 0.976198412151153 0.948161
1455.16087628223 0.976102914860222 0.9475635
1457.29464878062 0.976124091032288 0.9505435
1442.15611738253 0.976277717399226 0.950944
1445.20470583588 0.975603764553387 0.9521095
1401.07773787062 0.976795258338159 0.950444
1417.69960159702 0.976184120353625 0.954353
1424.37612821383 0.975901766042599 0.955474
1441.68876950748 0.975425766423533 0.9572415
1417.20429331331 0.975504074728988 0.955191
1396.95873020266 0.97642815477184 0.9511135
1412.18856626525 0.976166814181444 0.9531475
1440.39867792509 0.976094009195891 0.952982
1453.92454656138 0.976136218691773 0.9554795
1429.51436100169 0.976154366448844 0.9567595
1414.10902943381 0.975620954515277 0.9561085
1405.17507699177 0.975711357591079 0.9539105
1422.59869352471 0.975171147339154 0.955288
1449.14690531 0.974999710343212 0.9557185
1439.62191014546 0.975703556087268 0.9543635
1463.94201018225 0.973904357133049 0.956953
1440.26851371832 0.975113126620852 0.9568455
1418.72870366915 0.975574371877776 0.9548385
1425.50460266727 0.974964245050439 0.9543655
1415.38197826887 0.974423174991719 0.9567005
1419.45795632694 0.974671603243845 0.955225
1427.273593701 0.975112751595269 0.9542405
1440.08269087736 0.97512860323381 0.95485
1460.98306101247 0.974282246530258 0.954545
1460.80164424658 0.974429839604609 0.9528515
1435.12854054148 0.975839295416554 0.9483185
1448.33230565863 0.975982956626872 0.949479
1442.21272878189 0.976242228311392 0.95049
1424.25632784404 0.976620038167674 0.9445505
1413.21415511321 0.976549225154601 0.9402935
1397.09450046454 0.977174249939339 0.938009
1359.82309338694 0.977194217179298 0.939066
1346.81545733141 0.977528929167481 0.937555
1304.59407072866 0.978725810106877 0.9350615
1319.80844852768 0.978665686952075 0.9306795
1320.42025241374 0.97860592060286 0.929512
1322.19178427628 0.978519895159268 0.9298755
1342.53858170359 0.978462912388928 0.9280345
1343.30599783502 0.977843803893186 0.92742
1339.06110144484 0.977958112148021 0.928183
1330.43828156854 0.978408228766922 0.9335185
1314.71326647322 0.978488889795693 0.9347245
1311.95719335915 0.978474634030177 0.935457
1321.54555978932 0.978250913187729 0.9379455
1302.05555526036 0.978670708717013 0.938415
1308.86956458493 0.978912975656024 0.9399165
1291.1276271893 0.978824897816206 0.938418
1306.92765858928 0.978793230855209 0.938013
1296.04897474621 0.979539173444913 0.937212
1314.82523507349 0.979000093858363 0.9329695
1311.20762102449 0.978679442055144 0.9336825
1335.86214319313 0.977931705731499 0.936815
1351.39032615647 0.977602044936921 0.9375865
1368.74987980072 0.976729986926685 0.9442195
1375.06922861175 0.976726648061841 0.9425765
1376.56471276953 0.975871284076879 0.9437505
1363.79389189552 0.976321934874198 0.942372
1346.25023198685 0.97694316382993 0.9456545
1344.05478821803 0.977540181328121 0.9440115
1345.06288572975 0.977275264327647 0.9425985
1339.73102318447 0.977608185367385 0.943248
1294.63764785551 0.978839546276594 0.9398795
1306.77650680779 0.978698656324571 0.936614
1341.09326747331 0.977568452715412 0.932991
1336.99743756487 0.977289317220813 0.9319495
1350.90188730818 0.976924631812462 0.932878
1351.03102710566 0.976222114720545 0.9365325
1334.56650505124 0.976780813137376 0.931127
1375.64910665252 0.976402267609479 0.9298245
1382.94623500305 0.976864584081697 0.9238445
1376.74650628287 0.977275821293896 0.925176
1375.46370254479 0.977346215717177 0.9276575
1342.81662425568 0.977909639053521 0.926591
1328.25911859641 0.978445138222306 0.9220135
1339.66792487497 0.978338813853831 0.9203275
1380.62883258098 0.977480693886957 0.9168145
1388.5382333458 0.977198850085142 0.914149
1374.1034958941 0.978285031267394 0.8974175
1369.82119128405 0.977870727595759 0.899307
1376.06405046383 0.977981680778922 0.901964
1416.81460960016 0.977594770913578 0.9001295
1466.28375647398 0.976202626123709 0.904507
1462.25440451662 0.976290201204925 0.9083865
1491.05603342287 0.975517497865197 0.91504
1537.52526200784 0.97445687162751 0.9195675
1504.81401745907 0.975228587801385 0.9227685
1524.65359285131 0.974736822866412 0.932344
1522.25423005697 0.974534741265256 0.9310975
1514.90709199473 0.974713768916934 0.9301585
1510.27347628921 0.975072657857736 0.93253
1483.85966848922 0.976007559314664 0.9258075
1491.50093618988 0.975812189402177 0.92937
1498.83873028942 0.97562060279343 0.932
1471.67682124842 0.975572527093186 0.9341835
1479.24580271049 0.97573683956599 0.931867
1494.30964639613 0.976404848502428 0.9252305
1484.57792059544 0.976816589632894 0.9277185
1473.92476014653 0.977085499959323 0.930553
1443.00783580704 0.977778839595669 0.923885
1442.25761824231 0.977078745123399 0.9178605
1452.38386321786 0.976533598874091 0.925412
1476.75160888709 0.976255062115963 0.9282485
1483.177726642 0.975856356504033 0.9286845
1476.22460231861 0.975775520245859 0.9342355
1465.93778341061 0.976393235752848 0.9324815
1458.08330654473 0.976573546246719 0.934485
1476.05201870054 0.976346575889174 0.9305665
1517.03497652491 0.975358553451834 0.9334625
1540.53017050695 0.974403126217977 0.937265
1511.01098624851 0.974842072333889 0.9387845
1503.35048151256 0.974686787436454 0.9380665
1462.49304739876 0.976313987274233 0.9321735
1469.15390301288 0.976026852324156 0.9312265
1475.02709652653 0.975976486365212 0.931142
1467.29314144083 0.9756989630515 0.9333395
1430.01991143455 0.976223471571064 0.931508
1479.60095069582 0.975857605426815 0.9314875
1487.91475228612 0.975695771344298 0.93246
1524.58016384609 0.97439137757614 0.9376305
1518.58220643643 0.974411952896035 0.936956
1482.16350526919 0.975261891292597 0.934222
1480.46896779517 0.975309612897392 0.9316065
1480.19172529231 0.97514953046435 0.933193
1474.38044483244 0.975711549776891 0.9318725
1440.96647027663 0.977096138358392 0.929705
1454.4475798438 0.976554808472898 0.9304545
1453.82601320317 0.976192310426774 0.933702
1445.85757074287 0.976765955520772 0.9337675
1464.79941305106 0.975992826370957 0.9320375
1456.65686595855 0.976034995745116 0.932903
1419.81872943388 0.977154641972408 0.932016
1415.60229171958 0.977033508572708 0.92852
1408.42723416104 0.977342655176581 0.9290695
1399.21742777459 0.977759676102833 0.9296035
1397.85285540798 0.977665972021214 0.9306045
1428.25940497833 0.977081950173062 0.9333705
1460.99609729088 0.976468765273272 0.9323035
1449.0855558379 0.976374987281679 0.9305585
1465.97009365733 0.975993809053215 0.931459
1454.00975709113 0.976072752494492 0.934537
1432.40520931541 0.976501403687266 0.9312825
1409.96387976626 0.977547464086152 0.9284575
1363.79461194563 0.978761074652813 0.924379
1395.41384443099 0.978049382954416 0.924081
1437.80751428037 0.976718979406663 0.925287
1422.78572001618 0.977302538965296 0.920533
1412.78843540424 0.978049197040489 0.9180095
1413.05294351003 0.977526941571444 0.9199765
1455.76517995282 0.975925707980575 0.9258955
1456.54703877482 0.975855828681304 0.924379
1470.1042520086 0.976562696007645 0.9208775
1460.83179849683 0.977080937934329 0.9175845
1478.18841021982 0.976970470176775 0.919561
1509.50196470793 0.976412995294621 0.921887
1496.55588527913 0.97652124598879 0.9211
1518.33538873246 0.976178922642149 0.918373
1472.35948392867 0.977392581467625 0.9192735
1476.85266915791 0.977698367020365 0.9164415
1463.26214462366 0.977501348522929 0.919668
1475.4110902347 0.976731656251009 0.922618
1502.00271083013 0.975287903232901 0.927942
1472.5020895261 0.97755673214201 0.923718
1488.71073121687 0.97746832147162 0.925682
1472.19171516267 0.977995822453894 0.922999
1486.28953980564 0.977464189234773 0.923749
1491.1111488801 0.977493248188509 0.9272215
1499.39313730635 0.976967639924021 0.9294765
1493.71981260085 0.976486708356935 0.9241545
1493.32875615214 0.976625644226045 0.9187405
1504.92483204079 0.976231591626001 0.913006
1511.05216470547 0.975779092663263 0.9119995
1507.40351083198 0.976121339373098 0.914142
1504.13526806831 0.976096212381645 0.9130325
1523.35600961166 0.97541712602295 0.911198
1478.60848626312 0.97603304722882 0.914036
1445.08189387116 0.977054076743714 0.911055
1428.84953520164 0.977915919167763 0.913313
1437.97511356477 0.978098945811408 0.9133325
1420.18078457038 0.978304111084907 0.911879
1419.89428361037 0.978010349488464 0.912007
1413.30755049651 0.978696595285547 0.9151665
1393.53530285233 0.979252324833921 0.9079985
1433.49493487496 0.978793817534716 0.9066465
1417.70495873531 0.979059867235777 0.9064255
1433.62161742304 0.978619379983955 0.9082895
1430.53875025421 0.978627033605439 0.913269
1416.89007573022 0.978767614388088 0.911245
1421.0236215039 0.978381139190616 0.9171425
1418.43657116843 0.977769791304238 0.914078
1412.15807213262 0.977981595449189 0.9146645
1398.29801424616 0.978098616594745 0.9172125
1412.45703639451 0.978043679731916 0.9215065
1450.00576893858 0.977050541527687 0.926158
1455.26999101287 0.976595391790259 0.9319505
1454.18342783352 0.977372471316516 0.931702
1457.24329194299 0.976388357079336 0.9337155
1461.77339458551 0.976209204478326 0.9355915
1457.4717060965 0.976677276542345 0.9353915
1475.91959086983 0.975817404372695 0.936616
1461.46110660501 0.975842103876095 0.937881
1441.01831020227 0.975320930211649 0.9376535
1430.68943032408 0.974707523810454 0.9356495
1435.24789683974 0.975750519358354 0.930432
1449.4522623961 0.975919777193513 0.9272
1500.1256168643 0.975697110570678 0.9290165
1451.51365614004 0.977500878068268 0.919415
1421.67992720042 0.97801665338074 0.921951
1386.73699376893 0.978786356880163 0.9153355
1400.58451282856 0.978246854163249 0.915535
1406.81051040895 0.978156614481146 0.913583
1413.18739049616 0.978092255091712 0.9156105
1414.20068542362 0.97825795730649 0.91398
1421.45327108127 0.978104614685037 0.913807
1454.09756247484 0.977511231260373 0.916973
1464.36539802385 0.977737413127248 0.911786
1454.8919539661 0.977557926442406 0.9108145
1462.20047984117 0.977781421580062 0.916143
1490.52163120072 0.976401532843282 0.923146
1463.08996740267 0.976815215455689 0.9266875
1448.48525044502 0.977012246727543 0.9267335
1438.77876844847 0.977028591236459 0.9264235
1424.44651852941 0.977264538909334 0.9211355
1444.51315924384 0.976772308813185 0.9283835
1447.10664502847 0.976712160993514 0.931671
1463.77112636343 0.976487657956812 0.9344085
1463.89353643449 0.976467632670345 0.9306205
1432.71894097566 0.977247028913167 0.9262915
1403.93816255089 0.978094734642053 0.923002
1390.97248738397 0.978772484737341 0.924592
1349.84647130398 0.979570214357108 0.9240985
1331.96491205274 0.979984696355965 0.921633
1279.74653129976 0.980729312345373 0.919591
1273.68794986536 0.98111923106556 0.913293
1262.22676845729 0.982140076499684 0.907169
1264.2034955408 0.981981064390278 0.9046365
1232.34310188589 0.98240104090511 0.9097135
1281.47198753636 0.981746597426335 0.9170045
1288.73829113856 0.981223093131751 0.917064
1304.07832191245 0.981062244586175 0.913173
1294.06197786334 0.981066012598075 0.912525
1300.82010784671 0.981087834477207 0.9097915
1285.38919622278 0.980988860557128 0.9104315
1298.52826166244 0.980351395207035 0.910629
1358.3812926228 0.979090539671622 0.916961
1387.52439455291 0.978264191174322 0.9215955
1396.42619121774 0.978499735265118 0.9209475
1444.18324427638 0.977491517768658 0.926346
1437.44199771945 0.9774451651816 0.928825
1413.20247756461 0.977939496689611 0.927658
1407.48441229792 0.978054717884373 0.9277215
1367.71430977814 0.978656975634471 0.9242855
1374.7902952587 0.978061817498881 0.928694
1400.05009003916 0.977731051242815 0.9314765
1405.7555342347 0.977147017880259 0.937198
1374.99643590137 0.977697964520515 0.9341845
1368.06666160711 0.977482220798607 0.933614
1364.97701058247 0.978018696660377 0.931446
1391.71530031409 0.977066354073877 0.93831
1368.10802893443 0.977783005400306 0.9338685
1370.90310225357 0.977368814635025 0.9395925
1357.11864538967 0.977527848839609 0.940544
1393.59538933982 0.976431773078694 0.9437245
1418.39762618593 0.976014863858359 0.9452875
1410.79111872031 0.976577290830619 0.944497
1427.99875241397 0.975980205911731 0.946513
1423.01832502762 0.976181173065748 0.947303
1456.11250508795 0.975515098992202 0.9494725
1464.75009973028 0.974785669897446 0.953373
1473.19445071057 0.974515686569812 0.952526
1498.91687920115 0.973669751836419 0.9531455
1527.60360620632 0.97288161841631 0.9545185
1504.77598948646 0.973068378273749 0.952084
1511.79757911647 0.973200816416833 0.947929
1515.06534395397 0.972546077319618 0.948121
1521.15777222893 0.97269058060639 0.948257
1530.84766799943 0.97254528515613 0.9454095
1494.79892089995 0.972676681764293 0.9413865
1487.22290815952 0.972575717830617 0.9389315
1507.22581928892 0.972662045454769 0.9369385
1486.43822925105 0.972974857630685 0.933635
1496.04110163091 0.974100160979493 0.9292555
1470.56943664193 0.975047892286086 0.9246015
1430.03543002726 0.976192987925394 0.9226065
1442.53818212884 0.976492805456158 0.9160515
1455.59867853948 0.975846581230397 0.9162255
1450.69482745365 0.975986638329367 0.911842
1458.96708991707 0.976323430809529 0.907142
1450.5871310836 0.977016930129099 0.899077
1473.63449240203 0.976441002790757 0.8952145
1490.16312167901 0.976301836892251 0.8950855
1496.95521983443 0.976145498880502 0.9007085
1475.0471129319 0.977328147430336 0.8940125
1408.80661431246 0.978974215707998 0.8890595
1417.07372505264 0.979035750216893 0.885015
1418.20581716778 0.978976305121705 0.8873175
1427.28387534968 0.978684735523777 0.895143
1432.0307785434 0.978572995842489 0.899819
1442.76956446155 0.978045896345347 0.907023
1433.63173187733 0.978128746573618 0.900053
1439.22735706885 0.978354697706954 0.9057705
1435.55529769459 0.978399609066777 0.911784
1419.85130647397 0.97856710855618 0.9137375
1379.27536157817 0.979604289990036 0.9133785
1379.34782745652 0.979483433502359 0.912688
1400.69111575409 0.978773000782579 0.919541
1419.68179759452 0.978488657532998 0.919678
1381.23913809845 0.979180118058811 0.9174045
1392.62045419298 0.979373728821481 0.9119065
1358.53815006472 0.979727845767973 0.9171345
1376.54870645732 0.979535561225015 0.9195815
1387.44793451917 0.979789424168014 0.919231
1360.18078407547 0.980250779923342 0.9116075
1374.59954981411 0.979601605858093 0.9162315
1363.31875614311 0.979499549136261 0.912949
1360.45211460655 0.979978079516712 0.91348
1355.84559185523 0.979901941206807 0.915164
1339.85181246187 0.980798719252535 0.903305
1340.90000221917 0.980706453203703 0.9049495
1334.29375830679 0.980788074608746 0.904093
1327.49536362547 0.981542799914854 0.8968365
1322.2192954829 0.981553486130503 0.9003685
1317.31944437045 0.98167652569755 0.89903
1302.17310840045 0.982186430064142 0.896645
1302.94393580455 0.98187892404145 0.905897
1315.13583404721 0.981233274506256 0.9120325
1319.86302554264 0.981064398799937 0.911591
1322.55012998636 0.981218245099575 0.9096525
1339.09266816935 0.98067509004462 0.90843
1349.58694117718 0.979945347040435 0.906135
1336.27237772854 0.980573316195601 0.910769
1348.52349824839 0.980773515733994 0.9092835
1340.1884007534 0.980889492010841 0.8988135
1342.30488184784 0.980356332583986 0.9026
1340.04860066208 0.98074574243987 0.9052355
1333.09092338403 0.98045839793972 0.9085425
1357.86626803578 0.979494904468661 0.8991955
1387.29573959016 0.978527894228674 0.902496
1372.56096496451 0.979536968094806 0.9046785
1407.28674337122 0.978450125564906 0.909332
1386.42454056797 0.978702755900772 0.913425
1401.2437051077 0.978116185029079 0.918021
1399.51304005291 0.977849114020775 0.9238665
1404.86587354434 0.977656470132164 0.9246265
1402.19257802149 0.977608586466224 0.924167
1388.365677766 0.977915456146558 0.9230725
1376.02336026364 0.977672039298655 0.920497
1366.16491615153 0.978525699120936 0.9207605
1350.35485632317 0.978812457932633 0.916683
1362.65592091512 0.979044310814399 0.9172475
1354.42530786119 0.979259624578875 0.9218875
1378.0370155349 0.978802944404584 0.924374
1357.04221658039 0.979230469985688 0.913283
1385.75650777452 0.978364682013722 0.918412
1385.70809141037 0.978338931974892 0.915293
1403.7818982141 0.978626990825042 0.9161845
1375.71484363906 0.979271870431364 0.9136105
1396.25859995727 0.978518422206943 0.9153625
1400.71230849108 0.97888098014542 0.914511
1402.39427960456 0.97871694903003 0.913671
1394.78036880584 0.978236238397086 0.9151615
1397.30751405813 0.97792343231997 0.920626
1357.52457052701 0.978156846017445 0.9162785
1360.28711363425 0.978115177286246 0.915112
1393.71814444797 0.977462210131595 0.918302
1384.70217789081 0.978161872939365 0.9230745
1396.63283904094 0.977933332557197 0.921365
1391.99137937712 0.97814784576937 0.9220315
1407.7893984235 0.978483918200115 0.9247045
1398.9360404089 0.977806612816171 0.933161
1394.41784702641 0.978047411385037 0.9354785
1413.71943721673 0.977947521205827 0.933694
1414.05251335258 0.977618528112521 0.9390175
1411.75642403761 0.977516905407244 0.9393055
1435.1616157205 0.977019528336843 0.943291
1429.45176419103 0.976965060674026 0.9448325
1437.09879584269 0.976815644205393 0.938888
1450.12940153366 0.975928959046426 0.9393875
1451.91315341988 0.975611685723249 0.940251
1424.36445944312 0.976241287271129 0.937777
1433.67499606961 0.976530013818564 0.9354805
1439.29356777124 0.976978862040217 0.9412465
1474.7884548892 0.977043355819362 0.941552
1438.72065822046 0.978430874183617 0.9385895
1451.55189101743 0.9782001485087 0.937974
1484.04911087326 0.977431914761007 0.9386795
1494.16954482496 0.977277984893839 0.936983
1512.1783941535 0.976999908517254 0.936514
1477.34712854145 0.977480279433478 0.933036
1505.33689272276 0.976799458586324 0.936758
1522.26271470379 0.976586965086294 0.937325
1563.81909413596 0.976132879129523 0.9407665
1575.36458168115 0.975714550201182 0.9367715
1566.39170890492 0.975593366564056 0.9335185
1567.93433945193 0.975697256727103 0.932262
1537.42408283078 0.976218616811577 0.9292395
1540.69147437218 0.975987916237979 0.931063
1536.49765738735 0.97624749839632 0.9295115
1529.29014966801 0.976549421538519 0.930905
1571.66310137126 0.975099136031658 0.932109
1530.99758635978 0.975863291461089 0.9279755
1557.89577684003 0.97532951203828 0.9279735
1569.70192292108 0.974950494867454 0.93786
1536.27422887042 0.97488052666602 0.935562
1544.54942663502 0.975251301154096 0.937195
1531.21643430689 0.9752944082482 0.9308465
1547.38491743181 0.974998114382332 0.931694
1553.79198501962 0.974573627063066 0.9309965
1554.60166522363 0.974306464486902 0.926576
1558.5549355878 0.974135030127763 0.9301025
1539.03010184412 0.974497074757684 0.921541
1525.33617308957 0.975438050112683 0.9138315
1552.65024149784 0.975373909651019 0.913831
1536.81671869151 0.975746701948032 0.9072105
1537.01861658547 0.975446151886305 0.9127155
1544.87320872222 0.974761091885403 0.9169385
1550.17595193923 0.974684538935202 0.925009
1538.16825729237 0.97520152980588 0.9276335
1536.90820189067 0.974877885236177 0.923799
1585.62831090822 0.974162456546201 0.928915
1597.77445122007 0.973925585869787 0.928661
1577.13696291998 0.974751457793157 0.9290105
1568.0389921471 0.974872417151446 0.9286315
1579.94427024593 0.974448539941186 0.92884
1568.397631568 0.974775008085796 0.931351
1534.8299801049 0.975655017771964 0.9279605
1503.43558347447 0.975978478415155 0.92585
1517.8156014901 0.975247591031897 0.9282585
1544.46419154776 0.97540752328043 0.931773
1568.23744376445 0.974840244283891 0.9319035
1549.90217952768 0.975376939306429 0.928767
1545.16682114846 0.975131521951877 0.930077
1542.18326376256 0.973983564545474 0.9332075
1555.04526496078 0.973872960250257 0.934752
1518.95262530592 0.975445421509012 0.930062
1519.00002610165 0.974216468760752 0.9324425
1518.89317247517 0.974702761532116 0.929699
1508.71674585119 0.97391079890834 0.93575
1505.04758756931 0.974884695602421 0.932388
1474.10513854498 0.976203114956497 0.930311
1479.13451206018 0.97714600658682 0.922121
1449.83960657864 0.977769176890145 0.919734
1452.12199124729 0.977875042695681 0.918623
1466.34114647999 0.978071910489233 0.9196495
1476.03156198 0.978036451561988 0.9157765
1475.88010549009 0.978405986319762 0.918837
1497.80886016502 0.977742841447297 0.9258865
1520.41314493768 0.977227418812365 0.928213
1537.38514312755 0.97684297570435 0.9297335
1539.6571813119 0.976155623224937 0.9269625
1548.70438776435 0.976562666520858 0.926789
1556.46668581431 0.975914948517453 0.933058
1539.13455363092 0.976549078067376 0.9286735
1560.65771245475 0.976535566178075 0.9300105
1559.53328087634 0.976499529492418 0.9261565
1581.93683582693 0.97583627068337 0.9215155
1567.59879449766 0.976212265308647 0.9235915
1551.57686288285 0.976051212403116 0.9224695
1580.13367179356 0.975467563356918 0.924806
1578.03376901147 0.975821382005605 0.929593
1545.03530846236 0.976805786144737 0.923503
1508.17751121228 0.977543757233693 0.9177495
1476.85161878411 0.977965556212555 0.916307
1471.89849612465 0.977661468317926 0.9159565
1463.68749394386 0.978172035162746 0.9146665
1475.0577454758 0.977729812184169 0.918933
1484.37707139713 0.977937844889556 0.9210455
1519.49854539792 0.977217689529306 0.9244665
1493.34880873791 0.977720247545617 0.9228455
1481.68832129398 0.978168094109364 0.9205255
1487.00045022463 0.97769530746011 0.920345
1499.93357379626 0.977236892316265 0.923202
1527.19872917518 0.977103654249223 0.925748
1516.7157227906 0.977422521260942 0.9283975
1502.53513329468 0.977520837626989 0.930474
1508.04487965825 0.97724390667339 0.9309315
1511.87234717592 0.976790969133848 0.9307865
1514.48783189429 0.977002599204924 0.92785
1554.94772317114 0.975863792606523 0.9276355
1556.86498684355 0.975723685062103 0.925157
1573.31928718237 0.974723196698363 0.9288925
1552.68729223519 0.975094274973923 0.929984
1503.31884787792 0.976825239695025 0.921563
1512.83283817653 0.976415261072437 0.9240075
1515.53005280715 0.976058479485225 0.924842
1540.39928249153 0.975166115520482 0.9286295
1553.81917092518 0.974855159953691 0.9297195
1563.66918689737 0.974383603832214 0.92979
1591.56035514931 0.97382885365903 0.936169
1611.50677359189 0.973827554139797 0.934474
1635.56428560366 0.972895050824562 0.929554
1650.28454455321 0.972327148810701 0.933162
1651.59751430286 0.972091705465215 0.933615
1630.12300529056 0.972424464562036 0.931958
1603.83534089579 0.973313152466882 0.932621
1637.21968277672 0.972523486186084 0.934586
1649.51232552162 0.972283554849795 0.9314295
1637.76517445209 0.972503670884092 0.9272995
1706.66013470301 0.97080044119321 0.9288425
1703.92204145376 0.970638286129147 0.9283345
1664.47441870831 0.971462977836575 0.9261425
1644.06789731467 0.971996478619422 0.9258385
1651.34748337429 0.971651463728841 0.9242315
1634.27891251704 0.972731641513002 0.923595
1615.17132815939 0.972759810037081 0.923795
1630.55187844956 0.972498655868645 0.926101
1633.60515776648 0.971897253526808 0.9277625
1591.72780334914 0.973693534588849 0.924079
1565.36467649155 0.975020866649814 0.9178975
1562.41355964885 0.974997438582378 0.9190635
1565.86844616768 0.974253320176972 0.9189445
1559.22754894906 0.974634073377822 0.915486
1555.00783196999 0.974650655368141 0.914528
1527.91766858856 0.97570220332795 0.907204
1525.67959447631 0.975058103553931 0.9100965
1551.20191190889 0.974849949162577 0.912007
1547.36604443217 0.974698469125899 0.911612
1540.9987162396 0.974697894961051 0.9105265
1550.53616017455 0.974866256209872 0.912339
1544.83560757956 0.975463859799424 0.9095625
1497.43192347891 0.976615052139136 0.90373
1496.76937018538 0.976824474746224 0.9010755
1475.31331898889 0.977420262184205 0.90206
1438.93315177523 0.978038463414144 0.9021945
1395.74694266525 0.979285600853888 0.900041
1394.57678187042 0.979331435727659 0.8976
1380.20407150704 0.979350453488259 0.902329
1404.1497317092 0.979244095095911 0.900263
1421.41929181842 0.978717261486801 0.898229
1460.6440890577 0.977919117458862 0.901407
1420.77057664513 0.979087480551505 0.9074455
1457.2731007247 0.978088148859341 0.9117375
1463.24836863948 0.977670446519131 0.910178
1457.31825985801 0.977598474524945 0.9078145
1473.30067197841 0.977299580054535 0.908571
1434.23300645909 0.97814007679522 0.911212
1442.21901374758 0.97786419149192 0.9075255
1436.54379663448 0.978183073513439 0.9055045
1436.38677851731 0.978133561508067 0.90255
1475.60468425205 0.977370154654056 0.897835
1450.75596084186 0.977959567543744 0.890395
1455.81266466392 0.977695916651963 0.8864515
1468.83013749324 0.977184731081317 0.883975
1445.25010989539 0.977880103148909 0.8770905
1428.42980492628 0.977758590690349 0.8775185
1411.13569863289 0.977998554963078 0.8733355
1378.42143853237 0.979120391012124 0.8706475
1376.25727978169 0.978380526836892 0.872643
1381.99442137095 0.977863139364286 0.876712
1400.70947062032 0.977909764291651 0.870481
1386.81148707516 0.978647715524407 0.8564715
1403.31370836131 0.977940765664161 0.867965
1396.39611526109 0.978599889097694 0.8717225
1383.18921587333 0.978224125071352 0.8826355
1383.73078018066 0.977905175528655 0.8821465
1354.99412062754 0.978273951539447 0.868577
1355.95412363156 0.978996405071078 0.872294
1349.28084452947 0.978821160584171 0.8706025
1353.77469376838 0.979254668191741 0.8646715
1386.49144963769 0.978715117543918 0.858875
1374.29945006304 0.978859772158357 0.854751
1367.27228312041 0.978661841476329 0.8731435
1357.8112368458 0.978471333693785 0.878675
1334.52555158097 0.979452215466417 0.8739375
1331.85018433473 0.979261150638975 0.876959
1330.41042719996 0.979021256998317 0.8736645
1345.0403565657 0.978626070875451 0.8795345
1332.49136153154 0.978536399969226 0.8747675
1338.71323013666 0.978633845460894 0.878316
1329.97352178979 0.978988610331939 0.8736575
1355.72934504645 0.978581811109155 0.8713195
1366.87189249301 0.978462198587385 0.8778525
1390.10640503141 0.977886669019317 0.876938
1397.49493305542 0.977610110115153 0.8799765
1397.59121772797 0.97733074707193 0.88755
1381.01751825255 0.977719520290119 0.891249
1362.43637262488 0.977416007900692 0.887367
1360.61817273758 0.978147746176614 0.880115
1363.90586173266 0.978074222405163 0.872605
1357.69068198551 0.978015823029683 0.874518
1381.70380258611 0.977906949492358 0.875007
1386.63142824473 0.977861742253701 0.87558
1374.75701740724 0.97784115793178 0.872021
1358.29993795073 0.977924832767834 0.8614875
1370.34823298489 0.976699606340274 0.8546115
1363.03084900631 0.977642853713195 0.8500315
1343.10459589574 0.977674256108163 0.8528685
1325.16388135678 0.978156173227871 0.843092
1340.16757646358 0.978473127490995 0.830104
1346.3967801886 0.978909979086188 0.832919
1344.34291152522 0.979303067451566 0.8345375
1332.38976197203 0.979075007484967 0.827904
1310.31717577938 0.979906332736468 0.815989
1333.74950480666 0.97890425326238 0.8218225
1319.11780755448 0.978663191686417 0.8234575
1295.38075185531 0.979822174159435 0.818284
1327.24084450829 0.979376621217927 0.803866
1335.22517051548 0.979317853409089 0.799663
1339.92258945036 0.979692275150562 0.7886765
1326.09470374247 0.979961640224563 0.776567
1356.16772774666 0.979633873956426 0.7694355
1365.96679659522 0.978780664378909 0.7789375
1338.39166728233 0.980216885488435 0.760341
1347.72194319389 0.979989281617148 0.773789
1333.24906456684 0.980131980951431 0.769471
1320.55002168272 0.980115074361017 0.784761
1351.41200773429 0.979456264013556 0.776184
1330.64500078719 0.979756066515175 0.784056
1292.23035450663 0.97992346863598 0.781227
1333.06795997632 0.979829290335718 0.780842
1357.55548647232 0.979427770406489 0.7760975
1376.71402348989 0.97876578443227 0.7889435
1403.61817847888 0.978090028826 0.803783
1436.5550123956 0.977511322741683 0.814136
1435.3952852152 0.977541875742367 0.8212615
1419.93377654889 0.977692790476978 0.8141825
1403.36732226093 0.977735763334005 0.821764
1375.87970443658 0.979291612097071 0.801829
1343.94746198682 0.97957562915122 0.801002
1329.74370774467 0.979148538018743 0.8217215
1317.0655905705 0.979023604896369 0.830215
1316.16709692845 0.978750801912671 0.8247385
1311.96891932093 0.97918239047419 0.823961
1305.81798073927 0.979375066812935 0.8314135
1313.89758328165 0.979585909328692 0.818365
1282.4907980452 0.980408259480314 0.8197805
1290.04688298013 0.980530862706039 0.8254325
1301.14764915194 0.979609945459827 0.838841
1315.54401553744 0.979624505201722 0.839027
1318.92981138044 0.979734312466541 0.837606
1355.97926352016 0.97921558161499 0.838903
1338.79342599437 0.979768307835034 0.82925
1348.06069644358 0.979698656030676 0.8253775
1386.97966891327 0.97871218688973 0.831488
1384.21319996947 0.978472095569769 0.8303625
1369.45745144427 0.979253219530717 0.834422
1357.59889567598 0.98006445661031 0.819878
1354.40302658653 0.979681735230747 0.826013
1391.80621316343 0.979262345710089 0.821066
1399.90722917247 0.979259215534926 0.8186575
1393.43712320557 0.979587661829623 0.8175425
1369.53771693622 0.979840848944765 0.824352
1348.34268911547 0.980141287440303 0.807009
1356.06662656366 0.980295836855882 0.8027935
1337.28784962038 0.980720924228861 0.806086
1357.10668332803 0.980204781801201 0.82003
1368.94315544271 0.980035198735363 0.820516
1371.74635557506 0.980196492779595 0.81658
1367.41557319096 0.980836822678362 0.8067155
1370.17712193574 0.98061353131117 0.798602
1373.51195989087 0.98014789273926 0.7965425
1375.15559807396 0.979992373131211 0.799197
1394.86639741959 0.979576928540347 0.7825745
1390.47034010892 0.97987896744917 0.7693545
1388.19783615128 0.97928118457858 0.769527
1401.35083683997 0.979899221764554 0.7586535
1427.70652259613 0.979281011300405 0.762779
1433.53955575176 0.979475850272158 0.7572685
1460.80675666026 0.978683482601054 0.77497
1459.00589726656 0.978788827996296 0.765668
1466.05730154585 0.978414699080562 0.7712465
1508.69498241724 0.977652684807726 0.776119
1475.91522717602 0.978592155655693 0.776553
1457.64576884614 0.979037448592476 0.7741645
1515.01313851553 0.977700096575572 0.796338
1526.80495306966 0.976876085776883 0.8040685
1544.15645232688 0.975835875310851 0.817289
1537.37753738942 0.976042958127002 0.8113735
1543.15134077193 0.975593677791252 0.826117
1560.67644773786 0.975172348465019 0.8247225
1499.93177805073 0.976804004424861 0.8138395
1535.84160601749 0.976180094193791 0.826164
1548.72179653136 0.975475022056772 0.824198
1509.14950903014 0.977117494077199 0.8125205
1539.53637437638 0.976128264546137 0.8281295
1536.35613108111 0.975934224830659 0.83332
1538.70511112843 0.975549648413435 0.8349045
1530.75797524513 0.975030697801381 0.834787
1519.25986397239 0.975884329228679 0.8045305
1484.10481730373 0.976465173649875 0.8163215
1459.68666993855 0.977478341999171 0.811074
1451.47227534684 0.977906261868932 0.804517
1467.09019904042 0.977147359285891 0.801044
1461.51843802882 0.976810725099922 0.8183885
1448.59911635715 0.976826095302635 0.8169615
1488.75093299397 0.976616757499033 0.8086315
1503.57656891556 0.976295341209895 0.816047
1484.85426119629 0.976532266631281 0.8114085
1536.33725939039 0.975274818702613 0.819305
1482.23724681367 0.976378171432432 0.8157475
1484.91950578598 0.976096694213397 0.8202005
1485.55135808233 0.976716337358002 0.8233635
1497.42283921376 0.976823227827235 0.8256305
1512.44361070932 0.975936944670143 0.835136
1510.95429623797 0.97603347822459 0.8358275
1537.49825626023 0.97464164631418 0.834264
1557.62390028187 0.974317445730323 0.829531
1580.24616487567 0.973938278697698 0.829437
1533.94193554759 0.974215229581378 0.833565
1535.46931812596 0.974870384138782 0.8412905
1529.57462828843 0.974779549998854 0.8476095
1543.50922491256 0.974323555086716 0.8524715
1514.9302882601 0.975095119047885 0.850159
1522.96756031194 0.974704894993498 0.858152
1522.20148645761 0.975348669881031 0.863718
1496.45339935867 0.975198228101539 0.873222
1504.9446225124 0.97512706703481 0.8758515
1509.58518313375 0.974327324219391 0.877301
1544.95136946003 0.97341306974552 0.8790485
1592.17568359406 0.972995634907801 0.887882
1568.31177839845 0.973757200633568 0.883704
1597.6501568434 0.972936030885192 0.8830545
1572.15218674623 0.973540997466743 0.878527
1546.52868083015 0.973798729072047 0.8798575
1571.938495897 0.973901213593878 0.875888
1533.10288587189 0.975036524717312 0.8710045
1544.4036247347 0.974893133559519 0.871534
1541.60362205467 0.975346432511233 0.865749
1510.9151181685 0.97558428894394 0.8733815
1560.6653666988 0.974457103644001 0.876295
1598.32930179602 0.97295822872997 0.870555
1589.68668077788 0.973475299882827 0.8746145
1596.06715279105 0.973202513305324 0.869762
1586.60167227794 0.973530243385256 0.857456
1580.63732227481 0.973695229909323 0.8656815
1571.58752911467 0.974187945432518 0.860885
1562.39201074399 0.97510716679007 0.858458
1560.74474327785 0.975293265430888 0.8639005
1588.58291743024 0.974902130465165 0.863581
1563.81422071705 0.975133878872561 0.860879
1565.48974676313 0.975487429749069 0.863674
1596.0333735016 0.974770233929877 0.8650735
1619.92243269847 0.974240098270209 0.8635045
1596.5281809912 0.975264398009151 0.8617605
1578.18964146078 0.975362848029052 0.874373
1595.15056265779 0.974895617125011 0.870158
1597.08826993341 0.974803690224631 0.8700475
1611.55537869634 0.974314974983997 0.8844235
1613.27395932068 0.974088115364278 0.8870545
1586.58420504824 0.975167365356337 0.877507
1595.44149578686 0.975242197611498 0.871949
1560.99655551204 0.976222614190406 0.8721155
1552.7961397665 0.97692726629502 0.8669895
1533.0602573034 0.977761907803856 0.864477
1510.53929542735 0.978204493027997 0.862607
1462.34439199172 0.978951181755092 0.8612535
1453.26698955821 0.979400336499413 0.8635775
1456.95596549025 0.9796208479179 0.8558615
1447.05922786117 0.979585525707166 0.8597375
1435.14878882748 0.979589160765284 0.851178
1402.03699691817 0.980502573555144 0.84767
1449.69830389179 0.979784523467049 0.844535
1473.61911964966 0.97944988872163 0.8434165
1484.53440182688 0.979540609266159 0.835908
1514.81767497922 0.978679723580854 0.8403905
1526.88361362583 0.977948784490729 0.852667
1516.42876347398 0.977944116060358 0.85082
1507.26930656519 0.978045815457147 0.8468475
1526.88323597022 0.977522469213269 0.8471165
1550.10464713687 0.976806719948645 0.8576615
1572.12658062967 0.976321502632195 0.861566
1546.72583316585 0.977169635428493 0.855988
1512.86065446312 0.977551020557714 0.862885
1510.87800878535 0.977427414457568 0.8553
1552.05994504647 0.976536202789848 0.8611355
1552.61305524206 0.975936355406511 0.8645315
1564.06705673139 0.975972196477584 0.87103
1549.67888651671 0.97642052111402 0.862939
1526.91155085668 0.976977923696596 0.8562365
1521.21433944184 0.977339887922396 0.853501
1530.3392314652 0.977268599779242 0.850593
1529.82833889847 0.977515284826155 0.849361
1558.91745339878 0.976988535676587 0.851334
1578.37920329433 0.976932684442762 0.852755
1582.73178535321 0.976849588159927 0.856796
1560.11326224475 0.977226112117925 0.8532065
1620.96505085876 0.975576000170469 0.857419
1609.16795270744 0.97570538187704 0.849618
1611.25697199366 0.975498305068204 0.8475175
1546.97361354793 0.977211779286762 0.8313945
1534.7474454864 0.977404593373264 0.839165
1527.56277223982 0.977537377822891 0.8342245
1512.62297363484 0.977583435327858 0.841644
1539.05731157404 0.977106561999279 0.844875
1561.79400996892 0.97642668902025 0.860032
1548.0483475345 0.976148850801833 0.868646
1569.45502500263 0.975657301608434 0.8790205
1552.3647746731 0.976010494197139 0.871046
1555.55868870089 0.975790451921784 0.8774895
1534.32539715665 0.975937868966176 0.879897
1512.26183399028 0.977254387000537 0.8676555
1516.0291218757 0.977424014664813 0.8559795
1491.40832270896 0.977518299086174 0.8544115
1509.88885751969 0.977005583300043 0.8580095
1470.25550920138 0.97720419380458 0.8543915
1450.86708044281 0.97780453030021 0.8443505
1471.57246758199 0.977364329263881 0.84861
1484.96271127657 0.977769269649643 0.848437
1485.98087875516 0.978591466310945 0.849865
1490.62488712914 0.978563483432233 0.855507
1511.1339364768 0.977753132564278 0.857502
1512.65011166214 0.977398546568531 0.8628285
1513.40135135866 0.976726711452427 0.875042
1512.97255394349 0.977165113730626 0.87402
1513.20292087753 0.976979272077938 0.877163
1548.56746669521 0.976215142009722 0.879947
1548.29744997563 0.976579068964473 0.8855695
1509.01912732894 0.977547183392576 0.870941
1509.5010100412 0.977460652274504 0.8770955
1506.86710958175 0.97762408141609 0.8811095
1493.11959546934 0.977710565220212 0.8848615
1490.39852552194 0.977607233430414 0.886368
1453.3193575428 0.978009560290226 0.8966085
1421.35991681237 0.979067723637434 0.8949565
1408.51488501642 0.979480238463693 0.89823
1425.35975567902 0.979379560674812 0.8865435
1434.72526086721 0.979270643249499 0.8891795
1427.73178343683 0.979414281599518 0.8897135
1416.0270432829 0.979620390482228 0.893449
1393.31862481476 0.980274800728693 0.8851975
1391.7984704603 0.980207329915065 0.88505
1394.83902517735 0.97980722524131 0.8892015
1407.27227417454 0.979459022486121 0.8947765
1396.56084991083 0.979356385466833 0.895059
1403.62518429308 0.979164458126575 0.896663
1401.09638474899 0.979408382778968 0.886595
1416.20634931304 0.978852382003416 0.888922
1396.086838818 0.979320782450669 0.8865395
1397.9441921173 0.979103545128735 0.896882
1408.50658227349 0.978915118820206 0.901367
1417.19900881762 0.978438182143497 0.90534
1436.40094872954 0.977832719578634 0.912323
1426.7199736009 0.978444007206814 0.9090945
1435.79555471812 0.978424997810373 0.9123665
1429.20863806502 0.978509461527058 0.906215
1410.11913978343 0.978786063569612 0.9054155
1387.2198585962 0.979224067553537 0.9021
1384.23428831022 0.979364365911141 0.895389
1366.26710863429 0.97939251336448 0.8961885
1383.72740224153 0.978518239450303 0.894395
1391.78363222328 0.978089905355778 0.8921975
1393.73585026408 0.978044813806359 0.898427
1396.5563236178 0.977832348429505 0.9050915
1373.84014056568 0.976953224999983 0.9038085
1356.28426829885 0.977308157466911 0.9047215
1362.64762624399 0.97696923858048 0.8985615
1366.95797970141 0.977005072089596 0.902563
1336.57257697124 0.977199449411787 0.903613
1322.76432608887 0.97721127491236 0.909845
1332.70881854047 0.978200491318449 0.896793
1302.77960698201 0.978504453268251 0.898599
1307.61880218616 0.978791864681585 0.9012935
1285.49748095422 0.979244532335174 0.903273
1284.59638362736 0.979197295639952 0.9116695
1281.65041160046 0.979200426529819 0.912266
1308.85941777735 0.978184806959382 0.9185835
1305.7938260107 0.978298766530098 0.9257525
1267.16759429288 0.979257229385818 0.9225845
1249.46830624512 0.979848761178769 0.917454
1247.42111598945 0.979867649403672 0.919549
1254.82039236384 0.979657225152785 0.9197855
1262.24111736867 0.979030334949775 0.927323
1266.39139710747 0.979287706107862 0.925341
1237.81157440566 0.979917856282846 0.9255585
1226.59389055899 0.980094165351789 0.9244285
1226.35634319373 0.979848840577233 0.925891
1248.16144933884 0.979973659955618 0.9292525
1229.06772583062 0.979888428938525 0.930609
1208.89769309209 0.980562296413345 0.9276975
1222.07473620324 0.980109207602328 0.9238275
1225.60258079814 0.980103713472638 0.917192
1236.69740062057 0.9805901453093 0.9097435
1254.35328388986 0.980617933918002 0.9092915
1265.87484629868 0.980247866284516 0.9120155
1281.2814487261 0.979403967457119 0.90827
1256.91813474151 0.979357477907778 0.9118905
1288.0656692683 0.97866707823908 0.9121905
1308.88188481397 0.978520500150557 0.9086015
1342.18728380647 0.976996302572535 0.9078675
1346.77761225854 0.977913624819512 0.9048675
1354.87228691626 0.978050506444407 0.914708
1344.01814418325 0.977921424626031 0.9177455
1342.91781931443 0.978423825057362 0.917612
1334.69036199006 0.978284461269133 0.9197525
1299.96469501634 0.979475920541757 0.9197755
1279.98809191964 0.979260112058607 0.9147625
1282.59743905701 0.978441014098265 0.911715
1283.023294824 0.978809710124614 0.913713
1273.3550770813 0.979253786592329 0.9130405
1265.72929457681 0.979945141576811 0.908617
1242.60529050567 0.98064477720248 0.9087775
1254.99722336247 0.980345336637679 0.9069195
1281.99586624619 0.979379538802293 0.9154705
1296.45268297515 0.979101299069989 0.918504
1286.46666349365 0.978636143248719 0.916604
1300.98398297444 0.978354789568963 0.91661
1314.44944448901 0.977709474152255 0.9167125
1316.37758120485 0.977116542175747 0.9236815
1277.34027208186 0.977952145926168 0.923772
1263.15948461309 0.978187279220503 0.92313
1281.44187911791 0.978566225926946 0.9186315
1279.50731628145 0.978958784785382 0.9197645
1286.58532927623 0.978945770514954 0.924042
1295.2180925012 0.979367155407433 0.928789
1310.13326023044 0.979095284394297 0.9345135
1330.13704377467 0.978710948387775 0.9358975
1336.50524833997 0.979048144784524 0.9366995
1326.87811804914 0.978706582798174 0.9417185
1332.94910148428 0.978216336136365 0.93958
1342.06699978017 0.978048000134489 0.9376255
1334.14684304533 0.977957822954775 0.940918
1336.79476446098 0.977699801522541 0.9414445
1274.52600798114 0.978516506835012 0.941995
1294.83193063722 0.977581092928965 0.945513
1305.85774448426 0.977663490052094 0.9458785
1289.0617435644 0.9777531403679 0.9423585
1281.9402663099 0.978750600776496 0.940113
1271.14610900596 0.979505660583267 0.940666
1286.76178919749 0.978777110193703 0.941129
1295.59482286977 0.978373137061444 0.943697
1313.70587910193 0.978655278046116 0.9393675
1298.90438565227 0.978128213739253 0.94072
1299.83734401996 0.977688846971954 0.943816
1303.72015754125 0.978062746386801 0.942789
1305.96315657508 0.978013143443345 0.9441635
1312.43294116786 0.97740595792102 0.9446795
1291.86437561725 0.978364210551776 0.94283
1262.0121617448 0.979246543926272 0.9403905
1249.06727895531 0.978967314144886 0.939313
1238.84009700942 0.978767479266089 0.9389615
1268.17838493081 0.978685419122659 0.93705
1281.9073128442 0.978201103467747 0.93802
1272.37294137234 0.978052804976604 0.9399485
1251.44174966092 0.978531496483172 0.938849
1257.8473025024 0.978284776647865 0.9405375
1274.16568254627 0.978344443804843 0.94127
1298.07821797397 0.978382015245205 0.9430885
1312.53562182163 0.978407859843311 0.9473455
1336.68217317281 0.977829513544138 0.9482875
1335.72317171729 0.977693150225669 0.9480515
1332.53621578829 0.977722688079636 0.951332
1315.83912575463 0.97816099597516 0.952032
1324.45994664606 0.977999106488778 0.9547885
1301.80296773493 0.978532109042403 0.952035
1324.00601307842 0.978045989472981 0.9547495
1324.59240945454 0.977742946176051 0.957338
1366.22246495754 0.976958726439019 0.9563425
1352.78136182871 0.976363005784406 0.958068
1382.50878491342 0.975630458078426 0.957285
1373.14358236856 0.975972066526081 0.9584365
1401.98683266764 0.975550477613374 0.959823
1362.02885243259 0.976802249607414 0.9592415
1392.21995245233 0.976129002519513 0.9618075
1375.07408835907 0.976760525876299 0.962474
1382.71579597217 0.976421045212065 0.964336
1378.17911426925 0.976202597900372 0.9650305
1426.22496807894 0.975045383353213 0.9664665
1379.30487070993 0.975600308352039 0.965092
1407.57422243472 0.974904006444703 0.964424
1396.74502952963 0.975222703823698 0.9633835
1387.93853318159 0.974920562636605 0.9639105
1382.07112947469 0.975350130524137 0.963214
1356.46717721476 0.975660353533675 0.9623555
1391.54475134606 0.975968060462014 0.964124
1416.86114133912 0.975386476347405 0.963836
1417.92239166996 0.975347020505964 0.964441
1410.56366674934 0.974948480712084 0.9642025
1412.13937011718 0.975014748839873 0.9651395
1383.15662463816 0.97523693399261 0.9628015
1396.72092115637 0.974819425702815 0.9638875
1385.51137644215 0.97568173726012 0.963315
1382.50184766816 0.975687538147534 0.9639155
1407.69611166843 0.975962818573528 0.9629745
1391.68772374907 0.976308677744774 0.9639195
1396.96141789666 0.976297690643931 0.962437
1391.05720376468 0.976195681654298 0.9622135
1407.45478499092 0.974882009287395 0.9633565
1404.11867598714 0.975173543042953 0.9639705
1439.15700824096 0.974165734624875 0.965102
1431.4408440354 0.974600140223591 0.965128
1440.24818457841 0.973931387146532 0.966271
1434.29170093141 0.974611895788332 0.9662645
1439.94431485168 0.974344526517397 0.9674425
1435.25533407142 0.97515860144247 0.966437
1435.98441094237 0.975052193698667 0.9659395
1418.79966776767 0.975232253781789 0.9671495
1422.55299682676 0.975257807631287 0.9661315
1453.10100499476 0.974802907460003 0.9666505
1437.74057219438 0.974954746169025 0.9660035
1444.83641297462 0.975174952375593 0.9670295
1497.71449215699 0.973400841333131 0.967965
1457.03375984362 0.973941594332177 0.967864
1447.53833548609 0.974786083125479 0.9666635
1426.94555369281 0.974039700944221 0.9674155
1474.6193748605 0.97346044304765 0.968459
1456.0428138868 0.973975711022513 0.967047
1477.74472919486 0.97372103123271 0.965868
1494.1900984712 0.973160264239221 0.965442
1542.43670851559 0.972103188778222 0.967135
1527.585399542 0.97191461982691 0.9669505
1554.90928725999 0.971007644982932 0.968158
1523.66957862148 0.971739993613326 0.9668455
1525.01715413893 0.971862561648385 0.96721
1558.17891832499 0.971516895525537 0.9662275
1575.40400432993 0.971829288193001 0.96551
1576.4235631726 0.972436800468381 0.964044
1589.85740322388 0.971922476706696 0.9617455
1559.25323269442 0.972186094401771 0.959892
1560.91771898851 0.972249256450526 0.961399
1545.57234611655 0.97302788862068 0.960372
1488.37117075842 0.973989154516482 0.959367
1491.24802629534 0.974167339544042 0.9595035
1481.70825018003 0.974351602750017 0.9585445
1473.48713016364 0.974554473978844 0.959338
1459.61701493212 0.974548751177028 0.9587375
1467.51533479536 0.974453346905449 0.958404
1482.85567004153 0.973142915709128 0.9616735
1461.94762213593 0.974154275278137 0.956382
1477.55645173618 0.973679141877414 0.95613
1457.21175826015 0.974556029178271 0.9551175
1451.01831762649 0.974246249048902 0.9550485
1440.95394167565 0.974451945568573 0.9549475
1391.94260715944 0.975855688056281 0.953764
1368.71813977093 0.97711641716214 0.9516455
1353.73833085132 0.977808456898977 0.9508605
1382.60243226447 0.977298297193994 0.953959
1388.01619372656 0.976938520076241 0.952839
1358.76876403732 0.977390556262514 0.9511405
1398.78295067739 0.976981080673129 0.9502505
1371.36273137017 0.977014651948144 0.9440675
1353.28241274277 0.977396653267951 0.945702
1362.84807980613 0.976987475344781 0.9458135
1352.30639829657 0.977190284250648 0.9420315
1368.81605501492 0.977446329221823 0.942595
1395.41863152304 0.976892732909111 0.9431565
1357.03150745919 0.977281939887993 0.9449585
1382.88926905239 0.976372024192786 0.946255
1365.40299071005 0.976340377721776 0.948631
1350.40223840119 0.976289124418227 0.947314
1339.57967876985 0.976108508234312 0.9507095
1372.77953003942 0.975742173579692 0.951866
1384.70283599595 0.97567161012956 0.9530775
1404.33194814769 0.975072661722215 0.954994
1410.64033272264 0.97486602621711 0.9552685
1414.20492439379 0.973914707290564 0.956176
1447.54118206715 0.973419279368401 0.957435
1430.86937128217 0.973702993055933 0.9603965
1411.12564480132 0.974544719533274 0.960554
1454.56262527202 0.974140764610213 0.96229
1470.10842728881 0.97463890965968 0.9589065
1447.74039634814 0.975240284396103 0.9593655
1460.02034940968 0.974998217326378 0.9601335
1466.4572471171 0.974825801504905 0.9624495
1463.79202063316 0.974855587755134 0.960224
1437.08039099378 0.975105961949811 0.960517
1485.58335493637 0.974073169887158 0.9620655
1484.00498017591 0.97434237797859 0.962829
1494.80184379043 0.973821171871298 0.9637865
1510.53761717955 0.973316509767106 0.964123
1521.13702946058 0.973238886652428 0.9658315
1557.18001535404 0.972999683858006 0.964305
1555.05013641829 0.973541549067219 0.959832
1545.71372405494 0.973308578549963 0.963209
1545.07063247809 0.973134927319364 0.964684
1555.82346263798 0.97309082355761 0.962969
1536.9770381964 0.973621880597679 0.961696
1526.61028598205 0.973795637429475 0.95972
1528.43878181482 0.973890547099906 0.9591385
1518.46752386089 0.974066538501271 0.958219
1518.19575270038 0.974091224522698 0.957072
1531.59873755172 0.973926807671449 0.9566005
1515.39808004636 0.974367602779855 0.9527255
1488.0275562035 0.974828789792327 0.949742
1507.53898781978 0.97443788804962 0.949201
1483.68578976424 0.975024328325843 0.9500315
1515.63168516367 0.974114310453011 0.9534
1530.01990166617 0.973537064049317 0.9566345
1543.67354293218 0.973472888403269 0.954418
1530.27436577885 0.973673944528467 0.951471
1513.43502622739 0.973583621692138 0.954039
1523.31042186369 0.972897421579314 0.9552985
1543.90037549732 0.972605106830687 0.9543345
1534.58855743129 0.973214854842963 0.9553575
1529.37679101686 0.974139570248294 0.9566825
1516.82110137097 0.974280034714582 0.9579885
1543.23957802132 0.973744101539976 0.960298
1531.91216955041 0.974035194354285 0.961186
1535.61623925736 0.973971925002834 0.95931
1538.29748526278 0.973402421497821 0.958845
1558.27549921399 0.972774855368563 0.958942
1587.18932458952 0.971879952493127 0.959378
1602.80898141226 0.971790702254391 0.959705
1596.15495212195 0.971837720116311 0.9621905
1615.1828283183 0.971590405626918 0.9620475
1563.82805661395 0.97292895246425 0.9611875
1534.53011281354 0.973148312706615 0.9610285
1507.5765411054 0.973496555758044 0.958864
1507.95039193742 0.973609128328068 0.9589595
1554.88873155289 0.972562453214879 0.958571
1558.30316176371 0.97207154871935 0.960694
1540.75247135074 0.972687078721813 0.9604625
1540.23561005591 0.972943030000079 0.9598415
1522.29699997676 0.974266708670068 0.95933
1479.42446889974 0.975899565528919 0.957122
1519.87570414992 0.974625868919768 0.9601395
1523.54118457736 0.974409148179015 0.959444
1534.62727823604 0.974274822461669 0.9565125
1568.33381116629 0.974240987804239 0.9544675
1526.27822478299 0.975267903136488 0.9507225
1528.33369982794 0.974884375580509 0.951577
1553.70975953737 0.973769297653332 0.952234
1551.80400279864 0.973938821282116 0.951754
1559.15553230825 0.974084416300276 0.9514735
1556.33999947959 0.974553362607603 0.948831
1576.93352602081 0.973939854087081 0.9503435
1551.45246126917 0.974558411284705 0.9451805
1559.03327936384 0.973842512097125 0.9498625
1552.98449922884 0.974103442796024 0.950075
1541.69274643459 0.974165368204787 0.952389
1561.94492031393 0.974081837026393 0.952707
1546.64271926911 0.974868045648182 0.95081
1569.3875566976 0.974218651198789 0.949519
1523.63320598667 0.975452927210678 0.9487575
1550.01972756064 0.974966771235825 0.946796
1568.23857817268 0.974591611987701 0.9470415
1526.72245645592 0.975604257698742 0.9454635
1520.3487347309 0.975838313741125 0.9459795
1536.09842265785 0.975451051473625 0.946491
1535.87573518474 0.975352451544341 0.9477105
1531.59607246864 0.974912682358429 0.950376
1549.65624338293 0.97440756128653 0.9495415
1558.2114554307 0.974460451227245 0.9469565
1551.66543727813 0.974565997235231 0.948266
1516.93961876617 0.975472887106678 0.943918
1560.41572409992 0.974676140641253 0.947768
1561.93934709138 0.97471107498444 0.9444685
1546.83711928976 0.974947338899976 0.944555
1539.25989160606 0.974756394289258 0.944937
1565.58648092963 0.973976551467614 0.950255
1557.08874831763 0.973878420742788 0.9497655
1539.76241824667 0.974361843119103 0.9514735
1536.40043892383 0.974529659705706 0.9515335
1506.98524558825 0.975568082599679 0.9504025
1502.95447516356 0.975649544134444 0.95313
1545.57378111531 0.975194017580464 0.951244
1539.93473511203 0.975014430786435 0.954051
1498.07876165118 0.975766013583954 0.956637
1503.85362321447 0.975886407830351 0.956179
1489.16536947532 0.976324595271584 0.955103
1487.81327175723 0.975659549915346 0.9554015
1500.2807618381 0.975576658781507 0.9560235
1514.48855711045 0.97437183846563 0.958551
1539.80274173973 0.974182163773526 0.9561625
1566.76756941399 0.97378600032939 0.9578235
1608.80477645865 0.973538081192497 0.956545
1603.28448608637 0.973949559887447 0.9553445
1608.81007944975 0.974091200552369 0.9558655
1587.54988813191 0.974637609028217 0.9569125
1534.10433987062 0.975661230500036 0.957239
1515.31899798665 0.975597643986947 0.9588875
1540.70890963772 0.974695476340493 0.9622235
1555.14516293313 0.974814401378018 0.961739
1529.4336335877 0.975325082844848 0.9632425
1496.09652228788 0.976448687374285 0.9634895
1487.41445256344 0.976795940206589 0.963809
1462.09875565596 0.977646939738554 0.96438
1464.47351830314 0.977458539485886 0.9627485
1457.49165382566 0.977831575849529 0.958899
1446.02473022678 0.977597841924231 0.9594585
1420.79952011103 0.977620290534557 0.958991
1415.15522282334 0.978014902512637 0.956677
1428.43924625127 0.978057422954967 0.955725
1430.65885574239 0.978040032846807 0.956255
1417.32958334587 0.978147687538801 0.95533
1445.25107007346 0.976926010265789 0.95863
1457.66458287758 0.976907201745815 0.9578165
1425.47404005806 0.977771028016551 0.954952
1392.50706087589 0.978160194037135 0.9539005
1428.86347620117 0.978236521313867 0.95353
1440.35912658612 0.978220677534561 0.949338
1417.11061560537 0.978740045352253 0.9480475
1448.09363298708 0.977629184627422 0.9482275
1462.23125931064 0.977688156175293 0.9464965
1460.7613532531 0.97717703440307 0.9487015
1423.87073858017 0.977781471302842 0.947757
1426.42680693284 0.978143248517378 0.9507475
1452.51061558895 0.977483803284414 0.9516375
1416.22537664212 0.978761640572749 0.9524155
1414.26925290437 0.978632364461235 0.950463
1385.12200681052 0.979342310916732 0.949497
1390.52515126884 0.979650860554586 0.9486735
1375.90027186719 0.980138155074477 0.947042
1400.33581232176 0.979440273240371 0.946764
1384.03319673251 0.979757886502282 0.942078
1398.30086734209 0.979575265335324 0.9454955
1410.75558878086 0.979128959402272 0.946124
1416.43823454659 0.978461138803121 0.9444125
1375.01024077185 0.979618983973948 0.9403875
1400.76002730756 0.978988659401404 0.9425465
1335.87213121204 0.980184674085205 0.938216
1337.52465295828 0.980301734719828 0.9403675
1353.31480362623 0.980009335279039 0.9386565
1349.7064008385 0.980038368024342 0.937931
1381.29139822051 0.97927089332945 0.941191
1381.726162876 0.979286466697141 0.94063
1400.00550880909 0.978823982206557 0.943033
1388.69456096816 0.978999512263309 0.9421865
1407.66078703348 0.978377674523174 0.942516
1418.84817442095 0.978331389023898 0.9401725
1411.56330888667 0.978831646757117 0.9357435
1420.00948003309 0.978816339093047 0.935165
1456.10187273136 0.978184595229902 0.939341
1460.16840143935 0.978139844634646 0.939482
1413.00158885749 0.978921905393948 0.937857
1405.32385195916 0.979153300616477 0.936176
1417.23256395234 0.978764406574122 0.9400855
1419.26738841469 0.978683523256089 0.94065
1402.68501083911 0.979239186485555 0.93744
1409.6379677642 0.978821113405974 0.9389005
1396.54558017736 0.979202295891572 0.9372645
1388.0232886506 0.979038387236068 0.9388795
1380.49287018118 0.979374376611765 0.9407115
1379.55224698528 0.978810919362821 0.944511
1397.42527351524 0.978685905889104 0.9421715
1409.11787960546 0.97792439464651 0.9421565
1428.16433334564 0.977133377646624 0.94055
1426.2790886647 0.977132446354487 0.9406
1428.87420797652 0.976593928273023 0.940961
1438.45636728832 0.976314409941787 0.9379775
1416.46517531142 0.977585806922031 0.9337685
1389.34597601758 0.978622910000538 0.9279305
1385.7976733303 0.978825425389399 0.927371
1415.03428887158 0.978105556627466 0.930331
1450.90894776703 0.977264109237333 0.933359
1457.67368888311 0.976814556728094 0.9374645
1488.08285052984 0.976130187826339 0.937363
1479.31404436653 0.976669070009848 0.936663
1452.99708642135 0.977645306893845 0.9378075
1426.94521607825 0.978316567661739 0.9352395
1434.70697485788 0.977710945019351 0.9349935
1447.79317910351 0.977486042776805 0.9369235
1451.63828049283 0.977141522116708 0.936855
1475.71023947244 0.976597609923575 0.9430275
1431.62315338092 0.977364916970588 0.9412355
1407.57118958759 0.977454937201993 0.9418815
1406.8051935308 0.977521954153604 0.943868
1346.40966820495 0.979074182566905 0.9350175
1347.72412259039 0.978902826523448 0.9341045
1342.99856696758 0.979472076639613 0.930248
1345.23887853533 0.979998093576903 0.930268
1344.69295254359 0.980135002952928 0.930935
1322.41985455855 0.980811448010502 0.924828
1354.77961936179 0.980536449566452 0.918959
1346.31595481444 0.980778122382044 0.921089
1348.06056575403 0.980918415796612 0.9231645
1368.59638142329 0.980355039888914 0.9254
1381.50780931409 0.97997466600417 0.928832
1406.14407371734 0.979537735749202 0.930543
1414.63692372569 0.979497565727125 0.9300975
1405.71203253795 0.979620021277085 0.9262235
1407.36286383943 0.979322123984872 0.928871
1422.38751443249 0.978873578024404 0.934684
1424.73500861162 0.978555119948175 0.935446
1433.37096031267 0.978301425614879 0.937295
1463.95364677807 0.977798096875101 0.939616
1474.53561845808 0.977959319792842 0.9451065
1446.28334408264 0.978401574502719 0.9452345
1464.4581482638 0.977883862726225 0.9505685
1483.9351614582 0.977286808540514 0.9531385
1508.11373450654 0.976532481587414 0.953572
1506.67992128997 0.976333079037174 0.954056
1481.84825780746 0.976794374882177 0.9532675
1486.05024828547 0.976633610523423 0.952753
1457.14252630914 0.977203133206232 0.9524495
1427.73672760779 0.977806705872541 0.9499715
1415.9271339853 0.977424103477755 0.9514935
1422.71968556002 0.977933925042817 0.95
1400.21550319068 0.978260030287749 0.9486975
1375.46983478626 0.978755130892012 0.9471645
1422.97623719211 0.977881020610075 0.953881
1386.7501426977 0.978684445009002 0.9499975
1403.08809275843 0.97818881614028 0.95335
1429.43231615424 0.977880728964823 0.9533715
1421.47130302861 0.977979992137802 0.9539025
1396.70425664075 0.97818405328494 0.956078
1364.56245135266 0.979033861624935 0.9556585
1404.5073249297 0.978044011931665 0.9550615
1443.05735998539 0.977036709016401 0.953164
1453.03889729206 0.976726824314804 0.954411
1434.31580913139 0.977343550181359 0.9508
1432.24708775129 0.977442186977597 0.9529945
1427.29391746741 0.977318498705417 0.953418
1379.57396773867 0.977720138096016 0.954135
1379.86682451637 0.977653001488678 0.957591
1398.25416651604 0.977568405990366 0.957446
1422.16323520436 0.977546078835411 0.9596645
1426.73484465088 0.977726432654003 0.9597055
1405.08329526779 0.978485580130692 0.956384
1415.34156845504 0.97837210832959 0.9611615
1369.33359466656 0.979587807979918 0.9622465
1395.05887636733 0.979551918162592 0.9628405
1407.37882395032 0.979414252753535 0.9621265
1403.66387496398 0.979575945823917 0.962304
1431.02503973778 0.978832857867795 0.9631565
1435.1121028837 0.978696423064701 0.962097
1441.35815882351 0.978862874096525 0.9620165
1407.12595001334 0.979443050385443 0.9602755
1384.04871766168 0.979458409273467 0.9611105
1384.00282158814 0.979219482564809 0.962329
1435.28182389341 0.978113394197824 0.965105
1468.12445637291 0.977284208132515 0.966673
1479.131002154 0.976963043583775 0.9670875
1466.99244439165 0.977065153352364 0.967804
1469.76791011119 0.976391229962823 0.9682775
1490.79146213917 0.976237935430274 0.967445
1438.37931160845 0.977662124002346 0.9668815
1454.77567549741 0.977318160542761 0.9687125
1454.9297043196 0.977081374104348 0.9673125
1460.61518704858 0.976763093270289 0.9668045
1478.03432400438 0.976766919438134 0.967976
1440.67056195478 0.977873457662544 0.967304
1430.01237684832 0.978186743700465 0.966436
1415.20469616456 0.978172052656872 0.9662845
1389.72341647876 0.97836853570832 0.9658555
1405.06971075202 0.977713704453207 0.9667155
1403.62891132178 0.978292073359533 0.9663665
1393.82976615732 0.978474827613267 0.9663355
1401.0045402338 0.977940544986534 0.966424
1397.96992021553 0.978369686494634 0.967527
1388.88575023946 0.978733738460446 0.966497
1402.36991081381 0.978223679653626 0.9661045
1427.63424258311 0.977704721482302 0.9666045
1414.48435550231 0.977638653326767 0.966168
1420.82042194816 0.977249204368505 0.9670045
1413.14721730959 0.977792097505735 0.965135
1415.50346772331 0.977568630848433 0.966382
1424.52711605252 0.977155917632046 0.9686545
1421.53991381329 0.977260177521184 0.9689755
1406.52453177676 0.977090889128327 0.9684965
1395.11671218904 0.976653675769561 0.967274
1400.53394797109 0.976215275182926 0.9682045
1355.5800142996 0.976745813413318 0.965039
1352.99932176308 0.977316803487836 0.9639855
1347.05080201473 0.976270884405161 0.963288
1344.43083706158 0.975909012676775 0.9648345
1304.29649287633 0.976865449516767 0.9608445
1312.35596841553 0.976750735048753 0.9614965
1327.87832128314 0.976064808503973 0.964731
1372.31616267024 0.975521777843708 0.9652905
1375.36270972846 0.97494929439818 0.9652345
1372.10830780536 0.975564778852639 0.9639675
1374.87305318471 0.975717167724392 0.9646625
1366.38094547728 0.977544430234327 0.965173
1370.43855380034 0.976528848051223 0.9668245
1386.29961085073 0.976438940359225 0.96669
1382.55077697419 0.976034333013762 0.9660055
1395.63334920779 0.97592775345734 0.9663495
1373.26366849031 0.976439189187303 0.965612
1368.35019791263 0.976740074964771 0.967573
1379.83651018786 0.976884365413258 0.964661
1398.62067604085 0.976106175867374 0.966114
1416.19438665746 0.975795758716716 0.9672945
1421.15095099764 0.975853462714542 0.967009
1407.68514450413 0.976656422475961 0.9659885
1412.0351297587 0.976611893147421 0.9659595
1408.72298998763 0.977032742523193 0.9649915
1400.08380409472 0.977411555320315 0.966755
1423.36906910945 0.977215619218804 0.9680545
1434.25125205765 0.977091327967563 0.969044
1463.52067517277 0.976321277537328 0.970908
1469.99394788992 0.975953728346002 0.9715535
1471.06337075982 0.97600013378099 0.972553
1508.51305755462 0.974843187536772 0.9736165
1523.63751233603 0.974942372373556 0.9743185
1550.24588723448 0.973550278997598 0.974338
1516.36769470846 0.975255912111293 0.9727015
1511.26484098903 0.975780385715493 0.97369
1513.42527436567 0.975461754333379 0.9741035
1509.55163122594 0.976000880886576 0.974522
1491.44058593239 0.976918466743295 0.9727845
1477.17172388555 0.9769374732824 0.972018
1457.9547366916 0.977501196146703 0.971315
1506.32603453783 0.976369682223107 0.972392
1496.7061920743 0.976933556754485 0.972762
1527.61790230909 0.975846855138476 0.973388
1535.98731310198 0.975824652615072 0.973121
1566.29052093099 0.975016615262947 0.974657
1571.27151013871 0.974901017179323 0.9745765
1557.02676925182 0.9752036166022 0.9736395
1560.38131562946 0.974764601387982 0.9736955
1553.26543639667 0.974968714427137 0.972802
1544.68428277469 0.975300224493826 0.9731515
1552.11040261055 0.975331174985694 0.9739005
1547.05692229227 0.975329986769324 0.973603
1566.38713199263 0.97468767897885 0.9751365
1545.14368783233 0.975240940436298 0.9752965
1519.99278050909 0.975770385387305 0.9738195
1516.05535855797 0.975985753805922 0.97237
1526.98019886197 0.975509550282958 0.9723005
1534.69345965441 0.975212432939147 0.972097
1514.903140596 0.975847073313996 0.9721955
1529.95915286364 0.975012559296762 0.9734805
1539.74057229865 0.975113422244149 0.973116
1508.81131485731 0.975855314919254 0.9723535
1489.37571410019 0.976040347902385 0.9717525
1485.50380710881 0.976212339201461 0.9715625
1440.84955703229 0.977056719364253 0.970619
1459.60927896194 0.976823766864505 0.9719155
1473.20550486808 0.977069777896295 0.9710325
1471.96868519552 0.977275455077519 0.9710405
1442.63124767294 0.977795938126031 0.9718535
1475.70058117201 0.977205837589868 0.972507
1490.72142381595 0.977304125651892 0.9724585
1470.3090570741 0.977807880011214 0.9728145
1430.67627998875 0.978607630519111 0.971502
1378.12766254246 0.979484166978359 0.970276
1417.5847489942 0.978588379709641 0.9698835
1418.98059143604 0.977662928327744 0.9699175
1411.63761605765 0.977670856527397 0.96951
1434.19020821332 0.977405963288725 0.9683885
1416.44097205596 0.977494837243401 0.9678945
1416.84498067773 0.976993905879008 0.9686625
1398.19225309721 0.977416365750509 0.966785
1374.38327271154 0.978220234439464 0.964762
1357.38396910322 0.978693533031405 0.9643835
1344.03540383885 0.978938151310022 0.9628515
1327.98789543472 0.978650729309654 0.9612815
1356.50966762536 0.978006904613301 0.962926
1339.73618592627 0.978042651330267 0.9624585
1360.7614007888 0.977690023861239 0.9623775
1389.11430133048 0.977308460773515 0.9612215
1417.12105523393 0.977439329099959 0.959448
1435.2411244702 0.976807285543148 0.962239
1454.71786808381 0.976577326387612 0.962794
1444.99138971617 0.976375283009221 0.963501
1466.65545148201 0.97593412233264 0.9621235
1453.72627458687 0.975816463618212 0.960007
1422.99249446112 0.976156353443274 0.958234
1421.98590585484 0.976096395496103 0.958948
1455.2120860878 0.975161405485181 0.9609885
1451.0899736694 0.975067182730071 0.963494
1437.64640966971 0.975501108410831 0.964555
1436.95241546442 0.975140304801631 0.9644375
1445.36092894756 0.975319169170829 0.9639305
1483.5501450201 0.974522433692235 0.9653145
1469.72591078848 0.974958131835536 0.9622255
1506.749782805 0.974282155904713 0.962754
1536.61324826628 0.973497914004813 0.963165
1513.20685616545 0.973886085415256 0.961206
1521.88975765395 0.9738426413278 0.96263
1533.11066389683 0.973659088029738 0.960993
1534.266081884 0.973916083601543 0.9580435
1486.80541952835 0.975050960062399 0.95564
1505.74163664447 0.974413304018229 0.9520975
1527.16508325319 0.974238343718205 0.955955
1527.59761136895 0.974337126219991 0.955158
1540.48061340812 0.974753120265517 0.9537045
1498.18645033762 0.975704879149044 0.9514045
1485.68241330368 0.97541837435103 0.949792
1488.22390825364 0.975040998800135 0.9509245
1448.78407923354 0.976543532304202 0.949022
1412.19832311633 0.976801705160102 0.9512905
1439.70639984488 0.975679479892112 0.9530725
1427.60434130981 0.976230734957606 0.955276
1496.29914081677 0.974697679283036 0.955479
1478.50382795985 0.975319702602212 0.957795
1466.00529193117 0.975424339479699 0.9585135
1426.53783306538 0.976554347046023 0.9553265
1438.46376141895 0.976105835686078 0.958216
1417.24150102931 0.975929692554657 0.9594555
1442.56074024214 0.975180553952233 0.959447
1460.37177025435 0.974673944298571 0.960234
1440.49838532591 0.975243194377136 0.9592845
1452.10935262254 0.974956063873053 0.9612495
1475.77519276196 0.9740818507205 0.960363
1512.68802656479 0.974323020923186 0.9593555
1476.44674940972 0.975489679897439 0.9598225
1500.17115731579 0.974603270125354 0.9608045
1469.51919607495 0.975495997082399 0.956898
1486.14874868963 0.97543901082266 0.9606585
1519.51685278507 0.975049862878511 0.9619855
1502.84939604257 0.975352705847022 0.961821
1477.14872136182 0.976534614097005 0.9585885
1452.66071640798 0.977034049509993 0.95765
1471.91621032261 0.976796667313002 0.9584795
1457.31920641287 0.977008518575448 0.9592145
1498.93109697819 0.976170915496196 0.960025
1516.48022020054 0.975897616410041 0.959308
1514.26232521305 0.976021000138167 0.958058
1512.67562677564 0.976361448468965 0.958024
1470.0433303019 0.977059279679695 0.956667
1449.38147519372 0.977609966085695 0.956867
1420.98628440972 0.977793975025545 0.956064
1429.07731503378 0.977797831103169 0.953202
1436.9434200462 0.977533941044683 0.952075
1462.23024216602 0.976872641803187 0.953166
1456.28313415915 0.976717374618827 0.9527025
1460.16975579454 0.977027422742732 0.953865
1447.3816620191 0.977082735781975 0.9544105
1458.19574824095 0.976533760882105 0.9572785
1458.31976361692 0.976872282389405 0.953884
1449.01263814561 0.976968905864523 0.954979
1471.85817292692 0.976287376440946 0.9561325
1505.39192435017 0.975729883193623 0.9547745
1537.61270605308 0.97476793353464 0.95549
1513.20225897281 0.975144760009375 0.954867
1497.80937028207 0.975623376793193 0.954335
1533.70162696859 0.974827576818756 0.9524325
1507.10203369318 0.975653907137262 0.949972
1475.13633310358 0.976642963197693 0.9503205
1478.93892198926 0.976090211764288 0.952179
1459.06329753263 0.977047979737666 0.949798
1463.36156732766 0.976890700091939 0.9511945
1448.5277643143 0.977869387397028 0.9500665
1431.25301067799 0.978262863059869 0.9477275
1427.89512277185 0.978711570147029 0.946005
1409.2676884871 0.979250085267854 0.9437915
1433.82251951655 0.979006606109853 0.941992
1427.3431866572 0.979230813376837 0.943783
1415.7828309241 0.979824161251734 0.939774
1383.74912671121 0.98047159892337 0.9410305
1381.83258918051 0.980856696387229 0.940388
1395.2743456509 0.980655506070395 0.943566
1402.04762139717 0.980255705622641 0.9423815
1399.09941164605 0.980465133145312 0.9427755
1417.40700948364 0.980031923968852 0.944202
1484.85638485859 0.978800545422537 0.9432625
1489.31128771053 0.978687469281359 0.944372
1496.44384740487 0.978746735952645 0.9402515
1483.22957129402 0.979148354535726 0.937841
1478.49601171039 0.979245138529919 0.9345335
1497.49401778117 0.97871094604695 0.9394695
1487.10858995858 0.979041952875972 0.9426125
1515.81765485645 0.978365352961182 0.943631
1497.30680853992 0.978689882517233 0.9423575
1490.70096643556 0.978878244977202 0.9432945
1497.33433232801 0.978418444049843 0.9468245
1515.0572838572 0.978105795619872 0.948663
1535.55594440648 0.977282897148051 0.9510475
1509.56485698658 0.977470794212147 0.95142
1490.37912435183 0.97819280048581 0.9499425
1490.2001987398 0.978172362369761 0.948864
1514.96382406703 0.977605932289868 0.9492395
1530.10336287717 0.977474890248881 0.9500415
1544.03356843302 0.977100140619426 0.95215
1545.03328089251 0.977193582306714 0.948249
1553.8572715408 0.976891003431331 0.9495935
1543.39801839739 0.976553516373984 0.9517935
1546.47052195979 0.976669596264118 0.954861
1546.66396050371 0.976657208217155 0.9529375
1560.27819536016 0.975804670074055 0.9549035
1588.28330156941 0.975164210205273 0.9520855
1607.08548327731 0.974703144032295 0.9528045
1644.2667128101 0.973605832174286 0.952583
1680.72826370756 0.972419797686267 0.953267
1709.46442934444 0.971743719168177 0.953312
1697.14336837827 0.971943218964176 0.9522735
1689.39117714753 0.972297808678873 0.9515615
1655.71950058541 0.973345131079824 0.9483235
1670.20098028432 0.973275277917452 0.947738
1640.55954047455 0.973530244843106 0.947774
1631.97081550195 0.973366016191683 0.949469
1635.27606888585 0.973099507838985 0.9465815
1663.94435922025 0.972062278691279 0.9489465
1635.00009456796 0.971926087584388 0.945038
1650.03106432726 0.972001719531035 0.9447765
1661.19917233355 0.971676013215945 0.943009
1688.19953864465 0.970427673711991 0.9453615
1673.25413618475 0.971136134002133 0.945936
1641.60506435282 0.972654548716636 0.94589
1663.02330007352 0.972050024977215 0.9482855
1603.23348909145 0.973231898564692 0.9467405
1613.09699741091 0.973807759256186 0.946306
1658.67175844075 0.972669399999538 0.949549
1701.30519296039 0.971126475681608 0.948068
1706.69223197358 0.971193389433253 0.9485245
1677.78011054949 0.971549475794216 0.949344
1657.7681278997 0.972040280979173 0.9497905
1629.14160436978 0.972008854229683 0.9510295
1596.56618457547 0.972568275484825 0.95033
1626.94135402293 0.972155872378333 0.9515575
1580.70071253453 0.973301319201604 0.95345
1567.4352601582 0.974427272022714 0.9562735
1550.19582039981 0.974982170598951 0.956342
1472.55014491219 0.97709135699054 0.952621
1513.03706935186 0.976249131389688 0.954764
1511.24969051728 0.97618090158527 0.955742
1532.55143111047 0.97569921608952 0.9564015
1551.68707790004 0.975192644978339 0.9548755
1540.31352597248 0.975480144015827 0.9542425
1562.53325786314 0.974969249483983 0.9520055
1551.60327171396 0.975215854696557 0.9530935
1556.07642390361 0.97523692090182 0.953549
1552.95967405101 0.97492757961986 0.952501
1553.62011387397 0.97447969412835 0.952303
1544.56174304872 0.974183039219739 0.9524495
1529.77361602597 0.974718160609254 0.9514625
1539.05399034842 0.974059862687908 0.955152
1564.12769456371 0.973838893395612 0.9536725
1606.64003684934 0.972524131644073 0.9552665
1582.92701138281 0.973679328717584 0.9555285
1594.2828006165 0.973271134398778 0.9554885
1583.8615766253 0.973443238893938 0.9561615
1591.35373056028 0.973317477772287 0.9566395
1558.82688410572 0.974306249014177 0.94873
1551.94402110094 0.974547836466885 0.9504645
1513.35456478308 0.975481599405828 0.9496305
1507.84897265386 0.975514017418765 0.9498995
1497.5784867503 0.975721313795818 0.9500275
1478.64956452515 0.976290350253349 0.948248
1460.88958610642 0.976531498756716 0.947358
1447.05457447689 0.976520063202149 0.949226
1489.33087538648 0.975874362475026 0.950559
1474.23138007142 0.976462702472445 0.949624
1474.33864504693 0.976033535460399 0.950924
1436.21098216644 0.976569470494194 0.9496335
1475.95070620973 0.975996663436227 0.9524165
1471.48800760946 0.975944516540497 0.9544265
1469.01080020527 0.975901194223685 0.954141
1445.01585985134 0.97738823896004 0.9521195
1438.21051579295 0.977717365928585 0.9505845
1430.49124791489 0.977503080886806 0.950343
1432.84732307481 0.978087384168296 0.948095
1432.55311878969 0.978142400488636 0.9488325
1437.72728533414 0.978087012575123 0.948165
1418.13472135957 0.978795699770981 0.94493
1441.62852021464 0.978231257153879 0.9506315
1443.52396285073 0.977997015637553 0.9512805
1453.72467799734 0.978003925359421 0.951168
1478.95239673058 0.977786208174662 0.950225
1490.3642012118 0.977503121999279 0.949916
1522.85328572343 0.9768651626204 0.9485595
1495.30209633013 0.977501993555123 0.945665
1473.25032826062 0.977651160597818 0.946854
1462.12480756338 0.977813300766815 0.948163
1491.27826768634 0.977557363737967 0.9509225
1521.26562973727 0.976686857303505 0.954012
1496.5907586262 0.97733494155728 0.951992
1515.53023389767 0.97694722098697 0.95119
1484.72450386321 0.977752692393453 0.946002
1466.99554767372 0.978163772029989 0.943601
1480.91787877868 0.977871099347168 0.9461235
1492.81260447935 0.977532405890478 0.946934
1479.53734374638 0.977933193113317 0.945284
1472.63939171665 0.977801699619795 0.9440485
1508.15163552971 0.977122027989483 0.9483235
1476.3780743122 0.977781129157785 0.9466225
1477.99527087707 0.977965162774015 0.9471415
1505.13397160037 0.977034003666208 0.9479765
1503.85970569698 0.977171515123718 0.9464485
1486.62949345206 0.977673981501948 0.945725
1459.89551522042 0.978223064468532 0.9421515
1456.68136347983 0.977740809933403 0.9473565
1439.13149346821 0.978363409051567 0.946104
1423.07233321324 0.979055906048112 0.944097
1440.84242218437 0.978695245929454 0.9426375
1440.2477877119 0.978455727902183 0.9407165
1468.16158830376 0.977218539292877 0.94269
1450.29311491623 0.978069580089253 0.9408665
1444.03502267501 0.978039262287318 0.9426655
1418.8068252844 0.978556878629765 0.94037
1427.08620174772 0.97872583805905 0.9417295
1428.43120856364 0.978584194560149 0.9411445
1446.30985659444 0.978709638182542 0.94116
1398.40304403169 0.979452078785971 0.937989
1389.56635140235 0.979120235534992 0.938253
1402.20995538279 0.979246870861723 0.940649
1372.2474320978 0.980014677265547 0.937195
1376.21727874282 0.979544079485391 0.939921
1400.18199187763 0.978714595242083 0.9388175
1392.12417311934 0.979372962375886 0.9383645
1416.83355139449 0.978963192560302 0.942938
1420.97210560124 0.9791094981314 0.943209
1399.22442857055 0.979460640657787 0.942402
1400.03332435548 0.979001374989773 0.94156
1392.7293304003 0.979560423522334 0.9399225
1397.12169003764 0.979493660530309 0.939621
1368.68595456375 0.980513572464847 0.933799
1337.36030097348 0.98143033932238 0.932941
1335.03120657752 0.980901148709969 0.9323575
1347.32092486329 0.98049368962869 0.933887
1343.4731079632 0.980060519933859 0.932249
1334.41906475277 0.980336452409062 0.9339225
1309.42733150648 0.980511910534249 0.929687
1302.5716251618 0.98091418456974 0.925464
1314.04828964166 0.981015931286238 0.927545
1299.49708219395 0.981154650082912 0.9276585
1281.88159333815 0.981463124526408 0.926157
1277.46022991283 0.981835047283098 0.9221035
1290.62564805047 0.981727646178566 0.9260325
1299.01336703512 0.981161827652505 0.9294095
1282.96176829354 0.981427370527802 0.926684
1268.74996107402 0.981656029311096 0.9260665
1261.22737285658 0.981682302614635 0.92797
1295.26402655166 0.980966352594686 0.932134
1287.36656923987 0.981057474673094 0.931537
1256.83737823749 0.981942340294997 0.9275395
1273.73540417803 0.981255813546568 0.931218
1285.33273107779 0.98106601841125 0.9278705
1293.36818383041 0.981024552416747 0.9274415
1317.01807893302 0.980934744909185 0.9260415
1345.03842888623 0.980766933989313 0.92983
1380.40412350721 0.979362727545537 0.9307465
1384.69789987164 0.979519819753545 0.9299765
1382.18036614067 0.979785372024506 0.9304545
1395.52968240226 0.979915814276284 0.934832
1396.92868252617 0.979776853100985 0.9360885
1399.57729929137 0.979282300781834 0.940723
1429.92762332819 0.978737471754336 0.9437055
1447.12561879861 0.978562089797062 0.942706
1454.1934178564 0.978215716513044 0.9436855
1456.56152327772 0.978507566063811 0.944643
1418.39860876683 0.97918338565523 0.944395
1398.63874293792 0.979869911190736 0.944729
1387.32569488799 0.979911771689948 0.9466745
1368.93484453498 0.979749783879785 0.94843
1386.67186975471 0.97930643465529 0.9503435
1388.174220488 0.979295414388119 0.9480885
1414.88275607493 0.978552974008472 0.9478115
1436.38216574058 0.978293376528094 0.9482445
1421.1426060382 0.978770549385802 0.9490895
1409.14928937974 0.978683568326372 0.9488895
1402.2258826528 0.979559666456318 0.9477125
1415.61059758006 0.978887532931947 0.949742
1440.97644600675 0.978802191573245 0.9496875
1439.29891869682 0.978692271792997 0.949405
1421.82823566616 0.979294097969829 0.9443445
1423.29085866441 0.979972520533316 0.9375685
1403.95738955366 0.980617894606976 0.930681
1387.84506936566 0.980987000853846 0.928964
1399.90715071397 0.980463840298008 0.9301625
1427.47489593805 0.979605722857663 0.930819
1427.35896708972 0.979827406366684 0.9291705
1475.56173196882 0.978617965172311 0.9333525
1490.44665293715 0.978504037704027 0.9349095
1515.42032213802 0.977584380231343 0.937769
1545.69776331391 0.976928069940862 0.9407445
1565.69608761542 0.976517051405823 0.9425645
1536.16890957344 0.977002685536908 0.9449585
1555.90637557269 0.976527023520409 0.9452885
1530.10683362563 0.977353276512632 0.9408315
1504.98920528245 0.977792772294958 0.939326
1543.63547695227 0.976969519294813 0.9394125
1567.30130448469 0.976474574261483 0.9388445
1589.17228895491 0.976359056304997 0.9387615
1591.36647363392 0.976178639684258 0.940649
1553.73640317387 0.976704920855125 0.9372005
1508.39668278877 0.977619610004423 0.939755
1508.97729366453 0.97666114261205 0.9440055
1522.02868223302 0.975873967891565 0.9441215
1509.76094493938 0.976132480029062 0.943153
1479.91242759819 0.977776803887643 0.9402835
1499.53243930822 0.976972313631271 0.942988
1470.51405661743 0.978144767006043 0.941784
1462.7898158896 0.978409597826368 0.939922
1438.35988843809 0.978321233422237 0.9371505
1434.80737334601 0.97850147917958 0.934656
1460.8127255338 0.978005437355595 0.9377925
1492.44725482403 0.977490907925786 0.9413335
1510.19418097647 0.976954905412568 0.9457735
1503.55878307864 0.977142629985906 0.943411
1525.50555024338 0.977213601744101 0.9436125
1503.92497578371 0.977909991387081 0.941611
1502.53459709736 0.977834165233244 0.9458595
1527.20497868405 0.977246289458568 0.947378
1516.02566182905 0.97790726543075 0.947105
1527.64347040934 0.977527572664284 0.949271
1527.62885016181 0.977646227471528 0.952049
1550.31016016299 0.977101795757335 0.952381
1544.28230168247 0.976525822716673 0.9529905
1516.59465181542 0.977412542012679 0.9505275
1513.18458495097 0.977803542005155 0.95054
1491.83807967676 0.978303279611258 0.951566
1472.51972168827 0.978738963079962 0.9487045
1459.25014614075 0.978480294349911 0.9467005
1485.77725808935 0.9780369497883 0.9470275
1504.17091090783 0.977589774252254 0.9474505
1500.39942383009 0.977994084836257 0.9498555
1492.98186191057 0.978233629848484 0.947288
1507.57334052102 0.977967553522985 0.9467115
1520.47571205732 0.977286117997786 0.9421165
1508.41790479144 0.977790506007872 0.9407165
1508.88427593128 0.977482782652713 0.9392275
1506.76552124489 0.977519981876898 0.934851
1504.81145964987 0.977563947999932 0.937311
1522.24145357034 0.976847129791306 0.9356405
1531.2526814354 0.976360854367016 0.933487
1528.60983590501 0.976601284925664 0.932504
1506.00638414575 0.977356965213792 0.9293945
1483.57462892573 0.977425990712218 0.9293305
1462.41310483919 0.97765575214523 0.9314295
1432.33938310152 0.978717228451459 0.9256215
1450.66789160523 0.978594865384408 0.925725
1433.12942377784 0.978584390198584 0.921651
1447.30626362026 0.97863108843493 0.9254985
1458.09188959936 0.977858188630018 0.929459
1525.76460949263 0.975946965140474 0.9322335
1554.27560340977 0.974914893261298 0.938382
1513.11657843643 0.975509313530809 0.9377085
1536.59632802885 0.974477631980055 0.9408025
1542.76579055017 0.973995106865927 0.9459235
1557.91212296695 0.974097239164931 0.9473005
1558.0836882233 0.974095821216913 0.945351
1534.77593002535 0.974605975430186 0.944026
1497.13359358514 0.975607081813649 0.947459
1501.8415387037 0.975965389372693 0.946882
1494.0835593971 0.976182180700498 0.9479335
1479.91192819283 0.976398878696481 0.944858
1478.16968867349 0.976505692821769 0.944365
1477.39123542539 0.976855834482403 0.944342
1491.83848744558 0.976874340601083 0.943551
1496.93944818062 0.976599832222064 0.9446205
1490.17543309807 0.976726678459021 0.9445685
1500.32567039446 0.976558435927171 0.947639
1484.10967823209 0.976411530205456 0.945708
1501.59388491306 0.976140798096151 0.9470635
1516.94958665524 0.97550260152601 0.947553
1518.01735649105 0.974925701687813 0.945546
1499.91059256146 0.974844490207708 0.948194
1537.98743168941 0.974504821355792 0.9490165
1512.27897001914 0.975098263011764 0.948168
1546.91953559638 0.973574283673125 0.9512795
1568.75703343123 0.973964571763204 0.9511955
1583.55202292529 0.974035625861149 0.951506
1576.81841755555 0.973910827620565 0.946968
1596.4676743914 0.97357291155613 0.9455585
1617.88219246902 0.973816365828687 0.950369
1612.09841913956 0.973879025994778 0.9479315
1610.9613260623 0.974263362853529 0.9492625
1609.38738312838 0.974036381949854 0.951851
1603.99336194818 0.974289961926129 0.951584
1611.84284239746 0.973832792042613 0.950514
1626.48640605345 0.973902300151932 0.9516745
1595.31184791683 0.974253652678728 0.9483235
1568.86994824175 0.974945063824245 0.9483435
1559.91314851311 0.975805177727357 0.9460395
1554.24357278165 0.976031951084427 0.945394
1509.62702772673 0.976646374391902 0.9427115
1514.7723625066 0.976226477096002 0.947382
1544.44245412634 0.976166291387914 0.9492935
1540.88390155132 0.975670468638547 0.9505395
1507.24496970501 0.97705731561186 0.9468645
1499.83373210014 0.977186572135734 0.946847
1464.7819806715 0.978105095279782 0.9451025
1469.67551000228 0.977511671192173 0.9434725
1450.06523560277 0.97802049581546 0.9395895
1462.01942774412 0.978125679497492 0.942431
1460.6203158939 0.977172517503346 0.943655
1482.43432624292 0.977022361224892 0.944872
1467.82345667032 0.97787277658254 0.944489
1511.12089986946 0.976941437358665 0.9469785
1540.47269914435 0.97600688822698 0.9443445
1554.13002153228 0.975623729740391 0.9431595
1552.2606700693 0.976439168106093 0.9434775
1582.23144755236 0.975849613921723 0.944726
1560.11987078918 0.975322322737223 0.948857
1566.92877977931 0.975113354996701 0.952831
1543.31321859089 0.97584513724914 0.955613
1564.51422222983 0.975769073458384 0.9554305
1576.18744305852 0.974787444008124 0.9546485
1562.20385304529 0.974412332154731 0.957161
1605.75061013426 0.973124824799921 0.959447
1623.74166645219 0.972572707510601 0.961256
1646.54457729439 0.971631137832851 0.961968
1656.04997129226 0.971193353599792 0.962332
1635.07802217316 0.970727975304511 0.9626435
1643.74838284382 0.971053299804632 0.964157
1669.69501431324 0.969967614679884 0.9653255
1671.19090224639 0.970539011934046 0.964344
1668.95562613552 0.969834729938741 0.9666035
1633.46579282153 0.970882080272704 0.966779
1622.53213065327 0.971143976586933 0.965376
1648.94079538321 0.970351624242313 0.965803
1656.33869247559 0.970572033509825 0.96701
1647.14949636624 0.969779596542944 0.9678605
1642.95964625104 0.970054645736476 0.9666625
1618.69492966297 0.969892408358251 0.966367
1636.62758359583 0.9698221416197 0.965687
1644.91152310957 0.96876987024492 0.965011
1646.98127043319 0.967961920954842 0.963695
1616.45037868846 0.969913081403082 0.962486
1596.76292674402 0.970999488054453 0.962083
1591.08459021475 0.970986280189322 0.96075
1588.94281877117 0.97079907458921 0.960937
1634.62785303248 0.969754471394986 0.963081
1645.75326787113 0.970222718946455 0.9645625
1654.49489957824 0.970101598930207 0.965326
1649.19300846824 0.972583277480956 0.962501
1673.98243749932 0.971128622881079 0.9647905
1682.93988125648 0.971003166994181 0.963592
1695.40457259022 0.970921601709985 0.966063
1658.56166894827 0.971931354417566 0.9646735
1647.45662897178 0.972110891581877 0.9635285
1620.39307103024 0.972482773638151 0.961845
1624.53902256458 0.972229968617385 0.9624595
1619.8227060282 0.971832939891887 0.963758
1597.17769377733 0.972188464692725 0.963341
1566.61689928172 0.972720788174451 0.964228
1564.33617035506 0.972238929372625 0.965524
1552.63311096684 0.973240603454752 0.9630735
1565.86492033017 0.97284764853705 0.9635295
1622.66477478456 0.972210342998408 0.963547
1591.5648707472 0.972601060215662 0.961699
1610.33920890226 0.971726180879292 0.9652875
1583.84678520989 0.972354586904684 0.964852
1604.33561425772 0.972626191988132 0.963516
1584.82090180259 0.972699884480902 0.962513
1608.17428269615 0.972642681888606 0.9624015
1602.06856484607 0.972449242201193 0.963535
1585.98444971772 0.971345601267389 0.9652805
1632.44714032964 0.970265010737137 0.966403
1602.46410571653 0.970896196829534 0.965389
1590.92505998885 0.971232871538099 0.964929
1575.99768547432 0.970945902129554 0.964166
1576.23354081964 0.971274331436857 0.963732
1575.87087444497 0.971326141716228 0.9641855
1562.3304259432 0.971918786022862 0.961517
1589.17494572862 0.970973021091244 0.9620715
1569.52917865741 0.971924980506033 0.9597255
1523.85228076557 0.972687960598185 0.960347
1497.9948845163 0.973235696121898 0.9582165
1475.22999549928 0.973665065956748 0.9580855
1510.61248501547 0.973535389371301 0.9601495
1488.8048971015 0.973953564771003 0.9601605
1510.40266970969 0.973540702012353 0.960997
1502.03573754328 0.972611379709471 0.960536
1500.05426576287 0.972439548577656 0.961203
1503.21379417778 0.971872775276704 0.9614105
1511.91537526811 0.972236465743611 0.961028
1492.02318496522 0.972748618179238 0.9611255
1485.50274034906 0.973791009339914 0.9593495
1509.91714029364 0.972903065885253 0.9585575
1484.93942701046 0.973181456338633 0.960012
1480.33195043546 0.973541574918818 0.959402
1460.66796209559 0.97328410283275 0.957442
1461.0657231135 0.973635754378556 0.9588755
1463.28140265311 0.972893779931902 0.959275
1438.33572027526 0.972525291580179 0.959748
1460.60179249302 0.97226732279577 0.9603505
1448.51232181202 0.972410481416108 0.9602555
1445.64393744248 0.973348348084039 0.958032
1434.98394642041 0.97378459604174 0.9582955
1424.03520071459 0.974962334037447 0.9560905
1421.01156112311 0.975008581374312 0.9553925
1396.27074989332 0.975029445702787 0.9544975
1423.5083923188 0.974711908925487 0.955039
1405.74607502423 0.975831694692993 0.952099
1416.55558387872 0.975198625183046 0.9524325
1421.57355945517 0.976057407358708 0.952021
1443.45663234454 0.975672349598838 0.951416
1453.90549694497 0.975312042302323 0.952236
1447.49869622203 0.976266766378066 0.9511615
1454.22894353121 0.976831939068483 0.9494465
1450.58957606251 0.977349478423751 0.950089
1441.1884836197 0.977330218157412 0.9528395
1446.76184940386 0.977599101303929 0.9508595
1441.92911526752 0.977775324747218 0.95317
1471.16561984697 0.977676925778807 0.953277
1507.58182275083 0.976771946838202 0.954578
1512.98583299426 0.976800526304835 0.956003
1531.3240565949 0.976807582305861 0.955595
1544.04208581896 0.977020426245262 0.953927
1567.49194996641 0.976647286889244 0.95157
1554.17789351446 0.976859012066567 0.9514245
1530.1972845296 0.977199338165897 0.950599
1534.13196998078 0.977122510353265 0.9503735
1563.38939001563 0.976248100234082 0.952742
1568.41221815065 0.976337743680688 0.949479
1570.42561373416 0.97656723082034 0.9484105
1579.00925957981 0.976189385284074 0.946838
1574.23328906304 0.975880514925653 0.950484
1545.03806600328 0.976397251966029 0.9514965
1522.53769732816 0.975853687741861 0.95586
1509.45851485665 0.975675965981115 0.959291
1502.15462385887 0.975449019442083 0.959595
1481.04657533087 0.976714109029415 0.9579465
1513.71205171014 0.976249234081991 0.9579415
1513.2445279252 0.976821269418392 0.9560455
1522.81240137042 0.976639174866007 0.956422
1506.16592770521 0.976799308535565 0.9594355
1492.05353200478 0.976782051718327 0.958401
1505.16819968088 0.976660413062911 0.958689
1534.48874338993 0.975637216219966 0.9594725
1546.7054038369 0.975083534644304 0.960903
1569.11918875791 0.97395666161852 0.962414
1582.65932293383 0.974129021127704 0.9633625
1548.29370853205 0.974643893097305 0.96117
1527.42584062492 0.975270604125965 0.9583095
1533.67621004529 0.975080006821545 0.9580885
1538.01057956151 0.974653223460189 0.957038
1548.28206017677 0.975718101583896 0.9538645
1560.92682277907 0.975800792661662 0.951616
1591.91744545217 0.974489517795122 0.9525555
1559.39353955588 0.974858832406152 0.9508605
1564.47344377665 0.974401293403447 0.95238
1548.77881078731 0.974003773112599 0.953068
1541.14226669083 0.974219002822974 0.953545
1535.02809830779 0.974881684622944 0.952552
1508.26487323411 0.975968881006347 0.954266
1435.76520146419 0.977665586114825 0.948593
1430.92348625648 0.97775548607412 0.949287
1425.3110467424 0.977754533921514 0.9492435
1432.82482692513 0.97776126665132 0.9513725
1431.8451836079 0.978053741290317 0.9519135
1434.72468381934 0.977927800941199 0.951193
1432.9075699419 0.978443312439835 0.9498805
1436.60166908482 0.978168672435229 0.9517925
1425.90706549662 0.977998435814771 0.9549645
1425.76943627866 0.978471141088165 0.9540685
1399.86306738316 0.978832840611003 0.9522485
1439.8936722777 0.977889443478155 0.9535205
1429.80407620637 0.978466193683367 0.95246
1402.9557531018 0.979016094244503 0.951327
1404.82469833907 0.978557825186577 0.9506925
1426.87844240163 0.978062911705655 0.951156
1433.52524737198 0.977536815624445 0.954566
1434.22126909182 0.977000939151836 0.9557495
1431.92432518121 0.977451831135891 0.9529025
1437.78526153533 0.977322340514647 0.950178
1442.5206528946 0.976855941509803 0.949715
1426.33508109783 0.976823389019203 0.9470865
1444.69892832944 0.977606119521513 0.9466455
1448.27277740496 0.977556279303441 0.946304
1423.04688045769 0.978348121363365 0.941804
1437.25954445575 0.978908235674699 0.9393585
1449.01703077075 0.978540282359687 0.9467075
1447.21347382717 0.978009204317006 0.9458405
1441.56197120851 0.978395231894525 0.9474975
1449.94503633474 0.978130747724047 0.946525
1452.53495349902 0.978247355285421 0.948534
1425.62700593423 0.978495291584488 0.946084
1457.12997387068 0.977757582055962 0.947848
1479.17521839182 0.977090434025983 0.949616
1477.78795003959 0.977216826867897 0.947141
1451.9326121996 0.977638213185923 0.947741
1439.4506534857 0.978474752971106 0.947175
1451.08404281604 0.978582643705594 0.9463875
1505.73659764589 0.977865508162982 0.948558
1514.73677153072 0.977468941173988 0.953766
1531.06947377269 0.976526392436642 0.95519
1551.48914547972 0.976101817296991 0.9561265
1516.57642065346 0.976558477515025 0.9554055
1487.19802492029 0.977091027284943 0.9539955
1487.00386242885 0.977130650016061 0.9543915
1470.03760259985 0.977606653108376 0.953404
1476.09672442814 0.976948927661614 0.9511275
1459.96881980162 0.977332150142381 0.9515035
1451.31676480461 0.977648524883858 0.949532
1468.81578921636 0.977691466057277 0.9515965
1456.56397197863 0.977929104506678 0.9494415
1478.66832229985 0.977671870276539 0.9486055
1456.99856718833 0.97802599667825 0.943774
1492.88580374322 0.976986317250991 0.9451375
1500.74056662055 0.977318882368837 0.9460855
1494.43809003853 0.977601730907172 0.9476235
1433.39620816228 0.978796159192059 0.943043
1447.82319266744 0.978990283315088 0.940801
1438.41617221559 0.979109463414097 0.9387965
1435.04931761933 0.978994667828533 0.9405735
1485.56334041851 0.977629461523146 0.943113
1484.62404653795 0.977944021742172 0.9380905
1482.94717328233 0.978106530851102 0.9382425
1487.40155808717 0.977982079353078 0.9428845
1467.03683066785 0.978274973204376 0.9361425
1444.12917511903 0.978473184737925 0.93554
1449.22755692836 0.978175684108454 0.940314
1466.75144395607 0.978174607562608 0.9382455
1469.42507549012 0.978115928024072 0.933847
1466.05577212644 0.977947532089837 0.928799
1486.27613679527 0.977233658138361 0.934351
1492.13689463191 0.977606865652464 0.9354325
1525.69305712712 0.976552754327335 0.9374895
1537.81226522547 0.976539350435499 0.9352495
1531.11189356105 0.977342187941528 0.9356635
1528.62560147007 0.97725794611193 0.931629
1538.23851487691 0.976782026909579 0.9361845
1530.71802742283 0.976455985165864 0.9379455
1521.70925810382 0.976081701563832 0.938293
1557.98823171492 0.97527354731966 0.94014
1536.16227291153 0.975781712149785 0.938065
1564.18958433076 0.975304262697783 0.938893
1550.35782577378 0.975695654218791 0.9318865
1523.63767797946 0.976149880962545 0.9296325
1553.87654311734 0.974602781488263 0.9337965
1573.41611880058 0.974328310564837 0.9321575
1562.46567695336 0.973937540013967 0.9357005
1565.15752639901 0.974684453620961 0.931872
1579.46188436738 0.974637152071093 0.926841
1587.90521897382 0.975082978400413 0.9286905
1576.97804247641 0.975892544788393 0.922716
1579.27474368126 0.975867721921178 0.9163185
1535.62274457208 0.976908519872936 0.915955
1497.46695592745 0.977923292935638 0.9130355
1490.79890223038 0.978677617968104 0.9125685
1488.49338904765 0.978060007984787 0.91222
1486.75132895857 0.978164694297427 0.9096945
1532.37264100321 0.976305156663019 0.9098705
1547.40783698083 0.976357472206177 0.9161125
1546.49147160375 0.976313921626083 0.918671
1584.60820154862 0.975390876321777 0.9166575
1557.27645860177 0.975591010638531 0.920221
1587.07934171213 0.975142966807246 0.917435
1586.55729232228 0.975902430175271 0.91979
1584.37382614889 0.975915919334349 0.925361
1587.82562157124 0.976400208903443 0.9271325
1589.90787741047 0.976321031430202 0.924639
1604.34868470348 0.975863442959598 0.923577
1608.34945389569 0.975926356726854 0.9247435
1566.87167777033 0.97675594843861 0.9234605
1570.32718769947 0.975921574117286 0.9232605
1566.40431187069 0.975934493421225 0.9149125
1548.68553162038 0.976636644301582 0.913103
1576.58265347072 0.97589130578389 0.91626
1591.27679406654 0.976115096444439 0.915256
1564.23495215051 0.976302154931356 0.9203505
1608.73692480174 0.974720149798086 0.9291445
1627.15494674719 0.974624609728238 0.9281795
1610.57011382949 0.975389992061599 0.9262005
1624.36777929397 0.97509544338477 0.927807
1628.46978980079 0.974849199352953 0.928466
1613.95862644363 0.974995748359308 0.932515
1632.59758126506 0.974370140315933 0.934248
1630.66051805971 0.974096526393739 0.9337715
1604.63209038935 0.975023791385429 0.933104
1537.1616289002 0.976052720438838 0.9357415
1533.1421800579 0.976147833518282 0.9338875
1539.02004284357 0.975556446687223 0.9333025
1526.93162173899 0.975481664762083 0.9331125
1514.81370793208 0.976278416562821 0.9326275
1515.56548836262 0.976442377639322 0.9325575
1494.95273765479 0.97690951670347 0.9326965
1447.74456374074 0.977903336846343 0.9316725
1457.55079673074 0.977557729325778 0.9345015
1446.81577494024 0.978935822547526 0.9315875
1438.85730700597 0.978887795896387 0.9336825
1450.85439379188 0.979170686488713 0.9340755
1425.20839391205 0.979668033782281 0.9289345
1408.26560672151 0.979711013144562 0.9282255
1383.98242388545 0.979803932713775 0.933516
1372.75247355772 0.980298810872248 0.9322655
1410.62902894078 0.979904500404551 0.9333445
1408.75452501214 0.979926744699759 0.9304015
1421.28357815724 0.979776280861969 0.927948
1430.94770834657 0.97965607201017 0.929549
1454.26696680606 0.97912270336588 0.936469
1468.74727751413 0.978357862268467 0.9382985
1463.01946531592 0.979079273663427 0.938336
1450.85927024025 0.979827145065948 0.933523
1456.3089400406 0.979468819396761 0.9362955
1459.24831700268 0.979090985531211 0.93545
1441.31594914751 0.979745516506429 0.936593
1443.76148002415 0.979659029960137 0.9370655
1433.90327519113 0.979727516771132 0.934461
1479.97902410865 0.978428420231395 0.937527
1475.72542375006 0.978559470083339 0.9380995
1466.18208236824 0.978285348052883 0.9436325
1483.11558161922 0.977544794084859 0.948366
1492.65773772625 0.977604834739991 0.9441985
1505.97733524161 0.976528684740371 0.946431
1501.22461089296 0.976922112856498 0.9447175
1458.14909298023 0.977668503700428 0.943748
1478.48986213228 0.977033112321333 0.949959
1498.01396835275 0.976609938615241 0.9525675
1488.7644236887 0.977100554656247 0.952125
1509.24562538862 0.976425568402916 0.9539485
1484.77772024732 0.977287249743771 0.952439
1487.67109333284 0.977557698952317 0.951485
1449.98340305127 0.978900954019741 0.9495855
1489.05949772182 0.977787813916506 0.9520075
1483.79344928953 0.977946858110788 0.951624
1506.68804066969 0.977539085747162 0.950632
1488.58313118088 0.978048942794785 0.946974
1524.04064183899 0.977280738840531 0.9454075
1501.77753350136 0.978027818629566 0.9476205
1500.78463026836 0.977690552619876 0.9477345
1505.16201306638 0.977017011681654 0.9507265
1493.78292328342 0.976974313252639 0.9498155
1498.02467566825 0.976571756734454 0.9511305
1473.04923461968 0.977235818251576 0.952083
1485.62779154438 0.976736049083037 0.950801
1498.49296276369 0.975933479768208 0.949978
1478.68150395553 0.976880589022508 0.949091
1488.42437435339 0.976835778508945 0.9500585
1473.80206188513 0.977089089407049 0.947393
1463.92849148211 0.977359480346636 0.9457695
1457.68574437414 0.977678944896079 0.945382
1452.93062952698 0.977748832711183 0.9387185
1434.93688252204 0.978242083341814 0.9432575
1438.68359442646 0.978079893185713 0.939069
1452.0866121048 0.977541727802105 0.940214
1468.02378010874 0.977599837603473 0.9401155
1509.21665614813 0.976392778387255 0.942512
1496.90805818459 0.976378771639684 0.945281
1505.53013275188 0.976120901074178 0.944054
1494.26307503177 0.976139980338557 0.945539
1469.02727149872 0.97651204461928 0.947295
1456.24326499734 0.976783633372526 0.9487135
1479.47467726074 0.976425461204435 0.948017
1488.07914544814 0.9765411815536 0.9498985
1448.81957335648 0.977262362114171 0.950839
1455.74418900297 0.977120190562345 0.9481945
1470.22431627041 0.97637851487758 0.947307
1479.86957924164 0.975732451325252 0.947729
1496.42304800714 0.975235960538477 0.9469225
1459.63834228356 0.975675741121557 0.9461375
1445.09936583446 0.976043092623367 0.944986
1449.03409153819 0.976085006103298 0.9479775
1445.62401264369 0.976403175026355 0.946158
1430.06746889023 0.976841161221372 0.9461865
1449.77039868321 0.976057719697493 0.9491275
1486.98693542056 0.975039110821029 0.9484365
1483.23107177338 0.974830842758198 0.9515675
1484.70880592187 0.975168344818724 0.949831
1485.36766230464 0.975139391582445 0.9512335
1474.23269824312 0.975642239875268 0.9482725
1410.88927397136 0.976918425415437 0.9470935
1377.34984609501 0.977334736074745 0.9436255
1354.12617957749 0.978489322135509 0.9437955
1373.96442542186 0.977670652526644 0.9440695
1380.06514124458 0.977890505438551 0.9415415
1384.26606319663 0.977470094527839 0.9445965
1373.78458699642 0.976711156979911 0.944037
1349.94248651485 0.977085722556192 0.944979
1375.07443682489 0.976719622475983 0.94178
1364.09835701452 0.976751048730522 0.940682
1383.99047500352 0.97743579429764 0.939515
1353.72657366189 0.978280414445766 0.937513
1354.60162416734 0.977881350319709 0.9366515
1366.86764936442 0.976910978282535 0.9421675
1371.35546785536 0.977075523640048 0.943241
1385.03407261046 0.976623354550423 0.944102
1374.03798244141 0.976880754016081 0.9443635
1370.85194387609 0.976863861365113 0.945497
1348.19373656293 0.976314470691529 0.942172
1321.37576251674 0.976659091204958 0.9414545
1318.32982902476 0.976696679080221 0.941031
1326.01528714893 0.977543720974597 0.940606
1345.37330546327 0.977000564495706 0.9409945
1343.79646289403 0.977041406255152 0.9417455
[truncated: 21,711,508 more chars]
