# Supplementary material for: Down the Penrose stairs, or how selection for fewer recombination hotspots maintains their existence
Source: eLife. 2023 Oct 13;12:e83769. doi: 10.7554/eLife.83769 (PMC10703446; doi:10.7554/eLife.83769)
Supplement: Figure 6—figure supplement 2—source data 3. — This data was used to generate Figure 6—figure supplement 2. [file elife-83769-fig6-figsupp2-data3.zip › per.gen.results.control_u_50.txt]

S1 W pi
1242.10726316691 0.838226834717016 0
1232.06881381565 0.837102054800231 0
1222.08871672688 0.835962232747696 0
1212.16693846093 0.834807293817617 0
1202.30344196659 0.833637163302863 0
1192.49818655663 0.832451769747707 0
1182.75112790366 0.831251044019092 0
1173.06221811554 0.830034915009416 0
1163.43140565285 0.828803318475761 0
1153.85863542282 0.827556187367612 0
1144.34384873107 0.826293459878447 0
1134.88698329196 0.825015076330276 0
1125.48797328486 0.823720976618274 0
1116.1467493127 0.822411105966091 0
1106.86323851921 0.821085405760484 0
1097.63736443896 0.819743829421182 0
1088.46904713277 0.818386325707418 0
1079.35820321737 0.817012844954868 0
1070.30474581023 0.815623344397696 0
1061.30858462058 0.814217779390431 0
1052.36962589744 0.812796112307938 0
1043.48777249369 0.811358305518261 0
1034.66292390222 0.809904323146917 0
1025.89497625039 0.808434133848514 0
1017.18382233151 0.806947708596452 0
1008.52935165688 0.80544501940442 0
999.931450374701 0.803926048228279 0
991.390001497796 0.802390766650769 0
982.904884744466 0.800839161587202 0
974.475976608977 0.799271220281875 0
966.103150475431 0.797686927264314 0
957.786276557927 0.79608627629527 0
949.525222001861 0.794469259410182 0
941.319850834358 0.792835877517572 0
933.170024054504 0.791186130726501 0
925.075599660721 0.789520022795062 0
917.036432702973 0.78783755941694 0
909.052375215635 0.786138757085227 0
901.12327636905 0.784423627199387 0
893.248982469458 0.78269218715574 0
885.429336973012 0.780944459491722 0
887.305122304525 0.779082486885555 0.00099949999999982
869.956106599639 0.777400878112319 0
862.299419978893 0.775604455695158 0
854.696728097388 0.773791863417561 0
847.147860831687 0.771963141079729 0
839.652645423219 0.770118333784213 0
832.210906542583 0.768257488388882 0
824.82246637427 0.766380651770912 0
817.487144604051 0.764487878801797 0
810.204758472683 0.762579227041205 0
802.975122813313 0.760654758113926 0
795.798050090035 0.758714537669075 0
788.673350502896 0.756758629666851 0
781.600831933285 0.754787110106123 0
774.580300005084 0.752800057260504 0
767.611558218937 0.750797545085415 0
760.694407900628 0.748779659582857 0
753.828648257144 0.746746489454737 0
747.014076469804 0.744698122646027 0
740.250487657047 0.742634658228654 0
733.537675025532 0.740556189128047 0
726.875429814355 0.738462821204421 0
720.263541383896 0.736354659904191 0
713.701797283924 0.734231812034609 0
707.189983238755 0.732094393727351 0
700.72788324764 0.729942519368535 0
694.315279589383 0.727776310824274 0
687.951952872687 0.725595893030159 0
681.637682125085 0.723401390012908 0
675.372244772213 0.72119293586784 0
669.155416710062 0.718970665446365 0
662.986972379113 0.716734713968197 0
656.866684754026 0.71448522573325 0
650.794325418636 0.712222345277399 0
644.769664614142 0.709946220039812 0
638.79247126317 0.707657002904739 0
632.862513050412 0.705354846044621 0
626.979556398179 0.703039912297174 0
621.143366598381 0.700712357980755 0
615.353707764752 0.698372352625319 0
609.610342958776 0.696020059611692 0
603.913034162697 0.693655653221312 0
604.988577645616 0.6912707242723 0.00099949999999982
599.342079744056 0.688885107124587 0.00099949999999982
593.741103610928 0.686487922822103 0.00099949999999982
588.185408755664 0.684079354238416 0.00099949999999982
584.848131659211 0.681655453698496 0.00299549999999993
580.481343560347 0.679229473621737 0.003992
577.258573463399 0.676798521006734 0.00598199999999993
572.999970705658 0.674362448984106 0.0069754999999998
566.597697706593 0.671910476651087 0.00598199999999993
562.431680464975 0.669457175069145 0.0069754999999998
559.4187634481 0.66700665521609 0.00895949999999979
552.042494858001 0.664515068273179 0.0069754999999998
545.802453249139 0.662017177767765 0.00598199999999993
540.708130207743 0.659518780007776 0.00598199999999993
531.205226092505 0.656953033863984 0.00199799999999994
527.292740634546 0.654441949959479 0.00299549999999993
524.54693076215 0.651944554050252 0.00498749999999992
519.616201386968 0.649408156154505 0.00498749999999992
515.849461590711 0.646884937936595 0.00598199999999993
513.255571386862 0.644381556756837 0.00796799999999998
508.461044381962 0.64182910980403 0.00796799999999998
503.707017988329 0.639269058131699 0.00796799999999998
493.332995326406 0.636559879558358 0.00299549999999993
489.772763892059 0.634001337917262 0.003992
485.122302217864 0.63140868528015 0.003992
483.928515486971 0.628909979481771 0.0069754999999998
477.086932143825 0.62624167766844 0.00498749999999992
473.702324236294 0.623669303679566 0.00598199999999993
464.634274535147 0.620901833790168 0.00199799999999994
460.171730610842 0.618271996773943 0.00199799999999994
455.747734781603 0.615636512937635 0.00199799999999994
450.209705925437 0.612951846009417 0.00099949999999982
445.85813315111 0.610302918467884 0.00099949999999982
436.107740925831 0.607601781945908 0
431.865123245503 0.604940303386859 0
427.65964451802 0.602274330857439 0
423.49105495988 0.599604098720819 0
419.359105089995 0.596929844313256 0
415.263545776115 0.594251802049506 0
411.204128229868 0.591570211686264 0
407.180604084556 0.588885304480533 0
403.192725364386 0.586197321056906 0
399.240244545843 0.58350649591723 0
395.322914556842 0.580813067743116 0
391.440488838164 0.578117268581419 0
387.592721332158 0.575419336177499 0
383.779366512123 0.572719506888787 0
380.000179429511 0.570018012282698 0
376.254915697657 0.567315090239358 0
372.543331564876 0.564610968835857 0
368.86518387098 0.56190588718306 0
365.220230132081 0.559200072039643 0
361.608228519101 0.556493756984173 0
358.028937892119 0.553787172090883 0
354.48211780982 0.55108054839085 0
350.967528577081 0.548374110487234 0
347.484931229856 0.545668088283703 0
344.034087577282 0.542962705969938 0
340.614760207375 0.540258188818144 0
337.226712500797 0.537554761547399 0
333.869708662507 0.534852644624168 0
330.54351373811 0.532152057067738 0
327.247893600641 0.529453222327482 0
323.982615007969 0.526756353911378 0
320.747445584818 0.524061670458142 0
317.542153857294 0.521369384945917 0
314.366509257687 0.518679710623823 0
311.220282142451 0.515992858163133 0
308.103243796603 0.513309038395806 0
305.015166467324 0.510628455956778 0
301.955823361722 0.5079513167524 0
298.924988659335 0.505277824740514 0
295.922437526061 0.502608181484086 0
292.947946122172 0.499942587316936 0
290.001291630725 0.497281236673019 0
287.082252235565 0.49462432920712 0
287.495711109448 0.492080361160918 0.00099949999999982
285.021686467762 0.489546024081882 0.00199799999999994
282.578918152436 0.487021493178424 0.00299549999999993
278.91391202469 0.484165612870767 0.00099949999999982
272.902249850289 0.481421249868878 0
270.144219902842 0.478794949117587 0
267.412282486883 0.476174390571365 0
264.706224298043 0.473559755290966 0
262.02583313756 0.470951217061677 0
259.370897915902 0.468348948105086 0
256.741208656553 0.465753118978096 0
254.136556506884 0.463163896733927 0
251.556733748537 0.460581444893639 0
249.00153378818 0.458005928288444 0
246.470751180765 0.455437504817138 0
243.964181624097 0.452876332546605 0
241.481621956705 0.450322568889706 0
239.022870186519 0.447776362526468 0
236.587725481914 0.445237862972647 0
234.175988172746 0.442707217988447 0
231.787459752797 0.440184573158446 0
229.421942895218 0.437670068309792 0
227.079241435331 0.435163846183484 0
224.759160406815 0.43266603794941 0
222.461506009433 0.430176781666351 0
220.186085632548 0.427696207080888 0
217.932707855519 0.425224441796908 0
215.701182445412 0.422761611986827 0
213.491320348617 0.420307844116105 0
211.302933722119 0.417863253602871 0
209.135835904292 0.415427961903398 0
206.989841433129 0.413002082987009 0
204.864766040631 0.410585730068301 0
202.76042666486 0.408179010397183 0
200.676641430965 0.405782034326934 0
198.613229656106 0.4033949083134 0
196.570011872279 0.4010177293692 0
194.546809800037 0.398650599728634 0
192.543446355426 0.39629361690888 0
190.559745660259 0.393946872525674 0
188.595533032269 0.391610458401617 0
186.650634970874 0.389284468026653 0
184.72487919065 0.386968981538607 0
182.818094584147 0.384664087831826 0
180.930111250216 0.382369863871591 0
179.060760465351 0.380086392778982 0
177.209874703143 0.37781374840563 0
175.377287624524 0.375552004639273 0
173.562834075163 0.373301233111506 0
174.785052658126 0.371274771315337 0.00099949999999982
169.988658101385 0.368834109901045 0
168.227616284153 0.366616653106295 0
166.484059281332 0.364410428069026 0
164.757827827188 0.362215496889814 0
163.0487638296 0.360031915500673 0
161.356710375275 0.357859734597086 0
159.681511703412 0.355699010638123 0
161.28217094756 0.353759274731382 0.00099949999999982
159.625419661913 0.351624288917583 0.00099949999999982
159.587486250622 0.34971340120654 0.00199799999999994
159.56842653524 0.347818334458007 0.00299549999999993
165.983509098206 0.346801941323826 0.00796799999999998
172.426358333413 0.345819090908345 0.0129154999999999
180.501302248628 0.345088901570908 0.0188195
199.845498592169 0.345945542809662 0.031488
219.228012786955 0.346874930865034 0.0439874999999998
262.746811522895 0.351267943249684 0.0703354999999999
315.947026706361 0.357200551203296 0.1012755
382.02100536388 0.365199496181119 0.1378995
563.746056567389 0.390644917777758 0.2284155
751.602338697385 0.418172260290056 0.3084195
1017.45396848732 0.459379797013509 0.397848
1338.08029014807 0.51189612498005 0.46875
1651.84948951306 0.566142149508166 0.4986995
2090.37092559908 0.646204891696511 0.474008
2392.98349656035 0.705051964738094 0.410112
2682.66628245483 0.764081435752235 0.311502
2841.47095414153 0.798865227625944 0.2386355
2979.32690897709 0.830336134336862 0.1638
3049.87289778392 0.848452167536728 0.1171875
3113.08117558908 0.865376969983831 0.0712620000000002
3138.30035276004 0.874449425018899 0.0458954999999999
3162.95988570999 0.883540745073332 0.0198
3165.76632656963 0.887992960127344 0.0069754999999998
3154.71142627884 0.889450623991927 0.00299549999999993
3124.97964321468 0.890570386720542 0
3107.89597222334 0.890689111858841 0
3090.85136565097 0.890803305739122 0
3073.8460324649 0.890912920476222 0
3056.88018192861 0.891017918405386 0
3039.95402380068 0.891118255688091 0
3023.06776831011 0.891213888159718 0
3006.22162607521 0.891304772806013 0
2989.41580806018 0.891390866764804 0
2972.65052566776 0.891472123686512 0
2955.92599055905 0.891548500960464 0
2939.24241492073 0.891619947786111 0
2922.6000109924 0.891686424876586 0
2905.99899150426 0.891747880156337 0
2889.43956932548 0.891804269812875 0
2872.92195766511 0.891855543499168 0
2856.44636972101 0.891901659140211 0
2840.01301920335 0.891942559366961 0
2823.62211968088 0.891978203216643 0
2807.27388521387 0.892008531380236 0
2790.96852970193 0.892033500934991 0
2774.70626708252 0.892053062340252 0
2758.48731155998 0.89206715849803 0
2742.31187740758 0.892075736341115 0
2726.18017856745 0.892078752431592 0
2710.09242931885 0.892076143657816 0
2694.04884371412 0.892067860966872 0
2678.04963574847 0.892053849243957 0
2662.09501932642 0.892034052854654 0
2646.18520815735 0.89200841759841 0
2630.32041584681 0.891976885258142 0
2614.50085577438 0.891939399497822 0
2598.72674105928 0.891895903422474 0
2582.9982845786 0.891846338076099 0
2567.31569886217 0.891790645883179 0
2551.67919616314 0.891728765686288 0
2536.08898835212 0.89166063768689 0
2520.54528677723 0.891586204436359 0
2505.04830259137 0.891505397512416 0
2489.59824625029 0.891418161093002 0
2489.90294712716 0.891171231911584 0.00099949999999982
2458.84566640393 0.891224179971058 0
2443.53763312915 0.891117272665097 0
2428.27736435799 0.891003674630732 0
2413.0650675928 0.890883327088061 0
2397.90094987009 0.890756157031026 0
2382.7852173085 0.890622102779132 0
2367.71807528444 0.890481095710469 0
2352.69972834536 0.890333067876464 0
2337.73038038117 0.890177944351564 0
2322.81023421114 0.890015660507544 0
2307.93949164453 0.889846148066089 0
2293.11835371367 0.889669329835267 0
2278.3470204073 0.889485134592059 0
2263.62569050873 0.889293494045237 0
2248.95456179132 0.889094332044213 0
2234.33383088507 0.888887574443566 0
2219.76369329782 0.888673144418474 0
2205.24434323692 0.888450968553352 0
2190.77597366273 0.888220969762304 0
2176.35877618692 0.887983072035195 0
2161.99294115461 0.887737194733728 0
2147.67865743816 0.887483261531234 0
2133.41611248808 0.887221192438445 0
2119.20549229379 0.886950906575728 0
2105.04698128456 0.886672324067629 0
2090.9407623785 0.886385361358741 0
2076.88701683988 0.886089937285899 0
2062.88592422742 0.885785970230755 0
2048.93766239988 0.885473376267733 0
2035.04240751851 0.8851520692275 0
2021.20033390989 0.88482196522935 0
2007.4116140986 0.884482977180478 0
1993.67641865688 0.884135020769237 0
1979.99491634901 0.883778004762662 0
1966.36727380196 0.883411846686617 0
1952.79365582853 0.883036451165374 0
1939.27422500524 0.882651734772512 0
1925.80914184333 0.882257606258153 0
1912.39856469801 0.88185397529328 0
1899.04264982724 0.881440747391821 0
1885.7415511561 0.881017834004845 0
1872.49542038941 0.880585140627392 0
1859.30440679339 0.88014257823655 0
1846.16865739963 0.879690048637127 0
1833.08831674948 0.879227460487902 0
1820.06352697995 0.878754717399727 0
1807.09442768869 0.878271725737444 0
1794.18115594236 0.87777838958561 0
1781.32384627252 0.877274611173563 0
1768.52263054454 0.876760295499819 0
1755.77763799182 0.876235344405384 0
1743.08899516342 0.875699659717958 0
1730.4568257744 0.875153146929781 0
1731.46709736151 0.874451267168084 0.00099949999999982
1718.90249020109 0.873883468752892 0.00099949999999982
1692.90964042719 0.873448067281161 0
1680.50450424052 0.872857249326558 0
1668.15641800483 0.872255104286712 0
1655.86548815338 0.871641537553714 0
1643.63181827327 0.87101644291914 0
1643.83550236413 0.870258169516711 0.00099949999999982
1619.34127695902 0.869731518858303 0
1620.03660632055 0.868942270634563 0.00099949999999982
1607.98585492856 0.868270836642937 0.00099949999999982
1595.99267293558 0.867587388806813 0.00099949999999982
1571.45563609973 0.867019239412249 0
1559.62533851712 0.866310657388325 0
1547.85301706801 0.865589742463428 0
1536.13874677268 0.864856394628551 0
1524.48259937023 0.864110511469683 0
1512.8846432229 0.863351993551951 0
1501.34494333841 0.862580739582812 0
1489.8635613623 0.861796647695468 0
1478.44055544494 0.860999620925391 0
1467.07598032043 0.860189558242122 0
1455.76988730152 0.859366358145683 0
1444.52232417267 0.858529923232074 0
1433.33333516976 0.857680156572215 0
1422.20296107914 0.85681695643216 0
1411.13123901841 0.855940230582459 0
1400.11820266669 0.855049876216931 0
1389.16388206866 0.854145799225425 0
1378.26830363999 0.853227905278835 0
1367.43149025922 0.852296095839128 0
1356.65346107263 0.851350281613533 0
1345.93423173052 0.850390362460647 0
1335.27381410209 0.849416252053758 0
1334.77767719504 0.848207520284828 0.00099949999999982
1324.66775314151 0.847311144284335 0.00099949999999982
1314.13158248152 0.846181522927405 0.00199799999999994
1303.66320463895 0.845264673723919 0.00099949999999982
1282.87279702858 0.844331528759854 0
1272.56518806446 0.843270394825462 0
1262.31637135791 0.842194451357096 0
1252.12632939313 0.841103611141953 0
1241.99504094219 0.839997792649074 0
1231.92248106079 0.838876916040799 0
1221.9086211024 0.837740902335019 0
1211.95342877528 0.836589671198011 0
1202.05686802326 0.835423150422399 0
1192.21889912044 0.834241264738079 0
1182.43947872187 0.833043938111292 0
1172.71855972631 0.831831104151958 0
1163.05609148588 0.830602687241302 0
1153.45201951273 0.829358630467929 0
1143.90628580953 0.828098861085386 0
1134.41882870103 0.826823318399705 0
1124.9895828924 0.82553194125082 0
1115.61847949578 0.824224669866241 0
1106.30544598964 0.822901449914795 0
1097.05040630911 0.82156222498137 0
1087.853280786 0.820206945517829 0
1078.71398628427 0.818835557316808 0
1069.63243602505 0.817448020316034 0
1060.60853984888 0.816044282247651 0
1051.64220404444 0.814624305095276 0
1042.73333140744 0.813188051295103 0
1033.88182138444 0.811735478329832 0
1025.08756988246 0.810266559941407 0
1016.35046951998 0.808781258296301 0
1007.67040950441 0.80727954782675 0
999.047275693978 0.805761403642531 0
990.48095066613 0.804226801078731 0
981.971313677742 0.802675722970985 0
973.518240749231 0.801108151554208 0
965.121604680625 0.799524073057627 0
956.781275063291 0.797923478158342 0
948.497118325073 0.796306359808029 0
940.268997770113 0.794672713660208 0
932.096773592775 0.793022539992217 0
923.98030292574 0.791355841402647 0
915.919439899391 0.78967262202647 0
915.764980179442 0.78783884332223 0.00099949999999982
899.966635158763 0.786257256725364 0
892.071671139381 0.784524557670266 0
884.231701609667 0.782775401002834 0
876.446566078391 0.781009806970473 0
868.716101218461 0.779227804673302 0
861.040140947995 0.777429423600528 0
853.41851641884 0.775614700831664 0
845.851056138275 0.773783670696794 0
838.337585952416 0.771936375629046 0
830.877929077746 0.770072862553742 0
823.471906155179 0.768193181132401 0
816.119335293339 0.766297384657217 0
808.820032149684 0.764385526920608 0
801.573809924629 0.762457669447573 0
794.380479400908 0.760513877888585 0
787.239849004222 0.758554220234393 0
780.151724858505 0.75657876724196 0
773.11591081439 0.754587594765998 0
766.132208479617 0.752580783685797 0
759.20041728522 0.750558416776403 0
752.320334540545 0.748520579635819 0
745.491755468161 0.74646736248965 0
738.714473206394 0.744398863243073 0
731.988278894771 0.742315179946927 0
725.312961734461 0.740216412959832 0
725.405305253594 0.738034812574738 0.00099949999999982
712.116475008973 0.73597483013559 0
705.592487413275 0.733831472019045 0
699.118515108085 0.731673478959763 0
692.694338157717 0.729500971812898 0
686.319734950984 0.727314074063923 0
679.994482215521 0.725112915935077 0
673.718355099781 0.722897627607112 0
667.491127183846 0.720668346332034 0
661.312570568788 0.718425208393354 0
655.182455866107 0.716168359337941 0
649.100552282418 0.713897944113189 0
643.0666276356 0.711614114150664 0
637.080448445914 0.70931701934599 0
631.141779934939 0.707006817825945 0
625.250386079558 0.704683670061951 0
619.406029652755 0.702347740221211 0
613.608472319971 0.699999189850639 0
607.857474611017 0.697638191660224 0
602.15279597305 0.695264920552427 0
596.49419488013 0.692879546920314 0
590.881428791229 0.690482253918042 0
585.314254269948 0.688073218756425 0
579.792426940165 0.685652631739964 0
574.315701626031 0.683220674469098 0
568.883832319093 0.680777540186897 0
570.470390402934 0.678305998373055 0.00099949999999982
565.087847336742 0.675843602479192 0.00099949999999982
561.341524768319 0.673356504638548 0.00199799999999994
556.051985893986 0.670875702295175 0.00199799999999994
549.209040950543 0.668395666298545 0.00099949999999982
537.234390480799 0.665901624964327 0
532.109452119221 0.663385817516519 0
527.027378291366 0.660860444168024 0
521.987917550006 0.658325720295592 0
516.990818069645 0.655781856376045 0
512.035827643889 0.653229070212016 0
507.122693758137 0.650667576790176 0
502.251163545811 0.648097603955331 0
497.420983952536 0.645519363899924 0
492.631901647548 0.642933087629844 0
487.883663140949 0.640338996519777 0
483.17601479908 0.63773731616658 0
478.508702857042 0.63512827679751 0
473.881473488838 0.632512104882287 0
469.294072783646 0.629889036533911 0
464.746246844128 0.627259299660914 0
460.237741800034 0.62462312602171 0
455.768303833612 0.621980749434497 0
451.337679176815 0.619332409978025 0
446.945614218737 0.616678337115342 0
442.591855461985 0.614018772444567 0
438.276149608304 0.611353949832751 0
433.998243559367 0.608684108262075 0
429.757884448405 0.606009486970069 0
429.844005506181 0.60330264359731 0.00099949999999982
425.644539142473 0.600621743228372 0.00099949999999982
417.262512619643 0.597961247471826 0
413.16979234467 0.595269899254307 0
409.113359433452 0.592574966515676 0
405.092963032129 0.589876691213559 0
401.108352723579 0.587175312109353 0
397.159278551297 0.584471068107883 0
393.245491031002 0.581764200235982 0
389.366741195757 0.579054945733721 0
385.522780591973 0.576343546378711 0
381.71336132612 0.573630239543692 0
377.938236085984 0.570915262404101 0
374.197158154811 0.568198853077235 0
370.489881441293 0.565481247645136 0
366.816160486153 0.562762684232826 0
363.175750502429 0.560043396722734 0
359.568407396473 0.557323618037942 0
355.993887768976 0.554603583757325 0
352.451948948776 0.551883525882562 0
348.942349012648 0.549163675243656 0
345.464846807824 0.546444260817957 0
342.019201948542 0.543725514614577 0
338.605174865209 0.541007661345868 0
335.2225267868 0.538290931270257 0
331.871019801683 0.535575544624564 0
332.956084291782 0.532963940156584 0.00099949999999982
330.725305071846 0.53035911967817 0.00199799999999994
327.441506213723 0.527655208982247 0.00199799999999994
323.098093558746 0.524845645165002 0.00099949999999982
315.580755751613 0.522033686936172 0
312.411069596243 0.519331008809486 0
309.270884398165 0.516631207995121 0
306.159969484092 0.513934493731215 0
303.078095129762 0.511241080331059 0
300.025032615549 0.508551170997685 0
297.000554211647 0.505864972763193 0
294.004433179771 0.503182692965866 0
291.036443817046 0.500504529779725 0
288.096361435048 0.497830686388336 0
285.183962401401 0.495161356953286 0
282.299024131468 0.492496737621398 0
279.441325091748 0.489837023884546 0
276.610644832414 0.48718240373194 0
273.806763974369 0.484533067985687 0
271.02946423403 0.481889201471397 0
268.278528415326 0.479250990570393 0
265.553740438876 0.476618614325657 0
262.854885338251 0.473992252097338 0
260.181749264868 0.471372081463776 0
257.534119498296 0.468758276810168 0
254.91178445598 0.466151009328381 0
252.314533704647 0.463550446464818 0
249.74215794721 0.460956757952084 0
247.194449048334 0.458370106077724 0
244.67120002902 0.455790653323031 0
242.172205080481 0.453218557393407 0
239.697259562136 0.450653975173267 0
237.246160013152 0.448097059152646 0
234.818704142942 0.445547962831892 0
232.414690849273 0.443006833425606 0
230.033920218107 0.440473816526877 0
227.676193534801 0.437949052987122 0
225.341313273281 0.435432684771928 0
223.029083098876 0.432924851283667 0
220.739307888131 0.430425684566083 0
218.471793717304 0.427935317792703 0
216.226347860558 0.42545388263094 0
214.002778811573 0.422981502551294 0
211.800896269832 0.420518302649446 0
209.620511145541 0.418064404382019 0
207.461435555008 0.415619928241327 0
205.32348283733 0.413184987506012 0
203.20646753744 0.41075969794003 0
201.110205428121 0.40834416633134 0
199.034513482156 0.40593850515134 0
196.979209897301 0.403542816863308 0
194.944114087249 0.401157203922835 0
192.929046676363 0.398781767688395 0
190.933829509672 0.396416603702119 0
188.958285644853 0.39406180713021 0
187.002239351547 0.391717470507967 0
185.065516114371 0.389383682518806 0
183.147942628946 0.387060530128375 0
181.24934680228 0.384748097178257 0
179.369557751211 0.382446464952242 0
177.508405799158 0.380155712688642 0
175.665722477402 0.377875916076051 0
173.84134051787 0.375607149993296 0
172.035093853678 0.373349485952207 0
170.246817625355 0.371102990112979 0
168.476348162043 0.368867731631673 0
166.723522988187 0.366643774142756 0
164.988180822633 0.36443117821226 0
163.270161574611 0.362230002367803 0
164.062026493823 0.360265892787472 0.00099949999999982
159.886414928837 0.357863370189198 0
158.219406164923 0.355696780145285 0
156.569091863613 0.353541823483765 0
154.935317833525 0.351398545647075 0
153.31793104959 0.349266992658507 0
151.716779653879 0.347147206661805 0
150.131712945853 0.345039229745456 0
148.562581387307 0.342943098549038 0
147.009236595459 0.340858848551774 0
145.471531333475 0.338786515083817 0
143.949319513103 0.336726128786929 0
146.204344853346 0.334866072397953 0.00099949999999982
149.210587931589 0.333211842788135 0.00299549999999993
149.980022146991 0.331386199602187 0.003992
155.281044416367 0.329962225010992 0.0069754999999998
151.571786775657 0.327784792922648 0.00598199999999993
156.909239625979 0.32639824800988 0.00895949999999979
166.785653665067 0.325430572562634 0.0139020000000001
165.387026633697 0.323500295239964 0.0139020000000001
177.564594631314 0.322784228336632 0.0198
207.85338726768 0.323726325626744 0.0334220000000001
269.833317034095 0.327628033281071 0.0600780000000001
354.462970928996 0.33380225833855 0.0950000000000001
448.146867975598 0.341088743487608 0.131918
620.921833725401 0.356378030531392 0.1950195
849.994524886513 0.378110017061153 0.2694795
1229.86178177248 0.417115269460366 0.36995
1662.55985832506 0.464895688441338 0.4497555
2279.94774765021 0.538847961011375 0.4991595
2817.0180302128 0.60868693490507 0.4797995
3349.82746734795 0.683090382343206 0.4018755
3781.88969680057 0.747650163007591 0.293918
4071.86488940533 0.79391249697922 0.1965795
4208.24440128081 0.817911508452613 0.140448
4316.55963798194 0.838056313200107 0.0904875000000001
4370.86914580147 0.849975986414081 0.0600780000000001
4413.47159243486 0.860199698777581 0.0334220000000001
4438.01151295886 0.867634588910929 0.0139020000000001
4438.26919095324 0.871184623200177 0.00498749999999992
4421.08945727485 0.871896763543115 0.003992
4403.91062714048 0.872606325865253 0.00299549999999993
4386.73290029611 0.873313277637708 0.00199799999999994
4367.43067176025 0.873663382742266 0.00199799999999994
4333.10738250239 0.874719120502959 0
4313.8543631289 0.87506409262543 0
4294.62820663849 0.875406550523219 0
4275.42906909446 0.875746473432132 0
4256.25710748304 0.87608383848018 0
4237.11247986583 0.876418618772034 0
4217.99534509029 0.876750794602916 0
4198.90586293873 0.877080342326996 0
4179.84419410748 0.877407238657429 0
4160.81050045439 0.877731453849012 0
4141.80494429666 0.87805297579016 0
4140.03354182451 0.878148315059682 0.00099949999999982
4103.88570939984 0.878687705347191 0
4084.96554043587 0.879000980153212 0
4066.07416823548 0.879311466490861 0
4047.21176029801 0.879619122886451 0
4028.37848469294 0.879923933174401 0
4009.57451022724 0.880225876730514 0
3990.80000706592 0.880524916952318 0
3972.05514592554 0.880821037436212 0
3953.34009861385 0.881114207848049 0
3934.65503789331 0.881404401045045 0
3916.00013716615 0.88169159760827 0
3897.37557094842 0.881975765819239 0
3878.78151482126 0.882256874896084 0
3860.21814509793 0.882534902205393 0
3841.68563886848 0.882809823686103 0
3823.18417427817 0.883081607896404 0
3804.71393031152 0.883350228546194 0
3786.27508697767 0.883615654302548 0
3767.86782507348 0.883877859501929 0
3749.49232636173 0.884136813601153 0
3731.14877327035 0.884392493338454 0
3712.83734922877 0.884644866534826 0
3694.55823875359 0.884893898429616 0
3676.31162689776 0.885139567879887 0
3658.09769971753 0.885381841462387 0
3639.9166442017 0.885620687124956 0
3621.7686480346 0.885856078423093 0
3603.65389990694 0.886087980550229 0
3585.5725892354 0.88631636538717 0
3567.52490640293 0.886541198220156 0
3549.51104241325 0.886762452671836 0
3531.53118925953 0.886980092463968 0
3513.58553962726 0.887194088398093 0
3495.67428710536 0.887404405362461 0
3477.79762610796 0.887611009703658 0
3459.95575168809 0.887813871997233 0
3442.14885972412 0.888012957491971 0
3424.37714705921 0.88820822726979 0
3406.64081098948 0.888399654958976 0
3388.94004966245 0.888587203371397 0
3371.27506212926 0.888770833340355 0
3353.64604796383 0.888950514857857 0
3336.05320744301 0.889126212650082 0
3318.49674182971 0.889297883463301 0
3300.9768527842 0.889465498541771 0
3283.49374285614 0.889629015743123 0
3266.04761496221 0.889788405713506 0
3248.63867300132 0.889943622458572 0
3231.26712137646 0.890094631598454 0
3213.93316510112 0.890241395244735 0
3196.63700988693 0.890383872449602 0
3179.37886183294 0.89052202954872 0
3162.15892782414 0.890655821698396 0
3144.97741530127 0.890785209195633 0
3127.83453212048 0.890910155159594 0
3110.73048686037 0.891030613816491 0
3093.66548841297 0.89114654919735 0
3076.63974632867 0.8912579154002 0
3059.65347049043 0.891364674135398 0
3042.70687141522 0.891466778249022 0
3025.80015986801 0.891564189775031 0
3008.93354722022 0.891656860321223 0
2992.10724522657 0.89174474635695 0
2975.32146588067 0.891827807161302 0
2958.57642164869 0.891905994785725 0
2941.87232538518 0.89197926242674 0
2925.20939007101 0.892047569173113 0
2908.58782917998 0.892110863248045 0
2892.00785635877 0.892169100264535 0
2875.46968551678 0.892222232297861 0
2858.97353083695 0.892270209951197 0
2842.51960665277 0.892312985934358 0
2826.1081274771 0.892350510971598 0
2809.73930810469 0.892382731770759 0
2793.4133632252 0.892409604236958 0
2777.13050773246 0.892431074649973 0
2760.89095665731 0.892447089778992 0
2744.69492489269 0.89245760255463 0
2728.5426276668 0.89246255165193 0
2712.43427984199 0.892461893517265 0
2696.37009640255 0.892455569890902 0
2680.35029234691 0.892443524009303 0
2664.37508254524 0.892425701577213 0
2648.44468154386 0.892402052267241 0
2632.55930385704 0.892372516216871 0
2616.71916384389 0.892337035435816 0
2600.92447554765 0.892295554882547 0
2585.17545285718 0.89224801345921 0
2569.47230933032 0.892194353418513 0
2553.8152581756 0.892134515940304 0
2538.20451221859 0.89206844154261 0
2522.64028398566 0.891996066726171 0
2507.12278542629 0.891917334191334 0
2491.65222811755 0.891832179167498 0
2476.22882315925 0.891740538133585 0
2460.85278113456 0.891642346956192 0
2445.52431195533 0.891537544196623 0
2430.24362494206 0.891426064368508 0
2415.01092880355 0.891307840765275 0
2399.82643153143 0.891182807918144 0
2384.69034042766 0.891050897726522 0
2369.60286199879 0.890912043314578 0
2370.75906056779 0.89059008465446 0.00099949999999982
2339.58013003676 0.890613282031976 0
2324.63970221025 0.89045318353477 0
2309.7487045848 0.890285862326913 0
2294.90733929128 0.890111245840557 0
2280.11580744716 0.889929262119685 0
2265.37430903685 0.889739840829965 0
2250.68304296768 0.889542907980416 0
2251.8667014462 0.889165681566337 0.00099949999999982
2237.23860899145 0.888953886042712 0.00099949999999982
2222.66107878474 0.888734364120008 0.00099949999999982
2209.33982923676 0.888335427208733 0.00199799999999994
2194.87660330417 0.888100622351282 0.00199799999999994
2179.24449655166 0.888028830635904 0.00099949999999982
2166.09826072045 0.887606984321863 0.00199799999999994
2150.55456129659 0.887518395986906 0.00099949999999982
2120.8123293807 0.887421017229257 0
2106.63384569636 0.88714477852192 0
2092.50769774548 0.886860170415751 0
2078.43406801791 0.886567109133573 0
2064.41313740559 0.886265509548232 0
2050.44508506099 0.885955288892964 0
2036.53008831651 0.88563636487028 0
2022.6683227886 0.885308649660098 0
2008.85996228255 0.884972056327894 0
1995.10517861153 0.884626501703351 0
1981.40414174418 0.884271895626464 0
1967.75701969548 0.883908149327542 0
1954.16397832315 0.883535178666751 0
1940.62518156859 0.883152889322775 0
1927.14079121253 0.882761192965438 0
1913.71096689463 0.882359998473964 0
1900.33586613202 0.881949211929395 0
1887.01564408092 0.881528745415699 0
1873.75045363875 0.881098505448035 0
1860.54044550121 0.880658394403826 0
1847.3857677985 0.880208325195084 0
1834.28656641814 0.879748197425101 0
1821.24298467203 0.879277920278181 0
1808.25516339523 0.878797397464749 0
1795.32324097782 0.878306529484593 0
1782.44735313045 0.877805223204543 0
1769.62763294404 0.877293381420467 0
1756.86421087395 0.876770905532299 0
1744.15721467314 0.876237697431901 0
1731.50676935235 0.875693658572119 0
1718.91299714093 0.875138689979949 0
1706.37601740013 0.874572694090318 0
1693.89594667121 0.873995569751153 0
1681.47289855519 0.873407218566099 0
1682.89016210591 0.872652526363435 0.00099949999999982
1670.53494798813 0.872042119717819 0.00099949999999982
1644.55594427074 0.871574251426019 0
1632.36202154236 0.870939991818192 0
1620.22564471569 0.87029400120446 0
1608.14690922672 0.869636179119114 0
1596.12590739204 0.868966422999823 0
1584.16272833444 0.868284631835312 0
1572.25745801293 0.867590702060376 0
1560.4101790617 0.866884535338467 0
1548.62097096574 0.866166024966935 0
1536.88990971752 0.865435077156811 0
1525.21706812463 0.864691584402509 0
1513.60251561206 0.863935446285891 0
1502.0463181608 0.863166564057426 0
1490.54853837513 0.862384835270137 0
1479.10923549469 0.861590156076635 0
1467.72846513779 0.860782432930588 0
1456.40627957919 0.859961559679692 0
1445.14272752756 0.859127439194438 0
1433.93785422621 0.858279969439856 0
1422.79170128905 0.857419055221129 0
1411.70430672325 0.856544600106899 0
1400.6757050898 0.855656500157733 0
1389.70592729519 0.854754660628477 0
1378.79500059675 0.853838986546783 0
1367.94294867646 0.852909379571217 0
1357.14979153007 0.851965746616013 0
1346.41554549442 0.851007993591134 0
1335.74022320955 0.850036028551352 0
1325.12383370354 0.849049755925136 0
1314.56638229068 0.84804908552043 0
1304.0678706024 0.847033926307067 0
1293.62829655502 0.846004189577937 0
1283.24765437413 0.844959786286085 0
1272.92593450221 0.843900632980795 0
1262.66312375137 0.842826639654551 0
1252.45920515203 0.841737725101455 0
1242.31415806143 0.84063380393023 0
1232.22795808813 0.839514796039476 0
1222.20057713206 0.838380620823963 0
1212.23198339889 0.837231198566427 0
1202.32214134792 0.836066454099704 0
1192.47101176063 0.834886310530934 0
1182.67855165131 0.833690697832289 0
1172.9447143781 0.832479542163704 0
1163.26944962313 0.831252772997585 0
1153.65270338121 0.830010322846013 0
1144.09441799984 0.828752124521179 0
1134.59453210084 0.827478117959635 0
1125.15298072524 0.826188237698466 0
1115.76969525755 0.824882425487095 0
1106.4446034775 0.823560623164788 0
1097.17762953605 0.822222777177769 0
1087.96869403881 0.820868832374161 0
1078.81771396447 0.819498741922403 0
1069.72460280282 0.818112454305742 0
1060.68927054917 0.816709921944093 0
1051.71162354963 0.815291110680452 0
1042.79156482143 0.813855970580367 0
1033.92899379252 0.812404471974276 0
1025.12380653365 0.810936574910794 0
1016.37589567493 0.809452249024074 0
1007.68515043296 0.807951466776202 0
999.051456699323 0.806434199513931 0
990.474697033195 0.804900423767495 0
981.954750655999 0.803350121335128 0
973.491493542165 0.801783272983147 0
965.08479838236 0.800199867087255 0
956.734534675185 0.79859989107302 0
948.440568758292 0.79698333553864 0
940.202763750984 0.79535020061236 0
932.020979717487 0.793700480635178 0
923.895073605179 0.792034179990799 0
915.82489930601 0.790351304591773 0
907.810307680557 0.788651864619442 0
899.851146669432 0.786935868169377 0
891.947261237098 0.785203333605497 0
884.09849344212 0.783454280436284 0
876.304682481933 0.78168873121299 0
868.565664708615 0.779906713817381 0
860.88127367593 0.778108259190603 0
853.251340225891 0.776293398257854 0
845.675692483442 0.774462169107279 0
838.154155859004 0.772614616614549 0
830.686553192718 0.770750781165005 0
823.272704701299 0.768870714448165 0
815.912428066322 0.766974468211318 0
808.605538482598 0.765062097443395 0
801.351848605427 0.763133668935614 0
794.151168794207 0.76118923647383 0
787.003306952518 0.75922887473028 0
779.908068685575 0.757252652613233 0
772.865257287692 0.755260647713068 0
765.874673839464 0.753252936852161 0
758.936117197059 0.751229605532489 0
752.049384089108 0.749190738472364 0
745.214269112058 0.74713642865747 0
738.430564802277 0.745066770502133 0
731.698061691391 0.742981861288138 0
725.016548347953 0.740881802403317 0
718.385811380605 0.738766703023429 0
711.805635556266 0.736636669262878 0
705.275803785005 0.734491816737361 0
698.796097162798 0.732332265184917 0
692.366295064937 0.730158133450094 0
685.986175195705 0.727969543581428 0
679.655513558146 0.725766628855839 0
673.374084564415 0.723549519811117 0
667.141661064019 0.721318352323286 0
660.958014394166 0.71907326535984 0
654.822914413371 0.716814402669788 0
648.736129568514 0.714541909250131 0
642.697426919382 0.712255935730854 0
636.70657218028 0.709956636586905 0
630.763329782619 0.707644167806968 0
624.867462919516 0.705318688711937 0
619.018733582625 0.702980362754985 0
613.216902579044 0.700629359738617 0
607.46172962824 0.698265846804705 0
601.752973389467 0.695889996019916 0
596.090391470813 0.693501986520774 0
590.473740511856 0.691101996022362 0
584.902776204059 0.688690207845898 0
579.377253378741 0.686266802899959 0
573.896925948409 0.683831976975574 0
575.333977485435 0.681372420290607 0.00099949999999982
572.782898451226 0.678894386575693 0.00299549999999993
568.848824223612 0.676424095262432 0.003992
562.076177666371 0.673964066573426 0.00299549999999993
561.131163216015 0.671462880940056 0.00598199999999993
550.099237307674 0.668999337275244 0.00199799999999994
543.440844212907 0.666498984763978 0.00099949999999982
531.690635803852 0.663984708929155 0
526.605547779105 0.661456027528611 0
521.563158778546 0.658917940401211 0
516.563216069981 0.656370665733689 0
511.605466576678 0.653814417155907 0
506.689656871439 0.651249416054792 0
501.815533226999 0.648675883977606 0
496.98284167146 0.646094041701786 0
492.191328004641 0.643504114448303 0
487.440737846101 0.640906327390411 0
482.730816639094 0.638300911724828 0
478.061309758586 0.635688089730025 0
473.431962456188 0.633068097846569 0
468.842519957548 0.630441164760926 0
464.292727456236 0.627807526153266 0
459.782330195877 0.625167411611195 0
455.311073454917 0.622521058835596 0
450.878702606969 0.619868702304868 0
446.484963134175 0.617210580144342 0
442.129600666075 0.614546930139438 0
437.812361006793 0.611877991351255 0
433.532990177777 0.609204001519577 0
429.291234440652 0.606525199978927 0
425.086840322743 0.60384182712129 0
420.919554647215 0.60115412351076 0
416.789124562892 0.598462329759451 0
412.695297577184 0.595766685838501 0
408.637821558823 0.593067435916149 0
404.616444814662 0.590364815903339 0
400.630916053336 0.587659072126965 0
396.680984465506 0.584950441672152 0
392.766399719665 0.582239166383484 0
388.886911987208 0.579525487837061 0
385.042271983457 0.576809644359038 0
381.232230971774 0.574091877284046 0
377.456540802284 0.571372424750402 0
373.714953937488 0.568651523774621 0
370.007223440706 0.565929416853207 0
366.333103046194 0.563206337050484 0
362.69234714985 0.560482522167705 0
359.084710840109 0.557758207321294 0
355.509949908846 0.555033628472321 0
351.967820886451 0.552309017742112 0
348.458081044155 0.549584609419366 0
344.980488436305 0.546860632201256 0
341.534801900905 0.544137316996985 0
338.120781075043 0.541414893996566 0
334.738186417408 0.538693591131899 0
331.38677924009 0.535973632010893 0
328.066321703901 0.533255243019349 0
324.776576846241 0.530538646721284 0
321.517308590134 0.527824065483189 0
318.288281775589 0.525111716748984 0
318.495637634701 0.522447523633469 0.00099949999999982
315.299480733007 0.519743086232362 0.00099949999999982
308.782800601559 0.516992394106197 0
305.672383265455 0.514291146783111 0
302.591045792269 0.511593204743132 0
299.538558726972 0.50889878222018 0
296.514693646463 0.506208079467763 0
293.519223119185 0.503521306089386 0
290.551920739059 0.500838664797662 0
287.612561147008 0.498160353855009 0
284.700920020506 0.495486574119111 0
281.816774099809 0.492817520716645 0
278.959901195136 0.490153387162682 0
276.130080190226 0.487494366111131 0
273.327091052589 0.484840647729214 0
270.550714849772 0.482192418135646 0
267.800733745367 0.479549864054383 0
265.076931029991 0.476913164400797 0
265.839892564476 0.474428167516247 0.00099949999999982
263.908969662148 0.471954333468954 0.00199799999999994
260.476407814287 0.469193010500909 0.00099949999999982
259.366283474739 0.466887020773609 0.00299549999999993
257.520867027167 0.464444527244167 0.003992
253.395683253556 0.461549006467501 0.00199799999999994
250.058549811513 0.458807614900114 0.00099949999999982
244.220094492558 0.456068632746297 0
241.722170853621 0.453492386586772 0
239.248322559098 0.450923681678669 0
236.798345576451 0.448362670859511 0
234.37203704886 0.445809508527448 0
231.969195325235 0.443264339588415 0
229.589619936624 0.440727313525477 0
227.233111621185 0.438198571431958 0
224.89947230837 0.435678256857024 0
222.588505136649 0.43316650668803 0
220.300014459601 0.430663454130029 0
218.033805823343 0.428169236635137 0
215.789685999622 0.425683980392342 0
213.567462968012 0.423207814380821 0
211.366945930236 0.420740861316202 0
209.187945295829 0.418283245722755 0
207.030272702002 0.415835084089904 0
204.893740998381 0.413396494895948 0
202.778164256258 0.4109675914942 0
200.68335777335 0.408548483282809 0
198.60913806814 0.406139278726523 0
196.555322875441 0.403740085012626 0
194.521731153699 0.401351004463093 0
192.508183088139 0.398972135667125 0
190.514500079385 0.396603577893217 0
188.540504750385 0.394245425463048 0
186.586020946165 0.391897769855673 0
184.650873726646 0.389560701865397 0
182.734889372243 0.387234307544394 0
180.837895378565 0.38491867158659 0
178.959720458189 0.382613875038573 0
177.100194534046 0.380319997963313 0
175.25914874867 0.378037114233842 0
173.436415440082 0.375765302444172 0
171.63182816527 0.373504630227706 0
169.845221683093 0.371255167566616 0
168.076431953448 0.369016981438776 0
166.325296134643 0.366790136378519 0
164.591652586027 0.364574692631846 0
162.875340862467 0.362370708885144 0
161.176201707299 0.360178242823828 0
159.494077054982 0.357997347727707 0
157.828810017237 0.355828078255042 0
156.180244899417 0.353670479717062 0
154.548227178418 0.351524601678284 0
152.932603506068 0.34939048893461 0
153.675637204315 0.347501041598375 0.00099949999999982
149.75085175995 0.345158950270173 0
148.183492585175 0.343060372636824 0
146.631925826179 0.340973716614612 0
145.096003946821 0.338899017582442 0
143.575580563304 0.336836306542364 0
142.070510444283 0.334785610636698 0
140.580649494692 0.332746959380074 0
139.105854757583 0.330720377808148 0
137.645984407709 0.328705889617599 0
136.200897752718 0.326703514165659 0
134.770455220112 0.324713272063824 0
133.354518357882 0.322735179802468 0
131.952949827013 0.32076925295469 0
130.565613393295 0.318815506508081 0
129.192373931083 0.316873949992586 0
127.833097415861 0.314944591968626 0
126.487650909066 0.313027443324019 0
125.155902567449 0.311122507093607 0
123.837721627031 0.309229789003961 0
122.532978398808 0.307349292642319 0
121.241544272643 0.305481015900454 0
119.963291701326 0.303624959441097 0
118.698094198647 0.301781120759407 0
117.445826334315 0.299949495510602 0
116.206363728865 0.298130077521015 0
114.979583048149 0.296322858967446 0
113.765361996741 0.294527830879869 0
112.563579310075 0.292744983749764 0
113.04279752042 0.291217292312708 0.00099949999999982
112.81428762446 0.28994956262401 0.00299549999999993
111.6409685257 0.288210095804459 0.00299549999999993
109.998728682444 0.286236042411782 0.00199799999999994
109.811088147593 0.28501412544596 0.003992
111.08509256245 0.284558573457697 0.00895949999999979
113.827205094742 0.284883695812356 0.0168554999999999
114.661473186704 0.284241813219315 0.0207795
123.248892049265 0.287672274853776 0.0401594999999999
141.549198885879 0.2962765424994 0.0777194999999999
172.956815377276 0.31196254850779 0.137048
229.04131852703 0.341111923651606 0.230622
309.131701271634 0.383832374163093 0.339822
409.942720092828 0.438906193114565 0.437342
528.516496726394 0.505305861843974 0.4946955
643.179001372103 0.57127129767469 0.4897755
742.266891948573 0.629982334002208 0.4352
819.754704471301 0.677486259013399 0.3568875
890.047138176785 0.721868206245201 0.256398
926.800432809571 0.746994117475036 0.186368
957.124661460543 0.768722941280131 0.118062
969.342428799579 0.779700538488856 0.078638
971.674271899056 0.784711055998484 0.0572595
970.686570906059 0.787710016583195 0.0420754999999999
968.697175792483 0.790110074377636 0.0285795
964.421273415266 0.791073366074304 0.0198
958.367702152441 0.790888418478756 0.0148874999999999
951.025868650327 0.789842293950609 0.0129154999999999
943.718019278226 0.788776718090838 0.0109394999999999
936.022256965734 0.787413856461144 0.0099499999999999
930.042814911288 0.787141793250036 0.00498749999999992
923.23917384473 0.786291968659817 0.00199799999999994
915.640080258848 0.784868827680228 0.00099949999999982
907.679810106278 0.783152392327156 0.00099949999999982
892.319324943311 0.781694333923273 0
884.516873493283 0.779944316885799 0
876.768753495401 0.778178110010436 0
869.074802887868 0.776395735075223 0
861.434856841353 0.774597230488281 0
853.84874791171 0.772782629333484 0
846.316306007504 0.770951973862112 0
838.837358452899 0.769105308101024 0
831.411730061328 0.767242676925276 0
824.039243101365 0.765364134899367 0
816.719717450615 0.763469730909366 0
809.452970520388 0.761559527088724 0
802.238817326262 0.759633586920016 0
795.077070587764 0.757691972636395 0
787.967540714147 0.755734754907009 0
780.910035873777 0.753762005774132 0
773.904362012327 0.751773803101675 0
766.950322907368 0.749770227447004 0
760.047720221979 0.747751362116594 0
753.196353534517 0.745717295308792 0
746.396020392572 0.743668117958667 0
739.646516333974 0.741603926765808 0
732.947634960095 0.739524819385794 0
726.299167970816 0.737430897927957 0
719.700905195541 0.735322269376779 0
713.152634624926 0.733199045578317 0
706.654142488191 0.73106133882905 0
700.205213315177 0.728909263196439 0
693.805629935944 0.72674294064271 0
687.455173483154 0.724562500954701 0
681.153623551042 0.722368065990083 0
674.900758160978 0.720159768923094 0
668.696353811221 0.717937745888173 0
662.540185580601 0.715702130253077 0
656.432027047018 0.713453071859788 0
650.371650474341 0.711190708967834 0
644.358826760453 0.708915193198524 0
638.393325519021 0.706626675434308 0
632.474915106862 0.704325311535231 0
626.603362687742 0.702011258316676 0
620.77843425577 0.69968467789879 0
614.99989469811 0.697345733295384 0
609.267507791609 0.694994595785309 0
603.581036314886 0.692631431768215 0
597.940242025597 0.69025641799462 0
592.344885740691 0.687869729743598 0
586.794727370484 0.685471545992891 0
581.289525949133 0.68306204980625 0
575.829039690576 0.680641425222014 0
570.413026032322 0.678209858546368 0
565.041241633654 0.67576754386836 0
559.713442469063 0.673314671346923 0
554.429383866959 0.670851433652502 0
549.188820480474 0.668378034497042 0
543.991506419028 0.665894668339226 0
538.837195221813 0.663401540140029 0
533.725639920045 0.660898854069499 0
528.656593084225 0.658386815206502 0
523.629806831951 0.65586563460718 0
518.645032881626 0.653335523211702 0
513.702022626643 0.650796688824499 0
508.800527085635 0.648249352705073 0
503.940297026732 0.645693725973122 0
499.121082955013 0.643130027949535 0
494.342635126578 0.640558482611951 0
489.604703670789 0.637979303222855 0
484.907038541388 0.635392716124961 0
480.249389574511 0.632798945709746 0
475.631506518646 0.630198218206794 0
471.053139101565 0.627590756104261 0
466.51403700391 0.624976791652375 0
462.013949948286 0.622356549797225 0
462.298442973312 0.61974711075019 0.00099949999999982
458.127798737527 0.617136383402595 0.00199799999999994
448.750387012756 0.614463547610873 0
444.403814424302 0.611820512883269 0
440.09500707221 0.609172359174189 0
435.823715404034 0.606519321272246 0
431.58969012806 0.603861627952863 0
427.392682179662 0.601199518219697 0
423.232442797948 0.598533223671289 0
419.108723508236 0.595862983436092 0
415.021276213965 0.5931890262266 0
410.969853150855 0.590511592700284 0
406.954206957239 0.58783091628625 0
402.974090692962 0.585147231417679 0
399.029257862955 0.582460772627195 0
395.119462418923 0.579771778190277 0
391.244458830004 0.577080478106544 0
387.404002066595 0.574387108855511 0
383.597847634186 0.571691904686228 0
379.825751592489 0.568995100002873 0
376.087470612507 0.566296922375226 0
372.382761937595 0.563597609603729 0
368.711383450935 0.560897390500867 0
365.073093685532 0.558196495001363 0
361.467651821411 0.5554951565059 0
357.894817745271 0.552793600128696 0
354.354352054925 0.55009205271317 0
350.846016061728 0.547390743196805 0
347.369571810311 0.544689899259371 0
347.258887024406 0.541829742588391 0.00099949999999982
340.51229309177 0.539291193335997 0
340.965036945224 0.536679483417011 0.00099949999999982
333.780276309719 0.533897467143629 0
330.459727913641 0.531202279445565 0
327.169660364393 0.528508881227948 0
323.909841415206 0.525817487437668 0
320.68003967674 0.52312831648085 0
317.480024659012 0.520441579572062 0
314.309566785365 0.517757486222937 0
311.168437391384 0.515076247308325 0
308.056408733329 0.5123980730363 0
304.973254041292 0.509723163199167 0
301.918747480657 0.507051726619635 0
298.892664197179 0.504383963162788 0
295.894780317922 0.501720073050816 0
292.924872954112 0.499060256421297 0
289.982720231342 0.496404707128342 0
287.068101286239 0.493753620036987 0
284.180796283698 0.491107186335002 0
281.320586434681 0.48846559321544 0
278.487253977597 0.485829032139821 0
275.680582209217 0.483197687407629 0
272.900355504362 0.480571738467946 0
270.146359287279 0.477951371195497 0
267.418380093755 0.475336756390023 0
264.716205509415 0.472728079058299 0
262.039624246019 0.470125505384854 0
259.38842610766 0.467529208962315 0
256.762402011343 0.464939357647188 0
254.161343979812 0.462356120249749 0
251.585045165575 0.459779658723125 0
249.033299857689 0.457210132249486 0
246.505903469423 0.454647702021307 0
244.002652557941 0.452092523094718 0
241.523344827449 0.449544748436683 0
239.067779125048 0.447004530761257 0
236.635755454858 0.444472017726078 0
234.227074978902 0.441947355252217 0
231.841540023369 0.439430686042538 0
229.478954077707 0.43692215140219 0
227.139121809611 0.434421886888086 0
224.821849038629 0.431930033451784 0
222.526942779477 0.429446718429932 0
220.254211220362 0.426972073103365 0
218.003463726279 0.424506225900786 0
215.774510838447 0.422049303414713 0
213.567164298191 0.419601423383291 0
211.381237021701 0.417162708482163 0
209.216543108766 0.414733276748926 0
207.072897858076 0.41231323950812 0
204.950117751788 0.409902710178336 0
202.848020468976 0.407501795855905 0
200.766424870266 0.405110605704224 0
198.705151015405 0.402729241187481 0
196.664020148868 0.400357805492344 0
194.642854709723 0.397996396246469 0
192.641478326286 0.395645110026695 0
190.659715828394 0.393304036902031 0
188.697393220823 0.390973272380227 0
186.754337703058 0.388652903093082 0
184.830377672911 0.386343011609033 0
182.925342702183 0.384043685272727 0
181.039063555277 0.381755002633154 0
179.171372175551 0.379477043613749 0
177.322101690505 0.37720988347425 0
175.491086417476 0.374953592514426 0
173.678161847692 0.372708243124604 0
171.883164646884 0.370473904408226 0
170.105932654592 0.368250642554516 0
168.346304886048 0.366038519905183 0
166.604121529962 0.363837596270928 0
164.879223936571 0.361647932259487 0
163.171454624881 0.359469582713178 0
161.480657268853 0.357302603914164 0
162.015416940219 0.355357650047156 0.00099949999999982
160.878793539204 0.353428385660476 0.00199799999999994
159.224960277204 0.351301165469222 0.00199799999999994
159.199253131251 0.349830960647769 0.00498749999999992
159.735310621232 0.34860171242915 0.00895949999999979
159.219546741229 0.346964175471733 0.0109394999999999
161.421851138249 0.346445668284734 0.017838
162.575082022159 0.345525074468247 0.0227355
174.030754388024 0.348878371853584 0.0458954999999999
177.966115969629 0.349196296137567 0.0553755
194.395010562704 0.354786343055403 0.08595
216.299580664208 0.362829059793317 0.1241555
274.576684314369 0.386665147190208 0.2134755
335.515033820324 0.41232072859684 0.293918
403.818422608898 0.441962771570951 0.3684155
519.205057718669 0.493909714509072 0.456192
680.302411229078 0.569316541329265 0.499968
794.366035305316 0.625138071335296 0.474008
899.659802713755 0.678622651296812 0.4053875
979.238208631833 0.720903517680951 0.3217955
1023.12884947 0.746055147826797 0.259182
1074.81330264327 0.775938931216953 0.173568
1094.88069380981 0.789831949285756 0.1276155
1104.66452002016 0.798514151822856 0.0958995
1109.02116088203 0.804428889730897 0.0721874999999998
1115.12594972363 0.811403215517618 0.0439874999999998
1112.99047564955 0.813963660743178 0.0305194999999998
1110.74423630839 0.816493009232971 0.0168554999999999
1105.95380613821 0.817626257036554 0.00796799999999998
1099.6669942636 0.817914822976774 0.00199799999999994
1082.33263493778 0.817091541742042 0
1073.26663944082 0.815706689891156 0
1064.25789981763 0.814305814092061 0
1055.30632337654 0.812888874991769 0
1046.41181406263 0.811455832783818 0
1037.57427243024 0.81000665338075 0
1028.79359569318 0.808541303664038 0
1020.06967771453 0.807059755453503 0
1011.40240905879 0.805561981621092 0
1002.79167703115 0.804047956962972 0
994.237365663912 0.802517661818327 0
985.739355809995 0.800971075042091 0
977.297525073226 0.799408185062972 0
968.911747935574 0.797828976709479 0
960.58189571642 0.796233442690542 0
952.307836623416 0.794621577489542 0
944.089435791219 0.792993378253601 0
935.926555350863 0.791348842657481 0
927.819054382665 0.789687977308947 0
919.766789000893 0.788010788482596 0
911.769612387994 0.786317285747965 0
903.827374818234 0.784607482842636 0
895.939923717769 0.782881395049112 0
888.107103596328 0.781139048960865 0
880.328756237366 0.779380463086542 0
872.604720654283 0.777605665484015 0
864.934833117768 0.775814688577525 0
857.318927229668 0.774007565581584 0
849.756833918363 0.772184336699559 0
842.248381539948 0.770345040816783 0
834.793395863975 0.768489724715789 0
827.391700109862 0.766618439188032 0
820.043115058557 0.764731232835673 0
812.747458998527 0.762828165735647 0
805.50454784742 0.76090929499006 0
798.31419512225 0.758974687393811 0
791.176212049753 0.757024407659537 0
784.090407563496 0.755058528039093 0
777.05658838775 0.753077120900312 0
770.074558996542 0.751080269690093 0
763.144121723692 0.749068055755717 0
756.265076850616 0.747040560065859 0
749.437222547472 0.74499787647971 0
742.660354948296 0.742940099824307 0
735.934268262679 0.740867322325713 0
729.258754715651 0.738779649525673 0
722.633604682803 0.736677182148281 0
716.05860666032 0.734560031560055 0
709.533547357061 0.732428308248879 0
703.058211734327 0.73028212671159 0
696.632383002093 0.728121609782503 0
690.255842744691 0.725946875877436 0
683.92837089463 0.72375805392405 0
677.649745808777 0.721555273233807 0
671.419744317323 0.719338666109259 0
665.238141751503 0.717108369997185 0
659.104712009401 0.714864523522968 0
653.019227558736 0.712607273029872 0
646.981459510936 0.71033676510204 0
640.99117764906 0.708053151348409 0
635.048150520731 0.705756581314478 0
629.152145416549 0.703447214803098 0
623.302928446604 0.701125211229974 0
617.500264575913 0.698790733994441 0
611.743917667619 0.696443949568293 0
606.033650537423 0.694085026125988 0
600.369224950711 0.691714140047277 0
594.750401722176 0.689331464096707 0
589.176940742284 0.686937175644333 0
583.648601011361 0.684531455758914 0
578.165140655733 0.68211449132421 0
572.726317027277 0.679686464948632 0
567.331886685963 0.67724756887858 0
561.981605458932 0.674797995765998 0
556.675228508454 0.672337937334895 0
551.412510336522 0.669867592104552 0
546.193204834675 0.667387159732836 0
541.017065346642 0.664896839181152 0
535.883844656036 0.662396838192601 0
530.793295084895 0.65988735895391 0
525.745168481223 0.657368612286097 0
520.739216269965 0.654840809369812 0
515.775189518827 0.652304159523123 0
510.852838967208 0.649758874903677 0
505.971914980402 0.647205180715442 0
501.132167727051 0.644643284636017 0
496.333347112993 0.64207340984202 0
491.575202856248 0.639495775615427 0
486.85748447878 0.636910608807214 0
482.179941406559 0.634318128392801 0
477.542322942466 0.631718563350708 0
472.944378357891 0.629112135531921 0
468.385856863326 0.626499077018806 0
463.86650767823 0.623879615590101 0
459.386080067388 0.621253979349044 0
454.944323359775 0.618622399205571 0
450.540986984294 0.615985106222492 0
446.175820477523 0.613342335771321 0
441.848573540571 0.610694319866311 0
437.558996069971 0.60804129090461 0
433.306838180133 0.605383482842292 0
429.091850220396 0.602721131961581 0
424.913782828387 0.600054470913669 0
420.772386912475 0.597383739965121 0
416.667413749903 0.594709168104045 0
412.598614940479 0.59203099637134 0
408.565742470332 0.589349459796022 0
404.568548750718 0.586664791160097 0
400.606786612289 0.583977228354271 0
396.680209343574 0.581287006841223 0
392.788570713918 0.578594362093139 0
388.931624984486 0.575899531540613 0
385.109126970294 0.57320274548105 0
381.320832030731 0.570504239373812 0
377.566496106815 0.567804245532163 0
379.018712858762 0.565169027716005 0.00099949999999982
375.301490054591 0.562469699708866 0.00099949999999982
373.073608159067 0.55983934622603 0.00199799999999994
367.968617039196 0.557070048299621 0.00099949999999982
364.350951788462 0.554369059626038 0.00099949999999982
360.765995146377 0.55166797336687 0.00099949999999982
358.676596001481 0.549044066817179 0.00199799999999994
353.694728440149 0.546267561928804 0.00099949999999982
350.20644820956 0.543567549323387 0.00099949999999982
341.853446350929 0.540785911874982 0
338.456592242684 0.538084761958169 0
335.090821765407 0.535384862367737 0
331.755900148892 0.532686432897954 0
328.451593473299 0.529989690671012 0
325.177668677084 0.527294852823762 0
321.933893557119 0.524602138052344 0
318.720036799604 0.521911760203855 0
315.535868011352 0.519223927902523 0
312.381157690631 0.51653885704872 0
309.255677280389 0.513856753508969 0
306.15919916284 0.511177825220855 0
303.091496670616 0.508502278642227 0
300.052344108441 0.505830316337891 0
297.041516761407 0.503162139708735 0
294.058790904922 0.500497948529021 0
291.103943819386 0.497837939778544 0
292.038891847477 0.495313574474553 0.00099949999999982
285.278332616612 0.492532466587087 0
282.405783226349 0.489886166760986 0
279.560232062852 0.487244819219583 0
276.741461578588 0.484608608740061 0
273.949255288247 0.481977719813055 0
271.183397766351 0.47935233727681 0
268.443674684141 0.476732636926419 0
265.729872790211 0.47411879866398 0
263.041779933884 0.47151099629186 0
260.379185068903 0.468909402064033 0
260.982995476369 0.466458445666652 0.00099949999999982
258.348245575762 0.463872792565348 0.00099949999999982
255.738543154608 0.461293847298079 0.00099949999999982
253.153680823274 0.458721770308587 0.00099949999999982
251.202443320336 0.456308199402385 0.00199799999999994
249.88961316001 0.454060003764007 0.003992
248.608322704748 0.451828872520314 0.00598199999999993
248.583595942597 0.449929232808246 0.0099499999999999
249.82445018466 0.448375284965099 0.0158720000000001
248.649087038229 0.446214248562005 0.017838
247.503388242986 0.444070564290315 0.0198
250.707747158782 0.4430985119114 0.0285795
253.344723810943 0.442012678804219 0.0363154999999999
264.697838692441 0.443347133356722 0.0572595
274.272107582102 0.444293243130059 0.0749580000000001
283.912978917816 0.445347029643861 0.0922955000000001
298.586804058234 0.447924980125972 0.116312
313.949024704406 0.450835965112821 0.140448
351.154465048892 0.460329316329259 0.1918875
390.905380886366 0.470994809377503 0.242238
442.477001532958 0.48576226883941 0.300288
520.061820680727 0.509479203247788 0.372992
606.002203103197 0.537120458280979 0.434478
729.724353550191 0.579202928109377 0.487518
839.277437921785 0.618599128794259 0.4996875
933.318134224168 0.654220384949457 0.4828875
1030.19283740838 0.692605240046985 0.438048
1109.01739711529 0.725547669947617 0.378968
1175.47124259619 0.754767899067352 0.311502
1211.84385747567 0.772461711931875 0.263328
1253.2574632859 0.792836298488908 0.202008
1278.95411398514 0.807020817410223 0.1547195
1307.9993057568 0.823070831968521 0.0976954999999999
1310.24172141152 0.827581606081774 0.078638
1314.54140119378 0.833103868072933 0.0553755
1314.02312729074 0.836540418375126 0.0392000000000001
1309.39924813325 0.838145877155549 0.02955
1301.91465332659 0.838439166117233 0.0246875
1296.07283633389 0.839485410233005 0.0168554999999999
1287.4506919145 0.839222862289443 0.0139020000000001
1279.92757708101 0.839455881286227 0.00895949999999979
1270.25267075652 0.838642663766123 0.00796799999999998
1260.09178377628 0.837557548266518 0.00796799999999998
1252.09105502765 0.837479279641243 0.003992
1241.9393122222 0.836297075135598 0.00399349999999976
1224.06367231541 0.836245740529989 0
1214.12925484088 0.835093927676879 0
1204.25313763052 0.8339269389146 0
1194.43528084714 0.832744692735402 0
1184.67564082877 0.831547129433304 0
1174.9741704412 0.830334172267617 0
1165.33081893627 0.829105754438385 0
1155.74553188772 0.827861815218068 0
1146.21825136439 0.82660228667774 0
1136.74891578309 0.825327111867812 0
1127.33746009524 0.824036225920413 0
1117.98381563741 0.822729575447576 0
1108.68791016845 0.821407108053718 0
1099.44966801027 0.820068766172869 0
1090.26900992809 0.818714502583643 0
1081.14585319952 0.817344269400278 0
1072.08011169599 0.815958017272922 0
1063.07169576459 0.81455570773603 0
1054.12051234842 0.813137298763626 0
1045.226464944 0.811702754908378 0
1036.38945376263 0.810252034566461 0
1027.60937554424 0.808785112093437 0
1018.88612375492 0.807301953573121 0
1010.21958854871 0.805802531881344 0
1001.60965675397 0.804286825375295 0
993.056211934394 0.802754813119166 0
984.559134489031 0.801206472235881 0
976.118301542543 0.799641792113536 0
967.733587086282 0.798060757660459 0
959.404861944271 0.7964633612284 0
951.131993823858 0.794849596975619 0
942.914847360525 0.793219461308486 0
934.753284107557 0.791572956889687 0
926.64716265661 0.789910083391984 0
918.596338573051 0.788230850829424 0
910.600664480916 0.786535268949546 0
902.659990104512 0.784823350364853 0
894.774162275312 0.783095113225648 0
886.943024975172 0.781350578648178 0
879.16641939809 0.779589769335784 0
871.444183942119 0.777812714980238 0
863.776154323082 0.776019442961326 0
856.162163528344 0.774209990774207 0
848.602041874815 0.77238439810722 0
849.753240853877 0.770476490001938 0.00099949999999982
843.40829764216 0.7685557267272 0.00199799999999994
835.968344274339 0.766685777010134 0.00199799999999994
829.743955767408 0.764737558509972 0.00299549999999993
824.202172001834 0.762754327628412 0.00399349999999976
816.933899981821 0.76084065454747 0.00399349999999998
811.510957157961 0.758830353590996 0.0049904999999999
800.823304425104 0.757059643404994 0.00199799999999994
791.899653670203 0.755173733769698 0.00099949999999982
775.986713251677 0.753269290241179 0
769.0067774615 0.751269843433446 0
762.078484446173 0.749255002027493 0
755.201633824793 0.747224848401171 0
748.376023091135 0.745179477832062 0
741.601447770275 0.743118979087966 0
734.877701381323 0.74104345204231 0
728.204575511525 0.738952997541669 0
721.581859829246 0.736847723093921 0
715.009342198836 0.734727733191126 0
708.4868086518 0.732593142940194 0
702.014043455574 0.73044406882146 0
695.590829208174 0.728280625972515 0
689.216946775987 0.726102943644791 0
682.892175433148 0.723911145312334 0
676.616292866493 0.721705361892206 0
670.389075216894 0.719485728163737 0
671.466880679286 0.717225716004908 0.00099949999999982
665.293532136912 0.714981117544632 0.00099949999999982
652.001771220244 0.712746831295588 0
645.966909292083 0.710473210900089 0
639.979571686751 0.70818646105283 0
634.039526246945 0.705886736514685 0
628.1465395941 0.703574193968233 0
622.300377176173 0.701248992784163 0
616.500803255967 0.698911301631894 0
610.747581045116 0.696561282140654 0
605.040472668806 0.694199107749835 0
599.379239239952 0.69182495138501 0
593.763640909352 0.689438988001949 0
588.19343690365 0.68704139589291 0
582.668385523125 0.684632361425579 0
577.188244253822 0.682212065422998 0
571.752769775026 0.679780695375833 0
566.361717996785 0.677338441859439 0
561.014844093458 0.674885498943455 0
555.711902582715 0.67242205843396 0
550.452647295507 0.669948323313219 0
545.236831495333 0.667464489005109 0
540.06420785858 0.664970760659535 0
534.934528547167 0.662467341402567 0
529.84754521673 0.659954440464046 0
524.803009103914 0.65743226275952 0
519.800670997982 0.654901023929763 0
514.840281339659 0.652360933455061 0
509.92159021227 0.64981220880606 0
510.601629417164 0.647282110350479 0.00099949999999982
505.72876061341 0.644719516353834 0.00099949999999982
501.581925965316 0.642179553260235 0.00199799999999994
496.795400974873 0.639604020939123 0.00199799999999994
485.956136109431 0.636952900079695 0
481.282277587855 0.634356989872901 0
476.648362387374 0.631753994009663 0
472.054139164799 0.629144141319255 0
467.499356560225 0.626527658952507 0
462.983763222579 0.623904776155104 0
458.507107826601 0.621275725461933 0
454.069139120926 0.618640737918775 0
449.669605971588 0.616000043507888 0
445.308257350384 0.613353879457629 0
440.984842421626 0.610702475004157 0
436.699110518706 0.608046068207966 0
432.450811197199 0.605384894009178 0
428.239694280575 0.602719185070087 0
424.065509847805 0.600049180917485 0
419.928008306968 0.597375114018298 0
415.826940384951 0.594697223122246 0
411.76205717618 0.592015743562111 0
407.73311014755 0.589330914284887 0
403.739851195462 0.586642969021061 0
399.782032647365 0.583952145374686 0
395.859407283257 0.581258681408679 0
391.971728392274 0.578562809402567 0
388.118749756804 0.575864768159947 0
384.300225696226 0.57316479261431 0
380.515911095315 0.570463116237684 0
376.765561404341 0.567759975948486 0
373.048932705481 0.565055600069165 0
369.365781671253 0.562350227612968 0
365.715865634289 0.559644088057752 0
362.098942590366 0.556937413229277 0
358.514771225783 0.554230432711744 0
354.963110924689 0.551523377442607 0
351.443721799756 0.548816475191402 0
347.956364711271 0.546109952544225 0
344.500801275382 0.543404036863312 0
341.076793880839 0.540698954556986 0
337.68410573729 0.537994924684571 0
334.32250084765 0.535292173704367 0
330.991744051727 0.532590921371773 0
327.691601038349 0.529891386746337 0
324.421838363238 0.527193786904584 0
321.182223435687 0.524498343229651 0
317.972524591492 0.521805263552778 0
314.792511062836 0.519114763123761 0
311.64195298753 0.516427056558902 0
308.520621461972 0.513742348401468 0
305.428288515049 0.511060849642563 0
302.364727139986 0.508382765381327 0
299.32971130996 0.505708298056862 0
296.323015972308 0.503037652019665 0
293.344417083356 0.50037102452835 0
290.393691600011 0.497708615099078 0
287.470617499536 0.495050619199688 0
284.574973793233 0.492397229421693 0
281.706540534558 0.489748636607937 0
278.865098812214 0.487105033241969 0
276.050430784512 0.484466603843093 0
273.262319687744 0.481833530721828 0
274.248688527901 0.479347914687014 0.00099949999999982
267.766188154482 0.47658541672997 0
265.056445884631 0.473969501823491 0
262.372404389956 0.471359662390055 0
259.713852362981 0.46875606882405 0
257.080579616084 0.466158890303338 0
254.472377062312 0.463568299952518 0
251.889036763877 0.460984458002946 0
249.330351913459 0.458407528258517 0
246.796116839774 0.455837672075881 0
244.286127024337 0.453275045387245 0
241.800179084644 0.450719807195165 0
239.338070806001 0.448172107006733 0
236.899601135456 0.445632094426577 0
234.484570171759 0.443099920243151 0
232.092779194117 0.440575726127794 0
229.724030652814 0.4380596545481 0
227.378128165625 0.435551847266538 0
225.054876538096 0.433052438803951 0
222.754081753882 0.430561564427354 0
220.475550978413 0.428079356516199 0
218.219092572527 0.425605941680559 0
215.984516078551 0.423141448342591 0
213.771632232231 0.420685999500109 0
211.580252957611 0.418239717430599 0
209.410191384098 0.415802717288104 0
207.261261823781 0.413375118440251 0
205.133279796434 0.410957030686224 0
203.026062011602 0.408548566611117 0
200.939426381855 0.406149832455501 0
198.873192010899 0.403760935466755 0
196.827179213012 0.401381974500314 0
198.193765623406 0.399200682602748 0.00099949999999982
196.169856917364 0.396844771113226 0.00099949999999982
199.640141423938 0.395263362134363 0.00498749999999992
199.033260234842 0.393132260031584 0.00598199999999993
201.189623631428 0.391405273592052 0.00895949999999979
199.259410989524 0.389113455498364 0.00895949999999979
193.231243259935 0.386238652254204 0.00598199999999993
198.199179665187 0.384956759042931 0.0109394999999999
196.328939212381 0.382702213831729 0.0109394999999999
204.101612583941 0.381879242328339 0.017838
224.291707634637 0.38294854550185 0.0334220000000001
263.804762535624 0.38702887094111 0.061952
288.239324986791 0.38896734133816 0.0795554999999999
330.615179861093 0.393797651709541 0.1083875
417.095874312038 0.405810962940098 0.1629795
568.269174696106 0.428878673184629 0.24795
735.91409989688 0.455911363196779 0.3285085
988.417181728133 0.499298787961901 0.4212965
1334.00904213629 0.562517373176359 0.491336
1672.25347526432 0.628374724043822 0.4955905
1941.81421165161 0.684165356364394 0.453182
2163.93528853917 0.732793438905075 0.386712
2319.75929680316 0.768935866712207 0.3205995
2446.52326240494 0.799799969239596 0.253598
2543.32258321263 0.824750046620383 0.192672
2614.65032398571 0.844447731856429 0.140448
2671.5298848316 0.861207496913879 0.0931980000000001
2712.91308667706 0.874638455552266 0.0534874999999999
2724.76241057648 0.88123008800745 0.0334220000000001
2716.77895867197 0.883123958490461 0.0276080000000001
2715.15108380901 0.886576323871676 0.0168554999999999
2708.21734326426 0.888768561668089 0.0099499999999999
2698.63737823195 0.890326561962656 0.00498749999999992
2685.20580879535 0.890937689304996 0.00299549999999993
2670.52109540835 0.891229210547906 0.00199799999999994
2654.61235117918 0.891201888051494 0.00199799999999994
2625.38361236185 0.891792835093287 0
2609.58445166268 0.891752967597634 0
2593.83078643624 0.891707071257606 0
2578.12282903768 0.891655087394479 0
2562.46079151805 0.891596956690397 0
2546.84488555311 0.891532620238439 0
2531.27532244374 0.891462017503877 0
2515.75231309626 0.891385086861446 0
2516.68243693971 0.891128127954416 0.00099949999999982
2501.21972288667 0.8910386461759 0.00099949999999982
2485.80392274257 0.890942657463505 0.00099949999999982
2454.14725034026 0.891012961784123 0
2438.86010258018 0.890903461566301 0
2423.62076299229 0.890787253744074 0
2408.42943846371 0.890664274939844 0
2393.28633535458 0.890534453356523 0
2378.19165909712 0.890397727072385 0
2363.14561445362 0.890254024772267 0
2348.14840532882 0.890103278768172 0
2333.20023468514 0.889945422015237 0
2318.3013047589 0.889780379130355 0
2303.45181662265 0.889608085831939 0
2288.65197049596 0.889428466643573 0
2273.90196554737 0.889241450034811 0
2259.20199990227 0.889046962264207 0
2244.55227052513 0.888844931163889 0
2229.95297324188 0.888635281891628 0
2215.40430265508 0.888417940175638 0
2200.90645216523 0.888192829054436 0
2186.45961390045 0.887959871667043 0
2172.06397858623 0.887718993132548 0
2157.7197357923 0.887470108807817 0
2143.4270733667 0.887213149612449 0
2129.18617793676 0.886948028736016 0
2114.99723459901 0.886674666939794 0
2100.86042677947 0.886392987334992 0
2086.77593645806 0.886102903798298 0
2072.74394396769 0.885804334437302 0
2058.76462787065 0.885497199223697 0
2044.83816516343 0.885181409387502 0
2030.96473092448 0.884856885403315 0
2017.14449843339 0.884523541789754 0
2003.37763930193 0.884181286567546 0
1989.6643230552 0.88383003936319 0
1976.00471740514 0.883469708660994 0
1962.39898797523 0.883100209924925 0
1948.84729832241 0.882721455806834 0
1935.34981015816 0.882333349338895 0
1921.90668285061 0.881935808201524 0
1908.51807374153 0.881528737255016 0
1895.18413789656 0.881112047729137 0
1881.90502813782 0.880685647666773 0
1868.68089499765 0.880249444612605 0
1855.51188669751 0.879803344753443 0
1842.39814907608 0.879347254714171 0
1829.33982550616 0.878881082013046 0
1816.33705701649 0.878404727807738 0
1803.38998200535 0.877918101416531 0
1790.49873645169 0.877421102633084 0
1791.67998708346 0.87676071454804 0.00099949999999982
1764.88899401835 0.876395806737554 0
1752.16600514376 0.875867128393516 0
1739.49936302055 0.875327688749042 0
1726.88919016085 0.87477739626043 0
1714.33560636263 0.874216149994333 0
1701.83872861242 0.873643850813214 0
1701.93630924811 0.872936469526038 0.00099949999999982
1689.61101083585 0.8722191549657 0.00199799999999994
1677.24967869041 0.871614546775683 0.00199799999999994
1665.06136620506 0.870876295517575 0.00299549999999993
1652.70246832151 0.870371207369585 0.00199799999999994
1640.76878374814 0.869489727062258 0.003992
1628.79137758116 0.868719895622768 0.00498749999999992
1616.88775676426 0.867939681085688 0.00598199999999993
1604.91144003037 0.867268188494162 0.00598199999999993
1592.83993839462 0.866703511303798 0.00498749999999992
1580.96761183335 0.866007200063165 0.00498749999999992
1569.4811183996 0.865063424369879 0.0069754999999998
1557.06411603681 0.864813207374267 0.00299549999999993
1545.87142783319 0.863728199782621 0.00598199999999993
1534.05775351786 0.86309948631414 0.00498749999999992
1522.28574499928 0.86245692192692 0.003992
1510.74891656767 0.861685200722339 0.003992
1487.01268657279 0.861359816671148 0
1475.60987352832 0.860558857234471 0
1464.26545801024 0.859744846374205 0
1452.97949009331 0.85891768353131 0
1441.75201641654 0.858077267742147 0
1430.58308006013 0.857223503017099 0
1419.4727205361 0.856356293493776 0
1408.42097387892 0.855475538956001 0
1397.42787251807 0.85458114473194 0
1386.49344535977 0.853673012322492 0
1375.61771767428 0.852751048380539 0
1364.80071106439 0.851815161192089 0
1354.04244365302 0.850865250413069 0
1343.34292984374 0.849901227191769 0
1332.70218038719 0.848922999996495 0
1322.12020240229 0.847930476757082 0
1311.59699937634 0.846923565939166 0
1301.13257102427 0.845902183614071 0
1290.72691352003 0.844866235280215 0
1280.38001929467 0.843815637265194 0
1270.09187704558 0.842750306558225 0
1259.86247189541 0.841670153229901 0
1249.69178518205 0.840575099235978 0
1239.57979457599 0.839465061956977 0
1229.52647409253 0.838339959567725 0
1219.53179401142 0.83719971603548 0
1209.59572094403 0.83604425354658 0
1199.71821783245 0.834873496141464 0
1189.89924395035 0.833687369750342 0
1180.13875489686 0.832485802708677 0
1170.43670252893 0.831268729332263 0
1160.79303518436 0.830036073944264 0
1151.20769747821 0.828787774551739 0
1141.68063035238 0.827523769092573 0
1132.2117712112 0.826243990505391 0
1122.80105380522 0.824948381136269 0
1113.4484082982 0.82363688248058 0
1104.15376124208 0.822309440603584 0
1094.91703567479 0.820965999031145 0
1085.73815103756 0.819606509526939 0
1076.61702327418 0.818230921424548 0
1067.55356480408 0.816839189261491 0
1058.54768454172 0.81543127016779 0
1049.59928796752 0.814007120750705 0
1040.70827706311 0.812566705648343 0
1040.55292292458 0.810979313282404 0.00099949999999982
1023.10106644616 0.809637449275874 0
1014.38157052835 0.808148034666989 0
1005.71903433656 0.806642225831095 0
997.113342977531 0.805120000112874 0
988.564378280466 0.803581334690536 0
980.072018818413 0.802026210165377 0
971.63613990405 0.800454612439793 0
963.256613647641 0.798866528650482 0
954.93330894895 0.797261951774968 0
946.666091613922 0.795640872092137 0
938.454824290436 0.794003289828215 0
930.29936657929 0.792349203033167 0
931.386716896 0.79060066456527 0.00099949999999982
914.158282755867 0.788992168748434 0
906.169360492275 0.78728861657814 0
898.235656086782 0.78556859584128 0
890.35701421961 0.783832126208696 0
882.533276716768 0.782079227636361 0
874.764282547345 0.780309926683954 0
867.049867944782 0.778524247125181 0
859.389866335744 0.776722224766639 0
851.78410845098 0.774903893559096 0
844.232422309434 0.773069295502041 0
836.73463337227 0.771218467214663 0
829.290564422198 0.769351461920863 0
821.900035762021 0.767468323895689 0
814.562865124828 0.765569111829659 0
807.278867821459 0.763653879511178 0
800.047856686596 0.761722692495885 0
792.869642208924 0.75977561280042 0
785.744032506173 0.757812711971666 0
778.670833437541 0.755834059418492 0
779.080498020822 0.753793586341359 0.00099949999999982
772.065661719777 0.751785736984061 0.00099949999999982
757.768933038391 0.749805922000617 0
750.903351530207 0.747765087504454 0
744.08917702374 0.745708925901233 0
737.326202489524 0.743637531440081 0
730.614218911359 0.741551003354474 0
723.953015313022 0.739449446363384 0
717.342378875364 0.73733296211674 0
710.782094836382 0.735201669782529 0
704.271946701681 0.733055676501707 0
697.811716169439 0.730895104644407 0
691.401183209769 0.728720077055952 0
685.040126191543 0.726530712084018 0
678.72832177092 0.724327147297643 0
672.465545080757 0.722109509461061 0
666.251569678894 0.71987793867228 0
660.086167638288 0.71763257402634 0
653.969109605148 0.715373556700499 0
647.900164793034 0.713101036656255 0
641.879101075369 0.71081516228067 0
635.905685021386 0.70851608620613 0
629.979681908348 0.706203967905755 0
624.100855803372 0.703878966096795 0
618.268969583597 0.701541245359094 0
612.483784988435 0.699190972574401 0
606.745062683382 0.696828315482897 0
601.052562256339 0.694453450261217 0
603.07803597521 0.692022140656429 0.00099949999999982
599.464681449651 0.689582960296113 0.00199799999999994
584.256049676232 0.687260011474217 0
578.745963864116 0.684838108796605 0
573.280883960335 0.682404907603826 0
567.860564167081 0.679960596501052 0
562.484757933763 0.677505368514201 0
557.153217979904 0.675039421552166 0
551.86569637185 0.672562951651814 0
546.621944548358 0.67007615911675 0
541.421713339526 0.667579249351529 0
536.264753020611 0.665072428371341 0
531.150813388196 0.662555899665742 0
526.079643733967 0.660029877325243 0
521.050992917335 0.657494573200047 0
516.064609415793 0.654950199529294 0
511.120241329403 0.652396974945604 0
506.217636447028 0.649835116117213 0
501.356542266402 0.647264843789408 0
496.536706048863 0.64468637792702 0
491.757874820325 0.642099945013669 0
487.019795461913 0.639505765415074 0
482.322214682641 0.636904069759847 0
477.664879111294 0.634295081982061 0
473.047535269514 0.631679036121129 0
468.469929664717 0.629056158940095 0
463.931808786615 0.626426683690282 0
459.432919162326 0.62379084142591 0
454.973007359133 0.621148868622863 0
450.551820049641 0.618500997695344 0
446.169104035943 0.615847462915298 0
441.824606251611 0.613188503768518 0
437.518073830014 0.610524354582005 0
433.249254105399 0.607855254745546 0
434.785629478346 0.605216443385581 0.00099949999999982
430.558061342382 0.602540989409723 0.00099949999999982
426.367656627039 0.599861307007363 0.00099949999999982
425.299462582193 0.597258601386299 0.00299549999999993
419.645311411363 0.594534581524218 0.00199799999999994
408.427128331074 0.591758637193932 0
404.415132191929 0.589061569494765 0
400.438839347928 0.586361463136189 0
396.498000334164 0.58365855261855 0
392.592366142364 0.580953081729795 0
388.7216883002 0.578245284565554 0
384.885718838414 0.575535404717484 0
381.084210365499 0.572823676433582 0
377.316916067701 0.57011033743658 0
373.583589727679 0.567395625582075 0
369.883985752411 0.564679777035989 0
366.217859210907 0.561963024254996 0
362.584965819886 0.559245605369839 0
358.985061990199 0.556527752934674 0
355.417904851399 0.553809697677809 0
351.883252228865 0.551091677367184 0
348.380862732769 0.548373915491711 0
344.910495718867 0.545656645374914 0
341.471911335368 0.542940093685983 0
338.064870530317 0.540224487823531 0
334.689135063531 0.537510054955347 0
331.344467542299 0.534797017140378 0
328.030631421754 0.532085598165005 0
324.747391029324 0.529376018625028 0
321.494511580502 0.526668497486466 0
318.271759179585 0.523963255066852 0
315.078900856114 0.521260505543007 0
311.915704551588 0.518560467114423 0
308.781939175347 0.515863347380641 0
305.677374578246 0.513169360469238 0
302.601781586586 0.510478714221861 0
299.554932001974 0.507791617307779 0
300.358654535974 0.505233132627772 0.00099949999999982
297.343192528608 0.502556817679272 0.00099949999999982
294.355985195078 0.499884661392241 0.00099949999999982
287.654440057835 0.49708641620472 0
284.747882263678 0.494420090089059 0
281.868720312361 0.491758511149209 0
279.016733216529 0.489101870282582 0
276.19170104645 0.486450360408184 0
273.393404954434 0.483804168687551 0
270.62162719398 0.481163477491275 0
267.876151100101 0.478528473464681 0
265.156761113957 0.475899337032216 0
262.463242795166 0.473276245100088 0
259.795382825573 0.470659372992201 0
257.152969012976 0.468048894396538 0
254.53579029631 0.465444980928354 0
251.943636757907 0.462847800275881 0
249.376299619711 0.460257520089354 0
246.833571271904 0.457674299724591 0
244.315245252646 0.455098302464672 0
241.821116263632 0.452529686428004 0
239.350980181792 0.449968605368369 0
236.904634053322 0.447415213155523 0
234.481876103607 0.444869659595308 0
232.082505736565 0.442332093102467 0
229.706323553353 0.439802655453479 0
227.353131321059 0.437281495121289 0
225.022732030222 0.434768743268517 0
222.714929846915 0.432264542135998 0
220.429530140224 0.429769024596347 0
218.16633948086 0.427282321874519 0
215.925165642233 0.42480456282463 0
213.70581760644 0.422335872472227 0
211.508105559103 0.419876375100194 0
209.331840889895 0.417426192619401 0
207.176836207752 0.414985440230581 0
205.042905331199 0.412554233499397 0
202.929863287529 0.410132685811065 0
200.837526311907 0.40772090835151 0
198.765711862165 0.405319005351795 0
196.714238602267 0.402927083335829 0
194.682926414195 0.400545242609612 0
192.671596387937 0.398173583789506 0
190.68007082852 0.395812202592547 0
188.708173256577 0.393461191710758 0
186.755728394616 0.39112064525547 0
184.822562185618 0.388790648615103 0
182.908501774677 0.386471289978736 0
181.013375515459 0.384162652519459 0
179.137012972895 0.381864815475893 0
177.2792449097 0.379577859347171 0
175.439903298882 0.377301857445739 0
173.618821309049 0.37503688470797 0
171.815833310039 0.372783011023467 0
170.030774866005 0.370540305337296 0
168.263482737967 0.368308832455973 0
166.51379487563 0.366088656629845 0
164.781550421053 0.363879837511733 0
163.066589698804 0.36168243474129 0
161.368754216454 0.359496504396338 0
159.687886668826 0.357322097587933 0
158.023830917132 0.355159269277226 0
156.376432003513 0.353008065810356 0
154.745536137068 0.350868534934529 0
153.130990696167 0.348740720015607 0
151.532644217359 0.346624664840559 0
149.950346400033 0.344520407901682 0
148.383948096116 0.342427987814852 0
146.83330131252 0.340347438624536 0
145.298259196008 0.338278796344874 0
143.778676044418 0.3362220890693 0
142.274407289298 0.33417734769618 0
140.785309496569 0.332144599159606 0
139.311240365539 0.330123866974897 0
137.852058715567 0.328115176033625 0
136.407624488303 0.326118546574633 0
134.977798742709 0.324133996943594 0
133.562443645002 0.322161545639034 0
132.161422478077 0.320201203498678 0
130.774599613356 0.318252988808183 0
129.401840521354 0.316316911763951 0
128.043011771597 0.314392978614164 0
126.697981012093 0.312481200120845 0
125.366616972424 0.310581581893963 0
124.048789462282 0.308694126169532 0
122.744369359313 0.306818836323134 0
121.453228606231 0.304955713004535 0
120.175240201674 0.303104756821087 0
118.910278206269 0.301265961748864 0
117.658217724169 0.299439325744638 0
116.418934905776 0.29762484158641 0
115.192306934747 0.295822503762409 0
113.978212030395 0.294032301676439 0
112.776529438705 0.292254224676766 0
111.587139424498 0.290488261608257 0
110.409923268141 0.288734398771072 0
109.244763260278 0.28699262079639 0
108.091542693845 0.285262911933068 0
106.950145858778 0.283545254829251 0
105.820458039077 0.281839629411536 0
104.702365502994 0.280146016142062 0
103.595755498824 0.278464393409696 0
102.500516250891 0.27679473740834 0
101.416536949496 0.275137025084313 0
100.343707746933 0.273491231240363 0
99.2819197559759 0.271857327270874 0
98.2310650340112 0.270235288304224 0
97.1910365856901 0.268625084058451 0
96.1617283545572 0.267026684291437 0
95.1430352160196 0.26544005818831 0
94.1348529683935 0.263865175400047 0
93.1370783357921 0.262301999941064 0
92.1496089535598 0.260750499198598 0
91.1723433648401 0.259210638246356 0
90.2051810156583 0.257682380591792 0
89.2480222475977 0.256165689476447 0
88.300768292586 0.254660526780182 0
87.3633212681753 0.253166852748153 0
86.4355841659248 0.251684629800892 0
85.5174608513033 0.250213816275166 0
84.6088560573527 0.24875436980169 0
83.7096753708139 0.24730625160657 0
82.8198252389551 0.245869414921932 0
81.9392129544302 0.244443817312902 0
81.0677466491386 0.243029415726469 0
80.2053352947152 0.241626162642216 0
79.3518886882217 0.240234014644884 0
78.5073174519026 0.238852924321896 0
77.671533024652 0.237482845095247 0
76.8444476585611 0.236123728254084 0
76.0259744104836 0.234775525940546 0
75.2160271350592 0.233438190351769 0
74.4145204829988 0.232111670549293 0
73.6213698918429 0.230795917049491 0
72.836491580782 0.229490879402021 0
72.0598025464467 0.228196505578226 0
71.2912205515837 0.226912746498699 0
70.5306641266239 0.225639547918282 0
69.7780525579465 0.22437685887272 0
69.0333058856582 0.223124625658871 0
68.2963448969007 0.221882794701266 0
67.5670911185251 0.220651313033848 0
66.8454668113531 0.219430127315968 0
66.1313949680152 0.218219181437282 0
65.4247993032649 0.217018421570307 0
64.7256042502655 0.215827792217446 0
64.0337349533948 0.214647238593594 0
63.3491172624538 0.21347670572775 0
62.6716777313049 0.212316135373503 0
62.0013436072305 0.211165472494287 0
61.3380428254267 0.21002466178215 0
60.6817040060272 0.208893645865326 0
60.0322564490473 0.207772366761296 0
59.3896301265522 0.206660767930802 0
58.7537556775604 0.205558792370398 0
58.1245644039764 0.20446638185449 0
57.5019882630886 0.203383479514255 0
56.8859598635604 0.202310027287365 0
56.276412460355 0.20124596671555 0
55.6732799485505 0.200191239825043 0
55.0764968565773 0.199145789642011 0
54.4859983443374 0.198109556443295 0
53.9017201951681 0.197082482538994 0
53.3235988122041 0.196064508892893 0
52.7515712119016 0.195055577385719 0
52.1855750196409 0.194055629209746 0
51.6255484648513 0.19306460525805 0
51.0714303733215 0.192082448480986 0
50.5231601654505 0.191109099065526 0
49.9806778508142 0.190144497431234 0
49.4439240209032 0.189188585834792 0
48.9128398446031 0.188241306150869 0
48.3873670656467 0.187302598178649 0
47.8674479939292 0.186372404922613 0
47.3530255036023 0.185450666831812 0
46.8440430277016 0.184537324774806 0
46.3404445521808 0.183632320625989 0
45.8421746110871 0.182735596323047 0
45.3491782813979 0.18184709421021 0
44.8614011812947 0.180966753934749 0
44.3787894611587 0.180094519082146 0
44.5771000664282 0.179419869181193 0.00099949999999982
44.1001653386602 0.17856478531573 0.00099949999999982
42.9620615275452 0.177527019281033 0
42.4995765373634 0.176686612033858 0
42.0419956031435 0.175854019161788 0
41.5892679820193 0.175029184377725 0
41.1413434335992 0.174212049621661 0
40.6981722150813 0.173402557322895 0
40.2597050754676 0.172600651366992 0
39.8258932528195 0.171806274117787 0
39.3966884695845 0.171019368338125 0
38.9720429270581 0.170239878133414 0
38.5519093019763 0.169467746832021 0
40.4386333473253 0.169029800066123 0.00099949999999982
41.9104857660383 0.1686009343456 0.00199799999999994
52.8229659441406 0.169821531076402 0.00796799999999998
82.6149438025071 0.17435118028323 0.023712
142.604146171327 0.184209990174766 0.054432
347.824767102664 0.219821752352118 0.1513875
808.974167670743 0.302225923840169 0.32595
1523.98923239228 0.434579396043083 0.4781595
2256.6703641452 0.575938893375543 0.483072
2824.02727785754 0.690060151174321 0.378968
3190.09300316584 0.766887002432715 0.2584875
3374.09479053679 0.807974992609394 0.178398
3504.1636596322 0.838566775536098 0.1119195
3575.60850999031 0.857324321962651 0.0684795
3636.86587798557 0.874186093726295 0.0276080000000001
3644.47102455564 0.879845134405464 0.0139020000000001
3633.70479139377 0.881631625039708 0.0099499999999999
3622.87915994088 0.883412965136462 0.00598199999999993
3611.99449587649 0.885189063879212 0.00199799999999994
3579.42734250202 0.886187974514715 0
3561.39925680725 0.886411068042178 0
3543.40505215038 0.886630569456977 0
3525.4449204302 0.886846445825929 0
3507.51905427653 0.887058666681544 0
3489.62764723403 0.887267196325612 0
3471.77089351107 0.887472004953176 0
3453.94898829869 0.887673054027649 0
3436.16212731991 0.887870316009857 0
3418.41050714503 0.888063754697137 0
3417.57780189146 0.888099850816097 0.00099949999999982
3400.29096375353 0.888283064683367 0.00099949999999982
3382.62619151476 0.888464849674804 0.00099949999999982
3364.60450481091 0.888487139464896 0.00199799999999994
3347.02721768763 0.888661001508719 0.00199799999999994
3329.48606912557 0.888830839603222 0.00199799999999994
3295.2145302526 0.889307247772793 0
3277.75187087606 0.889468843903988 0
3260.32625339763 0.889626295152912 0
3242.93788128828 0.889779566350351 0
3225.58695893054 0.889928612191229 0
3208.27369105687 0.890073401184524 0
3190.99828306672 0.890213892828278 0
3173.76094100555 0.890350046352102 0
3156.56187154741 0.890481820605762 0
3139.40128174765 0.89060918006529 0
3122.27937931091 0.890732081351531 0
3105.19637252973 0.890850481798197 0
3088.15247010055 0.890964342668121 0
3071.14788114303 0.891073623821552 0
3054.18281536017 0.891178279972613 0
3037.25748293423 0.891278267607068 0
3020.37209442592 0.891373544896759 0
3003.52686074833 0.891464069724388 0
2986.72199328516 0.891549795832916 0
2969.95770380453 0.891630678204222 0
2953.23420429802 0.89170667505305 0
2936.55170730798 0.891777734809966 0
2919.91042551103 0.891843815896328 0
2903.31057190619 0.891904870616065 0
2886.75235971106 0.891960852916157 0
2870.23600246911 0.89201171270567 0
2853.76171392642 0.89205740201261 0
2837.32970804141 0.892097871402363 0
2820.94019876748 0.892133076093932 0
2804.59340038258 0.892162961167025 0
2788.28952717908 0.892187478811389 0
2772.02879361897 0.892206575724383 0
2755.8114141555 0.89222020213877 0
2739.63760324111 0.892228306756227 0
2723.5075754426 0.892230833767528 0
2707.42154518808 0.892227732913062 0
2691.37972695775 0.89221894730273 0
2675.38233510292 0.892204423591484 0
2659.42958376036 0.892184109378606 0
2643.52168698255 0.892157947203851 0
2627.65885877409 0.892125877078006 0
2611.84131286124 0.892087843890745 0
2610.60139220481 0.89171886905532 0.00099949999999982
2580.34757225985 0.891993680686127 0
2564.66713905938 0.891937412855154 0
2549.0328400291 0.891874952640961 0
2533.4448873956 0.891806233568059 0
2517.90349289863 0.891731196895971 0
2502.40886782501 0.891649781276534 0
2486.96122303988 0.891561922775564 0
2471.56076888105 0.891467558752122 0
2456.2077150723 0.891366627334829 0
2440.90227088751 0.891259060169771 0
2425.64464482668 0.891144796465899 0
2410.43504473114 0.891023770343897 0
2395.27367780946 0.890895913341359 0
2380.16075055065 0.890761157667094 0
2365.09646858554 0.890619437740182 0
2350.08103681266 0.890470682414763 0
2335.11465917954 0.890314825090091 0
2320.19753882227 0.890151793133952 0
2305.32987788068 0.889981517458341 0
2290.51187744415 0.889803928675777 0
2275.74373773429 0.889618949955917 0
2261.02565789016 0.889426508891059 0
2246.35783583464 0.889226535141613 0
2231.74046846976 0.889018950442379 0
2217.17375144956 0.888803681381589 0
2202.65787907935 0.888580655628308 0
2188.1930445841 0.88834979055768 0
2173.77943980621 0.888111010729935 0
2159.41725518184 0.88786423939163 0
2145.1066798078 0.887609395615164 0
2130.84790117632 0.887346404668051 0
2116.64110553934 0.887075178268249 0
2102.48647743486 0.886795640885047 0
2088.38419987315 0.886507709017356 0
2074.33445420746 0.886211301124485 0
2060.33742011161 0.885906334255539 0
2046.3932755966 0.885592722764208 0
2032.50219691551 0.885270381896629 0
2018.66435848234 0.884939227386346 0
2004.87993288991 0.884599172229983 0
1991.14909083106 0.884250129838045 0
1977.47200097586 0.883892015538014 0
1963.84883020066 0.883524734890923 0
1950.2797431887 0.883148204567481 0
1936.76490256212 0.882762334745354 0
1923.30446889895 0.882367032856273 0
1909.89860054839 0.881962210434971 0
1896.54745375722 0.881547772582683 0
1883.25118244706 0.881123629880012 0
1870.00993824799 0.880689689681874 0
1856.82387047777 0.880245857960139 0
1843.69312608172 0.879792040682897 0
1830.61784960128 0.879328142845001 0
1817.59818297272 0.878854074534944 0
1804.63426579457 0.878369734341601 0
1791.72623508883 0.877875027283219 0
1778.87422523485 0.877369858800849 0
1766.07836802731 0.876854130296094 0
1766.48132884329 0.876198288135489 0.00099949999999982
1740.66045936934 0.875790812446393 0
1728.03380221083 0.875242824521591 0
1715.46379758694 0.874683886754491 0
1702.95056355013 0.874113897491447 0
1690.4942152966 0.873532756937734 0
1678.09486509426 0.87294036628708 0
1665.75262212035 0.872336631298914 0
1653.46759283951 0.871721441569132 0
1641.23988048786 0.871094704896437 0
1629.06958539364 0.870456315143836 0
1616.95680470137 0.869806175388219 0
1604.90163252721 0.869144181147681 0
1592.90415975777 0.868470234475022 0
1580.96447416073 0.867784231668298 0
1569.08266024372 0.867086073370372 0
1557.25879928591 0.866375657722522 0
1545.49296932542 0.865652882160443 0
1533.78524507925 0.864917646269778 0
1522.13569790159 0.864169850332693 0
1510.54439578547 0.86340939359817 0
1499.0114034057 0.862636172546703 0
1487.53678194257 0.861850090270124 0
1476.12058926414 0.861051041294335 0
1464.76287963834 0.860238931810491 0
1453.46370398916 0.859413656312582 0
1442.22310961498 0.85857512101553 0
1431.04114037187 0.857723223654408 0
1419.91783661981 0.856857863869152 0
1408.85323502353 0.855978949964076 0
1397.84736872608 0.855086382298776 0
1386.90026730041 0.854180063247659 0
1376.01195672362 0.853259896312035 0
1365.18245930562 0.852325788381727 0
1354.41179376273 0.851377643093208 0
1343.69997511143 0.850415369339511 0
1333.0470147814 0.849438871021807 0
1322.45292045653 0.848448060090804 0
1311.91769619894 0.847442843127815 0
1301.44134235066 0.846423132144449 0
1291.02385558454 0.845388837458096 0
1280.66522883796 0.844339873568877 0
1270.36545144559 0.843276149322586 0
1260.12450888116 0.842197587696907 0
1249.94238306876 0.841104097149874 0
1239.8190521127 0.839995601235647 0
1229.75449045033 0.838872017180961 0
1219.74866883122 0.837733264819502 0
1209.80155428894 0.836579267167489 0
1199.91311010834 0.835409950860827 0
1190.08329595207 0.834225237715478 0
1180.31206776237 0.833025056861356 0
1170.5993778302 0.831809335874053 0
1160.94517472019 0.830578008790429 0
1151.34940336588 0.829331006853665 0
1141.81200502137 0.828068266574392 0
1132.3329173577 0.826789721700452 0
1122.91207432362 0.82549531677047 0
1113.54940639156 0.824184985116241 0
1104.2448402684 0.82285867994276 0
1094.99829918776 0.821516340655129 0
1085.80970279396 0.820157916748037 0
1076.67896718982 0.818783358365258 0
1067.60600488742 0.817392622292946 0
1058.59072496846 0.815985659294219 0
1049.63303297132 0.814562430899128 0
1040.73283098608 0.813122896800398 0
1031.8900176412 0.811667021659486 0
1023.10448817624 0.810194769789783 0
1014.3761344243 0.808706110988924 0
1005.70484483093 0.807201018395775 0
997.090504515686 0.805679465801297 0
988.53299527897 0.804141431304055 0
980.032195631024 0.802586895993487 0
971.587980814934 0.801015844463139 0
963.200222883362 0.799428261240613 0
954.868790657446 0.797824138918206 0
946.593549785935 0.796203471475446 0
938.374362817037 0.794566253378674 0
930.211089174459 0.792912486393737 0
922.1035852245 0.791242173309328 0
914.051704298543 0.789555321161979 0
906.055296754535 0.78785193849641 0
898.11420996433 0.786132040874689 0
890.228288400565 0.784395643662393 0
882.397373626635 0.782642769274596 0
874.62130437771 0.780873440457502 0
866.899916570611 0.779087685703299 0
859.233043332753 0.777285537946659 0
851.62051508954 0.775467030056431 0
844.062159587095 0.773632199862533 0
836.557801878224 0.771781093256962 0
829.107264437897 0.769913753938096 0
821.710367172147 0.76803023191196 0
814.366927466491 0.766130580401597 0
807.076760197065 0.764214858996835 0
799.83967783397 0.762283126021183 0
792.655490405315 0.760335450224821 0
785.524005621435 0.758371897332482 0
778.445028892753 0.756392538992405 0
771.418363297361 0.75439745735687 0
764.443809756006 0.752386726995412 0
757.521167004335 0.750360432532289 0
750.650231604409 0.748318665441691 0
743.83079805121 0.746261515502882 0
737.062658812773 0.744189076662648 0
730.345604327645 0.742101451056059 0
723.679423090341 0.739998740925752 0
717.063901683242 0.737881053531652 0
710.498824855743 0.735748496653172 0
703.98397546792 0.733601191603479 0
697.519134695021 0.731439248079282 0
691.104081925767 0.729262793734148 0
684.738594882651 0.727071952652811 0
678.422449641166 0.724866855169779 0
672.155420715933 0.722647631130821 0
665.937281031752 0.720414421529829 0
659.767802066118 0.718167360976773 0
653.646753786623 0.71590659874064 0
647.573904770509 0.713632279908802 0
641.549022262031 0.711344551602793 0
635.571872142124 0.709043572371519 0
629.64221905328 0.706729495544999 0
623.759826353774 0.704402487600113 0
617.924456264968 0.702062707032327 0
612.135869850242 0.699710322686997 0
606.39382707166 0.6973455052083 0
600.698086837848 0.694968427893161 0
595.048407028687 0.692579269280083 0
589.44454459233 0.690178204683752 0
583.886255519204 0.687765420358261 0
578.373294930592 0.68534110011098 0
572.905417091074 0.68290543412525 0
567.482375495003 0.680458610008467 0
562.103922859938 0.678000823871522 0
556.769811190084 0.675532271821129 0
551.479791820912 0.673053152068368 0
546.233615445207 0.67056366714845 0
541.031032170713 0.668064019852822 0
535.871791528804 0.665554419327693 0
537.07785563304 0.663042574824101 0.00099949999999982
525.684302830848 0.660507167764503 0
520.653565972861 0.657968960890746 0
515.665165303034 0.655421647085295 0
510.718848168178 0.652865444256188 0
505.814361630416 0.650300566138743 0
500.95145243216 0.64772723803965 0
496.12986709324 0.645145678776557 0
491.349351889444 0.642556116800907 0
486.609652950314 0.639958773521105 0
481.910516261896 0.637353876338312 0
477.251687664729 0.634741659424796 0
478.187561820897 0.632158648833271 0.00099949999999982
473.572941621656 0.62953529938947 0.00099949999999982
468.998072752825 0.626905331418571 0.00099949999999982
465.4054285731 0.624310700556587 0.00199799999999994
460.913349639306 0.621671053743685 0.00199799999999994
455.513026142455 0.618980206074427 0.00099949999999982
445.761286776612 0.616279112503992 0
441.415649264214 0.613616701298364 0
437.108034146661 0.610949076275354 0
432.838188039066 0.608276472877727 0
428.605857788722 0.60559913197015 0
424.410790521989 0.60291729205194 0
420.252733650505 0.60023119558239 0
416.131434945369 0.597541077816363 0
412.046642505708 0.594847183797792 0
407.998104839096 0.592149749943955 0
403.985570838025 0.589449021008931 0
400.008789867934 0.586745231310862 0
396.067511728337 0.584038625885087 0
392.161486707098 0.581329444691181 0
388.290465622758 0.578617924295707 0
384.454199824973 0.575904304957456 0
380.652441209968 0.573188827989413 0
376.884942269554 0.570471729631841 0
373.151456107015 0.567753246674697 0
369.451736441718 0.565033618415394 0
365.785537652187 0.562313079553504 0
362.152614782135 0.559591866737809 0
358.552723571939 0.556870213759002 0
354.985620467264 0.554148355628364 0
351.451062662333 0.551426521897526 0
347.948808084896 0.548704947529316 0
344.478615443825 0.545983860876613 0
341.040244230751 0.543263492275655 0
337.633454745767 0.540544069286406 0
334.258008116357 0.5378258178179 0
330.913666309493 0.535108963336935 0
327.600192144501 0.532393730608752 0
324.317349319711 0.529680340758951 0
321.064902430026 0.526969012905226 0
317.842616960788 0.524259968916528 0
314.650259323554 0.521553424688354 0
311.487596870341 0.518849594345298 0
308.354397898028 0.516148692205391 0
305.250431659331 0.513450931315171 0
302.175468384638 0.510756520985788 0
299.129279294518 0.508065668603129 0
296.111636611156 0.505378579738593 0
293.122313568256 0.502695458359111 0
290.16108442007 0.500016506914616 0
287.227724450769 0.497341926158648 0
284.322010005162 0.494671910168101 0
281.443718472708 0.492006656745915 0
278.592628299559 0.489346361080451 0
275.768519031834 0.486691208299265 0
272.971171283088 0.484041390851126 0
270.200366763494 0.481397094178319 0
267.455888287185 0.478758501609618 0
264.737519777727 0.476125794712486 0
262.045046278163 0.473499152093342 0
259.378253961298 0.47087874920702 0
256.736930120195 0.468264763114014 0
254.120863205099 0.465657360977174 0
251.529842797091 0.463056715528996 0
248.963659642345 0.460462989980731 0
246.422105635638 0.45787635056729 0
243.904973845749 0.45529695591849 0
241.412058498892 0.452724967625848 0
238.943155005371 0.450160539094805 0
240.437183427868 0.447751455846373 0.00099949999999982
237.994467461633 0.44520557062975 0.00099949999999982
235.575327732579 0.442667690596092 0.00099949999999982
237.672485866856 0.44059704524405 0.003992
233.807988238123 0.437929618468629 0.00299549999999993
234.4628297505 0.435735708417252 0.00498749999999992
238.149313480488 0.433877200769071 0.00895949999999979
241.871369762327 0.432047079599959 0.0129154999999999
254.647656720531 0.431222654046692 0.0227355
265.971354550881 0.430294585196636 0.031488
275.836155885109 0.429254430905167 0.0392000000000001
291.766171433188 0.428943803803765 0.050648
329.416316653467 0.431094025979297 0.0749964999999998
367.486347649894 0.433660453143052 0.0994875
407.695843554144 0.436548258982396 0.1241555
466.84199714625 0.441774203129977 0.1581215
562.185597225333 0.452066253631169 0.2099145
707.212531466488 0.469392426721202 0.2800525
882.006005340988 0.491926137399751 0.351394
1068.11910175302 0.517248821363277 0.4116685
1321.29084275281 0.554217440022681 0.4684995
1618.46774603514 0.600921506715574 0.49875
1880.42486960881 0.645010992762723 0.4916795
2172.59937511564 0.697267375286046 0.44555
2388.92111786269 0.738630571058035 0.383838
2589.26932644158 0.77895732167717 0.3046875
2748.7425736457 0.812953102377691 0.224718
2821.21146981386 0.830486498084092 0.1791995
2918.62106060977 0.853634725266758 0.114558
2968.22573018784 0.867369513361385 0.0740354999999999
2993.9248948615 0.876314347053845 0.046848
2991.91171472357 0.879475496334629 0.037278
2999.65026170633 0.884776457079204 0.0207795
2978.84457765939 0.88395148531849 0.023712
2974.97006324168 0.886793588597463 0.0148874999999999
2968.15070621293 0.889018261954714 0.00796799999999998
2958.44747507658 0.890624433532424 0.00299549999999993
2941.78982893548 0.890693578080396 0.00299549999999993
2925.1731300539 0.890757740611136 0.00299549999999993
2908.59758965748 0.890816862677226 0.00299549999999993
2894.76795198983 0.891481272682516 0.00099949999999982
2863.10187890485 0.891834589706419 0
2846.65326480205 0.891877464147144 0
2830.24701184772 0.891915099162552 0
2813.88333374866 0.89194744367256 0
2797.56244440603 0.891974445631316 0
2781.28455771625 0.891996057122521 0
2765.04988759899 0.892012228200253 0
2748.85864818877 0.892022902361044 0
2732.71105347093 0.892028031701002 0
2716.6073174371 0.892027562724327 0
2700.54765414157 0.892021438986158 0
2684.53227752516 0.892009607466769 0
2668.56140134727 0.891992015614381 0
2652.63523931457 0.891968605871123 0
2636.75400497602 0.891939322099625 0
2620.9179115835 0.891904110559171 0
2605.12717232302 0.89186290953989 0
2589.38200013794 0.891815660696027 0
2573.68260750181 0.891762310516965 0
2558.02920666501 0.891702796994714 0
2542.42200942655 0.891637062943944 0
2526.86122739315 0.891565042208044 0
2511.34707164875 0.891486676326585 0
2495.87975271947 0.891401906204722 0
2480.45948076014 0.891310665728681 0
2465.08646526071 0.891212895472946 0
2449.76091536472 0.891108525111604 0
2434.4830394104 0.890997495774969 0
2419.25304514636 0.890879740615125 0
2404.07113965753 0.8907551931193 0
2388.93752936224 0.890623785021656 0
2373.85241979097 0.890485452698999 0
2358.81601574652 0.890340125992763 0
2343.82852124702 0.890187734511965 0
2328.8901393097 0.890028212372998 0
2314.00107210553 0.889861487211404 0
2299.16152087111 0.889687487326753 0
2284.37168583777 0.889506141182468 0
2269.6317661609 0.889317377407545 0
2254.94195995777 0.889121121508134 0
2240.30246420646 0.888917300040292 0
2225.71347472136 0.888705838294143 0
2211.17518602176 0.8884866635631 0
2196.68779150679 0.888259695734474 0
2182.25148324699 0.888024859016425 0
2167.86645189924 0.887782078210323 0
2153.53288683486 0.887531272065598 0
2139.25097600757 0.887272361318702 0
2125.02090576606 0.887005270513221 0
2110.84286121509 0.886729910695881 0
2096.71702561428 0.886446209779868 0
2082.64358073786 0.886154082206851 0
2068.62270681947 0.885853441971445 0
2068.32539546606 0.885404283753077 0.00099949999999982
2040.74471729371 0.885226425611154 0
2026.88259941063 0.884899757647875 0
2013.07375564638 0.884564241242629 0
1999.31835720349 0.88421979285995 0
1985.61657345548 0.88386632292105 0
1971.96857179574 0.883503744665998 0
1958.37451764386 0.883131968979167 0
1944.83457435323 0.882750907685586 0
1931.34890314895 0.88236047258156 0
1917.91766322661 0.881960569976833 0
1904.54101148815 0.881551113021962 0
1891.21910265638 0.881132008883784 0
1877.95208926476 0.880703162925599 0
1864.74012145224 0.880264485502298 0
1851.5833471277 0.879815879172238 0
1838.4819116493 0.879357255636422 0
1825.43595802731 0.878888517468381 0
1812.44562681417 0.878409569041379 0
1799.51105593443 0.877920318808788 0
1786.63238090723 0.877420665264237 0
1773.80973453964 0.876910515943788 0
1761.04324706042 0.876389771628669 0
1748.33304591883 0.875858338535741 0
1735.67925596722 0.87531611429357 0
1723.08199928509 0.874763001107069 0
1710.54139505758 0.874198903929435 0
1698.05755968415 0.87362372189365 0
1685.63060665822 0.873037356897153 0
1673.26064665034 0.872439705947145 0
1660.94778724939 0.871830674267829 0
1648.69213315355 0.871210158150326 0
1636.49378602007 0.870578058063541 0
1624.35284446904 0.869934272793918 0
1612.26940396163 0.869278704440858 0
1600.24355690844 0.8686112493912 0
1588.27539253823 0.867931807833535 0
1576.36499689428 0.867240278789326 0
1564.5124527974 0.866536561499148 0
1552.71783982132 0.865820554993113 0
1540.98123427974 0.865092157664545 0
1529.30270909615 0.864351272228937 0
1517.68233405142 0.863597790026507 0
1506.12017535585 0.862831619353597 0
1494.61629599378 0.862052653133982 0
1483.1707553883 0.861260797707393 0
1471.78360971025 0.8604559454316 0
1460.45491148788 0.859638004829925 0
1449.18470988314 0.858806871891999 0
1437.97305059496 0.857962446221131 0
1426.81997570687 0.857104633769165 0
1415.72552374851 0.856233337501049 0
1404.68972975668 0.855348457352703 0
1393.71262525552 0.854449893894542 0
1382.79423797743 0.85353756045734 0
1371.93459226706 0.852611351821859 0
1361.13370870962 0.85167118003943 0
1350.3916043303 0.850716948120011 0
1339.70829250712 0.849748563436148 0
1329.08378289715 0.848765937336562 0
1318.518081605 0.847768973585679 0
1308.01119098188 0.846757586243682 0
1297.56310973154 0.845731684988947 0
1287.17383281644 0.84469118496743 0
1276.84335163417 0.843635993470452 0
1266.57165376705 0.842566031354624 0
1256.35872323031 0.84148120813173 0
1246.20454019289 0.840381448814087 0
1236.10908121741 0.839266667564742 0
1226.07231916824 0.838136784732425 0
1216.09422318373 0.836991723783535 0
1206.1747587345 0.835831406882084 0
1196.31388759813 0.834655759393678 0
1186.51156789389 0.833464706803262 0
1176.76775402002 0.832258180135156 0
1167.08239674023 0.831036107954981 0
1157.45544316426 0.82979842222611 0
1147.88683670759 0.828545059696948 0
1138.37651720332 0.827275953453653 0
1128.92442082413 0.825991043727826 0
1119.5304801489 0.824690269843228 0
1110.1946241891 0.823373572549959 0
1100.91677826552 0.822040903003647 0
1091.69686424397 0.820692201773244 0
1082.534800384 0.819327421727161 0
1073.43050146823 0.817946511521324 0
1064.38387868071 0.816549430858546 0
1055.39483978063 0.815136132655845 0
1046.46328902836 0.813706578252382 0
1037.58912725005 0.812260729035129 0
1028.77225181842 0.810798551790279 0
1020.01255680267 0.809320008018731 0
1011.30993276249 0.807825076876075 0
1002.6642669434 0.806313729598892 0
994.075443342587 0.80478593766519 0
985.543342606861 0.803241684055043 0
977.06784213717 0.801680949788279 0
968.648816045119 0.800103723909903 0
960.286135322599 0.798509989103698 0
951.979667728473 0.796899741070296 0
943.729277874263 0.795272975105523 0
935.534827289563 0.793629687449461 0
927.396174436324 0.791969878938496 0
919.313174662676 0.790293559564037 0
911.285680401331 0.788600730920357 0
903.313541062458 0.786891408308292 0
895.396603144998 0.785165605023555 0
887.534710220101 0.783423341811747 0
879.727703011803 0.78166463973689 0
871.975419406531 0.779889525572097 0
864.277694516267 0.778098027812518 0
856.634360713065 0.776290178895043 0
849.045247674455 0.774466014421577 0
841.510182391308 0.772625576208106 0
834.028989210225 0.770768909687554 0
826.60148991507 0.768896060756853 0
819.227503746867 0.767007080747649 0
811.906847430838 0.765102025976655 0
804.639335262896 0.763180952844108 0
797.424779078626 0.761243927684015 0
790.262988393185 0.759291012439434 0
783.15377033984 0.757322281742653 0
776.096929778718 0.755337808499 0
769.092269335827 0.753337669790772 0
762.139589428101 0.751321948170799 0
755.238688309036 0.749290729914354 0
748.389362153962 0.747244101409263 0
741.591405041317 0.745182158556641 0
734.844609062552 0.743104995112168 0
728.148764285154 0.741012716179646 0
721.503658858057 0.738905425098158 0
714.909079056883 0.73678322890535 0
708.364809311246 0.734646240064362 0
701.870632260438 0.732494573766011 0
695.426328780959 0.730328350639235 0
689.031678051759 0.728147693061859 0
682.68645759505 0.725952727489711 0
676.3904432921 0.723743586999781 0
670.143409477869 0.721520403310159 0
663.945128964639 0.719283313846479 0
657.795373074919 0.717032460844279 0
651.693911695917 0.714767989087784 0
645.640513333676 0.712490045843898 0
639.63494517033 0.710198780418681 0
633.676973026706 0.707894354349187 0
627.766361523144 0.705576919986751 0
621.902874033905 0.703246642711358 0
616.086272796563 0.70090368398193 0
610.316318888079 0.698548215996496 0
604.592772348407 0.696180405124973 0
598.915392171936 0.693800426628418 0
593.283936302219 0.691408464508293 0
587.698161809266 0.689004690190108 0
582.157824817083 0.686589291335507 0
576.662680592189 0.684162453111065 0
571.212483570703 0.681724365257976 0
565.806987403901 0.679275219821148 0
560.445945021477 0.676815208829553 0
555.129108650071 0.674344529633444 0
549.856229833284 0.671863384753689 0
544.627059531777 0.669371971703718 0
539.44134809992 0.666870498350082 0
539.86412742587 0.664366510498674 0.00099949999999982
535.576878606598 0.661866447162413 0.00299549999999993
529.635105802958 0.659322396673437 0.00099949999999982
525.013100817912 0.656797892493063 0.00199799999999994
519.574633839728 0.654240506430602 0.00099949999999982
515.042150906625 0.651701618139628 0.00199799999999994
511.392783945528 0.649184763646925 0.00399349999999976
506.918043147566 0.646629905202918 0.00399400000000005
501.24881600699 0.644028822199536 0.00299649999999996
499.522554136493 0.641592893683118 0.00896649999999988
496.18861075042 0.639111731757778 0.0129214999999999
491.828376120894 0.636550647889384 0.0129269999999999
487.395244820128 0.634015133763914 0.0148874999999999
483.720874665514 0.631498591959561 0.0168554999999999
480.554733474397 0.62901753443686 0.0198
477.904673024075 0.62657917152788 0.023712
471.630158436036 0.623861547955376 0.0198
466.295673771274 0.621196799462773 0.017838
459.591518511586 0.618399756782041 0.0129154999999999
455.231965792038 0.615780148247202 0.0129154999999999
451.84921624356 0.613240889244661 0.0148874999999999
448.98745128234 0.610750974056765 0.017838
442.391026536638 0.607898401406454 0.0129154999999999
436.753902505635 0.605115571071482 0.0099499999999999
430.180568895955 0.602216620338589 0.00498749999999992
426.974154668943 0.599648320524188 0.0069754999999998
424.779808668359 0.597192147778869 0.0109394999999999
421.192663409259 0.594586574830109 0.0119279999999999
418.618903224784 0.592096531123028 0.0148874999999999
416.097351654384 0.589618105334192 0.017838
413.137572566164 0.587090410347479 0.0198
409.731701093451 0.584506779347844 0.0207795
408.340058185577 0.5821854800957 0.0256620000000001
407.008772559937 0.579887324654141 0.0305194999999998
405.73686728271 0.577612513289523 0.0353520000000001
409.014325249106 0.576008081410572 0.0487500000000001
413.894384946577 0.574706209464172 0.0647555
423.907452420531 0.574285693901475 0.0895820000000001
427.518217500753 0.572972502834258 0.102168
434.245679749374 0.572240417425701 0.119808
445.634862334567 0.572413635180366 0.1446755
455.120007260789 0.572402689585803 0.165438
476.913856473281 0.574830679250763 0.2043195
470.838113860302 0.572162677098175 0.1996875
497.936037760647 0.576014496807903 0.243672
521.078232161924 0.579463181996145 0.2788875
550.943649257704 0.584735383479706 0.3193995
581.364547389114 0.590614475902297 0.356352
603.602373495495 0.595001621113464 0.3814155
638.56551794934 0.602887235652579 0.4147155
682.072852277511 0.613619271676115 0.448158
713.132263948331 0.621705783048617 0.4674875
765.264422537214 0.636384655748661 0.489342
827.518113102472 0.655284547055712 0.499872
882.983358475453 0.673433354009203 0.494798
952.650351150933 0.697753518176003 0.46875
998.235463813997 0.71512559580079 0.438048
1067.60101154643 0.742571572170518 0.372992
1110.93714939006 0.761512106454016 0.316382
1148.32107055154 0.779007128213445 0.256398
1161.07988095423 0.786875129258821 0.2254595
1193.87556463575 0.803723289620253 0.1580355
1197.3170834028 0.808213671323548 0.1361955
1203.71339861083 0.81414886999558 0.1075585
1205.61705873525 0.818211827644448 0.0859945
1204.06107028235 0.820771723430098 0.0703714999999999
1206.45871598614 0.825262065928859 0.0458954999999999
1210.77879325696 0.830787313414829 0.0158720000000001
1202.78480040556 0.830485233821092 0.0119279999999999
1195.67342319144 0.830591787886215 0.00598199999999993
1187.24186691263 0.830032873244209 0.00299549999999993
1177.97237583943 0.829026932709351 0.00199799999999994
1168.32422332733 0.827790954865367 0.00199799999999994
1158.7339955159 0.826539458111756 0.00199799999999994
1148.78731699908 0.825060744756374 0.00299549999999993
1139.73005718084 0.823990053103967 0.00199799999999994
1130.71810196917 0.822902005858124 0.00099949999999982
1121.35133944664 0.821586745912362 0.00099949999999982
1112.13756015915 0.820295556066378 0.00099949999999982
1093.98041314783 0.819117127025749 0
1084.83647949753 0.817753121893297 0
1075.74996838782 0.816373126647101 0
1066.72079148517 0.814977104194532 0
1057.74885716388 0.813565004532313 0
1048.83407031118 0.812136793508437 0
1039.97633243456 0.810692434333753 0
1031.17554169071 0.809231892466722 0
1022.43159284685 0.807755140111462 0
1013.74437737509 0.806262147795875 0
1005.11378346997 0.804752889343892 0
996.539696034561 0.803227344112539 0
988.021996761469 0.801685490828164 0
979.560564108159 0.800127314711228 0
971.155273346351 0.798552802664967 0
962.805996611471 0.796961943300459 0
954.51260293294 0.795354728311726 0
946.27495819691 0.79373115736242 0
938.092925267402 0.792091227092577 0
929.966363969295 0.79043494087061 0
921.895131165458 0.788762302194461 0
913.879080706489 0.787073324008219 0
905.918063527902 0.785368018133599 0
898.011927715787 0.783646397483325 0
890.160518436721 0.781908486326618 0
882.363678157624 0.780154298559639 0
874.621246415763 0.778383871871968 0
866.933060124584 0.776597227009763 0
859.298953422722 0.774794402814134 0
851.718757833951 0.772975432278181 0
844.192302211548 0.771140359460718 0
836.719412841539 0.769289227027013 0
829.299913493194 0.76742208036678 0
821.933625380304 0.765538974997504 0
814.620367257579 0.763639965645664 0
807.359955500159 0.761725107475289 0
800.152204040737 0.759794468122294 0
792.99692452827 0.757848109086876 0
785.893926272457 0.755886103903215 0
778.843016344754 0.753908524844925 0
771.843999636721 0.751915446473953 0
764.89667881873 0.749906954529234 0
758.000854431167 0.747883134341285 0
751.156324976985 0.74584407049637 0
744.362886869298 0.743789860006422 0
737.620334577874 0.741720594221671 0
730.928460587599 0.739636376052949 0
724.287055491314 0.73753730760223 0
717.695907998006 0.735423498054637 0
711.154805005904 0.733295057550177 0
704.663531665695 0.731152097992439 0
698.22187135766 0.728994741457205 0
691.829605809295 0.726823106476312 0
685.486515082542 0.724637320792312 0
679.192377663039 0.722437511233295 0
672.9469704489 0.720223813782589 0
666.750068873409 0.717996359922333 0
660.601446880927 0.715755291573104 0
654.500876981171 0.713500753118866 0
648.448130335488 0.71123288787689 0
642.442976767612 0.70895184597065 0
636.485184800119 0.706657781658719 0
630.574521703122 0.704350851964407 0
624.710753577841 0.702031212703738 0
618.893645340333 0.6996990294026 0
613.122960781628 0.697354468907342 0
607.39846265688 0.694997695881091 0
601.719912658958 0.692628885821263 0
596.087071499618 0.690248212823027 0
590.49969896637 0.68785585212746 0
592.222449116887 0.685423645415292 0.00099949999999982
579.462442826915 0.683037705450468 0
574.010009251073 0.680611387992398 0
568.602074823869 0.678174125551897 0
563.238395212789 0.675726107464159 0
557.918725371468 0.673267529575014 0
552.642819618346 0.67079858541929 0
547.410431627198 0.668319477079528 0
542.221314494566 0.665830405509366 0
537.075220781403 0.66333157357701 0
531.971902561176 0.660823185082312 0
526.911111414358 0.65830545165729 0
521.89259849335 0.655778583538547 0
516.916114584711 0.653242789617842 0
511.981410122693 0.650698283763574 0
507.088235197177 0.648145285619436 0
502.236339633811 0.645584010665566 0
497.425473034692 0.643014675294661 0
492.655384769633 0.640437503610381 0
487.925824029668 0.637852718733463 0
483.236539878521 0.63526054282299 0
478.587281276768 0.632661200770721 0
473.977797088255 0.630054922724199 0
469.407836168289 0.627441932055591 0
464.87714736249 0.624822458128819 0
460.385479530036 0.622196732730804 0
455.932581586199 0.619564987057302 0
451.518202543628 0.616927451669066 0
447.142091544553 0.614284357670412 0
442.803997854641 0.611635942524336 0
438.503670946229 0.608982436105281 0
434.240860480688 0.606324076156613 0
436.498740050448 0.603665550700121 0.00099949999999982
432.276905119502 0.601000887527692 0.00099949999999982
428.092043121716 0.598332082061185 0.00099949999999982
417.564476036547 0.595649843818628 0
413.485460871705 0.592970748040318 0
409.442466427032 0.590288211591281 0
405.435244615281 0.587602471999498 0
401.463547785243 0.584913764010123 0
397.527128735186 0.582222324163369 0
393.625740736398 0.579528388978335 0
389.759137558425 0.576832194505657 0
385.927073505227 0.574133974227867 0
382.129303406748 0.57143396674559 0
378.365582695678 0.568732400563029 0
374.635667370291 0.566029514136377 0
370.939314047329 0.56332553974946 0
367.276279988104 0.560620708028284 0
363.646323104292 0.557915251527001 0
360.049201989925 0.55520939977931 0
356.48467593737 0.552503382076887 0
352.952504938095 0.549797430251324 0
349.45244973444 0.547091768869823 0
345.984271817043 0.544386625337327 0
342.547733449805 0.541682224546212 0
339.142597675634 0.538978792458031 0
335.768628356522 0.536276549225243 0
332.425590178058 0.533575715973941 0
329.113248660206 0.530876513503794 0
325.831370187207 0.528179158286074 0
322.579721992118 0.525483871535985 0
319.358072207275 0.522790865664609 0
316.166189872795 0.520100352589324 0
318.090606777859 0.517490586912827 0.00099949999999982
314.931168601061 0.514808605828334 0.00099949999999982
306.769470216962 0.512048146340609 0
303.694342210011 0.509369708457218 0
300.647840997767 0.506694803619668 0
297.629741302442 0.504023635012149 0
294.639818821934 0.50135640649469 0
291.677850269434 0.49869331370195 0
288.74361337696 0.496034551769013 0
285.836886892132 0.493380316822818 0
282.957450600457 0.490730800147611 0
280.105085329994 0.488086192018067 0
277.279572972266 0.485446677841066 0
274.480696463298 0.48281244729798 0
271.70823982841 0.480183679411693 0
268.961988159553 0.47756055817261 0
266.241727652062 0.474943258444991 0
267.134106788236 0.472479625106989 0.00099949999999982
266.229683746948 0.470176705374359 0.00299549999999993
266.25363031033 0.468041686373902 0.00598199999999993
263.625321792476 0.465467679621179 0.00598199999999993
268.202780443251 0.464144036681212 0.0139020000000001
267.441277225253 0.461922775806325 0.0158720000000001
272.111240005351 0.460676170697415 0.023712
283.140610756441 0.460613849833604 0.0382395
310.480512319295 0.463620010624044 0.0694080000000001
351.477525512506 0.469392021052647 0.1128
390.782730830573 0.475160269830575 0.152222
422.930461695986 0.479820963179061 0.183192
455.114985421645 0.48472201533971 0.212718
551.481227613946 0.503105596233643 0.2893995
666.668100707391 0.526625031539075 0.3653195
781.44366216102 0.551438733229218 0.4243395
918.967396647213 0.582999394873632 0.4728555
1021.33984866029 0.60776701854336 0.4933875
1220.15524913394 0.658394416533797 0.493728
1363.23235441727 0.697377289355266 0.4610795
1495.44013920536 0.735380823088531 0.404952
1638.74111262607 0.778487549048086 0.315168
1715.70307642188 0.803833651934262 0.2500755
1780.72875528885 0.826434990106507 0.184782
1829.72571011065 0.844785722934619 0.126752
1847.65111841968 0.853853007517187 0.0958995
1865.88053485883 0.863216995181295 0.0628875
1875.96044197739 0.87015617224744 0.037278
1874.75814028885 0.873554320294927 0.023712
1870.0492562774 0.875850135892318 0.0139020000000001
1859.46101558282 0.876225645402159 0.0109394999999999
1849.69188770986 0.876860986800466 0.0069754999999998
1839.90883649625 0.877483452426694 0.00299549999999993
1828.5057010781 0.877549749323134 0.00099949999999982
1803.39640546925 0.877332940377202 0
1790.52157765749 0.876834092756512 0
1777.70261020977 0.876324784381803 0
1764.93963260383 0.87580492337223 0
1752.23277164374 0.875274413814979 0
1739.58215149362 0.874733156676018 0
1726.98789367391 0.87418105114662 0
1714.45011669868 0.873618008196839 0
1701.96893649622 0.87304392127557 0
1689.54446602531 0.872458696514934 0
1677.17681534908 0.871862235625333 0
1664.86609168253 0.871254436810188 0
1652.6123992772 0.870635201063219 0
1640.41583932022 0.870004431763617 0
1628.27651001929 0.869362027472732 0
1616.19450650401 0.868707889135373 0
1604.16992086395 0.86804191474396 0
1592.20284203083 0.867364005600524 0
1580.29335572016 0.866674064086876 0
1568.44154461395 0.865971983881424 0
1556.64748800708 0.865257671859883 0
1544.9112620683 0.864531023088185 0
1533.23293963298 0.863791940069037 0
1521.61259023663 0.863040322932247 0
1510.05028012662 0.862276070338929 0
1498.54607216859 0.86149908401048 0
1487.10002584093 0.860709265120107 0
1475.71219724873 0.859906513490391 0
1464.38263900603 0.859090733398479 0
1453.11140042539 0.858261820220155 0
1441.89852720164 0.857419682707196 0
1430.74406159213 0.856564221293969 0
1419.64804238593 0.855695337373738 0
1408.61050479627 0.854812936933017 0
1397.63148054084 0.853916922152733 0
1386.71099772881 0.853007200301443 0
1375.84908098075 0.852083673115654 0
1365.04575125208 0.85114625062422 0
1354.30102591754 0.850194839162336 0
1343.61491875039 0.849229346322688 0
1332.98743995894 0.848249678303 0
1322.41859599458 0.847255751072668 0
1311.90838975714 0.84624747130776 0
1301.45682053316 0.845224749295892 0
1291.0638839021 0.844187500772336 0
1280.72957177992 0.84313564028979 0
1270.4538724701 0.842069080844611 0
1260.23677057634 0.84098774096689 0
1250.07824701375 0.839891539936178 0
1239.97827909733 0.838780393812733 0
1229.93684045999 0.837654224344709 0
1219.95390104185 0.836512955486591 0
1210.0294271232 0.835356511208056 0
1200.16338137358 0.834184814658239 0
1190.35572276212 0.832997795762883 0
1180.60640665035 0.831795381517219 0
1170.91538473959 0.830577503977913 0
1161.28260510029 0.829344095939003 0
1151.70801221074 0.828095090463585 0
1142.19154687822 0.826830427656655 0
1132.73314637385 0.825550042687047 0
1123.33274435705 0.824253877832021 0
1113.99027093371 0.822941874978062 0
1104.70565266866 0.821613978328919 0
1095.47881249516 0.820270140710444 0
1086.30966994028 0.818910304885881 0
1077.19814096928 0.817534426324424 0
1068.14413801997 0.816142462137556 0
1059.14757012376 0.814734365748251 0
1050.20834285937 0.813310097210447 0
1041.32635836045 0.811869620120318 0
1032.50151534594 0.810412900320241 0
1023.73370924685 0.808939899746312 0
1015.02283200223 0.80745059781736 0
1006.3687723132 0.805944962093182 0
997.771415558952 0.804422970131916 0
989.230643850994 0.802884600673199 0
980.746336035754 0.801329837161376 0
972.318367756607 0.799758663867966 0
963.946611477625 0.798171068526944 0
955.630936507329 0.79656704245726 0
947.3712090122 0.794946581409601 0
939.167292068765 0.793309682981102 0
931.019045690899 0.791656348421592 0
922.926326882475 0.789986580903489 0
914.888989635657 0.788300389528822 0
906.906884997455 0.786597784496679 0
898.979861081833 0.784878781140495 0
891.107763119381 0.783143397263813 0
883.290433500771 0.781391653640998 0
875.527711780144 0.779623577154662 0
867.819434766771 0.777839194138565 0
860.165436518271 0.776038537964572 0
852.565548420567 0.774221642412087 0
845.019599160902 0.772388550133682 0
837.527414831291 0.770539302438962 0
830.088818958522 0.768673945085227 0
822.70363250234 0.766792531004804 0
815.371673963712 0.764895111360927 0
808.092759378238 0.76298174497337 0
800.866702344357 0.761052495616105 0
793.693314109657 0.759107427129716 0
786.572403608765 0.757146607458482 0
779.503777496686 0.755170109102076 0
772.487240148005 0.753178012208039 0
765.522593777945 0.751170393915587 0
758.609638446254 0.74914733858395 0
751.748172087752 0.747108935567668 0
744.937990572498 0.745055276568154 0
738.178887756417 0.742986456452687 0
731.470655531008 0.740902573312484 0
724.813083840282 0.738803731543504 0
718.205960740973 0.736690037840403 0
711.649072457749 0.734561601590916 0
705.142203400947 0.732418538473238 0
698.685136235747 0.730260965505348 0
692.277651918511 0.72808900417067 0
685.919529742916 0.725902779451797 0
679.610547393808 0.723702419012837 0
673.350480988363 0.721488054419714 0
667.139105078506 0.719259825139138 0
660.976192757159 0.717017867865569 0
654.861515673043 0.714762325802039 0
648.794844072079 0.712493345938278 0
642.775946850496 0.710211077755842 0
636.804591616146 0.707915672227975 0
630.880544711948 0.705607285824705 0
625.003571240596 0.7032860804247 0
619.173435129306 0.700952218878906 0
613.389899181373 0.69860586630446 0
607.652725119831 0.69624719086738 0
601.961673603373 0.693876366898777 0
596.316504304546 0.691493567725238 0
590.716975955382 0.689098969195784 0
585.162846314941 0.686692758845202 0
579.653872312917 0.684275115159342 0
574.189810024136 0.681846227312655 0
568.770414728882 0.679406285003716 0
563.395440989389 0.676955476237542 0
558.064642605032 0.674494002103419 0
552.777772731229 0.672022056630177 0
547.534583887461 0.669539840243175 0
542.334828020854 0.667047552737182 0
537.178256514034 0.664545400211217 0
532.064620217948 0.66203359189735 0
526.993669540371 0.659512332737158 0
521.965154433598 0.65698183633667 0
516.978824471391 0.654442313191091 0
512.034428856283 0.651893979729184 0
507.131716450463 0.649337055161899 0
502.270435865596 0.646771753244124 0
497.450335413243 0.644198301211089 0
492.671163258674 0.641616911602874 0
487.932667331082 0.639027815906066 0
483.23459543224 0.63643123683728 0
478.576695269427 0.633827398633588 0
473.95871444676 0.631216532990556 0
469.380400531112 0.628598868229158 0
464.841501089602 0.62597463313556 0
460.34176372383 0.623344057266073 0
455.880936052528 0.620707378600281 0
451.458765819241 0.618064824633623 0
447.075000879215 0.615416630292777 0
442.729389213026 0.612763033948995 0
438.421678991923 0.610104269266388 0
434.151618595104 0.607440572393722 0
429.918956648387 0.604772178480663 0
425.723442025312 0.602099327507617 0
421.564823911041 0.599422254113306 0
417.442851797668 0.596741198429565 0
413.357275546306 0.594056395097155 0
409.307845379049 0.591368084568392 0
405.294311919739 0.588676504978907 0
401.316426220821 0.585981894245727 0
397.373939811582 0.583284486215383 0
393.46660466303 0.580584524771291 0
389.594173274333 0.577882242906058 0
385.756398668075 0.575177878129213 0
381.953034401022 0.572471669790735 0
378.183834620695 0.569763850797423 0
374.448554065045 0.567054657474573 0
370.746948080953 0.564344326162531 0
367.078772682404 0.561633085771132 0
363.443784509251 0.55892117578868 0
359.841740902216 0.556208824868664 0
356.272399888245 0.553496267153044 0
352.735520224767 0.550783731181642 0
349.230861414655 0.548071445157413 0
345.758183712599 0.545359638495629 0
342.317248146161 0.542648538909414 0
338.907816538287 0.539938371943155 0
335.529651520856 0.537229362565573 0
332.182516564128 0.534521731860008 0
328.866175979141 0.5318157022369 0
325.580394936167 0.529111494140019 0
322.324939490361 0.526409324395859 0
319.099576575542 0.523709412593031 0
315.904074044567 0.521011971384002 0
312.738200658731 0.518317216864432 0
309.601726119023 0.515625359760991 0
306.494421088805 0.512936606961757 0
303.416057173439 0.510251170616602 0
300.36640695742 0.507569255774291 0
297.345244023478 0.504891063974725 0
294.352342942768 0.502216799468259 0
291.387479286891 0.499546664420869 0
288.450429665127 0.496880853085002 0
285.540971717291 0.49421956150805 0
282.658884118965 0.491562984751113 0
279.80394660337 0.488911312970567 0
276.975939957281 0.486264737225871 0
274.174646040412 0.48362344398822 0
271.399847800418 0.480987615956023 0
268.651329263302 0.478357437748007 0
265.928875565561 0.475733085933526 0
263.232272926809 0.473114743114016 0
260.561308698203 0.470502579646705 0
257.915771345485 0.467896769217184 0
255.295450457335 0.465297482706649 0
252.700136753173 0.462704888211647 0
250.12962209962 0.460119148740958 0
247.58369949951 0.457540428988774 0
245.062163113457 0.454968887075927 0
242.564808255187 0.452404681057952 0
240.091431391998 0.449847967610112 0
237.641830169827 0.447298895520952 0
235.215803391573 0.444757617749891 0
232.813151046226 0.442224278077676 0
230.433674290657 0.439699023471265 0
228.077175466716 0.437181994680823 0
225.743458109241 0.43467332848187 0
223.432326926562 0.43217316512359 0
221.143587828293 0.429681635386438 0
218.877047913332 0.427198871343206 0
216.632515474476 0.42472500177656 0
214.409800008216 0.4222601506042 0
212.208712204599 0.419804442428261 0
210.029063956523 0.417357997001841 0
207.870668361184 0.414920931353278 0
205.733339714519 0.412493361772813 0
203.616893520185 0.410075399542299 0
201.521146486593 0.407667154325669 0
199.445916529804 0.405268732400648 0
197.391022770274 0.402880238431222 0
195.356285534698 0.400501773902578 0
193.341526351382 0.398133439038574 0
191.346567959074 0.395775328636545 0
189.371234296234 0.393427538004648 0
187.415350513708 0.391090155687965 0
185.47874295878 0.388763272311082 0
183.561239184645 0.386446972626049 0
181.662667939891 0.38414134175458 0
179.782859178876 0.381846458499254 0
177.921644051494 0.379562401877055 0
176.078854905087 0.377289247203678 0
174.254325275303 0.375027069670589 0
172.447889903437 0.372775935563215 0
170.659384709021 0.370535917021451 0
168.888646801325 0.368307079168655 0
167.135514474723 0.36608948539704 0
165.399827210315 0.363883195213988 0
163.681425665218 0.361688268434345 0
161.980151674468 0.359504760859252 0
160.295848251107 0.357332724824046 0
158.628359570247 0.355172214813725 0
156.977530980275 0.353023277928716 0
155.343208993151 0.350885961177446 0
153.725241283959 0.348760308193588 0
152.123476681242 0.346646362546963 0
150.537765165549 0.344544164792718 0
148.967957869809 0.342453751737524 0
147.41390707003 0.340375159988981 0
145.875466184552 0.338308422795318 0
144.352489773136 0.336253570044029 0
142.84483352159 0.334210633744541 0
141.352354250352 0.332179638948554 0
139.874909900734 0.330160612221993 0
138.412359536084 0.328153575944174 0
136.964563333367 0.326158551993602 0
135.531382583149 0.324175558463869 0
134.112679678778 0.322204613910895 0
132.7083181142 0.32024573396971 0
131.318162483997 0.318298930399469 0
129.942078471995 0.316364215687777 0
128.579932845833 0.314441600700193 0
127.231593457771 0.312531092092287 0
125.896929237763 0.310632695447306 0
124.575810182627 0.30874641697024 0
123.268107355485 0.306872259214349 0
121.973692884499 0.305010221297179 0
120.692439951562 0.303160303186435 0
119.424222782975 0.301322504947198 0
121.112010671583 0.299740718485677 0.00099949999999982
119.858111102519 0.297929544310644 0.00099949999999982
120.305999093611 0.296376933053554 0.00199799999999994
129.216577309245 0.296079722891147 0.00796799999999998
138.150639299353 0.295817944531734 0.0139020000000001
162.322542203736 0.297853142546409 0.0285795
213.581613950821 0.304025461156666 0.0582
295.310013905273 0.3149939691047 0.1030595
470.012712718063 0.340687960436458 0.1903155
705.289760752156 0.376967156685193 0.2906955
1108.59683426415 0.442682108513234 0.4171755
1545.20398611895 0.517845868714802 0.489342
2042.45675014097 0.608369772992502 0.4882955
2446.48293638421 0.686192929692572 0.4203995
2774.52092590788 0.752628748455218 0.318798
3010.72930037925 0.802994059323469 0.217248
3159.69557437803 0.836849226628536 0.1378995
3227.76070791435 0.854544854357036 0.0931980000000001
3266.97465135038 0.866456696332214 0.061952
3294.09550143173 0.875976344092115 0.0363154999999999
3294.7961297146 0.879963309257567 0.0256620000000001
3296.89199150318 0.884292597133029 0.0139020000000001
3289.16462571855 0.886537560162869 0.00796799999999998
3278.15969625856 0.888083766979471 0.003992
3262.35923861676 0.888585582100195 0.00299549999999993
3248.14548123923 0.889428634110281 0.00099949999999982
3215.03652637976 0.889920770174776 0
3197.75003820081 0.890062688392117 0
3180.50153148895 0.890200280306126 0
3163.29121238901 0.890333511317385 0
3146.11928764203 0.890462340572462 0
3128.98596456184 0.890586726972516 0
3111.89145097675 0.890706630073988 0
3094.83595512748 0.890822011233635 0
3077.81968588823 0.890932825093972 0
3060.84285254175 0.891039031276829 0
3043.9056648608 0.891140586318624 0
3027.00833310227 0.89123744593699 0
3010.15106780736 0.891329570151234 0
2993.33408001453 0.8914169123517 0
2976.5575811373 0.891499428128161 0
2959.82178282141 0.891577075833902 0
2943.12689717544 0.891649806626883 0
2926.47313652982 0.891717576994218 0
2909.86071366358 0.89178033625896 0
2893.28984152619 0.891838040042867 0
2876.76073328692 0.891890641516591 0
2860.27360231126 0.891938093320111 0
2843.82866226239 0.891980344166393 0
2827.42612694257 0.892017345817163 0
2811.06621022539 0.892049050646663 0
2794.74912625365 0.892075404410041 0
2778.47508914521 0.892096359553349 0
2762.24431307851 0.892111864921462 0
2746.05701237012 0.892121865910175 0
2729.91340124348 0.892126312886281 0
2713.81369392397 0.892125152262678 0
2697.75810464598 0.892118328860767 0
2681.74684756402 0.892105788523483 0
2665.78013664932 0.892087478528729 0
2649.85818596289 0.892063337124905 0
2633.98120902943 0.892033318456659 0
2618.14941948412 0.891997357212481 0
2602.3630306634 0.891955397912778 0
2586.62225558916 0.891907383996159 0
2570.92730695071 0.891853257859521 0
2555.27839722967 0.89179295678433 0
2539.67573841863 0.891726424368492 0
2538.68040054942 0.891438098650628 0.00099949999999982
2522.14989382407 0.891144098619368 0.00199799999999994
2493.16372093351 0.891488905246406 0
2477.74812821047 0.891396832982513 0
2462.37983993019 0.891298215130646 0
2447.05906518106 0.891192991861056 0
2431.78601254547 0.891081095379004 0
2416.56088981157 0.890962464443389 0
2401.38390425095 0.890837027954812 0
2386.25526239798 0.890704719370605 0
2371.17516992781 0.890565473891249 0
2356.14383176808 0.890419221592652 0
2341.16145197558 0.890265894288494 0
2326.22823373198 0.890105422022834 0
2311.3443793037 0.889937734105807 0
2296.51009004986 0.889762757656509 0
2281.72556614527 0.889580426144273 0
2266.99100689008 0.88939066178941 0
2252.30661046268 0.889193392220989 0
2237.67257388243 0.888988544210449 0
2223.08909301482 0.888776042356317 0
2208.55636242554 0.888555813691688 0
2194.07457561649 0.888327775950587 0
2179.64392455642 0.888091859238502 0
2165.26460011493 0.887847978195742 0
2150.93679156655 0.887596060734866 0
2136.66068686962 0.887336024023816 0
2122.43647243091 0.887067790475306 0
2108.26433318552 0.886791277886419 0
2094.14445249808 0.886506405039909 0
2080.07701213889 0.886213089342479 0
2066.06219218606 0.885911249193668 0
2052.10017103041 0.885600800706847 0
2038.1911254663 0.885281654870945 0
2024.33523023717 0.884953735266954 0
2010.5326584273 0.884616950627976 0
1996.78358123738 0.88427121480652 0
1983.08816796147 0.88391644025585 0
1969.44658587995 0.883552540826448 0
1955.85900022401 0.883179429437722 0
1942.32557429044 0.882797013001881 0
1928.84646922598 0.882405203498585 0
1915.42184397926 0.882003912441945 0
1916.39563305727 0.881440794882868 0.00099949999999982
1888.74163592728 0.881172671384745 0
1875.48136163683 0.880742382504019 0
1862.27618086437 0.880302243656173 0
1849.12624124463 0.879852160304742 0
1836.03168799965 0.879392038796507 0
1822.99266393125 0.878921783690428 0
1810.00930936437 0.878441299500687 0
1797.08176209034 0.877950490747486 0
1784.21015731114 0.877449261969251 0
1771.39462764883 0.87693751539763 0
1758.63530304072 0.876415155120306 0
1745.93231073692 0.875882083421211 0
1733.28577526035 0.875338202164925 0
1720.69581834397 0.874783413687124 0
1708.16255894172 0.87421761809704 0
1695.68611322572 0.873640713769873 0
1683.26659433558 0.873052606813022 0
1670.90411254713 0.87245319528513 0
1658.5987752138 0.871842377760964 0
1646.35068669653 0.871220053855915 0
1634.15994827534 0.870586125054019 0
1622.02665814126 0.869940491666925 0
1609.95091150319 0.8692830482771 0
1597.93280031996 0.868613698611591 0
1585.97241344237 0.867932339409493 0
1574.06983655178 0.867238868493013 0
1562.22515204554 0.866533187055787 0
1550.4384390686 0.865815193835694 0
1538.70977345774 0.865084788718162 0
1527.03922786944 0.864341865162253 0
1515.42687144625 0.863586329488859 0
1503.872770077 0.862818076225037 0
1492.37698622723 0.862037006108676 0
1480.93957887085 0.861243022048007 0
1469.56060368239 0.860436017939966 0
1458.24011268951 0.859615902048199 0
1446.97815461054 0.858782567385235 0
1435.7747745542 0.857935919573403 0
1424.63001413118 0.857075858947655 0
1413.54391142314 0.856202286861301 0
1402.51650090474 0.855315107946626 0
1391.54781342817 0.854414227455333 0
1380.63787637222 0.853499543716037 0
1369.78671342248 0.852570965164051 0
1358.99434461876 0.851628398252764 0
1348.26078647518 0.850671743974332 0
1337.58605172295 0.849700915789585 0
1326.97014947375 0.84871581990646 0
1316.41308520973 0.847716363477169 0
1305.91486070378 0.84670245813716 0
1295.47547406024 0.845674014297631 0
1285.0949197028 0.844630943797441 0
1274.77318833633 0.843573161342537 0
1264.51026696457 0.842500581858879 0
1254.30613888251 0.84141312185649 0
1244.16078376465 0.840310694585167 0
1234.07417746887 0.839193224817486 0
1224.04629223254 0.838060628742094 0
1214.07709654875 0.836912830636352 0
1204.16655523417 0.835749753005445 0
1194.31462946203 0.834571318429979 0
1184.52127660646 0.833377459935559 0
1174.78645046106 0.832168100873432 0
1165.11010107941 0.830943175550302 0
1155.49217491846 0.829702612768034 0
1145.93261475706 0.828446348334243 0
1136.43135971325 0.827174319795148 0
1137.72664403339 0.825775999798355 0.00099949999999982
1129.59179945912 0.824364076311687 0.00199799999999994
1120.22316471137 0.823047049654428 0.00199799999999994
1112.22181881145 0.821606407105848 0.00299549999999993
1102.97702054181 0.820258771431663 0.00299549999999993
1093.78995330115 0.81889509675336 0.00299549999999993
1084.66053522668 0.817515339329121 0.00299549999999993
1076.9163075644 0.816015416872206 0.003992
1070.57396008346 0.814398917323618 0.00598199999999993
1060.30354798663 0.813076897152121 0.00498749999999992
1048.73709825198 0.811837782831794 0.00299549999999993
1038.54902409425 0.810477541340089 0.00199799999999994
1029.75586413581 0.808998976383906 0.00199799999999994
1022.37393605066 0.807405392884825 0.00299549999999993
1000.98944015373 0.806189085459887 0
992.409004595576 0.804658305384348 0
983.885300197604 0.803111041959208 0
975.418203665393 0.801547284943329 0
967.007588500008 0.799967018125182 0
958.653325014465 0.798370229316497 0
950.35528031361 0.79675691306495 0
942.113318417251 0.795127060818745 0
933.927300178424 0.793480675307915 0
925.797083400637 0.791817756728103 0
917.722522854032 0.790138309876597 0
909.703470298453 0.788442343802554 0
901.739774532457 0.786729870016122 0
893.831281364187 0.785000908378216 0
885.977833782823 0.783255472261006 0
878.179271852361 0.781493589315656 0
870.435432864501 0.779715282125654 0
862.746151307088 0.777920582193643 0
855.111258922911 0.776109523185569 0
847.530584761893 0.774282141442374 0
840.003955193775 0.77243847916462 0
832.531193995532 0.770578578528757 0
825.112122310141 0.768702492081877 0
817.746558800344 0.766810267019525 0
810.434319603115 0.764901961397959 0
803.175218379742 0.76297763649732 0
795.969066419057 0.761037352300969 0
788.815672591011 0.759081180143877 0
781.714843501866 0.757109185624512 0
774.666383434105 0.755121447027288 0
767.670094423725 0.753118043646784 0
760.725776321146 0.751099057121714 0
753.833226836082 0.749064572826723 0
746.992241568214 0.747014681181574 0
740.202614053418 0.744949476294324 0
733.464135795342 0.742869057326791 0
726.776596383862 0.740773520382063 0
720.139783415663 0.738662976956244 0
713.553482623527 0.736537534512888 0
707.017477921443 0.734397304215109 0
700.531551445713 0.732242401301538 0
694.09548354645 0.730072950001344 0
687.709052898482 0.727889071860905 0
681.372036520047 0.725690894679031 0
675.084209796763 0.723478552081478 0
668.8453465728 0.721252176684786 0
662.65521920841 0.719011903304168 0
656.513598543521 0.716757878705899 0
650.420253983676 0.714490249040108 0
644.374953587295 0.712209159423419 0
638.377464039725 0.709914765885132 0
632.427550769149 0.707607220219877 0
626.524977921428 0.705286685074153 0
620.669508458236 0.702953320551376 0
614.860904165181 0.70060729395194 0
609.098925716514 0.698248773483742 0
603.383332726284 0.695877929615402 0
597.713883768814 0.69349493850186 0
592.090336418584 0.691099979769307 0
586.512447320497 0.688693232859282 0
580.979972235413 0.686274879717539 0
575.49266603432 0.683845110859665 0
570.050282792768 0.681404113390648 0
564.652575806293 0.67895208026659 0
559.299297628503 0.676489207547883 0
553.990200119739 0.674015692988632 0
548.725034494397 0.671531736047422 0
543.503551374886 0.669037536878471 0
538.325500779069 0.666533304689392 0
533.190632222176 0.664019243091162 0
528.098694710726 0.661495563725406 0
523.049436798528 0.658962478222554 0
518.042606630927 0.656420199526233 0
513.077951956439 0.653868946126829 0
508.155220219188 0.651308931094915 0
503.274158523984 0.648740379086462 0
498.434513730941 0.646163508718321 0
493.636032468337 0.643578543482177 0
488.87846117413 0.640985707711537 0
484.161546130459 0.638385227397212 0
479.485033476759 0.635777333134072 0
474.848669286135 0.63316225092266 0
470.252199570953 0.63054021211137 0
465.695370304195 0.627911451114701 0
461.177927518945 0.625276193664483 0
456.699617229316 0.622634683117461 0
452.260185574799 0.619987147097373 0
447.859378773196 0.617333825919803 0
443.496943215861 0.614674950954998 0
439.172625438117 0.612010763519895 0
434.886172182275 0.60934150055189 0
430.637330425815 0.606667399748643 0
426.425847396025 0.603988701598386 0
422.251470629484 0.601305642048097 0
418.113947943641 0.598618466502544 0
414.013027534205 0.595927409314361 0
409.948457948897 0.593232713680398 0
405.919988148831 0.590534617167638 0
401.927367510498 0.587833361349375 0
397.970345853085 0.585129187501824 0
394.048673499183 0.582422330656499 0
390.162101243908 0.579713035109319 0
386.310380407795 0.577001539991726 0
382.493262880187 0.574288080546255 0
378.710501114609 0.571572896397945 0
374.961848150446 0.568856226876988 0
371.247057656981 0.566138306793734 0
367.565883941968 0.563419372606725 0
363.918081960196 0.560699662380739 0
360.303407357941 0.557979409026074 0
356.7216164792 0.5552588471411 0
353.172466387555 0.552538210005686 0
349.655714900238 0.54981772706517 0
346.17112058905 0.547097630056146 0
342.718442805951 0.54437814820025 0
339.297441692153 0.541659511235711 0
335.90787821093 0.53894194463124 0
332.549514159807 0.53622567342913 0
329.222112181454 0.533510922399315 0
325.925435782366 0.530797914359027 0
322.659249353015 0.528086869701624 0
319.423318177674 0.525378008345929 0
316.217408457185 0.522671546940982 0
313.041287310281 0.519967703168158 0
309.894722801399 0.517266690095005 0
306.777483955183 0.514568718754367 0
303.689340750153 0.511874002500748 0
300.630064164319 0.509182745745416 0
297.599426146118 0.506495159906466 0
294.597199663312 0.503811446416685 0
291.623158696242 0.501131808652704 0
288.677078253679 0.498456446898479 0
285.758734389717 0.495785557934882 0
282.867904193335 0.493119341113628 0
280.004365822033 0.49045798826828 0
277.167898505143 0.487801690409293 0
274.358282549656 0.485150637079718 0
271.575299345117 0.482505016491478 0
268.818731387656 0.479865010892072 0
266.088362266141 0.477230805393019 0
263.383976695832 0.474602576577494 0
260.705360503887 0.471980503879897 0
258.052300647842 0.469364761595687 0
255.424585218231 0.466755522588777 0
252.822003449698 0.4641529561094 0
250.24434572684 0.461557228970743 0
247.69140358899 0.458968505722481 0
245.162969726163 0.456386950832925 0
242.658838006894 0.453812720459543 0
240.178803460814 0.451245973888381 0
237.722662292128 0.448686865587699 0
235.290211889253 0.446135546030506 0
232.881250824287 0.443592164258979 0
230.495578860647 0.441056865658178 0
228.132996941848 0.438529796938917 0
225.793307218583 0.436011095767155 0
223.476313032764 0.433500902253102 0
221.181818927552 0.430999351886835 0
218.909630652707 0.42850657668423 0
216.659555163741 0.426022706827371 0
218.438895608577 0.423902798847694 0.00199849999999979
215.559423605522 0.421265176611605 0.00099949999999982
210.043403794366 0.418629505268792 0
207.87984088749 0.416182491637201 0
205.737443974367 0.413744993082317 0
203.616027275581 0.411317124974198 0
201.515406233506 0.408898996728398 0
199.435397496008 0.406490720041533 0
197.375818941238 0.404092396626897 0
195.336489659734 0.401704130843012 0
193.317229951094 0.399326025412695 0
191.317861341538 0.396958174936473 0
189.338206562786 0.394600677675457 0
187.378089568419 0.392253623997101 0
185.43733552548 0.389917103940567 0
183.515770809701 0.387591206114547 0
181.613223012355 0.385276013967955 0
179.729520936059 0.38297160921554 0
177.864494589875 0.380678072066442 0
176.017975189705 0.378395479490123 0
174.189795153737 0.376123906791872 0
172.379788104035 0.373863425561834 0
170.587788870702 0.371614102716359 0
168.813633473648 0.369376007981652 0
167.057159134674 0.367149203724443 0
165.318204265167 0.364933753109187 0
163.596608466779 0.362729715710232 0
161.892212528358 0.360537148741882 0
160.204858426624 0.358356105717778 0
158.534389313769 0.356186641014222 0
156.880649526339 0.354028802371975 0
155.243484573591 0.351882638089212 0
153.622741133478 0.349748194360803 0
152.018267052504 0.347625513849555 0
150.42991133868 0.345514638158774 0
148.857524160235 0.343415605729718 0
147.300956846251 0.341328451065175 0
145.760061873983 0.339253209669338 0
144.234692863465 0.337189915405278 0
142.724704582111 0.335138596673223 0
141.229952940433 0.33309927967902 0
139.750294976912 0.331071992658829 0
138.285588860121 0.329056759276714 0
136.83569388718 0.327053599955165 0
135.400470475919 0.325062534327543 0
133.979780155586 0.323083581870796 0
132.573485568273 0.321116757647661 0
131.181450462615 0.319162075342343 0
129.803539690049 0.317219546230397 0
128.439619196554 0.315289181033024 0
127.08955601774 0.313370988573467 0
125.75321827689 0.311464974538217 0
124.430475173594 0.309571145403736 0
123.12119698898 0.307689501468302 0
121.82525506801 0.305820046526964 0
120.542521824516 0.303962778254314 0
119.272870729698 0.302117695233372 0
118.016176308231 0.300284793728065 0
116.772314129505 0.298464069828669 0
115.541160810809 0.296655514169286 0
114.322594001814 0.294859120202848 0
113.116492383949 0.293074877638202 0
111.922735669035 0.29130277269311 0
110.741204581789 0.289542795451575 0
109.571780864421 0.287794929855595 0
108.414347264153 0.286059161500009 0
107.268787534865 0.284335471113546 0
106.134986424602 0.282623841147842 0
105.012829669952 0.280924252634737 0
103.902203995789 0.279236682605646 0
102.802997103567 0.277561109561301 0
101.715097668551 0.275897509225329 0
100.638395330064 0.274245857947895 0
99.5727806918871 0.272606127750839 0
98.5181453089114 0.270978293098394 0
97.4743816879944 0.269362323902971 0
96.4413832784698 0.267758190658021 0
95.4190444634018 0.266165864157578 0
94.4072605582129 0.264585311761567 0
93.4059278046005 0.263016499760227 0
92.4149433631182 0.261459394105176 0
91.4342053031758 0.259913961829528 0
90.4636126016707 0.2583801665515 0
89.5030651375081 0.256857970594719 0
88.552463683127 0.255347336628754 0
87.6117098982818 0.253848226508645 0
86.6807063273645 0.252360599354933 0
85.7593563867244 0.250884417053088 0
84.8475643660761 0.249419636546709 0
83.9452354176103 0.247966216619568 0
83.0522755520118 0.246524114111924 0
82.1685916300063 0.24509328645904 0
81.2940913576309 0.243673689623189 0
80.4286832835399 0.242265276897878 0
79.5722767891339 0.240868003064839 0
78.7247820814643 0.239481822878108 0
77.8861101894014 0.238106689172346 0
77.0561729590015 0.236742553310809 0
76.2348830443456 0.235389367922568 0
75.4221539038607 0.234047083667054 0
74.6178997915167 0.23271565235698 0
73.8220357559607 0.231395022127776 0
73.0344776282711 0.230085144461822 0
72.255142022114 0.228785966553246 0
71.4839463216862 0.227497438949956 0
70.7208086830248 0.22621950716739 0
69.9656480195769 0.224952121709685 0
69.2183840048982 0.22369522716121 0
68.4789370604351 0.222448771783958 0
67.7472283536071 0.221212700902935 0
67.0231797890306 0.219986961408187 0
66.3067140041718 0.218771498889439 0
65.5977543657427 0.217566257113303 0
64.8962249591169 0.216371182779802 0
64.2020505861676 0.215186219880938 0
63.5151567602907 0.2140113115767 0
62.8354696964326 0.212846403723361 0
62.1629163099856 0.211691438754586 0
61.4974242080245 0.210546361041945 0
60.8389216871774 0.209411112244047 0
60.1873377235513 0.208285637002769 0
59.5426019699401 0.207169877791162 0
58.9046447516718 0.206063775852053 0
58.2733970569369 0.204967275304356 0
57.6487905346683 0.203880317640049 0
57.0307574887161 0.202802844450576 0
56.4192308709379 0.201734798304042 0
55.8141442763436 0.200676121245157 0
55.2154319389054 0.199626754294497 0
54.623028724104 0.198586640002031 0
54.0368701270279 0.197555718160071 0
53.4568922629195 0.196533931740627 0
52.8830318643655 0.195521221742898 0
52.3152262772912 0.194517528097016 0
51.7534134520462 0.193522793680462 0
51.1975319410664 0.19253695906093 0
50.6475208931088 0.191559965277025 0
50.1033200475631 0.190591753834711 0
49.5648697299928 0.189632265718741 0
49.0321108476531 0.188681441430114 0
48.5049848827436 0.187739222944915 0
47.983433888469 0.186805551383125 0
47.467400484779 0.185880367283336 0
46.9568278514809 0.184963612928679 0
46.4516597253137 0.184055228935995 0
45.951840394392 0.183155156569346 0
45.4573146929514 0.182263337539038 0
44.968027996852 0.181379713354811 0
44.4839262191846 0.180504225260949 0
44.0049558044922 0.179636815538821 0
43.5310637256281 0.178777425118068 0
43.0621974773859 0.177925996597825 0
42.5983050723975 0.177082472196266 0
42.1393350380172 0.176246792806465 0
41.6852364087251 0.175418902326957 0
41.2359587245902 0.174598741890717 0
40.7914520249727 0.173786254472862 0
40.3516668446756 0.17298138256521 0
39.9165542095839 0.172184068699417 0
39.4860656300129 0.171394257816269 0
39.0601531007707 0.170611890511778 0
38.6387690934909 0.169836910857659 0
38.2218665514133 0.169069264059238 0
37.8093988885244 0.16830889192762 0
37.4013199838527 0.16755573789956 0
36.9975841749131 0.166809748066186 0
36.5981462562999 0.16607086575403 0
36.2029614748042 0.16533903521192 0
35.8119855251593 0.164614200994142 0
35.4251745457913 0.163896307996435 0
35.0424851138145 0.16318530235791 0
34.663874242747 0.162481128460895 0
34.2892993770214 0.161783732534049 0
33.9187183896259 0.161093059163783 0
33.5520895768777 0.160409054577298 0
33.1893716531325 0.159731666835033 0
32.8305237499564 0.159060840650656 0
32.4755054099637 0.158396523633736 0
32.1242765840481 0.15773866236738 0
31.7767976274522 0.15708720379457 0
31.433029295785 0.156442095333716 0
31.5633127811371 0.155941312143727 0.00099949999999982
31.223597901636 0.155309509357454 0.00099949999999982
31.0181286565843 0.154822681012597 0.00199799999999994
31.2091249737597 0.154760833732033 0.00598199999999993
32.1913194614144 0.155548852458773 0.0158720000000001
34.0990898825386 0.157340489580923 0.0324555
36.2789817703985 0.159445180530089 0.050648
41.7481481502013 0.165150460938472 0.0913920000000001
52.6043240297737 0.17689670283315 0.1646195
69.4716906315776 0.195731398927882 0.263328
92.9164908249454 0.222893790508217 0.371982
124.991810356772 0.261809467359624 0.467232
169.175515006139 0.318695033044668 0.4958595
202.004843961553 0.363718730992633 0.436632
227.74488726302 0.400977471551981 0.3369795
245.03653980849 0.427394978071026 0.237912
255.376363362439 0.444224229996101 0.1596875
264.053821457791 0.458988736932485 0.0813874999999999
265.25528829973 0.462443316725028 0.0525420000000001
266.500204228565 0.466037605992802 0.0217579999999999
264.679476375881 0.464825299071412 0.0148874999999999
262.624757961308 0.463223401745982 0.0099499999999999
260.462032091208 0.461426828052747 0.00598199999999993
258.311308773156 0.459626141110216 0.00199799999999994
255.715903634103 0.457078262978602 0.00199799999999994
253.257881352389 0.454721880453641 0.00099949999999982
248.294951979107 0.452369759609537 0
245.792782529785 0.449839560361365 0
243.314355554449 0.447316666241679 0
240.859473328941 0.444801221576945 0
238.427939254863 0.442293369406979 0
236.019557851386 0.439793253500492 0
233.634134770782 0.437301012082464 0
231.271476795092 0.434816782696977 0
228.93139185071 0.432340697351693 0
226.6136889842 0.429872892905484 0
224.318178401962 0.427413493739036 0
222.044671453007 0.424962627025168 0
219.792980627367 0.42252041853516 0
217.562919572706 0.420086987479334 0
215.354303077381 0.417662455800296 0
217.179125925842 0.415400614065718 0.00099949999999982
211.001730665244 0.412841724744484 0
208.856337930449 0.410444570122396 0
206.731660567095 0.4080567626836 0
204.627519143243 0.405678410594502 0
202.54373538648 0.403309617254949 0
200.480132194999 0.40095048034196 0
198.436533610291 0.398601103204566 0
196.412764840472 0.396261579776823 0
194.408652248445 0.39393200499748 0
196.167947922321 0.391786248518368 0.00099949999999982
194.185323162638 0.389479614116306 0.00099949999999982
188.514535683019 0.387006216828793 0
186.587315170513 0.384717308705497 0
184.678900219336 0.382438775429209 0
182.789124131619 0.380170700984877 0
180.91782137263 0.377913158654342 0
179.064827554516 0.375666224004863 0
177.229979443128 0.373429967496426 0
175.413114945911 0.371204460583194 0
173.614073127093 0.368989766741083 0
171.832694189332 0.366785952442923 0
170.068819477915 0.364593079737733 0
168.322291476919 0.362411208874967 0
166.592953816406 0.360240394513647 0
164.880651250654 0.358080695554004 0
163.185229668981 0.355932164063226 0
161.506536094874 0.353794849147761 0
159.844418677864 0.351668799465387 0
158.198726687285 0.349554062609215 0
156.569310513959 0.347450682300361 0
154.956021665416 0.345358700628313 0
153.358712763678 0.343278157125171 0
151.777237541161 0.341209089422734 0
150.211450837343 0.339151532962312 0
148.661208586334 0.337105524359984 0
147.126367838018 0.335071088965803 0
145.606786722382 0.333048261879548 0
144.102324467958 0.331037067893971 0
142.612841385089 0.329037534586684 0
141.138198869264 0.327049684781598 0
139.678259399352 0.325073538398452 0
138.232886523394 0.323109117277597 0
136.801944860033 0.321156439176958 0
135.385300097176 0.31921551876475 0
137.334107447128 0.317503031023756 0.00099949999999982
132.595186432116 0.315370134182401 0
131.220628901968 0.313464563313824 0
129.859841655238 0.311570795638076 0
128.512695630717 0.309688842451033 0
127.179062813022 0.30781870595318 0
125.858816214335 0.305960392156522 0
124.551829876044 0.304113902731518 0
123.257978865888 0.302279236809936 0
121.977139263502 0.300456395909092 0
120.709188161782 0.298645377291441 0
119.454003663817 0.296846175773924 0
118.21146487709 0.295058784898845 0
116.9814519038 0.293283198653877 0
115.763845833347 0.291519410613731 0
114.558528748691 0.289767407775254 0
113.36538370966 0.288027180743417 0
112.184294754653 0.286298715596047 0
111.015146891009 0.284581998956502 0
109.857826093388 0.282877014382851 0
108.712219293537 0.28118374631347 0
107.578214377448 0.279502176713416 0
106.455700180504 0.27783228598166 0
105.344566482033 0.276174053238005 0
104.244703993556 0.274527459351616 0
103.156004370518 0.272892475749691 0
102.078360182716 0.271269084161874 0
101.011664925995 0.269657256916597 0
99.9558130098668 0.268056968479618 0
98.9106997531491 0.266468191623993 0
97.876221381081 0.264890896681223 0
96.8522750153514 0.263325055075053 0
95.8387586680949 0.261770637421966 0
94.8355712431433 0.260227609826918 0
93.842612521415 0.258695941951675 0
92.8597831626355 0.257175598728465 0
91.8869846904493 0.255666548926095 0
90.9241194990641 0.254168753998059 0
89.9710908369063 0.252682180061788 0
89.0278028065505 0.251206789434094 0
88.0941603604403 0.249742542791431 0
87.170069284558 0.24828940573695 0
86.2554362078527 0.246847334913723 0
85.3501685849353 0.24541629247298 0
84.4541746934359 0.24399623819137 0
83.5673636348043 0.242587127484351 0
82.6896453184271 0.241188920722554 0
81.820930460688 0.239801574975993 0
80.961130581995 0.238425045089574 0
80.1101579953107 0.237059288564594 0
79.2679258054423 0.235704259443512 0
78.434347902463 0.234359911660858 0
80.7886307285118 0.233279765487078 0.00099949999999982
87.0286681824775 0.23272228789693 0.003992
100.346238307624 0.232951725290537 0.0099499999999999
132.521660807458 0.23526997557987 0.023712
211.870672150652 0.242874555950533 0.0572885
350.059523340953 0.257239691402294 0.1110965
572.917538306145 0.281730562293344 0.1904215
1042.54582990466 0.336664527298314 0.3295055
1660.85567547348 0.413573431639188 0.4481735
2449.71794826993 0.519040860445682 0.500886
3265.8604278275 0.636635003506098 0.4333385
3807.17035862774 0.720282343395164 0.3181955
4153.00169680419 0.777018447656904 0.212718
4363.4519358639 0.81378266802562 0.133632
4507.09164400687 0.840499110175937 0.0712620000000002
4550.42478354238 0.851114849393859 0.0458954999999999
4590.83111441254 0.861384837983877 0.0207795
4591.95838964843 0.865195353854759 0.0119279999999999
4592.88593697494 0.869006020936466 0.00299549999999993
4577.58600237521 0.869963123429862 0.00199849999999979
4558.03616453337 0.870335903744187 0.00199850000000001
4538.73872222273 0.870887731115984 0.00099949999999982
4501.93964811473 0.871637123925751 0
4482.45804744058 0.872003130522375 0
4463.00198733478 0.872366815455591 0
4443.57161609394 0.872728152745041 0
4424.16708268309 0.873087127095352 0
4404.78853742278 0.873443705623231 0
4385.43613106793 0.873797878761072 0
4366.11001551226 0.874149618919254 0
4346.81034359599 0.87449890327052 0
4327.53726883641 0.874845715712267 0
4308.29094598102 0.875190025957331 0
4289.07153039084 0.875531819245477 0
4269.87917856397 0.875871067380837 0
4250.71404777367 0.876207751208916 0
4231.57629636561 0.876541843875871 0
4212.46608353844 0.876873323937827 0
4193.38356927657 0.877202171494352 0
4174.32891462014 0.877528359626352 0
4155.30228159737 0.877851862950751 0
4136.30383293324 0.878172663291024 0
4117.33373258615 0.878490728670977 0
4098.39214509692 0.878806043425663 0
4079.47923619203 0.879118576393348 0
4060.59517235378 0.879428307096596 0
4041.74012101035 0.879735210027006 0
4022.91425066052 0.880039256283864 0
4004.11773053717 0.880340425265012 0
3985.35073103533 0.880638685276188 0
3966.61342307166 0.88093402061445 0
3947.90597879418 0.881226397334042 0
3929.22857117991 0.88151579141498 0
3910.58137419665 0.881802174465088 0
3891.96456247546 0.88208552612004 0
3873.37831191602 0.882365810369085 0
3854.82279909959 0.882643005786952 0
3836.29820149717 0.882917085368323 0
3836.31455239642 0.883011013280438 0.00099949999999982
3817.83740182325 0.883278730487347 0.00099949999999982
3799.39148342067 0.883543250422756 0.00099949999999982
3780.97697716089 0.883804544978794 0.00099949999999982
3744.17347337053 0.884239354467893 0
3725.83809582402 0.88449414959713 0
3707.53490093777 0.884745626063071 0
3689.2640732752 0.884993759004532 0
3671.02579824644 0.885238519288009 0
3652.82026228417 0.885479872889967 0
3634.64765267717 0.885717789590269 0
3616.50815729297 0.885952245809742 0
3598.40196515635 0.88618320278463 0
3580.32926601125 0.886410632446537 0
3562.29025040516 0.88663450411229 0
3544.2851097214 0.886854785791276 0
3526.31403621732 0.887071444018333 0
3508.37722292309 0.887284447400572 0
3490.47486363345 0.887493764239767 0
3472.60715302717 0.88769935923953 0
3454.77428643696 0.88790120244675 0
3436.97646018839 0.888099254655803 0
3419.21387108586 0.888293489262909 0
3401.48671681291 0.888483868814782 0
3383.79519589718 0.888670356133517 0
3366.13950750382 0.888852918725796 0
3348.51985157077 0.889031519985953 0
3330.93642870967 0.889206125202955 0
3313.38944021186 0.88937669884862 0
3295.8790881608 0.889543201802637 0
3278.40557526786 0.889705598477909 0
3260.96910479405 0.889863854605431 0
3243.56988074168 0.890017930227401 0
3226.20810783814 0.890167785038597 0
3208.88399137328 0.8903133821777 0
3191.59773711666 0.89045468616222 0
3174.34955156965 0.89059165415664 0
3157.13964178229 0.890724247256556 0
3139.96821543544 0.890852423575612 0
3122.83548055297 0.890976147888467 0
3123.50056281269 0.89091270590603 0.00099949999999982
3088.69335242 0.891210015002944 0
3071.67793146325 0.891320128287969 0
3054.70203977846 0.89142561457371 0
3037.76588780539 0.891526440958067 0
3020.86968680304 0.891622554164408 0
3004.01364818732 0.891713917358577 0
2987.19798388553 0.891800483359535 0
2970.42290605479 0.891882211399024 0
2953.6886272747 0.891959054567307 0
2936.99536056079 0.892030964501832 0
2920.34331922169 0.892097895531475 0
2903.73271669543 0.892159805251032 0
2887.16376683556 0.89221664249034 0
2870.63668361157 0.892268362924958 0
2854.15168148682 0.892314910910362 0
2837.70897489081 0.892356243753802 0
2821.30877843845 0.892392311675669 0
2804.95130686595 0.892423065381369 0
2788.63677518847 0.892448450031872 0
2772.36539836866 0.892468418466201 0
2756.13739138142 0.892482920486973 0
2739.9529694253 0.892491898796609 0
2723.81234755664 0.892495304703693 0
2707.71574082545 0.892493084451017 0
2691.66336437089 0.892485180241467 0
2675.65543304138 0.892471543292407 0
2659.69216181819 0.892452111716515 0
2643.77376523654 0.892426838137767 0
2627.90045795064 0.892395658066616 0
2612.07245439001 0.892358514978653 0
2596.28996851296 0.892315357716307 0
2580.55321412897 0.892266124599405 0
2564.8624048973 0.892210752351384 0
2549.21775383356 0.892149189960766 0
2533.61947392418 0.892081367503985 0
2518.06777749446 0.892007231215945 0
2502.56287655608 0.891926715858482 0
2487.10498263159 0.891839759460535 0
2471.69430675091 0.891746298432233 0
2456.33105936332 0.891646269969539 0
2441.01545019919 0.891539613509687 0
2425.74768858686 0.891426257584383 0
2410.52798315975 0.891306137332231 0
2395.3565416863 0.891179191042646 0
2380.2335714308 0.891045344670292 0
2365.15927868318 0.890904536007599 0
2350.13386900095 0.890756693920533 0
2335.15754711991 0.890601747968706 0
2320.23051680202 0.890439630290307 0
2305.35298090826 0.890270268944614 0
2290.52514142348 0.890093589262045 0
2275.74719901644 0.88990952777407 0
2261.01935376562 0.889717997253235 0
2246.34180419643 0.889518937392861 0
2231.71474783064 0.889312269380574 0
2217.13838106483 0.88909791599424 0
2202.61289908199 0.888875800625919 0
2188.13849571981 0.888645848647668 0
2173.71536361469 0.88840797892087 0
2159.34369379605 0.88816212076534 0
2145.02367610283 0.887908188518001 0
2130.7554989149 0.887646102689582 0
2116.53934906756 0.887375784362916 0
2102.3754117705 0.887097155081385 0
2088.26387081832 0.886810127586101 0
2074.20490828494 0.886514622128456 0
2060.19870450122 0.886210557581706 0
2046.24543833469 0.885897841647884 0
2032.34528654262 0.885576400700116 0
2018.49842445332 0.885246136926434 0
2004.70502522659 0.884906974340791 0
1990.96526027191 0.884558821206855 0
1977.27929905409 0.884201589944159 0
1963.64730898657 0.88383519435397 0
1950.06945551939 0.883459543157192 0
1936.54590203292 0.883074546431464 0
1923.07680973382 0.882680115607557 0
1909.66233772678 0.88227615755079 0
1896.30264283235 0.881862583166924 0
1882.99787965886 0.881439298801253 0
1869.748200567 0.881006209854632 0
1856.5537555961 0.880563222136173 0
1843.41469218104 0.880110249272447 0
1830.3311555667 0.879647188356185 0
1817.30328846038 0.879173946539663 0
1804.33123098917 0.878690430506457 0
1791.4151208234 0.878196540528964 0
1778.55509299187 0.877692181460772 0
1765.7512798286 0.877177258153409 0
1753.0038110955 0.87665166905489 0
1740.31281385114 0.876115315410427 0
1727.67841226488 0.87556810345262 0
1715.10072776328 0.875009932201905 0
1702.57987900324 0.874440699791437 0
1690.11598168925 0.87386030940121 0
1677.70914869411 0.87326865792249 0
1665.3594898204 0.872665649593608 0
1653.06711194601 0.87205118147388 0
1640.83211897785 0.87142515070905 0
1628.65461169076 0.870787459108401 0
1616.53468777868 0.870138004998745 0
1604.47244184797 0.869476685459158 0
1592.46796530672 0.868803400510225 0
1592.19773132406 0.867978082348842 0.00099949999999982
1579.73296755424 0.867002771531679 0.00299549999999993
1568.39191823258 0.86657286289243 0.00099949999999982
1556.571461294 0.86585151424611 0.00099949999999982
1544.56249251437 0.864979958056898 0.00199799999999994
1533.10903091083 0.864371618883104 0.00099949999999982
1521.46286112707 0.863612595048165 0.00099949999999982
1509.87493544232 0.862840808387109 0.00099949999999982
1487.0874144032 0.862191819841405 0
1475.66470465318 0.861393343874847 0
1464.30055243776 0.860581791777274 0
1452.99500900986 0.859757059090465 0
1441.74812214412 0.85891904455307 0
1430.55993597176 0.858067653730493 0
1419.4304911741 0.857202783249686 0
1408.35982477011 0.856324338890713 0
1397.34797022952 0.855432221181287 0
1386.39495742554 0.854526332624818 0
1375.50081257958 0.853606578237149 0
1364.66555826779 0.852672862830138 0
1353.88921348514 0.851725088354847 0
1343.17179352664 0.850763162556244 0
1342.87820762988 0.849636004615284 0.00099949999999982
1332.22882467764 0.848646485565255 0.00099949999999982
1311.38064487264 0.847792270775507 0
1300.89896160599 0.846772831516535 0
1290.47622433417 0.84573878367932 0
1280.11242613609 0.844690043701559 0
1269.80755643552 0.843626521928149 0
1259.56160091969 0.842548133857626 0
1249.37454159313 0.841454793481798 0
1239.24635666665 0.840346421834261 0
1229.17702070109 0.839222934025126 0
1219.16650445686 0.838084254567489 0
1209.21477505545 0.836930301229287 0
1199.32179585088 0.835761000372879 0
1189.48752650703 0.834576276227099 0
1179.71192296674 0.833376056762668 0
1169.99493752955 0.832160267893913 0
1160.33651878222 0.830928841639557 0
1150.73661159835 0.82968171255928 0
1141.19515720303 0.828418814210829 0
1131.71209321308 0.827140080525201 0
1122.28735348952 0.825845456722906 0
1112.92086839321 0.824534876328222 0
1103.61256458674 0.823208287369544 0
1094.36236520312 0.821865631277572 0
1085.17018970147 0.820506861374439 0
1076.03595405075 0.819131923573206 0
1066.95957063468 0.817740773077899 0
1057.94094834554 0.816333363172892 0
1048.97999255975 0.814909652500767 0
1040.07660515998 0.813469602383598 0
1031.23068460088 0.812013174172216 0
1022.44212586833 0.810540336068745 0
1013.71082054041 0.809051056850217 0
1005.03665684116 0.807545306342708 0
996.419519617836 0.806023060498517 0
987.859290390687 0.804484296832413 0
979.355847387969 0.802928995453354 0
970.909065582347 0.8013571390544 0
962.518816681304 0.799768716159736 0
954.184969205737 0.798163715242941 0
945.907388476274 0.796542131134864 0
937.685936672999 0.794903960088119 0
929.520472857194 0.79324920249358 0
921.410853062792 0.791577857983128 0
913.356930218638 0.789889937649253 0
905.358554297928 0.788185447826544 0
897.415572274408 0.786464404120722 0
889.527828179763 0.784726824200439 0
881.69516318406 0.782972726048357 0
873.917415586339 0.78120213475677 0
866.194420855061 0.779415078935085 0
858.526011686588 0.777611589365858 0
850.912018045374 0.775791700438689 0
843.352267177193 0.773955452366041 0
835.846583690932 0.772102885836841 0
828.394789561555 0.770234048314055 0
820.996704189962 0.768348989580169 0
813.652144451801 0.766447762628072 0
806.360924719139 0.76453042595434 0
799.122856937294 0.762597039026451 0
791.937750641757 0.760647667293253 0
784.805412956307 0.758682383969444 0
777.725648774521 0.756701254272248 0
770.698260642559 0.754704361142221 0
763.723048904432 0.752691782656169 0
756.799811726156 0.750663602463922 0
749.928345112003 0.748619910617607 0
743.108442990558 0.746560797323405 0
736.339897236145 0.744486358735394 0
729.622497695654 0.742396696574015 0
722.956032279399 0.740291912167149 0
716.340286987623 0.738172112362216 0
709.77504594287 0.736037409046421 0
703.260091437175 0.733887917763597 0
696.795204010722 0.731723754594139 0
690.380162425429 0.729545046400185 0
684.014743803 0.727351914683266 0
677.698723598335 0.725144491746017 0
671.4318756915 0.72292290891545 0
665.213972406712 0.720687303796806 0
659.044784533397 0.718437820164334 0
652.92408146314 0.716174595835778 0
646.851631127359 0.713897783324815 0
640.827200095693 0.711607533117221 0
634.850553637512 0.70930399731589 0
628.921455725789 0.706987335805077 0
623.039669107224 0.704657709085494 0
617.204955327017 0.702315283130303 0
611.417074833503 0.699960220409443 0
605.675786902972 0.697592699958039 0
599.980849807221 0.695212890062521 0
594.332020778471 0.692820970990844 0
588.72905611106 0.690417119323323 0
583.171711154369 0.688001520398593 0
577.659740356572 0.685574362444717 0
572.192897348617 0.683135831613779 0
566.770934945215 0.680686121747418 0
561.393605230706 0.678225424072262 0
556.060659567169 0.67575393648531 0
556.658629237386 0.673281112911448 0.00099949999999982
551.975130672696 0.670802286756035 0.00199799999999994
547.342735841257 0.668317706682093 0.00299549999999993
542.155261751829 0.665813079649574 0.00299549999999993
535.794263357231 0.663266584243516 0.00099949999999982
525.000900732535 0.660719726806339 0
519.971463069088 0.658178480454586 0
514.984400368989 0.655628110339003 0
510.039459385216 0.653068828287801 0
505.136386498001 0.650500860928641 0
500.274927849252 0.647924423591531 0
495.454829304268 0.645339743569932 0
490.675836510678 0.642747046823518 0
485.937694979802 0.640146554484557 0
481.24015005585 0.6375384984723 0
476.582946969333 0.634923109629262 0
471.965830907007 0.632300615024884 0
467.388547002231 0.629671249275822 0
462.850840395124 0.627035244326677 0
458.3524562466 0.62439283602666 0
453.893139790537 0.621744258332185 0
449.472636344607 0.619089749327997 0
445.090691366518 0.616429544215515 0
440.747050453133 0.613763883869251 0
436.441459417219 0.611093002709377 0
432.17366427466 0.60841714239458 0
427.943411286957 0.60573654313931 0
423.750446994753 0.603051444901713 0
419.59451824108 0.600362088857956 0
415.475372214065 0.597668714082777 0
411.392756452229 0.594971563475615 0
407.346418892481 0.592270876622957 0
403.336107886153 0.58956689486952 0
399.36157222012 0.58685986036858 0
395.422561156184 0.584150012817068 0
391.518824438602 0.581437594706858 0
387.650112346693 0.578722843411152 0
383.816175685725 0.576006001689025 0
380.016765819388 0.573287310392588 0
376.25163471964 0.570567005100833 0
372.520534953627 0.567845327144111 0
368.823219742612 0.565122510569287 0
365.159442942939 0.562398796053288 0
361.528959084392 0.559674420411261 0
357.93152341937 0.556949614245712 0
354.366891889037 0.554224617276664 0
350.834821189292 0.551499659576077 0
347.335068767347 0.548774974379712 0
343.867392846598 0.546050792631636 0
345.198959150174 0.543414120423156 0.00099949999999982
337.02875792594 0.540606017421034 0
333.655855527034 0.537884721065925 0
335.928027599271 0.535215157084894 0.00099949999999982
332.589248609992 0.532499756146077 0.00099949999999982
331.556798704127 0.529840156851897 0.00199799999999994
332.836642230786 0.527243271645284 0.003992
336.434541704219 0.524716340129404 0.0069754999999998
335.515163403981 0.522086659868042 0.00796799999999998
323.220709525213 0.51915692981061 0.003992
326.921906184769 0.516653919294165 0.0069754999999998
321.525750035266 0.513908228761419 0.00598199999999993
320.727155248536 0.511294776962969 0.0069754999999998
315.385777580304 0.508552537452641 0.00598199999999993
321.515685580837 0.506161233498644 0.0099499999999999
329.981183309217 0.503866850982209 0.0148874999999999
331.617892436811 0.501377267666551 0.0168554999999999
335.583565419165 0.498978465259666 0.0198
339.58794719964 0.496598889895066 0.0227355
345.926669563756 0.494319735572766 0.0266354999999998
356.901452231141 0.4922321110405 0.0324555
367.923340135104 0.490180678988881 0.0382395
367.491749608806 0.487726150850303 0.0392000000000001
394.700725024107 0.48636217414589 0.0515954999999999
389.745890971394 0.4837782443169 0.050648
391.721898509986 0.481477554434316 0.0525420000000001
414.464462427646 0.480060645824634 0.0628875
467.224907861415 0.480017797509413 0.0850394999999999
457.809104054805 0.477342620537756 0.0823020000000001
501.45756357574 0.477076274898835 0.100382
621.296386088727 0.480628318077152 0.1463595
722.748287253562 0.483746251539956 0.183192
858.824178583535 0.489165433664136 0.229152
1043.28460487741 0.49806013430535 0.2854875
1176.81996374269 0.504750045651326 0.322392
1330.86436002883 0.513392797659573 0.360608
1659.50593535124 0.535264780233831 0.426272
1968.65963606719 0.55824750352657 0.469248
2389.59615698796 0.593476013155221 0.4985465
2831.01610606245 0.634833372792527 0.492154
3207.63160313706 0.67385654260841 0.4560455
3525.61660809099 0.70986042826537 0.4035285
3826.3820226035 0.746288243804259 0.333448
4034.55904149244 0.773421657282677 0.271414
4256.26646763999 0.803583933063201 0.1942915
4343.93381917796 0.817338782680783 0.156042
4421.52854008339 0.830128316913532 0.1191815
4474.30068965983 0.839940531903009 0.0906255
4539.58378217739 0.851682763886227 0.0554304999999999
4570.13222239955 0.858791302537018 0.0334220000000001
4572.97022660433 0.862246397955509 0.023712
4562.45724006875 0.86385665497485 0.0198
4551.86597460173 0.865466014297628 0.0158720000000001
4547.69776076319 0.868001544752614 0.00895949999999979
4536.90312004766 0.869610023114252 0.00498749999999992
4521.73589424806 0.870598055007 0.00299549999999993
4497.99147740182 0.870346286755274 0.00498749999999992
4478.57948928954 0.870710861145405 0.00498749999999992
4463.42952035945 0.871691255703473 0.00299549999999993
4444.03684686619 0.872051142410172 0.00299549999999993
4426.76880317956 0.872717613238975 0.00199799999999994
4407.41194823408 0.873072715566174 0.00199799999999994
4386.00155710115 0.873116711612839 0.00299549999999993
4368.78251738856 0.873775536201615 0.00199799999999994
4351.56445813495 0.874431829431542 0.00099949999999982
4315.09111661186 0.875085558282321 0
4295.8614986514 0.875428284936188 0
4276.6588885838 0.875768478468825 0
4257.4834436688 0.876106108318713 0
4238.33532170448 0.876441161246621 0
4219.21468154939 0.876773610613234 0
4200.12168310217 0.877103430128442 0
4181.05648690925 0.877430603287751 0
4162.01925468598 0.877755100196729 0
4143.01014902406 0.878076898193094 0
4124.02933336938 0.878395974993909 0
4105.07697204872 0.87871230744606 0
4086.15323053787 0.879025865394275 0
4067.25827493296 0.879336631879536 0
4048.39227257681 0.879644573849212 0
4029.55539138637 0.879949675076977 0
4010.74780045363 0.880251903878648 0
3991.96966958785 0.880551239932569 0
3973.22116970356 0.880847652839621 0
3954.50247259912 0.881141117553288 0
3935.81375096151 0.881431608648622 0
3917.15517831378 0.881719101763634 0
3898.5269292517 0.882003566257442 0
3879.92917908718 0.882284980242697 0
3861.36210410441 0.882563315046019 0
3842.82588165251 0.882838539330845 0
3824.3206898376 0.883110629256102 0
3805.84670765805 0.883379557230891 0
3787.40411502722 0.883645294752671 0
3768.99309274229 0.883907813766783 0
3750.6138224588 0.884167086511697 0
3732.26648689318 0.884423079712275 0
3731.18685364974 0.884518823135365 0.00099949999999982
3695.67556840339 0.884925025690066 0
3677.4251282314 0.885171018298428 0
3659.20736175738 0.885413615778303 0
3641.02245578949 0.885652792331374 0
3622.87059833508 0.885888508735498 0
3604.75197780502 0.886120745590908 0
3586.66678383765 0.88634946205738 0
3568.61520679581 0.886574629629734 0
3550.59743764771 0.886796222383039 0
3532.61366842497 0.887014202209071 0
3514.66409183469 0.887228540394789 0
3496.74890160322 0.887439198919888 0
3478.86829193743 0.887646153010607 0
3461.0224581284 0.887849361907234 0
3443.21159607987 0.888048796352175 0
3425.43590249156 0.888244421826986 0
3407.69557489325 0.88843620234546 0
3407.65372710581 0.888457973434159 0.00099949999999982
3389.96467903325 0.888641997482173 0.00099949999999982
3372.31134713694 0.8888220773174 0.00099949999999982
3354.67856499812 0.888832526560103 0.00199799999999994
3337.09970719013 0.888674069620983 0.003992
3319.60139750793 0.888842251936363 0.003992
3302.13946202301 0.889006362842587 0.003992
3284.65524586424 0.889661465056892 0.00099949999999982
3267.22027878254 0.889817146461324 0.00099949999999982
3232.40947684518 0.890133747581182 0
3215.0711364679 0.890280921964755 0
3197.77058545333 0.890423815403155 0
3180.50803008138 0.890562388229121 0
3163.28367730022 0.890696598732486 0
3146.09773445711 0.89082641138242 0
3128.95040958806 0.890951782253159 0
3111.84191119221 0.891072672429912 0
3094.77244843678 0.891189036745631 0
3094.11506221256 0.891149544223362 0.00099949999999982
3077.10004712734 0.891256834800398 0.00099949999999982
3060.12443487007 0.891359482321808 0.00099949999999982
3043.18843559204 0.891457441171208 0.00099949999999982
3026.29225998744 0.891550673790154 0.00099949999999982
3008.82107872873 0.891488688970899 0.00199799999999994
2992.62682929615 0.891722740566783 0.00099949999999982
2975.85137615427 0.891801518134516 0.00099949999999982
2959.11659300546 0.891875389501581 0.00099949999999982
2926.33655337866 0.892094273841008 0
2909.71024624153 0.892158053003236 0
2893.12551597289 0.892216779963036 0
2876.58257666617 0.892270403024897 0
2860.08164254086 0.89231887684132 0
2843.62292803177 0.892362152492377 0
2827.20664781646 0.892400179095816 0
2810.83301661682 0.892432909880751 0
2794.5022495098 0.892460288418456 0
2778.21456133106 0.892482273135825 0
2761.97016721116 0.892498806653003 0
2745.76928233722 0.892509836698107 0
2729.61212177316 0.892515314565864 0
2713.49890078079 0.892515181411358 0
2697.42983432543 0.892509390525103 0
2681.40513756122 0.892497880478382 0
2665.42502544689 0.892480598936867 0
2649.48971266094 0.892457494486292 0
2633.59941393026 0.892428505143022 0
2617.75434376014 0.892393574862314 0
2601.95471636577 0.892352647992131 0
2586.20074570868 0.892305666326082 0
2570.49264549718 0.892252570067515 0
2554.83062904465 0.892193301797796 0
2539.2149094809 0.892127796525557 0
2523.6456993645 0.892055998539328 0
2508.12321080612 0.89197784702561 0
2492.64765568988 0.891893273165166 0
2477.21924515237 0.891802221248966 0
2461.83818992559 0.891704624086633 0
2446.50470016093 0.891600417746688 0
2431.21898532405 0.89148953956657 0
2415.98125429334 0.891371922261531 0
2400.79171528541 0.891247498867756 0
2385.65057581787 0.891116201658068 0
2370.55804248782 0.890977967534688 0
2355.51432128045 0.890832722503974 0
2340.51961724959 0.890680400022371 0
2325.57413459272 0.890520929445193 0
2310.67807649885 0.890354242708782 0
2295.83164536655 0.890180263314999 0
2281.03504241128 0.889998924489853 0
2266.28846791284 0.889810150105105 0
2251.59212093761 0.889613870369705 0
2236.94619966197 0.889410003705217 0
2222.35090082798 0.889198482973969 0
2207.80642008115 0.888979228776579 0
2193.31295188059 0.888752162339666 0
2178.87068922903 0.888517211113313 0
2164.47982396965 0.888274291320936 0
2150.1405463652 0.888023330097809 0
2135.85304527125 0.887764247147788 0
2121.61750814096 0.887496959876792 0
2107.43412096979 0.887221385248869 0
2106.7064039093 0.886745695737234 0.00099949999999982
2079.22955961773 0.886645162990202 0
2065.20370291752 0.886344244536247 0
2051.23072351906 0.886034713678049 0
2037.31079916353 0.885716478736795 0
2023.44410560805 0.885389460621314 0
2009.63081696067 0.885053567219035 0
1995.87110529982 0.884708716633685 0
1982.16514084877 0.884354819119126 0
1968.51309183975 0.883991787216244 0
1954.91512447775 0.883619532513377 0
1941.37140293019 0.883237964779256 0
1927.882089209 0.882846995582346 0
1914.44734325734 0.882446531414312 0
1901.06732272383 0.882036484271046 0
1887.74218319754 0.881616755990096 0
1874.47207780909 0.881187259930762 0
1861.25715742667 0.880747900651665 0
1848.09757056776 0.880298583632947 0
1834.99346328759 0.879839216173325 0
1821.94497922544 0.879369701891443 0
1808.95225954626 0.87888994438921 0
1796.01544281967 0.878399849544658 0
1783.13466509213 0.877899318662541 0
1770.31005979223 0.877388254429796 0
1771.66390476234 0.876708946764964 0.00099949999999982
1744.83455464343 0.876334341061937 0
1732.17921917851 0.87579109793515 0
1719.58056261961 0.875236929539326 0
1707.03870460595 0.874671738205435 0
1694.55376193583 0.874095423555237 0
1682.12584856411 0.873507883500611 0
1669.75507543563 0.872909020531477 0
1657.44155055905 0.872298732666494 0
1645.18537887729 0.871676921258459 0
1632.98666241209 0.871043480449224 0
1620.84550000967 0.870398312689721 0
1608.76198740425 0.869741316503563 0
1596.73621716616 0.869072391020361 0
1584.76827876417 0.868391431463919 0
1572.85825831233 0.867698341867482 0
1561.00623885882 0.866993013345829 0
1549.21230003655 0.866275349920677 0
1537.47651820765 0.865545248633147 0
1525.79896647193 0.864802605009777 0
1514.17971453634 0.864047318931819 0
1502.61882867413 0.863279291080009 0
1491.11637172851 0.862498421137987 0
1479.67240318003 0.861704605077007 0
1468.28697900239 0.860897744264296 0
1456.9601517098 0.860077737376935 0
1445.69197028235 0.859244485750283 0
1434.48248027441 0.858397885416476 0
1423.33172350871 0.857537845532538 0
1412.23973834169 0.856664263203729 0
1401.20655956224 0.855777039731231 0
1390.23221835356 0.854876077967292 0
1379.31674222919 0.853961283663261 0
1368.46015509713 0.853032559676006 0
1357.66247723627 0.852089810049401 0
1346.92372525513 0.851132940966248 0
1336.24391207274 0.85016185986814 0
1325.62304698501 0.849176471438312 0
1315.0611355437 0.848176686680074 0
1304.55817957054 0.847162416631179 0
1294.11417729012 0.846133566541973 0
1283.72912314232 0.845090051688493 0
1273.403007854 0.844031784830936 0
1263.13581843885 0.842958679809531 0
1252.92753819715 0.841870651655315 0
1242.77814670092 0.840767617461203 0
1232.68761977107 0.839649496949024 0
1233.39777596119 0.838413490295276 0.00099949999999982
1212.68677841921 0.83736810102584 0
1202.77264116899 0.836204245773706 0
1192.91723468778 0.835024994122448 0
1183.12051630813 0.833830266405679 0
1173.3824396112 0.832619993487526 0
1163.70295441687 0.831394109187232 0
1154.08200698581 0.830152538548199 0
1144.51953980692 0.828895220938684 0
1135.01549172812 0.827622091145899 0
1125.56979801289 0.826333083459435 0
1116.18239027128 0.825028138975385 0
1106.85319638916 0.823707206068099 0
1097.58214073636 0.822370224202949 0
1088.36914408764 0.821017140705775 0
1079.21412365454 0.819647904458891 0
1070.11699305788 0.81826246960401 0
1061.07766239292 0.816860790100732 0
1052.09603830629 0.815442818966117 0
1043.17202387838 0.814008520447463 0
1034.30551873408 0.812557856097523 0
1025.49641908666 0.811090788889108 0
1016.74461771245 0.809607287747734 0
1008.05000399746 0.808107323127232 0
999.41246397074 0.806590867932004 0
990.831880304481 0.805057899818809 0
982.308132363184 0.803508398105679 0
973.841096226774 0.801942345574159 0
965.430644753853 0.800359725848126 0
957.076647533424 0.798760531101514 0
948.778971016399 0.797144749876347 0
940.537478462835 0.795512379830938 0
932.35203000961 0.793863419565425 0
924.222482716968 0.792197870110381 0
916.148690604263 0.790515735759723 0
908.130504629482 0.788817028284869 0
900.167772807828 0.787101756926435 0
892.260340187015 0.785369938890767 0
884.408048886532 0.783621594835306 0
876.610738196591 0.781856744383059 0
868.868244551749 0.78007541562159 0
861.180401589119 0.778277638849078 0
853.547040212424 0.77646344610817 0
845.967988581261 0.774632877095177 0
838.443072187973 0.772785972405521 0
830.972113910956 0.770922775351648 0
823.554934028709 0.769043335180702 0
816.191350236217 0.767147707057319 0
808.881177766054 0.76523594347466 0
801.624229376576 0.763308105168826 0
794.420315391336 0.761364257037215 0
787.269243781386 0.759404464504907 0
780.170820167303 0.757428800357727 0
773.124847844549 0.755437342921153 0
766.131127927593 0.753430165637333 0
759.18945929161 0.75140735475397 0
752.29963865005 0.749368997536285 0
745.461460630792 0.747315182255876 0
747.276229900477 0.745174355279281 0.00099949999999982
740.495324037508 0.743091952372545 0.00099949999999982
733.765582404918 0.740994408553936 0.00099949999999982
727.086793916121 0.738881832592347 0.00099949999999982
712.047389345854 0.736820783662763 0
705.51456859068 0.734676367785039 0
699.031897735124 0.73251723575429 0
692.599156116177 0.730343510781949 0
686.216121405963 0.728155313868375 0
679.882569571918 0.725952778172568 0
673.598275000737 0.723736032744787 0
667.363010512712 0.721505213351835 0
661.176547408095 0.719260459280078 0
655.038655517643 0.717001912846761 0
648.949103222966 0.714729722528168 0
642.907657553794 0.712444034809145 0
636.914084169814 0.710145006320379 0
630.968147424218 0.70783279521344 0
625.069610466436 0.705507556667471 0
619.218235220692 0.703169456319842 0
613.413782455815 0.70081866031346 0
607.656011801956 0.698455341104964 0
601.944681846549 0.69607966845769 0
596.279550150146 0.693691818327717 0
590.660373259234 0.691291973302519 0
585.086906811699 0.68888031174941 0
579.558905533303 0.686457020342494 0
574.076123273656 0.684022289494003 0
568.638313078783 0.681576308848939 0
563.245227258132 0.67911926766761 0
557.896617352587 0.676651366836304 0
552.592234223684 0.674172804055126 0
547.331828090526 0.671683780024072 0
542.115148576776 0.669184497068655 0
536.941944708924 0.666675165254434 0
531.811965011619 0.664155989917046 0
526.724957505105 0.661627184022983 0
521.680669771467 0.659088959201404 0
516.678848988971 0.65654152969648 0
511.719241927058 0.653985117585991 0
506.801595079103 0.651419934145497 0
501.925654600604 0.648846205846381 0
497.091166410441 0.646264152239714 0
492.297876160351 0.643674003855832 0
487.545529380384 0.641075977606419 0
482.833871400467 0.638470307867275 0
478.162647456756 0.635857220481867 0
473.531602682401 0.633236948933569 0
468.940482177634 0.630609722853358 0
464.389031032806 0.627975774580473 0
459.876994366522 0.62533533682664 0
455.404117302411 0.622688651760045 0
450.970145107698 0.620035946586418 0
446.574823122852 0.617377464748077 0
442.217896860472 0.614713440249337 0
437.899111992657 0.612044114463574 0
433.618214420496 0.609369723310707 0
429.374950258685 0.606690510343546 0
425.169065918095 0.604006711156245 0
421.000308087132 0.601318569254645 0
416.868423774258 0.5986263262359 0
412.773160353905 0.595930220948616 0
408.714265580472 0.593230494512426 0
404.691487598691 0.590527390873997 0
400.704574995582 0.587821149704298 0
396.753276828128 0.58511201018642 0
392.837342624834 0.58240021535584 0
388.95652243009 0.579686004658063 0
385.110566811397 0.576969620165007 0
381.299226906935 0.574251299379598 0
377.522254422272 0.571531283995682 0
373.779401680202 0.568809810345166 0
370.070421615661 0.566087119026634 0
366.395067823939 0.563363445172651 0
362.753094560942 0.56063902695709 0
359.14425677734 0.55791409927455 0
355.568310138194 0.555188896206254 0
352.025011019603 0.552463655248274 0
348.514116575734 0.549738603828392 0
345.035384713481 0.547013976632404 0
341.588574129048 0.544290003740306 0
338.173444330617 0.5415669130472 0
334.789755639564 0.538844934340674 0
331.437269223776 0.536124292851955 0
328.115747117498 0.533405211683459 0
324.824952211431 0.530687917701131 0
321.564648305353 0.527972628758602 0
318.334600086551 0.525259568607619 0
315.134573176798 0.522548952748186 0
311.964334120566 0.519841000389372 0
308.823650420642 0.517135924461485 0
305.712290538309 0.514433938879601 0
302.630023915375 0.511735253801761 0
299.576620974808 0.509040080076419 0
296.551853148133 0.50634862333621 0
293.555492878153 0.503661089192026 0
290.587313627179 0.500977681959721 0
287.647089900712 0.498298601078267 0
284.734597252722 0.495624045039369 0
285.174229954095 0.493065784274155 0.00099949999999982
282.29196101404 0.490403851775573 0.00099949999999982
279.436943765421 0.487747023632534 0.00099949999999982
277.052864563352 0.485212531537365 0.00199799999999994
276.480838484597 0.483164455831417 0.0069754999999998
273.721867255794 0.480541895990163 0.0069754999999998
270.989073885448 0.477925155906627 0.0069754999999998
271.427637294539 0.476187059979142 0.0139020000000001
270.566534313637 0.474109990262792 0.017838
270.64930231837 0.472316448958305 0.023712
272.13797945666 0.470952126201117 0.0324555
271.41094014307 0.468974395945168 0.0363154999999999
275.731341188313 0.468509438214453 0.050648
276.014818542344 0.46689146263101 0.0563180000000001
278.627497085924 0.466006504139437 0.0666195000000001
284.046125834553 0.466034769964481 0.0823020000000001
289.073473029538 0.466013447481119 0.0967980000000002
301.986095257438 0.468582188919414 0.1258875
313.606879266181 0.470894127117975 0.1513875
338.681545378073 0.477842860068966 0.198912
369.38287925963 0.487091049362915 0.2514875
395.508835960259 0.495186258489198 0.292632
446.088806685323 0.512581736741501 0.35955
511.271762511271 0.536533453390036 0.426272
568.251054227441 0.558636131027179 0.4674875
622.436723154481 0.580748703661644 0.4914195
687.867169009939 0.60879686905012 0.4998195
751.931966153956 0.637742089015265 0.485888
803.871005175188 0.662197449363204 0.4583045
866.041173905959 0.692652949417053 0.4050765
913.81374054439 0.717850236348109 0.3453165
964.03407069737 0.743743014624414 0.2731445
1008.72224906518 0.767804270702723 0.1944905
1029.73756997517 0.780981023572336 0.144696
1041.8184331902 0.791500809456841 0.0990620000000001
1051.24410097415 0.800871490490601 0.0555715
1050.13112773271 0.806015532171145 0.0256965
1048.07244630345 0.806940410253715 0.0178740000000001
1041.16837935705 0.805575068188468 0.0188634999999999
1032.7238640002 0.8052170427311 0.0129364999999999
1023.58496051768 0.802962399123088 0.0168904999999999
1015.82085413072 0.801940177020364 0.0149155
1011.03701486282 0.801132136721514 0.0139220000000001
1000.06209226023 0.800145639005013 0.00896849999999982
993.455624827943 0.798681389159375 0.00995799999999991
984.689946474497 0.796892547722173 0.0109514999999999
976.743853878367 0.795547907099184 0.00995799999999991
967.728792077254 0.794028683933267 0.00896649999999988
958.389167190218 0.792262906723772 0.00896849999999982
949.44782100477 0.791231928760529 0.00498949999999987
942.417129312751 0.789741801217824 0.00498749999999992
935.08596215623 0.788010597016258 0.00598199999999993
929.343064588736 0.786133020979867 0.00895949999999979
921.392210696425 0.784444421219751 0.00895949999999979
911.957584434288 0.78286843882307 0.0069754999999998
903.328601273583 0.781207543789502 0.00598199999999993
896.296830860294 0.779403129005265 0.0069754999999998
889.329787640055 0.777585732377378 0.00796799999999998
883.996277777163 0.77563636845493 0.0109394999999999
876.382686739983 0.773855357991728 0.0109394999999999
871.198690300788 0.771887826969977 0.0139020000000001
862.915274026793 0.770136369160347 0.0129154999999999
850.676850312928 0.768640491179282 0.0069754999999998
842.44617851828 0.76684266382014 0.00598199999999993
835.06514528699 0.764973147391694 0.00598199999999993
825.305227496515 0.763243182829278 0.00299549999999993
817.196222152984 0.761387093495868 0.00199799999999994
810.765463152473 0.759413107055864 0.00299549999999993
802.754271185866 0.757523189256165 0.00199799999999994
794.785477418167 0.755614541523638 0.00099949999999982
788.51603965412 0.753595546652381 0.00199799999999994
772.811811473123 0.751697959714756 0
765.863088261241 0.749691859276924 0
758.965808717235 0.747670461420407 0
752.119771957811 0.745633852885528 0
745.324775011055 0.743582130589228 0
738.580612967225 0.741515385358073 0
731.887078960371 0.739433717351123 0
725.24396420449 0.737337231176807 0
718.651058048395 0.735226034128121 0
712.108148039077 0.73310023529616 0
705.615019948426 0.73095994905261 0
699.171457813804 0.728805293749365 0
692.777244009904 0.726636388590764 0
686.432159257973 0.724453359787782 0
680.135982645812 0.722256339615306 0
673.888491776413 0.720045453269806 0
667.689462687654 0.717820842066522 0
661.53867000403 0.715582639720216 0
655.435886912855 0.713330990313602 0
649.380885213492 0.711066040811432 0
643.373435374499 0.708787940119209 0
637.41330656964 0.706496841262681 0
631.500266761767 0.704192896095122 0
625.634082678238 0.701876267068064 0
619.814519890947 0.699547115807604 0
614.041342851669 0.697205607894625 0
608.314314950545 0.694851910188266 0
602.63319856948 0.692486191238507 0
596.997755052909 0.690108630787323 0
591.407744862552 0.687719398427425 0
585.862927466949 0.685318684393755 0
580.363061534986 0.682906663876968 0
574.907904906216 0.680483523065516 0
569.497214628452 0.678049451250567 0
564.1307470023 0.675604639885238 0
558.808257618074 0.673149283408073 0
553.529501426685 0.670683574874596 0
548.294232754426 0.668207712785045 0
543.102205342004 0.66572189801488 0
537.953172373259 0.663226335040511 0
532.846886543438 0.660721226708127 0
527.783100076716 0.658206780621037 0
522.761564754036 0.655683207774998 0
517.782031963266 0.653150719496936 0
512.844252760966 0.650609525649926 0
507.947977860445 0.648059844440301 0
503.092957699106 0.645501891644201 0
498.278942473396 0.64293588478061 0
493.505682163979 0.640362044355546 0
488.772926564 0.637780593357698 0
484.080425336903 0.635191752915451 0
479.427928034343 0.632595747771524 0
474.81518411746 0.629992805763222 0
470.241943018447 0.627383151816161 0
465.707954165836 0.624767012990439 0
461.212966976272 0.622144623430003 0
456.756730953454 0.619516208245188 0
452.338995686527 0.616881998256827 0
447.959510855272 0.614242229040795 0
443.618026311768 0.611597129041402 0
439.314292059805 0.608946935115263 0
435.048058323839 0.606291878546056 0
430.819075539485 0.603632197151589 0
426.627094430765 0.600968121402234 0
422.471866002376 0.598299887739482 0
418.353141576525 0.595627731364741 0
414.270672805958 0.592951889961346 0
410.22421174451 0.590272594009684 0
406.213510811554 0.587590084203966 0
402.238322861156 0.584904593942907 0
398.298401191044 0.582216359165133 0
394.393499570479 0.579525615042391 0
390.523372267751 0.576832595859618 0
386.687774072176 0.57413753579751 0
382.886460299698 0.571440671709454 0
379.119186846684 0.568742234452121 0
375.385710203047 0.566042455835183 0
371.685787461199 0.563341569299757 0
368.01917632509 0.560639809860125 0
364.385635180323 0.557937402697703 0
360.784923055717 0.555234582929825 0
357.216799687485 0.552531576565094 0
353.68102551739 0.549828612551532 0
350.177361720973 0.547125917028463 0
346.705570219907 0.544423716170331 0
343.265413692554 0.541722236444035 0
339.856655612559 0.539021698996678 0
336.479060257896 0.536322325190666 0
333.132392711943 0.53362433813714 0
329.816418894335 0.530927956663247 0
326.53090558096 0.528233397251608 0
323.275620415378 0.525540875620458 0
320.050331908879 0.522850608978415 0
316.854809468985 0.520162810076193 0
313.688823424865 0.517477687581651 0
310.552145020392 0.514795452722814 0
307.444546437131 0.512116312927861 0
304.365800807311 0.509440473767233 0
301.315682224608 0.506768139294549 0
298.293965754619 0.504099512002579 0
295.30042745192 0.501434791252497 0
292.334844362746 0.498774176306141 0
289.39699455155 0.496117860903831 0
286.486657085808 0.493466042475591 0
283.60361207375 0.490818910154187 0
280.747640671784 0.488176651371439 0
277.918525062661 0.485539458577684 0
275.116048510651 0.482907511379299 0
272.339995330873 0.480280996247862 0
269.590150918854 0.477660092465114 0
266.866301750404 0.475044978918649 0
264.168235400221 0.472435829546371 0
261.495740533472 0.469832819712078 0
258.848606922178 0.467236120166169 0
256.226625463712 0.46464589631527 0
253.629588159734 0.462062317890794 0
251.05728814929 0.459485545496896 0
248.509519693365 0.456915742551083 0
250.793764933518 0.4544570550601 0.00099949999999982
252.843694532038 0.452116127089288 0.00299549999999993
250.351382661842 0.449576593475161 0.00299549999999993
259.322634892805 0.44759229670915 0.00796799999999998
256.889033783334 0.445082038933726 0.00796799999999998
265.930097519583 0.443146427702864 0.0129154999999999
279.5933160813 0.441475210468134 0.0198
284.131220649586 0.439375476938442 0.0227355
297.874249991607 0.437778136277551 0.02955
304.775945761105 0.435857412867241 0.0334220000000001
339.254117039804 0.435462215684978 0.0487500000000001
364.607909384519 0.434656361977724 0.0600780000000001
435.944208800238 0.436563029223496 0.0895820000000001
459.107671097672 0.435846797735435 0.0994875
514.469811747419 0.437139697800197 0.12155
569.867799607416 0.438605284425864 0.1429875
701.11419877173 0.445151865039159 0.1903155
871.38154311334 0.454947677286506 0.246528
1029.139000216 0.464745302214299 0.2940965
1295.37416871242 0.483571217284687 0.3624245
1669.55208284926 0.513209464882394 0.4348395
1943.00938257239 0.536840198550397 0.4712
2354.52662770574 0.575777944797101 0.498318
2730.00637104222 0.614754166970069 0.4945045
3127.7972579867 0.659469168359796 0.4595265
3495.10222611711 0.7040583491187 0.3982115
3880.31075711038 0.753912636749073 0.3025485
4100.87549833106 0.785175055092713 0.2317515
4260.09150127421 0.809259022119286 0.1714185
4344.42569353793 0.823739166540227 0.133912
4454.35873518903 0.842204000327237 0.0834204999999999
4515.10549170446 0.853881542072551 0.0497934999999999
4559.94241021668 0.86375775932713 0.0227915
4551.02107629405 0.865578796988584 0.0178740000000001
4548.1257953874 0.868027685953667 0.00896349999999979
4533.05268759594 0.869046253865175 0.00697849999999989
4522.2837481603 0.870710315676026 0.00299649999999996
4501.31330959909 0.870919040090704 0.00399400000000005
4481.88901836514 0.871283215629613 0.00399400000000005
4462.49009519986 0.871645069553938 0.00399400000000005
4446.06527513728 0.872320887510494 0.00199799999999994
4411.52793742494 0.873325206547318 0
4392.16620943282 0.873680233690115 0
4372.83071907149 0.874032837763342 0
4353.52161893608 0.874382991978106 0
4334.23906235559 0.87473067883204 0
4332.37644282441 0.874853408736417 0.00099949999999982
4313.13714608312 0.875196015831213 0.00099949999999982
4293.92466938487 0.875536092144897 0.00099949999999982
4274.73916856807 0.875873615866002 0.00099949999999982
4251.93238503462 0.875764418764985 0.00299549999999993
4236.46352346113 0.876540662594604 0.00099949999999982
4217.35987483964 0.876870389324998 0.00099949999999982
4181.01471813583 0.877419559497477 0
4161.97801496056 0.877744023198981 0
4142.96943891238 0.878065786157982 0
4123.98915334848 0.878384829827003 0
4105.03732262688 0.878701128007515 0
4086.11411225508 0.879014650524477 0
4067.21968833376 0.879325381100023 0
4048.35421799194 0.879633292215543 0
4029.51786941389 0.879938355441957 0
4010.71081145241 0.880240551924941 0
3991.93321415849 0.880539849147864 0
3973.18524827824 0.880836227096952 0
3954.46708551364 0.881129658903058 0
3935.7788984998 0.88142011800796 0
3917.12086106177 0.881707571064939 0
3898.49314741369 0.881992004761055 0
3879.89593314198 0.882273380567487 0
3861.32939450091 0.882551677515795 0
3842.7937085959 0.882826869693739 0
3824.28905375575 0.883098921421116 0
3805.81560871208 0.88336781752085 0
3787.37355352636 0.883633518958126 0
3768.96306902893 0.883896000580164 0
3750.58433695318 0.884155233479577 0
3732.23753967811 0.884411194931523 0
3713.922860796 0.884663847410144 0
3695.64048460315 0.884913165939464 0
3677.39059627675 0.885159120657546 0
3659.17338198265 0.88540167854648 0
3640.98902845859 0.885640816782711 0
3622.83772352925 0.885876499003403 0
3604.719655917 0.886108693208366 0
3586.63501491736 0.886337375222039 0
3568.58399093198 0.886562506816887 0
3550.56677507651 0.886784059276718 0
3532.58355926356 0.887002001284701 0
3514.63453630028 0.887216298522974 0
3496.71989970349 0.887426920880112 0
3478.8398438214 0.88763383460397 0
3460.99456384457 0.887837005110675 0
3443.18425570369 0.888036399873391 0
3425.40911597482 0.888231988228853 0
3407.66934221251 0.888423730380432 0
3389.96513267716 0.888611592909587 0
3372.2966861055 0.88879554769854 0
3354.66420234365 0.888975549716096 0
3337.06788173121 0.88915156911518 0
3319.50792530021 0.889323570281417 0
3301.98453497429 0.889491511771857 0
3284.49791314853 0.889655362288887 0
3267.04826290662 0.889815084230794 0
3249.63578808845 0.88997063750878 0
3232.26069321228 0.890121983292684 0
3214.92318320138 0.890269089086901 0
3197.62346376593 0.890411911715975 0
3180.36174124003 0.890550411421293 0
3163.13822247651 0.890684550367687 0
3145.95311489226 0.890814288713747 0
3128.80662646726 0.89093958579105 0
3111.69896566431 0.891060402160848 0
3094.63034153023 0.891176694850098 0
3077.60096361367 0.891288422122051 0
3060.61104198254 0.891395540853115 0
3043.66078710224 0.891498010171732 0
3026.75040983369 0.891595788307761 0
3009.88012156882 0.891688828931393 0
2993.05013404861 0.891777089501192 0
2976.26065937765 0.891860526074279 0
2959.51191006054 0.891939092698485 0
2942.80409903333 0.89201274150543 0
2926.13743940518 0.892081430408367 0
2909.51214468448 0.892145110201864 0
2892.92842848096 0.892203738502156 0
2876.38650490525 0.892257261095634 0
2859.88658813511 0.892305634189933 0
2843.42889260064 0.892348807851078 0
2827.01363295404 0.892386731728174 0
2810.6410238322 0.892419360642965 0
2794.31128026466 0.892446637139802 0
2778.02461709407 0.892468518153043 0
2761.78124941882 0.892484947337587 0
2745.58139241045 0.89249587194831 0
2729.42526105956 0.892501244837081 0
2713.31307062847 0.892501005121501 0
2697.24503611778 0.892495105105264 0
2681.22137254903 0.892483487951813 0
2665.24229480307 0.892466099818893 0
2649.30801773183 0.892442882315727 0
2633.41875585489 0.89241378396287 0
2617.57472366699 0.892378743258713 0
2601.77613531716 0.8923377060786 0
2586.02320477025 0.892290612255408 0
2570.31614563032 0.892237404983715 0
2554.65517128202 0.89217802189478 0
2539.04049473043 0.89211240348448 0
2523.47232851363 0.892040491092905 0
2507.95088485811 0.891962219996009 0
2492.47637534782 0.891877533182122 0
2477.04901128265 0.891786361731965 0
2461.6690032304 0.891688647775875 0
2446.33656129663 0.891584323992983 0
2431.05189495082 0.891473326264432 0
2415.81521305561 0.891355587835008 0
2400.6267237441 0.891231043686224 0
2385.48663449867 0.891099624673283 0
2370.39515191289 0.890961266743476 0
2355.35248181886 0.890815900275318 0
2355.45880557795 0.890518948850677 0.00099949999999982
2340.47844736821 0.890359692339193 0.00099949999999982
2325.54724620198 0.890193224728159 0.00099949999999982
2310.66540499459 0.890019473249276 0.00099949999999982
2295.9692632623 0.889695131515655 0.00199799999999994
2281.0563261384 0.889649917965234 0.00099949999999982
2266.32375292976 0.889453893427967 0.00099949999999982
2236.83808576226 0.889392807546086 0
2222.24368277236 0.889181178166575 0
2207.70009723028 0.888961816169482 0
2193.20752340917 0.888734645622346 0
2178.76615437076 0.888499586454033 0
2164.37618189356 0.888256558669649 0
2150.03779620392 0.8880054885229 0
2135.75118621131 0.887746292869849 0
2121.51653924038 0.887478894804597 0
2107.33404115787 0.887203211331368 0
2093.20387628695 0.886919159987692 0
2079.12622726426 0.886626660707251 0
2065.10127513386 0.88632562829275 0
2051.129199219 0.886015979472495 0
2037.21017717099 0.885697627226768 0
2023.34438472781 0.885370490175189 0
2009.53199580656 0.885034481816361 0
1995.77318254981 0.884689511928347 0
1982.06811501852 0.884335498195444 0
1968.4169614785 0.883972346701308 0
1954.81988799974 0.883599974625742 0
1941.27705878051 0.88321828620692 0
1927.78863583404 0.882827193959199 0
1914.35477896782 0.882426609006773 0
1900.9756458158 0.882016439258413 0
1887.65139181805 0.881596591158234 0
1874.38217013012 0.881166972109622 0
1861.16813152375 0.880727490853649 0
1848.00942452521 0.880278049219076 0
1834.9061950666 0.879818559118244 0
1821.85858684605 0.879348917773864 0
1808.86674086632 0.878869036604057 0
1795.93079567638 0.878378816497107 0
1783.05088730123 0.877878158771214 0
1770.22714903382 0.877366970257152 0
1757.45971158422 0.876845150462316 0
1744.74870286242 0.876312604866769 0
1732.09424815109 0.875769230727771 0
1719.49646987887 0.875214931752993 0
1706.95548762139 0.874649609835354 0
1694.47141816049 0.874073162840692 0
1682.04437537488 0.873485490941462 0
1669.67447014464 0.872886496233563 0
1657.36181047237 0.872276074502257 0
1645.10650124722 0.871654128935711 0
1632.90864439083 0.871020555515478 0
1620.76833869597 0.87037525492478 0
1608.6856798773 0.869718124370576 0
1596.66076046236 0.86904906390924 0
1584.69366985413 0.868367969711634 0
1572.78449412395 0.867674744921986 0
1560.93331626528 0.86696928116754 0
1549.14021577976 0.86625148566468 0
1537.40526910721 0.865521246901449 0
1525.72854919514 0.864778469923531 0
1514.11012570793 0.864023050137996 0
1502.55006489721 0.863254887369644 0
1491.0484296162 0.862473879960252 0
1479.60527920692 0.861679930261543 0
1468.22066964228 0.860872933803275 0
1456.89465337321 0.860052791992071 0
1445.62727932624 0.859219405799178 0
1434.41859297317 0.858372672603351 0
1423.26863613543 0.857512498015965 0
1412.17744714726 0.856638780080516 0
1401.14506071548 0.855751422853121 0
1390.17150797255 0.854850327848064 0
1379.25681642027 0.85393539907426 0
1368.40100988687 0.853006542584898 0
1357.60410862047 0.85206366022079 0
1346.86612919924 0.851106658192399 0
1336.1870845306 0.850135443088867 0
1325.56698378637 0.849149925051122 0
1315.00583255426 0.848150007465764 0
1304.50363259 0.847135606340902 0
1294.06038206177 0.846106626557106 0
1283.67607536307 0.84506298298413 0
1273.35070321131 0.844004586604768 0
1263.08425255697 0.842931354024497 0
1252.87670669141 0.841843197602496 0
1242.72804514248 0.840740036289942 0
1232.63824369665 0.839621789393515 0
1222.60727450722 0.838488372098732 0
1212.63510588539 0.837339712195813 0
1202.7217025392 0.836175726694623 0
1192.86702539489 0.834996343958713 0
1183.07103168453 0.833801489755337 0
1173.33367494043 0.83259109229901 0
1163.65490505615 0.831365078706354 0
1154.03466813082 0.830123387144279 0
1144.47290672734 0.828865943944498 0
1134.96955968644 0.82759268844932 0
1125.5245621706 0.826303560417844 0
1116.13784573839 0.824998498286355 0
1106.80933829499 0.823677446405815 0
1097.53896422097 0.822340344760742 0
1088.32664422634 0.820987145231544 0
1079.17229551214 0.819617793589333 0
1070.07583169669 0.818232243563642 0
1061.03716282153 0.816830452330769 0
1052.05619547411 0.81541237340982 0
1043.13283279251 0.813977963882629 0
1034.26697437984 0.812527190286373 0
1025.45851642805 0.811060015673355 0
1016.70735167232 0.809576410359011 0
1008.01336947296 0.808076343942641 0
999.376455855089 0.80655978801526 0
990.79649348723 0.805026720296863 0
982.273361724345 0.803477120579573 0
973.806936650451 0.80191097081542 0
965.397091062912 0.800328259175494 0
957.043694609362 0.798728969749287 0
948.746613681358 0.797113099275805 0
940.505711553018 0.795480640448287 0
932.320848342837 0.793831594231212 0
924.191881119937 0.792165959821457 0
925.716285179377 0.790391487220301 0.00099949999999982
917.650026756163 0.788694373746354 0.00099949999999982
911.171739322395 0.786890722727197 0.00199799999999994
903.223249379506 0.785162254683394 0.00199799999999994
893.789568997528 0.783505143340614 0.00099949999999982
876.60330928439 0.781828876322489 0
868.861220087725 0.780047519627134 0
861.173776799029 0.778249718172129 0
853.540810289385 0.776435506295172 0
845.962148778661 0.774604916496727 0
838.437617767872 0.772757993460062 0
830.967040111033 0.770894783261903 0
823.550236124934 0.76901533018981 0
816.187023531617 0.76711969034196 0
808.877217542026 0.765207920314611 0
801.620630953592 0.763280075892329 0
794.41707410226 0.76133622424899 0
787.266354950802 0.759376432667157 0
780.168279144293 0.757400771221784 0
773.122650013109 0.755409317366448 0
766.129268650588 0.753402149529784 0
759.187933983094 0.751379347659484 0
761.003840016103 0.749266524385429 0.00099949999999982
745.463054272872 0.747287944106088 0
738.676613194897 0.745218789420888 0
731.941393351907 0.743134374833574 0
725.257183316552 0.74103480070054 0
718.623769741275 0.738920171998799 0
712.040937357582 0.736790601903807 0
705.508469098627 0.734646200048931 0
699.026146070737 0.732487086920036 0
692.593747664866 0.730313380371978 0
686.211051534513 0.728125208610238 0
679.877833715154 0.725922696234989 0
673.593868589595 0.723705979529301 0
667.358929019238 0.721475189768587 0
661.17278632372 0.719230468486949 0
655.035210323793 0.716971961152613 0
648.945969451905 0.714699809954565 0
642.904830767057 0.712414163638271 0
636.911559925296 0.710115182423625 0
630.965921355599 0.707803015929053 0
625.067678208475 0.705477827432588 0
619.216592430783 0.703139780298606 0
613.412424814139 0.700789040702015 0
607.654935039791 0.698425777930674 0
601.94388169096 0.696050168034765 0
596.279022356358 0.69366238337046 0
590.660113641503 0.6912626029366 0
585.086911181932 0.688851012259456 0
579.559169739813 0.686427793531589 0
574.076643201176 0.683993137155952 0
568.639084663094 0.681547230984293 0
563.246246434674 0.679090270518454 0
557.897880086557 0.676622453048188 0
552.593736528031 0.674143974031358 0
547.333566000791 0.671655037286968 0
542.117118137718 0.669155846886826 0
536.944142023641 0.666646606662222 0
531.814386213394 0.664127525497872 0
526.727598750962 0.661598817211367 0
521.68352724253 0.65906069341483 0
516.681918890892 0.656513368325363 0
511.72252053281 0.653957058260797 0
506.805078672818 0.651391981995531 0
501.929339491265 0.648818364196643 0
497.095048944974 0.646236422617297 0
492.301952739023 0.643646385584755 0
487.549796397286 0.641048478332265 0
482.838325309376 0.638442925974761 0
478.167284736809 0.635829959165989 0
473.536419835556 0.633209811770881 0
468.945475755458 0.630582709503151 0
464.394197618553 0.627948887255551 0
459.882330563438 0.625308579469988 0
455.409619768709 0.622662023058917 0
450.975810504673 0.620009453005506 0
446.580648166453 0.61735110492247 0
442.223878290037 0.614687217532204 0
437.905246584891 0.612018030024512 0
433.624498982467 0.60934377936773 0
429.381381646803 0.606664706055616 0
425.175641001435 0.603981051468049 0
421.007023762751 0.601293056679472 0
416.875276986704 0.598600960064355 0
412.780148079198 0.595905003001599 0
408.721384823623 0.593205426982991 0
404.698735397472 0.590502475289873 0
400.71194843419 0.587796385215522 0
402.770092459973 0.58511365977293 0.00099949999999982
392.846483874621 0.582376817208678 0
388.965767080639 0.579662764253598 0
385.119912163194 0.576946538942329 0
381.308670288912 0.574228379153634 0
377.531793198766 0.571508525288268 0
373.789033254219 0.568787213004833 0
370.080143412443 0.566064685801202 0
366.404877301363 0.563341176880254 0
362.762989216055 0.560616923130067 0
359.15423413257 0.557892161916527 0
355.578367744778 0.555167126638289 0
352.035146470515 0.552442052269532 0
348.524327481506 0.549717170755249 0
345.045668725856 0.546992712197879 0
341.598928928899 0.544268908906204 0
338.183867619537 0.541545990371511 0
334.800245161592 0.538824182036744 0
331.447822750533 0.536103711970514 0
328.12636244909 0.533384803029868 0
324.835627181315 0.53066768101736 0
321.575380771124 0.5279525655855 0
318.345387937749 0.525239678816629 0
315.145414333666 0.522529236377602 0
311.975226531858 0.519821457848863 0
308.834592066266 0.517116555520891 0
305.723279424446 0.514414744260479 0
302.641058074234 0.511716234210692 0
299.587698470096 0.509021234959555 0
296.562972073739 0.506329952324271 0
293.56665135343 0.503642592865097 0
290.598509798579 0.500959360463949 0
287.658321949451 0.498280452747255 0
284.74586337957 0.495606071535175 0
281.860910726444 0.492936411920918 0
279.003241689472 0.490271669525796 0
276.172635052275 0.487612034809284 0
273.368870693266 0.484957695574485 0
270.591729566219 0.48230884395801 0
267.840993743752 0.479665661570384 0
265.116446407845 0.477028331772192 0
262.417871860073 0.47439703496339 0
259.745055535341 0.471771947587906 0
257.097783996153 0.46915324676389 0
254.475844956541 0.466541102938182 0
251.879027274284 0.463935687545878 0
249.307120966837 0.461337167071572 0
246.759917204865 0.458745708554005 0
244.237208335655 0.456161471939469 0
241.738787875927 0.453584617716048 0
239.264450518775 0.4510153032738 0
236.813992139559 0.448453683059065 0
234.387209805535 0.445899907484149 0
231.983901768187 0.443354127401345 0
229.603867480806 0.440816487348046 0
227.246907585615 0.438287133578283 0
224.912823933982 0.435766205111075 0
222.601419579943 0.433253840816596 0
220.312498791944 0.43075017437778 0
218.045867031613 0.428255343360352 0
215.801330992664 0.425769472424167 0
213.578698568768 0.423292693039467 0
211.377778879037 0.420825127295128 0
209.198382256719 0.418366898181501 0
207.04032025257 0.415918125403742 0
204.903405642982 0.413478923893351 0
202.787452417209 0.411049409847105 0
200.692275797127 0.408629691126562 0
198.617692216983 0.406219878992229 0
196.563519341162 0.403820076785889 0
194.529576054537 0.40143038802146 0
192.515682457252 0.399050915100147 0
190.521659876591 0.396681754013891 0
188.54733086502 0.394322998461029 0
186.59251919198 0.391974741784421 0
184.657049841383 0.389637075215999 0
182.740749021661 0.387310083831626 0
180.843444160811 0.384993851194593 0
178.964963897835 0.382688460538517 0
177.105138082308 0.380393992163387 0
175.263797785719 0.3781105194892 0
173.440775278237 0.375838120343928 0
171.635904048588 0.373576862767113 0
169.84901878697 0.37132681715764 0
168.079955382721 0.369088051428372 0
166.328550930791 0.366860627955378 0
164.59464372375 0.364644608416015 0
162.878073245463 0.362440053257842 0
161.178680177255 0.360247017342841 0
159.49630638827 0.358065555371691 0
157.830794929785 0.355895720556101 0
156.181990040712 0.35373756060725 0
154.549737135003 0.351591124137965 0
152.933882801249 0.349456456331849 0
151.334274801549 0.347333599147284 0
149.750762067024 0.345222592497596 0
148.183194688787 0.343123475949122 0
146.631423918345 0.34103628523832 0
145.095302168773 0.338961051891283 0
143.574682996492 0.336897810541157 0
142.069421107242 0.334846589831598 0
140.579372353049 0.332807415727081 0
139.104393722439 0.33078031412626 0
137.644343332865 0.328765310071183 0
136.199080437418 0.326762422121382 0
134.768465409169 0.324771671100896 0
133.352359739145 0.322793074791218 0
131.950626037524 0.320826646569171 0
130.56312802093 0.318872400986391 0
129.189730506588 0.316930351083706 0
127.830299418929 0.315000503219818 0
126.484701770755 0.313082867528505 0
125.152805668069 0.311177448168794 0
123.83448029379 0.309284252136245 0
122.529595916639 0.307403278675651 0
121.238023870875 0.305534531610422 0
119.959636563736 0.303678007571898 0
118.694307460715 0.301833705482173 0
117.441911086264 0.300001619918134 0
116.202323011653 0.298181746723144 0
114.975419859875 0.296374075486382 0
113.761079283693 0.29457860150268 0
112.55917998174 0.2927953087504 0
111.369601667043 0.291024191331226 0
110.192225086097 0.289265230590033 0
109.026931994881 0.287518414717981 0
107.873605162735 0.285783726032877 0
106.732128364233 0.284061146483903 0
105.60238637027 0.282350658085739 0
104.484264946052 0.280652239678914 0
103.377650843946 0.278965869349251 0
102.282431795795 0.277291524736553 0
101.198496507995 0.275629181726573 0
100.125734657059 0.273978814205617 0
99.0640368824737 0.272340395390238 0
98.0132947778294 0.270713898755523 0
96.9734008935828 0.269099292187276 0
95.9442487188565 0.267496548557362 0
94.925732683057 0.265905635778648 0
93.9177481480892 0.264326521545906 0
92.9201914039944 0.262759171596252 0
91.9329596571378 0.261203553636185 0
90.9559510329539 0.25965962973276 0
89.9890645624925 0.258127364831115 0
89.0322001780759 0.256606722019316 0
88.0852587062251 0.255097664000405 0
87.1481418673566 0.253600149413716 0
86.2207522631562 0.252114139547244 0
85.3029933728868 0.250639593530826 0
84.3947695478548 0.24917646934217 0
83.4959860048084 0.24772472441584 0
82.6065488174401 0.246284316772749 0
81.7263649157531 0.244855200568599 0
80.8553420736666 0.243437332816499 0
79.993388907845 0.242030667001806 0
79.1404148680662 0.240635157977583 0
78.2963302354534 0.239250757399242 0
77.4610461092362 0.23787742053229 0
76.6344744116134 0.236515095507708 0
75.8165278687048 0.235163737649134 0
75.0071200157125 0.233823294967523 0
74.2061651841981 0.232493718965128 0
73.4135784998971 0.231174958268716 0
72.6292758732872 0.229866963119257 0
71.8531739960751 0.228569681733669 0
71.0851903356911 0.227283061546762 0
70.3252431280739 0.226007050325385 0
69.5732513697851 0.224741596681681 0
68.8291348160973 0.223486646235265 0
68.0928139744712 0.222242144574596 0
67.3642100956972 0.221008038870498 0
66.6432451711366 0.219784273891314 0
65.9298419233837 0.218570796410656 0
68.126877002422 0.217641426149456 0.00099949999999982
71.8165940793585 0.216999642704896 0.00299549999999993
84.3067789655695 0.217476682902915 0.00895949999999979
125.383246069666 0.221587412558834 0.0276080000000001
195.048997942959 0.229413285750354 0.0582
365.797066991672 0.250442390578993 0.128478
696.711572345128 0.293293567587271 0.2472395
1287.88992386091 0.37402918186088 0.4027595
2034.06209266437 0.482462421935521 0.4950995
2757.86088347866 0.594653352384555 0.4723875
3288.49423077536 0.681934692031085 0.3833555
3740.37483214609 0.759914890024642 0.2570955
3995.33964853689 0.806702630253109 0.162158
4152.81106102437 0.837560975231436 0.0922955000000001
4222.73508942167 0.853471908176135 0.054432
4251.19466839876 0.862198848444117 0.0334220000000001
4266.41413619221 0.868648150055354 0.017838
4258.03197321637 0.87089807735803 0.0129154999999999
4243.24563423573 0.871999357234499 0.0109394999999999
4232.6247564947 0.873860960042186 0.0069754999999998
4219.84988725732 0.875337577299821 0.003992
4204.95513604958 0.876429319391736 0.00199799999999994
4187.97457284822 0.877136477704208 0.00099949999999982
4151.97858957872 0.877840606476577 0
4132.98777119585 0.8781607656832 0
4114.02533066811 0.878478191469077 0
4095.09143284165 0.878792856706603 0
4076.18624337762 0.879104739563347 0
4057.30992904206 0.879413810642533 0
4038.46265729882 0.879720050651632 0
4019.64459667122 0.880023430902648 0
4000.85591642854 0.880323930424498 0
3982.09678696905 0.880621518289645 0
3963.36737953495 0.880916170545756 0
3944.66786618567 0.881207863664523 0
3925.99842008256 0.881496566628443 0
3907.35921503844 0.881782259572782 0
3888.75042603387 0.882064909253264 0
3870.17222886193 0.882344491139109 0
3851.62480015136 0.882620979818123 0
3833.10831752432 0.882894345561778 0
3814.6229594554 0.88316456189924 0
3796.16890533695 0.883431600373162 0
3777.74633533417 0.883695435868781 0
3759.35543087082 0.883956030575858 0
3740.99637365265 0.884213371145957 0
3722.66934674257 0.884467416540979 0
3704.37453398362 0.884718139993978 0
3686.11212003754 0.884965513373668 0
3667.88229040333 0.885209507676494 0
3649.68523154387 0.885450090258967 0
3631.52113056445 0.885687236243564 0
3613.39017569952 0.885920907912429 0
3595.29255585707 0.886151078703841 0
3577.2284608102 0.886377716718536 0
3559.19808109888 0.886600792091532 0
3541.20160829085 0.88682026780282 0
3523.23923459157 0.887036116294237 0
3505.31115299017 0.887248305777276 0
3487.41755729332 0.887456803072539 0
3469.5586422891 0.887661570253664 0
3451.73460334341 0.88786257917766 0
3433.94563656091 0.888059797025662 0
3416.19193899233 0.888253185071369 0
3398.4737082939 0.888442712730307 0
3380.79114291073 0.888628344104742 0
3363.14444210621 0.888810041906006 0
3345.53380579699 0.888987772448577 0
3327.95943449599 0.889161502872004 0
3310.42152957558 0.889331192856945 0
3292.92029301728 0.889496807847354 0
3275.4559275026 0.889658310240669 0
3258.02863631115 0.889815664350424 0
3240.63862351645 0.889968828679512 0
3223.28609367215 0.890117769105221 0
3205.97125202672 0.890262445172068 0
3188.69430442097 0.890402818292467 0
3171.45545724971 0.890538850072093 0
3154.25491752307 0.89067049969669 0
3137.09289278726 0.890797727572218 0
3119.96959118587 0.890920491642441 0
3102.88522125479 0.891038754336646 0
3085.83999228876 0.891152467583155 0
3068.83411367065 0.891261599986599 0
3051.86779559799 0.891366100153716 0
3034.9412486957 0.89146592587785 0
3018.05468389518 0.891561037179984 0
3001.20831253065 0.891651390560163 0
2984.40234637357 0.891736940590664 0
2967.63699764926 0.891817640354261 0
2950.91247889347 0.89189344567173 0
2934.22900282705 0.891964314640997 0
2917.58678262703 0.892030197050593 0
2900.9860316832 0.892091048048575 0
2884.42696370957 0.892146818668121 0
2867.90979273342 0.892197459055969 0
2851.43473280108 0.892242926078554 0
2835.00199827396 0.892283167458793 0
2818.61180357275 0.892318136573971 0
2802.26436341232 0.892347779214218 0
2785.95989254695 0.892372046769764 0
2769.69860581384 0.892390888174901 0
2753.48071799327 0.89240425486261 0
2737.30644403751 0.892412090700083 0
2721.17599890872 0.892414342592111 0
2705.08959754849 0.892410956891302 0
2689.04745469765 0.892401883509811 0
2673.04978521375 0.892387062202216 0
2657.09680367077 0.892366442292139 0
2641.18872456441 0.892339965983288 0
2625.32576220488 0.892307576942008 0
2609.50813068331 0.892269218254182 0
2593.73604387416 0.8922248313979 0
2578.00971532621 0.892174359337412 0
2562.32935839014 0.892117739870806 0
2546.69518598696 0.892054915685664 0
2531.10741060864 0.891985827854687 0
2515.56624449114 0.891910410891341 0
2500.07189926467 0.891828607545413 0
2484.6245862805 0.891740349577398 0
2469.22451614332 0.8916455803661 0
2453.87189896637 0.891544234296408 0
2438.56694428228 0.8914362465371 0
2423.3098611224 0.891321548160014 0
2408.10085777643 0.891200075368329 0
2392.94014170483 0.891071765128131 0
2377.82791973488 0.890936546869179 0
2362.76439792006 0.890794352234794 0
2347.74978148594 0.890645112570301 0
2332.7842747083 0.890488760930666 0
2317.86808111847 0.890325222374535 0
2303.0014031081 0.890154431742008 0
2288.18444222816 0.889976313043421 0
2273.41739898739 0.889790794298777 0
2258.70047281322 0.889597802719876 0
2244.03386194943 0.88939726661954 0
2229.41776360418 0.889189107806105 0
2214.8523736916 0.888973253888183 0
2200.33788699341 0.888749625500561 0
2185.87449688696 0.888518149540734 0
2171.46239547564 0.88827874684869 0
2157.10177356243 0.888031336953821 0
2142.7928204589 0.887775843213347 0
2128.53572400596 0.887512186258752 0
2114.33067060924 0.887240283479946 0
2100.17784510949 0.886960054195761 0
2086.0774307724 0.886671415913178 0
2072.02960910344 0.886374289910483 0
2058.0345601157 0.886068586757046 0
2044.09246202753 0.885754224512807 0
2030.20349119689 0.885431121253807 0
2031.14138945129 0.884943025822119 0.00099949999999982
2002.59079216826 0.884758463016623 0
1988.86222347836 0.884408614384308 0
1975.18746919026 0.88404967570366 0
1961.56669631983 0.883681555308137 0
1948.00006968641 0.883304169427623 0
1934.48775211373 0.882917425459697 0
1921.02990430963 0.88252123265228 0
1907.62668479013 0.882115500680396 0
1894.27824984355 0.881700138319296 0
1880.9847535505 0.881275051524122 0
1867.74634757578 0.880840151310479 0
1854.56318146576 0.88039533627676 0
1841.43540208848 0.879940522411807 0
1828.36315406031 0.879475608784136 0
1815.34657949184 0.879000501272155 0
1802.38581794426 0.878515105296744 0
1789.48100651309 0.87801932126249 0
1776.63227948116 0.877513060068953 0
1763.83976881997 0.876996212535565 0
1751.10360353145 0.876468691381796 0
1738.42391000964 0.875930394319501 0
1725.80081188802 0.875381222725431 0
1713.23442994027 0.874821079828676 0
1700.72488220094 0.874249862537287 0
1688.27228368652 0.873667476446309 0
1675.87674668465 0.873073814488593 0
1663.538380347 0.872468783341137 0
1651.25729094355 0.871852278357431 0
1639.03358166229 0.871224200950929 0
1626.86735271854 0.870584446719326 0
1614.7587011255 0.869932918697681 0
1602.70772076056 0.869269515924822 0
1590.71450244764 0.868594132701945 0
1578.77913379314 0.867906668452651 0
1566.90169911545 0.867207024174476 0
1555.08227948772 0.866495097931186 0
1543.32095273522 0.865770786672536 0
1531.61779335661 0.865033989441708 0
1519.97287247066 0.864284606457179 0
1508.38625787064 0.863522534683307 0
1496.8580139516 0.862747673181792 0
1485.38820167039 0.861959921870907 0
1473.97687853957 0.861159180166901 0
1462.62409857037 0.860345349257186 0
1451.32991236219 0.859518325804342 0
1451.54524740601 0.858565247154823 0.00099949999999982
1428.92173779014 0.857824633790781 0
1417.80357869332 0.856957449650819 0
1406.74418021371 0.856076679721409 0
1407.1578081236 0.85507154076347 0.00099949999999982
1396.16685617268 0.854164294188881 0.00099949999999982
1385.6592396566 0.853133921118413 0.00199799999999994
1374.79534660988 0.852199875043291 0.00199799999999994
1363.99017316083 0.851251801351127 0.00199799999999994
1353.24373758673 0.850289601730395 0.00199799999999994
1342.55605462567 0.849313189047503 0.00199799999999994
1332.83002853964 0.848111023699995 0.003992
1309.92165717307 0.847528675733255 0
1299.45071286934 0.846506902466466 0
1289.03868957714 0.845470513326063 0
1278.68557972377 0.84441942734673 0
1268.39137214867 0.843353552029801 0
1258.15605192253 0.842272805023347 0
1247.97960038535 0.841177103364856 0
1237.86199518499 0.840066363482625 0
1227.80321022004 0.838940506242036 0
1217.8032157314 0.837799449328789 0
1207.86197818128 0.836643118506051 0
1197.97946042975 0.835471432005761 0
1188.15562147671 0.834284323853464 0
1178.39041677309 0.83308171341971 0
1168.68379795135 0.831863536918459 0
1159.03571303719 0.830629721359923 0
1149.44610642134 0.829380197664018 0
1139.91491874782 0.828114905644038 0
1130.44208704396 0.826833780576234 0
1121.02754473003 0.825536759972786 0
1111.67122153783 0.824223789051388 0
1102.37304363281 0.822894809099867 0
1093.13293362024 0.821549764205858 0
1083.95081049166 0.820188605006053 0
1074.82658965868 0.818811283710655 0
1065.76018303069 0.817417751481137 0
1056.75149901128 0.816007963411897 0
1047.80044251066 0.814581877719095 0
1038.90691490356 0.813139459336415 0
1030.07081417409 0.811680668310457 0
1021.29203484686 0.810205473298081 0
1012.57046808892 0.808713840865483 0
1003.90600164522 0.807205746290877 0
995.298519955534 0.805681161944121 0
986.747904086863 0.804140069448168 0
978.254031844078 0.802582448067017 0
969.816777825653 0.801008278277868 0
961.436013294543 0.799417554522748 0
953.111606396333 0.797810261713846 0
944.843422065934 0.796186396550365 0
936.631322120158 0.794545954882325 0
928.475165266215 0.792888937613158 0
920.374807111999 0.791215350760474 0
912.330100289741 0.789525197350098 0
904.340894422825 0.787818488745412 0
896.407036115391 0.786095243301672 0
888.528369124271 0.784355472903534 0
880.704734287626 0.78259920101433 0
872.935969618644 0.780826450511716 0
865.221910256624 0.779037254601289 0
857.562388614654 0.777231641847274 0
849.957234395071 0.775409646253458 0
842.406274591076 0.773571308536019 0
834.90933351791 0.771716673963915 0
827.466232906827 0.769845787340486 0
820.076791952362 0.767958696675239 0
812.740827245495 0.766055462700798 0
805.458152960692 0.764136138076476 0
798.228580822829 0.762200785463735 0
791.051920157021 0.760249470801974 0
783.92797793363 0.758282263732348 0
776.856558792805 0.756299239414432 0
769.837465146666 0.754300471789242 0
762.870497142559 0.752286045719666 0
755.955452790678 0.750256042592327 0
749.092127948812 0.748210552933208 0
742.280316408633 0.746149667380778 0
735.51980989231 0.744073484814408 0
728.810398138874 0.741982104186533 0
722.151868954472 0.739875627736781 0
715.544008187616 0.73775416813421 0
708.986599885219 0.735617831368896 0
702.479426262916 0.733466734285512 0
696.022267729115 0.731300999663817 0
689.614903024371 0.729120744839377 0
683.257109179753 0.726926099370517 0
676.948661591797 0.72471719364291 0
670.689334095141 0.722494158918486 0
664.478898942572 0.720257136733484 0
658.317126947719 0.718006262214155 0
652.20378742645 0.715741684744391 0
646.138648295281 0.713463551757611 0
640.121476129618 0.711172012707616 0
634.152036208181 0.708867220439096 0
635.994460190077 0.706502705900769 0.00099949999999982
631.923016075237 0.704129154910342 0.00199799999999994
624.210161910143 0.701833810629073 0.00099949999999982
618.387488646854 0.699479986518011 0.00099949999999982
605.023014846402 0.697154515865555 0
599.334885848779 0.694773682275986 0
593.692813205876 0.692380775414374 0
588.096553236075 0.689975975623479 0
582.54586136617 0.687559463074242 0
577.040492117241 0.685131427506019 0
571.5801992001 0.682692055215215 0
566.164735523076 0.680241539335344 0
560.793853238241 0.677780075205697 0
555.467303796992 0.675307859067688 0
550.184837980015 0.67282509108439 0
544.94620593467 0.670331974355967 0
539.751157239357 0.667828711362175 0
534.599440911573 0.665315510974328 0
529.490805458189 0.662792583025064 0
530.27756005546 0.660279112618429 0.00099949999999982
526.005559464963 0.657760844686038 0.00199799999999994
520.199496696985 0.655192967891386 0.00099949999999982
515.222994189024 0.652636005682528 0.00099949999999982
510.288511534523 0.650070411709689 0.00099949999999982
505.395795675861 0.647496403078425 0.00099949999999982
494.928732866484 0.644884896051511 0
490.155529144868 0.642291955873405 0
485.42312710452 0.639691257763216 0
480.731272245829 0.637083037078705 0
476.079709997168 0.634467519311942 0
471.468185726093 0.631844934517106 0
466.89644475462 0.629215516723879 0
462.36423239526 0.626579500830635 0
457.871294003838 0.623937119904198 0
453.417375021751 0.621288606475391 0
454.539666334241 0.618675354902693 0.00099949999999982
452.377476126866 0.616104319547069 0.00299549999999993
448.012625231526 0.613447438527606 0.00299549999999993
444.814710028671 0.610832222330824 0.003992
445.053482657075 0.608363554694135 0.00796799999999998
443.087301502938 0.60580824242855 0.0099499999999999
435.494386148513 0.602994428472739 0.0069754999999998
433.606692011545 0.600434722441351 0.00895949999999979
434.045454754014 0.597994150348282 0.0129154999999999
427.696056983611 0.595218590178412 0.0109394999999999
419.085156288956 0.592310765701148 0.0069754999999998
416.213321806051 0.589689602899848 0.00796799999999998
411.08854395401 0.586943265674631 0.0069754999999998
403.695607570686 0.584059338104131 0.003992
400.925292316727 0.58142634496923 0.00498749999999992
393.583907900748 0.578521264659197 0.00199799999999994
392.035109033396 0.575951993374688 0.003992
392.845131741051 0.573536136345243 0.00796799999999998
398.344830544687 0.571439669057471 0.0158720000000001
389.99517785336 0.568458919705412 0.0119279999999999
387.469290088346 0.565851462078802 0.0129154999999999
381.489931568725 0.563006732185616 0.0109394999999999
386.024756784389 0.560893559117679 0.017838
378.952703801183 0.557970252748929 0.0148874999999999
370.729236439378 0.554947190626181 0.0109394999999999
369.543459766308 0.552431916865778 0.0129154999999999
368.39945298963 0.549927010746379 0.0148874999999999
362.599974965371 0.547065775776791 0.0129154999999999
355.646650386416 0.54410272521776 0.0099499999999999
356.953027845503 0.541792235922254 0.0139020000000001
371.279718750151 0.540581335846854 0.0285795
369.174553486597 0.538050337577049 0.02955
376.560882243798 0.536346331738825 0.0382395
369.811330098695 0.533434971841854 0.0353520000000001
370.188713768774 0.531149598957196 0.0382395
364.675192690228 0.528339900021225 0.0363154999999999
371.060439658521 0.526625594187336 0.0439874999999998
365.613914385665 0.523830954218137 0.0420754999999999
364.949662090712 0.521486226214158 0.0439874999999998
382.197451156904 0.520905930553961 0.0600780000000001
398.339842287852 0.520311706143569 0.0749580000000001
390.679535232651 0.517365015530052 0.0712620000000002
403.349861579664 0.516510573593878 0.0832154999999999
413.692327013806 0.515479322575618 0.0931980000000001
468.38049309508 0.519360165302656 0.135342
535.169223213893 0.52501347748759 0.183192
560.116996175209 0.526172223997593 0.2012355
603.066719869217 0.529653444361233 0.2298875
649.625102616478 0.533853978949515 0.259182
736.884353898085 0.543651140502542 0.3084195
815.639353059997 0.552998895370672 0.3481995
944.411254475736 0.570108255382106 0.4027595
1109.69168900628 0.594095072846149 0.455
1240.69610012572 0.61447493888672 0.4825155
1437.28961671385 0.647393411961147 0.499838
1684.22948924783 0.69225118480325 0.4809875
1855.33691586566 0.726090343868767 0.440142
2020.71215932042 0.760908905650564 0.377982
2158.02059322343 0.791787459882844 0.3078
2243.2385888039 0.812725087663533 0.2528955
2293.50547600061 0.826588399760651 0.2134755
2363.43950844836 0.845369269350169 0.1563795
2390.99646975872 0.854860929863474 0.1258875
2422.41893659753 0.865492239855137 0.0904875000000001
2454.21690567788 0.876476144091259 0.0525420000000001
2457.54139582342 0.880821159870022 0.0372964999999998
2458.37005076818 0.884623266195013 0.023734
2446.36544174941 0.885259113422685 0.0207894999999999
2434.58290984967 0.885971534094767 0.0178465
2423.63658517363 0.886863491407028 0.0139020000000001
2408.57583174257 0.886745116959645 0.0139020000000001
2398.92141255548 0.887976517851502 0.00895949999999979
2386.02198113083 0.888385207281587 0.0069754999999998
2375.24421513853 0.889328147566343 0.00299549999999993
2362.33684772258 0.88972017122725 0.00099949999999982
2347.35505880532 0.889562454145779 0.00099949999999982
2332.42223441437 0.889397560745557 0.00099949999999982
2303.71894356282 0.889495472696463 0
2303.19208409104 0.889164231198197 0.00099949999999982
2274.18071601385 0.889128453236067 0
2259.48369801008 0.888933742954962 0
2244.83689736768 0.888731489439299 0
2230.24050958245 0.888521621316515 0
2215.69472904495 0.888304060787433 0
2201.19974887845 0.888078732965405 0
2186.75576096073 0.887845560248856 0
2172.36295580708 0.88760446659161 0
2158.02152256383 0.887355374096245 0
2143.73164899667 0.88709820313997 0
2129.49352148121 0.886832872276491 0
2115.30732468377 0.886559308043055 0
2101.17324194887 0.886277422632797 0
2087.09145487938 0.885987139423708 0
2073.062143603 0.885688371177232 0
2059.08548645914 0.885381038544472 0
2045.16166008987 0.885065057151707 0
2031.2908394449 0.884740340296467 0
2017.47319760057 0.884406805020781 0
2003.70890580809 0.884064364667232 0
1989.99813337147 0.883712934459184 0
1976.3410477366 0.883352424530116 0
1962.73781430136 0.882982749170063 0
1949.18859647627 0.882603818525573 0
1935.69355563404 0.882215542272736 0
1922.25285097914 0.881817832374374 0
1908.86663955336 0.881410598512648 0
1895.53507625522 0.880993747576246 0
1882.2583136185 0.880567191979647 0
1869.03650199216 0.880130835854402 0
1855.86978941264 0.879684585632247 0
1842.75832144218 0.879228351366417 0
1844.13444228146 0.878600329789227 0.00099949999999982
1816.70646275428 0.87828572071329 0
1803.76155754458 0.877798967060245 0
1790.87245483409 0.877301845410444 0
1778.0392877519 0.876794262173098 0
1765.26218674846 0.876276122848689 0
1752.54127972744 0.875747326196416 0
1739.87669171149 0.875207781370348 0
1727.26854513436 0.87465738491799 0
1714.71695963069 0.874096039294816 0
1702.22205193955 0.873523648826228 0
1689.78393605979 0.872940110222851 0
1677.40272296514 0.872345329275058 0
1665.07852078294 0.871739203318975 0
1652.81143459686 0.87112163562131 0
1640.60156661173 0.870492521472163 0
1628.44901589014 0.869851764850044 0
1616.35387843945 0.869199264888785 0
1604.31624720335 0.868534919577498 0
1592.33621199981 0.867858627947272 0
1580.41385941583 0.867170291930782 0
1568.54927285988 0.866469810097433 0
1556.74253252623 0.865757081215409 0
1544.9937153589 0.865032004350773 0
1533.30289501861 0.86429447881783 0
1521.67014178648 0.86354440693485 0
1510.09552269384 0.862781684605418 0
1498.57910136328 0.862006213491873 0
1498.9718118126 0.861102226624269 0.00099949999999982
1475.72541108872 0.860416933614765 0
1464.38390847945 0.85960262533958 0
1453.10082387822 0.85877517168469 0
1441.87620380688 0.857934469288809 0
1430.71009112992 0.857080426931764 0
1419.602525237 0.85621294500787 0
1408.55354201216 0.855331924953682 0
1397.56317378621 0.854437270142256 0
1399.11589219931 0.853387357106676 0.00099949999999982
1375.76233328947 0.852607015926882 0
1364.94794667116 0.851670896541195 0
1354.192268377 0.850720762352847 0
1354.32117224281 0.849647421434358 0.00099949999999982
1332.86109417107 0.848778459459534 0
1322.28158988958 0.84778574191549 0
1311.76082924921 0.84677864674493 0
1301.29881197755 0.84575708364555 0
1290.89553405661 0.844720968658018 0
1280.55098783774 0.843670213081843 0
1270.26516196902 0.842604732842743 0
1260.0380415001 0.841524439666094 0
1249.86960772543 0.840429254472237 0
1239.75983820706 0.839319098496061 0
1229.70870692461 0.838193886648367 0
1231.22749821768 0.836796562788233 0.00199849999999979
1224.30971005205 0.83513338124544 0.00598650000000001
1217.63167763496 0.833587402132063 0.00896949999999985
1214.02628782212 0.831410439036232 0.0168914999999999
1206.61592466429 0.83070993609315 0.0129304999999998
1187.10706079277 0.830511298168898 0.00498949999999987
1177.4476241685 0.829284969474027 0.00498949999999987
1151.60370245421 0.828667041067544 0
1142.07733574652 0.827403347106086 0
1132.60914624579 0.826123895845125 0
1123.19906778691 0.824828627207417 0
1113.84703065159 0.823517481161583 0
1104.55296148227 0.822190405793296 0
1095.31678338104 0.820847346656849 0
1086.13841595362 0.81948824996168 0
1077.01777520705 0.818113071534784 0
1067.95477370145 0.81672176167163 0
1058.94932044406 0.815314280853018 0
1050.00132104085 0.813890584111163 0
1041.11067765115 0.812450633196161 0
1032.27728898252 0.810994394341572 0
1033.22215033803 0.80943439835828 0.00099949999999982
1024.45355629068 0.807947005955339 0.00099949999999982
1006.1260268197 0.806528754326977 0
997.520534362974 0.805007074366683 0
988.971739873773 0.803468966023023 0
980.479522041612 0.801914416804461 0
972.043756326396 0.800343410976844 0
963.664315053407 0.798755931396862 0
955.341067319517 0.797151972541065 0
947.073879078767 0.795531528428012 0
938.86261317474 0.793894596303356 0
930.707129424792 0.792241173013097 0
922.607284534536 0.790571267209098 0
914.562932179042 0.788884887688646 0
906.57392315511 0.787182038051802 0
898.640105245557 0.785462737832556 0
890.761323355096 0.783727002775484 0
882.937419511926 0.781974854749424 0
875.168232912916 0.780206318614233 0
867.453599991754 0.77842142048175 0
859.793354423407 0.776620192658374 0
852.187327165003 0.774802670970052 0
844.63534645768 0.772968897944072 0
837.137237975433 0.771118911155242 0
829.692824776171 0.769252758959353 0
822.301927361545 0.767370491969031 0
814.964363725448 0.765472163968029 0
807.679949407618 0.763557831499368 0
800.448497484039 0.761627559222447 0
793.269818722073 0.759681406062315 0
786.143721450697 0.757719449407032 0
779.070011809355 0.755741752817826 0
772.048493599911 0.75374840016515 0
765.078968471296 0.751739466868419 0
758.161235852786 0.749715041901867 0
751.295093090258 0.747675209868773 0
744.480335436719 0.745620063964834 0
737.716756165946 0.743549694819187 0
731.004146492102 0.74146420835138 0
724.34229570393 0.739363706075269 0
717.730991219035 0.737248292291845 0
711.170018591962 0.735118078495315 0
704.659161542481 0.732973181579267 0
698.198202088755 0.730813713576583 0
691.78692046524 0.728639802596458 0
685.425095278113 0.726451569605443 0
679.11250347924 0.724249146227513 0
672.848920465267 0.722032662269765 0
666.634120066205 0.719802256831653 0
660.467874635334 0.71755806798307 0
654.349955081212 0.715300238585947 0
648.280130896475 0.713028916656032 0
642.258170232488 0.710744250467761 0
636.283839935545 0.708446392505036 0
630.356905562889 0.70613550166514 0
624.477131436803 0.703811739138624 0
625.615392871085 0.701458099876607 0.00099949999999982
619.787676151402 0.69911151775632 0.00099949999999982
607.122773801989 0.696766663129459 0
601.429225895975 0.694393079451256 0
595.781643277648 0.692007470954841 0
590.179783834896 0.689610017806925 0
584.623404567743 0.687200897776733 0
579.112261573808 0.684780298140904 0
573.646110117029 0.682348405870968 0
568.224704683755 0.679905408906322 0
562.847798980131 0.677451503198446 0
557.515145995702 0.67498688464383 0
552.226498072077 0.67251174819217 0
546.98160690733 0.670026295704848 0
541.780223599795 0.667530731030341 0
536.622098701223 0.665025258647481 0
531.506982245568 0.662510086638523 0
526.434623810786 0.659985422281434 0
521.404772519954 0.657451479842419 0
516.417177089537 0.654908474368989 0
511.471585895984 0.652356619002686 0
506.567746988997 0.649796131943544 0
501.705408125049 0.647227233682014 0
496.884316803234 0.644650146559443 0
492.104220322766 0.642065091582966 0
487.364865795538 0.639472294516209 0
482.666000205041 0.636871979246766 0
478.007370412661 0.634264375086637 0
473.388723194572 0.631649712360942 0
468.809805310169 0.62902821758529 0
464.270363489764 0.626400125073154 0
459.77014450188 0.623765665168838 0
455.308895158325 0.621125073262509 0
450.886362359759 0.618478583648812 0
446.50229313982 0.615826429486468 0
442.156434683223 0.613168846597341 0
437.848534344285 0.61050607333832 0
433.578339703044 0.607838344571047 0
429.345598560892 0.605165900978526 0
425.15005900073 0.6024889787477 0
420.991469395407 0.599807817591655 0
416.869578452811 0.597122654715897 0
419.127143663585 0.594444731038429 0.00099949999999982
417.304897548545 0.591767849501041 0.00199799999999994
415.52437414932 0.589092264454217 0.00299549999999993
409.258011811106 0.586385354007228 0.00199799999999994
396.813914254722 0.583653464664919 0
392.906852006602 0.580949321272084 0
389.03474146335 0.578242848396011 0
385.197334873735 0.575534284390655 0
381.394385044902 0.572823866196756 0
377.625645366193 0.570111830072576 0
373.890869816119 0.567398414481758 0
370.189813010708 0.564683852497572 0
366.52223019145 0.561968382558991 0
362.887877283304 0.559252235567051 0
363.437933344662 0.556617878136653 0.00099949999999982
359.839887844958 0.553904081416356 0.00099949999999982
357.381810609144 0.551362380282882 0.00299549999999993
354.41083136348 0.548742864162649 0.003992
353.148311154093 0.54639887098861 0.00796799999999998
351.937147235311 0.544076054677038 0.0119279999999999
347.413647032262 0.54120972428096 0.0099499999999999
344.036039695787 0.538526610341255 0.0099499999999999
344.072109357676 0.536431865741341 0.0158720000000001
341.904986316443 0.533969629416683 0.017838
347.147790892653 0.53284967835984 0.0324555
347.938123270309 0.530975735404103 0.0392000000000001
355.055994890814 0.530323788322986 0.0563180000000001
358.275067111044 0.529004972839354 0.0666195000000001
362.708332115634 0.527973169044473 0.078638
372.378913047056 0.528055751715358 0.098592
381.573105266468 0.528151444562039 0.1171875
396.613526422487 0.529591735275791 0.143832
404.260882247779 0.529595627828009 0.158862
436.224496602046 0.535116360790391 0.206622
463.684291078972 0.540016063723994 0.245102
496.992175544536 0.546671511796296 0.287448
525.702077295586 0.552621649004855 0.321198
595.419424595998 0.569609715306596 0.3881355
647.615229327777 0.583070700313888 0.428558
717.958433457595 0.602604573270232 0.4684995
776.856598179661 0.620007830285519 0.4897755
844.320164061193 0.641142717403099 0.4998195
908.688875569342 0.662541393043101 0.4948995
984.59619996237 0.689151750308329 0.4704755
1051.93059335088 0.714288949492392 0.430808
1130.85828665711 0.74520789228451 0.362712
1181.49599892675 0.766846028762738 0.302808
1225.98317829824 0.787005202567759 0.2386355
1255.68646397567 0.801910907904231 0.1855755
1266.14523034901 0.809245213861197 0.1563795
1281.54067696167 0.818891993465917 0.1171875
1290.5371531638 0.82604641843232 0.08595
1301.74681786302 0.834373772850686 0.0487500000000001
1299.45330399838 0.836884950503125 0.0343875
1294.95022703672 0.838442255257094 0.023712
1288.31333882874 0.83904544240796 0.0168554999999999
1282.64961448838 0.840092376468051 0.00796799999999998
1274.42181910919 0.839953908686756 0.003992
1265.20843636892 0.839331921984534 0.00199799999999994
1254.55684229362 0.837998357458815 0.00299549999999993
1235.85485663871 0.837574405243081 0
1225.85183530978 0.836440376179941 0
1215.90715472494 0.835291256660038 0
1206.02077922434 0.834126971094633 0
1196.19266950466 0.832947447551597 0
1186.4227826464 0.831752614647082 0
1176.71107211636 0.830542402990143 0
1167.05748778072 0.829316744720513 0
1157.46197588726 0.828075575357121 0
1147.92447915082 0.826818828095458 0
1138.44493664458 0.82554644491251 0
1129.02328386581 0.824258366876556 0
1119.65945287498 0.822954529792652 0
1110.35337202839 0.821634888075698 0
1101.10496625623 0.820299383037735 0
1091.91415700786 0.818947962338655 0
1082.78086212887 0.817580584477189 0
1073.70499610604 0.816197196688564 0
1064.68646992363 0.814797758515417 0
1055.72519110668 0.813382230701831 0
1046.8210638402 0.811950570433191 0
1037.97398887015 0.810502745082865 0
1029.183863542 0.809038723843097 0
1020.45058198888 0.807558468039418 0
1011.77403487508 0.80606195994647 0
1003.15410966147 0.804549169178778 0
1004.44103260664 0.802926074630865 0.00099949999999982
997.176229229748 0.801289321794191 0.00199799999999994
987.388462097374 0.799822602469114 0.00099949999999982
969.250580598931 0.798337132471351 0
960.911880862617 0.796742694561934 0
952.629060275802 0.795131888158285 0
944.401984008531 0.793504713242352 0
936.230514165845 0.79186117031967 0
928.114509889323 0.790201258209694 0
920.053827285705 0.788524986523816 0
912.048319542351 0.786832362352005 0
904.097836860324 0.78512340363982 0
896.202226646631 0.783398120149849 0
888.36133340774 0.781656535642693 0
880.574998778173 0.779898678147887 0
872.843061738609 0.77812456537637 0
865.16535844008 0.776334234906003 0
857.541722382262 0.774527717121046 0
849.971984384731 0.772705051233522 0
842.455972634005 0.770866279516198 0
834.993512768594 0.769011444232605 0
827.584427876117 0.767140594733456 0
820.228538529943 0.765253784407814 0
812.925662858943 0.763351067975737 0
805.675616563005 0.761432505998928 0
798.478212962184 0.759498162162621 0
791.333263065508 0.757548101577868 0
792.943096433975 0.755510435744975 0.00099949999999982
787.469908048149 0.753460529674249 0.00199799999999994
782.058306218489 0.751398511000083 0.00299549999999993
773.467227554651 0.749460283721153 0.00199799999999994
764.918204852975 0.747503656244713 0.00099949999999982
758.038409881211 0.745462990417455 0.00099949999999982
751.209826661337 0.743407203190191 0.00099949999999982
742.839800099924 0.741320837468018 0.00099949999999982
729.386044496723 0.739312430440883 0
722.754533021856 0.737209793471935 0
716.173255384682 0.735092420287282 0
709.641997920425 0.732960429952883 0
703.160545241161 0.730813933606092 0
696.728680221424 0.728653051665084 0
690.346184061829 0.726477906298321 0
684.012836307944 0.724288625827146 0
677.728414961515 0.722085335396686 0
671.492696429306 0.719868173335842 0
665.30545565083 0.717637273001627 0
659.166466108384 0.715392774664083 0
653.075499838814 0.71313482546409 0
647.03232753284 0.710863570154798 0
641.036718550404 0.708579159833356 0
635.088440997081 0.706281745366814 0
629.187261699787 0.703971488265195 0
630.815168068937 0.701612944940647 0.00099949999999982
617.527417893609 0.699313950489178 0
611.766105511636 0.69696613876998 0
606.05094736503 0.694606139742631 0
600.381704744688 0.692234130341322 0
594.758138004622 0.689850281228421 0
589.180006532016 0.68745477427824 0
583.647068790587 0.685047794187635 0
578.159082446755 0.682629518395322 0
572.715804322432 0.680200137545974 0
567.316990469153 0.67775984104595 0
561.962396198337 0.675308822189021 0
556.651776139255 0.672847274651649 0
551.384884292019 0.670375392896464 0
546.16147401179 0.667893380748998 0
540.981298099893 0.665401437880136 0
535.844108811504 0.662899770192352 0
530.749657911074 0.660388583642135 0
525.697696706756 0.657868086785628 0
520.687976103721 0.65533848815282 0
515.720246608525 0.652800002617394 0
510.794258372746 0.650252846147203 0
505.909761257519 0.647697232748534 0
501.066504849927 0.64513338082056 0
496.264238494921 0.642561510981501 0
491.502711348602 0.639981842933913 0
486.781672375756 0.637394603152857 0
482.100870429227 0.634800013223231 0
477.460054261721 0.632198299193013 0
472.858972552641 0.629589689382216 0
468.297373958201 0.626974410839227 0
463.775007131238 0.624352693591439 0
459.29162075841 0.621724767968984 0
454.846963593628 0.619090864988946 0
450.440784499167 0.616451215007809 0
446.07283243132 0.613806056088161 0
441.742856543859 0.611155615764663 0
437.450606134958 0.608500135026568 0
433.195830756542 0.605839842941342 0
428.978280180101 0.603174978931911 0
424.797704463898 0.600505776677702 0
420.653853971391 0.597832471628151 0
416.546479379425 0.595155302606776 0
412.475331739772 0.592474502922214 0
408.440162456234 0.589790314115503 0
404.440723374535 0.587102967084081 0
400.476766748972 0.584412702471031 0
396.548045300919 0.58171975514554 0
392.654312229671 0.579024362058348 0
388.795321261133 0.576326755552372 0
384.970826624936 0.573627175669999 0
381.180583118637 0.57092585483207 0
377.42434612601 0.568223025597876 0
373.701871603364 0.565518926357753 0
370.012916141126 0.562813787685452 0
366.357236980582 0.560107840125246 0
362.734592004289 0.557401318984 0
359.144739794682 0.554694451615758 0
355.587439614964 0.551987471670768 0
352.062451485102 0.549280601086735 0
348.56953612425 0.546574075211614 0
345.108455039742 0.543868114806949 0
341.678970513513 0.541162945392432 0
342.178631028256 0.538548642655079 0.00099949999999982
334.915287256962 0.535757039688871 0
331.5791608226 0.533055588964237 0
328.273688245287 0.530355815889074 0
324.998635934753 0.527657941063749 0
321.753771176219 0.524962181076488 0
318.538862151273 0.522268749652846 0
315.353677931555 0.519577863168507 0
312.197988521671 0.516889730286345 0
309.071564861097 0.514204560294084 0
305.974178826672 0.5115225629558 0
302.90560325855 0.508843943391748 0
299.865611958164 0.506168907941456 0
296.853979718498 0.50349765705003 0
293.870482337038 0.500830388803594 0
290.914896597353 0.498167305829026 0
287.987000315033 0.495508600916696 0
285.086572333877 0.492854467877361 0
282.213392527699 0.490205100278139 0
279.367241823612 0.48756068643064 0
276.547902202832 0.484921414384381 0
273.755156721218 0.482287467250381 0
270.988789494879 0.479659031260482 0
268.248585736159 0.477036283842271 0
265.534331743527 0.474419404333832 0
262.845814924825 0.471808565955776 0
260.182823782546 0.469203944846512 0
257.545147931755 0.466605712127832 0
254.93257812613 0.464014031662386 0
252.344906231985 0.461429072797013 0
249.781925242203 0.458851000527232 0
247.243429303736 0.456279971844471 0
244.729213697644 0.453716147606803 0
242.239074867085 0.451159680298416 0
239.772810398909 0.448610725805647 0
237.330219047728 0.446069432403352 0
234.911100714765 0.443535952450064 0
232.515256486353 0.441010426640449 0
230.142488618933 0.438492997939472 0
227.792600538162 0.435983807891482 0
228.624704237893 0.433657733193261 0.00099949999999982
229.632870256608 0.431874888917356 0.00498749999999992
225.670789421299 0.429049364702686 0.00299549999999993
225.15320931446 0.426966547232095 0.00598449999999973
223.742615712088 0.424699743077105 0.00697849999999989
227.383216545479 0.423550011872801 0.0139085000000001
228.46092446643 0.421859006567272 0.0168554999999999
226.301556246619 0.419470457804481 0.0168554999999999
223.322344345202 0.416901822012296 0.0158720000000001
232.14461525031 0.417014919593716 0.0285795
243.551750192732 0.417785638827912 0.0439874999999998
265.13992957139 0.421006313642995 0.0703354999999999
286.805891483058 0.424392917694706 0.0958995
333.868558233438 0.434026944106323 0.1463595
382.682504782573 0.444462284386009 0.1950195
472.029896605776 0.465473517324065 0.2735355
580.62021227994 0.492391611188418 0.353118
713.205868498105 0.52698326205913 0.427038
868.477003719666 0.56958938476019 0.481182
1024.89062633689 0.614696791641318 0.4999955
1197.8829784884 0.667045087090147 0.47795
1349.45316428756 0.715342788434183 0.42
1473.90794334781 0.757092163233461 0.3432
1565.0516259701 0.789494735218796 0.267438
1634.10050260665 0.815550574484398 0.1965795
1668.60062062611 0.830551077851804 0.1513875
1698.25810505144 0.844235622059702 0.107502
1709.65583357559 0.851833681974239 0.0813874999999999
1719.05824101683 0.858871561699331 0.0563180000000001
1719.46490420727 0.862827234240392 0.041118
1711.12334591399 0.863693645883199 0.0363154999999999
1705.83571265216 0.865662351904646 0.0276080000000001
1698.51158709636 0.866653166819126 0.0227465
1686.26210898749 0.866081272547405 0.0227465
1681.94459889558 0.868158118213469 0.0139140000000001
1673.82595030831 0.869352123324333 0.00697849999999989
1662.32491482626 0.869015443052838 0.00598449999999995
1649.75340100199 0.868511812999028 0.00498749999999992
1639.7873830022 0.8687046685965 0.00199799999999994
1629.24080795997 0.867895383928629 0.00299649999999996
1618.61866836617 0.867784759649427 0.00099949999999982
1606.60417444633 0.867107994904362 0.00099949999999982
1581.14574675279 0.866574549273554 0
1569.29351321817 0.865872897200803 0
1557.49900038874 0.865159022458097 0
1545.76228446524 0.864432820895515 0
1534.08343827512 0.863694197078079 0
1522.46253139129 0.862943049655073 0
1510.89963001681 0.8621792811649 0
1499.39479709248 0.861402788695103 0
1487.94809211074 0.860613476436819 0
1476.5595712256 0.859811243141693 0
1465.22928713309 0.858995992050927 0
1453.95728905928 0.858167626396625 0
1442.74362285756 0.857326044584945 0
1431.58833082643 0.856471152648909 0
1420.49145182926 0.855602850944012 0
1409.45302118515 0.854721044441419 0
1398.4730706147 0.853825640474403 0
1387.55162836856 0.852916540408422 0
1376.68871911595 0.851993650698235 0
1365.88436393144 0.85105687854571 0
1355.13858031122 0.850106130587273 0
1344.45138217162 0.849141313794978 0
1333.82277974699 0.84816234043256 0
1323.25277972042 0.847169116985228 0
1312.74138511565 0.846161555724281 0
1302.2885952214 0.845139573427686 0
1291.8944058476 0.844103075013478 0
1281.55880906228 0.843051979298889 0
1271.2817933328 0.841986199096098 0
1261.06334341216 0.840905654095762 0
1250.90344038539 0.839810262939021 0
1240.80206176546 0.838699940629423 0
1230.75918132682 0.837574612262666 0
1220.77476916376 0.836434201586479 0
1210.84879181313 0.835278627511399 0
1200.98121209545 0.834107819201323 0
1191.17198921625 0.832921702369807 0
1181.4210787108 0.831720207794844 0
1171.72843251352 0.830503264659084 0
1162.0939988749 0.829270809073813 0
1152.5177225345 0.828022769918971 0
1142.99954451632 0.82675909014215 0
1133.53940233365 0.825479703807084 0
1124.13722990557 0.824184552493241 0
1114.79295755369 0.822873580967425 0
1105.50651206924 0.821546733171809 0
1096.27781668891 0.820203957666012 0
1087.10679113322 0.81884520408036 0
1077.99335163775 0.817470423602949 0
1068.93741094111 0.816079571735622 0
1059.93887834755 0.814672603846704 0
1050.9976597105 0.813249480135645 0
1042.11365740472 0.81181016658296 0
1033.28677050397 0.8103546220623 0
1024.51689460787 0.808882820643832 0
1015.80392207427 0.807394725866691 0
1007.14774182486 0.805890318302739 0
998.548239582737 0.804369567647604 0
990.005297704372 0.802832459377341 0
981.51879540146 0.80127896906298 0
973.088608604041 0.799709086385143 0
964.71461012182 0.798122795187281 0
956.396669513393 0.796520093516174 0
948.134653248505 0.794900973632168 0
939.928424789017 0.793265427420067 0
931.777844458256 0.791613461521182 0
923.682769558319 0.789945080027701 0
915.643054434922 0.788260288104859 0
907.658550428226 0.786559100406593 0
899.729106023892 0.784841526508139 0
891.854566793399 0.783107586454903 0
884.03477545043 0.781357302364772 0
876.269571912828 0.779590697999727 0
868.558793300961 0.777807803685655 0
860.902274001041 0.776008651443325 0
853.299845772325 0.77419327147015 0
845.751337635028 0.772361709489174 0
838.256576024811 0.770514005877176 0
830.815384827644 0.768650205013282 0
823.427585350597 0.766770360640934 0
816.092996446057 0.764874523436811 0
808.811434463084 0.76296275524377 0
801.582713413129 0.761035111291175 0
794.406644865208 0.75909166290778 0
787.283038121262 0.757132473928516 0
780.211700161125 0.755157620296661 0
773.192435733881 0.753167177596329 0
766.225047426759 0.75116122285913 0
759.309335624865 0.749139844312043 0
752.445098607039 0.74710312939194 0
745.632132619889 0.74505116651843 0
738.870231868952 0.742984052655775 0
732.159188593384 0.7409018857384 0
725.498793106514 0.738804767757881 0
718.888833789776 0.736692809240784 0
712.329097237129 0.73456611495286 0
712.49143268851 0.732370276654833 0.00099949999999982
705.987342470755 0.730216611641211 0.00099949999999982
692.953766723325 0.728100387119384 0
686.592715391509 0.725915943512166 0
680.280793736305 0.723717372906515 0
674.017778212367 0.721504805321207 0
667.803443732338 0.719278377329762 0
661.637563729401 0.71703822718529 0
655.519910189851 0.7147844978418 0
649.450253719081 0.712517333410568 0
643.428363561039 0.710236883999184 0
637.454007643376 0.707943303000964 0
631.526952626448 0.7056367466068 0
625.646963979437 0.703317370708924 0
619.813805940362 0.700985343644598 0
614.027241660071 0.698640825814643 0
608.287033181575 0.696283987813922 0
602.592941507419 0.693915000584326 0
596.94472661955 0.691534040716238 0
591.342147548998 0.689141284647564 0
585.784962417744 0.686736911710364 0
580.272928443552 0.684321108476588 0
574.805802030392 0.681894058540372 0
569.383338776055 0.679455952227882 0
564.005293524742 0.677006981162311 0
558.671420407584 0.674547339587051 0
553.381472882868 0.672077224297839 0
548.135203762315 0.66959683630049 0
542.932365302097 0.667106372493808 0
537.772709179709 0.664606039976789 0
532.655986537058 0.66209604769544 0
532.41165854379 0.659317992424985 0.00099949999999982
522.551511952632 0.65704849627319 0
517.562082408913 0.654510775776384 0
512.614586681446 0.651964239282309 0
507.708773923172 0.64940910358126 0
502.844393016642 0.646845584279631 0
498.02119256209 0.644273905301658 0
493.238920969025 0.641694284522106 0
488.497326438106 0.639106948811664 0
483.79615704137 0.636512120176159 0
479.135160740281 0.633910024282131 0
474.514085406812 0.631300889983883 0
469.932678862588 0.628684946608643 0
465.390688925456 0.626062422661149 0
460.887863432216 0.623433549149355 0
456.423950272654 0.620798557793051 0
451.998697406124 0.618157683524107 0
453.860698057421 0.615524872723173 0.00099949999999982
453.206110891235 0.612906873646147 0.00299549999999993
452.601617456281 0.610293090934226 0.00498749999999992
450.178241100164 0.607664239210415 0.00598199999999993
453.409848375644 0.605099871280769 0.0099499999999999
445.465765005241 0.602409731009007 0.00796799999999998
437.547007652487 0.599706903787771 0.00598199999999993
431.530175755117 0.597017817059399 0.00498749999999992
425.544084503167 0.594320605719001 0.003992
425.230905820479 0.591704650875909 0.00598199999999993
417.433731682851 0.588968439228837 0.003992
415.315436843953 0.586319867837581 0.00498749999999992
411.351386075358 0.583638111654979 0.00498749999999992
401.756550582249 0.580843980830819 0.00199799999999994
399.742855221164 0.578187145534643 0.00299549999999993
392.091788080468 0.575412865339912 0.00099949999999982
382.551659147094 0.572669415567148 0
378.77847579692 0.569963055629551 0
375.039225589755 0.567255294972369 0
371.333664036923 0.564546370231902 0
367.661547283212 0.561836515533779 0
364.022632126527 0.559125964485761 0
360.41667604781 0.556414948109399 0
356.843437223007 0.553703697993231 0
353.302674551787 0.55099244301589 0
349.794147670652 0.548281412110165 0
346.317616959489 0.545570835435193 0
342.872843575391 0.542860939002835 0
339.459589470527 0.540151947529711 0
336.077617393716 0.537444087526987 0
332.72669093806 0.534737578056387 0
329.406574517423 0.532032644692771 0
326.117033422725 0.529329503467141 0
322.857833792529 0.526628377975995 0
319.628742685069 0.523929478617997 0
316.429528040635 0.521233024845972 0
313.259958719597 0.518539229574931 0
310.119804525523 0.51584830197904 0
307.008836192692 0.51316045490758 0
303.926825421652 0.510475894608735 0
300.873544882638 0.507794827380385 0
297.848768222682 0.505117458722001 0
294.852270098814 0.502443987466049 0
291.883826166351 0.49977461547658 0
288.943213098958 0.497109540592946 0
286.030208589102 0.494448960871937 0
283.144591389133 0.491793065257836 0
280.286141281874 0.489142049428055 0
277.454639122307 0.486496099522513 0
274.649866829781 0.483855403306655 0
271.871607395301 0.481220146668007 0
269.119644896607 0.47859051165619 0
266.393764518742 0.475966674981939 0
263.693752523535 0.473348820160272 0
261.019396302981 0.470737117310346 0
258.370484359183 0.468131740641971 0
255.746806318814 0.465532860078357 0
253.148152937879 0.462940643495007 0
250.574316106183 0.460355256715728 0
248.025088858975 0.457776861606643 0
245.500265376229 0.455205619082803 0
242.999640996419 0.452641685343699 0
240.523012213863 0.450085215959456 0
238.070176684567 0.44753636363824 0
235.640933235925 0.444995277103014 0
233.235081862762 0.442462104587922 0
230.852423740536 0.439936989231567 0
228.49276121483 0.437420075312705 0
226.155897827317 0.434911498374716 0
223.841638300039 0.432411396347069 0
221.549788534762 0.429919905513912 0
219.280155631611 0.427437155096141 0
217.032547889953 0.424963271973643 0
214.806774790826 0.422498385879831 0
212.602647027044 0.420042615929597 0
210.419976481983 0.417596084996353 0
208.258576241287 0.41515891037108 0
206.118260595852 0.412731206115891 0
203.998845037831 0.410313085042878 0
201.900146252675 0.407904659897105 0
199.821982142375 0.405506034053303 0
197.764171807845 0.403117313510388 0
195.726535556746 0.400738599324626 0
193.708894896452 0.398369992011561 0
191.711072540751 0.396011587343605 0
189.732892408077 0.393663478844672 0
187.774179616964 0.391325758628024 0
185.834760487439 0.38899851553021 0
183.914462541593 0.386681835293035 0
182.013114501197 0.384375801449814 0
180.130546286838 0.382080494808124 0
178.266589017783 0.37979599316505 0
176.421074999392 0.377522375343368 0
174.59383773783 0.375259712268156 0
172.784711925582 0.373008076437654 0
170.993533447805 0.370767535065605 0
169.220139374422 0.368538154752837 0
167.464367960496 0.366319998713892 0
165.72605864257 0.364113128095067 0
164.005052034826 0.36191760202458 0
162.301189923869 0.359733478084955 0
160.614315275031 0.357560808267763 0
158.944272223361 0.355399644240189 0
157.290906064787 0.353250037355503 0
155.654063260064 0.351112034109004 0
154.03359143339 0.348985677947123 0
152.429339357846 0.346871014027807 0
150.841156968517 0.344768079183933 0
149.268895341241 0.342676914397037 0
147.712406702131 0.340597553552766 0
146.171544409682 0.338530033546853 0
144.646162967618 0.336474382821435 0
143.136118008104 0.334430632420295 0
141.641266286685 0.332398811662821 0
140.161465692192 0.330378942337487 0
138.696575226359 0.328371050307271 0
137.246455009795 0.326375155383182 0
135.810966265533 0.324391280046166 0
134.389971329007 0.322419439070366 0
132.983333632709 0.320459649474475 0
131.590917708976 0.318511923339538 0
130.212589173798 0.316576275446525 0
128.848214735409 0.31465271324631 0
127.497662178837 0.312741246617238 0
126.16080036882 0.310841880358158 0
124.837499237084 0.308954620650628 0
123.52762978139 0.307079470189215 0
122.231064061124 0.305216429593573 0
122.459948529093 0.303519615538039 0.00099949999999982
121.636912525882 0.30199361396787 0.00299549999999993
121.521187788168 0.300956374409079 0.00796799999999998
121.196896665636 0.299790191973234 0.0119279999999999
122.280570731952 0.299605343994445 0.0217579999999999
124.08965599972 0.299949626440183 0.0343875
126.629029698338 0.300837975698125 0.0496995
129.902271092496 0.302285136351196 0.06755
134.611233440053 0.304803110251365 0.0904875000000001
147.300626275596 0.313134819988011 0.142142
167.054623565515 0.326876730629726 0.2134755
196.17483146144 0.348089882231303 0.302808
238.280142839945 0.380183371096121 0.4018755
286.128116011707 0.41834998913289 0.473088
341.974557837324 0.46509973411631 0.499872
387.717104122422 0.505371204357898 0.474912
426.383640395159 0.54104423258968 0.4179875
454.209150225629 0.568068551259917 0.353118
474.596774929741 0.588957550190144 0.2893995
497.726592129894 0.613188843172308 0.2027795
506.789116993392 0.624265021053355 0.153888
513.998103126129 0.633766666546932 0.107502
519.411263077769 0.641679690661543 0.0647555
520.968887746727 0.64581206429907 0.0363154999999999
519.028547889945 0.646395949587548 0.0227355
516.627910592878 0.646504882494658 0.0109394999999999
513.37584457792 0.645711867068036 0.00299549999999993
508.700968166428 0.643384171060321 0.00199799999999994
504.060914612214 0.641045763168135 0.00099949999999982
494.689764964895 0.638696838101455 0
489.964278455562 0.636125799519125 0
485.278821390142 0.63354749742876 0
480.63314579529 0.630962153090585 0
476.027003629388 0.628369988291493 0
471.460146796828 0.62577122863081 0
466.932327190986 0.623166099227705 0
462.443296741264 0.620554823881004 0
457.992807407164 0.617937632858393 0
453.580611249408 0.615314751207506 0
449.206460420863 0.612686410712286 0
444.870107214687 0.610052841107576 0
440.571304113649 0.607414269603539 0
436.309803801418 0.604770926621598 0
432.085359181909 0.602123044484806 0
427.897723391467 0.599470858496327 0
423.746649886339 0.59681459461874 0
419.63189240954 0.594154488707042 0
415.553205051786 0.59149077120316 0
411.510342261062 0.588823675313729 0
407.503058869664 0.586153434035621 0
403.531110134741 0.583480277682391 0
399.594251742376 0.580804439880123 0
395.69223985167 0.578126150634495 0
391.82483107984 0.575445646340149 0
387.991782584483 0.572763152787824 0
384.192852031789 0.570078904829284 0
380.427797658529 0.567393129837058 0
376.696378265294 0.564706059668891 0
372.998353261 0.562017921391965 0
369.333482658068 0.559328946021387 0
365.701527119925 0.556639358865428 0
362.102247964057 0.553949387469761 0
358.535407186701 0.551259257526897 0
355.000767474068 0.548569195248892 0
351.498092242614 0.545879421700515 0
348.027145624261 0.543190163136378 0
344.587692524086 0.540501636975899 0
341.179498601058 0.537814066475541 0
337.80233030783 0.535127669170057 0
334.455954897441 0.532442663155982 0
331.140140437996 0.529759265426665 0
332.062070367777 0.527186408993813 0.00099949999999982
328.779679574037 0.524509914255045 0.00099949999999982
321.376620292255 0.52172323005478 0
318.180721011413 0.519048391742684 0
315.014236059046 0.516376219637779 0
311.876938739135 0.513706918584826 0
308.768603274861 0.511040693599275 0
305.689004802216 0.508377752039021 0
302.637919432395 0.505718288681799 0
299.615124217433 0.503062506350453 0
296.620397186683 0.500410600564184 0
293.653517340757 0.497762768658699 0
290.714264674584 0.495119203287851 0
287.802420184395 0.492480095823452 0
284.917765878002 0.489845635518686 0
286.822806995063 0.487315495189523 0.00099949999999982
283.967800165827 0.484693794337547 0.00099949999999982
276.427240756356 0.481974284632056 0
273.649164820415 0.479360253644482 0
270.897204825347 0.47675178076065 0
268.171149039927 0.474149044758455 0
265.47078681589 0.471552216923993 0
262.795908588585 0.468961467770238 0
260.146305870378 0.466376968786041 0
257.521771285715 0.463798882171045 0
254.922098541542 0.461227376557679 0
252.347082464516 0.458662610513499 0
249.7965189916 0.456104743914959 0
247.270205189772 0.453553930589158 0
244.76793922826 0.451010330287023 0
242.289520428541 0.448474088783511 0
239.834749227996 0.44594535986529 0
237.403427217302 0.44342428627336 0
234.995357123555 0.440911013659317 0
232.61034282194 0.438405683102802 0
230.248189338983 0.435908433210902 0
227.908702861963 0.433419398369894 0
225.591690718177 0.430938716857962 0
227.403394872818 0.428611786317763 0.00099949999999982
226.923750862826 0.426298084750579 0.00199799999999994
233.72537041399 0.424593673766684 0.0069754999999998
224.22958947226 0.421564971008372 0.00299549999999993
227.455400259033 0.419593264589587 0.00598199999999993
228.894994030306 0.417490559563515 0.00796799999999998
230.36196956662 0.415406273829753 0.0099499999999999
226.398215031954 0.412867384252504 0.00895949999999979
229.733171868484 0.410970603771512 0.0119279999999999
251.309782552425 0.41071419639672 0.0246875
263.831389144912 0.409715121889623 0.0324555
305.558987753632 0.411439639168022 0.0553755
329.11993206522 0.41161382021865 0.0684795
403.79536218052 0.416746226436391 0.1066155
487.64916837038 0.423098040360606 0.1472
651.777183009834 0.438038968709183 0.2194995
846.768754192107 0.457318960569224 0.2945595
1015.87400291017 0.474975986953655 0.3503955
1290.00994519469 0.506167088716352 0.4219875
1568.41047162934 0.540220350406453 0.4712
1963.03330304454 0.592404698692964 0.4998
2324.02553718286 0.644091538502396 0.4832555
2716.02713015391 0.704383861574669 0.4179875
3028.61624985892 0.756086533829328 0.3288875
3225.03342933307 0.791081833556604 0.253598
3374.51087293342 0.819362315135625 0.184782
3490.11476255084 0.84259934762443 0.123288
3563.5537619827 0.858912837186496 0.0777194999999999
3602.54633038811 0.869327881707398 0.0477995
3611.1831340639 0.8743601630364 0.0334220000000001
3624.70240690499 0.880361370542175 0.0158720000000001
3611.94869004767 0.881559044607684 0.0129154999999999
3602.5896292843 0.883393966241466 0.00796799999999998
3582.9015951823 0.883301715364651 0.00895949999999979
3570.06366723681 0.884487214622827 0.00598199999999993
3552.12061935332 0.884707942987742 0.00598199999999993
3542.61309825152 0.886525210277472 0.00099949999999982
3508.40879824893 0.887057801691409 0
3490.51529695505 0.887266540582661 0
3472.65643951864 0.887471559213155 0
3454.83242099037 0.887672823006444 0
3437.04343723992 0.887870297089499 0
3419.28968483599 0.888063949088542 0
3401.571360945 0.888253748656982 0
3383.88866377215 0.888439653486831 0
3366.24179196736 0.888621635935038 0
3348.63094512749 0.888799654788574 0
3331.05632352216 0.888973675234543 0
3313.51812797449 0.889143664880848 0
3296.01656010122 0.889309584452247 0
3278.55182214707 0.889471398248977 0
3261.12411707438 0.889629067532735 0
3243.733648485 0.889782554848685 0
3226.38062055881 0.88993182359201 0
3209.06523814135 0.890076834114453 0
3191.7877065192 0.890217551831548 0
3174.54823187647 0.890353929462271 0
3157.34702069789 0.890485934454276 0
3140.1842802233 0.890613521566409 0
3123.06021811768 0.890736653312071 0
3105.97504247425 0.890855291270138 0
3088.92896209887 0.890969388663353 0
3071.92218620098 0.89107890589603 0
3054.95492443648 0.891183801326087 0
3038.02738694303 0.891284031430421 0
3021.13978431917 0.89137955225741 0
3004.29232747962 0.891470322692927 0
2987.48522787044 0.891556294918627 0
2970.71869709007 0.891637430131229 0
2953.992947395 0.891713675050341 0
2937.30819110517 0.891784991120476 0
2920.66464093212 0.891851329980648 0
2904.06251002902 0.89191264079107 0
2887.50201151845 0.891968884213786 0
2870.98335906402 0.892020004449832 0
2854.50676632467 0.892065959150346 0
2838.07244709872 0.892106700934815 0
2821.68061569303 0.892142171217915 0
2805.33148625362 0.892172328231081 0
2789.02527303474 0.892197121710523 0
2772.7621906152 0.892216494208715 0
2756.54245336263 0.8922304015282 0
2740.36627581372 0.892238787809918 0
2724.23387260392 0.892241597723897 0
2708.14545816024 0.892238782983635 0
2692.10124698188 0.892230286219448 0
2676.10145338843 0.892216055560189 0
2660.14629157925 0.892196036074238 0
2658.89071843346 0.891850833234519 0.00099949999999982
2628.3754671746 0.892138406994805 0
2612.55547133724 0.89210067906314 0
2596.78096263231 0.892056932011994 0
2581.05215418952 0.892007112017352 0
2565.3692589372 0.891951157259292 0
2549.73248944377 0.891889008753902 0
2534.14205791693 0.891820605923229 0
2518.59817628785 0.891745884135493 0
2503.1010558312 0.89166478788398 0
2502.43200530328 0.891418762746253 0.00099949999999982
2472.25382135663 0.89148325453833 0
2456.89822930626 0.891382656011285 0
2441.5902387058 0.891275423729893 0
2426.33005809733 0.891161498303528 0
2411.11789541521 0.891040812454713 0
2395.9539579987 0.890913296689606 0
2380.83845228787 0.890778888543505 0
2365.77158396763 0.890637519528345 0
2350.75355797687 0.890489118992492 0
2335.78457843774 0.890333616444945 0
2320.86484851639 0.890170943602525 0
2305.99457035527 0.890001032297843 0
2291.17394528836 0.889823805994092 0
2276.40317353039 0.889639195452554 0
2275.86797194362 0.889294457441336 0.00099949999999982
2260.63236894441 0.888942980529747 0.00199799999999994
2245.98770710867 0.888736539497597 0.00199799999999994
2231.90658314726 0.888674079994448 0.00099949999999982
2203.33721726663 0.888603312597774 0
2188.86959079404 0.888372854441719 0
2174.45318671576 0.888134486054081 0
2160.08819559599 0.887888128761755 0
2145.77480655562 0.887633704971611 0
2131.51320736948 0.887371131941004 0
2117.30358417171 0.887100334051707 0
2103.14612168397 0.886821226400168 0
2089.04100302809 0.886533727835971 0
2074.98840968689 0.886237756330606 0
2074.14541548205 0.885697332943318 0.00099949999999982
2060.15719317095 0.885384629332799 0.00099949999999982
2033.15683691977 0.885298386743143 0
2019.31608994263 0.884967691438341 0
2005.52874967507 0.884628098042038 0
1991.7949868608 0.884279523717733 0
1978.1149704067 0.883921877741217 0
1964.48886714982 0.883555074927076 0
1950.91684200069 0.883179023174269 0
1937.3990577822 0.882793633582363 0
1923.93567509819 0.882398819569495 0
1910.52685250334 0.881994486684141 0
1897.17274630349 0.881580545098579 0
1883.87351059058 0.881156901681418 0
1870.62929713883 0.880723464757895 0
1857.44025540038 0.880280140718059 0
1844.30653234018 0.879826839654934 0
1831.22827278181 0.879363457437605 0
1818.20561886736 0.878889906844043 0
1805.2387101591 0.878406095175379 0
1792.32768395256 0.877911916488738 0
1779.47267476166 0.877407281244695 0
1766.67381446916 0.876892092626592 0
1753.93123237137 0.876366250222158 0
1741.24505505139 0.875829656297153 0
1728.61540620364 0.875282217758964 0
1716.04240690341 0.874723829697133 0
1703.52617532287 0.874154395900451 0
1691.06682679285 0.873573816099908 0
1678.66447373009 0.872981991021854 0
1666.31922559121 0.872378821459824 0
1654.03118882764 0.87176420830039 0
1653.80767323322 0.87100313955737 0.00099949999999982
1641.58764112775 0.870366066525445 0.00099949999999982
1629.42495083102 0.86971726172745 0.00099949999999982
1617.31969953631 0.869056622483159 0.00099949999999982
1605.27198137491 0.868384048511053 0.00099949999999982
1593.2818873199 0.867699437491296 0.00099949999999982
1581.34950520275 0.867002689065641 0.00099949999999982
1569.47491963111 0.866293705434638 0.00099949999999982
1546.06462413128 0.865703172330084 0
1534.35370535064 0.864968591037645 0
1522.70096305112 0.86422145412974 0
1511.10646550941 0.863461656809222 0
1499.57027750335 0.862689103158261 0
1488.0924604447 0.861903690848261 0
1476.67307228674 0.861105320689172 0
1465.31216764389 0.860293887584166 0
1454.00979751724 0.859469297683037 0
1442.76600946779 0.858631449094217 0
1431.58084748199 0.857780245356745 0
1420.45435206219 0.856915585622462 0
1409.38656013586 0.856037372760343 0
1398.37750507722 0.8551455084523 0
1387.42721658236 0.854239899970678 0
1376.53572084055 0.85332044672064 0
1365.7030404016 0.852387054211458 0
1354.92919413506 0.851439630066508 0
1344.21419725817 0.850478080901881 0
1333.5580613918 0.849502311001295 0
1322.96079436452 0.848512234503337 0
1312.4224005123 0.84750775165966 0
1301.94288031191 0.846488781146723 0
1291.52223065265 0.84545522920944 0
1281.16044468755 0.844407010256062 0
1270.85751188533 0.843344037132312 0
1260.61341797757 0.842266226462402 0
1250.42814499581 0.841173494249014 0
1240.30167133373 0.840065754589583 0
1230.23397153536 0.838942934015965 0
1220.22501656789 0.837804946488484 0
1210.2747736304 0.836651717620063 0
1200.38320627232 0.835483168601027 0
1190.55027428532 0.834299228338853 0
1180.77593379833 0.833099822737492 0
1171.06013723909 0.831884881970135 0
1161.40283341297 0.830654334175184 0
1151.80396744351 0.829408113180389 0
1142.26348078081 0.828146154957739 0
1132.78131120381 0.826868398103468 0
1123.35739292449 0.825574778078183 0
1113.99165651301 0.824265237547476 0
1104.68402889626 0.822939722425379 0
1095.43443349449 0.821598173814706 0
1086.24279009178 0.820240543784097 0
1077.10901495132 0.818866781064364 0
1068.03302080326 0.817476838683879 0
1059.01471687792 0.816070671377906 0
1050.05400888241 0.814648239207146 0
1041.15079904523 0.813209503523344 0
1032.30498620896 0.811754423955992 0
1023.51646573296 0.810282970520596 0
1014.78512959659 0.808795111110263 0
1006.1108664653 0.807290813784235 0
997.493561558546 0.805770059867665 0
988.933096877184 0.804232820564703 0
980.429351061098 0.802679081350839 0
971.982199494489 0.801108825786455 0
963.591514395062 0.799522036467128 0
955.257164700485 0.797918709006916 0
946.979016251521 0.796298831836491 0
938.756931676157 0.79466240694728 0
930.590770590478 0.793009427860919 0
922.480389480154 0.791339902187323 0
914.425641824821 0.789653834560201 0
906.426378084592 0.787951236550028 0
898.482445804494 0.786232118159179 0
890.593689560215 0.784496499570915 0
882.759951051761 0.782744400358616 0
874.981069130292 0.780975844463961 0
867.256879802517 0.779190862058084 0
859.58721638221 0.777389478240423 0
851.971909390198 0.775571732518131 0
844.410786649118 0.773737663912359 0
836.903673376004 0.771887310964713 0
829.450392144683 0.770020722172452 0
822.050762962679 0.768137946968067 0
814.704603292962 0.766239040198514 0
807.411728129885 0.764324057717162 0
800.171950042394 0.762393059051155 0
792.985079191292 0.76044610965853 0
785.850923379174 0.758483278257702 0
778.769288043745 0.756504641774483 0
771.739976412613 0.754510271371533 0
764.762789474935 0.752500248259642 0
757.837526037603 0.750474656458232 0
750.96398278112 0.748433582786433 0
744.141954255739 0.746377122299561 0
737.371232992517 0.74430536789255 0
730.651609548164 0.742218416173149 0
723.982872459761 0.740116375980174 0
717.364808383412 0.737999351282845 0
710.797202139162 0.735867449733757 0
704.279836677656 0.733720790279345 0
697.812493179179 0.731559490535384 0
698.699586932589 0.729354089456514 0.00099949999999982
692.287684763513 0.72716614383004 0.00099949999999982
678.713180222054 0.724990648609827 0
672.4436654074 0.722772044463923 0
666.223053669307 0.720539445865871 0
660.051116522113 0.718292989082089 0
653.927623997347 0.716032820154143 0
647.85234472892 0.713759084471683 0
641.825045972761 0.711471933540811 0
635.845493669508 0.709171520397307 0
629.91345245655 0.706858004998714 0
624.028685791093 0.704531542056988 0
618.190955904513 0.7021922993709 0
612.400023892054 0.699840443006422 0
606.655649725378 0.697476145744975 0
600.957592352105 0.695099577179931 0
595.305609683876 0.692710916249932 0
589.699458671546 0.690310341266115 0
584.138895351295 0.687898033070267 0
578.623674838574 0.685474181162209 0
573.153551449209 0.683038968544038 0
567.728278656013 0.680592591189101 0
562.347609175519 0.678135242454385 0
557.011295048229 0.675667113491541 0
551.719087617769 0.673188405575328 0
546.470737554894 0.670699324709141 0
541.265994999333 0.668200066535523 0
536.104609487128 0.665690843262606 0
530.986330042933 0.663171862771084 0
525.910905248521 0.660643331270174 0
520.878083193685 0.658105468605833 0
515.887611605 0.655558484858677 0
510.939237839397 0.653002597904908 0
506.032708940748 0.65043802497096 0
501.167771631489 0.647864991330734 0
496.344172409889 0.645283715762083 0
491.561657559402 0.642694422344648 0
486.819973183859 0.640097336835657 0
482.118865223789 0.637492689235367 0
477.458079527565 0.634880705842666 0
472.837361878119 0.632261615331845 0
475.05144319718 0.629625265437449 0.00099949999999982
463.716806546743 0.627004029298535 0
459.21475276277 0.624365018590866 0
454.75175011758 0.6217198349818 0
450.327544537116 0.619068709060817 0
445.941882012876 0.61641188577246 0
441.594508722804 0.613749597194764 0
437.285171029112 0.61108208102795 0
433.013615493651 0.608409577903302 0
428.779588939243 0.605732323981907 0
424.582838439509 0.603050562089008 0
420.423111391788 0.600364528321749 0
416.300155509355 0.597674464802764 0
412.213718848292 0.594980614054703 0
408.163549874454 0.592283212130376 0
404.149397452456 0.589582501294115 0
400.171010893337 0.586878720165667 0
396.228139948793 0.584172112566277 0
392.320534879678 0.581462914729261 0
388.447946442124 0.578751369194104 0
384.610125932441 0.576037714585778 0
380.806825204388 0.57332219019785 0
377.037796711805 0.570605031322529 0
373.302793486469 0.567886480669742 0
369.601569210175 0.565166771352991 0
365.933878208948 0.562446140663539 0
362.299475469736 0.559724825966647 0
358.698116677599 0.557003060729849 0
355.129558231941 0.55428107818995 0
351.593557260156 0.55155911172136 0
348.089871633499 0.548837394307522 0
344.61826000885 0.546116153381024 0
341.178481825943 0.543395619188968 0
337.770297317665 0.540676022249813 0
334.393467558214 0.53795758572194 0
331.047754448194 0.535240537647129 0
327.732920762292 0.532525098405982 0
324.448730127176 0.529811494549476 0
321.194947073914 0.527099943640742 0
317.971337034996 0.524390665282895 0
314.777666360631 0.52168387710242 0
311.613702339086 0.518979793741094 0
308.479213190809 0.516278632244695 0
310.664973584214 0.513649408424795 0.00099949999999982
302.29900930421 0.510887022603062 0
299.251551996599 0.508195878447134 0
296.23265234057 0.505508489895851 0
293.242083496877 0.5028250618111 0
290.279619656373 0.500145794599295 0
287.345036043698 0.49747088817631 0
284.438108932393 0.494800539308757 0
281.558615647263 0.492134944375356 0
278.706334572849 0.489474297912935 0
275.881045176499 0.486818789094346 0
273.082528017106 0.484168604846464 0
270.310564734698 0.481523934281182 0
267.564938066741 0.478884962393711 0
264.84543187937 0.476251866258091 0
262.151831150541 0.47362482636571 0
259.483921970458 0.471004022545157 0
256.841491579336 0.468389624701989 0
254.224328347824 0.46578180666318 0
251.632221797394 0.463180736329006 0
249.064962601417 0.460586580301396 0
246.522342586346 0.457999503820926 0
244.004154748893 0.455419666598889 0
241.510193255581 0.452847227164746 0
239.040253442959 0.450282342661498 0
236.594131827834 0.447725166173097 0
237.28033476192 0.445338987333507 0.00099949999999982
231.773705165348 0.442635772577514 0
229.39781780439 0.440102610175357 0
227.044946681246 0.437577741667755 0
224.714894265312 0.435061308658361 0
222.407464230412 0.432553447595735 0
220.122461457589 0.430054292177177 0
217.859692029088 0.427563975750148 0
215.618963240119 0.425082626306292 0
213.400083589244 0.422610372394875 0
211.202862793248 0.42014733615147 0
209.027111779757 0.417693639519411 0
206.872642699842 0.415249398453974 0
204.739268905043 0.412814733187897 0
202.626804985182 0.41038975044592 0
200.53506672862 0.407974566090145 0
198.463871149656 0.405569285360945 0
196.413036482508 0.403174012610392 0
194.382382177801 0.400788850559182 0
192.371728900761 0.398413899771193 0
190.38089854451 0.396049253923323 0
188.40971420774 0.39369501073082 0
186.458000211075 0.391351259982783 0
184.525582092508 0.389018089917612 0
182.612286599048 0.386695588438445 0
183.832980455749 0.384587786229005 0.00099949999999982
178.843386728431 0.382084155896943 0
176.986421732236 0.379794142302807 0
175.147898562825 0.377515116800488 0
173.327650019587 0.375247150719462 0
171.52551010101 0.37299031647771 0
169.74131400502 0.370744683152473 0
167.974898137947 0.368510313473628 0
166.226100096198 0.366287272993141 0
164.494758668077 0.364075623322628 0
162.780713834796 0.361875422319676 0
161.083806767678 0.359686725339959 0
159.403879821591 0.357509586547038 0
157.740776529252 0.355344058629526 0
156.094341608066 0.353190188313716 0
154.464420943418 0.351048024712729 0
152.85086159516 0.348917611049168 0
151.253511791414 0.346798989142921 0
149.672220923605 0.344692198979954 0
148.106839537188 0.342597280323497 0
146.557219339833 0.340514266216493 0
145.02321318826 0.338443190867159 0
146.179201581666 0.336624654182451 0.00099949999999982
142.00235707272 0.334338194766981 0
140.514312611832 0.332303108614636 0
139.041305133401 0.330280073190482 0
137.583193188916 0.328269110140687 0
136.139836448549 0.326270242678775 0
134.711095702907 0.324283489518176 0
133.29683286109 0.322308866249258 0
131.896910939745 0.320346388940728 0
130.511194061421 0.318396070437359 0
129.139547449 0.316457921922977 0
127.781837421539 0.314531952339972 0
126.437931389626 0.312618168581249 0
125.107697844376 0.310716578162274 0
123.791006356214 0.308827185177073 0
122.487727574763 0.306949989743409 0
121.197733215171 0.305084993776733 0
119.920896054091 0.303232196941646 0
118.657089932121 0.30139159380701 0
117.406189737067 0.29956318217213 0
116.168071404277 0.297746955690004 0
114.942611912453 0.295942905791488 0
113.729689276059 0.29415102320461 0
112.529182535104 0.292371299201552 0
111.340971758282 0.29060371956583 0
110.164938030002 0.288848271880786 0
109.000963449627 0.287104939995133 0
107.848931123151 0.285373707486124 0
106.708725152448 0.283654558877037 0
105.580230641211 0.281947471783326 0
104.46333367813 0.280252427635527 0
103.357921336092 0.278569404150147 0
102.263881668106 0.276898376842382 0
101.181103692987 0.27523932404494 0
100.10947739884 0.273592218272633 0
99.048893731732 0.271957033437996 0
97.9992445912506 0.270333741523629 0
96.9604228254353 0.268722312875889 0
95.9323222208032 0.267122718720628 0
94.9148375029182 0.265534925829435 0
93.9078643230493 0.26395890362346 0
92.9112992561783 0.262394618414274 0
91.9250397954919 0.260842035186633 0
90.948984344445 0.259301118899583 0
89.9830322097231 0.257771834073467 0
89.0270835986877 0.256254142406419 0
88.081039612214 0.254748005224475 0
87.1448022348005 0.253253385033409 0
86.2182743339636 0.251770240490976 0
85.3013596488685 0.250298532306178 0
84.3939627893394 0.248838217550744 0
83.4959892265546 0.247389254276698 0
82.607345286099 0.245951600278148 0
81.7279381470224 0.24452520966623 0
80.8576758290588 0.243110039655952 0
79.9964671923849 0.241706043410028 0
79.1442219261531 0.240313176551312 0
78.300850548388 0.238931390563023 0
77.4662643939415 0.237560639825025 0
76.6403756122522 0.236200875874451 0
75.8230971622315 0.23485204907857 0
75.0143428042521 0.233514110422477 0
74.2140270911637 0.232187012197074 0
73.4220653692083 0.230870701927814 0
72.6383737659639 0.229565130375684 0
71.8628691887883 0.228270245075544 0
71.0954693161277 0.226985994808134 0
70.3360925921115 0.225712327587325 0
69.5846582229576 0.224449189497542 0
68.8410861664164 0.223196529227276 0
68.1052971314774 0.221954291443429 0
67.3772125663129 0.220722424510672 0
66.656754659719 0.219500871625044 0
65.9438463287829 0.218289579967982 0
65.2384112176888 0.217088493321639 0
64.5403736887 0.215897557353792 0
63.8496588206457 0.214716714533715 0
63.1661923960869 0.213545911968353 0
62.4899009032164 0.2123850912492 0
61.8207115262727 0.21123419642244 0
61.1585521410372 0.210093170498965 0
60.5033513078342 0.208961957260543 0
59.855038268133 0.207840498704048 0
59.2135429373937 0.206728737774298 0
58.5787958990723 0.205626617584237 0
57.9507284024315 0.204534078616902 0
58.8747530382303 0.203790534006675 0.00099949999999982
61.9514586045227 0.204079692116188 0.00498749999999992
72.435589605555 0.207116081616646 0.0168554999999999
92.1824940950628 0.213607598651281 0.0382395
172.042077074897 0.242408333700479 0.118062
334.928874105393 0.302214751035079 0.2570955
619.698153628016 0.407779587682022 0.4251155
948.101496527898 0.530504273722926 0.4996355
1217.03477779016 0.632253697372193 0.463008
1419.5529023505 0.710287870017701 0.373998
1592.72188427706 0.778249346762212 0.2528955
1691.11447507662 0.818894626696167 0.160512
1744.09534588136 0.842929621594818 0.0986434999999999
1764.74958880855 0.854899775470704 0.0647555
1771.79178229725 0.861855769024475 0.0439874999999998
1777.11296823966 0.867980498597627 0.0256744999999998
1773.18347344442 0.870841895520911 0.0158795
1761.92614600748 0.871125221176875 0.0129154999999999
1751.02175625703 0.871268139094493 0.0109394999999999
1736.75189787653 0.870058287028805 0.0129154999999999
1728.45572348897 0.871182264140651 0.00796799999999998
1721.80446442282 0.872959242100814 0.00099949999999982
1697.66952149514 0.872715342595671 0
1698.94418673439 0.871974855014003 0.00099949999999982
1686.55349081743 0.871374786822952 0.00099949999999982
1674.21955669619 0.870763362469016 0.00099949999999982
1664.52881632495 0.869841807761532 0.00299549999999993
1654.9284265005 0.868911721436595 0.00498749999999992
1640.19686121826 0.868564683878075 0.00299549999999993
1629.42321166622 0.867760713066947 0.003992
1617.40574918358 0.867093306536689 0.003992
1602.79875244642 0.86670740818501 0.00199799999999994
1592.20428303772 0.865868278392057 0.00299549999999993
1577.67781445086 0.865455723024187 0.00099949999999982
1552.74609334393 0.864883240587506 0
1541.03236899676 0.864152078847678 0
1529.3765460335 0.86340845066596 0
1517.77869267876 0.862652259521921 0
1506.23887387451 0.861883403858178 0
1494.7571511358 0.861101787390081 0
1483.3335826584 0.860307308460398 0
1471.9682232201 0.859499868910546 0
1460.6611241557 0.858679371056063 0
1449.41233334406 0.857845717238868 0
1438.22189518692 0.856998810266992 0
1427.08985066539 0.856138550004714 0
1416.01623725127 0.855264839916483 0
1405.00108879119 0.854377588549753 0
1394.04443562756 0.853476698868542 0
1383.14630461017 0.852562073180712 0
1372.30671898618 0.851633618890815 0
1361.52569833112 0.850691246857993 0
1350.80325871751 0.849734860257124 0
1340.13941260879 0.848764367538985 0
1340.26634290248 0.847671424193909 0.00099949999999982
1329.67038638247 0.846673516808141 0.00099949999999982
1319.1329627803 0.845661252028457 0.00099949999999982
1308.65407373674 0.844634547254397 0.00099949999999982
1298.23371716078 0.843593311579181 0.00099949999999982
1288.02501349512 0.842432846185995 0.00199799999999994
1277.57244637365 0.841467318721787 0.00099949999999982
1267.32761665627 0.840381994700322 0.00099949999999982
1246.83604515085 0.839384335416307 0
1236.75782074704 0.838268031787665 0
1226.73808658628 0.837136690551994 0
1216.77681133815 0.835990233545364 0
1206.87396001279 0.834828585778838 0
1197.02949402666 0.833651670576059 0
1187.24337110567 0.832459418471672 0
1177.51554534593 0.831251758862878 0
1167.84596719438 0.830028624463515 0
1158.23458353409 0.828789945598055 0
1148.68133758746 0.827535660478754 0
1139.18616900431 0.826265704993753 0
1129.74901383197 0.824980019463331 0
1120.36980453454 0.823678545993451 0
1111.04847004296 0.822361226768566 0
1101.7849356931 0.821028010733538 0
1092.57912333802 0.819678843470732 0
1083.43095128922 0.818313677412544 0
1074.34033440003 0.816932463476791 0
1065.3071840032 0.815535160016716 0
1056.33140799607 0.814121723958342 0
1047.41291088907 0.812692113038571 0
1038.55159367116 0.811246297487256 0
1029.74735405163 0.809784236445715 0
1021.00008632856 0.808305901609784 0
1012.30968141556 0.806811267474788 0
1003.67602700396 0.8053003024858 0
995.099007419098 0.803772989115532 0
986.578503737232 0.802229306982395 0
978.114393859126 0.800669235592253 0
969.706552479583 0.799092761443581 0
961.354851021671 0.797499880792225 0
953.059157849877 0.795890580538366 0
944.819338223402 0.794264856064176 0
936.635254279205 0.792622709488727 0
928.506765178699 0.790964138127934 0
920.433726974484 0.789289154574842 0
912.415992794701 0.787597764035822 0
904.453412847326 0.785889977230929 0
896.545834396181 0.784165812719241 0
888.693101847327 0.782425288846374 0
880.89505681517 0.780668425176217 0
873.151538027282 0.77889525492165 0
865.46238151561 0.777105803192529 0
857.827420608338 0.775300102157202 0
850.24648591385 0.773478191931359 0
842.719405407121 0.771640112633876 0
835.246004504085 0.769785905224767 0
827.826105992613 0.767915623177728 0
820.459530180072 0.766029315063539 0
813.14609489147 0.764127036636573 0
805.885615523195 0.762208846371144 0
798.677905080636 0.760274806825989 0
791.522774191013 0.758324986839827 0
784.420031224741 0.756359452251364 0
784.287321209129 0.754247069229672 0.00099949999999982
770.373247248281 0.752382214601944 0
763.426478424443 0.750370011603443 0
756.53130869029 0.748342415575185 0
749.68753546781 0.746299517704972 0
742.894954182765 0.744241406189312 0
736.153358184013 0.742168184422532 0
729.46253892909 0.740079946526379 0
722.822285928607 0.737976799598417 0
716.232386820865 0.735858851694552 0
709.692627440681 0.733726212231185 0
703.202791823413 0.731578998199523 0
696.762662269168 0.729417328400915 0
690.372019366514 0.727241327375455 0
684.030642104678 0.725051116553006 0
677.738307851867 0.722846827514965 0
671.494792384363 0.720628597087201 0
665.299870018713 0.718396556673588 0
659.153313561961 0.716150850837065 0
653.054894412752 0.713891621780352 0
647.004382605789 0.711619015046233 0
641.001546806714 0.709333184823369 0
635.046154415227 0.707034282352687 0
629.137971592025 0.704722463926061 0
623.276763263407 0.702397893409083 0
617.462293213421 0.70006073255513 0
611.694324107577 0.697711148421701 0
605.972617544082 0.695349310251865 0
600.296934081487 0.692975392077294 0
594.667033289656 0.690589570002761 0
589.082673796067 0.688192022620316 0
583.543613320708 0.685782932251369 0
578.049608732638 0.683362482296513 0
572.600416094846 0.680930858463455 0
567.195790647771 0.678488256166538 0
561.835486926346 0.676034864265417 0
556.519258746774 0.673570880749334 0
551.246859299455 0.671096499581895 0
546.018041118736 0.668611925936266 0
540.83255619539 0.666117358184972 0
535.690155973621 0.663613002291346 0
530.590591376862 0.661099068194257 0
525.533612892732 0.65857576194745 0
520.518970563958 0.656043297836173 0
515.546414065309 0.653501886974373 0
510.615692726688 0.650951744228938 0
505.726555556792 0.648393088107305 0
500.878751276249 0.645826139398943 0
496.072028399944 0.643251114176994 0
491.306135215182 0.64066823804196 0
486.580819826575 0.63807773687956 0
481.895830259196 0.635479828257443 0
477.25091436837 0.632874748871058 0
472.645819998609 0.630262718780825 0
468.080294926857 0.627643972254595 0
463.554086970421 0.625018733694031 0
459.066943923091 0.62238724280993 0
454.618613689599 0.619749725036221 0
450.208844261198 0.617106414977805 0
445.83738373236 0.614457550313075 0
441.503980380164 0.611803361950902 0
437.208382667846 0.609144085457619 0
432.950339262595 0.606479958830784 0
428.729599077233 0.603811218603689 0
424.545911313189 0.601138099374222 0
420.399025455817 0.598460841321183 0
416.288691334775 0.595779679573887 0
412.214659126393 0.593094853443007 0
408.176679404587 0.590406598305482 0
404.17450314268 0.587715153565233 0
400.207881745601 0.585020757496465 0
396.276567088297 0.582323645958865 0
392.380311531478 0.579624056068511 0
388.518867946644 0.576922224479451 0
384.691989726687 0.574218389773537 0
380.89943082901 0.571512786601867 0
377.140945778211 0.568805652640738 0
373.416289712224 0.56609722070498 0
369.725218406578 0.563387722394737 0
366.06748824914 0.560677397068751 0
362.442856311506 0.557966474071672 0
358.851080349481 0.555255185470384 0
355.291918830112 0.552543761034409 0
351.765130938685 0.549832431850533 0
348.270476600664 0.54712142740003 0
344.807716507123 0.544410974695209 0
341.376612124904 0.541701301062913 0
337.976925739247 0.53899262763906 0
334.608420438212 0.536285180606165 0
331.270860126351 0.533579185462353 0
327.964009589459 0.530874856528177 0
324.68763445443 0.528172417823949 0
321.441501227339 0.525472087303259 0
318.22537733354 0.522774076072897 0
315.039031080216 0.520078604292354 0
311.882231711328 0.517385881973925 0
308.754749407847 0.514696120127256 0
305.656355299469 0.512009528283763 0
302.586821486741 0.509326312114846 0
299.545921040703 0.506646678129826 0
296.533428020792 0.503970829639472 0
293.549117481224 0.501298969136057 0
290.592765505187 0.498631291972534 0
287.664149189077 0.495967997307192 0
288.609317114483 0.493441903495061 0.00099949999999982
285.71099411744 0.490791025039638 0.00099949999999982
283.787973935723 0.488281486287631 0.00199799999999994
280.946674270629 0.48564377649263 0.00199799999999994
278.132161605018 0.483011393406802 0.00199799999999994
276.296459149128 0.480526484808154 0.00299549999999993
275.444734476439 0.478196137757944 0.00498749999999992
276.536923032775 0.476173574951552 0.00895949999999979
273.845383134284 0.473585650439035 0.00895949999999979
276.924609570025 0.471902881607706 0.0148874999999999
276.216190223079 0.469649438865733 0.0168554999999999
277.45990700991 0.467720160690765 0.0207795
277.78114202917 0.465661716801103 0.023712
294.496983331266 0.466317093356368 0.043032
303.592993168995 0.465804859816367 0.054432
332.997541715827 0.468813911659809 0.0850394999999999
354.783558872476 0.470697178764934 0.107502
402.711334675926 0.477371519457912 0.152222
449.754080320157 0.484251011131086 0.1934555
493.932754320013 0.490948691890267 0.2298875
563.209886504187 0.502797677101311 0.2815395
673.879020479442 0.523518271493609 0.352032
778.415194485239 0.544165221821603 0.4062555
936.295552815548 0.577530579546606 0.464622
1132.39036720804 0.621864721067203 0.498318
1312.28155861621 0.665343953177039 0.4908875
1469.10237507411 0.705656295243774 0.453182
1628.46937163373 0.748864037189478 0.383838
1718.52853594707 0.775344139981779 0.3277155
1782.69135708074 0.795586177588673 0.278222
1856.76953832937 0.819307376182226 0.2134755
1896.16157325878 0.833732883640096 0.170328
1919.08522585171 0.843688107062776 0.13875
1924.11509325741 0.84854388840499 0.1224195
1942.40611984342 0.857467248252518 0.0922955000000001
1951.18631779971 0.863689863876328 0.0703354999999999
1961.37280516649 0.870462236691443 0.0458954999999999
1962.32031532674 0.874497959634053 0.0305194999999998
1955.14963419675 0.876057632428158 0.023712
1947.90724091332 0.877604905147326 0.0168554999999999
1942.31950144016 0.879687282874197 0.00796799999999998
1930.63384546932 0.879839727091469 0.00598199999999993
1920.66558822953 0.880528015757289 0.00199799999999994
1907.31060199542 0.880111188193512 0.00199799999999994
1894.01008101431 0.879684672668146 0.00199799999999994
1881.59357973242 0.879520736313916 0.00099949999999982
1868.39174393008 0.879074047088451 0.00099949999999982
1842.95876041637 0.878889023097644 0
1829.91174044967 0.878421759544956 0
1816.92018747394 0.877944327438127 0
1803.98423910365 0.877456629745449 0
1791.10403025391 0.87695857710775 0
1778.27969342433 0.876450067993211 0
1765.51135846948 0.875931007201545 0
1752.79915254737 0.875401299552455 0
1740.14320010555 0.874860848534768 0
1727.54362299814 0.874309551409702 0
1715.00054004045 0.873747320260575 0
1702.51406749888 0.873174047065658 0
1690.08431863667 0.872589639118368 0
1677.71140389436 0.871993995222876 0
1665.39543071312 0.871387019278849 0
1653.13650374734 0.870768605339455 0
1640.93472446062 0.870138661538641 0
1628.79019145243 0.869497081772038 0
1616.7030001309 0.868843771274251 0
1604.67324285486 0.868178628291995 0
1592.70100889347 0.867501551246839 0
1580.78638433257 0.866812440982865 0
1568.9294520925 0.866111196355578 0
1557.13029178429 0.865397720904464 0
1545.38897988231 0.864671909931305 0
1533.70558957011 0.863933663948015 0
1522.08019065574 0.863182886018022 0
1510.51284965965 0.862419474590917 0
1499.00362983574 0.861643326244849 0
1487.55259091279 0.860854347772623 0
1476.15978925755 0.860052438309626 0
1464.82527784701 0.859237497461954 0
1453.54910619326 0.85840942749494 0
1442.33132034034 0.857568130307807 0
1431.17196285327 0.856713507845247 0
1420.07107271868 0.855845466171597 0
1409.02868550341 0.854963903939757 0
1398.04483314019 0.854068729313594 0
1387.11954408669 0.853159843117719 0
1376.25284313751 0.852237154831753 0
1365.44475155422 0.851300568033877 0
1354.69528698641 0.850349990148481 0
1344.00446347046 0.849385328960389 0
1333.37229142913 0.848406492655748 0
1334.55960528342 0.847288867895325 0.00099949999999982
1323.9952648846 0.846282457797386 0.00099949999999982
1301.8354312425 0.84538479470146 0
1291.43785313101 0.84434838004318 0
1281.09892393581 0.843297345524033 0
1270.81863208575 0.842231614514059 0
1260.5969624738 0.841151096860102 0
1250.43389624786 0.84005571424592 0
1240.32941096097 0.83894538201151 0
1230.2834803788 0.837820026983835 0
1220.29607471519 0.83667956529222 0
1210.36716046101 0.83552392373534 0
1200.49670045116 0.834353027441571 0
1190.68465389092 0.833166802047428 0
1180.93097634906 0.831965175598844 0
1171.23561968939 0.830748082127385 0
1161.59853215026 0.829515453669424 0
1152.01965835796 0.828267223942747 0
1142.49893936597 0.827003326971064 0
1133.03631257747 0.825723703875797 0
1123.6317118572 0.824428292202522 0
1114.28506742757 0.823117038460371 0
1104.99630599687 0.821789884796446 0
1095.76535072711 0.820446778399828 0
1086.59212119044 0.819087672452204 0
1077.47653352725 0.817712514119967 0
1068.41850033751 0.816321260681532 0
1059.41793077368 0.814913867506867 0
1050.47473051709 0.813490295257476 0
1041.58880183516 0.812050505023608 0
1032.76004358224 0.81059446193612 0
1023.98835123701 0.809122132987002 0
1015.27361689943 0.807633489738122 0
1006.6157293439 0.806128504827097 0
998.014574072359 0.804607151979364 0
989.470033254034 0.803069413650908 0
980.981985821809 0.801515270807513 0
972.550307507468 0.799944706984472 0
964.174870832217 0.798357711457211 0
955.855545189906 0.796754273011958 0
947.592196795188 0.79513438937676 0
939.384688780793 0.793498057009263 0
931.232881206025 0.791845277333636 0
923.136631109714 0.79017605369842 0
915.09579255704 0.78849039184121 0
907.110216608217 0.786788305713364 0
899.179751428164 0.785069807282871 0
891.304242263588 0.783334916335806 0
883.483531511306 0.781583653836829 0
875.717458773589 0.779816042877232 0
875.482100044202 0.777863415395763 0.00099949999999982
867.776809303241 0.776064704301626 0.00099949999999982
852.750260511247 0.77441658888789 0
845.201046354838 0.772583917893905 0
837.705627338803 0.770735079092511 0
830.263827000705 0.768870114460089 0
822.875466284454 0.766989078483593 0
815.540363622347 0.765092026157879 0
808.2583350533 0.763179009810392 0
801.029194183873 0.761250092160426 0
793.852752186517 0.759305343529483 0
786.728817964163 0.757344827661503 0
779.657198100314 0.755368619974144 0
772.637696970383 0.753376793759643 0
765.670116724847 0.751369431337519 0
765.312281666485 0.749058253982964 0.00099949999999982
757.692819253021 0.746446069353258 0.00299549999999993
751.545697034511 0.74497011837079 0.00099949999999982
744.737693012998 0.742902760157042 0.00099949999999982
731.613815700601 0.741105721446405 0
724.953413723278 0.73900706113464 0
718.343490071467 0.736893530470989 0
711.783830884904 0.734765240519229 0
705.274220490089 0.73262230638615 0
698.814441451249 0.730464846307677 0
692.404274652238 0.728292978518586 0
686.043499292122 0.726106829709796 0
679.73189294044 0.723906529205449 0
673.469231605052 0.721692207584115 0
667.25528973826 0.719464002910891 0
661.089840325852 0.717222052237884 0
654.972654893687 0.714966500024434 0
648.903503591093 0.712697490108112 0
642.882155189543 0.71041517455944 0
636.908377157256 0.708119705628932 0
630.981935711426 0.705811237970442 0
625.102595842218 0.703489931661656 0
619.270121325522 0.701155953511413 0
613.48427485065 0.698809464176375 0
607.744818007769 0.696450633599369 0
602.051511324077 0.69407963564842 0
596.404114307579 0.69169664718803 0
590.802385535572 0.689301842738161 0
585.246082647533 0.686895405446064 0
579.734962402792 0.684477519537939 0
574.26878072986 0.682048371134238 0
568.847292767536 0.67960814910714 0
563.470252884733 0.677157047606772 0
558.13741476045 0.674695258600508 0
552.848531385027 0.672222981408685 0
547.603355111117 0.669740416537184 0
542.401637710822 0.66724776470302 0
537.243130400569 0.664745230775167 0
532.127583886857 0.662233021023874 0
527.054748401183 0.659711344381145 0
522.024373711654 0.657180415439591 0
517.036209226457 0.65464044217045 0
512.09000397472 0.652091641965633 0
507.185506653195 0.64953423288702 0
502.322465684937 0.646968431806531 0
497.50062922925 0.644394460910498 0
492.719745229831 0.641812542368122 0
487.979561449404 0.639222900024433 0
483.279825530901 0.636625755448803 0
478.620284976506 0.634021339492991 0
474.000687202955 0.631409881404535 0
469.420779612297 0.628791606245382 0
464.880309588316 0.626166745525246 0
460.379024525652 0.623535532414209 0
455.916671901185 0.620898195208068 0
451.492999222359 0.618254975700761 0
447.107754153904 0.615606102129727 0
442.760684521019 0.612951807527949 0
438.451538297439 0.61029233215288 0
434.180063675508 0.607627910650381 0
429.946009078026 0.604958780900881 0
425.749123199331 0.60228517927383 0
421.589155026771 0.59960734356607 0
417.465853880323 0.59692550991139 0
413.37896940508 0.59423992034237 0
409.328251635843 0.591550810843684 0
405.313451023664 0.588858417307641 0
401.33431843054 0.586162980795836 0
397.390605168757 0.583464739960943 0
393.482063041337 0.580763930577539 0
389.608444355026 0.578060790052267 0
385.769501921601 0.575355559423562 0
381.964989132121 0.572648470401141 0
378.194659931003 0.569939762765307 0
374.458268865286 0.567229671004058 0
370.75557109811 0.564518430461769 0
367.086322444347 0.561806273167722 0
363.450279363161 0.559093435564784 0
359.847199003827 0.556380148614276 0
356.27683920893 0.553666645475771 0
352.738958545529 0.550953156166058 0
349.233316322634 0.54823990993604 0
345.759672610264 0.545527134821677 0
342.317788256017 0.542815057978093 0
338.907424891002 0.540103907640058 0
335.528344974422 0.537393905385332 0
332.180311786154 0.534685276175503 0
333.883721630261 0.532056691190078 0.00099949999999982
330.569548766818 0.529354419986568 0.00099949999999982
329.856824415012 0.5268463763172 0.00299649999999996
328.317860507942 0.52423847309529 0.00399349999999998
323.39362512504 0.521466040732677 0.00299649999999996
320.206098976439 0.518779212288786 0.00299649999999996
318.761172769249 0.516184758379331 0.00399349999999998
313.048592775265 0.513296226064222 0.00199799999999994
315.094495956654 0.510895154367966 0.00498749999999992
317.18228712521 0.508512698581154 0.00796799999999998
308.996536034693 0.505565903705932 0.00498749999999992
309.429420708569 0.503102900011238 0.0069754999999998
309.898771809124 0.500653866524863 0.00895949999999979
312.127645494764 0.49832186970784 0.0119279999999999
319.570768524167 0.496324750345136 0.017838
314.980857955022 0.49361307656193 0.0168554999999999
324.234370041673 0.491773521545148 0.023712
324.896318347751 0.489418747226717 0.0256620000000001
339.432273488812 0.487987617503951 0.0353520000000001
333.253487792909 0.485224910688626 0.0334220000000001
351.347108917416 0.484106575692348 0.044942
376.438137943329 0.483547543557238 0.0600780000000001
405.068621217673 0.48333993049184 0.0768
418.150617792284 0.48210021503655 0.0850394999999999
465.996344277835 0.483525497797087 0.111038
506.969846621093 0.484618154094184 0.1327755
593.156146868798 0.489523957652128 0.175182
691.541291092787 0.495910873373744 0.220248
753.435274946589 0.499614476219009 0.2472395
804.871529956526 0.502650268005537 0.2688
943.010307508693 0.514023791752199 0.3205995
1113.82458987787 0.529558021726353 0.3754995
1329.15822284607 0.551093585392971 0.4304355
1560.87774756749 0.576333555006535 0.4719155
1812.02365447461 0.606018427265896 0.4960395
2169.87066837347 0.652152451177659 0.492558
2461.21529835027 0.693228280038727 0.456192
2744.53098033968 0.736226595324123 0.3909555
2963.38963867605 0.771993761229178 0.318798
3157.5174110119 0.8056648067497 0.237912
3278.23555188829 0.828489028776894 0.176792
3385.46640001133 0.84978491331144 0.1154355
3449.33282867853 0.864091600145692 0.0721874999999998
3467.28154642604 0.870529967611233 0.0525420000000001
3491.38210018215 0.878187134821294 0.0285795
3480.42577465009 0.879596005418004 0.0246875
3472.67765534327 0.881598562373095 0.0188195
3464.82287562413 0.883598157328794 0.0129154999999999
3452.01240730336 0.884697194767931 0.0099499999999999
3440.77387749274 0.886091102730563 0.00598199999999993
3423.08175366355 0.886284750282503 0.00598199999999993
3403.83478867014 0.886175947624694 0.0069754999999998
3387.80841985711 0.886660426590648 0.00598199999999993
3374.93872181289 0.887737310193891 0.00299549999999993
3354.21798490558 0.887318675452019 0.00498749999999992
3342.90732085921 0.888684267145159 0.00099949999999982
3322.26515261966 0.888257901365261 0.00299549999999993
3306.31684149371 0.888720816332258 0.00199799999999994
3288.85371160884 0.888881969067686 0.00199799999999994
3257.04893093025 0.88963313280311 0
3239.66846443597 0.889785552625995 0
3222.32548529404 0.889933741818417 0
3205.02019843545 0.890077663523749 0
3187.75280932353 0.89021728057238 0
3170.52352401721 0.890352553346824 0
3153.33254931742 0.8904834375675 0
3136.18009231581 0.890609899902654 0
3119.06636068286 0.890731898650962 0
3101.99156278826 0.890849388056273 0
3084.95590737522 0.890962329995765 0
3067.95960370255 0.891070681709358 0
3051.00286156164 0.891174399044189 0
3034.08589095308 0.891273445422767 0
3017.20890268339 0.891367767542799 0
3000.37210750632 0.891457333794132 0
2983.57571693097 0.891542090184733 0
2966.81994278234 0.891621993292739 0
2950.10499704012 0.891697002950135 0
2933.43109224311 0.89176706715249 0
2916.79844107365 0.891832143858955 0
2900.2072564491 0.891892187495584 0
2883.6577517254 0.89194714588941 0
2867.15014032533 0.891996975661468 0
2850.68463603465 0.892041624304984 0
2834.2614527082 0.892081046008703 0
2817.88080437443 0.892115190933502 0
2801.54290528102 0.892144006745724 0
2785.24796967828 0.892167445709776 0
2768.99621190204 0.892185456565161 0
2752.78784639832 0.892197986058402 0
2736.62308760121 0.892204982926881 0
2720.50214995436 0.892206393965661 0
2704.42524792009 0.892202164331923 0
2704.27653529613 0.8920439503704 0.00099949999999982
2688.25815219197 0.892028489418264 0.00099949999999982
2656.47334541918 0.892155113416962 0
2640.5746931492 0.892127785118978 0
2624.72114686536 0.892094540677602 0
2608.91292010088 0.892055325035689 0
2593.1502263148 0.892010075576054 0
2577.43327855401 0.891958737563842 0
2561.76228951016 0.891901253122223 0
2546.13747167397 0.89183755841144 0
2530.55903698796 0.891767597764607 0
2515.02719710375 0.89169130659738 0
2499.5421632595 0.891608622100502 0
2484.10414603819 0.891519486680284 0
2468.71335558636 0.891423834805181 0
2453.37000154352 0.891321601200643 0
2438.07429296926 0.891212720915667 0
2422.82643822215 0.891097130727274 0
2407.62664495556 0.890974765761274 0
2392.47512014714 0.890845558472399 0
2377.37207002549 0.890709441606213 0
2362.31770019628 0.890566342323843 0
2347.31221509586 0.890416201990013 0
2332.35581863782 0.890258941030692 0
2331.3406407285 0.889831262131785 0.00099949999999982
2316.44581798717 0.889659943608793 0.00099949999999982
2287.7927827707 0.88974387740312 0
2273.03472714018 0.889557449608977 0
2258.32676432681 0.889363548408575 0
2243.66909211782 0.889162096752681 0
2229.06190703207 0.888953023508494 0
2214.50540451658 0.888736249540206 0
2199.99977859511 0.888511704410601 0
2185.54522218527 0.88827930590972 0
2171.14192671878 0.888038981441923 0
2156.79008242318 0.887790647619635 0
2142.48987794897 0.887534230541672 0
2128.24150060092 0.88726964700595 0
2114.04513625179 0.886996814340338 0
2099.90096900733 0.886715658350397 0
2085.80918155124 0.886426091821688 0
2071.76995481365 0.886128035921924 0
2057.78346822086 0.885821401683754 0
2043.84989932474 0.885506109876903 0
2029.96942399465 0.885182072954467 0
2016.14221623561 0.884849207099796 0
2002.36844819424 0.884507426166544 0
1988.64829017639 0.884156641253451 0
1974.98191049725 0.883796766231729 0
1961.36947540407 0.88342771542643 0
1947.81114932883 0.883049392548624 0
1934.30709439748 0.882661715582051 0
1920.85747077808 0.882264588686688 0
1922.00954204269 0.881699699698137 0.00099949999999982
1909.78493000987 0.881126271921056 0.00199799999999994
1895.30241244908 0.880858655772728 0.00099949999999982
1882.02852097119 0.880423399833216 0.00099949999999982
1854.45569831826 0.880134885126414 0
1841.33579682201 0.879679164344784 0
1828.27138378511 0.879213348469557 0
1815.26260081531 0.878737338849647 0
1802.30958687732 0.878251044566941 0
1789.41247842997 0.877754367857161 0
1776.5714093319 0.877247212339444 0
1763.7865108373 0.876729479820792 0
1751.05791156686 0.876201071198007 0
1738.38573725739 0.875661894683523 0
1725.77011108107 0.875111844869134 0
1713.21115328673 0.874550827753431 0
1700.70898128675 0.873978744368206 0
1688.26370969153 0.873395492649045 0
1675.875450189 0.872800973321066 0
1663.54431146357 0.872195088539866 0
1651.2703992577 0.871577736470723 0
1639.05381630252 0.870948816320017 0
1626.89466227515 0.870308227391151 0
1614.79303372198 0.869655870501451 0
1602.74902406485 0.868991644797955 0
1590.762723718 0.868315443300152 0
1578.83421967802 0.867627174086871 0
1566.96359591326 0.866926728326227 0
1555.150933026 0.866214009575822 0
1543.39630835135 0.865488916258678 0
1531.69979603167 0.864751342547029 0
1520.06146676602 0.864001191929608 0
1508.48138788911 0.863238363702137 0
1496.95962341503 0.86246275437025 0
1485.49623387039 0.861674266669962 0
1474.09127646737 0.860872795155948 0
1462.74480479524 0.860058246984308 0
1451.45686912784 0.85923051537896 0
1440.22751611129 0.858389506632403 0
1429.05678886674 0.857535122166514 0
1417.94472699012 0.856667263038418 0
1406.89136664039 0.855785825970185 0
1395.89674021385 0.854890722220475 0
1384.9608766161 0.853981850657738 0
1374.08380107907 0.853059118498658 0
1363.26553530299 0.852122426463769 0
1352.50609731665 0.85117168192294 0
1341.8055014125 0.850206795678037 0
1343.3705986618 0.849089752663456 0.00099949999999982
1320.5847041835 0.848234576750503 0
1310.06066283563 0.847226708939108 0
1299.59548433373 0.846204333131295 0
1289.18916470035 0.845167358017282 0
1278.8416961881 0.844115700064069 0
1268.55306735156 0.843049273251561 0
1258.32326310893 0.841967989535929 0
1248.15226458463 0.840871770126712 0
1238.04004928741 0.839760528499162 0
1227.9865909324 0.838634188790376 0
1217.99185961877 0.837492667503142 0
1208.05582164896 0.836335892365208 0
1198.17843969851 0.835163783985817 0
1188.35967275727 0.833976268006724 0
1178.59947606603 0.83277327564102 0
1168.89780124477 0.83155473335106 0
1159.25459618363 0.830320575934456 0
1149.66980514733 0.829070734901087 0
1140.14336878943 0.827805143479482 0
1130.67522409855 0.826523740647014 0
1121.26530440935 0.825226467674131 0
1111.9135394624 0.823913265386748 0
1102.61985540102 0.822584077892526 0
1093.38417477104 0.821238852575406 0
1084.20641661931 0.819877534315633 0
1075.08649633826 0.818500080827026 0
1066.02432588575 0.817106440240164 0
1057.01981370676 0.815696569104328 0
1048.07286476129 0.814270426163211 0
1039.18338046068 0.812827978242447 0
1030.35125891897 0.811369180523705 0
1021.57639471335 0.809894007580056 0
1012.85867909315 0.808402425147951 0
1004.19799995551 0.806894404970119 0
995.594241783704 0.805369927557907 0
987.047285825929 0.803828966485402 0
978.55701004118 0.802271503741454 0
970.123289109848 0.80069752570086 0
970.899727465293 0.799031456348527 0.00099949999999982
962.529749023971 0.79742606253248 0.00099949999999982
945.166335999596 0.795877606535218 0
936.957475563394 0.794237483971861 0
928.804495858787 0.792580817456909 0
920.707252766165 0.790907607106596 0
912.66559909033 0.789217864030313 0
904.679384678612 0.787511596819546 0
896.748456372265 0.785788823760408 0
888.872658237493 0.784049552168425 0
881.051831326011 0.782293813514953 0
873.285813872304 0.780521631038812 0
865.574441361325 0.778733029240463 0
857.917546463136 0.776928044264807 0
850.314959161503 0.77510670904261 0
842.766506720304 0.773269065957309 0
835.272013821827 0.771415153330139 0
827.831302501669 0.769545021658002 0
820.444192242554 0.767658721030659 0
813.110500006422 0.765756306092095 0
805.830040315796 0.763837831988417 0
798.60262520579 0.761903365220872 0
791.428064349517 0.759952969226302 0
784.306165075662 0.757986713376574 0
777.236732428745 0.756004669395896 0
770.219569162004 0.754006917264425 0
763.254475805125 0.75199353880428 0
756.341250774346 0.749964613769708 0
749.479690327158 0.747920233693731 0
742.66958860478 0.745860494266525 0
735.910737757247 0.743785487684738 0
729.202927953844 0.741695313013718 0
722.545947377077 0.73959007791692 0
715.939582340959 0.73746988701893 0
709.383617280323 0.735334853989246 0
702.877834835141 0.733185092544974 0
696.422015877984 0.731020721837904 0
690.015939556216 0.728841865061887 0
683.659383369516 0.726648645892423 0
677.352123144863 0.724441198699192 0
671.093933163022 0.722219653358031 0
664.884586155751 0.719984148161098 0
658.72385334772 0.717734825362176 0
652.611504562986 0.715471824333455 0
646.547308171477 0.713195298239505 0
640.531031224539 0.710905394171094 0
634.562439412286 0.70860227196111 0
628.64129721653 0.706286083139148 0
622.767367860592 0.703956992772039 0
616.940413403468 0.701615163774317 0
611.160194763762 0.699260764489557 0
605.426471756649 0.696893967243247 0
599.739003157316 0.694514945250338 0
594.097546763566 0.692123872508946 0
588.501859396252 0.689720930906059 0
582.951696946775 0.687306304798329 0
577.44681442387 0.684880180976877 0
571.986966022164 0.682442745905555 0
566.571905159213 0.679994189305104 0
561.201384466535 0.677534709760286 0
555.875155885538 0.675064501861112 0
550.592970682951 0.672583765868298 0
545.354579519313 0.670092701025354 0
540.159732453753 0.667591513426785 0
535.008178990799 0.665080410691157 0
529.899668130183 0.662559601401809 0
524.833948408591 0.660029295972427 0
519.810767941141 0.657489706535957 0
514.829874442241 0.654941049569962 0
509.891015273315 0.652383542231833 0
504.993937479329 0.649817403691504 0
500.138387825398 0.647242854987939 0
495.324112842138 0.644660117668527 0
490.55085883581 0.642069418549785 0
485.818371945596 0.639470983050534 0
481.126398196042 0.636865035583962 0
476.474683476069 0.634251809930555 0
471.862973648121 0.631631530450819 0
467.291014502945 0.629004434184973 0
462.758551866503 0.626370748603355 0
458.265331566868 0.623730711971582 0
453.811099504198 0.62108455803962 0
449.395601692517 0.618432519917086 0
445.018584258696 0.61577483646173 0
440.679793497804 0.61311174357104 0
436.378975891237 0.610443479692977 0
432.115878148994 0.607770281927391 0
427.890247205821 0.605092393161213 0
423.701830294792 0.602410049643544 0
419.550374957994 0.599723490733017 0
415.435629052546 0.597032959649107 0
411.357340826177 0.594338691918741 0
407.315258898729 0.591640930602724 0
403.30913230299 0.588939916463593 0
399.338710512078 0.586235889977361 0
395.40374348795 0.583529087519792 0
391.503981667791 0.580819751806135 0
387.639176006939 0.578108122136682 0
383.809077989707 0.575394439761729 0
380.01343968474 0.572678939874704 0
376.252013744695 0.569961861204558 0
377.575387737822 0.567313622955057 0.00099949999999982
373.851337082179 0.564597069463036 0.00099949999999982
370.160964928056 0.561879654516205 0.00099949999999982
361.548049796227 0.559085913794572 0
357.953956277217 0.556364493534313 0
354.392604883324 0.553642909006225 0
350.863752978383 0.550921392292859 0
347.367158679571 0.54820017491787 0
343.902580873571 0.545479487753518 0
340.469779255245 0.542759556468939 0
337.068514313134 0.540040611718714 0
333.698547363254 0.537322879642443 0
330.359640577445 0.534606582659691 0
327.051556975619 0.531891946542204 0
323.774060465234 0.529179190821759 0
320.526915834343 0.526468538010005 0
317.309888787632 0.523760204710804 0
314.122745941839 0.521054409811379 0
310.965254855761 0.51835136719676 0
307.837184042202 0.515651289310668 0
304.738302974733 0.512954388156134 0
301.668382107487 0.510260872389918 0
298.627192873987 0.507570951712363 0
295.614507706225 0.504884832399396 0
292.63010007495 0.502202712373942 0
289.673744450872 0.49952479854787 0
286.745216354869 0.496851287052569 0
283.844292353474 0.494182375198625 0
280.970750057143 0.491518260874129 0
278.124368159318 0.488859133072501 0
275.304926425882 0.486205183073232 0
272.512205707721 0.483556599084651 0
269.745987949404 0.480913567014168 0
267.006056193482 0.478276271401192 0
264.292194609283 0.475644889429468 0
261.604188469875 0.473019603221568 0
258.941824186406 0.470400585967436 0
256.304889295914 0.467788013045756 0
253.693172476576 0.465182055282865 0
251.106463564388 0.462582878388931 0
248.544553536765 0.459990651139637 0
246.007234534884 0.457405535618815 0
243.49429985913 0.45482769386822 0
241.005543990764 0.452257281092117 0
238.540762581644 0.44969445374163 0
236.099752454359 0.447139366849321 0
233.682311626907 0.444592167464167 0
231.28823929567 0.442053005504229 0
228.91733585489 0.439522024058137 0
226.569402892004 0.436999365687301 0
224.244243193897 0.434485169446904 0
221.941660745236 0.431979572961662 0
219.661460738798 0.429482709055233 0
217.403449568822 0.42699471035813 0
215.16743484506 0.424515703477018 0
212.953225383814 0.422045815351423 0
210.760631213636 0.419585169096095 0
208.589463574486 0.417133885786616 0
206.439534926527 0.414692081599243 0
204.310658939401 0.412259873406251 0
202.202650504233 0.409837372110889 0
200.115325726918 0.407424688050431 0
198.048501936228 0.405021926553937 0
196.001997672747 0.402629193619408 0
193.975632696584 0.400246590252247 0
191.969227985942 0.397874215130096 0
189.982605737744 0.395512163930736 0
188.015589360183 0.393160531798133 0
186.068003482133 0.390819408060175 0
184.13967394689 0.388488881035115 0
182.230427803991 0.386169038673965 0
180.340093325228 0.383859960789367 0
178.468499986677 0.381561729851056 0
176.61547847516 0.379274423152449 0
174.780860681526 0.376998117018926 0
172.964479703826 0.374732883545387 0
171.16616984447 0.372478792502623 0
169.38576660418 0.370235912407807 0
167.623106683558 0.368004307940901 0
165.878027973875 0.365784043568637 0
164.15036956708 0.363575176951205 0
162.43997173411 0.361377769793454 0
160.746675941373 0.359191874673209 0
159.070324836658 0.357017545557684 0
157.410762243989 0.354854834758477 0
155.767833168613 0.352703789284529 0
154.141383788989 0.350564455413578 0
152.531261451763 0.348436877647545 0
150.937314669236 0.346321097806137 0
149.359393117644 0.344217154680864 0
147.797347630756 0.342125085748087 0
146.251030195741 0.340044926331954 0
144.720293949753 0.337976709325766 0
143.204993172965 0.335920466526606 0
141.704983293867 0.333876223941934 0
140.220120874388 0.331844009456678 0
138.750263608657 0.329823847665949 0
137.29527031628 0.327815761974561 0
135.855000944362 0.325819771153645 0
134.429316556871 0.323835894285927 0
133.018079334776 0.321864146522393 0
131.621152558433 0.319904546211184 0
130.238400619355 0.317957103077687 0
128.869689007076 0.316021828210865 0
127.514884303135 0.314098731249711 0
126.173854180643 0.31218781805533 0
124.846467392456 0.31028909544568 0
123.53259377063 0.308402566518301 0
122.232104219401 0.306528233338175 0
120.944870709989 0.304666096193547 0
119.670766277755 0.302816152566513 0
118.40966501369 0.300978399584713 0
117.161442058683 0.299152832851887 0
115.925973597129 0.297339446761402 0
114.703136855569 0.295538232250739 0
113.492810095091 0.293749179563893 0
112.294872599764 0.29197228010315 0
111.109204683379 0.290207518138263 0
109.935687674123 0.288454880800153 0
108.774203910578 0.286714352991727 0
107.624636734813 0.284985918737501 0
106.486870488287 0.283269559887863 0
105.36079050794 0.281565255999539 0
104.246283117219 0.279872986761223 0
103.143235624548 0.278192728444285 0
102.051536307459 0.276524460858233 0
100.97107441887 0.274868156647961 0
99.9017401718323 0.273223791755366 0
98.8434247381579 0.271591338676875 0
97.796020243301 0.26997076828069 0
96.7594197560515 0.268362052439706 0
95.7335172840958 0.266765161142913 0
94.718207770324 0.265180062089932 0
93.7133870856486 0.263606722474481 0
92.718952020285 0.262045109842671 0
91.7348002813334 0.260495188837746 0
90.7608304853678 0.258956923799927 0
89.7969421511021 0.257430278781075 0
88.8430356947252 0.25591521614822 0
87.8990124235977 0.254411697469797 0
86.9647745307275 0.252919683113641 0
86.0402250859384 0.251439134093258 0
85.125268033427 0.24997000858484 0
84.2198081824585 0.248512265735027 0
83.3237512050715 0.247065861777592 0
82.4370036263345 0.245630754230073 0
81.5594728198474 0.244206898989688 0
80.6910670028748 0.242794250528075 0
79.8316952268034 0.241392764631854 0
78.9812673747092 0.240002394317346 0
78.1396941520948 0.238623093834024 0
77.3068870850784 0.237254814296645 0
76.4827585122879 0.235897507414195 0
75.6672215760026 0.234551126035324 0
74.8601902194012 0.233215620497312 0
74.0615791810423 0.231890940278201 0
73.2713039864905 0.230577035801738 0
72.4892809448532 0.229273855435781 0
71.7154271402865 0.227981348651626 0
70.9496604284509 0.226699462952376 0
70.1918994291929 0.225428146273003 0
69.4420635215205 0.224167345559403 0
68.7000728369567 0.222917007837203 0
67.9658482521416 0.221677080765586 0
67.2393113878893 0.220447508402484 0
66.5203845983798 0.219228237729753 0
65.80899097053 0.218019211925705 0
65.1050543104829 0.216820379059152 0
64.4084991452943 0.21563168187302 0
63.7192507141338 0.214453064875782 0
63.0372349618805 0.213284472795062 0
62.3623785361123 0.212125848228637 0
61.6946087783118 0.210977135718983 0
61.0338537208688 0.209838277719392 0
62.2668367940084 0.209040159185432 0.00099949999999982
61.6139126670072 0.207922616472424 0.00099949999999982
62.2014597984032 0.2071472934229 0.00199799999999994
66.498673058957 0.207384262727793 0.00598199999999993
70.8067383386247 0.207640982495988 0.0099499999999999
99.8121858441415 0.214619445493318 0.0334220000000001
154.752034665991 0.228731996947241 0.0758794999999999
281.220826474117 0.262562005118 0.165438
522.008776157201 0.328312010682288 0.306558
879.686615310574 0.427625612098203 0.44555
1340.06422897941 0.55774596040125 0.498848
1713.92083541617 0.665820233258818 0.4355595
1975.03497598291 0.743443380774538 0.3312195
2139.47716261992 0.794306549967429 0.236462
2270.16698960953 0.836103087361884 0.1429875
2328.28854070942 0.857145987318663 0.0904875000000001
2359.22834215985 0.87042485750032 0.0553755
2376.52405541622 0.879810958711481 0.02955
2372.26884254335 0.882849179549489 0.0207795
2360.90651072817 0.883767957525968 0.017838
2357.62680984579 0.887132678696292 0.00796799999999998
2346.16353537311 0.888030378999866 0.00498749999999992
2335.83267023023 0.889268727327881 0.00099949999999982
2320.93978940696 0.889098054149382 0.00099949999999982
2306.09622172972 0.888920078430978 0.00099949999999982
2277.6651893451 0.889083686073253 0
2262.95931864107 0.888890467968993 0
2248.30360712441 0.888689726794344 0
2233.69825041436 0.888481386735965 0
2219.14344300306 0.888265371147764 0
2204.63937807783 0.888041606802864 0
2190.1862475444 0.887810017749388 0
2175.78424206219 0.887570524879309 0
2161.43355083914 0.887323053389454 0
2147.1343618472 0.887067519672835 0
2132.88686145435 0.886803849545366 0
2118.69123462438 0.886531960478671 0
2104.54766475826 0.886251772831332 0
2090.45633369999 0.885963204674044 0
2076.41742162536 0.885666175513363 0
2062.43110716174 0.885360598877396 0
2048.49756706316 0.885046396638207 0
2049.69681827963 0.884558324564087 0.00099949999999982
2035.82830358542 0.884227087247437 0.00099949999999982
2022.36753611164 0.8834675744275 0.00299649999999996
2007.40862701754 0.883283341824866 0.00199850000000001
1995.78250813447 0.883016609549125 0.00199799999999994
1982.13905205347 0.882649878832957 0.00199799999999994
1952.50886244468 0.882599711379227 0
1939.00344943399 0.882213422679101 0
1925.55231779171 0.881817725213695 0
1912.15562496194 0.881412523943175 0
1898.81352609487 0.880997731527504 0
1885.52617414551 0.880573255175356 0
1872.29371977434 0.880139003425512 0
1859.11631132666 0.879694883466285 0
1845.99409481276 0.879240801105949 0
1832.92721382452 0.878776663028835 0
1832.68725021761 0.87816622205559 0.00099949999999982
1819.68728056327 0.877682299304725 0.00099949999999982
1794.06976441169 0.877323347488798 0
1781.22556933532 0.876818048352099 0
1768.43739012124 0.876302214281267 0
1755.70535501429 0.875775752894054 0
1755.18700233679 0.875065144023181 0.00099949999999982
1730.41472961414 0.874690751018138 0
1717.85184924468 0.874131820979848 0
1705.34559882998 0.873561870499118 0
1692.89609278498 0.872980802430596 0
1680.50344266227 0.872388517022728 0
1668.16775714064 0.871784913241459 0
1655.88914189782 0.871169893292994 0
1643.66769965965 0.87054335589785 0
1631.50353000753 0.86990520575332 0
1619.39672966811 0.869255334673623 0
1607.34739208551 0.868593649861931 0
1595.3556076426 0.867920048419598 0
1583.42146362148 0.867234427604545 0
1571.54504406556 0.866536688928517 0
1559.72642976675 0.865826733241377 0
1547.96569835089 0.865104456698234 0
1536.26292407986 0.864369762485236 0
1524.61817800336 0.863622546446223 0
1513.03152774592 0.862862712334909 0
1501.50303760488 0.86209015891502 0
1490.03276855213 0.861304783970352 0
1478.62077807131 0.860506491483638 0
1467.26712027763 0.859695179598013 0
1455.9718457892 0.858870751405926 0
1444.73500180622 0.858033105989846 0
1433.55663195738 0.857182148753545 0
1422.4367763999 0.856317780311502 0
1411.37547177006 0.855439903161085 0
1400.37275117411 0.854548419980176 0
1389.42864404577 0.853643239881928 0
1378.54317634476 0.852724262861601 0
1367.71637042575 0.85179139495603 0
1356.94824501623 0.850844543427045 0
1346.23881516919 0.849883618083249 0
1335.58809241221 0.848908521992158 0
1324.99608454245 0.847919168460223 0
1314.46279573241 0.846915466326935 0
1303.9882265319 0.845897324952145 0
1293.57237380918 0.844864657340349 0
1283.21523072159 0.843817378890733 0
1272.91678679495 0.84275540203749 0
1262.67702789548 0.841678641680915 0
1252.49593611816 0.840587019671325 0
1242.37349004909 0.839480445700528 0
1232.30966439 0.838358850313083 0
1222.30443027374 0.837222149303037 0
1212.35775518293 0.836070264279897 0
1202.46960289113 0.834903121787843 0
1192.63993348992 0.833720648905903 0
1182.86870340713 0.832522773792464 0
1173.15586547552 0.831309422983616 0
1163.50136879205 0.830080533066216 0
1153.9051588695 0.828836034688437 0
1144.36717761107 0.827575862385491 0
1134.88736322527 0.82629995823651 0
1125.46565040075 0.82500825715816 0
1116.10197020067 0.823700703010778 0
1106.79625015924 0.822377237094565 0
1097.54841415229 0.821037811532393 0
1088.35838260868 0.819682369270817 0
1079.22607238374 0.818310864184312 0
1070.15139680064 0.81692325131916 0
1061.13426573463 0.815519484284666 0
1052.1745856247 0.814099519711442 0
1043.27225938719 0.812663323597613 0
1034.42718657404 0.811210856161411 0
1025.63926335221 0.809742083034276 0
1016.90838243795 0.808256978458983 0
1008.23443324108 0.806755511914898 0
999.617301842247 0.805237658899303 0
991.056871094166 0.803703392908069 0
982.55302046848 0.802152702480654 0
974.105626253305 0.800585568004966 0
965.714561581265 0.799001972909098 0
957.379696310438 0.797401914008329 0
949.100897187402 0.795785382317898 0
940.878027885236 0.794152371549983 0
932.710948934906 0.792502885823872 0
924.599517849095 0.790836926213445 0
916.543589137287 0.789154498447238 0
908.543014280898 0.787455616015889 0
900.597641873649 0.785740288178031 0
892.707317579212 0.784008533384647 0
884.871884176086 0.782260373041675 0
877.091181631339 0.780495829339347 0
869.365047110256 0.778714930149823 0
861.693315010304 0.776917707311886 0
854.075817007859 0.775104195708375 0
846.512382132543 0.773274431096697 0
839.00283673491 0.771428458623871 0
831.547004612508 0.769566320296282 0
824.144706952211 0.767688069778655 0
816.795762445197 0.765793758533329 0
809.499987366244 0.763883438539736 0
802.257195461866 0.761957178368874 0
795.067198138949 0.760015038199522 0
787.929804481121 0.758057084083529 0
780.844821225191 0.756083391584846 0
773.8120528789 0.754094033658446 0
766.831301703932 0.752089092327381 0
759.902367812209 0.750068648803691 0
753.025049185428 0.748032790228063 0
746.199141696198 0.745981609653696 0
739.424439198306 0.743915199767092 0
732.700733552034 0.741833658745253 0
726.027814665743 0.73973708881425 0
719.405470545822 0.737625595465882 0
712.833487329096 0.735499289114958 0
706.311649306097 0.733358286044399 0
699.839739077317 0.731202695427446 0
693.417537424967 0.729032646977845 0
687.04482350966 0.726848259256321 0
680.721374839095 0.724649661928588 0
674.446967318842 0.72243698774643 0
668.221375333195 0.720210369376787 0
662.04437175133 0.71796994695704 0
655.915727981876 0.715715863165765 0
649.835214026891 0.71344826318535 0
643.802598539306 0.711167294226542 0
637.817648813943 0.708873112605049 0
631.880130870503 0.706565873915561 0
625.989809538175 0.704245732565685 0
620.146448426511 0.701912854177102 0
614.349809982882 0.699567406178794 0
608.599655583806 0.697209553792958 0
602.895745515518 0.694839472411838 0
597.237839068307 0.692457334681923 0
591.625694552151 0.690063319334467 0
586.059069351228 0.687657606661693 0
580.537719965826 0.685240379856526 0
575.061402032464 0.682811827548407 0
569.629870395302 0.680372137592682 0
564.242879125508 0.677921503182561 0
558.900181587473 0.675460117065672 0
553.601530450663 0.672988178089427 0
548.346677737444 0.670505886723369 0
543.135374883678 0.668013443262228 0
537.967372757208 0.665511053008738 0
532.842421710399 0.662998921854047 0
527.760271585421 0.660477262282468 0
522.720671809291 0.657946281556805 0
517.723371407384 0.655406192129593 0
512.768118992289 0.652857215018627 0
507.854662891811 0.65029956100609 0
502.982751110357 0.647733452842683 0
498.152131406838 0.645159109422683 0
493.362551310957 0.642576754007669 0
488.613758167305 0.63998661028043 0
483.905499154819 0.637388905667872 0
479.237521374987 0.634783861375425 0
474.609571794681 0.632171713045022 0
470.021397360497 0.629552686040761 0
465.472744995108 0.62692701222245 0
460.963361635225 0.624294923834516 0
456.49299428864 0.621656650424405 0
452.061390016293 0.619012429949417 0
447.668296002925 0.616362495349696 0
443.313459569973 0.613707083072186 0
438.996628229533 0.611046426607326 0
434.717549658681 0.608380768757043 0
430.475971820034 0.605710338545948 0
426.271642895 0.603035380540218 0
422.104311370364 0.600356130502532 0
417.973726056528 0.597672825986219 0
413.879636100934 0.594985707045648 0
409.821791024176 0.592295012401919 0
405.799940757685 0.589600978936321 0
407.310540787307 0.586952563852771 0.00099949999999982
397.864823982747 0.584204948418669 0
393.949447817416 0.581502336740713 0
390.069070753959 0.57879734201066 0
386.223445099416 0.576090200542821 0
382.412323692686 0.573381152648012 0
378.63545995008 0.570670434231132 0
374.892607893007 0.567958279672859 0
371.183522147844 0.565244926697707 0
367.507957973179 0.562530611370635 0
363.865671313087 0.55981556305494 0
360.256418755766 0.557100021695286 0
356.679957621229 0.554384213830233 0
353.136045924324 0.551668375586824 0
349.624442436083 0.548952734141809 0
346.144906670779 0.546237521581336 0
342.697198934575 0.543522962998756 0
339.281080316385 0.540809287455126 0
335.896312732761 0.538096717336306 0
332.542658902323 0.535385482077009 0
329.219882417617 0.532675798703703 0
325.927747718968 0.529967891157645 0
322.666020122653 0.52726197937408 0
319.434465840524 0.524558280793678 0
316.232851992886 0.521857011586146 0
313.060946626918 0.519158385357174 0
309.918518717476 0.516462616718683 0
306.805338188603 0.513769916834808 0
303.721175943309 0.511080491419679 0
300.665803843102 0.508394551393895 0
297.638994740881 0.505712301349011 0
294.640522499837 0.503033942309928 0
291.670161990582 0.500359676401746 0
288.727689090391 0.497689706393138 0
285.812880735801 0.495024223564165 0
282.925514897118 0.492363425043811 0
280.065370602167 0.489707502680998 0
277.232227934148 0.487056648815056 0
277.743111820181 0.484536107466443 0.00099949999999982
274.939425119828 0.481898957338748 0.00099949999999982
268.895131710643 0.479138748681103 0
266.16779433333 0.476510013649477 0
263.466375503857 0.473887262799736 0
260.790661878605 0.471270671932872 0
258.140441245166 0.468660412541091 0
255.515502504923 0.466056659607064 0
252.915635712504 0.463459577523424 0
250.34063205404 0.460869335073222 0
247.790283862955 0.458286096096772 0
245.264384630472 0.455710020634256 0
242.762729008201 0.453141266823279 0
240.285112808422 0.450579991439661 0
237.831333020071 0.448026345728596 0
235.40118779283 0.445480483639278 0
232.994476466394 0.442942549908898 0
230.610999555581 0.440412691566763 0
228.250558761419 0.437891051026341 0
225.912956977141 0.435377767308072 0
223.597998285614 0.432872978282384 0
221.305487960355 0.430376819672194 0
219.035232475678 0.427889422437846 0
216.78703950965 0.42541091464071 0
214.560717934704 0.422941424871019 0
212.356077832535 0.420481075365281 0
210.172930488707 0.418029987629176 0
211.856344023463 0.415749557782356 0.00099949999999982
209.696641843708 0.41332021311073 0.00099949999999982
207.558031397008 0.41090046760055 0.00099949999999982
201.654654364621 0.408324160001342 0
199.576151862444 0.405921091020899 0
197.518035459514 0.403527956048052 0
195.48012490907 0.401144853448113 0
193.462241158674 0.398771887739637 0
191.46420638168 0.396409151133632 0
189.485843945849 0.394056742657114 0
187.526978436008 0.391714751542262 0
185.587435643411 0.38938326740128 0
183.667042565831 0.387062376897569 0
181.765627402573 0.384752165314681 0
179.883019565353 0.382452711429513 0
178.019049660581 0.380164096634499 0
176.1735494983 0.37788639636125 0
174.346352087546 0.375619684390513 0
172.537291634189 0.373364032028928 0
170.746203539133 0.37111950795774 0
168.972924389992 0.368886180406157 0
167.217291972924 0.366664110319644 0
165.479145255914 0.364453360953997 0
163.758324390476 0.362253991662199 0
162.054670711556 0.360066058435427 0
160.368026733309 0.35788961528347 0
158.698236143511 0.355724714721327 0
157.045143802481 0.353571406165431 0
155.408595737731 0.351429737424211 0
153.788439145376 0.349299752249412 0
152.184522377662 0.347181495325304 0
150.596694948239 0.345075005847448 0
149.024807526187 0.342980321539322 0
147.468711924131 0.340897480893226 0
145.928261106719 0.338826515595941 0
144.403309177153 0.336767458662886 0
142.893711377131 0.334720339436646 0
141.39932408356 0.332685184759548 0
139.92000479653 0.330662022351417 0
138.455612142202 0.328650875074207 0
137.006005870764 0.326651762758198 0
135.571046843488 0.324664706487003 0
134.150597035459 0.322689722451543 0
132.74451952033 0.320726829084636 0
131.352678480186 0.318776037010601 0
129.97493918715 0.316837360387151 0
128.611168007448 0.314910807852523 0
127.261232391573 0.312996388156252 0
125.925000870064 0.311094107894342 0
124.602343048569 0.309203971791074 0
123.293129604556 0.307325982000445 0
121.997232274954 0.30546014197392 0
120.714523863206 0.303606448181678 0
119.444878222181 0.30176490043104 0
118.188170252854 0.299935495153735 0
116.944275903104 0.298118225283486 0
115.713072153689 0.296313085913276 0
114.494437021023 0.294520066899812 0
113.28824954557 0.292739159238468 0
112.094389789368 0.290970351018186 0
110.912738827206 0.289213630291128 0
109.743178745888 0.28746898139823 0
108.585592634058 0.285736389289664 0
107.439864576612 0.284015837472405 0
106.30587965371 0.282307305832062 0
105.183523928745 0.280610775832913 0
104.072684445759 0.278926226107303 0
102.973249222736 0.277253634406835 0
101.885107248204 0.275592976011791 0
100.808148471463 0.273944226845236 0
99.7422637974194 0.272307361277672 0
98.6873450821809 0.270682351754042 0
97.6432851268651 0.269069169671558 0
96.6099776714114 0.267467785406599 0
95.5873173864134 0.265878169357224 0
94.5751998697679 0.264300289516861 0
93.5735216412659 0.26273411250798 0
92.5821801352125 0.261179604623876 0
91.6010736931399 0.259636731834369 0
90.630101557654 0.258105459231157 0
89.6691638720181 0.256585747967544 0
89.8008292900821 0.255185555190747 0.00099949999999982
88.9829010782276 0.253799390767351 0.00199799999999994
88.5740064479317 0.252756908876726 0.00598199999999993
88.0472136938959 0.251625220625301 0.00895949999999979
88.602030938801 0.25140872491608 0.0198
88.644609704816 0.250780282813416 0.0266354999999998
89.6452288429434 0.250981667283931 0.0401594999999999
91.6138250970625 0.252043395107887 0.0600780000000001
94.55817834659 0.253998744568012 0.08595
99.2949831907089 0.257601443685193 0.1224195
107.185175362314 0.26415577439364 0.1759875
117.007770050278 0.272711541259681 0.2357355
133.214075569915 0.287663087060452 0.318798
154.38320054884 0.308246746220162 0.4032
173.239231944819 0.327474648590764 0.456782
201.817394409831 0.358240775301583 0.497262
229.010354335268 0.38933572303576 0.4903395
254.331372982494 0.420020843981098 0.441518
273.539381500673 0.444697258969907 0.3734955
288.460227332424 0.464951111980155 0.2983875
299.464734241945 0.480804159088013 0.2262
307.691705878946 0.493439324240498 0.158862
314.988908177229 0.50520973479376 0.0886754999999999
316.305027159695 0.508846853037345 0.0563180000000001
314.579400159169 0.50821315600774 0.0458954999999999
314.406954172064 0.509822166960861 0.0227355
312.502624188434 0.508944018450278 0.0129154999999999
310.353078955081 0.507696258636074 0.00498749999999992
307.621467297195 0.505569961547014 0.00199799999999994
301.758211444565 0.503267669590312 0
298.752085357719 0.500624031553275 0
295.77380689704 0.497984369768305 0
292.823157156247 0.49534887573016 0
289.89991820833 0.492717740787224 0
287.003873122561 0.490091152737448 0
284.134805982299 0.487469295462141 0
281.292501870173 0.484852356276074 0
278.476746903052 0.482240514455503 0
275.68732822476 0.479633950791686 0
272.924034031717 0.477032839850458 0
270.186653568107 0.474437356956741 0
267.474977117132 0.471847679171405 0
264.788796051075 0.469263971097996 0
262.127902800116 0.466686404187149 0
259.492090880244 0.464115142489552 0
256.88115489059 0.461550349922567 0
254.294890523851 0.458992186997491 0
251.733094569123 0.456440812595068 0
249.195564920231 0.453896382509542 0
246.682100580702 0.451359050186708 0
244.192501667253 0.44882896702584 0
241.726569423829 0.446306279561433 0
239.284106207959 0.443791136534233 0
236.864915513809 0.441283679316458 0
234.468801949147 0.438784053890957 0
232.095571286439 0.436292391186608 0
229.745030420779 0.433808831644297 0
227.416987386306 0.431333509736763 0
225.111251374158 0.428866553318353 0
222.827632720393 0.426408091681153 0
220.565942908424 0.423958251617825 0
218.325994579442 0.421517155106579 0
216.107601522962 0.419084924775078 0
213.910578694144 0.416661676335284 0
211.734742207309 0.41424752517177 0
209.579909331011 0.411842585929342 0
207.445898495965 0.409446968779141 0
205.332529294349 0.407060781813194 0
203.239622489154 0.404684128029872 0
201.167000001497 0.402317111746412 0
199.114484911848 0.399959834536617 0
197.081901471986 0.397612391904224 0
195.069075096465 0.395274879349987 0
193.075832361994 0.392947389989361 0
191.102001008656 0.390630013943856 0
189.147409937781 0.388322839323203 0
187.211889216978 0.386025949943027 0
185.295270076446 0.383739427972864 0
183.397384897 0.381463356583202 0
181.518067227984 0.379197810430033 0
179.657151766821 0.376942867797267 0
177.814474378148 0.374698597891055 0
175.989872070408 0.372465074521151 0
176.959377134373 0.370461629731972 0.00099949999999982
177.095404271208 0.368694413199383 0.00299549999999993
175.312112282499 0.366501934466247 0.00299549999999993
176.462766357654 0.364992775795277 0.00598199999999993
178.611719336191 0.363733809216142 0.0099499999999999
183.70936747937 0.363186478515705 0.0168554999999999
193.713403838544 0.363829377360597 0.0285795
205.710527103637 0.365002034326263 0.0420754999999999
228.483342768332 0.368821728272836 0.065688
252.28409037767 0.373011414086824 0.0895820000000001
320.05847246832 0.388106129512077 0.1513875
424.928949868024 0.412933128522729 0.236462
556.921187472687 0.445541992768827 0.3265395
754.609106713315 0.496677780848436 0.426272
952.968131215666 0.550203815787226 0.4843355
1173.74060155116 0.61231181077448 0.4984875
1364.07739553619 0.668253728516809 0.466718
1541.32119636711 0.722469188661883 0.39875
1698.72296183929 0.772612348550595 0.305312
1784.36292539734 0.80204054392175 0.2371875
1868.40863163632 0.831739974765556 0.158862
1929.32221950667 0.854779771853614 0.0913920000000001
1949.98894127267 0.865281044123847 0.0582
1959.95006588154 0.8724701839997 0.0343875
1955.8147000091 0.875127798653933 0.0246875
1946.11269950614 0.875964786637797 0.0207795
1939.99543600208 0.877992947962407 0.0129154999999999
1931.11026655887 0.879104917506375 0.00796799999999998
1917.75614864158 0.87870223188938 0.00796799999999998
1905.33637499414 0.878589909942591 0.0069754999999998
1889.45829398787 0.87726904836265 0.0099499999999999
1879.75614233409 0.878035043021347 0.00598199999999993
1865.73698480776 0.877293832025765 0.0069754999999998
1855.20550007892 0.877737403638661 0.003992
1842.98292035626 0.877572176556973 0.00299549999999993
1819.47919981397 0.877991600530916 0
1806.5336184135 0.877505786208278 0
1793.64374192023 0.87700963059592 0
1794.60192004927 0.876357214679327 0.00099949999999982
1768.03640810079 0.875986117358028 0
1767.72038989674 0.875316300957623 0.00099949999999982
1742.65337561152 0.874920105317374 0
1730.04392138812 0.874370821025573 0
1717.49092917443 0.873810616504879 0
1704.99451556716 0.873239395553274 0
1692.55479445205 0.872657054849104 0
1680.171876708 0.872063500577154 0
1667.84587028118 0.871458634516445 0
1655.5768802905 0.870842352708966 0
1643.36500872883 0.870214561181627 0
1631.21035466229 0.869575156695906 0
1619.11301407429 0.868924040601042 0
1607.07307987011 0.868261112639462 0
1595.09064182668 0.867586273164568 0
1583.16578656542 0.866899422290851 0
1571.2985975923 0.866200457202623 0
1559.48915510779 0.865489281599045 0
1547.7375361482 0.864765792248145 0
1536.04381438933 0.864029892921336 0
1524.4080603075 0.863281479667694 0
1512.83034103089 0.862520453731846 0
1501.31072030017 0.861746717165212 0
1489.84925853371 0.860960168406508 0
1478.44601270758 0.860160710269645 0
1467.10103640196 0.859348242895547 0
1455.8143797356 0.858522668662556 0
1444.58608938322 0.857683888657715 0
1433.41620855323 0.856831804476128 0
1422.30477689769 0.855966321378639 0
1411.25183058268 0.85508734120869 0
1400.25740226955 0.854194766406766 0
1389.32152099152 0.853288504964775 0
1378.44421218869 0.852368463335674 0
1367.62549783692 0.851434542007683 0
1356.86539624349 0.850486651141122 0
1346.16392208609 0.849524699415452 0
1335.52108649467 0.848548591954478 0
1324.93689692294 0.847558240479885 0
1314.4113571607 0.846553556762772 0
1303.94446743678 0.845534448187976 0
1293.53622419903 0.844500833768505 0
1283.18662032697 0.843452622922435 0
1272.8956450315 0.842389731001725 0
1262.66328385467 0.841312074493858 0
1252.48951869699 0.840219569707923 0
1242.37432774248 0.839112138154396 0
1232.31768549815 0.837989700822871 0
1222.31956286637 0.836852176446296 0
1212.3799270666 0.835699489529111 0
1202.49874161863 0.834531567331709 0
1192.67596643543 0.833348334070609 0
1182.91155776698 0.832149719010217 0
1173.20546819641 0.830935653842813 0
1163.55764672532 0.829706067836263 0
1153.96803867621 0.82846089809703 0
1144.43658577988 0.82720007942193 0
1134.9632261917 0.825923548303854 0
1125.54789442381 0.824631247929181 0
1116.19052141974 0.823323120168363 0
1106.89103459656 0.82199910744568 0
1097.64935782094 0.820659156728863 0
1088.46541141632 0.819303217893284 0
1079.33911218047 0.817931243229749 0
1070.27037342504 0.816543186222579 0
1061.25910496558 0.815139004669645 0
1052.30521322708 0.813718653659913 0
1043.40860115754 0.812282097564176 0
1034.56916830012 0.81082930036805 0
1025.78681080954 0.809360229223504 0
1017.0614214627 0.807874854960021 0
1018.57889075197 0.806269091333198 0.00099949999999982
1011.43962707767 0.804649554871273 0.00199799999999994
991.235244740434 0.803322317227506 0
982.736528219317 0.801771497193034 0
974.294194486858 0.800204263838501 0
965.908116744753 0.798620605205532 0
957.578164995276 0.797020514189544 0
949.304206112714 0.795403984120571 0
941.086103925776 0.793771007932999 0
932.923719130105 0.792121590266849 0
924.816909411989 0.790455732705262 0
926.029500957283 0.788692558149555 0.00099949999999982
917.985109132082 0.786995554231307 0.00099949999999982
909.99593075498 0.785282163707749 0.00099949999999982
902.061814890162 0.783552404939886 0.00099949999999982
885.122847511783 0.781882795828011 0
877.346253292681 0.780118588469926 0
869.624156075361 0.778338061788594 0
861.956390516931 0.776541248031846 0
854.342788600786 0.774728179364967 0
846.783179608558 0.772898896856657 0
846.933288018754 0.770981318651302 0.00099949999999982
839.434004201244 0.769121601990901 0.00099949999999982
831.988298572742 0.767245826781145 0.00099949999999982
817.089262784679 0.765422611276632 0
809.796908691701 0.763512979647983 0
802.557469738352 0.761587437666341 0
795.370757650084 0.759646056041629 0
788.236581856932 0.757688899331547 0
781.15474947976 0.755716040651642 0
774.125065370398 0.753727557208203 0
767.147332216933 0.751723524534515 0
760.221350507319 0.749704028970956 0
753.346918625105 0.747669156054488 0
746.523832845532 0.7456189994312 0
739.751887459035 0.743553649285804 0
733.030874738526 0.741473206587278 0
726.36058501469 0.739377773256529 0
719.740806721513 0.73726745485556 0
713.171326441969 0.735142360559651 0
706.651928949022 0.733002603599144 0
700.182397238084 0.730848302104557 0
693.762512622245 0.728679572915509 0
687.392054688165 0.726496545275025 0
681.070801405236 0.724299345744031 0
674.798529192338 0.722088102164637 0
668.575012880343 0.719862954282799 0
662.400025832023 0.717624037727908 0
656.273339956432 0.715371494679462 0
650.194725750307 0.713105471113318 0
644.16395234729 0.71082611592399 0
638.180787563016 0.708533581296515 0
632.244997939523 0.706228022712752 0
626.35634878991 0.703909598863099 0
620.514604238464 0.701578472080303 0
614.719527256914 0.699234808728384 0
608.97087974739 0.696878773851389 0
603.26842253846 0.694510540856884 0
604.619288327191 0.692112136827371 0.00099949999999982
598.967748304994 0.689722497563583 0.00099949999999982
593.361862138757 0.687321211557847 0.00099949999999982
580.921963756481 0.684921926821089 0
575.446785216081 0.682495396748085 0
570.016342390837 0.68005775978146 0
564.630389911493 0.677609205725289 0
559.288681666281 0.675149931379842 0
553.990970863074 0.672680133500485 0
548.737010086955 0.670200009125944 0
543.526551304834 0.667709762122127 0
538.359345952808 0.665209592614769 0
533.235144903429 0.662699712204094 0
533.789527330978 0.660196538120131 0.00099949999999982
523.116736097894 0.657652639871075 0
518.120032103719 0.655114881941378 0
513.165331646955 0.652568254521572 0
508.25238356268 0.650012979269741 0
503.380936419498 0.647449270627129 0
498.55073851355 0.644877350500612 0
493.761537947359 0.642297436500161 0
489.013082578006 0.639709760025141 0
484.305120159623 0.637114538930792 0
479.637398303089 0.634512003017107 0
475.009664557984 0.631902376598588 0
470.421666394435 0.629285892736303 0
465.873151288881 0.626662778036911 0
461.36386672043 0.624033265513054 0
456.893560222545 0.621397586329914 0
452.461979382784 0.618755977436436 0
448.068871932362 0.616108667817547 0
443.713985733172 0.613455893830907 0
443.827128740305 0.610777801055837 0.00099949999999982
439.629233734472 0.608099002792117 0.00199799999999994
435.35740265693 0.605436452369444 0.00199799999999994
431.122950912343 0.602769401423787 0.00199799999999994
422.514686575937 0.600125152194859 0
418.383751114989 0.597444569724205 0
414.2892789876 0.594760181065328 0
410.231020242236 0.592072222676696 0
406.208725301762 0.589380936352642 0
402.222145023752 0.586686558164245 0
398.271030714293 0.58398932599111 0
394.355134165819 0.58128947529519 0
390.474207637022 0.578587248968893 0
386.628003928588 0.575882880667349 0
382.816276390352 0.573176606396021 0
379.038778924255 0.570468665242186 0
375.295266038193 0.567759290185119 0
371.585492852332 0.565048716332968 0
367.90921509464 0.562337182889519 0
364.266189174832 0.559624918668036 0
360.656172184775 0.556912155234402 0
357.078921895235 0.554199127619759 0
353.534196787611 0.551486067714632 0
350.021756108044 0.548773199700785 0
346.541359818212 0.54606075960408 0
343.092768688483 0.543348967939008 0
339.675744265405 0.540638053636295 0
336.290048904407 0.537928241396434 0
332.935445777066 0.535219756496762 0
329.61169890827 0.532512818689 0
326.31857317254 0.529807650185147 0
323.055834333565 0.527104466813518 0
319.82324902249 0.524403490345081 0
316.620584791989 0.521704932860951 0
313.44761010178 0.519009010685712 0
310.304094351911 0.516315934371117 0
307.189807875809 0.513625916995084 0
304.104521986884 0.510939162651042 0
301.048008952549 0.508255881799523 0
298.020042027098 0.505576278587218 0
295.020395470528 0.502900553622724 0
292.048844537049 0.500228910551755 0
289.105165512718 0.497561545092892 0
286.189135708545 0.494898654758499 0
283.300533476106 0.492240433753184 0
280.439138215766 0.489587074506675 0
277.604730391435 0.486938766051305 0
274.797091524693 0.484295698688841 0
272.016004238243 0.481658052364545 0
269.261252219984 0.479026015119029 0
266.532620263854 0.476399764991147 0
263.829894270688 0.47377947924598 0
261.152861239974 0.471165336570198 0
258.501309308007 0.468557505705036 0
255.875027712807 0.465956163185556 0
253.273806841227 0.463361473134285 0
250.69743821568 0.460773601935748 0
248.145714504162 0.458192712438381 0
245.618429512561 0.455618968347019 0
243.115378218283 0.453052523606084 0
240.636356747715 0.450493536607737 0
238.181162398208 0.447942158733279 0
235.749593634847 0.445398540733263 0
233.341450091577 0.442862831569297 0
230.956532593396 0.440335172701455 0
228.594643126536 0.437815711878983 0
226.255584885081 0.435304582588444 0
223.939162234218 0.43280192639069 0
221.645180738298 0.430307875359384 0
219.373447144463 0.427822564109524 0
217.123769411903 0.425346117110504 0
214.895956682902 0.422878664800035 0
212.689819308803 0.420420328193308 0
210.505168836987 0.41797122975052 0
208.341818015731 0.415531488304217 0
206.199580805266 0.413101217131817 0
204.078272367614 0.410680530028982 0
201.977709068155 0.408269537908678 0
199.897708480949 0.405868347599419 0
197.838089382098 0.403477065342867 0
195.798671758638 0.401095792101334 0
193.779276800895 0.398724628461476 0
194.137387162495 0.396516798739647 0.00099949999999982
192.498917083461 0.394323618590606 0.00199799999999994
190.162845776259 0.391832460948759 0.00099949999999982
188.204371777909 0.389505373461123 0.00099949999999982
186.265192688696 0.387188843153392 0.00099949999999982
185.434103821073 0.385366091679722 0.003992
183.902569523739 0.383241638173462 0.00498749999999992
182.392518220357 0.38113218642701 0.00598199999999993
179.806446079888 0.378540488027735 0.003992
178.333245571131 0.376453105994368 0.00498749999999992
179.086328125051 0.375394455404627 0.0119279999999999
178.770520026471 0.37386525605197 0.0158720000000001
179.959593338532 0.37305338734969 0.023712
181.555689512428 0.372461169741063 0.0324555
185.785373871679 0.373150885652162 0.0477995
190.066048562468 0.373922276949418 0.0628875
198.859093680165 0.376936281411467 0.0886754999999999
219.264430008217 0.385768067916543 0.140448
239.37679230192 0.394737590755502 0.18795
273.328670616993 0.411050079502371 0.2584875
316.203261850632 0.432607310625269 0.334112
364.133189429498 0.457692025611674 0.4018755
451.442890818302 0.505748805444021 0.4793955
509.378498983913 0.53923762763971 0.4992
570.162066602421 0.575802062038815 0.4911555
641.221706897518 0.620265996884948 0.4432155
690.954164070385 0.653147912641323 0.381902
723.402671883101 0.676011207004711 0.32595
768.198116701104 0.707833494611862 0.2328195
786.788125561882 0.722989027889351 0.1791995
804.795471269302 0.738164819865132 0.1206795
816.684217964711 0.749480158163537 0.0721874999999998
816.159684264361 0.752291086461295 0.054432
816.861345922467 0.756026417412694 0.0324555
810.709593085858 0.754890945488244 0.02955
807.228680258356 0.755657074691588 0.0188195
802.715947994075 0.755668410657461 0.0109394999999999
796.886587588722 0.754691882887727 0.0069754999999998
791.072596815965 0.753691739955737 0.00299549999999993
784.64088943287 0.752192262075538 0.00099949999999982
777.616661958169 0.750199151525051 0.00099949999999982
764.027161879089 0.748426870411908 0
757.151878830222 0.746401872066372 0
750.327667138744 0.744361754378398 0
743.554323811232 0.742306613675007 0
736.831643942022 0.740236541937514 0
730.159420648898 0.738151644804567 0
723.537445239318 0.73605202005759 0
716.965507107063 0.733937783035396 0
710.443393883658 0.731809042524494 0
703.970891486258 0.729665910390528 0
697.547784095007 0.727508508553291 0
691.173854247311 0.72533695757047 0
684.848882830005 0.723151386702935 0
678.572649202334 0.720951920763463 0
672.344931158442 0.718738696256733 0
666.165505031856 0.716511846954002 0
660.034145693445 0.714271514753208 0
653.95062664972 0.712017839201377 0
647.914720024827 0.709750969647218 0
641.926196637816 0.707471055188847 0
635.984826042088 0.705178248572612 0
630.090376580667 0.702872704403916 0
624.24261537466 0.700554586476428 0
618.441308468018 0.698224050387621 0
612.686220738238 0.6958812695333 0
606.977116040273 0.693526408987438 0
601.313757232416 0.691159638526817 0
595.695906184346 0.688781134736074 0
590.123323856375 0.686391072697306 0
584.595770282283 0.683989637196004 0
579.113004690733 0.681577006268138 0
573.674785452389 0.679153371837979 0
568.280870238143 0.676718914245342 0
562.93101594543 0.67427383018916 0
557.624978819116 0.671818308964624 0
552.362514414456 0.669352551814151 0
547.143377732525 0.666876750287134 0
541.967323159627 0.664391110769282 0
536.834104580251 0.661895832434704 0
531.743475374428 0.659391121819644 0
526.695188478112 0.656877184616671 0
521.688996400823 0.654354231118038 0
516.724651274915 0.651822471950741 0
511.801904891784 0.649282119644104 0
506.920508731023 0.646733389473353 0
502.08021401428 0.644176495942595 0
497.280771690881 0.641611662090201 0
492.521932554603 0.639039101143895 0
487.803447207107 0.636459037699897 0
483.125066124903 0.633871693166747 0
478.486539680008 0.631277292120482 0
473.887618172609 0.628676060496496 0
469.328051885935 0.626068222153037 0
464.807591074685 0.62345400849761 0
460.325986072331 0.62083364072675 0
455.882987217385 0.618207356674051 0
451.47834497316 0.615575381726867 0
447.111809931436 0.612937945994157 0
442.78313281701 0.610295284221663 0
438.492064527761 0.607647630229356 0
438.996818495497 0.605043649234487 0.00099949999999982
434.746960653288 0.602389574637843 0.00099949999999982
430.534169118247 0.59973121450816 0.00099949999999982
421.70396595681 0.597014975312647 0
417.597169617483 0.594345851158957 0
413.526493321653 0.591673134475638 0
409.491690045242 0.588997059649171 0
405.492513166777 0.586317860858987 0
401.52871649112 0.583635772443346 0
397.600054265957 0.580951030001515 0
393.706281219045 0.57826386669795 0
389.847152578158 0.575574516025358 0
386.022424090765 0.572883211735392 0
382.231852052338 0.570190186165452 0
378.475193333903 0.567495670175799 0
374.752205377825 0.564799898717173 0
371.062646249352 0.562103100685778 0
367.406274646973 0.559405506119565 0
363.782849914818 0.556707345752882 0
360.192132070214 0.554008848088959 0
356.633881836464 0.551310238188427 0
353.107860634777 0.548611745212422 0
349.613830608286 0.545913596326457 0
346.15155467186 0.5432160114869 0
342.72079648283 0.540519218518545 0
339.321320501842 0.537823435568136 0
335.952891987482 0.535128883768414 0
332.615277001601 0.532435785147789 0
329.308242455402 0.529744354322093 0
326.031556095865 0.527054810273137 0
322.784986546575 0.524367365261721 0
319.56830329961 0.521682234625445 0
316.381276741847 0.518999629637297 0
313.223678185548 0.516319756350343 0
310.095279844911 0.513642826823111 0
306.995854870077 0.510969046991258 0
303.925177374207 0.508298617837215 0
300.883022401132 0.505631748101927 0
297.869165991054 0.502968632996795 0
294.883385172023 0.500309470026633 0
291.925457936934 0.497654462309198 0
288.995163313081 0.495003797901311 0
286.092281339505 0.492357670062812 0
283.216593072291 0.489716271064409 0
280.367880607753 0.487079787978621 0
277.545927081893 0.484448407961052 0
274.750516689159 0.481822313695998 0
271.9814346955 0.47920168453514 0
269.238467436833 0.476586699825012 0
266.521402312992 0.473977539987946 0
263.830027834306 0.4713743737943 0
261.164133586703 0.468777377767365 0
258.523510266393 0.466186719382719 0
255.907949675569 0.463602566349584 0
253.317244738977 0.461025081408016 0
250.751189497702 0.458454427865996 0
248.209579114933 0.455890766596759 0
245.692209898379 0.453334251669766 0
243.19887928354 0.450785040187564 0
240.729385851227 0.448243283525795 0
238.283529326244 0.445709132040207 0
235.861110596513 0.443182729640175 0
233.461931694582 0.440664223571305 0
231.085795820301 0.438153753521836 0
228.732507327753 0.435651461007743 0
226.401871746804 0.43315748003946 0
224.093695769765 0.430671946424456 0
221.80778726811 0.428194989553708 0
219.543955287884 0.425726738115097 0
217.302010045282 0.423267320064166 0
215.081762937281 0.42081685835891 0
212.883026546487 0.418375472444006 0
210.705614634793 0.415943281371726 0
208.549342149216 0.413520400299374 0
206.414025222414 0.411106941928118 0
204.299481176628 0.408703015437291 0
202.205528509764 0.406308731700779 0
200.131986916626 0.403924192886075 0
198.078677279062 0.401549501514827 0
196.045421664496 0.399184757990424 0
194.032043324234 0.396830060638201 0
192.038366701635 0.394485502626925 0
190.064217424363 0.392151176767755 0
188.109422306512 0.389827172460453 0
186.173809349338 0.38751357606064 0
184.25720773855 0.385210471902248 0
182.359447838386 0.38291794331633 0
180.480361201309 0.380636067605667 0
178.619780553374 0.378364923776285 0
176.777539805397 0.376104584216134 0
174.953474036355 0.373855123664941 0
173.147419510008 0.371616608315844 0
171.359213658036 0.369389106762148 0
169.588695080312 0.367172684380478 0
167.835703545908 0.364967403017207 0
166.100079989893 0.362773322353159 0
164.381666511033 0.360590499575188 0
162.680306363702 0.358418991365121 0
160.995843968358 0.356258847431919 0
159.328124888412 0.35411012217992 0
157.676995845887 0.35197286116623 0
156.042304702974 0.349847113040038 0
154.423900475076 0.347732918358394 0
152.821633309793 0.345630321742639 0
151.235354496907 0.343539360733476 0
149.664916458695 0.341460072857544 0
148.110172742256 0.339392494946771 0
146.570978025204 0.337336658169009 0
145.047188103453 0.335292594643324 0
143.538659892387 0.333260332452961 0
142.045251415563 0.3312399003474 0
140.56682181367 0.329231319999985 0
139.103231325801 0.327234616589326 0
137.654341289401 0.325249811690449 0
136.220014143056 0.323276922068773 0
134.800113415277 0.321315965142639 0
133.394503717469 0.319366957411024 0
132.003050741797 0.317429912507057 0
130.625621261429 0.315504840184925 0
129.26208311759 0.313591751650578 0
127.912305222237 0.311690653234705 0
126.57615754408 0.3098015532127 0
125.253511111436 0.307924454888116 0
123.944238003991 0.306059361149479 0
122.648211350934 0.304206271816289 0
121.365305317167 0.302365188711039 0
120.095395105647 0.300536108831516 0
118.838356952124 0.2987190275355 0
117.594068116837 0.296913939887033 0
116.362406878642 0.295120839641471 0
115.143252531122 0.293339718379863 0
113.936485378508 0.291570565570604 0
112.741986729287 0.289813369603999 0
111.559638886641 0.288068119267844 0
110.389325148471 0.286334799425814 0
109.230929799666 0.284613394512893 0
108.084338105012 0.282903888297637 0
106.949436306159 0.281206262006829 0
105.826111613575 0.279520496668921 0
104.7142522013 0.2778465718397 0
103.613747203385 0.27618446479067 0
102.524486707025 0.274534152087343 0
101.446361743955 0.272895610480288 0
100.379264290023 0.271268812946733 0
99.3230872547915 0.269653733550546 0
98.2777244770413 0.268050344603319 0
97.2430707190001 0.266458617294515 0
96.2190216603303 0.264878521836761 0
95.2054738950708 0.263310025965858 0
94.2023249203988 0.261753099133824 0
93.2094731359879 0.260207707123565 0
92.2268178354676 0.258673816101383 0
91.2542591975384 0.257151392879738 0
90.2916982885068 0.255640398920851 0
89.3390370493609 0.254140798461899 0
88.396178289555 0.252652555079081 0
87.4630256859796 0.251175628881807 0
86.5394837753014 0.249709980063535 0
85.6254579451733 0.248255569602108 0
84.7208544289807 0.246812357371936 0
83.8255803045914 0.245380299899033 0
82.9395434848583 0.243959354949044 0
82.0626527104115 0.242549480338959 0
81.1948175473608 0.241150631155563 0
80.3359483780046 0.239762763759844 0
79.4859563977706 0.238385832250696 0
78.6447536064968 0.237019791754732 0
77.8122528068704 0.235664594272122 0
76.9883675939796 0.234320193917498 0
76.1730123519658 0.232986542783338 0
75.3661022476441 0.231663592737562 0
74.5675532255717 0.230351294585434 0
73.7772820004059 0.229049599749169 0
72.9952060526916 0.227758458205333 0
72.2212436224936 0.226477819828228 0
71.4553137047422 0.225207633344068 0
70.6973360410949 0.223947848562973 0
69.9472311191115 0.222698411751905 0
69.2049201591774 0.221459273498957 0
68.4703251133396 0.220230381143771 0
67.7433686612374 0.219011680595546 0
67.0239742015121 0.217803119326117 0
66.3120658483895 0.216604643014761 0
65.6075684232332 0.215416198915444 0
64.9104074511459 0.214237732532476 0
64.2205091526796 0.213069190951181 0
63.5378004460205 0.211910515678691 0
62.8622089300103 0.210761655841664 0
62.1936628883484 0.209622553648489 0
61.5320912797791 0.20849315406248 0
60.8774237313412 0.207373402793143 0
60.2295905375325 0.206263242087575 0
59.5885226514291 0.205162616471736 0
58.9541516793998 0.204071470265248 0
58.3264098770014 0.202989746728066 0
59.8317466720629 0.20224142437597 0.00099949999999982
63.7283210158795 0.202154578075785 0.003992
79.6816927483427 0.204690521019984 0.0148874999999999
128.782078522134 0.214458785549556 0.046848
217.033992613708 0.232884685985159 0.1012755
445.150384664187 0.282379805704313 0.2254595
947.588991739175 0.394484619540088 0.417582
1542.90318783391 0.531436736659365 0.4999755
2034.38093860316 0.648310386976022 0.446862
2429.78973036797 0.745409225780518 0.321198
2638.29075934636 0.799227827533366 0.2209955
2755.6170592139 0.831590937044721 0.150552
2827.27074728009 0.853134014172755 0.0994875
2862.81378421301 0.865963285933167 0.06755
2891.8756535656 0.877331914201029 0.0382395
2878.59519003063 0.878135538240161 0.0363154999999999
2881.0505672911 0.882932559871638 0.023712
2879.0051796936 0.886628327803145 0.0139020000000001
2869.71877936169 0.888497640832038 0.00895949999999979
2857.55648386874 0.88963295010083 0.00598199999999993
2848.16863398129 0.891486423102997 0.00099949999999982
2831.76984885364 0.891519879242212 0.00099949999999982
2800.46871199441 0.891909960758903 0
2784.18537473391 0.891932363335097 0
2767.94521130441 0.891949334322331 0
2751.74843551824 0.891960822376454 0
2735.59526143083 0.89196676908751 0
2719.48590286728 0.891967127643603 0
2703.42057370443 0.891961842139794 0
2687.39948774504 0.891950858715406 0
2671.42285872374 0.891934121918616 0
2655.49090021957 0.891911577269147 0
2656.15215476946 0.891713870800973 0.00099949999999982
2623.76785163815 0.891848856696012 0
2607.97116700152 0.891808555989324 0
2592.22000517982 0.891762218453164 0
2576.51457872157 0.891709785271618 0
2560.85509965994 0.891651202926555 0
2545.24177979167 0.891586408456275 0
2529.67483058731 0.891515339776612 0
2529.51099317202 0.891293410406537 0.00099949999999982
2498.68691924904 0.891354174700667 0
2483.260327754 0.891263920583504 0
2467.88094794155 0.891167146715365 0
2452.54898878557 0.891063787754785 0
2437.2646585943 0.890953781140692 0
2422.02816517665 0.890837057716262 0
2406.83971548433 0.890713556918373 0
2391.69951584217 0.890583209693436 0
2376.60777198936 0.890445943888436 0
2361.56468855086 0.890301701023495 0
2346.57046956967 0.890150405116577 0
2331.62531806158 0.889991991411463 0
2316.72943631538 0.889826384344002 0
2301.88302551562 0.889653517632339 0
2287.08628581809 0.889473320850898 0
2272.33941651369 0.889285716667617 0
2257.64261572165 0.88909063498078 0
2242.99608044544 0.888888002038312 0
2228.4000065463 0.888677742875607 0
2213.85458870545 0.888459781648379 0
2199.36002039843 0.888234041240233 0
2184.91649368835 0.888000448865287 0
2170.52419939867 0.887758924356293 0
2156.18332690876 0.887509391801435 0
2141.89406427848 0.887251769318629 0
2127.65659804356 0.886985979317778 0
2113.47111323753 0.886711941436287 0
2099.33779342508 0.886429572119522 0
2085.25682050085 0.88613879206979 0
2071.22837472536 0.885839518744258 0
2057.25263474287 0.885531666874216 0
2043.32977742808 0.88521515397468 0
2029.45997780529 0.884889898080743 0
2015.64340929438 0.884555807044554 0
2001.88024334677 0.884212798421766 0
1988.17064942334 0.883860788422694 0
1974.51479516721 0.883499685399273 0
1960.91284617195 0.883129403218214 0
1947.36496600031 0.882749853005834 0
1933.87131620225 0.882360943120565 0
1920.43205611688 0.881962586474338 0
1907.0473429183 0.881554692343202 0
1893.71733170179 0.881137164894913 0
1880.44217515452 0.880709917488578 0
1867.22202364415 0.880272858420395 0
1854.05702534262 0.879825889561859 0
1840.94732599498 0.879368918735549 0
1827.89306888907 0.878901852816527 0
1814.89439488744 0.878424595519837 0
1801.95144220661 0.877937056434974 0
1789.06434670434 0.877439132875333 0
1776.23324158142 0.876930730843466 0
1763.45825731903 0.876411756744702 0
1750.73952184875 0.875882108864357 0
1738.07716026517 0.875341694130724 0
1725.47129504472 0.874790409545656 0
1712.92204577589 0.874228160275777 0
1700.42952922064 0.873654847458626 0
1687.99385933578 0.873070369640825 0
1675.61514714323 0.872474628545694 0
1663.29350068464 0.871867525987967 0
1651.02902508119 0.87124895985029 0
1638.82182245387 0.870618829461603 0
1626.67199177782 0.869977038324724 0
1614.57962903605 0.869323482435624 0
1602.54482709719 0.868658061111449 0
1590.56767560965 0.86798067652488 0
1578.64826108711 0.867291226112315 0
1566.78666688133 0.866589607065505 0
1554.98297307925 0.865875719510176 0
1543.23725644757 0.865149464728613 0
1531.54959048664 0.864410740695817 0
1519.92004534488 0.86365944790306 0
1508.34868786144 0.862895484079465 0
1496.83558154695 0.862118746801272 0
1485.38078637612 0.86132914167656 0
1473.98435899219 0.860526564849801 0
1462.64635257578 0.859710917376405 0
1451.3668167699 0.858882103027191 0
1440.1457978413 0.858040017958495 0
1428.98333842374 0.857184569208335 0
1417.87947770059 0.856315655380944 0
1406.83425127527 0.855433180575141 0
1395.84769119248 0.854537047769901 0
1395.50126734688 0.853467348163966 0.00099949999999982
1384.58270777048 0.852544533459516 0.00099949999999982
1363.24788164038 0.851766413093592 0
1352.4961939898 0.850814705748686 0
1341.80327882169 0.849848869651801 0
1331.16914641928 0.848868814045259 0
1320.59380353407 0.847874441848953 0
1310.07725312793 0.846865669018085 0
1299.61949456247 0.845842403052423 0
1289.22052348505 0.844804557825219 0
1278.88033190714 0.843752044243466 0
1268.59890803434 0.842684782796707 0
1258.37623650677 0.841602683018302 0
1248.21229820548 0.840505665472107 0
1238.10707036064 0.8393936465831 0
1228.06052650357 0.838266546711847 0
1218.07263641344 0.837124290679552 0
1208.1433662936 0.835966795711309 0
1198.2726785522 0.834793992527229 0
1188.46053194733 0.833605806135895 0
1178.70688160479 0.832402162612765 0
1169.01167894034 0.831182994495423 0
1159.37487176232 0.829948231019757 0
1149.79640415866 0.828697810193497 0
1140.27621667164 0.827431662810415 0
1130.8142461412 0.82614973123805 0
1121.41042584201 0.824851952908785 0
1112.06468544735 0.82353827027027 0
1102.77695098252 0.822208631669412 0
1093.54714499167 0.820862978880707 0
1084.3751864164 0.819501264201285 0
1075.26099068131 0.818123438358271 0
1066.20446974747 0.816729452402294 0
1057.2055320363 0.815319265777567 0
1048.26408245216 0.813892840545004 0
1039.38002251847 0.812450134309248 0
1030.55325033475 0.810991111416076 0
1021.78366053781 0.809515743025456 0
1013.07114445289 0.808023995034369 0
1004.41559001467 0.806515842934772 0
995.816881835819 0.804991262458895 0
987.274901288712 0.803450228671184 0
978.789526392298 0.80189272909091 0
970.360631990171 0.800318744367424 0
961.988089654671 0.798728266791815 0
953.67176784996 0.797121282780109 0
945.41153184024 0.795497790452235 0
937.207243807548 0.793857785270892 0
929.058762858985 0.792201267767894 0
920.965945012093 0.790528245318028 0
912.928643324158 0.788838721870983 0
904.946707853312 0.787132710122819 0
897.019985708712 0.785410225232565 0
889.148321082497 0.783671286226532 0
881.331555365148 0.781915909740015 0
873.56952702435 0.780144127985253 0
875.029242260837 0.778274213533424 0.00099949999999982
858.211814757878 0.776552110176175 0
858.790208850499 0.774674547455358 0.00099949999999982
851.198031441207 0.772839351146178 0.00099949999999982
835.582975101631 0.771042280246789 0
828.145766523072 0.769172790156982 0
820.762089253044 0.767287168117299 0
813.431760603342 0.765385469090222 0
813.396044723041 0.763366699767566 0.00099949999999982
798.932929501736 0.761534752190872 0
791.761507749794 0.759585190456482 0
784.642679705635 0.757619808605856 0
777.576250791871 0.755638677719537 0
770.562024151677 0.7536418775165 0
763.599800755708 0.751629486005718 0
756.689379415703 0.749601587627378 0
749.830556785964 0.747558274520242 0
743.023127473972 0.74549963669805 0
736.266884056216 0.743425770546413 0
729.561617109842 0.741336777484683 0
722.907115306833 0.739232758101506 0
716.303165374101 0.737113824746142 0
709.749552234913 0.734980084413298 0
703.24605899788 0.732831653127692 0
696.792467003672 0.730668650522117 0
690.388555858331 0.728491201147729 0
684.034103560151 0.726299425098475 0
677.728886455279 0.724093454948616 0
671.472679271917 0.721873428137525 0
665.265255275969 0.719639474408935 0
659.106386211033 0.717391737732066 0
660.217333017927 0.715104651610609 0.00099949999999982
646.935690270463 0.712856363920604 0
640.921084086378 0.710568160940889 0
634.954105897614 0.708266773952913 0
629.034520680685 0.705952358358166 0
623.162092221024 0.703625071896521 0
617.336583076541 0.70128508445173 0
618.198414785003 0.69892417972189 0.00099949999999982
605.827575842309 0.696568578907456 0
600.141371325332 0.694191498831366 0
594.501125700689 0.691802401986455 0
588.906596308415 0.689401471315371 0
583.357539601855 0.686988886007986 0
577.853711162946 0.684564831226753 0
572.394865729613 0.682129496707538 0
566.980757259814 0.679683072270973 0
561.61113894034 0.677225754398445 0
556.285763271445 0.674757736879579 0
551.004382092354 0.672279217862357 0
545.766746617859 0.669790398427802 0
540.572607440426 0.667291486925055 0
535.421714645952 0.664782684382206 0
530.313817810488 0.662264199440632 0
525.248666018936 0.659736245616023 0
520.226007924256 0.657199035908388 0
515.245591833761 0.654652778886673 0
510.307165650828 0.652097697860124 0
505.410476990526 0.649534007563553 0
500.555273173559 0.646961930315818 0
495.741301287579 0.644381686768293 0
490.968308206733 0.641793501476016 0
486.236040620617 0.639197601534663 0
481.544245105406 0.636594210419875 0
476.892668126625 0.633983557495022 0
472.28105607305 0.631365873532234 0
467.70915531608 0.628741386808005 0
463.176712212542 0.62611033118738 0
458.683473142671 0.623472940909551 0
454.229184584334 0.62082944488845 0
449.813593074924 0.618180083450552 0
445.436445296159 0.615525089706896 0
441.097488072758 0.612864702422759 0
436.796468437559 0.610199155643087 0
432.533133613835 0.607528691422422 0
428.307231111008 0.604853541849494 0
424.118508690109 0.60217394943824 0
419.966714410354 0.599490154228371 0
415.851596671484 0.596802394172081 0
411.7729042471 0.594110906354635 0
407.730386269302 0.591415934946944 0
403.723792299956 0.588717716730743 0
399.752872342183 0.586016490769983 0
395.817376852088 0.583312498327994 0
391.917056789269 0.580605976075422 0
388.051663613087 0.577897165224495 0
384.220949326992 0.575186303103431 0
385.835338852329 0.572528035323985 0.00099949999999982
383.658773945071 0.569873002476157 0.00199799999999994
379.856484333907 0.567165196600105 0.00199849999999979
376.135050537158 0.564454344360792 0.00199850000000001
373.975108421949 0.561808662985809 0.00299549999999993
368.747283144319 0.559033575861957 0.00199799999999994
358.373957630397 0.556186132688259 0
354.811657729366 0.553467373387218 0
351.281833839512 0.550748680787656 0
347.784244548034 0.548030283175144 0
344.318649211308 0.54531241006862 0
340.88480797772 0.542595288865508 0
337.48248179747 0.539879147228009 0
334.111432444523 0.537164210577862 0
330.771422531766 0.534450703271182 0
327.462215520914 0.531738849533009 0
324.183575763687 0.52902886696379 0
320.935268486575 0.526320977805045 0
317.717059821272 0.523615399578296 0
314.528716821467 0.52091234765543 0
311.370007473185 0.518212036466414 0
308.240700695748 0.515514681398131 0
305.140566383629 0.512820489975665 0
302.069375401487 0.510129671611006 0
299.026899592409 0.507442434751717 0
296.012911795826 0.504758984659975 0
293.027185875329 0.502079521015406 0
290.069496702228 0.4994042475535 0
287.139620180219 0.496733362926743 0
284.237333257632 0.49406706326209 0
281.362413942552 0.491405541363664 0
278.514641299813 0.488748990741724 0
275.69379546393 0.486097601901612 0
272.899657658955 0.483451560552374 0
270.132010190522 0.480811053992008 0
267.390636472234 0.478176262936111 0
264.675321016381 0.475547369831823 0
261.98584946002 0.47292455032324 0
259.32200855458 0.470307981892587 0
256.683586184606 0.467697836743637 0
254.070371371053 0.465094285415664 0
251.482154275954 0.462497496377557 0
248.918726211263 0.459907634884511 0
246.379879644305 0.457324863719626 0
243.865408206625 0.454749342219617 0
241.375106687061 0.452181230240898 0
238.908771050955 0.449620681364239 0
236.466198434991 0.447067849068172 0
234.047187164473 0.444522880784502 0
231.651536736623 0.441985926769803 0
229.27904783945 0.439457130652947 0
226.92952236279 0.43693663130406 0
224.602763375783 0.434424571875453 0
222.298575152707 0.431921086657293 0
220.016763162305 0.429426310897176 0
217.757134079786 0.426940374521771 0
215.519495790853 0.424463404201235 0
213.303657375264 0.421995529093165 0
211.10942913048 0.41953686948033 0
208.936622558613 0.417087547059256 0
210.597654247333 0.41481077847676 0.00099949999999982
210.110315383912 0.412548192935799 0.00199799999999994
202.548005245208 0.40980035196273 0
200.458993939737 0.40738950992155 0
198.390480283482 0.404988564297574 0
196.342283053197 0.402597620865257 0
194.314222239527 0.400216781117814 0
192.306119055368 0.397846141243321 0
190.317795915917 0.395485800752654 0
188.349076463023 0.393135848822268 0
186.399785534572 0.390796381254684 0
184.469749188762 0.388467483384106 0
182.558794693263 0.386149240936359 0
180.666750521278 0.383841737893105 0
178.793446355836 0.381545053809884 0
176.938713082803 0.379259267395105 0
175.102382796281 0.376984452449601 0
173.284288784586 0.374720684202316 0
171.484265540007 0.372468031464167 0
169.702148751757 0.37022656210813 0
167.93777530289 0.367996341753996 0
166.190983266716 0.365777433923432 0
164.461611911314 0.363569897223753 0
162.749501685799 0.361373791573252 0
161.054494220776 0.359189173359132 0
159.376432337891 0.357016092134456 0
157.715160022278 0.354854603645139 0
156.070522443139 0.352704752877616 0
154.442365938295 0.350566586717471 0
152.830538007416 0.34844015095114 0
151.234887314574 0.346325486871275 0
149.655263688232 0.344222632111034 0
148.0915181052 0.342131626553858 0
146.543502699661 0.340052503083894 0
145.011070747573 0.337985296699888 0
143.494076670136 0.335930037406664 0
141.992376030865 0.333886752535541 0
140.505825518951 0.331855472042028 0
139.034282962112 0.329836217167776 0
137.577607308966 0.327829012147232 0
136.135658628387 0.325833877688757 0
134.708298105435 0.323850832268167 0
133.295388037956 0.32187989184222 0
131.896791827537 0.31992107211986 0
130.51237397761 0.317974385705468 0
129.142000090111 0.316039842637714 0
127.785536853758 0.314117453850916 0
126.442852048578 0.312207224483303 0
125.113814532212 0.310309161398211 0
126.910757624946 0.308654999500018 0.00099949999999982
129.191868235446 0.307249944075733 0.00299549999999993
133.2886320861 0.306099298453182 0.00598199999999993
141.002050833809 0.30544461173449 0.0109394999999999
152.336247132032 0.305297265997029 0.017838
165.494443844601 0.305429514509483 0.0256620000000001
203.879452570054 0.308988279752408 0.046848
271.103888728353 0.316580007239681 0.0823020000000001
406.753951372278 0.333872625098271 0.148878
598.089544518992 0.359687126595108 0.2328195
871.755938682229 0.398648197276771 0.332958
1300.66674237705 0.463426853031362 0.442878
1789.94179298404 0.542059245164461 0.4980155
2261.27692700378 0.622607880586604 0.479192
2738.94952284884 0.709067423912675 0.3862355
3013.01089931201 0.762019255329464 0.296478
3222.05443127319 0.804456538513918 0.208152
3319.55645021977 0.826439527958604 0.157208
3419.16994456818 0.849302601939386 0.100382
3489.51347200505 0.866809248846164 0.054432
3486.10110059776 0.869812400213555 0.046848
3484.2584285453 0.873158916216167 0.0382395
3477.10620054451 0.875461057740809 0.0324555
3473.33213343728 0.878282660283314 0.0256744999999998
3476.2094908174 0.882487445797896 0.0149004999999999
3475.21636823583 0.886508139808044 0.00299549999999993
3454.06833917641 0.886013329108332 0.00498749999999992
3441.33853154062 0.88725060106477 0.00199799999999994
3421.94049547882 0.887095672831519 0.00299549999999993
3405.90011910607 0.887630317342362 0.00199799999999994
3389.87236053748 0.88816058719869 0.00099949999999982
3356.23250345331 0.888686432272702 0
3338.64365198259 0.88886209246835 0
3321.09113870988 0.889033728607843 0
3303.57516475055 0.889201313983915 0
3286.09593213717 0.889364805701256 0
3268.6536432745 0.889524174261034 0
3251.24850157568 0.889679372953477 0
3233.88071075276 0.889830372719063 0
3216.55047544737 0.88997712736855 0
3199.25800054795 0.890119607685677 0
3182.00349193598 0.890257764237024 0
3164.78715576769 0.89039156548063 0
3147.60919896732 0.89052096618645 0
3130.46982883811 0.890645930431435 0
3113.36925332967 0.890766414438564 0
3096.30768087375 0.890882377836944 0
3079.28532032315 0.890993780963165 0
3062.30238111127 0.891100579038273 0
3045.35907308862 0.891202730632637 0
3028.45560664101 0.891300190234612 0
3011.5921923878 0.891392919323253 0
2994.76904147573 0.891480870616532 0
2977.98636539621 0.891564000637544 0
2961.24437600102 0.891642264454485 0
2944.54328539866 0.891715618836205 0
2927.88330635699 0.891784008722064 0
2911.26465156016 0.891847397756918 0
2894.68753404581 0.891905736826505 0
2878.15216715918 0.89195897687868 0
2861.65876450693 0.892007068918233 0
2845.20753981373 0.89204996661933 0
2828.79870700947 0.892087620107443 0
2812.43248020023 0.892119979047885 0
2796.10907352512 0.892146995734226 0
2779.82870139069 0.89216861482086 0
2763.5915781415 0.892184788601717 0
2747.39791815986 0.892195465359661 0
2731.2479359464 0.892200589821325 0
2715.14184584907 0.892200112764169 0
2699.0798623254 0.892193976390109 0
2683.06219974363 0.892182126931085 0
2667.0890721183 0.892164516517218 0
2651.16069367161 0.892141080310086 0
2635.27727833141 0.892111765853504 0
2619.43903975304 0.89207651862557 0
2603.64619149855 0.892035277583769 0
2587.89894682363 0.891987986073287 0
2572.19751861016 0.89193458778565 0
2556.54211955702 0.891875019457166 0
2540.93296195349 0.891809222573518 0
2525.37025762599 0.891737138517047 0
2509.8542180397 0.891658704137471 0
2494.38505428047 0.891573855091917 0
2478.96297674305 0.891482534244283 0
2463.58819538396 0.891384675534225 0
2448.26091968529 0.891280212154613 0
2432.98135832843 0.891169084944919 0
2417.74971951065 0.891051223831669 0
2402.56621063893 0.890926565793378 0
2387.431038523 0.890795040369405 0
2372.34440900946 0.890656585947756 0
2373.60873680495 0.890331549782457 0.00099949999999982
2342.32313594815 0.890358655880157 0
2327.38334394143 0.890198992324871 0
2312.49291005375 0.890032117214325 0
2297.65203584621 0.889857961334486 0
2282.86092184646 0.889676453776491 0
2268.11976763615 0.889487519024346 0
2253.4287716057 0.889291086947187 0
2238.78813119677 0.889087078074304 0
2224.19804241056 0.888875425843378 0
2209.65870026515 0.888656047756491 0
2195.17029839973 0.888428871329472 0
2180.73302923464 0.888193817123389 0
2166.34708383966 0.887950807662212 0
2152.0126518485 0.887699766053939 0
2137.72992148099 0.887440612633379 0
2123.49907951717 0.887173266423087 0
2109.32031118299 0.886897647920826 0
2095.19380018672 0.886613674351762 0
2081.11972861839 0.886321263984958 0
2067.09827694126 0.886020333220682 0
2053.12962386568 0.885710800364079 0
2039.21394638327 0.88539258048918 0
2025.35141969888 0.885065588712087 0
2011.54221723596 0.884729737804451 0
1997.78651051275 0.884384942418754 0
1984.0844691333 0.884031115359095 0
1970.43626073602 0.883668168973824 0
1956.84205102637 0.883296012347928 0
1943.30200350455 0.88291456152783 0
1929.8162796796 0.882523723264126 0
1916.38503892123 0.882123407121597 0
1903.00843847927 0.881713519848883 0
1889.68663319368 0.881293976006039 0
1876.41977580856 0.88086467729116 0
1876.02356592065 0.880277106614745 0.00099949999999982
1850.05642468008 0.879976619078588 0
1836.9552829962 0.879517504716091 0
1823.90967625873 0.879048265910578 0
1810.91974515873 0.878568803862865 0
1797.9856279215 0.878079020668025 0
1785.10746004739 0.877578825732832 0
1772.28537457409 0.877068117076413 0
1759.51950180868 0.876546800429058 0
1746.80996939876 0.876014777043914 0
1734.15690234139 0.87547194589881 0
1721.56042263819 0.874918216904894 0
1709.02064963772 0.874353485489536 0
1696.53769984994 0.873777652127424 0
1684.11168690987 0.873190616895597 0
1671.74272141236 0.872592284470256 0
1659.43091115014 0.871982548764574 0
1647.1763607739 0.871361315091506 0
1634.97917197216 0.870728480278129 0
1622.83944336949 0.870083943531342 0
1610.75727052924 0.86942760243335 0
1598.73274577709 0.868759360126421 0
1586.76595843418 0.868079109075697 0
1574.85699439611 0.867386757292417 0
1563.00593658743 0.86668219319169 0
1551.21286449174 0.86596532298849 0
1539.47785428596 0.86523604639341 0
1527.80097902291 0.864494254394132 0
1516.18230827264 0.863739851795195 0
1504.62190821316 0.862972738766366 0
1493.11984174806 0.862192809570383 0
1481.67616821487 0.861399970047158 0
1470.29094365152 0.860594113904507 0
1458.96422052068 0.859775146039781 0
1447.69604782103 0.858942965997788 0
1436.48647102335 0.858097475609663 0
1425.33553214978 0.857238572745181 0
1414.24326958206 0.856366163470229 0
1403.20971822304 0.855480146368485 0
1392.2349092908 0.854580429178258 0
1381.31887047104 0.853666912656922 0
1370.46162581302 0.852739502330355 0
1359.66319570816 0.851798104883391 0
1348.92359699193 0.85084262241272 0
1338.24284277194 0.849872965422232 0
1327.62094251352 0.848889040822192 0
1317.05790200444 0.84789075771986 0
1306.55372335756 0.846878025726675 0
1296.10840498745 0.845850756332595 0
1285.7219416612 0.844808859342967 0
1275.39432437929 0.843752251441241 0
1265.12554052662 0.842680842814182 0
1254.91557369564 0.841594553743903 0
1244.76440381267 0.8404932994316 0
1234.67200707957 0.839376999464301 0
1224.63835603859 0.838245571572682 0
1214.6634194591 0.837098941075543 0
1204.7471624893 0.835937027060999 0
1194.88954654571 0.834759756335399 0
1185.09052932526 0.833567057140215 0
1175.35006486605 0.832358856572942 0
1165.66810358333 0.831135081945401 0
1156.04459212954 0.829895670713221 0
1146.47947353987 0.828640554819408 0
1136.97268722369 0.827369669263663 0
1127.52416895777 0.826082952172966 0
1118.13385085161 0.824780346609542 0
1108.8016614531 0.823461792570819 0
1099.52752568506 0.822127236895638 0
1090.31136496594 0.820776622574545 0
1081.15309706039 0.819409904909792 0
1072.05263629894 0.818027029593579 0
1063.00989341003 0.816627956117588 0
1054.02477563009 0.815212641164347 0
1045.09718675239 0.813781042298622 0
1036.2270271338 0.812333120664248 0
1027.41419361146 0.810868846925117 0
1018.65857973258 0.809388181477212 0
1009.96007558883 0.807891099706702 0
1001.31856791381 0.806377575396075 0
992.733940157672 0.804847582112036 0
984.206072433535 0.803301101780278 0
975.734841607407 0.801738115326709 0
967.320121281743 0.800158609866224 0
958.96178187276 0.798562572479538 0
950.659690583428 0.796949997441609 0
942.413711539743 0.795320875006609 0
934.223705663515 0.793675209906744 0
926.089530872913 0.792012998448222 0
918.011041960045 0.790334251458126 0
909.988090789262 0.788638971423532 0
902.020526215086 0.786927172740364 0
894.108194109088 0.785198874099102 0
886.250937524719 0.783454088172009 0
878.448596585199 0.781692842337325 0
870.701008606787 0.779915161200718 0
870.823658102483 0.778043142581812 0.00099949999999982
855.372220578856 0.776311278719062 0
847.787867881667 0.774484489676494 0
840.257589995628 0.772641406165871 0
832.781210734658 0.770782069225706 0
825.35855126206 0.768906532092997 0
817.989430229057 0.767014843967421 0
810.673663768023 0.765107061772219 0
803.411065590081 0.763183241611227 0
796.20144693774 0.761243450915036 0
789.044616720428 0.759287753150511 0
781.940381474402 0.757316222696629 0
774.888545471088 0.755328932233715 0
767.888910771297 0.753325957265699 0
760.941277194022 0.751307383743055 0
754.045442403499 0.749273297747726 0
747.201201965167 0.747223788144165 0
740.408349381006 0.745158948437707 0
733.666676116516 0.743078877607901 0
726.975971690328 0.740983674305555 0
720.336023639147 0.738873448479303 0
713.746617678459 0.736748302983975 0
707.207537653532 0.73460835331226 0
700.718565610109 0.732453716348139 0
694.279481859273 0.730284510794258 0
687.89006498701 0.728100862572111 0
681.55009193736 0.725902897563809 0
675.259338048962 0.723690746127392 0
669.017577057659 0.721464546603904 0
662.824581217064 0.719224433254471 0
656.680121287604 0.716970549605457 0
650.583966599876 0.714703040839763 0
644.535885125317 0.71242205285842 0
638.535643408615 0.71012774702724 0
632.583006801398 0.707820267876027 0
626.677739328241 0.705499782475359 0
620.819603855061 0.703166447747555 0
615.008362040541 0.700820434059199 0
609.243774476425 0.698461904258201 0
603.525600616778 0.696091037207575 0
597.853598924325 0.693708003270196 0
592.227526855199 0.691312982486025 0
586.647140955587 0.688906151632433 0
581.112196798507 0.686487702852709 0
575.622449166075 0.684057814683646 0
570.177651971728 0.681616682668571 0
564.77755837266 0.679164496683242 0
559.421920800003 0.676701450564468 0
554.110490967239 0.674227744797717 0
548.843019964545 0.671743575765727 0
543.619258235398 0.669249150292307 0
538.438955669111 0.666744671025651 0
533.301861595642 0.664230348666991 0
528.20772488585 0.661706388315048 0
527.946121023407 0.65888987721546 0.00099949999999982
522.898313268453 0.656348744741057 0.00099949999999982
513.182698556139 0.654079926995608 0
508.257853143812 0.651519564161997 0
503.374703425229 0.648950644008224 0
498.532996103794 0.646373387027353 0
493.732477633854 0.64378801900095 0
488.972894269223 0.641194765669642 0
484.253992131583 0.638593849658734 0
479.575517210411 0.635985499961544 0
474.937215388189 0.633369948367662 0
470.338832501024 0.630747424183611 0
465.780114376977 0.628118157188513 0
461.260806835615 0.625482383243018 0
456.780655755172 0.622840334183056 0
452.339407080455 0.620192246429464 0
447.936806873563 0.617538354432911 0
443.572601313194 0.614878898347575 0
439.246536774729 0.612214111470623 0
434.958359822808 0.609544233524183 0
430.707817248547 0.606869503671958 0
426.4946561032 0.604190160870246 0
422.31862373611 0.601506442974797 0
418.179467792762 0.598818593040965 0
414.076936280845 0.596126848159379 0
410.010777574933 0.593431449223672 0
405.980740442475 0.590732637361322 0
401.986574071252 0.588030653529362 0
398.028028121272 0.585325734151948 0
394.104852694024 0.582618125025781 0
390.216798420162 0.579908060970604 0
386.363616454908 0.577195781372651 0
382.54505848388 0.574481528413141 0
378.760876776231 0.571765538588548 0
375.010824186969 0.569048051474586 0
371.294654200036 0.566329302310262 0
367.612120939071 0.563609527596132 0
363.962979176058 0.560888965424199 0
360.346984375673 0.558167848753012 0
356.763892689531 0.55544641449198 0
353.213461021905 0.552724889974784 0
349.69544698087 0.550003514381774 0
346.209608966351 0.547282512699333 0
342.755706137376 0.54456211852043 0
339.333498459763 0.541842558520621 0
335.94274671736 0.539124059270525 0
332.58321251446 0.536406848912195 0
329.254658322508 0.533691148195923 0
325.956847460026 0.530977183655945 0
322.68954415015 0.528265171860035 0
319.45251348056 0.525555339089868 0
316.245521486659 0.522847895975887 0
313.068335101915 0.520143064682978 0
309.920722221473 0.517441055326185 0
306.802451680512 0.514742083613561 0
303.713293293333 0.51204635793129 0
300.653017844758 0.509354089343395 0
297.621397117645 0.506665483735947 0
294.618203901209 0.50398074578257 0
291.643212007926 0.501300076933303 0
288.696196272388 0.498623679295856 0
285.776932568409 0.49595175149269 0
282.885197818785 0.493284490147906 0
280.020770015462 0.490622087372382 0
277.183428215485 0.487964736168547 0
274.372952554532 0.485312626332435 0
271.589124262532 0.482665943792754 0
268.831725648338 0.480024877812973 0
266.100540156958 0.477389603677443 0
263.395352322651 0.474760307300474 0
260.715947812908 0.472137163495857 0
258.062113423222 0.469520347599451 0
255.433637088561 0.466910031347668 0
252.830307878855 0.464306386724461 0
250.251916013665 0.461709581146349 0
247.698252873162 0.459119778202488 0
245.169110992775 0.456537141688348 0
242.664284081739 0.453961829456624 0
240.18356701227 0.451394000823346 0
237.726755844378 0.448833807301698 0
235.293647803336 0.446281404810056 0
232.88404131001 0.443736939793467 0
230.497735975632 0.441200558393671 0
228.134532592703 0.438672407522678 0
225.794233166093 0.436152623947216 0
223.476640883605 0.433641350546599 0
221.181560144262 0.431138720608337 0
218.908796555381 0.428644866166964 0
216.658156923967 0.426159919606235 0
214.429449268205 0.423684008003865 0
212.22248281507 0.421217256924769 0
210.037068008908 0.418759787234524 0
207.873016509072 0.41631171813154 0
205.730141181306 0.413873168960105 0
203.608256115547 0.411444251466155 0
201.507176612554 0.409025078805094 0
199.426719198915 0.406615757142523 0
197.366701614144 0.404216393855377 0
195.326942812144 0.401827093262838 0
193.307262971008 0.399447953999891 0
191.307483478221 0.397079076442693 0
189.327426947393 0.394720553020455 0
187.366917202061 0.392372478280778 0
185.425779283864 0.39003494133573 0
183.503839442648 0.387708031464566 0
181.600925145173 0.38539183220028 0
179.716865072276 0.383086424895952 0
177.851489110938 0.380791890370296 0
176.004628357716 0.378508305212771 0
174.176115118871 0.3762357427743 0
172.365782898302 0.373974277175282 0
170.573466406665 0.371723976279665 0
168.799001548193 0.369484909072057 0
167.042225430258 0.367257138000506 0
165.30297635004 0.36504072666509 0
163.581093801507 0.362835732887324 0
161.876418464003 0.360642214982358 0
160.188792201574 0.35846022807045 0
158.518058059267 0.356289825093822 0
156.864060269002 0.354131053376974 0
155.226644230499 0.351983963459596 0
153.605656517072 0.349848600287221 0
152.000944869968 0.347725007236314 0
150.412358201102 0.345613223033252 0
148.839746576022 0.343513288989197 0
147.2829612171 0.34142524161688 0
145.741854505281 0.339349113042112 0
144.216279965703 0.337284937041235 0
142.706092267664 0.335232743691785 0
141.21114722221 0.333192560214502 0
139.731301774105 0.331164413119945 0
138.266414002129 0.329148324990321 0
136.816343107644 0.32714431903724 0
135.38094941475 0.325152414589467 0
133.960094364039 0.323172629578611 0
132.553640511503 0.321204978473532 0
131.161451516327 0.319249476747017 0
129.783392137426 0.317306137414307 0
128.419328238891 0.315374967307103 0
129.990618574772 0.313695933455657 0.00099949999999982
130.213866243322 0.312032971377382 0.00199799999999994
132.025547325709 0.310628813345394 0.003992
137.001365901878 0.309733094614479 0.00796799999999998
159.310407086081 0.311571864264128 0.0227355
178.508670799033 0.312992508539061 0.0353520000000001
213.482292893095 0.316983390212919 0.0572595
302.027023276082 0.329714805548993 0.109272
451.965320421602 0.352903913886561 0.189528
655.194933722924 0.385876002683336 0.283518
925.407090356103 0.431798242316612 0.3823875
1310.42353580801 0.500620074335821 0.471678
1702.23177337112 0.574409338687802 0.4998875
2128.03949034681 0.658798950848126 0.457368
2479.51146370577 0.732230729949648 0.362712
2726.3118624872 0.786613623117956 0.2612595
2871.43819837148 0.82080965968502 0.184782
2989.9967845443 0.850046886874764 0.1119195
3047.4147627763 0.866361889001776 0.0684795
3079.62616775128 0.877320732381023 0.0382395
3084.09862273389 0.882191261523342 0.0246875
3071.84798032732 0.883327578532108 0.0217579999999999
3067.00674852842 0.886152167949978 0.0139020000000001
3056.11339183052 0.887614843149081 0.0099499999999999
3046.64208771315 0.889409855723029 0.00498749999999992
3035.63896997429 0.890859697369263 0.00099949999999982
3003.38945230568 0.891288180724169 0
2986.59163963721 0.891373375494453 0
2969.83439633888 0.89145372732431 0
2968.18906194254 0.891171382040776 0.00199849999999979
2949.65933728249 0.890975008515396 0.00299549999999993
2934.17561605108 0.891249010759276 0.00199799999999994
2903.25781617422 0.891725628633055 0
2886.70649497576 0.891781086076376 0
2870.19701738687 0.891831419714927 0
2853.72959668863 0.891876583930366 0
2837.30444643676 0.891916527540216 0
2820.92178029843 0.89195120253665 0
2804.58181199022 0.89198056136951 0
2788.28475541451 0.892004551530834 0
2772.03082472351 0.892023117451572 0
2755.82023391653 0.892036213218108 0
2739.65319707057 0.892043785326801 0
2723.5299282709 0.892045780807051 0
2707.4506415627 0.892042146642951 0
2691.41555091813 0.8920328293301 0
2675.42487025885 0.89201777332228 0
2659.47881340608 0.891996923000093 0
2643.57759399191 0.891970223741589 0
2627.72142544473 0.891937619853567 0
2611.91052100998 0.891899053558644 0
2596.14509376828 0.891854465022405 0
2580.42535640576 0.89180379929085 0
2564.75152135618 0.891746995860644 0
2549.12380069592 0.891683995578134 0
2533.5424061771 0.891614736727894 0
2518.00754910458 0.891539159432145 0
2502.51944026767 0.891457204112002 0
2487.07829012415 0.891368804245503 0
2471.68430840653 0.891273902868879 0
2456.33770447593 0.89117243115228 0
2441.03868706371 0.891064325916918 0
2425.78746423371 0.890949523321603 0
2426.06557050159 0.890677430720021 0.00099949999999982
2395.43506907992 0.890699611076548 0
2380.32845303818 0.890564318038046 0
2365.27045679073 0.890422062650074 0
2350.26128470075 0.890272774104099 0
2335.3011402841 0.890116382789292 0
2320.39022618655 0.889952817850362 0
[truncated: 77,768,654 more chars]
