# Supplementary material for: Down the Penrose stairs, or how selection for fewer recombination hotspots maintains their existence
Source: eLife. 2023 Oct 13;12:e83769. doi: 10.7554/eLife.83769 (PMC10703446; doi:10.7554/eLife.83769)
Supplement: Figure 6—figure supplement 2—source data 5. — This data was used to generate Figure 6—figure supplement 2. [file elife-83769-fig6-figsupp2-data5.zip › per.gen.results.both_50.txt]

S1 W pi
2877.1445 0.732688704751088 0.670515
3002.17070934736 0.736035246804392 0.67688
3045.49635760757 0.73609644648692 0.6851725
3130.20079166134 0.738023282755719 0.689699
3146.03883569659 0.73762458309333 0.6919645
3160.64618067778 0.738011692789342 0.6957635
3175.9324711939 0.737665140726722 0.7027325
3180.79468220988 0.738910116833658 0.698214
3272.40718214549 0.742231312535346 0.6901295
3310.80213137831 0.74410070667128 0.6893945
3302.85607811863 0.744885291160182 0.690463
3358.69053071114 0.748406686983445 0.681912
3400.77847896078 0.751278190870122 0.674805
3470.99051504584 0.755628916042342 0.660251
3496.56468066382 0.75837397923769 0.6518855
3549.94781031748 0.762818928486175 0.6304555
3600.22216197236 0.767557399903933 0.612159999999999
3627.58175402675 0.770597277958776 0.594144999999999
3638.93271324275 0.774322194521599 0.579064999999999
3627.22071233043 0.77513742386809 0.575763999999999
3671.78526052606 0.781247704145671 0.547622499999999
3660.43222589858 0.781619144702946 0.545725999999999
3695.56271399831 0.787090066482469 0.518996499999999
3695.26273898284 0.790618339275102 0.499990999999999
3674.71094304251 0.792491852186229 0.490387499999999
3694.25296862403 0.798250777299278 0.459287999999999
3690.02496142385 0.803030484260663 0.436420499999999
3705.93567064183 0.808348420725715 0.407581999999999
3709.67599268569 0.813102884084797 0.378583999999999
3715.98530392685 0.816843512617543 0.363113999999998
3745.55201950358 0.827958253552358 0.304503499999999
3756.99652177293 0.833557899174327 0.275344499999998
3745.32433295556 0.838300190926442 0.253755499999998
3729.38177506924 0.840905227868839 0.237283999999999
3720.21749874034 0.847991994786208 0.197802499999999
3734.93077319384 0.854475511998277 0.163500499999998
3722.87807491594 0.856168249604422 0.152612999999998
3709.47874306648 0.858199383569883 0.142459499999998
3682.3647670584 0.858928208707258 0.137181999999998
3682.91893004311 0.860139186766785 0.135231999999997
3673.50271692384 0.862060290358573 0.125186499999999
3667.29955065563 0.86252413453362 0.128059999999998
3651.1594660686 0.867186101546143 0.103830999999999
3651.13015810374 0.869605866625308 0.0915734999999975
3626.51541852658 0.867443627244012 0.104852499999998
3608.3206747578 0.866394249461971 0.108605999999998
3584.11848591756 0.866760895205095 0.108705499999998
3570.10380466479 0.865926512745571 0.114335499999999
3551.00462176425 0.86598629323558 0.119972499999998
3525.52928144108 0.862841141505948 0.135826999999998
3499.14208740038 0.861277907569446 0.143279999999998
3496.14486040221 0.865426201112275 0.121914999999998
3480.47276994483 0.866020963299394 0.116317999999998
3461.52031563069 0.867208615294482 0.105962999999998
3446.74428114786 0.8695955675639 0.0945994999999981
3436.88148209369 0.869421649059521 0.0993374999999977
3420.4294924953 0.868600035194305 0.104065999999998
3401.90364003233 0.871993945287082 0.0869709999999976
3379.33061851578 0.873743428120699 0.0764454999999975
3351.32153687882 0.874393423542514 0.0754784999999982
3325.42577374427 0.873985155402679 0.082180999999998
3299.95855937149 0.873842744030099 0.0802714999999982
3296.09718974093 0.876059169015791 0.0706689999999988
3284.22209209433 0.875292280157495 0.0783529999999986
3270.67469196961 0.874836374278716 0.0812314999999978
3256.86839594271 0.874530478594941 0.082188499999998
3244.89826465325 0.875142182780305 0.0802694999999983
3228.70251206224 0.876068545752631 0.0754749999999978
3203.05612678678 0.874463755549562 0.0860069999999977
3187.78522565491 0.874852603648425 0.0841029999999975
3182.70499418399 0.875170474736113 0.0841089999999982
3172.01107727283 0.876026781090003 0.0831479999999979
3156.5564865237 0.877026059680231 0.0793089999999987
3133.74816586841 0.876553734852099 0.0793129999999983
3120.74514666338 0.876437686364933 0.0802689999999984
3112.97865259419 0.877398270843085 0.0773964999999978
3093.7805960001 0.875905973280672 0.085054999999998
3074.70493613697 0.87481431076286 0.0907944999999968
3058.51252690148 0.87835493169521 0.0716339999999982
3040.22094826166 0.878972809483953 0.0677804999999982
3034.6380892343 0.87883986484907 0.0725939999999982
3014.68969864961 0.877667565570359 0.0754789999999981
3007.33776917402 0.876742857843216 0.0869789999999974
2989.22138199689 0.879647201679754 0.0716344999999987
2974.24910149938 0.877428034807598 0.0821904999999982
2957.51761120871 0.876594355989252 0.0841044999999985
2932.86359917586 0.875746841106879 0.0888864999999975
2910.13626770471 0.87678396442421 0.079321499999998
2896.38637711763 0.878197673885362 0.0716319999999978
2882.4117558739 0.876094795008818 0.0860109999999982
2872.92323826463 0.877073818121898 0.0821889999999984
2848.22591437856 0.876505425736854 0.086966999999998
2845.44650615738 0.878073297578589 0.0802679999999983
2817.9710858459 0.876774565437205 0.0869634999999983
2795.54845568779 0.874941089295229 0.0974124999999983
2785.12470455914 0.873895199992811 0.103121499999997
2768.30376524629 0.874477424781481 0.100276499999998
2762.82970856946 0.875118251429127 0.100273499999998
2748.99578242558 0.877284508595759 0.0898364999999973
2734.27991485974 0.878871419721013 0.0802769999999984
2728.32769757057 0.876987727443198 0.091733999999998
2698.98560384031 0.874747591496518 0.104063499999998
2688.29432542136 0.875097484116626 0.101227499999999
2665.03154729213 0.873965510222545 0.105000999999998
2655.67503865178 0.873357635887659 0.106889499999998
2640.58709308499 0.874990008599396 0.0983629999999985
2628.15502960142 0.875483538809848 0.097433499999998
2615.87553789733 0.874938295776546 0.102183499999997
2607.87647556597 0.877219951498412 0.0898289999999986
2601.52454108218 0.878644782885268 0.084100999999998
2585.03908411101 0.877883402591599 0.0850619999999981
2563.04832928613 0.87751146549663 0.0888834999999984
2546.91963645618 0.876514055898146 0.0917524999999977
2534.52869922554 0.875031806406059 0.100294999999997
2519.52527062346 0.87321999226067 0.113483999999998
2496.47633942889 0.873427053709077 0.110664999999998
2492.0164386959 0.87248832971122 0.118181499999998
2467.53780933911 0.871373458523092 0.122851499999998
2464.24778422061 0.870112438062533 0.133121499999998
2443.54094765367 0.871813234158437 0.118186999999998
2457.93506463135 0.869624386320164 0.133125499999998
2440.57043459703 0.872315209705666 0.117244499999998
2427.92954994763 0.873220621562822 0.109735999999999
2406.3739280059 0.873666674202641 0.105946499999999
2376.28081543895 0.876364824610368 0.0888729999999984
2363.99076223571 0.877588519163397 0.0793159999999985
2341.76869176118 0.875013180762867 0.0898229999999982
2320.25533429691 0.874341560552545 0.091721999999998
2320.57008492634 0.875099947073034 0.086953499999998
2305.66261240193 0.875008834261548 0.0888634999999987
2289.42683984964 0.873439965765671 0.0936329999999975
2285.06049588524 0.872508922113244 0.103119499999998
2280.80931132857 0.871752145241476 0.105948999999999
2266.35493957282 0.870343213314508 0.108773499999999
2248.88564109071 0.871875232138047 0.101217499999998
2241.07174953569 0.869347895337772 0.117242999999998
2218.28533123761 0.870292143843417 0.111606999999998
2209.37671545697 0.870389124405231 0.106895499999997
2194.69291079503 0.870585572073933 0.106901499999998
2184.46978154872 0.868516338539311 0.116314999999998
2167.06731595857 0.867833361189511 0.119128999999998
2146.99238001195 0.866539533586541 0.123803499999998
2140.58853246783 0.868066058056135 0.113490999999997
2140.82157651071 0.865539729985782 0.131265999999998
2126.29462605043 0.867614913525029 0.119125999999999
2116.29142865622 0.868867091374075 0.111596499999998
2113.46650874861 0.866303254440597 0.123797999999998
2087.6928875576 0.865643970627721 0.129372499999998
2072.69515057428 0.86371396152252 0.141454499999998
2057.33471242903 0.86310846730963 0.139614499999998
2045.36663370568 0.864026245229309 0.133128499999998
2028.63105471598 0.863205803310027 0.136827499999998
2023.89270398614 0.865780023759837 0.120058499999999
2015.36284881726 0.865221186147555 0.119125999999999
2004.5921062971 0.866207206011014 0.111605999999998
1991.57277217284 0.865213018055 0.115349499999999
1969.09626421706 0.864381976436498 0.114437499999997
1969.69124604141 0.861169075751624 0.133115999999998
1969.60417344722 0.859003049747472 0.147918499999998
1955.69642233363 0.857396925783413 0.156190499999998
1942.9046555109 0.857594286440247 0.156166999999998
1913.5714075282 0.862585649351923 0.122822499999999
1900.95683542313 0.864554906325981 0.108749999999998
1905.16629739533 0.858895231661751 0.139597999999997
1886.41130812055 0.859613588557221 0.128467999999998
1901.23216568044 0.855685868763291 0.151627999999998
1888.08662024414 0.854994427293326 0.147888999999998
1876.34729634818 0.85448266094198 0.145159499999998
1855.89433429292 0.854814694149791 0.142390499999998
1842.25948594754 0.854743257401051 0.139604499999998
1829.86702883573 0.854305776509959 0.137752999999998
1827.283277436 0.85096218593029 0.154380999999998
1810.91430808152 0.85127376319858 0.152541499999998
1782.77124514047 0.850883572435374 0.147035999999998
1783.86980793451 0.853808804469778 0.132195499999998
1769.65117920167 0.852074090244255 0.136819999999998
1750.28958711806 0.852667013582704 0.129391499999998
1748.98683794864 0.853336833988175 0.123779499999998
1737.46631363818 0.853255115641607 0.121894999999998
1705.13504807903 0.855087552097429 0.106877999999998
1687.95733185471 0.855680728110839 0.0993299999999988
1678.06799055835 0.854042996245863 0.105934499999998
1670.41479236538 0.852956741035453 0.112525499999999
1656.15105950432 0.851658047333031 0.114427999999997
1647.07961212698 0.852760490330872 0.103123499999998
1628.8492532518 0.853675744743953 0.095539499999998
1617.23150205563 0.852237696007507 0.104080499999998
1609.73675107597 0.853762209624685 0.0879269999999983
1592.16160747868 0.85235264145273 0.0936359999999974
1588.85158412261 0.851321856795227 0.0955389999999976
1555.21993565906 0.852614994336529 0.0821974999999979
1544.29981905308 0.852406478614784 0.0764439999999987
1544.8766676607 0.85122021471296 0.0841039999999977
1552.6280038886 0.848785118295787 0.0926844999999983
1540.39974216048 0.84726720899083 0.0955239999999984
1523.24076558061 0.84691083836456 0.0974274999999978
1514.6641104984 0.845502832458644 0.104038999999998
1506.19593170789 0.843410640679905 0.115351499999998
1493.09070400609 0.84014388041293 0.135870999999998
1489.74951598167 0.839373498615444 0.136781499999998
1499.20903265455 0.837158158473268 0.151558999999998
1490.8249135842 0.837641737067148 0.142289999999998
1469.544970769 0.834680328667539 0.155206499999997
1457.73032358891 0.834535975693598 0.147909499999998
1456.50962489484 0.835908217395522 0.130329499999999
1458.84272965423 0.834515230928732 0.134987999999998
1455.7518028952 0.832166645620715 0.142411499999998
1452.18991245018 0.830934271226638 0.149798499999998
1433.44237472201 0.830912626079905 0.142406999999998
1425.04021038876 0.829449478244978 0.147027499999998
1389.60294181136 0.830744595229304 0.133113999999999
1381.99988395549 0.830033700819237 0.131261999999999
1368.44734740189 0.829389081823007 0.126611999999998
1364.65292179993 0.826331734929755 0.139604999999998
1347.86171122493 0.82524115273378 0.138672499999998
1346.04754486632 0.824901323320872 0.137766999999998
1336.3811433365 0.823623675904641 0.139611499999998
1336.11836796562 0.820281633752804 0.154346499999998
1332.12896250925 0.819906158348744 0.156190499999998
1331.00491591528 0.819360695550005 0.149749499999998
1336.60726303231 0.81750561057383 0.157088999999998
1326.91943226657 0.816413722389441 0.161676999999998
1319.46153187103 0.814684001522238 0.161661999999998
1300.44233181772 0.812217095798524 0.168066999999998
1280.11003703789 0.813431489342532 0.149759999999998
1268.66975520627 0.813800445573134 0.139566499999999
1273.6407730535 0.811088661345026 0.152511499999998
1271.45143210494 0.809682784626687 0.152467499999999
1258.44770062377 0.805914350331044 0.166222999999997
1237.12465329468 0.807924771089308 0.148825999999998
1224.67517059995 0.806410715916971 0.149755499999998
1218.43346915337 0.80765896684049 0.139607499999998
1245.08903362804 0.801633085288648 0.181681999999997
1246.51714592183 0.801388148215994 0.180767999999998
1215.12433976258 0.801910831060348 0.169889499999997
1198.99813136235 0.801802235044454 0.159852499999998
1190.79964479907 0.801448169449054 0.150699499999998
1169.01639796541 0.80177414952333 0.134063499999998
1168.71495933341 0.800429588417884 0.135924999999999
1162.42584736132 0.799695099130548 0.133127499999998
1163.94003707652 0.798876417287945 0.132172999999999
1146.02872056056 0.795335016121191 0.144234999999997
1135.0405427755 0.79488663185984 0.142404999999998
1139.9297081912 0.792850462320835 0.152514999999999
1141.84782621372 0.790766422251748 0.161659999999999
1145.80291454386 0.786922735006236 0.182539999999998
1155.37171675378 0.785191966536832 0.188837499999998
1161.99182110997 0.783529866205079 0.197726499999998
1153.19719229885 0.781546012495655 0.201323499999998
1131.79094020865 0.783182022459997 0.171628999999998
1144.26385562306 0.780367344452939 0.191500499999998
1147.6334275256 0.778407994851229 0.202088999999998
1137.2968265665 0.777627117435087 0.190555499999998
1123.16997446911 0.776454627593085 0.184284999999998
1116.72697135921 0.775101723596252 0.187839999999998
1103.35978910303 0.77429343232936 0.180676499999998
1078.5270278688 0.774407804749064 0.163428499999998
1061.29681058931 0.773148401016009 0.157940499999998
1052.30820435415 0.771532626373584 0.159808999999998
1058.80885183833 0.769237648627157 0.174396499999999
1038.43834921366 0.768291470667237 0.171682499999998
1052.44145742559 0.765016095561281 0.194223499999998
1035.2709386409 0.763621174472338 0.188850999999998
1033.03772557159 0.761879755869244 0.198730999999998
1025.09892088221 0.760013581673597 0.208503499999998
1039.38441450989 0.757909669083459 0.213773499999999
1047.7122476583 0.7560700137513 0.222611999999998
1065.44601450249 0.753808617318169 0.240010499999998
1048.96727433673 0.751236212570347 0.249530999999999
1045.13967024121 0.750217850647365 0.248692999999998
1047.26942144737 0.747362233677403 0.260677499999998
1052.75335816082 0.744011775151877 0.279378999999998
1048.03103153737 0.742934017191859 0.266739999999999
1062.4035391499 0.741699670969821 0.269165999999997
1033.89243210157 0.742427126066109 0.244411999999998
1054.06336208267 0.740375800913829 0.258187999999997
1083.52452968269 0.737014629399861 0.283706999999998
1076.14341268019 0.735948050305824 0.276965499999998
1079.28636173784 0.733888461538159 0.290499499999998
1097.61259632193 0.733040363444294 0.292950999999998
1075.32670996468 0.732169911073163 0.288765999999999
1068.92564006955 0.731981805411475 0.279418499999998
1079.27342603114 0.729043231019175 0.296250999999998
1084.19666708123 0.727220702159249 0.302864999999998
1114.22256134575 0.72393547912223 0.342128499999999
1111.24562983291 0.722131655457989 0.339695999999999
1111.02846556724 0.719904117762365 0.348383999999999
1114.83586158002 0.718396906256778 0.354108999999998
1084.7222695563 0.717974476829294 0.338892999999999
1037.43505556219 0.71745987647596 0.320929999999998
1040.42080771038 0.715057884342582 0.334852499999998
1051.27433631947 0.714122508035872 0.342076499999999
1037.29806284205 0.713343272286792 0.329142999999999
1052.88527958087 0.711731020468491 0.337394499999998
1026.14657221217 0.710120472741951 0.322713499999999
1026.06988506303 0.707726884041792 0.335797499999999
1022.66483374202 0.705836819375144 0.340541499999998
1045.6691807679 0.704650524752305 0.357433999999998
1033.32480572036 0.702640137546981 0.356657499999999
1041.52843709861 0.701838637333133 0.373975999999998
1024.72964941571 0.700527584455515 0.362714999999999
1038.36753583656 0.698959149761183 0.372121499999999
1065.03767632437 0.696814261690116 0.396697499999999
1091.11631358856 0.695105439738569 0.413413499999999
1119.98798255187 0.694922015642602 0.419404499999999
1114.98848125386 0.693400123385436 0.416351499999999
1138.97662477777 0.692114695938046 0.437352999999999
1179.03384449518 0.691479046569559 0.474336999999999
1149.65170120745 0.690332508542563 0.465948499999999
1164.34894979787 0.688619612065025 0.487497499999999
1165.50389937074 0.68728182534433 0.493795499999999
1172.72347453727 0.686279934502679 0.523965499999999
1250.89871720454 0.687306822862385 0.571258499999999
1260.96827075872 0.686220917879172 0.577045499999999
1252.15127738706 0.68586989707354 0.580423999999999
1229.45305655115 0.684796805531189 0.573076499999999
1267.67694750178 0.685339109080244 0.584138499999999
1259.16127097338 0.684436525767097 0.591734999999999
1269.49540875467 0.683675084986124 0.599008999999999
1245.93470731153 0.681895686668926 0.589007499999999
1291.1743515708 0.682575137611605 0.619956499999999
1333.70799916237 0.683074581826641 0.652718999999999
1348.7583482438 0.682309343491223 0.665992999999999
1343.98519428899 0.681193437011949 0.673903999999999
1364.21164411799 0.681800892363126 0.689002999999999
1404.44558729512 0.68209043983406 0.714767499999999
1450.64326414152 0.683868459104244 0.7434565
1466.44362074189 0.686437562981499 0.754069
1505.79884775391 0.688369703247001 0.7790865
1555.10295776755 0.690102377740923 0.801327
1579.94697221581 0.692317041543508 0.8154455
1682.8488287109 0.696472715353986 0.8446785
1667.74319915146 0.69735942131816 0.851865
1700.5835300761 0.701150286874529 0.86907
1696.68186669221 0.701750418586292 0.8758265
1701.13252219927 0.70311977143672 0.8857745
1718.17169054399 0.706870792204812 0.899633
1726.80646537017 0.708623970299068 0.903253
1739.57172319964 0.711100181108632 0.908426
1779.84332025695 0.714172339120755 0.910929
1816.97611269205 0.718025939832935 0.9136675
1843.01063882756 0.720255407611293 0.918649
1892.91850994028 0.724416708596195 0.9190015
1943.11693015001 0.72592499815474 0.921859
1965.17693061419 0.728494003013998 0.9225285
1945.57443024653 0.729910166484899 0.9242395
2006.69149780385 0.73216474665904 0.9315825
2027.84490362308 0.733095788656768 0.9352945
2039.34185412968 0.735068768537853 0.9348235
2071.02871863099 0.737684259719044 0.932142
2095.48614330803 0.736983698810033 0.9340735
2064.43377237138 0.73839926331298 0.925851
2064.92528594456 0.739368969287651 0.9218765
2048.20203454814 0.739600865704242 0.918675
2044.20344414562 0.739847954441645 0.917496
2041.38926423462 0.744602674280432 0.9031505
2021.16163400085 0.746756596963587 0.897282
2047.60641835176 0.748029874266466 0.893869
2080.90939403896 0.749366578681749 0.895503
2047.99085345037 0.751317156557567 0.889141
2034.46019685543 0.754233529555264 0.873961
2054.65450232774 0.754925141584517 0.86595
2063.11538690829 0.756930011171451 0.850932
2042.10382384481 0.758197432572352 0.840744
2042.67110387299 0.757502523039203 0.8403255
2064.30858647576 0.758241523022482 0.834881
2047.94827203298 0.760525942504617 0.828883
2068.89756408181 0.763121723625719 0.8154395
2070.65294679009 0.763105820048418 0.8131005
2067.9908346551 0.765456062727174 0.803632
2067.77290883623 0.767335195414542 0.7913845
2062.50539465609 0.767818531615561 0.7834755
2041.01190714904 0.769031351944988 0.7687375
2033.08921760015 0.770710971624781 0.7552615
2016.83623251107 0.774780364795177 0.729265999999999
2006.1420308417 0.778484058335746 0.701638499999999
2012.74937419919 0.77789178974824 0.705592
1998.35828560196 0.780889367540124 0.673974499999999
1970.36103271992 0.784893891466186 0.634920499999999
1954.70522477613 0.789488948230704 0.604551499999999
1950.93452201287 0.790905805969945 0.591546999999999
1909.3459143771 0.796156643318309 0.551086999999999
1887.98562157125 0.800659631313373 0.515215499999999
1885.22357565342 0.802060885526041 0.502104999999998
1881.55856387046 0.802224143614929 0.494322499999999
1849.61923287211 0.804630381190761 0.475347999999999
1828.03812024722 0.810215463771624 0.430044999999999
1809.87441182495 0.811654337298145 0.412108499999999
1785.31945865544 0.81478365616845 0.390583999999999
1737.29721979389 0.820814612369266 0.340625
1730.62782420347 0.82221572861674 0.327704499999998
1714.25554812241 0.825066296878768 0.301311499999998
1686.27195692938 0.829720131378927 0.261708499999999
1677.13468131909 0.828991661675937 0.259990999999998
1658.49003866159 0.832981797080274 0.225229499999998
1640.48058512127 0.833544419798243 0.214701999999998
1626.2172175552 0.836228345358916 0.191490999999998
1622.83832379247 0.835490263280788 0.193282999999998
1608.67066440872 0.834961517589347 0.189694499999998
1569.78219208724 0.837230143310665 0.167953999999999
1551.74147041671 0.837009001985606 0.164299499999999
1520.99677250789 0.838651367420915 0.146926999999999
1520.40193336133 0.838091717334786 0.146035499999998
1521.30461086391 0.837952881587748 0.139569499999998
1532.30068104959 0.833141872138539 0.167146499999998
1505.32208190159 0.833698951097769 0.154346999999998
1499.19597402336 0.832495849405401 0.157096499999999
1491.05705991006 0.832228904678047 0.155266499999998
1468.80388728439 0.831199930583 0.155277999999998
1454.91554791507 0.831614105015951 0.147021999999999
1446.94522750015 0.831242282745924 0.146095499999998
1442.64787360314 0.828423859638135 0.160785499999998
1430.61522527072 0.828158432011759 0.160777999999998
1428.20539504894 0.826314402562938 0.166215999999998
1410.18871737392 0.82791718516317 0.147926999999997
1406.37187374795 0.82576461307626 0.156235499999997
1398.01674210598 0.825505044352083 0.150715499999997
1406.56031446251 0.822975474791205 0.164457999999997
1386.06176612495 0.824095456396927 0.147024999999998
1370.05131996552 0.822378540535552 0.150710999999997
1357.54487224479 0.821569027920185 0.153457499999997
1344.50891450319 0.820665986367936 0.155261499999998
1352.19336542329 0.8192430273385 0.162554999999998
1364.76172331566 0.816585512654922 0.173529999999998
1367.87889021701 0.814209557414825 0.184385499999998
1339.25449973372 0.814665374685877 0.169902999999998
1328.45986586022 0.816200444502941 0.154360999999998
1328.21899819904 0.813433675429803 0.164419999999998
1312.68737150299 0.813109980724656 0.163500499999997
1312.9339343412 0.812577352500468 0.156161999999999
1289.8757377011 0.812288550802948 0.149726499999999
1274.5233235717 0.811372315350044 0.142310499999998
1261.11253629561 0.809652422635397 0.149667999999998
1268.17801599781 0.808545985047775 0.153337999999998
1256.76533658825 0.806433951549228 0.163359499999998
1258.28786994585 0.804805763830802 0.170606499999999
1274.24889979887 0.801265442954902 0.194902499999998
1278.53197883083 0.799293824385466 0.203813999999998
1279.82192146852 0.797423775612719 0.212666999999998
1258.99552998273 0.796252129897705 0.212614999999999
1252.03670877409 0.794640019971365 0.212797999999999
1226.99523391438 0.793725851298917 0.207509499999998
1223.97265046477 0.793588536116005 0.205745499999998
1211.4713160943 0.793556977962882 0.193318999999999
1219.32008165257 0.792190084485131 0.195100499999998
1218.18943573609 0.790003185370152 0.206705499999998
1208.01485969381 0.788436887922213 0.209381999999998
1190.99781470436 0.787857176207158 0.203211499999997
1174.33373704035 0.787715091656441 0.186171999999999
1157.476269982 0.789152942320118 0.169890499999999
1150.11357551094 0.788275034416478 0.163522499999998
1139.42295819626 0.786377336480974 0.165325999999998
1126.77348183844 0.783915678034379 0.178029999999998
1113.16970630897 0.781639152257273 0.193309999999999
1122.68379756319 0.777931875446141 0.216450499999998
1132.64120139948 0.776415481696579 0.224350499999998
1112.74724472381 0.775328103259705 0.219090499999999
1124.51925510313 0.773854744499508 0.228733499999998
1108.97097279133 0.772812131538072 0.227868499999999
1099.10705750816 0.769913189564097 0.241751499999998
1086.44360771795 0.768841386227143 0.235665999999998
1089.70064502585 0.765149868165453 0.255562999999997
1089.86260219698 0.76539480596654 0.247806499999999
1077.42113332278 0.766439870845636 0.219098499999999
1088.99774411284 0.764015977465783 0.227902999999998
1083.68931536387 0.763461811708077 0.220851499999999
1092.74621072033 0.761016965974057 0.240089999999998
1078.97867981548 0.759665205615106 0.235728999999999
1052.05319082079 0.759357693005691 0.219089999999998
1078.99482991279 0.757018702775925 0.235693999999998
1054.96972228985 0.756355350493107 0.221724999999999
1057.80087413235 0.755995786401801 0.212023999999998
1035.73572740455 0.754027545011027 0.218225999999998
1049.03414410147 0.752400303797098 0.222599999999998
1052.88236470882 0.749325103521269 0.235732999999998
1068.7096467037 0.747682030574912 0.228722499999998
1077.91663908183 0.74445777439186 0.256504499999998
1082.89371718756 0.74190245540375 0.273583999999998
1090.80210014386 0.740911676158578 0.278601499999999
1074.34924634001 0.740592864232691 0.264998999999998
1066.62019448041 0.739344225284832 0.260841499999998
1056.07801006138 0.738274707338285 0.250585499999998
1035.12020791614 0.73745208788537 0.236699999999998
1060.08152589841 0.735087121561793 0.257504499999998
1076.18450754275 0.732802077205211 0.269388499999999
1077.74609934708 0.730253604325438 0.282939499999999
1093.76193977966 0.727521422221598 0.305452999999998
1093.98610649875 0.726894364601955 0.307838499999998
1114.58018910677 0.724790204521029 0.323547999999999
1115.60653833799 0.722157814778293 0.339680499999999
1118.41115669737 0.720124116032381 0.342084499999998
1098.79366992341 0.718616771036389 0.337251999999999
1068.51898889726 0.716767752770789 0.326658999999999
1038.55573657394 0.715135704449428 0.321721499999999
1024.4930621647 0.715287927005146 0.316556499999999
1002.8062665798 0.715812361869152 0.292570499999999
970.824023533256 0.715291415378088 0.276635499999999
943.526193005551 0.714286780195396 0.257935999999998
913.243334734604 0.712986447316206 0.244142499999999
912.056397428202 0.711280157841424 0.239823499999999
912.639805079895 0.709877018679378 0.245761499999998
916.924173719181 0.708653865680653 0.253609999999998
899.232603100103 0.706352333399239 0.253603999999998
889.630995911703 0.703656976731752 0.262102499999999
894.729486632431 0.701863794111248 0.263938499999999
909.914130263522 0.699569820202851 0.274867499999998
922.556060416889 0.697246067824011 0.294996999999998
946.456255788658 0.696302700737996 0.323078999999998
957.690158900795 0.69374000735601 0.329615999999998
962.78783453675 0.691808211415989 0.332189499999999
997.572700213053 0.690622745792379 0.358432999999999
990.983206002812 0.688409598975615 0.360996999999998
989.651737393025 0.686370542778246 0.364988999999998
1019.53943188947 0.685310914938641 0.382914499999999
1029.06621007249 0.683684531789981 0.396226499999999
1061.03509545433 0.682766658759436 0.415723499999999
1045.70761667525 0.681803150776613 0.411227999999999
1075.56611709981 0.68048414558553 0.431872999999999
1067.90635542515 0.67897171881457 0.439446499999999
1121.583005704 0.677289634571841 0.465303499999999
1088.49112727491 0.675222774136192 0.457610499999998
1087.77511190967 0.674379132723212 0.479025499999999
1103.92825451888 0.673882195839645 0.494070999999998
1094.99579422693 0.672823754286197 0.504566999999999
1143.40461775927 0.672449017647007 0.514210499999999
1113.67249803519 0.671856210434648 0.518146499999999
1115.97189042852 0.671078524033575 0.515702499999999
1159.51960462404 0.672242658565322 0.547633499999999
1203.00721615005 0.672519135785642 0.583829499999999
1223.43517550981 0.672620062186911 0.612114999999999
1218.37129440811 0.672496411953677 0.607530999999999
1257.76001592442 0.672275925152092 0.623290499999999
1275.82295045584 0.67170979400687 0.636600499999999
1295.73545702028 0.671496844993282 0.655021999999999
1340.89233384587 0.672277841415176 0.671829499999999
1392.81649076687 0.673651827679104 0.707177499999999
1403.13343551249 0.673245927003422 0.720381999999999
1454.55346446727 0.673582442054909 0.7393385
1492.56557067418 0.675669347855107 0.756564
1520.24484848643 0.676294788688776 0.7693435
1582.19964204736 0.679283399159774 0.799624
1573.03922651318 0.681188199114288 0.8122495
1578.27146491047 0.681657431922693 0.826642
1613.61208085755 0.682968345194465 0.8430725
1668.89722789031 0.685068153430412 0.857461
1656.72851928041 0.685437673276116 0.861411
1713.93416737235 0.687068298252875 0.876016
1794.09729680763 0.688894438127016 0.8892045
1789.25932868977 0.689861033414288 0.892449
1811.08144015081 0.691294745621456 0.8942515
1879.32821620648 0.693315309345592 0.908056
1968.30972617397 0.69491219736482 0.918076
1993.1333327858 0.695077032205444 0.9220875
2071.63081212938 0.698646895721243 0.937465
2108.25439193699 0.702300498679951 0.9432415
2163.53922399593 0.705919816629955 0.9488995
2166.2918375276 0.70778239259582 0.953754
2205.16288642975 0.711090297394663 0.957778
2207.12072943795 0.711399346752816 0.958491
2218.61047152356 0.71291011958225 0.959992
2232.76953279993 0.715523565375271 0.960903
2245.75981920161 0.716594387921287 0.963043
2279.18782909085 0.719144541481888 0.964597
2279.3953516014 0.718166197357558 0.965689
2291.01307486828 0.721135881813259 0.964896
2281.71634934312 0.722133765701674 0.9649975
2271.60174802416 0.724204264525865 0.965162
2285.82506507621 0.724001146067794 0.966555
2273.13545204843 0.726160509755152 0.9664975
2286.93338194608 0.726359364221077 0.9641075
2338.33005667441 0.728528615485772 0.964491
2343.42837729976 0.728479034647589 0.9663345
2357.61312585197 0.730174160453009 0.9643125
2374.91717796781 0.732036850518955 0.9634795
2382.90481467874 0.734362964519523 0.9619175
2402.71387410365 0.73496948386126 0.9616655
2413.19194017354 0.734372119635357 0.962849
2430.34386307721 0.733242469436662 0.9627705
2452.22090824418 0.731985353164533 0.963355
2477.58534584709 0.732064409435096 0.9645485
2440.30126962408 0.732226521749655 0.9647475
2447.87021213227 0.733776563006712 0.96427
2450.22688175786 0.734382662047081 0.96269
2462.00058932554 0.733311093508145 0.9652025
2461.03713022581 0.732151257075647 0.965066
2435.06804880751 0.732713374909249 0.9638565
2431.14689054348 0.733504491667029 0.963328
2445.23175724954 0.735067981744534 0.963521
2437.16720469738 0.735430390507435 0.964392
2428.34769975271 0.73572187765119 0.964394
2433.99999496471 0.736644798320761 0.9618505
2408.91865438765 0.737075805223999 0.9623515
2449.00840641244 0.737313000676667 0.9619395
2444.53496629211 0.736020099100699 0.961364
2438.92852317919 0.735715396242624 0.9596335
2458.46030078519 0.735633716085261 0.960546
2453.87385311753 0.735930601535341 0.959346
2401.89915847362 0.736284416715378 0.959107
2398.36374282681 0.736666007076551 0.9600585
2413.8608370291 0.737579932222006 0.9603165
2403.96000113611 0.737269266194857 0.960702
2404.92442509455 0.73790410870086 0.9586105
2414.98697277454 0.738179937779019 0.958716
2413.78011382523 0.738445623332635 0.958043
2392.88185864456 0.739914778466801 0.9554645
2358.34041764848 0.741530059811104 0.9511435
2380.66794539779 0.741652951050384 0.9520745
2400.83896979266 0.739706396989665 0.9540825
2414.23380616034 0.739946622200651 0.953045
2402.62495992172 0.738985502795552 0.9520205
2382.25842522347 0.738794080585249 0.9496805
2381.38271081401 0.739976818429291 0.9461115
2388.30989919389 0.740670015528163 0.9454895
2396.59275694617 0.73966394174169 0.9478305
2382.37010292259 0.739705817499888 0.947209
2400.43914522407 0.739787850582337 0.9504555
2400.44705265949 0.740029663519952 0.9519915
2360.4467275102 0.739985689612943 0.951878
2354.211266124 0.741672165326754 0.9488905
2346.94760737083 0.74261651729008 0.9446645
2334.9491662353 0.743157836120053 0.9431725
2300.88452123326 0.743125078033244 0.943063
2286.60679913418 0.743537323055494 0.942889
2273.13784564753 0.742575433753538 0.941746
2299.32814495125 0.742248575480422 0.942278
2256.62346245573 0.742893244082726 0.937747
2276.95609397155 0.742571230923664 0.9370845
2274.21430116562 0.742430647868726 0.936299
2286.07763930108 0.74297869445147 0.932553
2288.55015422035 0.74479586907364 0.927356
2302.46432346843 0.745641869848007 0.9239105
2305.059832047 0.746768795495399 0.9204165
2285.25586515488 0.747590742816243 0.919141
2295.9913406785 0.746382238201101 0.9216025
2279.06727488151 0.74740509230749 0.9166
2307.93826261819 0.746980565228793 0.919814
2302.61475232724 0.748419829643596 0.916719
2332.22285566317 0.748528030547686 0.915699
2345.12273009977 0.748313928477467 0.915058
2348.38193441664 0.748851312348383 0.9128615
2346.85221799288 0.748228207696576 0.913152
2320.8537294429 0.749035816619412 0.9122005
2337.23153114858 0.74914666059961 0.908666
2330.51438567901 0.749273527150153 0.9067775
2299.47505700201 0.750067680887384 0.8980015
2310.38110113684 0.749821972207272 0.8972855
2286.88736606045 0.750810580071381 0.895688
2299.13942696157 0.75298140874641 0.887273
2282.35556626523 0.754692155962957 0.8820965
2289.61489529988 0.75684682461257 0.8712235
2286.88231100556 0.754443747129712 0.8775635
2315.78779138499 0.75500166736147 0.878101
2323.02061921498 0.753148161087652 0.8796
2311.42205800672 0.754154756537056 0.873108
2328.57664377862 0.753440646930073 0.8760775
2317.4972360767 0.754504631355923 0.871719
2313.66485700698 0.7552625005902 0.8621415
2312.16706574538 0.755332784713123 0.8583825
2320.83766878033 0.756811881322987 0.8542565
2338.39188477755 0.758232578851061 0.841476
2345.71247440287 0.761509646577113 0.8243665
2347.12773850682 0.760110147815363 0.832882
2342.21991204256 0.763360805417559 0.815231
2350.24624731201 0.765691717521823 0.8072705
2376.80075576837 0.76851102083039 0.7897145
2362.12589974706 0.772986258157686 0.75973
2366.10612211189 0.774705145303385 0.7502645
2356.88875524896 0.779098948449999 0.7237945
2364.43312446139 0.784767560532079 0.688955499999999
2326.13417817452 0.789194407829881 0.6641185
2316.18854218066 0.79684437085379 0.611840499999999
2308.43479674114 0.802211647572006 0.578242999999999
2301.52713246713 0.809483803139161 0.532680999999999
2318.96086925967 0.814947661826857 0.489606999999999
2303.19631680971 0.817374051337108 0.469401999999999
2274.13251366117 0.824723667788416 0.422740499999998
2267.80292294947 0.827431316414365 0.407788999999999
2268.86675028391 0.829160813255398 0.392182499999998
2257.96193868737 0.831545767183213 0.3753745
2245.69578009925 0.834707206881829 0.350064999999998
2227.64664502904 0.844480633877007 0.286431999999999
2218.79182915778 0.848901643229224 0.258501999999998
2211.32242719799 0.850818816181329 0.241304999999999
2203.42193948335 0.854209392518894 0.222236999999999
2197.01787147495 0.856876890818273 0.201125499999999
2200.76930809792 0.856554340939171 0.204757499999998
2187.78635728648 0.859483124607956 0.185151499999999
2171.53285523434 0.863166162268309 0.154355499999998
2165.3394494835 0.86587996935265 0.134053999999999
2158.17044045837 0.869074839707951 0.115368499999998
2147.76767606932 0.865984179951745 0.133119999999997
2144.19022526266 0.863461093505211 0.147917999999997
2123.86163172227 0.865972392005919 0.129368499999999
2111.04438189072 0.865996493610161 0.129356999999999
2088.50705677093 0.863622416599891 0.138636999999999
2082.74762490518 0.865023797879394 0.129363499999999
2069.60153804101 0.864529945806088 0.129390499999998
2062.03910264071 0.865570506710991 0.121923499999998
2043.98936625309 0.868696446087463 0.102167999999998
2043.16611708147 0.867185721621235 0.106892999999998
2037.07654391226 0.866839871404209 0.106882499999998
2039.13550671978 0.864544332745705 0.120028499999998
2024.83903209609 0.863552301683271 0.124717499999997
2015.23356229626 0.862782872402112 0.126590499999998
1989.38508439894 0.864142763833646 0.113479999999998
1978.34831944206 0.862095030517872 0.120997499999998
1955.02192582054 0.862421371337029 0.117232999999998
1947.5981119428 0.861134385017691 0.124714999999998
1936.53839834571 0.857162598608953 0.144206999999998
1924.27515961824 0.859607482152739 0.127533499999998
1909.91443973621 0.859017913310402 0.131256999999999
1907.85285906981 0.860094545924869 0.120974999999999
1886.97899257404 0.860625010317608 0.115352999999998
1866.11777495091 0.859096459097388 0.120046499999998
1858.00125217147 0.8581611004387 0.123814999999998
1835.22150468588 0.86002855213104 0.107853999999998
1838.51111572146 0.857097567227838 0.124740499999999
1820.98410485616 0.856691890263905 0.125671999999999
1799.85907900362 0.85642627549257 0.128459499999998
1787.04816472268 0.857101244186844 0.117229499999999
1774.6138159704 0.858456696742467 0.0993194999999986
1768.98077457217 0.857965918184824 0.109702999999998
1762.97470511511 0.856414634318964 0.117229499999998
1747.01576002986 0.854283801646748 0.124718999999999
1724.08300919648 0.854301542091563 0.122841999999998
1734.75914947748 0.852406079766422 0.133130999999998
1733.02317899417 0.849931369518173 0.144265999999997
1719.4155989383 0.850004113882477 0.140569999999998
1700.63050293928 0.852142557748981 0.123816499999998
1688.38088062296 0.851173395329925 0.123803499999999
1668.24522423553 0.852617749780059 0.111593999999999
1652.48246619615 0.852192051770712 0.108756999999999
1645.04729989429 0.850089522706577 0.120976999999998
1650.1544266713 0.847481356907039 0.139563499999998
1642.84824858075 0.847092575216929 0.136767499999998
1633.10534581374 0.846284752929939 0.138625499999998
1610.55331355831 0.846305408812509 0.133960499999998
1598.45201230562 0.847208433758119 0.122804499999999
1590.94427099294 0.848493892060718 0.111588499999998
1569.02560315326 0.849488057757725 0.0983589999999981
1563.14030475853 0.849316414965049 0.0964549999999983
1573.12780719944 0.846680862128526 0.113460999999998
1552.14664593832 0.846760551346532 0.104968499999998
1542.38309134924 0.846203998843582 0.0993089999999982
1540.61133750627 0.842859565437488 0.118165499999997
1543.78711837532 0.840489342031164 0.131247999999998
1538.06777133902 0.838457964324311 0.137741499999998
1527.25000646973 0.837058632748698 0.142371499999998
1508.57229128453 0.835042211594323 0.142390999999998
1487.80803967041 0.83480621706553 0.137760999999998
1465.16574938599 0.835689634131064 0.127516499999998
1452.57632840748 0.835700109993197 0.119089499999998
1437.9883434695 0.836870507484983 0.105938499999998
1440.16140786774 0.836916731158319 0.105016499999998
1436.84949614385 0.833459966962234 0.122878499999997
1429.36399967148 0.83249560545442 0.121009999999998
1432.20718785852 0.83209118881093 0.119115499999998
1395.36273628896 0.831922333705086 0.110680999999998
1399.73004076645 0.83049005944482 0.117245999999998
1376.87977700201 0.831841029610972 0.104041999999999
1368.24668160664 0.831194262972006 0.106851999999998
1346.59297046296 0.831599765690361 0.0945569999999987
1343.4223047287 0.831029696789266 0.0945739999999977
1335.97904736443 0.831122886065425 0.0869569999999985
1327.11996248141 0.829763074760845 0.0917189999999982
1334.24821688692 0.8275747593298 0.100249999999999
1329.88157290253 0.825472825222124 0.107835499999998
1303.99129347522 0.826401937232489 0.0888634999999989
1304.99531032983 0.823967513205386 0.0974149999999984
1302.11887061666 0.820672409069054 0.114411999999998
1277.66543356598 0.818920639153378 0.119117499999998
1278.88084025171 0.818200825595943 0.118177999999998
1270.9445853519 0.816165747927242 0.126592499999998
1254.06555829571 0.815615314440704 0.120993999999998
1247.90215174565 0.813344678903969 0.125686499999998
1249.86170513066 0.81116711319266 0.132209499999998
1246.25132688978 0.808976520574271 0.137782499999998
1244.19221994677 0.806721568495233 0.147033999999998
1248.42485259092 0.803708017406408 0.163559999999997
1246.6112933547 0.802566535023607 0.169924999999998
1230.66728334536 0.803527752426121 0.156232999999998
1232.38762194705 0.804296023947603 0.150688999999999
1217.0000006364 0.803295938843028 0.147934499999999
1209.01213640591 0.802397085757396 0.146074999999999
1211.54210861841 0.799899476486196 0.157996499999998
1225.86323534185 0.796483826917578 0.175275999999999
1211.31050129055 0.796069137375967 0.168015499999999
1239.58710567318 0.793783686115075 0.177993999999998
1243.60951299412 0.792458740982622 0.183429999999998
1231.74680772572 0.79097498990789 0.187031499999998
1196.30605581156 0.790601636060419 0.183436999999998
1177.2238180216 0.789754973875643 0.173495499999998
1149.32652355289 0.789993235738233 0.151580999999998
1138.20632951617 0.788226955746456 0.157084499999998
1114.90575252037 0.788411581627394 0.139598499999998
1122.98369749806 0.787647746963341 0.141442999999998
1115.87122069395 0.787005670954409 0.136821499999998
1119.39022683201 0.784835750718646 0.146025499999998
1107.06034385546 0.782982029357092 0.146030999999998
1124.84828793161 0.781359835967183 0.151532999999998
1121.38412380725 0.779979463986129 0.146010499999998
1120.33062817573 0.776715765478372 0.157935499999998
1108.88839324706 0.775822296152353 0.160699499999998
1101.65404455635 0.77368113561102 0.171608499999997
1084.51005604015 0.772425391035678 0.167077499999998
1094.03353902724 0.770309526504864 0.174400499999999
1081.85583382137 0.768928278272955 0.170759999999997
1096.56789242345 0.76636587075996 0.182529499999998
1091.66929205206 0.764355674777019 0.195095999999997
1075.01955099169 0.762503918968032 0.188796499999999
1085.86413723942 0.761196906421108 0.200456499999998
1067.55796840489 0.759433967806333 0.210267499999998
1039.32910551043 0.757690613167117 0.210315999999998
1037.82817852794 0.757099319314822 0.212089999999997
1035.8895980075 0.755367506575618 0.212952999999999
1025.42681948218 0.753968681737922 0.204952999999998
1019.60659406416 0.752328425996074 0.209379999999998
999.600539086144 0.750744472053585 0.210288999999999
993.553736144935 0.749522294604359 0.213821499999999
1020.55915591686 0.746308722056584 0.230574499999997
1024.76791173157 0.74349485897196 0.245373999999999
1020.33889589645 0.743470297836177 0.229698999999999
1020.46819779808 0.741417525110367 0.226201999999998
1016.74092937018 0.740840404384819 0.218274499999998
1037.6834995197 0.737811642834017 0.234966999999998
1012.27679722674 0.735586041178896 0.230585499999999
1029.50893009716 0.734254201322084 0.239317999999998
1030.09259842335 0.731773129563115 0.250610499999998
1014.31368570779 0.732590155967999 0.222707999999998
1002.18397613943 0.730635792090013 0.213904499999998
1003.14907939153 0.728873885535489 0.226223999999998
951.06177209764 0.729216407765088 0.199649499999999
935.435617000867 0.727075297147362 0.202312499999999
945.194760026488 0.72456543401244 0.216431999999999
940.340873739445 0.722937642637322 0.220854999999998
933.390983453543 0.721099419527958 0.231342499999999
954.163726762164 0.717708799213521 0.259106499999998
957.893833486857 0.714850270278194 0.272768499999998
962.306072078548 0.714082981844521 0.272717999999999
967.459615676095 0.712583225601203 0.286973999999999
926.81711481703 0.712177883313681 0.255525499999999
943.130896968237 0.711164428648981 0.257170999999998
978.033252091308 0.708444968874229 0.278331499999999
975.019076907692 0.705965924232066 0.286792999999998
982.140089862481 0.704788851010014 0.288640999999999
983.198009799212 0.703326977856328 0.298818999999999
976.836168443337 0.701446681668908 0.314515499999999
1022.3363142456 0.698197645391151 0.341426999999998
1015.47074952216 0.695279772192064 0.339020499999998
1025.09432762958 0.693333359850745 0.349355999999999
1032.69391240561 0.69286384575374 0.354116999999998
1058.08399547062 0.691281938398754 0.362935499999998
1076.63979389607 0.689708375677042 0.383181499999999
1044.44270512803 0.689275157087882 0.367643999999999
1061.13362841074 0.687837484136136 0.382612499999999
1096.59622695205 0.686095728987111 0.395060499999999
1134.92991254846 0.684325603661471 0.426164999999998
1101.96771028952 0.682298615245973 0.408660999999999
1116.05359822677 0.680791087607292 0.431118999999998
1099.53332436872 0.680011159285083 0.434016999999998
1103.94874183281 0.678781503424762 0.444198499999999
1121.33137125909 0.678281287014339 0.448445999999999
1128.53304754789 0.677130636885724 0.463130499999998
1186.97801596376 0.676241801113333 0.507417499999999
1168.12226589643 0.675790521657804 0.507507499999999
1187.6895900326 0.674959657029319 0.522073999999999
1203.46039219609 0.673850616917865 0.530615999999999
1177.2534675603 0.672221538509558 0.5136405
1203.46201746631 0.671779665940531 0.534369999999999
1234.00097838408 0.671794081943451 0.555289499999999
1233.78107871229 0.671906779108579 0.574649499999999
1288.9778479333 0.672457829528931 0.602458499999999
1307.98211337146 0.672132098395462 0.616167499999999
1291.29393048142 0.671887575771631 0.626361499999999
1290.96469685003 0.672322991209128 0.655855999999999
1320.76862196744 0.672601718094408 0.667837499999999
1374.80646300044 0.672270737507639 0.686702
1360.15154275288 0.672560089334731 0.683964499999999
1424.95301013676 0.673981853321804 0.708399999999999
1468.97357272342 0.674294624304977 0.720728
1489.13766464883 0.673613053312761 0.717578999999999
1460.19221625463 0.672523069568027 0.711977999999999
1517.46956978575 0.67494803763984 0.7513315
1557.37389393828 0.676997953536708 0.7737335
1590.40301563586 0.678888123266997 0.796397
1622.40563014341 0.679304025010823 0.800678
1632.58714273678 0.680266420138592 0.8151905
1681.01954188086 0.682935059323958 0.8356755
1682.80350402103 0.683950377089432 0.836673
1723.13490694293 0.687408352458878 0.8536625
1786.45036449747 0.691619070100488 0.8751785
1855.57176895101 0.695242224332816 0.8912995
1902.97476918201 0.698924548915473 0.9023095
1925.49358582061 0.699197373744956 0.908238
1978.89039876619 0.704192406896806 0.9261925
1991.80062915555 0.707267925486911 0.931126
2002.29161640937 0.709913437670863 0.9357405
2010.18548832422 0.708643562788016 0.9374195
2032.22278883965 0.710263227779132 0.941899
2054.36217942794 0.712965921912465 0.9432745
2077.70937248666 0.716581524872967 0.9433085
2080.9234028552 0.719343685257396 0.9428015
2117.46624179263 0.722422374124975 0.94655
2095.54339408268 0.72572723639552 0.941242
2107.6717271431 0.727270830320619 0.9423275
2149.33628126203 0.728536528938881 0.9461655
2188.72869858102 0.730824533874659 0.944238
2198.9471223401 0.733200039598777 0.9449225
2201.51779685165 0.735845279108377 0.9410265
2204.74670596802 0.736488726525405 0.939906
2191.86049799466 0.736408986454864 0.9399595
2190.92325585631 0.737696731087343 0.934981
2158.36062859596 0.738347228258421 0.931046
2181.56512875155 0.737418072229824 0.934333
2169.05501514915 0.739873402769919 0.926454
2169.83305034198 0.740529404457003 0.9232705
2160.63362424979 0.740956473270397 0.9256485
2154.41675331113 0.741824939613842 0.9250445
2184.41074817287 0.742244284206383 0.9245665
2179.98604675576 0.743531468836462 0.917484
2180.33020456752 0.742734334113655 0.91671
2158.75852790941 0.745357648707459 0.908727
2167.26563625798 0.746801102824254 0.9035455
2136.53818144731 0.747986750811566 0.896969
2135.47725431759 0.748661889859848 0.8962545
2121.79596236549 0.749566455484007 0.8885545
2144.68009875617 0.749895088210351 0.8925775
2116.93951068606 0.750801418105284 0.8799345
2127.27944135902 0.750896573669254 0.8839005
2071.1027754498 0.752187354823899 0.876491
2081.69173896908 0.753294190845876 0.877147
2058.84252894571 0.753866131019594 0.869924
2036.78859275368 0.752828685963136 0.8683045
2015.60976161257 0.753447369561453 0.858557
1986.71249106621 0.755552292371945 0.850479
1986.49904818071 0.755702406326985 0.849045
1976.69942192525 0.755432445181518 0.847519
1976.05728064577 0.756479942750861 0.8407
1954.43136617063 0.757294957818832 0.832781
1942.19165892647 0.754753566097191 0.8388095
1901.37603182579 0.755341898506517 0.827352
1910.74886921578 0.752428768523572 0.843355
1924.01827200111 0.752650274787876 0.835338
1930.10585811661 0.752851207579147 0.8317435
1882.9649269547 0.753807541176295 0.8207845
1900.10324816545 0.752704111473848 0.8264715
1887.52057446199 0.753967891890859 0.8178295
1846.89064575589 0.755567836348618 0.8008725
1844.27722891541 0.757498268812489 0.7900255
1836.08009915095 0.757318737890475 0.787013
1893.06089020639 0.756830627731315 0.7948975
1893.49269928638 0.757136372463903 0.792555
1869.20502481663 0.757272875628766 0.7825805
1852.31177537273 0.756773538907779 0.778755
1840.63407985272 0.758178304239631 0.7707485
1821.30695112 0.762383780513101 0.751452
1822.51876277388 0.761873855147465 0.7510185
1806.16667825158 0.76332040894003 0.7385655
1791.71935177885 0.765276345481968 0.724461
1775.5661286981 0.765283913841512 0.716112499999999
1747.11897229376 0.766003353915835 0.7097165
1760.5050161475 0.76634278736533 0.709660499999999
1737.35469326417 0.767438006377917 0.6958785
1716.1139478181 0.76896738278537 0.680043499999999
1701.07167416862 0.767550474413627 0.678555499999999
1703.48906104208 0.768389784529943 0.664797499999999
1696.62304607314 0.768748816200165 0.658341499999999
1679.57926278958 0.769756345763086 0.652078999999999
1668.3625562748 0.770730436179726 0.644647999999999
1685.31044913385 0.770221688638298 0.648525999999999
1649.18931971705 0.770792762054188 0.641423999999999
1618.85525274543 0.774082035626102 0.601288999999999
1618.85504990169 0.77588085553436 0.581137499999999
1633.73110180434 0.774023990329877 0.594989999999999
1631.01541129517 0.77409787989124 0.588528499999999
1597.63650220424 0.775954573652965 0.567626499999999
1576.71377593533 0.775546887370011 0.561749999999999
1586.79178067143 0.772489072863892 0.567281499999999
1566.95421926903 0.773566359476175 0.540336999999999
1549.09733341586 0.774711598680861 0.533279999999999
1574.70206900124 0.77339809866527 0.539408499999999
1564.87131209785 0.774958453487872 0.510438999999999
1561.6031446043 0.773957040996841 0.500598999999999
1526.58659891867 0.774215001401279 0.475154999999999
1499.40186600403 0.777380408406263 0.454218499999999
1447.07449024012 0.780029322395213 0.434661999999999
1415.70130508436 0.77948936857134 0.425733499999998
1382.28247863659 0.782736151068742 0.392484499999999
1384.95718166977 0.78313383562077 0.378553499999999
1389.19400848593 0.782164786506149 0.380860999999999
1391.72439902375 0.782425624515954 0.367850499999999
1409.05312737445 0.777691128802712 0.409432999999999
1400.79507734561 0.778168092382184 0.392855999999999
1401.51044301053 0.776205902029398 0.405767499999999
1387.3704785555 0.774810060675846 0.408433999999998
1383.12109110438 0.774363271316155 0.407519499999999
1372.96215156496 0.77469469760391 0.398703999999998
1358.02982225837 0.774070387409976 0.392089999999999
1325.4036790724 0.774009044679138 0.378721499999998
1308.31395644656 0.773775789888719 0.374982499999999
1287.04565356779 0.774251780051851 0.364136499999999
1271.09103778105 0.774494596046178 0.341302499999999
1262.06374854295 0.774237316814936 0.325938999999999
1256.14876213406 0.771732337365712 0.334016999999998
1227.5256661651 0.772383474447942 0.321245499999999
1210.66193681838 0.774246482254123 0.286676999999999
1207.90980123413 0.773398910789197 0.279289499999998
1164.60051986557 0.774946696866711 0.252860999999999
1184.63182064392 0.773027401721539 0.263137999999999
1155.64219002779 0.773330682148502 0.250194499999998
1166.81111165901 0.773750428780134 0.237413499999998
1155.33560210158 0.772706998112771 0.236455999999998
1137.6765976678 0.770834162265142 0.240843499999998
1119.6576270622 0.770666620314648 0.227606499999999
1102.12376127196 0.769929088044864 0.222388999999998
1100.20814384623 0.767610803093397 0.220796999999998
1088.86393483551 0.76609452242386 0.218194499999998
1076.96759875389 0.764392692511069 0.219101499999998
1052.49663187154 0.764979568795483 0.195135999999998
1033.73506114495 0.764320462665068 0.189767999999998
1039.23430052019 0.762324198019298 0.198687499999998
1041.39684794322 0.759260733907285 0.214697499999998
1034.22061486906 0.759751411203787 0.202249999999998
1027.66040666897 0.75856976486683 0.196925999999998
1015.35965913361 0.756385872457011 0.196053499999998
1029.16605516126 0.756415199681086 0.190657999999997
1063.77696585277 0.751954147184732 0.227033999999998
1052.10702113623 0.751309702622364 0.215554999999999
1042.51482946434 0.750446988601377 0.207634999999998
1033.20033643931 0.748318077821794 0.214721999999998
1029.9269428727 0.746748289683179 0.215588999999999
1017.26698044801 0.745456907370046 0.212043999999999
1038.58757247047 0.742383949833122 0.238371499999997
1031.6861702614 0.739872611046881 0.247959999999997
1028.70125203456 0.738489311470475 0.238408499999999
996.617580174828 0.738780992296565 0.223524499999999
980.058175451332 0.737735004970305 0.205818499999999
994.955846636301 0.735436142130208 0.223482499999998
989.341081462853 0.733106688028961 0.230501999999998
980.969582818453 0.73175697535395 0.234878999999998
961.574078683739 0.730941378081179 0.223511499999998
981.994083803721 0.7280123391002 0.253065999999999
957.19944885721 0.727028846437816 0.241850999999999
969.472498510005 0.725716554407453 0.249641499999998
976.922677438046 0.722948123254129 0.257430499999999
986.530550090296 0.720910765050076 0.274465999999999
978.0272336308 0.720342427459356 0.254845999999998
1017.1563972455 0.716932015010427 0.289611999999998
999.151693095665 0.715784285554143 0.275368499999998
986.353132310786 0.715207017315483 0.269327999999999
974.139991492658 0.714404768922343 0.269267999999998
951.956241090799 0.712767614828807 0.271795999999998
947.946335058323 0.711162801780714 0.274318999999998
944.141343421867 0.708702733089996 0.283572999999998
958.823054882874 0.706710570729255 0.315244499999999
974.402723658053 0.703628631541915 0.328413499999998
973.078736496484 0.702056235674647 0.347773999999999
961.694757089724 0.701576709597156 0.343726999999998
971.67614021179 0.700395532961585 0.364464999999998
1001.25084420963 0.697969388423872 0.377902999999998
959.581136796154 0.696692564196661 0.354895999999999
992.108673735044 0.695057859370244 0.395612999999998
1013.3233247269 0.694077352162465 0.419016499999998
1017.93774436833 0.69220068913114 0.434846499999998
1053.57084464451 0.691554577391419 0.451021499999999
1057.80980878279 0.689366963850461 0.454022999999999
1087.53470344886 0.687959032983703 0.481466999999999
1114.64493586159 0.687215690777855 0.500600499999999
1135.42529548534 0.685050322613207 0.525571499999998
1156.10529057631 0.684675059195714 0.543045999999999
1187.71897150263 0.683735529032807 0.558127999999999
1228.48582383857 0.684681479939229 0.590916499999999
1256.07181760453 0.685082365710536 0.618365499999999
1304.74934744453 0.685598525194676 0.654764499999999
1355.07473025647 0.686183310535569 0.6705845
1377.65142247552 0.686284287809382 0.684360999999999
1379.84519328114 0.68510870521058 0.683631999999999
1390.56546377755 0.684786372923038 0.694588499999999
1421.29169447149 0.684873837949634 0.717255999999999
1451.94512517378 0.685290029005645 0.745969
1467.78387304179 0.685897436720431 0.758345
1506.09601129927 0.686944578238479 0.7721835
1542.83754510889 0.688136627962768 0.7968515
1585.21527711215 0.689934829390681 0.818019
1630.61226333407 0.691625725388992 0.8352475
1649.92638722099 0.692037218560676 0.8408845
1683.63769360207 0.693181748649503 0.8510265
1752.62829838975 0.69451436146239 0.8648125
1788.83162697302 0.69503651376101 0.8740225
1791.19541810049 0.696866870719303 0.8846945
1822.94785636877 0.697983506460348 0.8940795
1816.85898358615 0.701283302541452 0.9030635
1843.62150029097 0.703544832039227 0.9140205
1879.51035474769 0.706041838752963 0.923469
1869.44493787047 0.706569335252703 0.9233585
1849.46014860695 0.70769602253566 0.925726
1901.52869459043 0.710325243341397 0.9355135
1938.75411163578 0.713169539342121 0.9425905
1982.47011803905 0.714626594457942 0.9464845
2063.39733271011 0.719169719983911 0.9571535
2086.52628496043 0.719999697021055 0.9594485
2120.679698141 0.721439726424741 0.9616585
2121.65462880441 0.72377974583967 0.9639435
2130.60982845991 0.723694425325006 0.9633685
2152.93585902528 0.725513254884644 0.9652525
2156.00932142128 0.727098554614342 0.96563
2190.76918843665 0.727590870569881 0.966344
2212.7947221859 0.730087774402704 0.9664655
2203.04563452156 0.731609999646998 0.966287
2219.52259807273 0.733494159346194 0.965091
2248.93851976067 0.733812349888103 0.96382
2269.46615447963 0.732344052033427 0.966576
2257.34236534871 0.733274638218375 0.966478
2263.53480048417 0.733956055621915 0.9653885
2256.18217338281 0.733937391494481 0.963557
2203.52792361731 0.73441124518645 0.960296
2219.81286243566 0.735884605729414 0.9599285
2198.13279950742 0.736373720569119 0.9577015
2211.83500123823 0.737386178538886 0.9569675
2232.64630032559 0.737401667920845 0.959442
2241.25254849516 0.737310736861233 0.9586235
2226.00861726581 0.737473933528639 0.955378
2193.02795520789 0.737981114952861 0.9542315
2232.04142873044 0.738902918973826 0.953551
2226.56240738239 0.738837658443971 0.951141
2228.32575426703 0.73982651477158 0.9488635
2256.07719582464 0.740072219635735 0.947872
2230.93549164563 0.739678131703487 0.9459105
2196.51896728309 0.740349019652313 0.942433
2166.35424011747 0.741163251078258 0.9361525
2162.36080927 0.742088886868483 0.9346835
2148.57148028621 0.742535841091963 0.9299675
2145.53836034746 0.743331903505909 0.9304655
2133.80919069323 0.744440810765333 0.929598
2138.23319548226 0.745478121017177 0.919014
2121.30012909189 0.744701322823136 0.9210405
2122.13499917961 0.745180460161764 0.9149915
2155.21668960028 0.746621577973697 0.91154
2140.23999170465 0.747020951968146 0.9073715
2161.19024255096 0.747004851966319 0.906117
2201.2341359794 0.746803385168715 0.909103
2198.04098286506 0.745544300372694 0.9132385
2197.91636787276 0.744841215983671 0.917501
2198.74052546823 0.74414373333523 0.9182885
2153.93954148234 0.744657510439277 0.9068315
2139.4180409077 0.746812716665747 0.8979535
2135.84794415507 0.746523237288021 0.897896
2099.31978541334 0.746423391908576 0.897628
2078.84646889014 0.745940120543135 0.8953735
2083.52883598026 0.747269305960098 0.891423
2078.41611914476 0.74758112947315 0.8887175
2080.07086659671 0.747660511337146 0.8881195
2072.51757392698 0.747621967137608 0.884379
2059.9063748802 0.748479988961558 0.874755
2053.23885670681 0.750141159460164 0.8631545
2037.75421646657 0.750173886910211 0.856774
2028.1821696849 0.751302338061253 0.8508835
2000.65802698149 0.751032400044733 0.845982
1969.0258425592 0.752817916690967 0.833147
1939.94877559629 0.754575681813734 0.817189
1941.67172475395 0.755224475866772 0.8133295
1940.18809820614 0.75488652172468 0.814932
1940.23488567274 0.755113554310318 0.8038475
1967.14103325347 0.755747287514323 0.7941555
1958.26067474202 0.756156850274 0.7920715
1953.04190049417 0.755451225090193 0.7837805
1938.94684534504 0.754840492403566 0.7857865
1941.48268059656 0.755877728251936 0.7736485
1911.46269207766 0.756751528519339 0.765833
1917.63133114833 0.756389824840467 0.765784
1846.52155428183 0.758602264228507 0.7450995
1841.34629721508 0.759453762664972 0.742187
1844.43481722115 0.758087438505021 0.7504985
1818.88972613166 0.757113401552423 0.753192
1776.59758764571 0.757536217224244 0.7455015
1779.93693209732 0.755922512194878 0.747695
1776.29787472488 0.754746478008228 0.746286
1794.30888164003 0.756457929186877 0.729708499999999
1787.69721120463 0.758734876133019 0.704289999999999
1776.81938778753 0.759049429610102 0.698702999999999
1760.63560020302 0.759948165909788 0.687251499999999
1749.64750425475 0.762220356659797 0.669912999999999
1728.54061505941 0.763589426943937 0.6566435
1700.94300952847 0.764531998601508 0.638175
1683.96441498027 0.766750703449826 0.618513499999999
1664.24134768498 0.767316753414648 0.609599999999999
1671.54508176018 0.765974156784363 0.619580499999999
1669.77404184971 0.764651004048825 0.619155999999999
1633.45682204219 0.767302860739212 0.594017999999999
1615.91418544543 0.767820288189015 0.585242499999999
1581.64949810664 0.770289778657763 0.557918999999999
1581.62088843837 0.769822309890267 0.554262499999999
1601.88236654121 0.769616186946217 0.551900499999999
1576.50095381658 0.77155538276448 0.527475999999999
1588.43048817103 0.770269936287994 0.536552999999999
1573.06153780018 0.770377479073632 0.523887999999999
1592.3584573551 0.769013065871859 0.529784999999999
1545.66425270314 0.770941927947574 0.500038499999999
1514.14062553792 0.771212255210734 0.489270999999999
1490.67143737655 0.772364134027453 0.480877499999999
1446.30313486936 0.774924452061731 0.447195499999999
1441.99743025688 0.773203605994081 0.442116499999998
1447.92176282822 0.771250814106114 0.458247499999998
1435.7447300428 0.772142809379867 0.445712499999999
1407.99390000274 0.771865029960345 0.429346999999998
1373.74873144252 0.774506165050228 0.387882999999999
1372.79863934541 0.772602247676392 0.398656499999999
1363.64978989456 0.774062290562748 0.383958999999998
1354.91004576915 0.772334562522701 0.384148499999999
1338.02127129818 0.770842941055932 0.386473499999999
1314.95582696437 0.770954612065836 0.375391999999999
1313.88101030223 0.769780668700051 0.376287999999999
1301.60526372154 0.767908903201174 0.385043499999999
1266.98788352752 0.769075133245009 0.363102499999999
1249.55858124419 0.770189205845817 0.343911999999998
1235.04286842616 0.770223596647212 0.327111499999999
1234.6522321167 0.769264793445136 0.325755999999998
1206.11334819057 0.770143667706845 0.303507999999999
1224.52179951452 0.768467909080105 0.308675999999998
1223.95256830467 0.767918560680235 0.299529999999998
1206.71097857917 0.767802091548287 0.287852999999998
1207.00551722905 0.766058881966181 0.288714499999998
1185.57106549433 0.764617299458653 0.288687499999998
1185.35117862116 0.762861598783035 0.292072499999999
1162.79110832375 0.763190993963583 0.277749999999998
1158.54214881624 0.761743936497441 0.278559499999998
1135.03912432125 0.761953479754656 0.257290999999999
1135.70015726723 0.76094914043035 0.252986999999998
1110.22954548681 0.760084575534735 0.253891999999999
1117.71335839552 0.758163979456739 0.259016499999999
1094.09364251617 0.75844465841022 0.238259999999998
1098.24870906607 0.756445177863808 0.252938499999998
1108.0389406137 0.75327643887122 0.270949999999998
1078.53511090388 0.753233723016364 0.247925999999998
1079.34549103135 0.751158843762707 0.255689999999998
1081.42272894153 0.749788956504392 0.255724999999998
1075.63942708004 0.748255294216375 0.259973999999998
1092.90681237548 0.746127744348976 0.278513999999998
1100.25830562184 0.743597779617386 0.292012499999999
1079.02027888493 0.742523860987991 0.281971499999998
1063.89876767406 0.741671950797735 0.273458999999998
1049.16858953146 0.740205169426128 0.266681499999998
1055.38290284838 0.738733355037146 0.263249999999999
1046.07744624365 0.737345105318355 0.261471499999999
1035.54802072137 0.736706027239376 0.252945999999999
999.724138507398 0.735406486126785 0.243491999999998
998.974637938394 0.734514287205883 0.237434499999998
975.149187214799 0.733240838743756 0.234814999999998
965.488513187557 0.731551816380025 0.231215999999999
961.970286672216 0.728710093326123 0.235623999999999
957.696859136578 0.72717439065831 0.234768999999998
960.279640148383 0.725675531776012 0.240865499999999
933.937553284644 0.724277241262915 0.226015499999999
913.440888388418 0.72387345353321 0.210054499999999
915.631229320393 0.723704199269117 0.197589499999999
945.122972825487 0.72120972355758 0.217957999999999
925.238534741689 0.719922367700525 0.204776499999998
937.736837603705 0.716926464696878 0.234747999999998
950.003601537253 0.715566360983717 0.244334499999998
919.130628057913 0.714885546705063 0.233943499999998
919.371948348655 0.712766677483051 0.246016499999999
934.749706918907 0.710124262523183 0.264045499999999
930.960669615915 0.707722144048618 0.264054999999999
929.730325135221 0.706002290108133 0.269992499999999
926.039178932682 0.703869225794832 0.287744499999999
941.532076260281 0.702047655934035 0.300325999999999
936.449300054499 0.701471112475458 0.289466499999999
929.51967253442 0.699531052358756 0.291116999999998
940.416489399221 0.697821709158596 0.304419499999999
949.013852220786 0.6962496988691 0.322637999999999
946.310230403036 0.694542797903131 0.308690999999999
933.258917017108 0.693335299698094 0.307901999999999
899.238667764688 0.691083673247314 0.287869499999998
889.819136673107 0.689112308907433 0.296972499999999
868.564292191363 0.686862685870126 0.285387499999999
905.835647538144 0.685478753926742 0.299520499999997
897.880318902428 0.683617287868422 0.295363499999999
918.737562570551 0.682655633162601 0.307775999999998
913.044194457861 0.681689902177096 0.309390999999999
921.13457615682 0.679931068386299 0.326587499999998
938.0918592326 0.678054014288717 0.338727499999999
971.900806008348 0.676330333665768 0.365039999999999
981.868758800329 0.675200028635735 0.381693999999998
994.362225808356 0.67384445862238 0.394868999999999
1000.24057088604 0.672933982942379 0.399990499999999
1006.39720141391 0.671234340528005 0.424206499999999
1064.21049047143 0.670514204825945 0.457784499999999
1074.24052118331 0.669223076163577 0.470814499999999
1129.10276800889 0.669386587255732 0.508854499999999
1182.86210659684 0.669053426022123 0.543679499999999
1182.01548743748 0.668980223015071 0.547282999999999
1210.01879026393 0.668229121721048 0.553801499999999
1244.33485592241 0.668533223158435 0.579428499999999
1257.40163171983 0.669392866617781 0.604272999999999
1321.15496123129 0.670202381537139 0.640372999999999
1384.54717087188 0.670592370626275 0.656333499999999
1394.8520455363 0.670661090776619 0.661755499999999
1443.23276890622 0.671325948067988 0.680522999999999
1455.41693245929 0.671691552835123 0.696441499999999
1541.31589197977 0.673080868238467 0.730177499999999
1537.49185455466 0.673545415321097 0.73543
1523.91263204637 0.674729229305065 0.741512
1561.44793096032 0.67530982817257 0.7546855
1595.18497577909 0.675474394582087 0.7681215
1655.45669160585 0.676863139980515 0.7846265
1632.32834480249 0.67749770214312 0.7879405
1712.44951682669 0.678928022596644 0.8064015
1763.27347049547 0.678650004185699 0.8198575
1756.84172146931 0.68000773267509 0.8259565
1839.05868088246 0.684511430605629 0.857047
1889.2469872313 0.686448310079167 0.8701365
1943.81303290249 0.68969693347462 0.8863355
1953.38524425596 0.691388090352947 0.896824
2004.01470847396 0.695443124749773 0.90982
2055.33655535061 0.698586555163154 0.9194435
2045.26393400719 0.702419362706237 0.925212
2086.70092784108 0.705792190112247 0.928542
2154.92204326773 0.707787869121526 0.936299
2199.55994081393 0.708438384660244 0.9439755
2230.91325347333 0.710845735070672 0.945974
2256.75631850855 0.712182723964516 0.946447
2253.9610071109 0.713594135695627 0.9459095
2281.20339647103 0.717467329369937 0.9494555
2299.9098544403 0.72002934817861 0.9488145
2264.93533271376 0.720863063449306 0.948203
2266.29397849127 0.724274867589027 0.950058
2300.87130262163 0.725153611125334 0.9501665
2305.03487613261 0.72443882672322 0.950407
2321.99637271419 0.72506171556657 0.95023
2311.98766936117 0.727818380388769 0.9482815
2324.74871228195 0.730099146834269 0.9456005
2280.39424094247 0.729838872090454 0.945058
2307.36367368887 0.732967721111236 0.942585
2263.34569260808 0.736861452374259 0.930844
2302.40377512956 0.73724935425171 0.9324435
2296.46877102698 0.739059650084419 0.923164
2305.65153070887 0.740255902103175 0.9224795
2316.46360642039 0.742405828232558 0.914939
2330.44821785159 0.743421797798332 0.916791
2314.53029909777 0.743697401084806 0.9146635
2336.45098214726 0.745643018893324 0.9038955
2344.38173056348 0.747351202592408 0.8932125
2354.61118928528 0.748486011730827 0.891927
2367.07685518026 0.748001111869614 0.892053
2353.70752022891 0.74978533367323 0.8819045
2363.40550611155 0.752506206240554 0.874882
2355.22741778563 0.755622857209777 0.863531
2331.69993207444 0.755002882989624 0.8652865
2313.08694422789 0.757583260025377 0.852813
2307.2500631087 0.758717916387884 0.846936
2262.97051115992 0.760556081290472 0.838514
2251.32363530459 0.763212281211303 0.8162435
2211.54120619932 0.766517498868193 0.7950775
2180.9108812659 0.767148802390287 0.793407
2199.31576070911 0.767720228085495 0.7950575
2187.41816839278 0.767403914064093 0.7975635
2160.60413237608 0.769361089646205 0.778688
2149.13022917086 0.772272340096743 0.7588705
2162.06026913795 0.772897743388946 0.751369
2158.75220153529 0.772995853348528 0.751887
2152.24855834306 0.77426758206118 0.741044499999999
2135.19443994285 0.776751809364092 0.723557
2110.48536530096 0.778266130901298 0.711319499999999
2090.18288096219 0.780224697315329 0.699960999999999
2089.72874665679 0.782586769781346 0.678401499999999
2050.29159334129 0.786466519958205 0.651574999999999
2023.55140422044 0.790317926677095 0.618996999999999
2016.52076843409 0.791594118640307 0.602246
1978.63627137082 0.797251179416237 0.561062999999999
1957.58160110755 0.799783360363729 0.545144999999999
1935.45919629766 0.801998964658453 0.531641999999999
1894.37490319714 0.80721245462016 0.487119999999999
1894.1869435101 0.808370692411868 0.479548499999999
1855.10992235594 0.814128892837678 0.434437499999999
1850.64786137252 0.814702175920207 0.421421499999998
1837.99091120323 0.815112138250704 0.413837499999998
1811.36941124595 0.817485863621716 0.394755499999998
1772.82292509747 0.82011045303219 0.368309999999999
1765.69504952127 0.824385264129961 0.332413999999999
1752.97233904063 0.827060838453341 0.308652999999999
1735.53626481554 0.830447696508623 0.282710999999999
1709.09302855259 0.83132792714111 0.267485999999999
1685.75585158308 0.833080523465269 0.252035999999999
1671.48584844869 0.835431107629331 0.228652999999998
1662.18361476521 0.837399966775388 0.208398499999998
1648.96853916358 0.838934888430945 0.187921499999998
1632.33991725151 0.839776326503535 0.175343999999998
1620.2596098619 0.840984487294673 0.163471999999999
1607.17868310004 0.84086449799249 0.160744499999998
1588.55149746896 0.841346718473111 0.149749999999998
1558.8375655447 0.843059850193115 0.130297999999999
1542.09878487188 0.841639063952813 0.134034999999998
1538.95960264014 0.838237224924766 0.151596499999997
1513.58783261821 0.838942513612754 0.141467999999998
1511.82375749692 0.838083039780859 0.144232499999998
1525.99280324577 0.837042656432953 0.148843999999998
1514.41140132692 0.838435106716454 0.135898999999998
1514.36751346954 0.835681743178962 0.150656499999998
1497.49554077148 0.835756048495035 0.141416499999998
1482.06746296231 0.834420059532667 0.144194499999998
1490.34296783811 0.833153365899599 0.149720499999997
1480.49550221022 0.832357250554713 0.149707499999998
1457.5098930481 0.833344569842986 0.132136499999999
1459.42079509675 0.831346742262729 0.144165999999997
1465.18299512196 0.829284770102112 0.154300999999998
1454.4265882611 0.827702218473713 0.153387999999999
1425.23870802062 0.828623273976965 0.137726999999998
1397.84032157162 0.830255845685175 0.118188499999998
1392.88063313546 0.827594599520362 0.128452999999998
1375.29520906221 0.82828620733714 0.120051999999998
1366.67857451207 0.827857538617891 0.119097499999998
1354.03422569404 0.828076530320284 0.105943999999998
1362.43470822657 0.825578425480573 0.120065499999997
1355.41187686015 0.823330501570024 0.132211999999998
1349.33654379744 0.822267078553073 0.136846999999998
1344.7330886139 0.820409073663815 0.147026999999997
1353.68196495221 0.819698340403051 0.148863999999998
1367.50623017942 0.816282365608463 0.169847499999998
1353.84022314653 0.813068493420077 0.181575999999998
1352.34825194528 0.812331655381477 0.183416499999999
1341.73595091671 0.813190812677351 0.168031499999999
1330.30843466145 0.81164326684057 0.173529999999998
1316.43460363864 0.810536715754756 0.178941999999998
1289.44350686069 0.81130320969172 0.157075499999998
1284.74230392058 0.809645170695968 0.167161999999998
1261.28015330151 0.810088707406331 0.157067499999999
1250.75910660113 0.8083660753406 0.155271499999997
1253.96815551831 0.804203838960512 0.177124999999998
1233.54819542537 0.803842399932352 0.168991999999998
1222.42505520232 0.804184972389261 0.156201499999998
1212.78363271725 0.802683834450197 0.159843999999998
1204.00891002288 0.801095927162816 0.163488999999998
1185.65487568596 0.799486931531187 0.161674499999999
1169.71930942132 0.798068924382941 0.167140999999998
1171.14675720085 0.795821602819738 0.178919999999998
1172.31688264771 0.79422252351966 0.181660499999998
1155.88832839334 0.793833857616712 0.170767499999999
1142.64528936559 0.794491401418265 0.155276499999999
1132.67527439718 0.793409861148525 0.160747999999998
1116.68759767966 0.792943629273121 0.147910499999998
1133.02495019961 0.790584668929509 0.163490999999998
1122.08417762402 0.789715781443481 0.157103999999998
1097.32359342578 0.789668938884164 0.149752999999998
1108.23680826243 0.787096532509424 0.166241999999997
1112.08004299231 0.783663301429978 0.185275499999997
1090.5043360771 0.782574508298986 0.178913499999998
1079.43556882913 0.782476466225935 0.169856499999998
1071.97400650401 0.782279015461783 0.155284499999998
1055.2945835854 0.781600071707824 0.150654999999998
1051.8329353673 0.779758815462481 0.151574499999998
1083.44994985392 0.77648959420127 0.180714999999998
1075.76928158599 0.77457522971884 0.180739999999998
1081.79140061022 0.772849298749729 0.188899999999997
1089.97214452529 0.77163468810117 0.194253999999998
1087.60808848897 0.769526326096273 0.204955999999998
1066.32875700691 0.769194314296849 0.191575999999998
1083.3631227701 0.767165337853978 0.201383999999998
1057.16848129941 0.76561197194211 0.199561999999999
1078.12062582828 0.763357551245899 0.208426499999998
1055.97348328629 0.763159397219951 0.192329499999999
1026.77088697047 0.761640414257235 0.186912499999998
1015.02321693361 0.75728859887761 0.199522499999998
1027.20181487954 0.755300197344939 0.206653999999998
1022.02812182446 0.753467984559115 0.212908999999998
1022.65776410643 0.751991324726522 0.226949499999998
1018.15204151545 0.751486523227082 0.222576999999998
1007.81387207052 0.748334188141935 0.236404499999998
1001.57469217991 0.748448731625229 0.233755499999999
1021.62428048702 0.746151091598287 0.237370999999998
1017.9740281644 0.745406630907999 0.224353999999998
1014.63991150907 0.742754269671785 0.232254999999999
1001.14003525909 0.742220944500729 0.219054999999999
1028.19996689865 0.740051642268404 0.236518499999998
1032.16257554506 0.739695938424314 0.231221999999999
1055.97708942747 0.737187697549512 0.256214499999998
1062.52870805457 0.735580167012062 0.253590499999999
1050.51244712551 0.733618749376783 0.248547999999999
1054.44930790685 0.731997398494115 0.257166499999999
1064.07323925308 0.730020411005319 0.266667499999998
1059.60968257493 0.728585857435846 0.269283999999998
1054.37442689991 0.727144186728941 0.269143499999998
1041.76893098965 0.72611645079481 0.253035999999999
1021.29503427347 0.725063840530044 0.236568999999998
1016.06212297762 0.723055472279865 0.235670999999999
1011.95464212964 0.721629739710989 0.237448499999999
977.786259089637 0.71961208623558 0.233157999999998
982.77525326984 0.71745447192572 0.243580999999998
984.095836797481 0.715644168968558 0.247920499999998
1016.98020927612 0.712935990136155 0.270959499999998
1002.62049213852 0.712116392173975 0.261514999999999
1014.35072035565 0.710562130993413 0.267505499999999
1025.23555405479 0.708509184467128 0.280950499999998
1063.49683313649 0.705574413161213 0.311697499999998
1059.86280435192 0.70393746835213 0.322402999999998
1019.28351193651 0.702495034544961 0.305230999999998
1030.70531896577 0.701466774124812 0.304357999999999
1096.49138521946 0.697815045218436 0.340932999999998
1134.43585198714 0.695799721767289 0.358373999999998
1161.21926197001 0.694605240423389 0.381256999999998
1151.74138689302 0.693347540937417 0.383865999999998
1108.2143379989 0.692686439786947 0.374443499999998
1103.96892478514 0.689892412698404 0.373673999999999
1123.67303080047 0.689127277735845 0.371042999999998
1110.38946853792 0.686549314842115 0.363682999999998
1119.40975261481 0.684740261111936 0.371759999999998
1105.07001953701 0.683464726567369 0.371085999999998
1121.0236725628 0.682463229609886 0.380359499999999
1109.92959142841 0.681821470602634 0.379462499999999
1153.53529571388 0.680911845488181 0.406093499999999
1161.65599591472 0.679873215315152 0.403794999999998
1151.35126162593 0.677993558948775 0.407595999999999
1121.86101519682 0.67683767218318 0.407860499999999
1108.37041600672 0.675509588578565 0.410948999999998
1131.3551940087 0.674433471751788 0.441025999999998
1127.25971953806 0.674042398316578 0.461070999999999
1164.62359303288 0.672864214539764 0.477475999999999
1160.53878341079 0.671380085489857 0.464515999999998
1132.20607938353 0.669953234876555 0.463095999999999
1134.8805444881 0.667605715529213 0.461821499999999
1116.85344292411 0.665786532855211 0.466444499999999
1115.58834131285 0.665819324280751 0.479339999999999
1146.65039135883 0.66545520566311 0.498909999999999
1143.05223234801 0.664150882674962 0.496115999999999
1148.48602884689 0.66265421266419 0.499020999999999
1181.26970909755 0.663003523667562 0.507642999999999
1240.61797256392 0.664432220288436 0.545865499999999
1279.67925612077 0.664645712606036 0.554925499999999
1292.2913850359 0.665077542565777 0.572420499999999
1292.33313778042 0.663737993974499 0.584246999999999
1343.43971763553 0.665438290653667 0.611621499999999
1399.82046056581 0.666398055686767 0.637665499999999
1432.46885152036 0.666654531250957 0.648692999999999
1449.56022916677 0.667620508843338 0.665168499999999
1484.32212331535 0.66771778572652 0.683667999999999
1535.29824139583 0.66826804353238 0.710348999999999
1539.18739872552 0.669031672234527 0.7158775
1590.50613663293 0.672204860584325 0.746078
1644.98578335895 0.674271463380964 0.7738775
1674.08384397175 0.677344062021645 0.7946395
1749.2193473646 0.680868683835565 0.81966
1821.20707671815 0.684929136770539 0.843415
1881.85327736431 0.689593128103149 0.8633735
1939.58228399377 0.692775556944816 0.875973
2010.30174403681 0.697518954847547 0.89287
2008.60754529687 0.69968907269981 0.898282
2085.47230867808 0.703301284833192 0.9129135
2127.03221587344 0.706495144190763 0.9204385
2149.5696503966 0.707884343411294 0.924204
2144.61142532894 0.70894221783659 0.923568
2238.57902943338 0.71475601256999 0.9324305
2268.15644857098 0.715866792344481 0.927001
2279.92713438056 0.718721215236959 0.9260275
2344.26309781166 0.724687431808458 0.9195225
2368.54865513609 0.727841419564331 0.9192555
2396.95191176585 0.728294507553686 0.917172
2406.98909330001 0.730785297620912 0.9163715
2432.12218529259 0.732846409314318 0.9121825
2411.1347586913 0.73338580876369 0.912166
2420.47321385848 0.737407473710378 0.9098885
2427.57214409251 0.738090698705798 0.9050055
2424.17336371221 0.740627381202776 0.898787
2417.77143534669 0.743261551565707 0.887453
2432.68828748836 0.741668920670265 0.894722
2462.74046742116 0.744121168325787 0.8886945
2467.89581787921 0.74642874875515 0.8790795
2451.10248893234 0.748747509278958 0.8591125
2479.4806251794 0.752117944740133 0.841735
2501.22770439509 0.756469203860123 0.8228365
2538.92706802107 0.761244147150481 0.800656
2544.6981519824 0.764566683250927 0.788475
2556.31075840305 0.768509127754545 0.7659445
2545.49628572635 0.772247023719156 0.7435245
2544.17735377946 0.776291320936938 0.7186465
2536.85888863387 0.780868667114487 0.690598499999999
2529.84602408127 0.783975285666517 0.6729045
2540.43096274504 0.788759231018985 0.6498735
2557.07113700671 0.791654298686456 0.634913999999999
2551.39424249668 0.796696088480516 0.606028499999999
2527.72468496387 0.800879962498955 0.578811999999999
2522.3530887541 0.804336062022083 0.552987
2514.30349584256 0.810447749413249 0.513199499999999
2521.48008300246 0.816640345395504 0.475930999999999
2503.29902925764 0.823338710119242 0.433597499999999
2481.61109561215 0.82458822728128 0.427234999999999
2478.06259306477 0.828582222902422 0.401444499999999
2484.03881650003 0.834288354220206 0.364487499999998
2475.29708321552 0.841244649525082 0.321947499999998
2452.5699019441 0.843798658817002 0.302421999999998
2454.98999961772 0.848326426506039 0.272287499999998
2462.92477533475 0.848151846841324 0.269814999999999
2451.23462357869 0.848717015153705 0.266257499999998
2425.86389816257 0.851717542151995 0.244942499999998
2420.35721322898 0.851499627881651 0.238980499999997
2405.527088526 0.854803754651977 0.221334499999998
2397.09491312124 0.85381313598974 0.224951499999998
2380.25432167122 0.858433803328815 0.195841999999998
2380.77727365521 0.860514612848329 0.186901499999997
2378.69562937527 0.860240660642577 0.186059999999998
2362.28552004283 0.863090062749289 0.166233499999998
2337.42185031658 0.86332422847018 0.162574999999998
2314.8908159726 0.863839922491052 0.157066999999998
2297.92588363349 0.866538389431717 0.143282499999998
2277.06258770882 0.867847459747258 0.134032999999998
2266.96112387772 0.866543742925698 0.140545499999998
2259.66794432802 0.866488310418185 0.140541499999998
2246.99476541504 0.867387981119686 0.133126999999998
2243.5656043808 0.865585988751954 0.142418999999997
2240.61169800288 0.86524600667364 0.140558999999998
2215.60767724299 0.86659424267158 0.130332499999998
2201.32566417907 0.86847548621451 0.119136999999997
2196.25815206227 0.866824202976175 0.130343499999998
2179.26324064934 0.868900893124403 0.116317999999998
2177.0594536495 0.867843232994809 0.122870499999998
2145.91009785308 0.868189912619198 0.114443999999998
2144.09010261557 0.866719263769276 0.123816999999998
2146.10895156043 0.864678656968294 0.135909499999998
2128.10220052723 0.866252048988894 0.126608499999998
2114.61989647738 0.865384566290213 0.126609499999997
2100.07820837282 0.863531887537333 0.135921999999998
2084.8711352643 0.864941515819499 0.125680999999998
2068.48331084092 0.8651481499525 0.121943999999998
2059.2548074845 0.866326404235042 0.115371499999997
2043.41185468216 0.865001910743177 0.121007999999998
2041.19975877668 0.865099679321315 0.120073999999998
2031.05881902236 0.865642665764762 0.112555499999998
2005.87889275328 0.865325287105243 0.113508499999998
2003.0952721508 0.863654397315525 0.122873999999998
1997.94342238407 0.862427206681059 0.129408999999998
1996.11337859991 0.860057490165248 0.137759999999998
1986.49631395371 0.861424021516727 0.129386499999998
1978.63394164183 0.859451108557198 0.136839499999998
1953.92706734734 0.861984891595534 0.116330499999998
1929.72296764421 0.864627439304774 0.0993414999999988
1925.45149387742 0.863108379874502 0.110667999999998
1896.9355288021 0.863627142576368 0.103124999999998
1873.45678031709 0.865450453513669 0.0879324999999982
1862.45384061982 0.864613852873844 0.0907909999999974
1843.98226248354 0.86359716073572 0.0917429999999975
1843.74913034564 0.860643621246887 0.108798499999997
1836.20132679614 0.857025682574084 0.127536999999998
1819.95072871431 0.859361973615056 0.112551999999998
1813.17468021326 0.856178424480797 0.132168999999998
1800.437856397 0.854225576228774 0.139626999999998
1779.04321144836 0.853183012051846 0.141459499999998
1779.21104722876 0.854469412263467 0.134068499999998
1771.59077032285 0.854429685489938 0.127557499999998
1760.33058547243 0.854660449635231 0.126597999999998
1748.90078019118 0.854012317658247 0.123785499999998
1736.93023116501 0.852681242764278 0.130341499999998
1720.94220610226 0.85372859422737 0.121940499999999
1710.55110818967 0.855956008537489 0.104059499999999
1692.95705616182 0.855079496629644 0.104060999999999
1688.16853460984 0.854015971265559 0.105016499999998
1671.58881763041 0.853171256829422 0.109732999999998
1656.74013650683 0.851489265730792 0.112555999999998
1646.29408495475 0.849420346685405 0.120991999999998
1649.43808604551 0.850025682442963 0.116321499999999
1631.00691654268 0.850801344146151 0.106907999999998
1632.30564541565 0.846968159892498 0.131286999999997
1620.08336143168 0.847167771939103 0.123817999999998
1618.38002384719 0.845533692344115 0.130337499999998
1608.52100745173 0.84673127169233 0.117238499999999
1608.26947987887 0.845342739520497 0.122839999999998
1599.35180903035 0.844420880904144 0.123784499999998
1590.12966840778 0.845103810051568 0.116314499999997
1573.28494646671 0.844591853103203 0.115359499999999
1571.52402616126 0.843222881675402 0.121924499999998
1559.76865008799 0.841073437695626 0.130350499999998
1566.85280871245 0.838797424786455 0.141482999999998
1539.95599748594 0.839052033004525 0.132183999999998
1542.73709868081 0.837289703682168 0.139626999999998
1516.2125428794 0.838336714198655 0.127524499999999
1482.69154350759 0.841779122452923 0.0993299999999983
1474.669083556 0.840086984358955 0.106894499999998
1457.5481610329 0.840594621023797 0.0964819999999983
1455.44277374541 0.840259623300533 0.0936254999999983
1437.63177081706 0.839267629126732 0.0936284999999982
1419.48116259212 0.840473418085495 0.0850659999999979
1412.56389570008 0.838409206267194 0.0907814999999987
1410.46560062719 0.835936291215899 0.100287499999998
1407.08184379735 0.834429725473193 0.105955999999998
1395.83857085181 0.834363961560098 0.101220999999999
1402.85103988499 0.832204466172366 0.112566499999997
1380.89295354143 0.831825594975219 0.107854499999998
1375.23653663856 0.831849296825302 0.0974349999999986
1362.23651842387 0.830775331093823 0.100266999999998
1350.44544344468 0.829676686872749 0.103098999999998
1336.52820600123 0.827206912114694 0.114432499999998
1329.85254297732 0.82497569080319 0.120984999999998
1320.49623404099 0.824635864044961 0.116311499999998
1313.80690215179 0.823638718272502 0.117236499999999
1318.26784625566 0.821081340455958 0.133115499999998
1295.97108388385 0.821281578169961 0.121931999999998
1287.24795289218 0.819054394937204 0.130340999999998
1268.40629870853 0.819000993171477 0.119139499999998
1263.63405221259 0.818318825759021 0.115365499999999
1269.79382382712 0.812910884579251 0.148837999999998
1244.56534536422 0.808917590748584 0.168097499999998
1247.86447587925 0.808998572592196 0.172639499999998
1223.77925595089 0.809043317270756 0.161689499999998
1219.95901740565 0.807657481811517 0.161660499999999
1212.41388891844 0.8086588325786 0.145138499999998
1231.80965990446 0.806512297716119 0.156126999999998
1237.83844055041 0.806123066167101 0.157071499999998
1222.33217113281 0.805847794533666 0.152487499999998
1204.53885424911 0.803708761875854 0.156179999999998
1213.74864461355 0.799506451345144 0.181666499999998
1212.52435018568 0.799227090860205 0.174403499999998
1220.7067379483 0.796482885943507 0.185246499999998
1195.81041799024 0.796382418804568 0.172591999999998
1202.36794231336 0.793266886028309 0.194225499999998
1236.84144212328 0.790824915593383 0.212908999999998
1245.12188184958 0.788837444566613 0.219078499999998
1222.95872223832 0.787682321381971 0.216448999999997
1187.36731102711 0.788520719099408 0.204028999999998
1181.66625470661 0.78699135594158 0.201379999999998
1165.89478489757 0.786430162963339 0.195083499999998
1170.11472809243 0.784273309812754 0.202257499999998
1143.2710294282 0.78272702187775 0.191561999999998
1130.57722503826 0.782721800936733 0.182605499999999
1134.93965090225 0.781406147753129 0.186218999999998
1121.46015910688 0.780417047045398 0.180796499999998
1112.87550873947 0.778688401182009 0.188000499999998
1085.12203867356 0.779114326706762 0.165386999999998
1084.26530196853 0.778082270766053 0.165373999999999
1079.30433312129 0.775969586643407 0.179902999999998
1056.33562731616 0.77566932716261 0.169001999999998
1059.62371430667 0.774361723722158 0.168977999999998
1041.80085820967 0.772792577838645 0.168000999999998
1026.48494223456 0.77139414995372 0.161673999999998
1007.09598034399 0.770106121844292 0.155258499999999
1007.97891061995 0.768491218586694 0.163473999999998
1020.71342860539 0.766313751686143 0.176136499999998
1015.8919546961 0.766481554334683 0.168828999999999
1005.7650517426 0.764762680758375 0.170633499999998
971.604456357509 0.765178778576495 0.145869999999998
969.565524046616 0.762157884338568 0.166904499999998
961.285061835204 0.76088013817021 0.162401999999998
979.340140744538 0.758612623243926 0.168854499999998
973.076321177841 0.757929014558356 0.166150999999998
991.60897341401 0.755001470336454 0.191337499999999
964.281711937875 0.753845584997432 0.182410499999998
966.473155646069 0.751056647679085 0.191394999999998
958.050399660214 0.75075184035164 0.182403499999999
942.583611445006 0.749306063867172 0.174269499999999
954.805097203374 0.746804763389105 0.186017499999998
961.306224563981 0.743182926116895 0.211018499999998
979.455543288604 0.741560950495969 0.225141499999998
992.650932840091 0.73913889320212 0.235578999999999
994.29067331241 0.73617952606486 0.265640499999999
987.957413699984 0.734427909040242 0.279029999999999
1010.91634338002 0.731917967269794 0.308343999999998
1031.53955577408 0.730931159546978 0.317254999999999
1040.30253675624 0.728905549829864 0.321640999999999
1010.0988380431 0.728341013071731 0.303589499999999
1009.11725128502 0.725607780732215 0.314359499999998
993.277215083826 0.724511021612698 0.302870999999998
1002.37693065131 0.722105091507625 0.307809499999998
975.051426044609 0.720586197313836 0.303752499999998
989.735569314767 0.719736569582423 0.316057999999999
984.324796084824 0.717977237063862 0.314494499999998
990.379141200177 0.715423772136974 0.316965999999999
974.07850639168 0.714514221960414 0.312045499999999
1001.64634440239 0.712931658434205 0.330815999999999
1014.08529310037 0.710759079055544 0.346109499999998
1035.02441966743 0.709009461712835 0.352435499999999
1053.28127997594 0.707589097371511 0.362800999999999
1057.90391630563 0.707175978596565 0.359753999999998
1025.44341244739 0.706403983196855 0.336347999999999
1033.88242477711 0.705059318919246 0.342926999999998
1051.5809320181 0.70262570532296 0.372321499999999
1016.29733583073 0.701490769736044 0.357228999999998
999.869473656191 0.699948626971541 0.349411499999999
1010.53653773176 0.697827335505367 0.360611499999998
1018.30375462427 0.697166648091379 0.369248499999999
994.053068183024 0.696188007002453 0.375537999999998
990.909575690481 0.694149906771084 0.374776499999998
994.020329561546 0.692559922063063 0.385764499999999
1015.32477572809 0.691988341607773 0.398000499999998
1005.86371006506 0.689772318492151 0.387267499999998
988.621557029011 0.688035493240919 0.370874999999999
1005.91489742814 0.686804391306112 0.378817999999998
1023.53417669387 0.68603032942152 0.393551499999998
1052.28319896256 0.684647091662442 0.418663999999998
1051.29454197202 0.683707507355154 0.435784999999999
1069.49094624934 0.682833006909101 0.443873999999999
1105.85292328897 0.681922887188805 0.475930499999999
1116.91819663563 0.679666007591219 0.476770999999999
1103.73459096824 0.678445008080579 0.482507999999999
1119.13542436619 0.678041592046562 0.503562999999999
1116.227367115 0.67618300135774 0.499462499999999
1117.71277835415 0.67491906950833 0.519665499999999
1145.30725978212 0.674186264878883 0.527295999999999
1112.63630569276 0.672528864529267 0.5176855
1127.82899756839 0.672658119021134 0.541351499999999
1171.91400255804 0.672513227223663 0.561912999999999
1170.74558281472 0.671380471238376 0.556772499999999
1191.29414072231 0.670546960608197 0.569891999999999
1222.11157089216 0.670987067726886 0.6001785
1244.28097228746 0.670837784352391 0.612901499999999
1272.95297103267 0.670360471017836 0.632058499999999
1317.89327745124 0.670879595393954 0.654069999999999
1339.31761007802 0.670459810039477 0.6620735
1386.74261573583 0.671635083175012 0.684775499999999
1426.03766441969 0.673817163617126 0.7086795
1465.53526954939 0.675119722514173 0.738706999999999
1482.605618688 0.676312078132086 0.758058
1564.23508902614 0.678323411941519 0.784088
1557.88417628929 0.677569779333464 0.779636
1653.52232114136 0.68036971296442 0.817423
1689.62196932817 0.683628510140075 0.8414705
1756.61436272159 0.68729284051739 0.8533975
1777.76353626556 0.688036869242886 0.8601925
1801.88812978886 0.690633315463038 0.8718095
1845.63807265626 0.692463470907719 0.8827715
1928.22532622218 0.695904722134476 0.9016655
1968.98551502036 0.698329097396367 0.911361
1984.81671147749 0.700196597819661 0.916822
2061.16194268124 0.70550635939072 0.932483
2104.56873028716 0.707781967417274 0.939092
2115.62909004068 0.709522093514133 0.944344
2139.89224002063 0.712527265738269 0.9495455
2138.81671772594 0.715707866974842 0.9549165
2146.9840952113 0.717297456623582 0.956381
2167.05342755534 0.720452910432292 0.9576395
2170.0588327021 0.723720717775811 0.9577525
2181.13978008173 0.725499048233038 0.9595835
2175.03111835836 0.726740120211164 0.959261
2189.86202321967 0.727551669581466 0.957526
2196.92385253773 0.726973057763373 0.956596
2221.16610827114 0.727637937274289 0.9570745
2210.02148926032 0.731197747177437 0.956972
2220.38732709693 0.734518264859081 0.952122
2238.76699141822 0.737593973614538 0.951114
2225.28909860085 0.738270813420319 0.952244
2248.87116104332 0.740123461397191 0.950642
2263.94985396736 0.741102482520142 0.9466675
2262.14725782924 0.740092500802921 0.946912
2249.33065869443 0.740719958945839 0.947635
2264.89295426421 0.740808109625805 0.947707
2258.25606459933 0.741511910947294 0.9498445
2253.84216975105 0.740754357625575 0.950526
2236.69128732193 0.74141096566989 0.948094
2239.80489258845 0.741370417478779 0.949465
2205.39445377743 0.741395897148895 0.94692
2184.81512017219 0.742651098466264 0.9442285
2191.84724269894 0.742284712702278 0.944688
2178.2341434043 0.743401353821342 0.9443235
2234.94950267126 0.743163412367894 0.9436615
2179.27038283108 0.743093986019701 0.9423245
2194.53325875472 0.744541412079886 0.9375285
2191.3957080221 0.745065583426025 0.9356105
2202.5672496581 0.744920628687821 0.9370955
2190.44630101419 0.745150985535082 0.937348
2136.6673790101 0.744586790153954 0.9344255
2147.14580890677 0.746747388585803 0.934026
2135.64007467416 0.747006088813028 0.935521
2114.72436533788 0.748284337717176 0.9278825
2104.84748755269 0.747312739789168 0.927543
2106.49350552797 0.748008338395719 0.924729
2101.4935351143 0.748729820149901 0.9219575
2107.59259110659 0.749146510937003 0.9222375
2105.6092046416 0.749287898188494 0.918979
2087.02989902861 0.748886643150336 0.91963
2067.33744333033 0.747309545410183 0.923435
2053.09895972808 0.747840904530086 0.9194165
2069.10195634702 0.74765123340184 0.9201425
2056.96028228155 0.747738802129606 0.9216745
2044.45647709204 0.747666151302617 0.9181375
2076.39348980423 0.746385292620977 0.9238225
2056.94763829496 0.747313807168098 0.9173705
2028.37559479296 0.746795848610912 0.9194635
2049.24623294609 0.7464065703157 0.9181695
2037.35902271715 0.746399193298451 0.9186775
2015.44963926731 0.746681614880099 0.9135985
2003.31481033255 0.748395886880695 0.9063625
2003.0787302329 0.750465125626466 0.899815
2004.0152447153 0.751129593441111 0.8981815
1990.19250223116 0.75047606986833 0.899535
1976.00685215609 0.750716667502282 0.8965065
1976.3786287002 0.75084361697978 0.897631
1987.81978708798 0.750062092217819 0.901879
2002.74769754427 0.751183445721506 0.8934035
1989.73791455042 0.750637264218268 0.8903225
2004.18109685379 0.751581962028442 0.8851765
2014.46860305817 0.751001890875005 0.8792985
2025.53920031055 0.751702888497219 0.8716605
2021.65587679702 0.75106827019646 0.869292
2040.59206024016 0.750404975089428 0.8678145
1997.64589875939 0.751012667077066 0.8669715
1982.0564310603 0.752494833980051 0.850224
1950.05701014668 0.753612590775178 0.846404
1925.43856101969 0.754445767839081 0.838019
1892.41410674596 0.754818474007006 0.831992
1908.8110550189 0.755083345323884 0.8275205
1889.92060304442 0.756801372616403 0.809081
1867.47186011349 0.758362237966137 0.795386
1846.69783110609 0.758854888131492 0.792125
1850.90834713228 0.759952915505072 0.789311
1818.03363347325 0.761736529183555 0.7666215
1817.50608310163 0.764654403127223 0.7487665
1836.7680450447 0.764842389619156 0.753063
1838.19764208118 0.764892060415279 0.74999
1837.96917446557 0.763934978434911 0.7569655
1841.15581779263 0.762083307200181 0.758712
1804.50917362609 0.764904993008444 0.730933999999999
1831.45934146655 0.765767524873421 0.725673999999999
1805.54469623953 0.767263090994906 0.714177999999999
1764.50718482552 0.769055898836932 0.695528999999999
1735.38523666808 0.772031938004946 0.670443
1743.68123023791 0.771780127384889 0.665913499999999
1754.08087367018 0.770074153554779 0.679994499999999
1731.4438152582 0.772060878846924 0.653612999999999
1709.60814710563 0.775685879712159 0.622540499999999
1692.16338612624 0.777591942877629 0.603965499999999
1651.70295254852 0.778466410831323 0.583820499999999
1651.82189156451 0.778656845147595 0.579954999999999
1624.91821677059 0.777775447465985 0.577850999999999
1605.21120126532 0.780572708720505 0.550270999999999
1558.23279621469 0.7852881314632 0.505117999999999
1556.29279047748 0.78567171575704 0.498025999999999
1526.0922536012 0.786601380529708 0.479913999999999
1474.9732015249 0.788869080949828 0.443170499999999
1461.36893786695 0.790700969222349 0.428449499999999
1438.50937599554 0.793528599477389 0.399068999999998
1421.70944818535 0.795569763818175 0.372736499999999
1414.55025929244 0.797519240126103 0.344695999999999
1393.97840314095 0.798468965496863 0.321353499999999
1386.25335690983 0.797187548533973 0.323045499999998
1346.06316127112 0.799361580075026 0.289826499999999
1333.44861610959 0.799081389576659 0.285822999999998
1296.1567259693 0.801348156013135 0.250087499999998
1293.16119496208 0.800326995815802 0.248404499999999
1303.30761550626 0.80013024378509 0.242238499999999
1296.58085388707 0.797478224904056 0.254353499999998
1323.57590071269 0.794764988854243 0.274670499999999
1299.933234374 0.795412865487264 0.263671999999998
1302.15189851991 0.794869428599809 0.261070499999998
1288.09684205641 0.795559027405006 0.244735999999999
1287.2541818489 0.794156679653162 0.246544999999998
1279.60599187689 0.793119329494944 0.244294499999998
1260.8750032646 0.793081017736964 0.229513999999998
1230.28399420448 0.792552004253824 0.214624499999998
1241.41716301532 0.790979658237205 0.212790499999999
1235.53489896424 0.7906192740286 0.210089999999998
1230.97602191433 0.787995092646696 0.217229499999998
1211.6764233653 0.787464516499815 0.210253999999998
1199.93816986867 0.784856929627955 0.220807999999999
1201.36076581908 0.782588641128161 0.232267499999998
1190.88555474869 0.783187122589263 0.223445999999998
1173.24874058783 0.782610541042416 0.215492999999999
1173.44472275274 0.781683971904885 0.207530499999999
1177.29443761165 0.779094163744239 0.226030999999997
1160.52999112704 0.77947061210181 0.214595999999998
1159.30701419996 0.777621137996804 0.215478499999998
1150.04052920044 0.776144713354317 0.219923999999998
1148.30168935763 0.775125537704332 0.219022499999998
1111.53187447851 0.776127989101571 0.203954499999999
1100.40568146889 0.774041045733492 0.203945499999999
1098.87052256861 0.772364242002755 0.205763499999998
1076.78888309637 0.771212928928723 0.194204999999998
1069.82460507309 0.771020535940153 0.186154999999998
1076.16004931627 0.768825471290432 0.196007999999998
1082.8598441559 0.767473944846243 0.196005999999998
1093.31461046126 0.76652662482478 0.209295499999998
1062.20085720624 0.766125378185248 0.201229999999999
1075.25785642814 0.763864144340837 0.218087499999998
1093.63297652139 0.761354924053654 0.236494999999998
1095.24680026438 0.75938598943086 0.240907499999998
1071.60538017789 0.758324083904895 0.228714999999999
1080.95909680055 0.755969359208768 0.240121499999999
1070.9412708546 0.753645077588237 0.243603999999998
1081.78873018351 0.749461748259193 0.279512499999998
1067.99468314294 0.749297889890777 0.272694499999998
1052.52157901316 0.748171921356961 0.275176999999998
1061.41371972298 0.746282425462262 0.286122499999999
1028.61066222475 0.746332227646396 0.264085499999999
1038.8499701917 0.744856850526456 0.263287499999998
1045.34762236812 0.743123249564505 0.267531999999998
1048.41990468824 0.742243671976136 0.261581499999999
1009.30190911226 0.74176293905093 0.243464999999999
995.895097374827 0.741165016890441 0.223478499999999
978.655042036164 0.739923816693151 0.226097499999998
990.137869283898 0.738577950472507 0.229596999999999
977.387157821043 0.73795621258087 0.2208085
999.956461191509 0.734964103158986 0.235723999999998
1006.68777219503 0.732992104570648 0.235713999999999
1008.72723298402 0.730432678407714 0.246153999999998
1001.96967936272 0.728536651190372 0.247044499999998
1001.60619407411 0.725685232842299 0.267687999999998
1030.88281716318 0.722008101775166 0.296413499999998
1063.87874246303 0.719229554393112 0.313810499999998
1070.62145952437 0.718311059750458 0.314616499999999
1090.38140688552 0.716870922714089 0.335812999999999
1060.64753300546 0.716188476752284 0.326874499999999
1047.37401330184 0.715096518207698 0.334856499999999
1051.80387028799 0.713815445273148 0.356383499999998
1048.39786677156 0.71144731165089 0.379154499999999
1065.73639899793 0.709961759902925 0.390699999999999
1074.74251241856 0.709169656704088 0.386786499999999
1073.3214087691 0.7077565285263 0.374478999999999
1049.2351233769 0.706570317075563 0.364965999999998
1071.71058650571 0.705419727338773 0.369761999999999
1081.33257327232 0.703539863316706 0.383095999999998
1073.53123657457 0.702775987289138 0.395887999999999
1102.53961364436 0.700785221689743 0.405130499999999
1117.05094735517 0.699770982326931 0.418795499999999
1099.63955907233 0.698387263965976 0.423265999999999
1077.41220774398 0.696990641779611 0.398325999999999
1103.68804239394 0.695262051531711 0.423697499999999
1110.50364461013 0.69463046231437 0.430147499999999
1132.14887729362 0.693268788678443 0.456423499999999
1157.29761763698 0.691905045935564 0.471032499999999
1173.56920210065 0.689637296164191 0.477741999999999
1189.60253637987 0.687976228069004 0.485976999999999
1184.37925791893 0.686999197670827 0.483768999999999
1165.86177636474 0.685503603570699 0.473552999999999
1179.24702934426 0.684925621837399 0.490561499999999
1190.12302993912 0.683519193003837 0.503257999999998
1216.56182036193 0.683340272246522 0.522543499999998
1236.41307561875 0.683013365482617 0.537133499999999
1278.03407409452 0.683266336794088 0.571706999999999
1315.75742254753 0.683723185240596 0.593984499999999
1373.31402277058 0.68362712501547 0.625507
1369.73046120614 0.680896397788521 0.619400999999999
1410.67233735372 0.681332506077078 0.639933999999999
1458.3639368539 0.684769668074033 0.6869865
1489.77781396513 0.685608766521896 0.709719499999999
1488.08080508221 0.684731139430383 0.7185885
1540.3753946097 0.685002098758426 0.734761
1564.34561140675 0.687819865213045 0.755251
1620.18196513029 0.690323785820469 0.7843255
1661.45890282042 0.692495183519323 0.8070425
1670.215473164 0.694092213427024 0.82337
1719.34165532822 0.69537279409119 0.839591
1779.11611519165 0.696992761060408 0.851996
1802.79621905997 0.69987278315187 0.867632
1804.83969237931 0.701366163641231 0.8744125
1842.6690024397 0.70378904594924 0.8854145
1882.00299454991 0.705753792942476 0.8950915
1952.22275496837 0.708448875928372 0.9069965
1974.70024003974 0.71188098680176 0.9148345
1985.82911561548 0.71293272901919 0.9191885
2004.20845212839 0.713825682663784 0.9224275
2056.71730095164 0.71758057272013 0.9316755
2083.58555772035 0.721855980020181 0.931869
2126.46350841612 0.725672850717703 0.9352735
2117.70197393607 0.727300049007805 0.933571
2074.49125634213 0.72855426722347 0.9285475
2083.29672261268 0.73113484286159 0.931363
2090.20369845748 0.731915845782066 0.934933
2063.64225785573 0.733321671299952 0.930537
2055.91908426738 0.733747890915454 0.932617
2039.33511566006 0.735644677682619 0.930217
2042.92864936889 0.73680222533668 0.930314
2058.35103748822 0.73965302952341 0.9302305
2073.31456534977 0.740519533275668 0.930297
2062.31619264259 0.740020142932023 0.929745
2057.10281962831 0.74187248062543 0.926008
2052.40477721087 0.741556366662561 0.92864
2056.10553610925 0.741211349137825 0.929202
2050.07200134108 0.741460350528672 0.9293755
2055.59354093061 0.741546525570149 0.9310995
2077.27957619621 0.740753360279536 0.9312675
2080.9713828102 0.741030752598817 0.9322765
2081.95596070878 0.743154350161825 0.929836
2094.35907729788 0.743811680483328 0.928395
2101.57927824994 0.744825329908604 0.9256065
2091.5032974904 0.745827049546639 0.9190785
2098.3330522194 0.746715474853914 0.91585
2100.3243336083 0.746305733867962 0.9148655
2097.21406288416 0.747745225679956 0.911573
2091.57420773311 0.747749945810652 0.9068465
2092.57915380572 0.749168755535219 0.901794
2091.06549686338 0.749091424680158 0.9068665
2046.64811629795 0.749505106805764 0.90262
2032.50920966523 0.750027012750533 0.8995035
2033.21585095846 0.750560144967649 0.8958325
2039.66000107426 0.750610217618329 0.893605
2050.85521360777 0.751811292857471 0.8915125
2031.53254757787 0.753218525126531 0.8810855
2042.35351220294 0.75489545472241 0.870838
2028.52369687213 0.755125213091408 0.874969
2048.81483938179 0.756161862638974 0.87258
2058.63407353203 0.756577281649676 0.867777
2067.4638112481 0.756855116338859 0.865527
2055.1669829194 0.757069609435847 0.864288
2030.77619340597 0.757309490764872 0.8627215
2035.91435888902 0.760197819322947 0.8483475
2057.51158795603 0.760419941340058 0.8439075
2050.12205809605 0.760000760673761 0.8456555
2055.02742552011 0.761687073367915 0.839466
2068.25446086676 0.763694573406022 0.830606
2055.9018993447 0.762958006858625 0.825719
2052.3094685196 0.763454719130467 0.8216355
2041.563235433 0.765473940465205 0.814722
2063.4089577363 0.766039497493769 0.8124335
2050.85269968654 0.767291091998054 0.8071435
2047.85650415399 0.767464944729137 0.8028465
2041.57125677735 0.768722633472394 0.7902405
2051.63221779427 0.770146047684304 0.7794195
2046.47138130348 0.77347779073956 0.7623545
2040.54272949491 0.773662269857012 0.7602755
2044.08211990485 0.773083705555398 0.763265
2053.42666861112 0.776048872618368 0.742491
2038.44001267306 0.775196989336055 0.7427705
2046.40646285467 0.777037017368415 0.731701
2053.5936532439 0.778546295086311 0.7227465
2075.74096400166 0.78040843468021 0.7144215
2085.71788676645 0.783392083679283 0.700918499999999
2076.74252951989 0.787549118216847 0.678585
2058.99770443294 0.788093804126071 0.673033999999999
2068.39902497449 0.791776510697787 0.647346499999999
2086.51304860947 0.797885634663114 0.605911499999999
2077.91644087825 0.801320056225894 0.586463499999999
2077.71652390884 0.804969955314226 0.554920499999999
2098.65171444354 0.808966105419606 0.522782999999999
2109.15710091484 0.81309548949316 0.499924499999999
2099.60280661091 0.815966352556841 0.477656499999999
2073.82393669909 0.823035869382411 0.429336499999999
2058.51068404326 0.828485368583916 0.389600499999999
2065.51158544646 0.831585740127547 0.367237999999999
2059.94938508003 0.832436553716103 0.356548999999998
2051.88132940156 0.836018015395436 0.331280999999998
2056.67816043941 0.837029648161851 0.319320999999998
2056.79118769786 0.839359361029147 0.298772499999999
2054.20375867511 0.842034380504068 0.279140499999999
2044.3627170546 0.841664116440307 0.279402499999999
2036.35049397215 0.843190676195457 0.269558999999998
2014.57498244846 0.842927225900321 0.268055999999998
1993.52932579137 0.84886431105512 0.223556499999999
2002.89409993409 0.850518650455664 0.217418999999998
1995.87006828501 0.850630306651776 0.210700499999998
1987.13486996845 0.851697252759358 0.201125999999998
1968.07331953405 0.851750825357811 0.196663999999998
1944.43233048517 0.854215775226332 0.178663999999999
1944.0474606383 0.85825607150275 0.150492499999998
1916.62644910129 0.860570865038578 0.132026999999998
1908.39212770786 0.858471768660613 0.141347499999998
1890.84930188126 0.85880293601185 0.137682499999998
1874.72493223548 0.856624233323384 0.150597499999998
1888.99144041553 0.854396973779288 0.162580499999998
1874.64828109698 0.85219617843648 0.173509999999997
1864.82667385512 0.851562511964446 0.172630999999998
1862.19605086757 0.851833901248255 0.169906499999998
1824.95921922789 0.853831755953919 0.149786999999998
1813.47726551523 0.854220034470515 0.141486499999998
1793.10200769243 0.855250683628351 0.130363499999998
1777.9623708112 0.856786354721655 0.120997999999999
1758.90392581814 0.855332195275633 0.124747999999998
1762.36189154637 0.857105143003896 0.112560999999998
1746.61763155054 0.857681010893433 0.103131499999998
1732.02969821465 0.857535570118345 0.102175999999998
1724.89495648896 0.854931755898801 0.117254999999998
1718.26681330932 0.853196359816517 0.124713499999998
1705.33640778975 0.853409837303846 0.119099499999999
1694.61714215012 0.853273818005185 0.114437499999997
1677.03444182861 0.852790052872819 0.115382999999998
1660.21384931308 0.853667720442332 0.107831499999999
1651.51037896452 0.850955485803556 0.122873999999997
1638.68751527297 0.850488045083058 0.120050499999998
1642.49169813836 0.848575323626559 0.127533499999999
1642.77828025038 0.845093161808458 0.146084499999998
1636.51784224522 0.847201379540061 0.135864999999998
1629.99863706774 0.846250670618353 0.134927999999998
1616.48054097123 0.844839859749682 0.139601999999997
1596.25698857077 0.844879230392472 0.134043499999999
1595.34478850036 0.846353519523632 0.119127999999997
1589.47034755784 0.846136968886119 0.113495499999998
1580.80439662214 0.844690214229691 0.118195499999998
1579.01163345318 0.843722289857011 0.126623999999998
1569.74910084446 0.843197648746108 0.122881499999998
1550.28113282508 0.843429396664825 0.115385499999997
1536.09136332363 0.843156624969565 0.110671999999998
1511.19422407042 0.843596640036616 0.100283499999998
1502.73913043907 0.841554368961215 0.108799999999997
1500.72536638567 0.840398964202651 0.118195499999998
1481.66986498236 0.840353928381571 0.114423499999999
1466.27751966533 0.839984101678963 0.109737999999999
1458.05199073213 0.837858133419704 0.115375499999998
1445.82606806127 0.840115110303478 0.093641999999998
1427.99912283397 0.838301853255907 0.101212499999998
1423.66301972026 0.836439028109419 0.105961999999998
1417.48833691694 0.834317632110777 0.114420999999999
1403.99554494697 0.834658203327155 0.106886499999999
1390.11724678339 0.834269453389922 0.101220499999998
1385.93378364324 0.833681688652744 0.103127999999998
1380.53899316034 0.832170812954449 0.107850499999998
1370.64977427187 0.831164450552165 0.108768499999999
1344.72442307868 0.831825826300732 0.099307499999998
1341.23813781612 0.830998351397737 0.102156499999997
1328.33900089576 0.829723680689446 0.101194499999998
1317.14152057866 0.828824447417378 0.0964609999999979
1305.56979220369 0.829636781013295 0.0831044999999987
1302.66723031213 0.829299242527149 0.0802534999999985
1297.38236388806 0.825657031028472 0.0926794999999977
1310.9848749451 0.82280021342341 0.110653999999998
1296.55672759406 0.820463880337989 0.119119499999998
1278.03350842995 0.819802198184563 0.115362999999999
1267.77098795358 0.819477740899448 0.114414999999998
1273.17267292991 0.816338656186222 0.134025499999998
1278.50840932616 0.814060318873387 0.146978499999998
1276.14408552925 0.812174959354604 0.157072499999999
1253.69814388909 0.810911038377754 0.157085999999998
1252.34353690548 0.808629774867219 0.166202999999999
1260.47351502466 0.806503778315581 0.177124999999998
1245.96466468239 0.80420581934415 0.183455499999998
1234.96643437972 0.805711480454332 0.168929499999998
1237.9304900744 0.802914867877295 0.186148999999998
1246.12851205021 0.799752937714755 0.200444499999998
1250.21595658249 0.797712037409823 0.207588999999998
1238.65026762576 0.798729518119241 0.195130999999998
1207.4866920737 0.800362921401693 0.167173999999998
1201.00843636565 0.799350738586701 0.165347499999998
1203.77724472849 0.796311872688391 0.183478999999998
1200.3480066379 0.794397215012948 0.186206499999998
1189.09202144726 0.793753304979371 0.178107999999998
1181.89987775446 0.79307709345983 0.175377499999998
1174.43430829026 0.793010371254631 0.166273499999999
1141.22527456979 0.792810019929958 0.151618499999999
1160.08535189796 0.789393557438571 0.172626999999997
1122.35340558925 0.790497116977204 0.149772999999998
1108.87683809391 0.789183908918482 0.150668499999999
1104.5620727187 0.787509957349957 0.154320999999998
1088.05754780376 0.785797204959393 0.153445999999999
1077.27010792566 0.783975482850902 0.155257499999999
1075.5427330121 0.783302667463248 0.154350999999998
1073.74320230119 0.782739033707916 0.142394499999999
1082.05354108528 0.780252685954609 0.156154499999998
1080.84056550751 0.778918175658533 0.159837499999998
1084.19981980278 0.775357217143056 0.178899999999998
1085.07372100639 0.773353050057906 0.191488499999998
1083.61876196954 0.771687273830425 0.187026999999998
1071.89752928478 0.770468343813789 0.181634999999998
1067.10007666688 0.770122950858433 0.175302499999998
1076.95584959241 0.767660468275396 0.191509499999998
1056.36302875712 0.765723150804977 0.197795499999997
1039.55814013677 0.765520962289825 0.186156999999999
1028.74355395965 0.764674171517529 0.178955499999999
1002.70404024424 0.763354074277166 0.171722999999998
999.178674999355 0.761458522313097 0.177087499999999
997.938166822515 0.759986747190532 0.180736499999999
1016.06610760421 0.756708704477408 0.199591999999998
993.587234535578 0.7559071617132 0.187909999999999
983.297645626919 0.756025536900674 0.169833999999998
968.563329380003 0.755539027220904 0.157077999999998
972.553021266636 0.7528515324281 0.171668499999998
957.574047517662 0.751681110390867 0.168923999999998
956.811028314194 0.748885335757302 0.185194499999999
965.570119892264 0.745279762131291 0.215472499999999
997.896581813732 0.743305889418946 0.234620499999999
986.858965819639 0.742643562306107 0.216318499999998
978.620159677992 0.742445161684812 0.205714499999999
971.18429663683 0.741535483372202 0.195865499999998
965.836878345227 0.73901266070346 0.196763999999999
952.932992259369 0.737741764057116 0.197708999999999
957.316355474993 0.7356144385962 0.202133999999998
972.489001998923 0.733282913191208 0.214516999999999
960.090246917464 0.731603443048284 0.213640999999998
951.990731082558 0.729763808851265 0.216318999999998
949.808664962566 0.727748449493358 0.217204999999999
958.194271063634 0.725922175509378 0.222604499999998
965.208951418954 0.723710549640508 0.225274999999998
986.953310410886 0.721239472221858 0.246178999999998
953.687804589968 0.720977296890356 0.224437999999999
955.080739720077 0.717722403326753 0.244519999999998
978.567215407584 0.715564388447448 0.262627999999998
952.621573244348 0.714749281402055 0.251419999999998
973.179556439334 0.711959927559926 0.277075499999998
976.791399383774 0.710641573436122 0.290513999999998
1017.43678926486 0.707086340141013 0.307163499999998
1050.60145604258 0.70522062087264 0.331756499999998
1045.76670850825 0.703924981931962 0.324474999999999
1036.21039987935 0.702249795998317 0.330938999999999
1037.24102418748 0.699645635488338 0.354139499999999
1043.55744822375 0.697300334815322 0.362176499999998
1035.39624098396 0.696142048723048 0.374928499999999
1032.59201715948 0.6950426079892 0.374130499999999
1052.88377345338 0.692980792617694 0.385930499999998
1091.81947279012 0.692291960513886 0.399065999999999
1084.3903378013 0.690678907721318 0.397427999999998
1082.28303688326 0.68987756290993 0.394361999999999
1113.84801132432 0.688001963973938 0.411271499999999
1111.34322545091 0.687061873337 0.417344499999999
1125.92431814832 0.685500100708763 0.433032499999999
1130.47352923377 0.6840289369142 0.439658499999999
1143.86978366524 0.682669041391776 0.457939999999999
1211.28633228038 0.682118807526969 0.491410499999998
1233.96069154575 0.680930376691705 0.513091999999999
1264.28323056859 0.680128291293956 0.535338499999998
1284.37742621944 0.679092868258382 0.548199999999999
1336.91736862777 0.678904268397498 0.580232499999999
1345.72831500229 0.677472589620142 0.583178999999999
1338.24860188801 0.67750070880703 0.580795
1413.77916116989 0.677255946037963 0.607727499999999
1390.12962529864 0.676419548453277 0.606934999999999
1417.8870628831 0.676593156801702 0.635305999999999
1404.76994275329 0.676525797468717 0.638034499999999
1423.48972041673 0.677692092898582 0.6595835
1437.26261154134 0.676827365049291 0.675935499999999
1445.94168123701 0.678565101247536 0.689300499999999
1459.05904545149 0.678119347103749 0.690271499999999
1459.50791876009 0.677868009154103 0.689517
1475.14213236547 0.677506703838389 0.697774999999999
1507.26447985202 0.679106107643942 0.7191325
1560.05245981157 0.677933962071601 0.731822
1672.33089550696 0.681546352595981 0.7794975
1737.53627596584 0.682070457688974 0.802383
1787.24721177275 0.683326001601756 0.8183105
1806.91439218086 0.685264744031947 0.8368955
1808.90194720531 0.686851908079447 0.844909
1791.34477341858 0.686770703395211 0.8511385
1822.8458432688 0.688872074841385 0.872388
1851.46594416639 0.690656310241923 0.880883
1868.46758183237 0.691970061818689 0.889111
1898.38312316309 0.695308952671461 0.9038735
1946.47315301988 0.698347312849146 0.9187425
1969.79212539195 0.699587641144042 0.925876
1958.45900317104 0.701057653007024 0.9311005
1999.1046282479 0.704911988201271 0.9411475
2035.40373328375 0.707261383470649 0.946481
2035.95404343338 0.710122041775696 0.9520075
2054.45167790876 0.713469805621449 0.954087
2051.1869809996 0.716132463044056 0.9550575
2089.45220611756 0.719130319809664 0.956878
2104.00143303213 0.719150177091743 0.9580215
2145.05375078306 0.721505339057286 0.9596015
2178.79055628318 0.725471925190123 0.9608455
2155.29829908668 0.726999524807543 0.9626985
2166.13558452541 0.730007403646466 0.9616415
2161.04199759262 0.73022864237311 0.961926
2171.62583889152 0.731044891454723 0.961147
2181.87226826135 0.731591010595733 0.9628995
2187.87774615111 0.732854149972864 0.9644415
2202.70114379278 0.734241481517513 0.9642805
2229.07626094012 0.734676011483995 0.963563
2246.89311749295 0.733733303415358 0.964805
2260.97849717852 0.733734683322726 0.9653415
2250.48320492398 0.734755650994149 0.961536
2226.89460633583 0.735480377614454 0.962511
2235.33113696999 0.736385415413851 0.961786
2226.68025601618 0.737515476579342 0.9623925
2253.19453567055 0.737082652417749 0.962875
2223.70388984812 0.737856576417152 0.961116
2195.95732752902 0.739284730518012 0.9577735
2190.88583741001 0.739597832832528 0.957208
2189.43156131542 0.739559409266815 0.9605075
2182.55968184147 0.73946774416363 0.9592235
2187.37395700587 0.739553273318689 0.9592975
2204.78233881101 0.739511189836901 0.9580215
2189.75207622389 0.739653518850616 0.958213
2189.60694513907 0.740418775001894 0.9576295
2214.40819456885 0.740309203602156 0.9594875
2205.84384688365 0.74086207203976 0.957469
2170.3674327139 0.742355382606336 0.9555955
2187.01255166151 0.741977226396448 0.957554
2187.09647587649 0.741645290823109 0.957515
2197.45841952136 0.742038271006699 0.9557685
2192.03747685432 0.741635459772664 0.956322
2175.24851030511 0.740745599735906 0.9606285
2191.44818744836 0.740384702064481 0.96116
2167.38017996209 0.739748930589656 0.9623375
2136.2526625352 0.739625229874489 0.9612885
2142.51637629791 0.739403746192868 0.960289
2118.44746891239 0.739081311993631 0.9599345
2142.27929278154 0.739801171916221 0.9587395
2155.71366309139 0.740260003346067 0.957036
2176.13187760978 0.740388044410811 0.9552925
2181.62892448329 0.741470652779636 0.954588
2193.16473616741 0.740928014866903 0.95693
2192.75492071516 0.741254752115837 0.9559865
2182.60944168441 0.741181706702554 0.952333
2187.79666048442 0.741078886471547 0.9517155
2189.09676577851 0.740508735812153 0.9528
2201.64447373468 0.739199401170269 0.953951
2207.64160386767 0.739590778025863 0.9553915
2203.14199392448 0.73977888028538 0.956985
2221.34874456547 0.73978650433283 0.9542455
2209.6877125563 0.74123798957149 0.944208
2240.02975178815 0.740474236365197 0.9468255
2255.94023785781 0.741741661486532 0.946872
2257.53006666081 0.741103352618803 0.94406
2255.66669687465 0.742523102815385 0.9385535
2252.28992656185 0.743316605046131 0.933303
2246.06815452036 0.743731067537834 0.927384
2215.50460798194 0.744934710272843 0.9170965
2204.32345565226 0.745564055696196 0.9118645
2173.82984843791 0.747502502112712 0.9013485
2182.06972057485 0.745540132897424 0.913149
2142.97277962747 0.746319582427018 0.907713
2146.30218128901 0.746321328643831 0.905507
2139.62495514309 0.747388220379993 0.8990175
2105.22018022914 0.748014273022315 0.8929445
2093.11255422349 0.747924823306741 0.8901665
2075.66793825195 0.748555839896994 0.884869
2082.53482258839 0.749982424976071 0.873616
2058.2742540372 0.749975857910792 0.872516
2057.97662962587 0.749568509836286 0.87618
2042.50001719244 0.750850622126539 0.8635235
2001.76100572243 0.75390309644945 0.840408
1989.93820145386 0.753558104598507 0.838554
1966.53115625543 0.756420805154421 0.8128375
1974.26852118545 0.75507441937302 0.822154
1965.05867814672 0.75755651792969 0.8053815
1945.59444685894 0.757000883446556 0.811349
1950.8617040069 0.758864450717094 0.803742
1934.99864934598 0.76037149874666 0.7911725
1927.80738156922 0.761889299126648 0.772053
1893.18991233524 0.764236688847416 0.756256
1878.72179210875 0.76613826180906 0.7374705
1889.12424131228 0.766795210708121 0.732705999999999
1841.93044947169 0.769610790948578 0.708711499999999
1851.66591464178 0.773570209926073 0.680310499999999
1832.38145936508 0.775340333780257 0.656080999999999
1813.57154149759 0.774180821024338 0.6584205
1805.9977842986 0.777962041690737 0.627109
1771.1675323709 0.779759249815355 0.608429499999999
1752.26783797951 0.780490041920332 0.600302499999999
1731.27302009863 0.782568852226195 0.578379499999999
1705.29065320254 0.783019996059753 0.570711499999999
1694.87864775952 0.786226628375728 0.544788999999999
1660.34548056639 0.78737330368918 0.523633999999999
1619.97352020586 0.791442932533196 0.489587499999999
1590.76329565564 0.793979041488515 0.460269999999999
1574.65478330002 0.794843713248556 0.441038999999999
1579.83106250012 0.795039800753932 0.433669999999999
1565.27101844132 0.795344935837368 0.423892499999999
1566.92974621993 0.794626402001519 0.423223499999999
1566.1890128922 0.796123014084896 0.404876499999998
1533.19629362247 0.798648327052978 0.381691499999999
1541.1291986384 0.798226756584659 0.374095499999998
1528.94726095335 0.799794239637896 0.358205499999999
1500.52288293524 0.800406002808109 0.342153999999999
1486.27875548864 0.80111474245361 0.328379499999999
1462.08498424316 0.804083545592729 0.297084499999999
1435.70213166285 0.804814480483247 0.281949999999998
1435.61077536244 0.804830460021974 0.271797499999998
1433.17208754998 0.804700583006513 0.265008499999999
1398.90996666614 0.805390174585255 0.244484499999998
1385.67833829099 0.804177148645181 0.247924499999999
1372.29159959945 0.804566219903504 0.240138499999999
1345.12592688834 0.805632103350637 0.222627499999998
1340.16763944278 0.803726407213529 0.234001999999998
1313.07601511851 0.804318837192405 0.217293999999998
1304.53015518807 0.803870781668909 0.215505499999998
1298.27268330878 0.802462007153612 0.218119499999999
1301.98883770243 0.800331178564058 0.229578499999998
1288.58208021741 0.79944627214263 0.229578499999999
1262.4004004841 0.801224641261605 0.196877499999998
1242.8484268558 0.801334105183129 0.179855499999998
1219.92699242582 0.802514027158324 0.161658499999998
1208.01817968249 0.80140711275776 0.160717999999999
1217.34551885409 0.799142642805679 0.175238499999999
1199.2044749963 0.798265920405305 0.168878499999998
1186.46680902194 0.796807791329884 0.168864499999999
1162.75122938657 0.795902471223985 0.156168499999998
1183.24293034105 0.79321434992119 0.166170999999999
1158.79821052357 0.794417502928047 0.147910499999998
1150.97624740707 0.794161589972461 0.143317499999998
1148.66893366029 0.792101013898075 0.155273999999998
1162.29644192965 0.789268875004681 0.169878499999998
1145.64715564792 0.788525303971846 0.172537499999997
1127.86224545225 0.787294918871951 0.169752999999998
1139.37348554427 0.784476035752221 0.192382499999998
1137.88998002206 0.783092434647558 0.193187999999998
1133.84527552969 0.780448433890039 0.201253999999998
1150.44103838973 0.779242538385445 0.204807499999998
1135.64073458916 0.778666420424777 0.192321999999998
1113.63103249164 0.777561778098113 0.184342499999998
1129.45455660556 0.775200777408165 0.199607499999997
1115.83759491269 0.774737289272694 0.195122499999998
1122.13142574259 0.772263696165188 0.208538999999997
1126.72958133377 0.770479120034602 0.213860999999998
1109.69203254735 0.770226398045863 0.200541499999998
1096.54500278274 0.769849402626346 0.190685999999998
1096.428673299 0.768688829004451 0.191563499999998
1084.6295760603 0.767338035993276 0.189720499999998
1043.72413101873 0.767562942626973 0.167125999999998
1034.85337623793 0.766102810181761 0.170736499999998
1036.94231086211 0.765523949040508 0.165275999999999
1020.84067869821 0.763230465190946 0.172548999999998
1031.40513281036 0.760139716027781 0.186115499999998
1042.01102295756 0.757782536563991 0.191484999999998
1036.37298085404 0.754350684602302 0.200399999999998
1028.31105837801 0.752051579749023 0.204007999999997
1040.55496481228 0.751029227792384 0.213734499999998
1039.65622691089 0.750703552882544 0.212846499999998
1029.63026024719 0.749748243315903 0.212788499999998
1067.57912766716 0.746454788192435 0.238245999999998
1062.58064880272 0.744927755053367 0.238256999999999
1041.28096339647 0.743754696269563 0.232139999999998
1028.78868936404 0.742748107150871 0.223401499999998
1008.40868697015 0.741507148945419 0.215389999999999
1012.54349897911 0.740461455563569 0.208348999999998
1016.29924723819 0.738003274270571 0.221587499999998
997.424519195854 0.736186057904292 0.227733999999999
993.100596910437 0.734509784363853 0.236453999999998
967.007095028281 0.734529443180654 0.215432499999999
971.90192730297 0.732204538376623 0.225098499999999
942.079189529584 0.731253491812411 0.211889499999999
963.965199741834 0.729019552578366 0.229479499999998
963.252766677257 0.727043486423905 0.233021499999999
980.746906935379 0.724608563543888 0.250315999999998
985.406643007675 0.722664308684613 0.255512999999998
977.803227505968 0.720719534466715 0.256381999999998
978.30750826135 0.718229217568662 0.259910499999998
926.034509508883 0.718739856931186 0.215544499999999
894.099835942679 0.717999615541187 0.200469499999999
908.598181685845 0.715704114918241 0.222582999999998
916.290752245474 0.713510895677505 0.225255499999998
922.7882784098 0.711628428663004 0.226928999999998
954.555056777686 0.708353745365866 0.251262999999998
973.556602412992 0.706685482725547 0.270119999999997
973.143946283661 0.70500758387503 0.271855999999998
993.078060636243 0.70260390710001 0.280336499999998
949.130439054967 0.700635697712177 0.265078999999999
970.161588327533 0.698166027817827 0.290390999999999
988.425087303928 0.695156257663909 0.304563999999999
1003.36150629635 0.694862755499812 0.300312499999999
975.370739670377 0.694093039306267 0.286101999999999
987.12051457183 0.691900723279044 0.296996499999998
990.205550094591 0.689805956934129 0.302109499999998
990.136782850828 0.687430969485298 0.312889499999998
1014.07800891685 0.686195716289778 0.323488999999998
974.796702363276 0.685397824422715 0.302879499999999
963.889260160553 0.683817739354457 0.298005999999998
991.963181618902 0.682330348080439 0.314586999999999
1033.11309129353 0.679708507978125 0.332517499999999
1062.81122252196 0.678350258029302 0.347890499999998
1081.56942042158 0.677201311946577 0.363812499999999
1057.02049799681 0.675486370637326 0.365424499999999
1062.44891207509 0.67403325684101 0.376368999999999
1070.78911373391 0.672665421199868 0.388749499999999
1092.50152497246 0.671791091644639 0.407169499999999
1084.00606716788 0.670751245388538 0.403466999999999
1086.65616819596 0.668257703257554 0.412801499999998
1092.97862927298 0.667111681714999 0.414445499999999
1072.41474969199 0.666232219307092 0.412066499999999
1044.34448873729 0.66516036321436 0.396807499999999
1032.77891136164 0.663413283242357 0.385206499999999
1070.98175815871 0.661789807559729 0.434131999999998
1075.42961034809 0.660900232332094 0.434175999999999
1068.02685144462 0.660090399034468 0.441570999999999
1059.33087793643 0.658720011430833 0.442906999999999
1101.71489418858 0.657315839788363 0.474876499999999
1135.20873515062 0.657714347452308 0.495425499999999
1208.72769691324 0.658461571742897 0.526959499999999
1231.19406009061 0.65832313583121 0.555686499999999
1303.9935264309 0.65981885485818 0.600332999999999
1310.73366784098 0.659219011639158 0.610037999999999
1334.6654605077 0.660992046344932 0.640481499999999
1349.01994306008 0.661409281375953 0.657429999999999
1419.07831131374 0.664468285139852 0.694640499999999
1449.52222466457 0.666880795776216 0.721961
1530.34768125174 0.670585526722487 0.76394
1560.42662468579 0.672549917912157 0.781428
1573.2881240096 0.673726341762871 0.796254
1565.5497204691 0.673591051038055 0.801348
1606.78508078897 0.677002890416501 0.827319
1608.42393363494 0.678220772914906 0.8326325
1670.32442328963 0.681356401245232 0.8549055
1705.74264576782 0.683249042358573 0.8668035
1739.20040971976 0.686151343225596 0.8793555
1807.29955637973 0.688775391665372 0.894611
1811.95890930078 0.69182260532338 0.90302
1867.10547736468 0.696096228318912 0.9188555
1931.42348523321 0.70125303754888 0.930899
1960.84657824095 0.70481543520345 0.939436
2010.62882041092 0.709726212061532 0.946224
2031.91117025869 0.710701929266615 0.9492395
2080.29860268395 0.712918238386451 0.9540595
2076.86613163394 0.714527149183562 0.954469
2120.55914749803 0.718765082567413 0.95878
2140.24677241222 0.718540692263839 0.959944
2205.62239883171 0.723348391805414 0.963904
2260.77092936413 0.724555871798504 0.9656215
2289.88008754445 0.725371411172271 0.9638255
2309.57699554705 0.727871953424732 0.9649585
2308.50894582865 0.729543550856528 0.964285
2316.20432421019 0.732033482205506 0.9605225
2300.65855104731 0.731695472367181 0.9623995
2261.80769860116 0.730910792898415 0.9618795
2268.89676193049 0.731262448788057 0.9621055
2279.36674018722 0.733361843957829 0.960813
2243.0120148311 0.734248356909645 0.958579
2246.68148514646 0.734723594092394 0.95808
2256.01681790458 0.73409045156186 0.9583075
2292.04203030532 0.734793042004128 0.960102
2320.12606925968 0.736381466459926 0.9589835
2337.14927053225 0.736835839218851 0.9580515
2319.89321627225 0.738221623468144 0.958082
2297.53614044512 0.738163023651736 0.9594505
2309.32583058406 0.739577637595901 0.9592495
2309.3838325758 0.740706338466998 0.9592995
2290.91147907847 0.741764571247325 0.9581255
2280.21126868752 0.741707279838211 0.956919
2276.55950149296 0.741511291611598 0.955303
2274.44121761628 0.741702578793147 0.956148
2292.45508264289 0.742068264011118 0.9563005
2296.01697207689 0.742050090644602 0.954035
2247.71047030788 0.741808257923724 0.9519915
2225.30988945045 0.743062525268045 0.9465175
2208.85636685762 0.744303607282593 0.945834
2212.63644398377 0.74450563385525 0.946335
2179.47741352288 0.745028778894096 0.9431215
2185.10271725934 0.745219600043461 0.9429785
2206.20038314525 0.746436904719054 0.943113
2224.6093937508 0.745445430650989 0.945774
2215.96062945506 0.744781589372115 0.9450265
2224.6231333501 0.743664324077161 0.9469055
2169.07804454238 0.744628428532551 0.9399365
2149.16316069703 0.745413182514763 0.9379725
2145.22384143981 0.745601132456559 0.9351985
2120.6572729988 0.74571132940857 0.932972
2136.56535482806 0.745807252070571 0.930838
2131.18653560146 0.747023438488639 0.926703
2121.64984291094 0.746848999991615 0.929853
2094.32921875102 0.747387621583733 0.93267
2104.39073911763 0.748454343458857 0.929507
2101.17780488047 0.748792669240638 0.92326
2110.23199767711 0.749080500818238 0.9223815
2124.66388939783 0.748813267375581 0.9204665
2121.66806250499 0.749291118295105 0.918238
2131.76178333017 0.749095993397691 0.91671
2107.7109424017 0.750566586051672 0.91365
2102.53103873188 0.751137366554154 0.915828
2090.09883244958 0.750329121513182 0.9131705
2120.80300290832 0.750937653058338 0.9126205
2134.84700819578 0.751478473684775 0.9087035
2140.83529346102 0.750171139619949 0.914509
2130.30547445861 0.749153891216567 0.9206525
2142.83785922291 0.749046949428617 0.920622
2136.10687992548 0.749829853082111 0.9157125
2117.51532379207 0.750597843545816 0.904517
2136.2671991397 0.750941735961317 0.90339
2126.25385949908 0.750679715494147 0.8964325
2088.41628483078 0.751741824217967 0.8881375
2079.23877605011 0.752646760582895 0.886068
2076.83761844151 0.752825595017875 0.8827585
2058.11603787397 0.753975969859799 0.8794795
2069.01165810582 0.754255374720689 0.8751135
2086.6997070897 0.754374594966008 0.8737655
2079.98790583275 0.753863633460684 0.878925
2065.77539601488 0.75295221730327 0.8809395
2045.18725560281 0.752882962468463 0.8816335
2035.68165825289 0.752553166356758 0.880749
2043.61733512079 0.753909849973756 0.874489
2042.38698402778 0.755764239129215 0.8642365
2027.88723524382 0.756753671280465 0.8583885
2035.83421936757 0.75671448206734 0.85646
1986.07779051737 0.758282977923387 0.8486085
1957.73835353709 0.759107457864768 0.8351395
1987.03573241152 0.758574235606127 0.8357775
1975.73968194111 0.75878525340948 0.8378325
1936.69196183581 0.760138053186123 0.824123
1895.79869772388 0.761509261509333 0.80806
1883.59374350643 0.762426087680508 0.7950605
1847.98039563718 0.764036436182931 0.776054
1861.99785793674 0.763113758900584 0.778869
1829.58146968773 0.765935621178584 0.742645
1791.87505067756 0.767545596351934 0.725922999999999
1795.20960567667 0.768317510430723 0.719786999999999
1777.48176189875 0.769499317669053 0.700538499999999
1783.50697629901 0.770431800176296 0.693058999999999
1768.83537953819 0.768857881897154 0.693695999999999
1751.95368143282 0.771624721191803 0.674859499999999
1737.94441200815 0.772022567956114 0.666208499999999
1747.61319823023 0.772091999201905 0.655586499999999
1716.27483372995 0.775735140051796 0.621874999999999
1708.57808673439 0.777767536559509 0.606934499999999
1691.50964808574 0.776994132712628 0.599850999999999
1679.73735461335 0.778353659422973 0.584808999999999
1690.26350017365 0.777866931751566 0.589874499999999
1661.28768806024 0.779725491993498 0.570313499999999
1655.99005545662 0.780862679253213 0.564216499999999
1647.49287024259 0.781018564894726 0.558298499999999
1601.2524303248 0.784115677573505 0.523173499999999
1553.90360848438 0.785357841482078 0.504030999999999
1527.65881777873 0.787251888551065 0.474912999999999
1527.48448250225 0.787304697197332 0.467661499999999
1501.36815560009 0.788814318105418 0.444450999999999
1490.84979434005 0.790875878648682 0.418931999999999
1464.28278692753 0.790955310912555 0.412300499999998
1437.17560410391 0.790635408805072 0.400947499999998
1428.66704266284 0.792645027732952 0.379294499999999
1454.22852198364 0.7909927409345 0.392636999999999
1430.01812057802 0.790935210769422 0.383501499999998
1435.72941439502 0.788748490412402 0.389739999999998
1398.07630409424 0.791844657858167 0.359059999999999
1376.96408818473 0.7920449712972 0.350252999999999
1377.54288577447 0.791858528135169 0.347784499999997
1388.78845441461 0.790347018200858 0.357566499999999
1350.74710972558 0.792113147112987 0.331781499999999
1363.61171117822 0.790462622230645 0.341449999999998
1353.58624017644 0.790257529088533 0.330186999999999
1328.46325793783 0.790618034246383 0.317980499999998
1302.03873934442 0.790569709425023 0.302548999999998
1293.55361417985 0.78765760957766 0.321439999999999
1288.73976616457 0.788770780344943 0.299277999999999
1290.23158170056 0.788586255084007 0.288646999999998
1297.67590568413 0.786081028442611 0.300333499999998
1299.6848943763 0.785014959573 0.293669999999999
1300.81455281078 0.783297961234293 0.296324499999997
1305.63663297792 0.781731098216371 0.304619499999998
1308.27057227472 0.780069513803319 0.307978499999998
1299.54065720309 0.780029492891357 0.292154999999998
1250.70165470363 0.781926403217458 0.266774499999999
1248.9543614981 0.781345963116234 0.259062499999999
1248.42055217929 0.780543643196587 0.253920499999998
1243.68853621262 0.778803481328104 0.263274499999998
1216.16378713118 0.779841483829678 0.240848999999999
1195.70961711627 0.779252642305315 0.234784499999998
1175.88628204983 0.779235316377908 0.220757999999999
1154.37383946805 0.778999401436559 0.210162999999998
1162.47962751331 0.776377286567621 0.220834999999998
1144.61653931493 0.774283516014247 0.219981499999998
1165.78941119926 0.771715403398795 0.236635999999999
1149.25076653826 0.772559495701672 0.221695499999998
1129.24366662745 0.771771931140026 0.216413999999998
1115.42461797894 0.769953584189187 0.217344499999998
1067.48120628139 0.769688181405211 0.197792499999998
1066.66718101464 0.768378886948259 0.195130999999997
1039.64934999686 0.769724374440325 0.174386999999999
1044.95649407661 0.767989255671228 0.178027999999998
1053.53206505492 0.765676822104816 0.189758999999999
1021.11663098011 0.765419122725795 0.173512999999998
1024.88236505375 0.762772800378797 0.182534999999998
1044.93041452015 0.760515347611458 0.199579499999998
1040.84634729141 0.758803625578355 0.204059999999998
1031.36746335911 0.756538857354403 0.211119499999999
1034.40754774147 0.754590231764167 0.220816999999998
1008.58001148779 0.753402170949648 0.210226999999998
989.34137745811 0.751258406921308 0.209325999999998
1005.12687364513 0.750195175030778 0.218149499999997
989.324439029776 0.750234864652482 0.203109499999998
1005.70913318604 0.748372640480799 0.201352999999998
1006.16298712201 0.746909496785593 0.203992999999998
991.182297037963 0.746001373489724 0.191438499999999
994.432010182747 0.744633067418401 0.188747499999999
971.633520099941 0.742725302767573 0.183342499999998
964.374503286288 0.741167844534599 0.182450999999998
969.994145913601 0.737942772395616 0.196840499999999
965.858146694171 0.735753976359517 0.190600499999998
980.016440331402 0.73407201744439 0.201320499999998
981.656951791459 0.73275933726499 0.199561999999998
969.803957621484 0.731095648429421 0.198654499999999
981.071724971411 0.728610676290734 0.211071499999998
972.683008187888 0.726026211226357 0.215534999999998
943.376773341088 0.724541426921303 0.212927499999999
956.846482781162 0.723256185195871 0.221679999999998
969.563117614172 0.721363027318962 0.236562499999998
967.651868793482 0.719920481497075 0.242658499999999
957.583300663525 0.718370153553079 0.236639999999998
987.494946933504 0.716442158584383 0.249527499999999
998.287237069718 0.714769270304269 0.251991999999999
1028.21982548004 0.713619498690845 0.260652999999999
997.277811923362 0.712357795627195 0.253650999999999
991.076708724916 0.710570409630118 0.257166499999998
995.112191100256 0.707908403528542 0.268380999999998
996.546326549092 0.705740928558399 0.270849999999999
980.822852148252 0.702517714809788 0.270776499999998
945.022627522201 0.701721512649256 0.252121499999998
960.598937851853 0.700440141761953 0.274352999999998
953.161384986424 0.698360595418949 0.271767999999999
941.439327308017 0.696429896848791 0.274456499999998
944.630399694848 0.696010458681186 0.270953499999998
977.517513409018 0.694407180592713 0.281120499999998
1018.93349777854 0.693276381126012 0.311096499999998
1020.2561464066 0.691726986694344 0.320862499999999
1015.24818681631 0.689423034343264 0.327423999999998
1005.76113446032 0.687833527255355 0.315105999999999
1044.63311988449 0.685964469915056 0.341069999999999
1053.5313319407 0.683616872413151 0.336239499999999
1060.87123307817 0.682694092185743 0.346832999999998
1026.76489601009 0.681492435885285 0.326603999999999
1035.79570833845 0.679879358832178 0.338602499999997
1040.83024808848 0.678600587370185 0.350319499999999
1048.02439565137 0.676731828325854 0.362328499999998
1099.3618427033 0.675759369128058 0.401978999999998
1094.55130213788 0.67401819822079 0.402081499999999
1122.10322187922 0.672653711909128 0.428005999999999
1119.89774719123 0.671816590987151 0.438391499999999
1166.15698923279 0.671267684536708 0.473756999999999
1185.55342027577 0.669962192354251 0.489668999999999
1230.2129849596 0.670702032753452 0.514158999999999
1212.01328326904 0.668832328603288 0.512632499999999
1258.64236205038 0.669134680883079 0.543005499999999
1243.50691606821 0.667985680183116 0.538386499999999
1230.78597966379 0.665820627356628 0.534062499999999
1240.06958207424 0.664835969652273 0.532109499999999
1237.38339909723 0.662856021780909 0.516571499999999
1256.73529340793 0.662112456910991 0.534121999999999
1310.16213415542 0.662719935957799 0.582446499999999
1325.9122110553 0.662812202300479 0.582571999999999
1388.12039676861 0.662096201879859 0.609979999999999
1390.64531895989 0.662147955699852 0.617864999999999
1441.53189491126 0.662570156481329 0.644114
1422.31697314841 0.662168292655788 0.649571999999999
1471.01228428757 0.66381948334869 0.674098499999999
1502.9939546654 0.66422795163034 0.687713499999999
1491.10242192513 0.662886236046952 0.6794045
1546.36768244522 0.664181111939707 0.698251
1585.90474372545 0.664718483724132 0.717988499999999
1631.2113209086 0.666098275798759 0.739443999999999
1654.40395838008 0.66829580519901 0.7592165
1717.94626588941 0.671789925856635 0.789101
1768.64169943766 0.672715552338976 0.8102975
1849.74350184294 0.674838745487228 0.833032
1909.79208833023 0.678366886385129 0.849974
1949.83292118997 0.679977801879792 0.8573515
1986.50063173979 0.680977406253366 0.8642605
2029.67081583024 0.683165726758821 0.8774875
2135.42789695538 0.68801949626472 0.899096
2166.68523052854 0.692074582209527 0.9141835
2224.68989582096 0.695170817163933 0.922872
2236.1540306543 0.697859801564424 0.9313725
2303.90382732544 0.699559357713883 0.937316
2330.46989102832 0.703813902818849 0.9469025
2333.1288039684 0.70697049665574 0.9522205
2387.41166038532 0.711486370676997 0.9555245
2410.14676210571 0.714886984036412 0.9571865
2417.29097713083 0.716516151553622 0.9562265
2451.70150091463 0.718596506778898 0.9554215
2471.97831071316 0.720152271166546 0.958902
2450.82409005782 0.721795771110276 0.960067
2425.26038258795 0.723346241075261 0.96026
2393.07000106708 0.723005142956819 0.9638535
2405.18707078315 0.725166634142562 0.964167
2453.69542838903 0.72543376121256 0.96236
2430.6499941176 0.726272741448725 0.9624455
2437.51029658198 0.726745656400968 0.9631225
2443.77867842418 0.730033989765506 0.9613185
2425.38839359065 0.731186325526773 0.959851
2409.90711666214 0.731548257244037 0.9592305
2386.76413247556 0.732779431750994 0.958369
2412.77836155443 0.734100121230572 0.957359
2383.01525820853 0.734687826529454 0.9565475
2370.02308006458 0.735672062166137 0.9549845
2366.20019852562 0.737428173166407 0.952314
2365.74175955905 0.738605869422973 0.950785
2378.66786560405 0.738790078597379 0.9534765
2367.19744492413 0.739199754447554 0.955092
2374.26342394153 0.739156795977942 0.9549135
2389.78077052856 0.739876728532551 0.957627
2361.74527322126 0.741040686375013 0.955617
2358.14600274999 0.740725949688797 0.9573065
2365.48420466475 0.740420229091253 0.958864
2350.81812984928 0.740910393526822 0.959776
2348.62419787539 0.740770119713519 0.960149
2375.1779487441 0.740188138294075 0.9613615
2389.8076522624 0.739915427885962 0.9595265
2431.70665515164 0.740393466579484 0.958344
2420.32739881601 0.740749232775695 0.958522
2412.50364507213 0.741100689086492 0.9570345
2401.3218166872 0.741611614704763 0.956198
2421.18111743348 0.741049999547942 0.9567275
2405.94404114315 0.741588781994205 0.954224
2400.87468327755 0.741524435619585 0.954154
2376.11367155086 0.741419193825387 0.9564405
2381.03531225266 0.741264837146971 0.9570795
2380.18867833713 0.740666557032491 0.9587035
2366.4494262241 0.740841101563272 0.9587055
2397.76343911547 0.740674384380408 0.9595925
2374.90843817107 0.740272660825343 0.9614685
2353.72403320113 0.740738278129855 0.962246
2360.55482944059 0.739793559655707 0.9625055
2315.34954345061 0.741167993558457 0.9605425
2325.75007924767 0.740706883828558 0.9581735
2306.34949004847 0.741958133566276 0.95244
2301.09964136023 0.743324858699212 0.9516515
2283.3082518216 0.742995539365125 0.9521065
2247.93485228304 0.743865249001717 0.9491125
2261.48260443816 0.742440850743912 0.9511555
2227.84573896345 0.74313367177511 0.949823
2199.98836679144 0.740933131030418 0.952216
2165.12806027563 0.743834969161638 0.9471695
2184.54021680552 0.744128810815531 0.9473975
2196.96885582541 0.744942829235228 0.9424595
2206.31526209671 0.744686401056884 0.9427475
2202.27163115441 0.74365634169968 0.939826
2211.01921119157 0.745174475709712 0.935362
2184.44852327261 0.746305951983651 0.9302375
2174.50055117211 0.747659196560342 0.930181
2188.80930645052 0.748181195557523 0.925589
2201.23275308074 0.749049170279271 0.9167415
2194.50467426549 0.749314862390098 0.9157565
2181.91575500926 0.749177353636232 0.9116095
2188.38638999458 0.749516121080587 0.905723
2174.40818775301 0.749227448302274 0.908984
2153.91398569144 0.749054928198263 0.9048505
2142.58758417805 0.748268508664501 0.907195
2168.61698597756 0.750773415297123 0.898034
2171.68367340877 0.749654265689699 0.898514
2159.41897299567 0.749604896037695 0.8961655
2160.03078278006 0.751783631561054 0.8873935
2166.9148469766 0.754377385161943 0.8721225
2184.87035133726 0.753070516853192 0.879732
2204.4515616095 0.754812549330786 0.869158
2186.88170835355 0.756193482358858 0.8617045
2169.85287317198 0.755167141008857 0.860711
2132.97615040962 0.754705339296144 0.8577925
2101.64353687768 0.753159227660132 0.855817
2087.45284109772 0.756356129306299 0.846006
2099.36285333925 0.755979926777982 0.8490035
2105.28198830914 0.75639241678476 0.8489775
2124.91683095512 0.759951170852009 0.8343365
2134.0806007563 0.761334398192064 0.8257775
2098.18352191428 0.763929843561815 0.8079915
2125.02980905366 0.766325129468088 0.795041
2135.25698359205 0.768081884237291 0.7745645
2139.87488250832 0.771820020702362 0.753553
2116.26832243469 0.775421946547312 0.729977999999999
2086.13514994769 0.778846997835929 0.697862499999999
2071.15372878108 0.783188520801615 0.662397499999999
2048.44503311514 0.786618793175117 0.641789499999999
2054.54689457926 0.78922959708332 0.625252999999999
2013.01635427211 0.793140722402563 0.590954999999999
2011.10806327153 0.795353532734278 0.576893999999999
1990.53655848892 0.799454335380007 0.552720499999999
1978.03047043321 0.804315059707155 0.523200999999999
1988.10981265676 0.806528418079748 0.504670499999999
1971.97518239107 0.810968257401091 0.469669999999999
1973.14474654601 0.815736373087326 0.437642999999998
1946.56215145333 0.820680095790343 0.401571999999998
1939.13701445564 0.81932201737557 0.406065499999999
1936.71978353115 0.819447048006298 0.402287999999998
1923.63725542974 0.822962492349859 0.376084999999999
1899.37921911266 0.826892324429051 0.345886999999999
1874.76602693014 0.830014079436279 0.324047499999999
1853.06880230985 0.835551547076299 0.281054999999998
1839.20413608412 0.838634253241663 0.253826999999999
1823.14239654702 0.839410330378571 0.245270999999998
1802.62254780621 0.841974323218983 0.224358499999998
1794.77005517877 0.842218961999938 0.220838999999999
1776.73417189806 0.840782423688997 0.224290999999998
1757.19519288364 0.844211507820795 0.194197999999998
1751.98079337614 0.844442402138697 0.191545999999998
1741.4922172772 0.841669659435161 0.205803999999998
1733.88743322153 0.84173289524737 0.196925499999998
1735.31180768798 0.838981245752126 0.211111499999998
1732.17982096536 0.840706428585288 0.201297499999998
1709.22576042092 0.844276961715121 0.173472999999999
1697.7406261732 0.84533650421009 0.163479499999998
1677.07926417627 0.845868339800476 0.153418499999999
1673.62054236427 0.842613868695484 0.168058499999998
1657.99247647706 0.844361393406957 0.151617499999997
1666.21176306461 0.841464560547578 0.164468499999997
1667.83833781677 0.840502690522665 0.169017999999998
1621.56240370115 0.843458361649534 0.138711499999998
1621.86107244256 0.84241297662879 0.142404499999998
1615.6644438031 0.842977427866021 0.135909499999998
1608.26238186346 0.842583371319155 0.134072499999998
1608.74957914094 0.839413474782757 0.148859999999998
1593.11777601501 0.836227328711755 0.159870999999998
1565.37741464238 0.838153041646039 0.140555499999999
1562.64085261403 0.837847684156424 0.140541499999998
1560.28554598207 0.835710939729116 0.147912499999998
1541.87209234901 0.835908011746082 0.146995499999998
1510.03323128226 0.836902126127771 0.131234999999998
1487.12039135397 0.836806786737033 0.129388499999999
1478.35234085608 0.834604602359653 0.138652999999998
1477.15657945374 0.834159594958136 0.141399499999998
1470.87686658286 0.833544381875288 0.143273499999998
1459.02799921784 0.832918526436279 0.141405999999999
1433.75905784216 0.833438889865738 0.130257999999999
1408.9827885386 0.831211432623164 0.137693999999998
1409.70241578604 0.83207828824747 0.125601999999998
1398.6795387644 0.832537218009624 0.116285999999998
1387.4996961566 0.83147855782939 0.119091499999998
1379.30754372573 0.830836807622448 0.117220499999998
1368.38945026686 0.829931656976842 0.118169499999998
1381.36228683106 0.828290513009202 0.125661999999999
1389.31401338328 0.823561143499726 0.153470499999997
1383.87763472404 0.822171784105019 0.158057499999998
1370.61905827567 0.820599106514693 0.163538999999998
1344.92994854806 0.820953012756307 0.151614499999999
1321.71781795669 0.819939097406374 0.146995999999998
1314.41389153952 0.820418221191823 0.134984999999998
1344.02999051785 0.816470057736273 0.160779499999998
1335.52679336379 0.814356844886324 0.171697999999997
1321.92599762568 0.81388160342569 0.171661999999998
1333.63484516687 0.812306722321093 0.178894999999998
1309.10484951783 0.813662026049235 0.157989999999998
1323.02507843324 0.810474905949912 0.176203499999997
1314.85392102926 0.810968385680494 0.163494999999998
1300.33893396936 0.80945956606587 0.166236999999997
1278.02948054716 0.810016504300663 0.154328499999998
1257.48169289728 0.807216996823117 0.165328999999996
1252.32870284206 0.805832977095001 0.166215999999998
1234.18898324643 0.807248872213854 0.146039999999998
1202.22106614809 0.809030239479058 0.119090999999999
1180.67192333769 0.810172511878883 0.101210499999999
1184.89192379059 0.807808664591674 0.115360499999998
1163.01550649905 0.808502506744036 0.100278499999998
1163.43740564959 0.806891649560528 0.104045999999999
1156.47309150636 0.805416991753126 0.102157999999998
1145.37410755455 0.805229410221096 0.0907769999999987
1143.74660594239 0.800934057306962 0.111599999999997
1145.74731949162 0.799287608067799 0.120036499999998
1146.74351371909 0.795179840485124 0.144216499999998
1144.17320701098 0.795495035916548 0.135892499999999
1146.00075214365 0.793488478755494 0.145153499999997
1168.85084049871 0.79008882466277 0.163480499999997
1153.39523311586 0.789915367659707 0.152498999999998
1150.72199087875 0.787822787680246 0.159881499999998
1123.97591531155 0.78863704934287 0.146098499999998
1130.36694898672 0.784946837706901 0.167209499999997
1141.6694436417 0.781628004567675 0.188027999999998
1133.73943678927 0.782094793647258 0.174425999999998
1118.39090900053 0.780541559248901 0.174423499999998
1127.99668309379 0.778132069968158 0.184317999999998
1101.07256758809 0.778197675306691 0.161684499999998
1084.80459475714 0.776723480218083 0.161683999999998
1071.47989547785 0.775985884913375 0.157989999999998
1079.0866280992 0.773902319935654 0.165251999999998
1075.97481358621 0.772619712370195 0.163409499999998
1069.15495177634 0.771385048420098 0.165263999999998
1061.98284609111 0.770251878216127 0.167039499999998
1067.44160243602 0.766885039599575 0.180666999999997
1062.47582574977 0.763512488933392 0.199476499999998
1047.73480869468 0.763038867185837 0.198620499999998
1025.87875685834 0.763782455678895 0.188738999999999
1047.30525041035 0.761253065702823 0.204782499999998
1045.07658888808 0.758655370086259 0.210237499999998
1056.87248307807 0.757293681735699 0.218130999999998
1060.88765692649 0.755380958947128 0.221662499999998
1087.73064408455 0.750989558262529 0.252988999999999
1083.62055608607 0.74938858530266 0.253847499999999
1060.84826738928 0.749544557601468 0.238323999999998
1044.41366238952 0.747913484503927 0.240109499999999
1046.28647974341 0.746781090410253 0.242737999999998
1032.05245999723 0.744830221661456 0.243568999999999
1039.0484711797 0.742597142228263 0.259911999999998
1017.15468423245 0.740363539276109 0.252200999999998
1005.41919663068 0.738626686127964 0.252186499999999
989.611387562776 0.738936689788769 0.241762999999999
989.860942194887 0.737103984561752 0.245290999999998
965.452227423844 0.73733759503322 0.228736499999999
954.086806942284 0.736262108715196 0.219976499999999
953.286605023001 0.734536659859763 0.225985999999998
954.643356128515 0.732880149381946 0.224276999999999
964.591128871144 0.730803171928403 0.236533499999998
973.200913061947 0.7278129604563 0.246105999999999
989.074514699098 0.725089728563325 0.257357999999997
1002.30078154692 0.723476745747777 0.276062999999998
994.509612945933 0.721508008574793 0.277789999999999
987.779573658047 0.720449662374426 0.276872999999998
980.535615410375 0.718746438051261 0.280331999999999
996.879115266538 0.716196034360466 0.318594999999998
986.74844895579 0.714317776168125 0.325985999999999
1007.33056310043 0.713038353109379 0.348665999999999
986.739425101577 0.710628305074108 0.351962499999998
965.002715113081 0.709932094929618 0.342932999999999
994.845815972263 0.707285935279236 0.374709999999999
983.423674631474 0.706602523705773 0.375233499999998
1011.54054827701 0.704960060923345 0.389331499999999
1002.95373136585 0.703615871468141 0.372961999999998
1019.94490918485 0.701817016830066 0.395441499999999
1051.67809713086 0.699024935169828 0.422197999999999
1061.17760236269 0.699180316458379 0.419827499999999
1053.38678199322 0.697770137318843 0.437583499999999
1029.06197477255 0.696593748148523 0.420512999999999
1030.98051031885 0.694848162907876 0.429597499999998
1033.84692894906 0.694117305726753 0.422115499999999
1089.35250758355 0.692257324136963 0.450997999999999
1065.57208788196 0.690586326824807 0.449882499999998
1096.0387836082 0.688518145530828 0.478073499999998
1122.59208285051 0.687933112710131 0.494311499999999
1114.12906446401 0.687081578609563 0.489204499999999
1141.04990112679 0.687221760469242 0.521213499999999
1154.26673711264 0.686099157370976 0.530716499999999
1189.88787236008 0.684832004793561 0.559710499999999
1236.19394647453 0.683868118985061 0.581113999999999
1240.35208521903 0.683223372482643 0.588483999999999
1300.90519780771 0.682980338656741 0.623172999999999
1299.63987250005 0.681900408863634 0.617535499999999
1346.43754082069 0.681992659970242 0.638222999999999
1385.11775917776 0.680939708522529 0.643039999999999
1402.06262545746 0.680834487171808 0.649620499999999
1392.69563859674 0.679991766478903 0.652303499999999
1396.07803071635 0.679429298901737 0.647435999999999
1447.52559151907 0.679416216281784 0.674316
1459.72093631794 0.679065528259122 0.686329999999999
1526.92964007543 0.679821820401894 0.715624499999999
1547.14789433837 0.681355445439355 0.733763499999999
1586.52463664243 0.681627748569162 0.7497765
1602.55911776712 0.68109521987228 0.7569815
1623.02512124238 0.681715309299632 0.7638485
1659.32886575261 0.681440882366458 0.771626
1705.72224025765 0.68242152112693 0.796947
1734.90780976179 0.684105434237914 0.8103965
1790.2604154496 0.686421178648224 0.8351425
1792.35498641133 0.685200935488944 0.8403135
1823.50078970909 0.68739957342288 0.8485325
1842.89147401514 0.687749076587605 0.8533455
1856.92673303708 0.689435901905797 0.860569
1896.23720316929 0.692340786247955 0.8790915
1978.20346443618 0.697254895752706 0.9036485
1961.65629138369 0.697998337164681 0.9062895
2071.06615157447 0.700894444323359 0.9200095
2070.31746346522 0.704557157253128 0.929416
2119.95456996885 0.706654688253725 0.9398155
2152.53512898039 0.709318997042618 0.945293
2130.50434738748 0.710195866669533 0.944176
2195.61883206371 0.71169896446963 0.951601
2228.57381814006 0.713448902646459 0.9553015
2262.13712737429 0.715920742867617 0.958755
2263.93922316466 0.718277590147758 0.9607265
2276.53849290336 0.720001775671065 0.960537
2287.13757808088 0.721581162653226 0.9591305
2316.43361993954 0.723010936026369 0.9612125
2317.53883043096 0.723368987110773 0.9646085
2340.52604246028 0.724126019403295 0.9644055
2354.82852964224 0.724857695479544 0.965975
2380.85606639261 0.724632077648534 0.9668625
2407.23622160119 0.725979749691777 0.966803
2394.7190824326 0.72647268604836 0.9658345
2379.13356010266 0.727112099417963 0.9647655
2389.74522247417 0.728018993311745 0.9643525
2314.47200483643 0.729958753157679 0.9598215
2325.37477752166 0.730925519989259 0.956776
2361.83001694739 0.7312904304273 0.956723
2356.62133485916 0.73220202909739 0.9563055
2335.77565626054 0.732459861593963 0.954378
2278.77353720752 0.733642213080982 0.9514965
2334.59351316275 0.733716171618857 0.954384
2325.53305426918 0.733947778908399 0.9539535
2327.37781280322 0.734586201328252 0.9543795
2330.32976512516 0.734857165501379 0.9540575
2364.30647233256 0.733112904291039 0.9573495
2386.23695921105 0.733186426331226 0.95687
2369.67448092462 0.734381637435727 0.9556445
2384.5060668052 0.734426366908884 0.956556
2383.36031359333 0.734311706720775 0.954736
2300.82987073074 0.735414973361842 0.9493745
2271.40694576737 0.737337836957498 0.9438795
2274.39213769397 0.738020726597516 0.9438775
2274.62199404521 0.736338430920198 0.9453665
2252.81511349578 0.736448344622735 0.939349
2307.05906672859 0.73682359972943 0.940593
2292.99218280133 0.738382460803245 0.933401
2295.618706174 0.738445914240647 0.930278
2243.00508701547 0.738773825696126 0.930229
2245.30190998013 0.738964765599115 0.9299555
2227.54991759257 0.73957574454353 0.9252735
2202.82807768194 0.738975459600054 0.923565
2188.06593262259 0.740409944093805 0.919547
2143.94911371476 0.740580660644124 0.9186925
2141.37509721536 0.740037457493998 0.9177315
2129.28758134988 0.740405414359384 0.9117455
2114.47088213891 0.7431320786654 0.904698
2114.5633600811 0.744095728825519 0.9008165
2126.8009624212 0.744019095645222 0.9030765
2123.92764477601 0.744638505042884 0.896836
2097.29724706699 0.745050483258749 0.8936195
2094.2624514618 0.744584474339608 0.8955735
2074.40684700823 0.744818486934825 0.8941985
2072.6457807926 0.746748515739972 0.883689
2100.26236144879 0.74647891204926 0.887515
2103.75699979736 0.746766668534966 0.8861485
2103.5585029966 0.747260923032586 0.8804705
2076.03873981619 0.747242111087033 0.8786985
2059.65525962057 0.747811866514117 0.871858
2035.22555239345 0.748708330795969 0.864719
2012.33107495281 0.750318973953218 0.856001
2006.79719698364 0.749493168089189 0.8553985
1997.822273074 0.752037569640796 0.8380575
1988.26481867932 0.7525517381224 0.8304035
1960.52959383605 0.753828950298325 0.825574
1911.84304999543 0.75488808448039 0.8093275
1914.28700429103 0.75408332014602 0.816022
1915.42956870723 0.753559484066769 0.81768
1901.34969533773 0.753128300339117 0.8165365
1904.32630877346 0.753934274091041 0.8134115
1901.90284586704 0.754456592348137 0.805874
1876.06568010788 0.757197538616721 0.776745
1870.57894592197 0.756650909994177 0.7793395
1835.48733397079 0.758099197320475 0.7588285
1780.02873405228 0.761594283615587 0.72412
1776.21533135349 0.762965558821602 0.712107499999999
1724.71125931167 0.764394765349154 0.699809999999999
1720.11654433302 0.764000842670425 0.705013999999999
1706.72686275385 0.764439570565656 0.697052499999999
1688.9348821448 0.766431455261015 0.670014999999999
1659.7582553483 0.768326419467084 0.653997999999999
1640.72648593721 0.771782399279362 0.623617999999999
1634.59855900821 0.773220980960328 0.607525999999999
1612.26710823267 0.773509378306424 0.598927
1589.56580747649 0.775168974872116 0.581419499999999
1587.30405046424 0.776205562474935 0.562526999999999
1558.09112413027 0.779744692278915 0.521585499999999
1550.03524674069 0.780557510648796 0.504461499999999
1528.15663903682 0.782911197342295 0.479890499999999
1503.70293785697 0.78265549012102 0.469152999999999
1475.41451757166 0.783426789811648 0.451683999999999
1462.9604300555 0.784832466165774 0.429169999999999
1436.32337537201 0.786883734137338 0.405759499999998
1434.0891159625 0.788572317247726 0.386460499999998
1426.13034354131 0.7900719209168 0.363029499999998
1411.62868207901 0.790469423501213 0.346316999999998
1420.83004126086 0.78956421233908 0.351924499999999
1427.16827779409 0.789565542586716 0.344747499999998
1408.98822551163 0.788939672475462 0.341446499999999
1380.76513414882 0.789626676299762 0.324460499999999
1359.08115154701 0.789371868385982 0.308882999999997
1343.17820301563 0.789601864256204 0.296345999999999
1335.96999854887 0.787503454580655 0.310382499999998
1340.77684837333 0.786284280006857 0.307848999999998
1331.47722591253 0.784991376828484 0.304605499999998
1329.83587855892 0.785927817074262 0.290432499999999
1302.76470918263 0.785112377996296 0.277009999999998
1311.06347539551 0.784865213733269 0.279567499999999
1289.14746468345 0.785832018725454 0.256565999999998
1245.54348406369 0.785908076023405 0.244442499999998
1238.91875145631 0.785072163387268 0.238378499999998
1208.35920117426 0.785494200632546 0.220900999999998
1223.44284875421 0.783377470444078 0.226182499999998
1209.37914321093 0.781364780674595 0.234971499999999
1225.42546507019 0.780241885066365 0.240183999999999
1170.40380786863 0.781525257768457 0.217410999999998
1169.58137561548 0.780224117441916 0.222653499999998
1178.11906220419 0.776762515236444 0.250494499999998
1161.75613634732 0.778003165772854 0.227010999999999
1168.74860951084 0.775481273947604 0.240072499999999
1164.99440641134 0.774335055110386 0.238352999999998
1154.21229488746 0.771791297905013 0.241802999999998
1146.37260981397 0.769709209046518 0.249533499999998
1124.86130970962 0.768609553957283 0.241789499999999
1126.28484927417 0.768806535547584 0.232206499999998
1145.81440189791 0.76663117477393 0.246920999999998
1178.11219402273 0.762668565021858 0.276859999999999
1176.84308704872 0.760189323399209 0.282710499999999
1172.54930597481 0.759088192236015 0.284407999999999
1157.64713375344 0.758159989070986 0.284372999999998
1153.0921038425 0.757759811334491 0.273297499999998
1162.2831443035 0.758602235275305 0.258853999999998
1140.72647896448 0.757426881172301 0.256256999999999
1125.08916024184 0.75608503843464 0.257972499999998
1125.96161853833 0.754272682421758 0.265735999999999
1115.77037415726 0.754165965698681 0.252053499999998
1109.02245557477 0.753142655357455 0.252913499999999
1104.29095618768 0.751168791636583 0.262298999999999
1097.91224772318 0.74941349639265 0.269968499999998
1090.51879562793 0.748144218635188 0.264066999999998
1060.15374282443 0.747330164310862 0.246174999999998
1064.21486685965 0.745276454808074 0.252256999999998
1067.84107379507 0.74467922361015 0.247062499999999
1040.91473032822 0.742743370122367 0.245359999999998
1003.65106184101 0.742205649719093 0.230596499999999
994.849538086379 0.741800928039065 0.216542999999998
978.24463173793 0.740095780437179 0.218282499999998
985.816858116401 0.738175446862017 0.220926499999998
956.090292257899 0.736835098193034 0.212929499999998
968.553804579983 0.733969778691815 0.225298999999998
956.931798796922 0.732242778318099 0.227054999999998
972.761262079866 0.729508305917684 0.246146499999998
999.209948322939 0.727777660911155 0.257296999999998
1013.46865387062 0.725881259721265 0.273439999999998
987.956094994642 0.724427750357365 0.281093999999998
978.375252316424 0.722736287377812 0.280345499999998
975.554988222505 0.721215219474391 0.276160999999999
956.296385314647 0.719612790291662 0.277827499999998
922.767809819976 0.719734973145623 0.257276499999999
929.234752222863 0.717215576638374 0.263294999999998
916.174593635205 0.715086324940449 0.261584999999998
912.151377615603 0.71383012014133 0.259079499999997
905.68716347159 0.712420634714787 0.241861999999998
901.765662625003 0.709974657466709 0.250477499999998
902.944308272336 0.709845002883399 0.242759999999998
898.009224543845 0.708032241910601 0.250516499999998
898.587404158937 0.705793682078609 0.255690499999998
891.768998724832 0.705703242992005 0.231439499999999
895.646080794656 0.703517242725058 0.248831999999998
913.407164979213 0.701551194345161 0.268521499999998
906.463044440711 0.700116028997311 0.265122999999999
900.337503890684 0.698305674568026 0.269363999999998
872.187117438698 0.695651361770632 0.259960999999998
883.722984982825 0.694108592880712 0.270194999999998
900.236722154185 0.692385106526805 0.266803499999998
872.103224622916 0.690488724601644 0.256487499999998
870.998071497818 0.689174975699082 0.264158999999999
874.726609404133 0.688186368018174 0.267546999999998
925.028912988295 0.686322891459554 0.318558499999999
942.450854107398 0.683866585125952 0.334871499999998
961.776419449108 0.682158074824321 0.356517499999999
956.200904794954 0.681116773610146 0.361162499999998
951.731148914367 0.679844224844482 0.369742499999999
960.168279590315 0.678987912433467 0.366552999999998
965.600808819161 0.677497130240836 0.375358999999998
981.643713134125 0.676068507845538 0.402560499999998
1012.52031920249 0.674654461396805 0.426928499999998
1022.00030457119 0.67372750919788 0.435322999999999
1041.30134134361 0.672362374480744 0.444110999999999
1066.20599398622 0.672081837136266 0.460744999999999
1096.23634424222 0.670872034205839 0.492765999999998
1100.19980145208 0.671485763155526 0.505006999999999
1161.07477612323 0.671093695035766 0.539903499999999
1206.14197628182 0.671451382640796 0.556418499999999
1246.22483808857 0.671905675880032 0.582957999999999
1262.85320670137 0.670921352604314 0.586298499999999
1287.92119204998 0.670309754463596 0.607889499999999
1312.37790623573 0.670849085256638 0.624625499999999
1301.0365693603 0.670095803646126 0.624353499999999
1355.24355394605 0.670822249362015 0.650591999999999
1406.38508837376 0.672631766185078 0.687829999999999
1429.42836580896 0.673524732086317 0.703587499999999
1498.06072804013 0.675359023002965 0.734564999999999
1524.83192937502 0.677209859841617 0.7525375
1608.82745744123 0.679486688349367 0.779952
1681.58420914015 0.683075405629947 0.813185
1751.66528646323 0.684250882300845 0.82663
1785.30719110354 0.686607441847783 0.8458195
1838.55612673153 0.688485583228927 0.8651115
1859.57379180627 0.689803901920438 0.870348
1860.33493185476 0.690567240831964 0.876647
1907.51811601423 0.693558798381951 0.8910955
1946.29086373768 0.694745231028895 0.9001105
1985.53831773586 0.696217018433221 0.9086685
2002.76630507449 0.698215540866025 0.911515
2033.25828524413 0.699702039230552 0.9170935
2069.12742013861 0.700720747682991 0.9199205
2060.7383449253 0.701444442983252 0.9216315
2077.26022011304 0.702251148212181 0.924859
2128.45388970255 0.703730689796429 0.931116
2148.66213809925 0.704322960202399 0.935338
2173.82153966088 0.709348789941663 0.943824
2201.59293780715 0.712260354590081 0.947421
2212.81669575281 0.712135744901192 0.9502195
2283.66135929901 0.713881263364499 0.9542595
2355.01665713144 0.716791124976181 0.958043
2345.03132717895 0.717992978546701 0.958798
2335.09588203592 0.718497296619632 0.961217
2372.38044007713 0.720270281723234 0.962518
2382.18545839212 0.721888911621603 0.9632015
2389.15232646729 0.724623788952837 0.9630035
2415.18117336111 0.726746281404008 0.9612655
2431.54973174073 0.727115852490304 0.959846
2436.67876882937 0.72913710284513 0.9559835
2473.52389908568 0.731253011663987 0.9565665
2491.70703817169 0.733368814580214 0.954402
2494.23955531207 0.73528077969951 0.9522985
2487.88489551493 0.734382395979223 0.951177
2494.52112308732 0.7347082342555 0.950014
2506.13659410319 0.736076684935076 0.9491345
2485.69074656785 0.735971356627681 0.946403
2492.07945686623 0.736739416171482 0.948653
2481.42627062425 0.736791721001942 0.948062
2501.09670949736 0.736996171740611 0.9461175
2495.64791613757 0.737710388800178 0.943258
2467.32037809346 0.736892782120529 0.9459015
2462.9854103463 0.738836228079139 0.941903
2449.50500521032 0.739811437766164 0.9384575
2451.02100292993 0.740126071853542 0.9374075
2441.26713715831 0.740978910533544 0.9339255
2447.4316219878 0.741616576273705 0.933192
2472.08856674247 0.742733766792229 0.926863
2463.91913927865 0.743774562233383 0.924422
2464.95128316353 0.743763942528549 0.923497
2438.35817208046 0.744436762231808 0.9185805
2448.32002596556 0.743054973659553 0.920162
2410.77729331389 0.743893245304301 0.917292
2406.37241750936 0.744691037089607 0.9141685
2391.28209046856 0.745533221858746 0.909347
2330.38677754716 0.74481727125144 0.908832
2348.26761563298 0.745532107064655 0.909692
2388.43760055916 0.744101616503836 0.9177285
2381.90130028036 0.744515151964471 0.9184525
2348.15082615538 0.746475088281278 0.9115225
2383.15942721832 0.746021026759207 0.9150465
2348.31232426533 0.746998424468085 0.909818
2336.01852243272 0.746906192205198 0.9083685
2326.98105290308 0.747749293630466 0.906479
2313.47850343369 0.747694020478565 0.9050115
2285.21741779049 0.74760027974841 0.906189
2261.5549323371 0.745976601656002 0.9030905
2253.14304881046 0.746466701560375 0.9016895
2272.17353805706 0.747855528756798 0.8981085
2240.22520686152 0.748357915285462 0.8915495
2195.89074967021 0.751672935223778 0.8766905
2185.27551929366 0.75233528566088 0.8772575
2195.42349916702 0.753389284186093 0.8692695
2210.99416818841 0.753536941722967 0.870248
2195.51897842692 0.753547396676865 0.872064
2158.52903330921 0.753750363815611 0.8708735
2144.07602155078 0.754054901931764 0.870006
2148.49512453035 0.753437790956958 0.872977
2158.85756718328 0.756191822337189 0.865182
2184.18116577429 0.756077143193408 0.864367
2177.48513700344 0.755727661543005 0.8633085
2152.04605210918 0.757158866943036 0.853209
2117.06265958245 0.75653998255114 0.851429
2128.44398308999 0.757573028671745 0.8449815
2126.72638807829 0.756417440417387 0.850103
2107.24490292156 0.757607843881149 0.8390875
2102.23099788883 0.759668925685925 0.83331
2105.48481986313 0.759817068978849 0.8323635
2052.26955790164 0.763374334776662 0.805855
2064.03392691214 0.762102882083046 0.8054335
2037.42317080305 0.762626392447274 0.800568
2042.8979949695 0.764728153361361 0.7874205
2065.57624812592 0.765267954354665 0.784837
2055.60852366776 0.764781144851796 0.7774925
2058.18055607412 0.764157202604897 0.783909
2018.53468596948 0.765846458233512 0.770825
2002.73863322946 0.767270677514077 0.759965
2004.74663119371 0.767447851683608 0.7554815
2019.67066009525 0.768306364078503 0.744996
2001.5256901272 0.77106334742898 0.722465999999999
1975.69434984197 0.771837998369866 0.712528
1990.2458937526 0.773345135084661 0.702294499999999
1976.88526664877 0.77630551655212 0.675875
1950.5378614666 0.778627383218477 0.659775999999999
1939.88710533485 0.777774289666426 0.662551499999999
1928.70313306839 0.778552689291958 0.658590999999999
1916.1092848753 0.780566858451841 0.641168999999999
1901.18457829494 0.782539376868894 0.621093999999999
1872.10304061978 0.783394666647036 0.606257499999999
1843.60569184036 0.785690810961847 0.583930999999999
1831.40581482103 0.786562596306439 0.568767999999999
1808.72586022739 0.787114442189486 0.555968499999999
1812.92343759657 0.787064041345829 0.559252499999999
1777.85262278988 0.790480661981631 0.529997499999999
1736.15882679762 0.793036815392013 0.502644499999999
1703.99594960182 0.793847072234328 0.491529999999999
1704.36801970291 0.79349052208477 0.488940999999998
1685.97131084931 0.795009675529049 0.475391999999999
1670.51459318434 0.799045868801355 0.434529499999999
1654.40785943269 0.800252587598293 0.418923999999999
1640.00098832094 0.798898907692479 0.420868499999999
1659.08121461683 0.796663455771083 0.435076499999998
1633.15739703585 0.79940127507543 0.408672499999998
1631.59331426493 0.798875021773274 0.401268499999999
1631.55741855054 0.795155761495195 0.424305999999998
1615.30109656754 0.795679791830631 0.413096499999999
1592.29056547208 0.796512131367596 0.400742499999999
1569.7907804068 0.800458458985148 0.365851499999999
1572.24693902637 0.801061212601085 0.357525999999999
1525.48937202893 0.802631075026536 0.333119499999998
1521.01732968721 0.802741802989194 0.324957999999999
1479.14820478466 0.805396305006201 0.293359499999998
1485.19380686483 0.804552165871734 0.300831499999999
1452.35643239083 0.806360059606171 0.281508499999999
1433.60382266372 0.807560416117916 0.263905999999998
1400.79279542471 0.808831670557229 0.238737499999999
1400.97060665443 0.806773368369838 0.252670499999998
1399.3635087722 0.804999604421447 0.262808999999998
1386.52719637706 0.804543129982997 0.257780999999998
1385.05116956068 0.80305143893382 0.258615499999998
1371.75594108988 0.802344259587265 0.248543499999998
1350.44806305714 0.800949524335417 0.248374499999998
1317.316224346 0.801276648999465 0.230333499999999
1295.44622925933 0.802019456741563 0.213673499999998
1287.44881667305 0.801078617981824 0.208323499999998
1275.18950518243 0.799359493268527 0.208336499999998
1285.87098285973 0.798926611342364 0.205630999999998
1253.26394284848 0.800282005703325 0.183372999999997
1233.44425502231 0.798831139770973 0.179880999999998
1224.61080483341 0.797960453887606 0.181678999999998
1205.03205421222 0.799807243834397 0.156210499999999
1200.36651729569 0.798939007994222 0.155277999999998
1210.08930854287 0.79831733741157 0.158026499999998
1191.49307597781 0.797152747970078 0.154356499999998
1183.131508638 0.795804216293986 0.157096999999998
1189.08241793039 0.793876967045662 0.163501499999997
1166.42449073731 0.793980552451629 0.154377999999998
1154.94647941983 0.793450247835738 0.144232999999998
1152.55580768857 0.791692089985982 0.141461499999998
1144.89011317076 0.790995147633518 0.146089499999998
1156.1141146205 0.789156963295032 0.153441999999998
1155.05988352802 0.787702822735436 0.153420999999999
1124.2007019745 0.788294926780491 0.135895499999998
1130.05272730809 0.785472313185322 0.143281999999998
1142.38534772461 0.782468812881961 0.166215999999997
1104.32830343986 0.783285420455957 0.145100499999998
1085.56656461684 0.781777248078962 0.142347499999998
1080.902183936 0.778173112257264 0.161674999999997
1067.73431915464 0.777064150055614 0.162576999999998
1078.35412990556 0.773417923097591 0.186146999999998
1079.75229458016 0.772481144617133 0.186139999999999
1067.44140548527 0.771369690240393 0.184348999999998
1053.23088198092 0.770848575170091 0.178953499999998
1062.77773807297 0.767853525552316 0.200483499999997
1054.57993874174 0.767686701414546 0.185242999999998
1047.00367119667 0.76655769538284 0.182536999999998
1024.99733036955 0.766039772233838 0.174388499999998
1027.4311915088 0.764347587689481 0.179804499999999
1002.85271304389 0.763969143677306 0.164390999999998
1007.15355905188 0.760961289397331 0.174417499999998
1017.23374284457 0.758596186962257 0.190646499999998
1007.32532033397 0.757111029485607 0.188844499999998
1019.5136699549 0.75408397816497 0.203169999999998
991.076013125248 0.753184637172405 0.190649999999998
998.946597842471 0.751118664092896 0.189734999999998
1006.30206934605 0.749923289634301 0.190599499999998
1008.46721991004 0.748528731959365 0.193306999999998
1008.67348542593 0.746555168132893 0.196031999999997
996.636358592822 0.745981452776749 0.191524499999998
988.809959895164 0.744025560821098 0.201368499999998
989.424408241555 0.74258808866776 0.210217499999999
979.426348780028 0.741254455794541 0.210978499999999
987.228917374887 0.738407130702527 0.224167999999999
984.519510918438 0.736315821653291 0.226040499999998
985.865866208339 0.733755145690413 0.233071999999998
972.286037080804 0.732184683136867 0.226151499999998
939.742057530126 0.730691376364399 0.211172999999999
934.80928149334 0.729602886115937 0.207600999999998
946.758386292165 0.727469936597371 0.214711999999998
934.565108799829 0.726775574437344 0.211174499999998
921.093109702876 0.724604295137249 0.215584999999998
930.832501855404 0.723703824925411 0.217329499999999
898.834602643742 0.72313562695052 0.196875999999998
895.717146648586 0.720448859320812 0.218954499999997
888.071329187933 0.719292167866492 0.215427999999998
902.974579344481 0.716867257892668 0.247616499999999
898.793493331887 0.714221533322107 0.263001999999999
877.18131805059 0.711946844246591 0.251879499999998
879.393044067991 0.710687845084391 0.242399999999999
884.469684718417 0.707978536660437 0.257925499999998
880.576015038107 0.706823703876226 0.245819999999998
865.305573867677 0.706710419228446 0.224984999999998
863.408497517805 0.704905251725721 0.235484999999999
895.926340555223 0.702816680976948 0.265548999999998
875.184271617001 0.701797618808398 0.248545499999998
885.163374351399 0.699965894425274 0.254602499999998
891.181872842304 0.698087375525646 0.258044499999999
880.347440755097 0.695539323960519 0.274343999999998
897.671503715615 0.693200284237661 0.293681999999998
905.119732167684 0.691223892625004 0.302024999999998
876.63453383602 0.689426996593634 0.302890999999999
871.930802331519 0.688295027038816 0.310220999999998
882.11225412462 0.686812923005531 0.333026499999999
916.611827708963 0.685766928580149 0.357173999999999
922.576505383211 0.683941679393789 0.356564499999999
984.368805737173 0.68206791733513 0.381928999999999
991.066434272321 0.68068391800671 0.389600999999998
1000.94189733287 0.679810113094411 0.406551499999999
1025.93866619839 0.678079582627286 0.427097499999999
1028.21682323959 0.677036005685146 0.429917999999999
1040.92431341167 0.675096215202435 0.444832499999999
1065.67681810986 0.673437976721451 0.463933499999999
1106.90055153503 0.672821431600103 0.493867499999999
1167.3609254733 0.67239112646985 0.524285999999999
1201.99950914087 0.670534002646814 0.541906999999999
1196.5235490254 0.669966006757623 0.549856499999999
1248.865486326 0.670324255632257 0.566229499999999
1230.84570199266 0.66964158829949 0.558417499999999
1212.47903863136 0.668953033034616 0.554500999999999
1257.872789957 0.669858048646429 0.583475499999999
1270.688631999 0.669561030751111 0.602644499999999
1268.84869624706 0.668157458778474 0.615165499999999
1319.81696108703 0.669103540419526 0.643505499999999
1374.70266172353 0.670458681557536 0.678270999999999
1406.72297374769 0.668983321967709 0.676508999999999
1480.98962165723 0.671387211796812 0.714621999999999
1475.00936221518 0.672291248186518 0.709645499999999
1535.00426725388 0.673740011737778 0.733012999999999
1530.50909660237 0.674615411107825 0.742382
1601.40212090081 0.67693420409628 0.767785
1669.48829988416 0.678309304948553 0.7876345
1703.15244932903 0.679531815452213 0.799388
1723.42956494295 0.680222127622688 0.8069685
1737.67561413682 0.681377177650611 0.8149635
1754.34693716553 0.683388154888859 0.8309175
1755.2754716854 0.685264928520589 0.8408365
1794.77764667894 0.686958670430428 0.855975
1841.10282507558 0.689459140108395 0.8714275
1871.84680104286 0.693175220868942 0.887237
1914.18063914742 0.696810255755186 0.9034825
1926.59992002819 0.698167994101017 0.9125
1969.30341413976 0.701670880265519 0.921169
2024.69577105813 0.703703167318668 0.92765
2063.85905499252 0.705901550324981 0.9349095
2056.15201527794 0.708892871474472 0.9390615
2076.69372996172 0.709794842000751 0.9409325
2121.0297627641 0.709781527088948 0.945198
2142.97015994335 0.710808929181645 0.94786
2166.37724443977 0.714040842381627 0.952375
2201.47257809387 0.714976136739339 0.955187
2234.74490805191 0.716933630078375 0.9581455
2282.52181021954 0.718684847333882 0.958336
2294.30408104672 0.719782661843868 0.960113
2340.31744641031 0.721083834603401 0.9619715
2359.34018128948 0.722336173535747 0.9653485
2353.40507992195 0.724892960206954 0.9652245
2343.15659444751 0.727108972418172 0.9638695
2387.13327442452 0.728336606334166 0.9652365
2391.4002210181 0.729295499057565 0.9644785
2431.38430839846 0.728909193395988 0.9633705
2449.61560179781 0.731283541677528 0.964721
2425.95004617763 0.7333813423152 0.961252
2459.7738054211 0.732532551814857 0.962383
2459.84666330993 0.732572261830031 0.961479
2453.78664942451 0.734039621214884 0.960486
2425.1828095806 0.734274119544724 0.961152
2414.61833695418 0.732821723215497 0.965044
2383.17157890068 0.73333082673566 0.964224
2429.88143756357 0.733184197229892 0.9649295
2422.53955670554 0.734610735698368 0.962691
2427.70165029793 0.73485525537971 0.963828
2405.42410819417 0.735870807388257 0.961793
2389.77491441309 0.734642103180089 0.9603575
2414.9397147623 0.735515490942071 0.958545
2404.45303594836 0.734388349694867 0.9616305
2409.64546308401 0.734528673784489 0.963172
2403.90096025917 0.735181242751535 0.964048
2401.15117676496 0.735380863781705 0.9660175
2381.74781764636 0.737521375641644 0.964847
2332.90038837103 0.737449970274775 0.9621605
2329.79123306413 0.739076674287894 0.9612025
2309.78022785737 0.739832780426696 0.960242
2284.21214713216 0.741021219890027 0.9601475
2271.60540921129 0.741646815423573 0.958739
2282.56825646653 0.740958889663085 0.958175
2260.53077946487 0.741542666809317 0.957443
2261.59024030007 0.740507951418034 0.958082
2306.07869580027 0.740255703412439 0.958525
2312.32154814921 0.741822528751288 0.9558985
2287.12898776283 0.741907670654777 0.9543835
2277.69481991423 0.741767927195417 0.955878
2276.09392196516 0.742756896837918 0.95486
2281.03671810207 0.742669105117738 0.9553525
2280.22082527641 0.743330970710714 0.9529045
2284.42459568887 0.744560286276872 0.951314
2268.15213186994 0.744465490856591 0.950267
2290.68270414412 0.744104204825645 0.9514445
2286.05738094545 0.744501676247414 0.9505985
2334.24857572183 0.743830100337603 0.9522775
2348.07171884799 0.742770367165223 0.953619
2358.61909913033 0.743321069375514 0.9504715
2322.60426830649 0.744451273512751 0.949918
2284.76176785149 0.744083654699711 0.9489565
2295.48060306213 0.743897397627903 0.9508455
2280.97598898823 0.743473116122323 0.949984
2307.70153073894 0.742768460868046 0.951442
2294.07206475121 0.744548036360514 0.9495685
2270.67795372363 0.744735947905038 0.9479305
2255.19645347259 0.74588029887475 0.9467355
2257.85429919625 0.74510343655579 0.9462105
2246.55446878094 0.74524675511956 0.9468195
2246.81858145409 0.744495898930288 0.9509695
2260.48964497654 0.743747365149865 0.9526725
2263.71557363642 0.745102937061419 0.9496275
2261.16374127909 0.745752138996895 0.949756
2248.62404783121 0.74545346130292 0.9510445
2236.23448601919 0.744794015187348 0.950046
2230.69348367134 0.745076593151594 0.9500835
2221.4952792419 0.744587906092022 0.9500735
2225.25071931084 0.745133434208247 0.9520805
2259.51955629594 0.743437397629135 0.955015
2283.7737802146 0.742540419068018 0.955571
2304.52589148229 0.741750273734898 0.9589835
2284.35585144474 0.741835205368169 0.958347
2271.08766618953 0.741319665822193 0.9578285
2287.95218242415 0.741535755125793 0.9562355
2292.45817922054 0.740463578349962 0.956209
2309.49948769707 0.740839506222186 0.955445
2335.09765097943 0.743005492194472 0.9487375
2319.76931346037 0.743324069153311 0.946808
2314.66952474502 0.743330980523518 0.946773
2295.58510498937 0.743298556177727 0.946744
2295.90613549082 0.743897618655299 0.9467535
2308.30412078386 0.743816370531151 0.947228
2309.73792164486 0.743908736955767 0.947143
2282.63046629544 0.74469043343278 0.946393
2267.5887465599 0.74444351906052 0.9481295
2243.1070968286 0.744362918939726 0.944703
2240.6708732777 0.745375169946999 0.9431825
2234.88367266227 0.745166742507819 0.943346
2234.16040920428 0.74496620232335 0.9415515
2218.68795708115 0.746522324654764 0.939156
2215.82610325506 0.746160714197849 0.939702
2201.95498187989 0.747179150937844 0.9386775
2202.11176309331 0.747761838897542 0.936225
2192.98853307663 0.748230990978226 0.9333125
2203.53886006285 0.748710631886285 0.9314145
2190.19617474933 0.749003486785804 0.929737
2201.77130077163 0.748355006896044 0.9331955
2200.90942233075 0.748603931470602 0.9303515
2179.90252262446 0.748885871341882 0.924014
2148.52058663022 0.748837121370225 0.9199065
2157.02674310083 0.750645857622734 0.914629
2153.63667612389 0.749947225760342 0.9166915
2147.09678817287 0.752376837677099 0.9065095
2135.59340785786 0.752634765448861 0.900327
2143.27237915515 0.751671780457092 0.902708
2124.1872836578 0.751306162177945 0.9050585
2085.98166680189 0.751780965296609 0.9006895
2084.16198429205 0.751123560293803 0.903422
2097.13543900335 0.751241303380058 0.9055015
2099.76331554126 0.75015318640568 0.91305
2092.76301389964 0.750771377234293 0.910197
2068.97314452098 0.750466660243874 0.909359
2044.0807347023 0.751846813237029 0.901984
2042.00502537827 0.750728908808617 0.9030125
2052.78498872348 0.751441829441495 0.902815
2065.57626594851 0.752148161176431 0.901454
2074.0578954874 0.752336771433123 0.9001405
2084.4891691147 0.751675794689061 0.8969415
2081.54808552321 0.751937893443241 0.892664
2072.75820670421 0.754342491574412 0.8775915
2096.91284590746 0.753949006593298 0.877629
2112.44645574201 0.755361357223718 0.866648
2108.28112703666 0.756782446637624 0.8543
2062.51277836863 0.760361647907292 0.833414
2047.181530948 0.761518706939679 0.820502
2032.73475437801 0.762839159631634 0.8103
2017.40974230988 0.766149631165217 0.78359
2022.39534292054 0.766663404609781 0.7742655
2035.23904831443 0.767107153517015 0.7693285
1997.87911181803 0.77289230835021 0.724776499999999
1971.6845267486 0.774690278062938 0.712073999999999
1946.5301100695 0.776425814469781 0.694167499999999
1918.25490771701 0.780019665844969 0.663876499999999
1902.10012518096 0.780909787016749 0.650055999999999
1898.35042621945 0.781484603199187 0.641749999999999
1874.42344863206 0.78231433984636 0.630081999999999
1848.86677457082 0.78657106646879 0.602371999999999
1799.63740470213 0.790418545211466 0.576438499999999
1792.11554785281 0.79205189642071 0.560713499999999
1778.30122368426 0.79336283686851 0.545013499999999
1790.0588163772 0.794503391448454 0.530311499999999
1762.15360647175 0.798589759362347 0.492502499999999
1719.59580819645 0.802565776091243 0.448764499999999
1696.34211714216 0.803246446140492 0.446087999999999
1662.01713075387 0.806689075261371 0.411687499999999
1665.8593035454 0.807143054759817 0.405489999999999
1655.54359280695 0.808836523215409 0.387677499999999
1631.89811540388 0.809441358071528 0.374479999999998
1599.73146370328 0.812751689275744 0.342546499999998
1581.92219563865 0.814039532811333 0.319928999999998
1574.31819798359 0.814227229625216 0.314239499999998
1559.02510385597 0.816142398553863 0.295106499999999
1549.22925385348 0.816547574373385 0.280161499999998
1542.15992968336 0.816359508467397 0.274233999999998
1521.54414609654 0.81666604484322 0.266554999999999
1507.30346796057 0.814961322811754 0.264098499999998
1489.65345611682 0.817954894722292 0.237456499999998
1454.56773983927 0.817874251137436 0.228725999999998
1424.03530776214 0.821747966743186 0.198674499999998
1412.92199808291 0.822421295851177 0.186105499999998
1391.50518616598 0.822650310628986 0.174404999999998
1387.60308054419 0.822358638377475 0.171697499999998
1363.21677387657 0.822155969655675 0.168936499999999
1364.56516698654 0.817772629842968 0.191553499999997
1364.94127575156 0.815307355560406 0.201351499999998
1378.29260547165 0.814914600882665 0.204915499999998
1347.51103328566 0.815435980246362 0.190622999999998
1333.36004975452 0.818164864128972 0.161636499999998
1317.68215870401 0.815999879343486 0.170731499999997
1320.90975189673 0.814601915601837 0.172603999999998
1324.70527211519 0.812838273798834 0.181620499999997
1321.26748266435 0.812302757641762 0.180708499999998
1305.16447846558 0.813652372474141 0.158940999999998
1283.71783848993 0.813405947868091 0.148843499999999
1268.83374079859 0.812268349909736 0.147022999999998
1259.30399238957 0.810715870234279 0.149773499999998
1258.23231941427 0.80852720539573 0.159822499999998
1248.03636720045 0.806990558004124 0.162559499999997
1241.62246247176 0.806102624836666 0.160692499999999
1255.41393994095 0.803244851454111 0.177986499999997
1217.76828063618 0.806258846842797 0.144155499999999
1227.88215329116 0.803799425783227 0.154231499999998
1249.48893390257 0.79935236500959 0.182352499999998
1235.14151424607 0.799175785969064 0.177786499999997
1207.69478913754 0.799920101093273 0.162348499999998
1210.86446559758 0.798275517876715 0.160596499999998
1195.56318433994 0.797944815821807 0.146901499999998
1188.98874075321 0.796336780931652 0.149714499999998
1176.8439602878 0.795525423570289 0.146973499999998
1152.48928952923 0.793924747164701 0.147909999999999
1134.89077399158 0.794106790038497 0.137724999999999
1119.93321846958 0.793410817415243 0.134001499999998
1132.45395923577 0.789296003468487 0.159698999999998
1132.38566653756 0.788090269263112 0.162499499999998
1137.5778839486 0.7856108845361 0.171648999999998
1137.89685469004 0.783309349784611 0.185259499999999
1118.10888578821 0.783075221526826 0.178931499999997
1129.41366461133 0.781385850069229 0.185254499999998
1141.78250034004 0.778644276177184 0.199583999999998
1131.00642240954 0.775600705587176 0.207628499999997
1148.91780565211 0.774661339274567 0.210299999999998
1137.72109199863 0.773246079553388 0.207643499999999
1115.53505149064 0.772632074320545 0.200479999999999
1108.74424129297 0.771760471450747 0.196015499999998
1088.68512889396 0.769188312149073 0.198687499999998
1096.68494784039 0.768778231899446 0.191511999999998
1117.7873740174 0.766682519176227 0.200433499999998
1141.11354969335 0.763899181569173 0.222555499999997
1147.0766121038 0.762451677808647 0.228631499999999
1146.77215606332 0.760178587424648 0.242493999999998
1102.97550290029 0.759010233948542 0.227708999999998
1094.27787752273 0.757190464356527 0.223400499999998
1078.74372616587 0.75773717261071 0.207464999999999
1063.30467029103 0.757693545756871 0.194990999999998
1057.46008649844 0.755795171881193 0.200429499999998
1046.5487930214 0.754430815452665 0.199518499999999
1041.88516239313 0.75274738199388 0.198647999999998
1001.67710008087 0.752985842275996 0.178021999999998
1003.73152240277 0.750768051892991 0.186153999999998
1014.18147913835 0.748530298762563 0.196889499999999
1001.51236463541 0.746878603113428 0.193277999999998
998.837481395432 0.744498406533453 0.195979999999998
996.751728257879 0.742508164867954 0.200472999999998
997.686562154581 0.741028776770102 0.207579499999998
983.029148973483 0.740429684855546 0.196029999999998
990.529317430281 0.739112308000574 0.194250499999998
1014.25425495381 0.735572011464382 0.221742999999998
958.366823145124 0.736897007524176 0.190592999999999
936.734266928086 0.73479173238839 0.195097499999999
931.166149802755 0.733508053025954 0.191514499999997
916.676123276314 0.732203497922268 0.185220499999998
902.814470125376 0.730195478020059 0.181677499999998
925.646151936781 0.728755391506929 0.192422499999998
927.749087727527 0.726315376644625 0.209321499999998
937.757270673268 0.723535269978805 0.226925999999998
939.679292921567 0.721031437739538 0.234752999999999
962.347391078815 0.719771385132059 0.242585499999998
950.519774620833 0.718178451311375 0.246063999999999
926.380498933952 0.716667976664469 0.236427499999999
893.776610339576 0.715680175840066 0.219807999999999
888.46339571927 0.713942003443692 0.217965999999998
915.552250634104 0.710301101539454 0.253620999999998
897.361406577298 0.708884475029674 0.249391499999998
937.415144996517 0.706537526033593 0.274278499999998
933.065286947421 0.705805017915795 0.271643499999999
927.83092389052 0.703707578234973 0.289308499999999
909.875885855265 0.70238854494448 0.279934499999999
896.128371898839 0.70061517013723 0.266530999999999
920.176329900471 0.69876110020728 0.285193999999999
918.935584049757 0.696912849370508 0.277679999999999
922.112082002912 0.69422238616706 0.284378499999999
940.829411703636 0.691802494396126 0.295254999999998
905.97338062821 0.68938322435784 0.284442499999998
887.002509370703 0.688250774068701 0.277672999999999
878.982539033029 0.686763972911573 0.280980499999998
897.671784630209 0.68580676038895 0.283562499999998
893.212764364124 0.685035090741421 0.298639499999999
898.005620410074 0.683692430258131 0.301925999999999
878.536310807011 0.682358770679179 0.301751999999998
893.253554018497 0.680222199665453 0.317601999999998
880.264962738991 0.678555357549731 0.319296499999999
884.623104858202 0.677228625424879 0.318489499999998
908.958975214671 0.676034886518635 0.342828999999998
919.17334405723 0.674425981778835 0.335575999999999
956.973100164356 0.674056573893623 0.367374499999999
994.820982795645 0.672342996146961 0.389422499999998
976.415100759411 0.671079512759398 0.390715499999999
1018.31052005556 0.670196563080962 0.434001499999999
1056.59001750478 0.66858990278837 0.442110499999999
1072.79063561935 0.667169391969778 0.465026499999999
1115.15451400828 0.666263518859754 0.493436499999999
1088.21258484217 0.666061365413394 0.484878999999998
1103.03155017242 0.665522888083718 0.515007999999999
1123.53614895252 0.665547182741199 0.533151499999999
1133.30196306523 0.665036151714376 0.544777499999999
1145.07089760229 0.664981189503899 0.556837499999999
1164.86304524557 0.665068086573204 0.574860499999999
1193.16890849632 0.66530705033732 0.603908
1250.86319235866 0.667810836818053 0.650175999999999
1272.46636915093 0.669086025247709 0.669634999999999
1300.83731480185 0.669050616861943 0.684190999999999
1315.76200115783 0.669330501374099 0.691599999999999
1365.37738002562 0.670458386779921 0.7186835
1398.25133271408 0.672070631205682 0.735632999999999
1423.17409443498 0.673930662309412 0.7460905
1495.56607280227 0.675451916662319 0.7734105
1536.73204410368 0.678754061711021 0.794545
1610.91269264877 0.684234890994363 0.8248465
1690.28303854102 0.687037007745026 0.848353
1755.89463969217 0.691109340616908 0.866894
1817.10160593757 0.693679128956911 0.8748215
1910.36112139769 0.698295578924428 0.892043
1968.49074230002 0.69860525658846 0.8960825
2001.08842816512 0.701381493545937 0.898638
2041.68788196504 0.704684607352576 0.90479
2080.53470514965 0.707441487879346 0.9086235
2107.05288390643 0.711737775455318 0.9137805
2132.46171178181 0.713578995922432 0.91822
2208.11104380645 0.719218525825308 0.9245475
2264.08471398702 0.725552560922324 0.9266265
2301.58957672313 0.729367303532779 0.9246225
2338.34885488318 0.732966853509336 0.9242745
2340.95323218854 0.734425347902998 0.922638
2375.69189176747 0.73723063308595 0.918906
2403.40118568377 0.739842587092634 0.9206005
2365.23363376194 0.73960144588452 0.924397
2359.18169071143 0.740440422573961 0.9256685
2366.32165346103 0.740173952152147 0.9264295
2365.72990045579 0.740654015472581 0.9285685
2396.35099740971 0.741524238804188 0.9286355
2410.51008243612 0.744153885918088 0.921287
2399.84747711545 0.745509099241712 0.9134435
2407.79968845647 0.743858891392961 0.919469
2407.60584349812 0.74360346742895 0.9232155
2434.04476843245 0.745288105680472 0.9219185
2410.60115529221 0.746434138050418 0.9157155
2413.67129505292 0.74756066159743 0.910336
2384.74855460363 0.747923499629642 0.905521
2393.47722853558 0.748162020702744 0.904155
2375.04276417615 0.750433723763728 0.897131
2394.49889798037 0.748523297875794 0.903836
2407.69784055862 0.747853700505854 0.9073285
2400.00643411246 0.747379656724154 0.9103935
2353.7175558163 0.748616461186127 0.90625
2336.68598033279 0.748253679006536 0.90419
2325.10490634173 0.751412151772748 0.8952515
2326.93214134408 0.751845378242383 0.8922355
2314.55000742037 0.753212814953501 0.88776
2326.39831035708 0.752189642547091 0.894849
2308.32311572678 0.754213379229561 0.888087
2298.42549645683 0.755049941234104 0.882325
2289.17916080328 0.754960617261822 0.8811225
2302.39397307995 0.755377818891203 0.8797935
2318.12247801628 0.756466059096572 0.873963
2311.80865223821 0.757164028047844 0.872811
2297.82150041962 0.757642272968039 0.871047
2288.0975671521 0.760109703550626 0.858153
2274.15483170475 0.761565014574557 0.8469885
2279.30395636574 0.761881647125503 0.8473995
2274.58171180941 0.762108993302077 0.845613
2264.77634454277 0.763510274615716 0.836737
2278.11694843384 0.763780681176499 0.831345
2287.92563867724 0.761661294893834 0.843163
2293.76602530813 0.761856401335721 0.8391435
2269.20709343321 0.764291507420288 0.820797
2252.13279402058 0.765890294615068 0.8142225
2246.41113066319 0.766048591622095 0.806654
2242.48342204374 0.765407038290717 0.8049495
2247.79852608945 0.765522855216909 0.8078605
2231.06870032265 0.765244762177384 0.8104605
2242.88066093461 0.763931329600514 0.8164295
2218.98347451984 0.765024629818299 0.806919
2229.43320821382 0.766877490615524 0.790865
2227.36032141523 0.771632705874672 0.7588025
2221.73241098509 0.773380594247118 0.742376
2208.1174097924 0.776101860154474 0.719549499999999
2177.12148368652 0.779928884921499 0.695898999999999
2186.53380031844 0.778912288085396 0.704137499999999
2145.98082768358 0.780970937704395 0.687905999999999
2139.90516043791 0.785399503467417 0.657222
2155.66855970155 0.787867535262406 0.639469999999999
2145.0623300643 0.792052597650745 0.605155999999999
2114.32541877699 0.795058125651288 0.573425999999999
2039.86325255575 0.800886243113842 0.530675499999999
2008.21609186084 0.807608394177001 0.487646499999999
1970.71756204579 0.812653154343387 0.447743499999999
1962.5737871496 0.817143319368248 0.419581999999999
1969.43791649003 0.816737201265466 0.414878999999999
1956.75638826889 0.818816620076876 0.388772499999999
1930.94052876751 0.823532719547255 0.352882499999998
1919.54934566694 0.821742854611129 0.357096499999998
1895.10856242535 0.823710392154944 0.336408499999999
1858.90232060916 0.826574668289182 0.308030999999998
1846.27891684561 0.827401080051773 0.307934499999999
1800.5024403985 0.830854994817889 0.278799999999999
1786.4256598305 0.831931935169215 0.274580999999998
1764.92475982447 0.830487935103037 0.273728999999999
1763.39980169001 0.830945653215584 0.272950499999998
1762.35048122416 0.832919971545016 0.256839499999998
1752.46424936067 0.833617613225629 0.249223999999998
1718.76003984174 0.837009432011049 0.218764499999998
1692.05162135052 0.841262659618256 0.186832999999998
1679.35139256345 0.841089022407013 0.180543999999998
1681.74986934168 0.838695612045797 0.188775999999998
1661.93598965238 0.839475527986023 0.181619999999998
1637.06157380009 0.842200473311128 0.156193999999998
1628.5181603535 0.842224654189202 0.153432999999998
1600.39241910146 0.843179768984233 0.139618499999998
1600.64359434899 0.841632429607866 0.146999999999998
1591.24753838013 0.84159026046042 0.143294999999999
1585.8839776436 0.838363532816374 0.158948999999997
1560.44017312745 0.839073852870274 0.147010999999998
1551.5616655233 0.839220855910643 0.146087999999997
1551.33432876536 0.83722493210099 0.155264999999998
1543.84401797454 0.834592129068468 0.166267499999998
1541.53572963535 0.834450448302197 0.157134499999998
1533.65965922994 0.832934870429559 0.162576499999998
1525.48208474847 0.834789164628869 0.147905999999998
1505.63756795974 0.836101205147772 0.131257999999999
1480.06130809881 0.836922874887248 0.119128999999998
1456.43932750698 0.836674087761589 0.110670499999998
1470.84385173743 0.832634817047426 0.135917499999997
1467.20923108685 0.831227611017202 0.137766499999998
1454.69505887285 0.82863710465665 0.154372999999998
1461.47545614669 0.827520571426653 0.156195499999998
1435.15328815126 0.828615796486591 0.142396499999998
1425.16044774661 0.827757065944081 0.141483999999998
1397.61295153148 0.828583248185538 0.126608999999999
1385.65367204817 0.82764540654292 0.129409499999998
1377.31606385578 0.825830815940618 0.131248499999998
1382.80241620979 0.825131439531199 0.135896999999998
1381.15421204081 0.82365916641685 0.144213499999997
1372.40241116995 0.822703558605135 0.144200499999998
1366.77712143113 0.822924030016392 0.138625499999999
1356.93708663411 0.822851179019395 0.132164999999998
1351.54653992427 0.819909044333023 0.146041499999997
1363.24193908593 0.817899604885447 0.158907499999998
1349.95890898922 0.81683236737548 0.162550499999997
1333.33352326134 0.816907161029622 0.152432999999999
1325.04002948087 0.815597232748434 0.150623999999999
1320.02062553409 0.814516972879894 0.150631499999998
1279.42551540394 0.815482489869396 0.130307499999999
1261.71095007081 0.815943356094599 0.120040499999998
1251.09609022789 0.814536194134529 0.120975999999999
1256.81173024029 0.814313988599019 0.117237499999999
1262.13001368111 0.811872585875954 0.128448499999998
1254.59382934987 0.80985015314041 0.135875999999998
1229.21817350693 0.808947181342472 0.127506999999998
1223.71228131221 0.806729456344825 0.136790499999998
1225.65005832406 0.805803546079029 0.140504999999998
1236.70451488468 0.803327153387238 0.152484999999998
1223.84278678473 0.801242733288512 0.157123499999998
1239.23212666157 0.798543837520349 0.176235999999998
1227.29100225092 0.796083147642319 0.187068499999999
1259.64133862915 0.7931109810559 0.206712499999998
1249.5613605901 0.79127253863572 0.215605999999998
1241.33113746312 0.791034429136593 0.212073499999998
1231.54522455359 0.79073233051365 0.206717499999998
1214.32103990637 0.789907709832902 0.208489499999998
1223.13447226927 0.787888823341138 0.216479999999998
1213.14294634208 0.785794433197305 0.222607499999998
1202.48838180815 0.785889635386824 0.208437999999999
1201.85491419961 0.783985442978451 0.213740499999998
1209.04235160396 0.78051097620316 0.240026999999997
1198.90512717132 0.780275191269683 0.230453999999998
1209.88884836625 0.77835357755725 0.235740999999998
1179.93290383743 0.778494408603482 0.219030999999999
1194.89781843126 0.776259743544253 0.231285999999999
1194.16679747139 0.775205834636564 0.224318999999998
1184.89845110935 0.775703461832647 0.210209499999999
1160.91859032488 0.77424041431838 0.211053999999999
1137.45997286807 0.772323759075303 0.209299499999998
1122.8709762852 0.770941172905706 0.210213499999998
1121.5381941251 0.768168843214219 0.218138999999998
1123.92679699879 0.766781479930557 0.224267999999998
1128.28321713605 0.76559010437837 0.216466499999998
1090.22397842737 0.767014119809266 0.189766499999999
1079.55726980297 0.76577371045443 0.189758999999999
1043.43677174739 0.765418294727209 0.172607999999998
1036.44280537774 0.763470678770724 0.168034499999998
1034.92366784776 0.761062018737791 0.177134499999998
1026.98839308689 0.758162263399083 0.187019999999999
1006.01566801709 0.757189327327872 0.187043499999997
1000.79189375212 0.75650400635808 0.183428499999998
991.413067555852 0.755539013972497 0.179813499999998
973.602894112476 0.755353234261029 0.169881499999999
990.798751450718 0.753093287421057 0.180784499999998
975.701022160408 0.751187303577205 0.182539999999998
989.193782234264 0.748514259913872 0.205766999999998
982.538228625713 0.747341294369746 0.203075999999998
980.269455532668 0.744569631286816 0.206647499999999
984.768812905366 0.742223348331453 0.221612499999998
977.668062770976 0.740490234637028 0.218154999999998
999.326135909662 0.737751229911918 0.237488499999998
986.21164979037 0.737245581292208 0.222677499999998
962.178505409874 0.736042312465544 0.217403999999998
942.387540594801 0.734478182137991 0.213859499999998
926.023708536616 0.733604947981465 0.204964499999999
935.936558378214 0.73236324566541 0.204099999999998
911.146105226688 0.731175509920988 0.198720999999999
943.35889764231 0.72769785953405 0.218212499999998
932.506043245017 0.726699998028856 0.208477999999998
918.019351932307 0.724787812116229 0.211968999999998
904.937498124916 0.7234222970575 0.213729499999998
902.998350019042 0.721596856941758 0.225188999999999
915.513860437662 0.719180686291818 0.237413499999999
935.121328803152 0.717027593204205 0.260675999999998
945.51064992992 0.715422408393132 0.265838999999999
957.377188163218 0.713235286339717 0.265869999999998
945.093810706401 0.71163029813686 0.258170499999998
937.252587295485 0.709945787400806 0.252079999999999
933.724619680694 0.707950806283504 0.261615999999999
933.851182784949 0.706943174142887 0.253884499999999
938.802686581657 0.705273533366332 0.253045499999998
910.287909676398 0.703936555294238 0.229610999999999
886.43948790474 0.701187063338458 0.219913999999998
890.914532018255 0.699358573240412 0.230473499999999
876.448348752205 0.698303205495412 0.225983999999999
869.304048920169 0.697181866971387 0.222469499999998
884.566182208074 0.695119138772482 0.234693499999998
860.84233050036 0.693084579152059 0.231276499999998
875.269726504426 0.689986989020128 0.258125999999999
862.953037820973 0.688655163567365 0.257317999999998
898.625623205185 0.687204061236376 0.287882499999998
899.782985598493 0.68530468854102 0.283663999999999
897.626347031694 0.683048048346124 0.292870499999998
906.74934605658 0.681000882185219 0.317644999999998
909.272975436276 0.680088383545761 0.318325499999999
928.374731961649 0.679213516361478 0.321498499999998
950.325493971703 0.678777051220882 0.349707499999998
981.331107593472 0.676475071439398 0.374147499999999
1009.58355838453 0.675599697407041 0.394206999999999
1040.21226867462 0.673829301468147 0.428355499999999
1065.10481597969 0.672432147204711 0.450356499999999
1062.98379760586 0.672655718656684 0.456042499999999
1074.72379869969 0.671162508160129 0.463947499999999
1062.77320633901 0.669800316302469 0.451823999999999
1089.06622299601 0.66893111479364 0.474891999999999
1096.82496435124 0.669037489285885 0.489602499999998
1074.85144394892 0.667203853978272 0.480076999999998
1080.89846491197 0.6667811671086 0.490596499999999
1122.84098801674 0.666226125389586 0.511745499999999
1129.90949111378 0.665807639100962 0.527800999999999
1134.7048938847 0.665828387081196 0.536668999999999
1134.48042066852 0.665454069280872 0.541774499999999
1197.20321872747 0.663395962435341 0.558643999999999
1196.06855651493 0.661783399430323 0.565883999999999
1188.35823478534 0.6590854717367 0.561882499999999
1230.430146577 0.66070898438186 0.584556499999999
1271.16156024041 0.660816667381071 0.616888999999999
1306.02573462439 0.660485980444331 0.623710499999999
1322.09282696877 0.661405390398478 0.640045499999999
1370.7909997916 0.663977988940831 0.668285999999999
1337.37518869727 0.662886699268949 0.665540499999999
1388.34001062583 0.663617875641105 0.690677499999999
1426.2921679327 0.666209754885049 0.72045
1547.8422281898 0.668382698896004 0.759278
1578.80019285775 0.670286638835185 0.781356
1617.30742750081 0.673424395049307 0.804432
1674.68797112103 0.676591004492325 0.829109
1756.99052220977 0.678137075385252 0.8491115
1753.63694166593 0.679742864567839 0.861787
1843.22546671432 0.682068935711342 0.8841955
1932.30142244341 0.68787177600516 0.9040735
2047.13675051198 0.692469936310723 0.918528
2014.92701595486 0.693272836332493 0.917291
2084.09354468749 0.696693346025183 0.931215
2094.81455947392 0.699017862055444 0.936009
2138.66360204872 0.702151619182669 0.940115
2168.09758277039 0.703452392722089 0.942641
2169.92684460201 0.705998914373114 0.9419045
2170.11657088454 0.709443800625604 0.9440115
2213.87906384512 0.710725249955376 0.9517175
2198.6950139746 0.710614607363302 0.95198
2205.49144531374 0.712181758930115 0.9522355
2223.65336508047 0.715278041876924 0.95434
2249.37138051652 0.718194803696825 0.955951
2303.52677887011 0.720788743945117 0.9574295
2319.20307296563 0.721734857912866 0.956619
2314.34688216211 0.722982403964418 0.953459
2316.84096670442 0.722937979778454 0.951427
2354.46777681045 0.725137168828916 0.9517855
2379.48877264366 0.727290425509934 0.950269
2373.26513507739 0.7271153654163 0.95164
2353.90428303756 0.726878038791682 0.9537905
2355.73246612842 0.728182263131199 0.9530415
2406.77649751852 0.729412159863802 0.9522855
2351.73757269826 0.732288545469631 0.9433235
2354.36554963917 0.735891713165467 0.937087
2389.50169440583 0.735388221239923 0.942692
2352.20060820079 0.736473689141173 0.9376015
2358.09928839297 0.737928166027025 0.932359
2333.97661501799 0.738402955415024 0.929431
2323.84457912651 0.738050290858038 0.931194
2331.69865388843 0.737612340989558 0.9309725
2366.47788226847 0.738756185963838 0.931212
2340.65532215396 0.74098090451078 0.922267
2370.3878338799 0.742550604520851 0.917262
2353.90602824183 0.743708004572744 0.9124405
2369.1275849396 0.745522805389395 0.9052415
2346.47548846559 0.745433943191922 0.9069405
2320.17235891641 0.744948357762532 0.903757
2304.78708489364 0.745027507445882 0.9031295
2322.55335061158 0.745334070523111 0.901631
2315.75035059361 0.747338207503671 0.89143
2330.48977908997 0.749521917040699 0.8859205
2294.47479738512 0.751171401151867 0.8792525
2271.33405748013 0.753718154907178 0.867871
2257.91692476697 0.753714452531704 0.8683745
2271.46087803084 0.752631181087141 0.872648
2262.50169615877 0.752350134651364 0.876105
2237.37756522785 0.751920932355529 0.8769285
2215.19761912913 0.754120053814939 0.8704885
2218.3580341048 0.755657692870133 0.8706565
2178.66193759088 0.756447471569771 0.861646
2144.89927710223 0.759064798210977 0.843525
2131.30866524714 0.761225002184048 0.8264665
2118.60703302582 0.761333413420662 0.825553
2096.54336939895 0.762914000690128 0.814076
2103.85531684594 0.765035356213897 0.79993
2089.07291635895 0.76584577614095 0.792725
2062.5251772227 0.76874308789787 0.775684
2044.75159373931 0.770794922193997 0.764079
2014.72538378702 0.773499386276224 0.7444245
2022.84848783078 0.774579233849819 0.73679
2020.0780793614 0.774911934760125 0.7361425
2026.9212796988 0.775546267594464 0.7238515
2032.69203673581 0.775363428573405 0.7298535
2002.68522145259 0.776881920182612 0.7206765
1991.93279520379 0.778683952212315 0.703990999999999
1970.5403804321 0.779576993504711 0.694272999999999
1922.94883446878 0.784271435834519 0.660190999999999
1924.51081442553 0.787287190918224 0.6325485
1917.10364976592 0.790443712028941 0.611168499999999
1894.49756395659 0.793178932605435 0.587136499999999
1872.86986173413 0.797688520521589 0.557928999999999
1877.03296963362 0.797379315596095 0.548802499999999
1857.47694738684 0.800531762331511 0.523360999999999
1834.50906768611 0.801430935823656 0.514984999999999
1824.55304624839 0.804416247445593 0.490943499999999
1828.85117843192 0.804843493775031 0.486151499999999
1829.31861417023 0.803673939653887 0.491088999999999
1801.34188270036 0.807028616418192 0.458077499999999
1804.03545054857 0.807264921395552 0.454526499999999
1786.75194683433 0.809167653858323 0.440405999999999
1762.90694397503 0.813544705290363 0.405405499999999
1746.53854267569 0.81271816767707 0.404747499999998
1746.03421611496 0.815272950989596 0.377761499999999
1726.00058297292 0.818806927898683 0.346700999999999
1713.28308032995 0.819217391496291 0.341788499999999
1690.36624696745 0.820673329111483 0.326581499999999
1664.92367375088 0.823419496425249 0.298230499999999
1648.2740286515 0.825394037202195 0.276664999999998
1652.29689096533 0.823992635720579 0.280125499999998
1642.83217824926 0.823936334415266 0.275817999999998
1611.95365766527 0.825609303692471 0.253688999999999
1595.06732671421 0.828652023301042 0.225013999999998
1593.35026552574 0.827870724652417 0.227628999999998
1586.2302377829 0.828412831270318 0.220554499999998
1569.7579566843 0.829937302095004 0.205556499999998
1555.66863633354 0.829477019072602 0.202982499999998
1546.12166326013 0.828161345320207 0.204787999999999
1529.83403226822 0.829757366672661 0.187908999999999
1522.41398721655 0.829933860405809 0.184255999999999
1508.79954386848 0.82940358069422 0.181631999999998
1508.05801601746 0.827763250121323 0.184392999999998
1471.80442159408 0.827674883555695 0.176282999999997
1436.50685813075 0.829367447692871 0.157140999999998
1424.07859265904 0.829330890918442 0.147027499999998
1414.44904906606 0.828720576972794 0.147956499999998
1418.86961038455 0.826219250512648 0.160786499999998
1418.12371659922 0.825097116707264 0.165351999999997
1414.966164197 0.825473197206836 0.157113499999998
1400.37873941687 0.825886675393794 0.142408499999998
1391.71773631677 0.824682791266813 0.147018499999998
1379.07524718823 0.824333127576098 0.143321999999998
1364.60068822757 0.8228155004673 0.151590499999998
1332.85735900457 0.823898278385295 0.129399499999998
1331.64145604444 0.821523297233004 0.136849499999998
1306.28889384945 0.820902341652754 0.130342999999998
1312.00136914875 0.817884388326214 0.147915499999998
1317.47908659002 0.816374510620967 0.152514999999998
1303.35161539555 0.815623437598068 0.147881999999998
1280.58482962845 0.818664344665907 0.117212999999998
1268.71458680084 0.818928179608572 0.110623499999998
1269.75349526384 0.817204686731355 0.115283499999998
1270.70164670176 0.814462601840932 0.132994999999998
1271.24310597352 0.812759184628292 0.135812999999998
1271.06316189291 0.81019322364463 0.147855499999997
1258.34794225035 0.808045804481525 0.156134999999998
1240.20813221692 0.80762936946169 0.146993999999998
1236.12698633074 0.806694253652429 0.144195499999998
1203.33926873862 0.808491419506674 0.125588999999998
1184.84280859756 0.808630081425367 0.113445499999998
1191.43209443647 0.807385764760728 0.116291999999997
1177.35121098238 0.806273903911735 0.116288999999998
1167.29695830974 0.804501964911905 0.118163999999998
1168.66704025576 0.802774401559766 0.119122499999999
1153.44100706428 0.801946012649884 0.117253499999998
1154.66659033051 0.799137753830771 0.131265499999997
1170.83002952317 0.796323707155294 0.147897999999999
1176.27996836296 0.79448633767892 0.151586499999998
1154.75072973651 0.794972245452495 0.139597499999998
1175.27611710507 0.791488513105172 0.162573999999998
1192.682612359 0.788156731289869 0.181674499999998
1191.49908409599 0.785292456765519 0.191560499999998
1186.23514876132 0.784673717981158 0.193294999999999
1189.28916476113 0.781510079169499 0.216414999999998
1176.51766045898 0.780743994599428 0.219023999999999
1157.46616731694 0.779692823637308 0.212836999999999
1142.72505332408 0.779661899200833 0.202155499999999
1133.65461558523 0.77886503115431 0.193221999999998
1116.73485285194 0.77785893147466 0.190527499999998
1117.17285520849 0.774664056722822 0.203094999999998
1101.85752463011 0.77494048473194 0.183438999999999
1097.62406654323 0.773572146964283 0.181604499999999
1099.432386458 0.773267522496978 0.172496999999998
1076.41552525365 0.771840320923556 0.168911999999998
1061.33241291576 0.771663988849034 0.155228499999998
1067.93265191958 0.76967193167949 0.163478499999998
1054.31947286112 0.768045958637871 0.166220999999998
1060.5525279941 0.764808991806416 0.178923999999998
1026.44319140458 0.764465935832063 0.168048499999998
1025.99767148836 0.763522020016507 0.166220499999998
1020.46955133894 0.761325686545708 0.172597499999998
1030.44106595085 0.75897354149919 0.180774499999998
1014.97737054302 0.757266045337064 0.181681499999997
984.159714190026 0.756555604749198 0.168105999999999
993.170820945225 0.755816971893963 0.167156999999998
980.660357825945 0.754120909042343 0.163465499999998
1000.8479257223 0.752609967563717 0.174273499999998
1020.85860450792 0.749167503852002 0.187888499999998
1011.17320066115 0.747073879841437 0.199558499999998
1010.77760043234 0.745907630775765 0.204928999999998
1020.2164614649 0.743592742177981 0.213825999999998
1031.38364889197 0.741400937346986 0.230546499999998
1030.3176159693 0.7399237602895 0.235786499999998
1034.79715865929 0.737469049249309 0.247079499999998
1010.69859891309 0.735585499219608 0.236634499999999
1014.57350145145 0.733522750283079 0.240984999999998
977.589042390812 0.732316743871249 0.222623499999999
958.753938504179 0.732345819581574 0.212005999999999
950.769095602583 0.731299184063813 0.207542999999999
952.772036108354 0.728947916712572 0.223473499999998
962.344073048754 0.727134856377653 0.233990499999998
944.977324317448 0.725589541736939 0.224354999999998
921.580141887289 0.724523234324605 0.210209999999998
905.763842196137 0.722839843604122 0.211084499999998
919.702927699952 0.720577971906221 0.230440499999997
943.101752660422 0.717605617737489 0.250408999999998
918.006355851733 0.716890607600109 0.234738999999999
900.296643777607 0.716915779631235 0.214565499999998
891.120821115496 0.714156847841541 0.225181999999998
905.216481894866 0.711369769815941 0.248651999999999
894.91657906906 0.7092938668281 0.246095499999998
917.827706834587 0.707275862723415 0.255596499999998
922.761003918762 0.704612716717508 0.265972999999998
941.532510995651 0.703372915969462 0.282921999999998
936.703585350832 0.702069468776849 0.277010499999999
961.660571074574 0.700087943114653 0.290385499999998
999.950983497676 0.698014339072621 0.314437999999998
987.608544038529 0.695944199215881 0.320092999999999
1029.02585575445 0.695139857773575 0.334723499999999
1052.4198473462 0.693861831718056 0.357221999999998
1048.0130226293 0.692602054896895 0.360213499999999
1062.5159698809 0.691370225535819 0.373607499999999
1112.25274873453 0.689504829111398 0.389277499999999
1094.37720444066 0.687586652468397 0.387795999999998
1112.42309237223 0.685902089162487 0.406925999999999
1132.43527956428 0.685116022766751 0.426074999999999
1173.16811489374 0.683650943047788 0.462212499999999
1185.37418859994 0.682433880352901 0.474382999999999
1221.13859181101 0.680941443033696 0.490085999999999
1289.27501355296 0.679835574254857 0.534783999999999
1249.7590299514 0.67788190883849 0.519761999999999
1261.99807238322 0.677268150186205 0.527979499999998
1295.77725878583 0.676714505214149 0.537546499999999
1296.03029710408 0.676034346921939 0.539087499999999
1236.31380534437 0.674187879669802 0.516944999999999
1273.35968288256 0.67411470154253 0.547341999999999
1265.52627296105 0.674034167349167 0.548324999999999
1346.84343199725 0.672980936930511 0.583960499999999
1356.17890374903 0.672166239561619 0.594440499999999
1403.818907662 0.671934676475911 0.613150499999999
1429.03610147657 0.672666104020339 0.630525499999999
1479.80457605802 0.674261212336153 0.677153499999999
1489.79641401175 0.675271154887588 0.692604499999999
1554.85086314768 0.676825475643291 0.724380999999999
1566.57935040995 0.677638135896194 0.742728
1603.6408792671 0.678307882173608 0.7662595
1649.59373261298 0.679072652456519 0.7795215
1686.14895879017 0.680888332391934 0.7954545
1710.82975641175 0.68214554121828 0.817405
1765.88266420666 0.6859135092052 0.8429345
1822.954347239 0.690049037597619 0.8619295
1865.12778587325 0.691167361270219 0.8695785
1861.90330894282 0.69416509180232 0.882904
1895.30789969886 0.696404666949422 0.8913495
1968.83896335417 0.699057615675065 0.9075975
1975.62705248393 0.699736212745859 0.916995
2038.36397760653 0.702929452742473 0.925184
2043.40918235176 0.703650733539161 0.9280215
2049.36209435321 0.706247646255515 0.932339
2091.79913213519 0.707731172109928 0.9364935
2094.49902401208 0.708370143569573 0.9385425
2147.88245419728 0.71197235926493 0.943257
2166.83347253436 0.714054328956823 0.944733
2231.97306504704 0.713613805827815 0.943817
2278.9379318286 0.713914728789052 0.943802
2346.33426587909 0.717348361856879 0.950744
2401.95824075824 0.721257661624949 0.951372
2396.50708934652 0.722203404863021 0.9507415
2442.80962869781 0.724097432546105 0.9502885
2453.88785517809 0.726475546214564 0.9519295
2445.61221036929 0.727125914078687 0.951388
2477.93114474693 0.72777060466516 0.9520185
2491.96803410864 0.728085457724451 0.9565735
2493.95708939378 0.726938551624664 0.9565025
2485.41041936709 0.727917842569574 0.95597
2472.42790610638 0.729607752397096 0.955432
2464.68448118254 0.731577675027859 0.9559125
2463.1001585467 0.73146166636279 0.958469
2504.62262392633 0.732338683230297 0.956147
2518.73490620693 0.734733190071186 0.9548745
2521.35323234433 0.736091443424476 0.9565885
2512.24555196375 0.736733684518165 0.956587
2547.29121825585 0.737249025669937 0.958548
2562.03255157868 0.737676376460543 0.956805
2568.07404396328 0.737926186368231 0.955443
2553.49270883702 0.738891618802756 0.953285
2554.41429623231 0.739213565680824 0.949809
2548.98917193487 0.739378380278096 0.949664
2552.60455026426 0.741035816088281 0.9473115
2568.36150286074 0.741425146005751 0.9463985
2559.3979931628 0.741068289285443 0.94605
2530.90065116884 0.740055682744078 0.9494395
2506.60739458299 0.740993446311934 0.945281
2482.16697000885 0.739893003709806 0.943353
2488.5163189796 0.739161345803998 0.9423685
2479.8851338794 0.741055792533115 0.938312
2481.11351376071 0.742334762298663 0.933354
2487.16477987168 0.744171402237067 0.9276705
2493.48701712594 0.74574125363113 0.924876
2514.14701010822 0.745496656806232 0.925673
2498.26475799824 0.745722674608412 0.9241615
2495.97035165833 0.7447837645534 0.926638
2522.75069063588 0.74534433037363 0.9186345
2553.25442992065 0.74605804945548 0.9150305
2555.34126238287 0.747460733170724 0.908831
2553.85638250666 0.747202500001968 0.912716
2555.49146443455 0.747564176608288 0.9119575
2530.45877739694 0.748658602686164 0.9091535
2514.87396091414 0.749729398816401 0.902506
2491.9463634617 0.751065808525382 0.8973635
2497.07293838015 0.752049394590434 0.892388
2503.03861721848 0.750849522557328 0.897674
2507.66643898921 0.753440566648341 0.889496
2500.66917904029 0.754657844768978 0.8800365
2514.24663204375 0.754320524339135 0.8801535
2505.09829089954 0.755681753651118 0.8725715
2502.31535851267 0.756779939183194 0.8642755
2490.49573560847 0.758188700707281 0.8557435
2446.02918945203 0.758927108424789 0.8513005
2460.85998221587 0.760079485654004 0.841658
2461.7888395897 0.763674392352363 0.825214
2461.79184050771 0.766281651572369 0.808914
2480.67453438793 0.766639221127188 0.8081775
2498.16668786441 0.767250054163124 0.802593
2506.91737139197 0.770053668149989 0.7871915
2488.86421662722 0.774538416563525 0.7523055
2483.84647173212 0.77622940547351 0.737683499999999
2509.16077809897 0.780585005579794 0.7107425
2514.69986127104 0.785029992353649 0.689689999999999
2490.07408008475 0.786681885601863 0.675765499999999
2497.09266245282 0.794015223291298 0.629468499999999
2470.88463862611 0.797694831374753 0.604247999999999
2477.18510008211 0.801612683644338 0.578439999999999
2472.30927238092 0.803404892002203 0.568671499999999
2464.3835472368 0.803793858364379 0.566529499999999
2472.84124426916 0.809917285350199 0.527465999999999
2455.07746733353 0.812397049125033 0.504581999999999
2455.66070734685 0.815304182116712 0.487697999999999
2461.21540260031 0.820887949323554 0.451431999999999
2446.08995564578 0.828517242811147 0.400258999999999
2440.95719417267 0.831711516767244 0.374891499999999
2424.49113597428 0.838289489750684 0.330011499999999
2414.5103904563 0.842895989975439 0.307807999999999
2405.82932778141 0.848767271101637 0.272892499999998
2382.37787869224 0.851237250735455 0.253271999999998
2380.61895895888 0.855097215936723 0.227513999999999
2361.31524461095 0.859028465790117 0.200229999999998
2343.99179817725 0.857619636624542 0.205675999999998
2331.32841149412 0.861767858224492 0.180630499999998
2325.00957737024 0.861889470091768 0.179797499999998
2311.10037775108 0.862349795233077 0.175314999999998
2294.49754158042 0.863752747094512 0.167161999999997
2274.18746029137 0.862061139367905 0.175342999999998
2270.34094147925 0.865193226851455 0.151603999999999
2262.20291060477 0.866712908897957 0.139609999999997
2247.65796307829 0.86867183002069 0.123801999999998
2254.74341521126 0.865181080505014 0.147948499999998
2236.96150253865 0.867085510537025 0.135928999999998
2228.88848854214 0.864190224249174 0.152543499999998
2222.02727600773 0.863627162162642 0.155289999999998
2219.71199958709 0.86475179838646 0.147005499999997
2204.72549105372 0.865809604723448 0.137745999999998
2188.94662702894 0.866205668813115 0.134958499999999
2189.73097402169 0.865945108611541 0.133118999999998
2158.72038297773 0.866543215325518 0.130325999999998
2147.43061235423 0.865648863842315 0.134975999999997
2120.04738981892 0.865572419326102 0.130350999999998
2105.56386388056 0.864761323816609 0.131292499999998
2087.02605132104 0.86499310843844 0.132221499999998
2072.52606784467 0.867303307185665 0.119132499999999
2066.45518485781 0.865210454459205 0.130313999999998
2056.52174476996 0.865044377952648 0.125650499999998
2047.74865615171 0.864089965751475 0.131245499999998
2029.22902759133 0.864028667747523 0.130292999999998
2021.22937654341 0.863601579194182 0.131224499999999
2011.52223056563 0.86383051276191 0.127512499999998
1987.52795213076 0.864304512620686 0.120989999999997
1973.44386801098 0.863492402567504 0.121005999999998
1964.63719532645 0.864648123713558 0.110666999999998
1962.85029338714 0.862441632867535 0.125634499999998
1950.87098935013 0.862186179305109 0.122877499999998
1947.97988544482 0.858976349029133 0.137771499999997
1921.27448219117 0.860341086048928 0.124732999999998
1909.18381527427 0.861665093142201 0.115375999999999
1900.37903088891 0.860362420295909 0.121941999999998
1890.97390517541 0.861634583870827 0.113483999999998
1870.73406469009 0.861829634329866 0.111612499999997
1856.63107008771 0.860673261524821 0.112543999999998
1841.33826267704 0.861800109825204 0.103104999999998
1811.37653047918 0.859945275487266 0.107841999999998
1806.01678107756 0.858624905782286 0.112543499999998
1798.32890784244 0.857572401040017 0.114417499999998
1790.86330985894 0.858671591847809 0.110647499999998
1784.84791836127 0.857499787112778 0.120973999999998
1770.19990215864 0.857511819780314 0.117244499999998
1756.44095429496 0.856408108942108 0.120056499999998
1747.68487625246 0.858240545893476 0.105946499999999
1748.56274789933 0.85569710543068 0.116306999999997
1726.05624049794 0.856329350227935 0.106898499999999
1722.96916412674 0.856016785405251 0.105955999999998
1691.67763530061 0.856200900751216 0.099324999999998
1679.89735085534 0.853792551054162 0.108775499999998
1676.3440287121 0.854811476631837 0.0993354999999976
1663.74725945388 0.856092702971782 0.0869554999999985
1644.53210263282 0.855028742757074 0.0917179999999982
1650.14713373681 0.855252573302184 0.088868499999998
1634.28806282348 0.854127100592761 0.0926769999999982
1618.37480021587 0.85499793890939 0.0821844999999982
1611.5231028424 0.851138335601788 0.101222999999998
1591.07747683782 0.849573606668597 0.105906999999998
1583.24983787078 0.848928989619042 0.104022999999998
1578.86055397387 0.846740217999067 0.119073499999998
1568.52820790952 0.846602488585103 0.119959999999999
1561.02680612016 0.844780466752785 0.125604499999998
1542.44324391707 0.846164496971363 0.111575999999998
1538.95486861784 0.84236461974366 0.134943999999998
1536.26823874143 0.841620895357821 0.142305499999998
1527.37578374196 0.842142378585429 0.130240999999999
1515.80490706942 0.841206771234071 0.131207999999998
1504.67126811829 0.840586534098373 0.133084499999998
1492.74965410528 0.83947146316999 0.130280999999999
1484.78562437636 0.838107372806896 0.135845999999998
1479.87830323116 0.838619242110805 0.130277499999998
1466.32044809187 0.838013638012006 0.130293999999998
1466.40284037117 0.835800250947737 0.138660999999998
1456.1511196229 0.835266714168388 0.137735499999997
1446.64451163573 0.834678629959541 0.135862999999999
1430.95375445776 0.835159261051597 0.126581999999998
1413.66650483375 0.83479776846277 0.122849499999998
1399.76112248209 0.835209766940643 0.114402499999999
1377.66893786284 0.833635983546813 0.114392999999998
1374.23357592327 0.833560544119388 0.108739999999998
1367.39322533299 0.831641807387163 0.113458499999998
1365.17531464507 0.829506684917153 0.123748999999998
1356.75677957013 0.829123509542795 0.118149999999999
1349.36683164557 0.828445857613757 0.117250999999998
1342.91742690811 0.828494858929781 0.110657999999998
1338.13444617117 0.826714708433835 0.117224499999999
1325.28746279846 0.826286414471963 0.112505499999999
1319.60167761671 0.824239338562507 0.120966999999997
1325.26736329166 0.82140223343931 0.134972499999998
1334.64209827399 0.818814988053688 0.146073499999998
1315.61217008464 0.81901781578789 0.138647499999998
1315.7422213695 0.816867972853363 0.147881499999998
1299.74505923158 0.814844915339406 0.154343999999998
1312.12258646634 0.809849592330713 0.183458499999997
1312.35954957111 0.808356693973699 0.193341499999998
1287.85943601563 0.811091111002442 0.160750499999998
1282.62802689062 0.81220556192277 0.149734499999999
1261.3496396736 0.810050866741923 0.151575499999997
1244.60165583935 0.810046034006047 0.141442999999998
1220.03131553881 0.809740656654862 0.131224499999999
1217.51432277003 0.808578510227425 0.137699999999998
1219.93818151841 0.808558087698345 0.131191499999998
1211.4801317129 0.807629868584152 0.129346999999998
1205.41269536713 0.80650729955795 0.129389999999998
1188.88005639013 0.805442214087068 0.123773499999999
1201.55430477267 0.802769582634459 0.135877499999998
1198.43585177195 0.800732709142782 0.140490499999998
1168.17166277042 0.798713168062337 0.139600999999999
1184.9790319978 0.796687132998911 0.152523999999998
1186.8046130277 0.795655010224698 0.156199499999998
1188.18562252733 0.793090096839858 0.165327499999999
1182.5801940333 0.7915018483982 0.171677499999999
1191.63266649611 0.789815972758192 0.180731499999998
1178.48658572306 0.787491511521255 0.190654499999997
1183.47674556783 0.786377927869444 0.192482999999998
1176.81054535951 0.784676985907838 0.191609499999998
1163.22664124839 0.781791756145508 0.205891499999998
1184.93288286828 0.779209848477773 0.223555999999998
1196.94502933554 0.775249045937178 0.246226499999997
1182.24690972619 0.77476620401226 0.247050499999999
1160.1715496655 0.774708977767331 0.241831999999999
1141.25939731332 0.775471293046534 0.214709999999998
1150.00879307567 0.772879304599046 0.223523499999998
1160.70621191525 0.770167409259632 0.240103999999998
1191.60105003971 0.766930505391671 0.266803999999997
1158.07656950778 0.765240345625345 0.265968499999998
1135.96778052891 0.766136159900482 0.246135499999998
1141.13045100406 0.763542394529108 0.256433499999999
1138.87617738354 0.762969956885074 0.249513499999999
1122.63015416767 0.762560634892757 0.235663499999999
1116.82806271167 0.762907686958834 0.220785499999998
1161.44445834972 0.759725941048092 0.246890499999998
1125.44055373801 0.759504287260035 0.224247499999999
1067.81823248744 0.76068840615533 0.187912499999998
1068.20285955278 0.758999679583225 0.189645499999999
1049.07933818417 0.757757287969221 0.190569499999999
1023.21055242135 0.757494515145776 0.177112999999998
1004.94097984119 0.75642146899352 0.169796499999998
980.888767566736 0.754440864351338 0.168967499999997
1007.73376644167 0.750246342598324 0.201343499999998
999.603440214005 0.749737263849727 0.194206499999998
992.969026492072 0.748859837652795 0.196035999999998
1002.42622394874 0.746567247363575 0.206686499999998
972.204391722581 0.745440167819667 0.188845999999999
943.650803117077 0.744476173617248 0.184313499999998
944.627500716408 0.742627618232712 0.179716499999998
968.519183645371 0.740570750235535 0.194114499999998
960.99655302612 0.737798393708478 0.198647999999999
956.440495764441 0.736897203412186 0.192354999999998
954.39326895413 0.736111771598476 0.186932499999997
935.235580876268 0.734912393800716 0.181567499999998
920.499520409238 0.732993444732731 0.180755999999998
899.981948904268 0.731335241720322 0.172521499999998
896.764509199195 0.729115564786256 0.178850999999999
911.602306743611 0.725764640736241 0.196789999999998
941.893039294016 0.722982206286177 0.213708499999998
916.338149227328 0.721122363838658 0.211037999999999
916.668841049511 0.721015523756855 0.204855999999997
911.680329568129 0.71855738030859 0.201344999999998
905.140099504684 0.718318468193709 0.188827999999998
943.573207525972 0.715213851015349 0.224336499999998
912.381408679569 0.714264270298767 0.207562999999999
907.95039567381 0.71261883136959 0.205801499999998
908.342045150112 0.711372383198388 0.217263999999998
918.858324546695 0.708878742961358 0.239967999999999
926.566828597668 0.706537862066099 0.246914999999999
911.443087855246 0.705005998971051 0.239082499999999
952.245270212507 0.702427641920757 0.269073499999998
926.524631551656 0.70126969144627 0.263237499999998
946.672805236981 0.699346374793875 0.269118499999998
932.570907954865 0.697556968759764 0.266596999999999
944.895862778266 0.694909811954515 0.291196499999998
943.530992110584 0.692675443468822 0.311979999999998
957.976168950731 0.691416511440819 0.334839999999999
1006.02716447722 0.690556998945 0.364386499999998
1015.52490931937 0.689810867167666 0.373117499999998
1015.4723459505 0.688620326051706 0.377130499999998
1012.04079552899 0.687038935590837 0.386600499999999
988.002486893981 0.6859802562042 0.363043499999999
976.677356969504 0.68365365811228 0.343064999999998
988.555459010704 0.682214690718137 0.364748999999999
1013.61963586513 0.679309079333624 0.381261999999998
1021.38985684731 0.678830175291382 0.388108499999998
1074.07453697675 0.677857017952973 0.431642999999999
1073.41017221515 0.676758511555629 0.434676999999999
1080.59098811026 0.675823264547961 0.438298499999999
1108.95418508539 0.675569517545385 0.463710999999999
1138.26297685352 0.674611163867234 0.472158999999999
1137.49995483227 0.674071226448595 0.481486999999999
1111.20668069257 0.672281773116702 0.474149499999999
1099.24829455171 0.670294922986759 0.464098999999998
1131.62950474948 0.668765736034351 0.482121499999999
1140.87821665189 0.667523086803337 0.504191499999999
1186.09197606872 0.668344509418343 0.537055499999999
1157.39735566645 0.667692121438324 0.522151499999999
1174.83465247558 0.667628213700034 0.548930999999999
1211.45861480374 0.668017606492307 0.579560499999999
1196.38529986087 0.666728254966624 0.568574499999999
1193.51167897236 0.666244093848362 0.570459499999999
1224.56809231639 0.665773005794857 0.582415499999999
1258.35278590213 0.665987146783316 0.603205999999999
1296.22619706523 0.666331644013147 0.620651499999999
1364.93358293799 0.66750059332679 0.664616999999999
1441.31709218991 0.669712910042617 0.707055499999999
1533.85291532115 0.673237019964355 0.753206
1616.96195032744 0.67704714412148 0.782177
1672.28978140407 0.677471805187215 0.797869
1688.13829979591 0.679783970016706 0.804726
1752.07541724905 0.681784955530449 0.820181
1781.03921197873 0.683518921430233 0.8345725
1855.93441041502 0.68684629656375 0.862166
1867.78530087297 0.688533925033484 0.8734765
1907.47727016246 0.693764163734894 0.8911665
1982.49064323113 0.696885382674268 0.904779
2007.62689379555 0.699016833906885 0.909719
2063.01013983411 0.70339117584039 0.9216505
2068.0115420394 0.705144331393907 0.931395
2104.83291288689 0.708414601286479 0.9355155
2103.62326318106 0.708294575315628 0.9378695
2155.53407734257 0.708832537495266 0.9406285
2175.62075595374 0.709184944706717 0.9424545
2182.86969927313 0.710879530734832 0.9435445
2268.30316637415 0.715403895756648 0.950533
2285.31185415387 0.716484746850689 0.9564605
2275.11252538432 0.716601490464615 0.9542145
2295.64718447112 0.716756429045045 0.951905
2310.18873140722 0.718317850895355 0.954731
2383.80092381614 0.722809785720754 0.956588
2407.472737377 0.72405993742993 0.9589205
2428.02275088142 0.725658214609651 0.960046
2453.76217169264 0.72676155505704 0.9584015
2466.59255224052 0.729514781780811 0.955827
2488.55632220239 0.731098647575091 0.9520205
2503.55816567515 0.73334361379352 0.9510655
2507.20024419033 0.733390622529962 0.9507885
2511.39479847443 0.734830501829387 0.9533335
2515.99785181967 0.736036500952594 0.9530635
2517.70332216393 0.737085634326828 0.9535655
2490.0399951304 0.737407849996392 0.9533825
2512.73629657218 0.739289081910728 0.9539
2511.07939072644 0.739636148921246 0.950939
2510.67403555995 0.740546332951479 0.9479225
2479.30172576699 0.739789075614662 0.9478655
2511.16194579711 0.739474183225449 0.9495545
2506.79034509843 0.740410525572707 0.9474575
2501.18554215778 0.739562753026434 0.9478545
2488.74771789312 0.740884210882089 0.948234
2469.79596183835 0.740114328458547 0.9476745
2473.62343503205 0.741308206084805 0.9454895
2455.16048328986 0.744329806544115 0.940334
2476.96381480976 0.744410212226156 0.9383525
2458.07672796812 0.745290912030163 0.9348695
2459.30724727591 0.744135251493473 0.9387575
2417.97728056053 0.744293420646918 0.938999
2383.26810544989 0.744875030434357 0.938554
2383.50055920543 0.746872303679358 0.9343625
2391.78118844578 0.748178167391456 0.9298305
2384.04059599804 0.74841955665692 0.9254575
2395.34864308603 0.748775280066428 0.926986
2380.39349533478 0.749113410498713 0.925442
2384.26843712839 0.748634169949019 0.9298385
2396.85973082171 0.74821969591258 0.9312075
2423.44947064202 0.746650487872988 0.9354275
2402.63923816229 0.746726043696464 0.938157
2414.7377137618 0.746444708832636 0.937683
2424.15694131754 0.747519335090643 0.931387
2420.33758365304 0.748567098586543 0.927477
2414.51606793497 0.748637057653326 0.924885
2391.61676858933 0.748948437835933 0.92332
2359.74817488874 0.750254156918486 0.9185735
2372.79345531068 0.752001000352442 0.908634
2362.07425386641 0.751956722269844 0.9073725
2346.64338204135 0.751899521642064 0.905117
2355.58602586073 0.751161700804934 0.904236
2383.32391530596 0.751835417082261 0.901841
2369.24687504191 0.753847501166576 0.8944965
2395.17874385679 0.752285792771956 0.900748
2393.94878562462 0.751760380729556 0.901859
2412.13305501123 0.754396596807809 0.890867
2401.68235325786 0.755067403333678 0.888202
2394.28287420274 0.755352919103406 0.8845295
2365.48313355573 0.756217303916898 0.877394
2348.96887699293 0.757194721804587 0.8663085
2352.20205510026 0.758060233864685 0.861841
2347.88071705417 0.760949329376219 0.8474725
2349.52449934806 0.759602051635135 0.8562035
2353.96691823469 0.761217801084349 0.847608
2345.02860576365 0.763330178787142 0.8324315
2322.71328788105 0.76516383908889 0.825205
2283.53770231421 0.766043342296875 0.8141385
2275.81568790909 0.767035840578252 0.8043875
2271.80109538676 0.768426354765528 0.8020935
2250.54178254325 0.771209006099416 0.787418
2238.55119063661 0.774215244102133 0.766938
2241.53947756749 0.776387777077494 0.750705
2258.24474237923 0.779215435219173 0.728008999999999
2239.07580988494 0.781711375062462 0.712486999999999
2226.97348436142 0.784612767387215 0.693928499999999
2231.42954856818 0.787946176212084 0.670133999999999
2217.49880716399 0.791553776706683 0.642840999999999
2217.92007543746 0.79298765924327 0.632377499999999
2211.80453256121 0.795395767555573 0.619129499999999
2223.09366688069 0.799829660522496 0.585580999999999
2219.18102979458 0.80801838856807 0.529254499999999
2228.45070263414 0.812653788850771 0.496047999999999
2208.14607895359 0.817014446893366 0.465443499999999
2199.90783547136 0.81816152338137 0.455386999999999
2173.62438699476 0.822268109001765 0.427678499999999
2130.44204576784 0.82639571447817 0.392626999999999
2121.08400099217 0.830400360349809 0.363148499999999
2085.8641239023 0.834911988375537 0.333188999999999
2073.44138986969 0.835476624184811 0.322846999999998
2077.22801278547 0.837021929824297 0.306861999999998
2070.00493765168 0.840737472119296 0.278911499999999
2047.34791238039 0.843002844764512 0.262821999999999
2046.33022319839 0.84154083444908 0.265687499999998
2037.13010146864 0.8450339535383 0.240910999999998
2019.12302134087 0.848174586455759 0.219944499999998
1977.12211068932 0.851282524781604 0.199602999999998
1976.12170033092 0.850971249000422 0.199605999999999
1948.56835624039 0.850957176594318 0.187069999999998
1935.55355850946 0.851803974622495 0.182568499999998
1909.52105141039 0.854318311404 0.165313999999999
1892.03673337098 0.856874158008152 0.146035999999999
1875.61089375639 0.855499775915074 0.149714999999998
1875.99511477637 0.856044972715426 0.146014499999998
1870.57740633446 0.854913863091646 0.151437999999998
1851.28673484741 0.85702658695979 0.138576499999999
1842.53584993757 0.857522013124927 0.131173999999999
1821.27143455646 0.85638405147733 0.133979499999998
1811.34261807191 0.856248927250077 0.127460999999998
1801.69074930118 0.85904783605266 0.111569499999999
1796.64596740402 0.857168098915262 0.120988499999998
1776.34881644262 0.857398186803573 0.111619999999998
1763.57019063774 0.858231755924997 0.103128999999998
1752.9400929795 0.858227063668187 0.100273999999999
1747.09853174349 0.85614989107877 0.111587999999998
1736.74679407196 0.856781638716332 0.106848499999998
1725.55851586679 0.855645409576884 0.109685499999998
1690.92259798646 0.85620151137216 0.0954949999999982
1668.19471267512 0.855651661117018 0.0945704999999972
1651.39257494125 0.857547058926971 0.0773774999999987
1641.94788545279 0.856064913445627 0.0850369999999978
1631.97767631156 0.856645949147139 0.0783469999999984
1624.77491436307 0.856572053101227 0.0725889999999986
1622.52999436545 0.854483291397884 0.084095499999998
1615.80653828665 0.854060847935039 0.084094499999998
1612.76574719579 0.851593929507137 0.0955439999999969
1593.9662697068 0.851513463291514 0.088880999999998
1581.79499337311 0.849814216637232 0.0974389999999982
1568.6786270664 0.852576360515216 0.0754794999999985
1559.49020839065 0.850928369793961 0.0783519999999983
1541.44280392437 0.850476132652511 0.0744984999999979
1529.46491233775 0.848755800838151 0.0812229999999978
1529.87231310399 0.849189467769471 0.0793099999999983
1518.72224978215 0.847680587774483 0.0821879999999975
1525.72011790561 0.84476720475297 0.103093499999998
1518.04249644402 0.84430483320057 0.101179999999998
1511.09809157592 0.843776686451625 0.0992609999999988
1518.64402006498 0.841269327827647 0.110673499999997
1503.80363313639 0.839713344957791 0.118177499999998
1497.58530364318 0.838602315408151 0.119119499999997
1457.30499841655 0.839384899210823 0.105943999999998
1451.54160123004 0.836346826943205 0.121917499999999
1449.68395404337 0.836598005557068 0.114434499999998
1445.94699061672 0.832632283921099 0.133127499999997
1444.64318391125 0.833161029156626 0.129404999999997
1437.78945791476 0.831509450560673 0.135011999999998
1424.0324552013 0.830259726139171 0.134991999999998
1412.59043093784 0.829131506139654 0.133131499999998
1407.52850671444 0.828030379684255 0.134057999999999
1404.77197464676 0.827180158254399 0.134050499999998
1393.07394637868 0.826543820501541 0.133110499999998
1375.92534408251 0.827442224964214 0.121920499999998
1381.05788087112 0.826131720300467 0.129396499999998
1384.59488977019 0.82496040719099 0.131265499999998
1367.70645772544 0.823559274735474 0.135908499999998
1368.02033983762 0.821424962053597 0.145142499999998
1364.41726533346 0.819321028331606 0.153427499999998
1348.34090848901 0.818928958356784 0.147905499999999
1340.31709691306 0.816674542461422 0.154333999999998
1333.72175613334 0.815918399637046 0.151616499999997
1315.9695813426 0.816014697111697 0.141469999999998
1327.76470317284 0.814362035974491 0.150700999999997
1325.12437508411 0.810731915034033 0.167183999999997
1334.41431638536 0.808627509029522 0.176232999999998
1329.8739360097 0.806700280849015 0.183439499999998
1309.34964824096 0.806726803561281 0.175302499999998
1296.02631777203 0.805279467184541 0.180749999999998
1298.31149119036 0.803460755243288 0.188809999999998
1280.76540027398 0.804979837348665 0.171671999999998
1276.79558976665 0.804225909124851 0.168959999999998
1282.40454077995 0.802414414150704 0.181639999999997
1257.66416683011 0.801843106340977 0.168969499999998
1254.5205189185 0.800257623053574 0.171683999999998
1262.14387444674 0.796838934389905 0.195989999999998
1274.91448129085 0.794300673381228 0.209272499999998
1276.10097726697 0.792294147530176 0.212801499999998
1235.31155427977 0.794800473754473 0.186054999999998
1223.72181559499 0.793542375548397 0.183425499999998
1238.04039022172 0.790892023931842 0.199602499999997
1206.29798849833 0.790235301493061 0.192452499999998
1196.33135557012 0.788629898348312 0.199559499999998
1195.10138675268 0.785367430673643 0.209365999999999
1207.00228415544 0.783497149333026 0.219104499999999
1211.16889581814 0.780486130185039 0.229689499999998
1213.46048516671 0.779299190689894 0.229651499999997
1214.48963553457 0.778561428572262 0.227030499999999
1203.28652497706 0.778114365967761 0.227904999999998
1168.25436459818 0.778537390965676 0.212045499999999
1134.65766399893 0.777566504251721 0.196036999999998
1166.15913101553 0.774606405053801 0.216499499999998
1143.83993174737 0.774557770403778 0.200556499999999
1114.36726885905 0.774684312674982 0.190692999999998
1119.25613426218 0.773454496477435 0.196083999999998
1109.92328308403 0.772230149646209 0.190692499999998
1112.8351410187 0.770986207517762 0.191610999999998
1106.56851088226 0.770328714334081 0.188926999999998
1096.71309750021 0.769048403358782 0.183504999999998
1099.24937822529 0.76854816155201 0.176222999999999
1092.6936241354 0.766470477290052 0.188831999999998
1070.96709540558 0.764542998383077 0.182552499999998
1042.68235216129 0.763837317299979 0.167167999999998
1032.92441152343 0.763404463478348 0.158018999999998
1027.85107441452 0.76230919282103 0.155244999999998
1032.30953588597 0.760486575191467 0.164391499999999
1010.34407606701 0.759266105461492 0.164421499999998
1003.89256686804 0.756692476029932 0.172633499999998
999.386655442548 0.755532328096083 0.179854499999998
1005.70240420064 0.753345798288866 0.200443999999998
979.423408670707 0.752565471959907 0.192403499999998
958.19636444974 0.751058838923149 0.181619499999998
947.090995839961 0.748931795342837 0.188710999999999
976.486232689465 0.745646266126863 0.217059499999998
977.399157915201 0.744872277285064 0.217122499999998
971.527672333337 0.743145973905597 0.210086499999999
982.046736877041 0.741125241314382 0.215409999999999
963.059487173416 0.740163216689452 0.203119499999998
949.950625328163 0.738991528351751 0.196891499999998
958.109520041236 0.735948557429696 0.216412999999999
961.303227544968 0.734521085880581 0.219065499999998
986.857816329827 0.732458614527993 0.246127999999999
983.650288798984 0.731024295442749 0.240938499999999
983.938915256028 0.728119142511405 0.257262999999997
997.821252615049 0.72536109404718 0.265841499999999
1001.76721612356 0.723471941380684 0.271776499999999
990.995317094477 0.722935220062328 0.263261499999998
1011.56496010714 0.71974198000781 0.281996999999998
966.948006204897 0.719616973638097 0.253067499999998
988.364684563086 0.718034322334713 0.273541999999998
984.83814147339 0.716699849412001 0.270951499999998
995.412233866183 0.715191870487143 0.271750499999998
971.936112084812 0.714806346947709 0.254669999999999
971.275004382972 0.712162815375348 0.256391999999998
961.911335718238 0.709438611845096 0.263202999999999
940.826956241869 0.707950865159596 0.255516499999998
925.354799993782 0.706447479377802 0.251250499999998
890.710020390405 0.703888109098045 0.248682999999998
925.049106833356 0.701928827947556 0.264135999999998
930.370566750181 0.699715847091889 0.278591999999998
946.514189941795 0.698102919396245 0.310977999999998
925.678442953872 0.697854521571669 0.282645499999999
961.397017216329 0.694628405651271 0.316074499999998
980.622429313514 0.693442463928493 0.333949999999998
1004.9645880983 0.691225344130723 0.363621499999998
1010.73112908031 0.690498021759952 0.369011999999999
1003.36059787847 0.689198110171807 0.383049999999999
1033.64122363243 0.687548321559323 0.412042999999999
1044.66217080611 0.685198582502711 0.409936499999998
1060.45792183461 0.684328644747508 0.425050499999999
1067.92682813526 0.683886549689463 0.430141499999999
1053.63644341443 0.681970039259864 0.421328999999998
1079.94126731794 0.681936797544236 0.452481499999999
1116.91311424435 0.681352471564504 0.470451499999999
1089.50344555837 0.681339065238691 0.458514999999999
1081.35198774052 0.680215927801976 0.461458999999999
1101.92395271253 0.67919776133249 0.481629499999998
1100.80055672038 0.677918726696523 0.482392499999999
1115.97407855097 0.675700632084676 0.473596499999999
1135.2073148401 0.674338703741637 0.489810499999999
1151.01577874305 0.672722328695638 0.499173999999999
1145.10063636983 0.672003364345503 0.510779499999999
1153.63188174979 0.672271483549978 0.524938999999999
1190.29825588241 0.672318675644907 0.537873499999999
1211.94770657991 0.672113560007934 0.571189999999999
1198.73248276735 0.672164168893992 0.573489499999999
1268.11473341512 0.672854328944759 0.608309499999999
1298.11648505664 0.671711880442986 0.620170999999999
1282.94597442225 0.670711060843396 0.612599499999999
1317.10395882859 0.672499357660052 0.634392499999999
1338.9536066358 0.674250949396929 0.6665595
1346.99235861747 0.67550576086592 0.688298499999999
1384.34125877771 0.677151628453184 0.720486999999999
1424.77948688762 0.679129103563601 0.7473955
1455.99492827204 0.68153982339083 0.770505
1506.02756273597 0.682886184907075 0.791298
1519.05302823327 0.685616544306709 0.816669
1579.86375544152 0.689462260866258 0.8431685
1612.83518087157 0.690925177476343 0.855298
1666.74648277579 0.695768866737682 0.8764125
1702.53322098067 0.697836744120129 0.890169
1728.44511559972 0.700109262873532 0.8966735
1762.37811602547 0.704583386529499 0.911301
1793.16417592012 0.70689050479932 0.9227305
1833.92802390371 0.707405163030477 0.926006
1891.24952980667 0.712250676241356 0.9382755
1908.67914740286 0.714411310369897 0.941846
1969.42224539103 0.717259592022377 0.948225
1983.91278362177 0.719972589684027 0.952558
1986.60930655637 0.722084759131311 0.9562205
1994.1885471657 0.722707309419877 0.958915
1982.00309420399 0.724002150289345 0.958998
2011.44850028281 0.72447196438898 0.962239
2012.56916831553 0.725288161534556 0.9632835
2051.82277611619 0.727817976786572 0.9652885
2060.99602371638 0.729488890617311 0.9659325
2083.70121051478 0.732169168648905 0.9648555
2060.38995992211 0.732726193193202 0.964141
2070.43351984554 0.734509136365922 0.961425
2084.30231627184 0.735576894961176 0.9601145
2095.49229327476 0.736734948696434 0.9602645
2130.32101093854 0.73757091686077 0.9634005
2126.91465542282 0.737782633376493 0.9616
2149.60965828102 0.73900294580372 0.961948
2144.67073112975 0.73857232592088 0.9611995
2122.01808020384 0.738188340448048 0.960386
2140.99888437725 0.738798648999441 0.9610055
2159.23155881593 0.740161806040615 0.960491
2146.893881194 0.741458389479633 0.959541
2131.5285330181 0.741143914309849 0.95894
2133.5261703776 0.74199534688132 0.9575745
2158.676658508 0.742298797867526 0.9581325
2128.97574050275 0.743097192457438 0.95451
2120.49715028945 0.744256894844297 0.9498665
2124.92525159384 0.74358714543973 0.951737
2121.07997395088 0.744076763108178 0.9520425
2112.42016922758 0.745613514377922 0.9492965
2115.61300889362 0.744461414729532 0.9486165
2129.43862659892 0.743454125834849 0.9509755
2134.19793892324 0.744324587305412 0.95003
2151.47676108526 0.743195918112525 0.952224
2139.31664308078 0.743254902916614 0.9536325
2126.71452871942 0.743042673654696 0.953003
2082.77465965868 0.743023744929729 0.951268
2077.898654983 0.742349246198582 0.951801
2089.48656413993 0.74329658714981 0.948898
2061.88898271046 0.742896613822175 0.9461095
2062.28013339736 0.743264736936922 0.9462665
2094.59126830031 0.743262880845498 0.9449455
2091.03942674278 0.743867203038917 0.942995
2080.88819973264 0.743422170006397 0.946636
2080.96912631994 0.745004387358854 0.941458
2095.43523278037 0.743982773713668 0.9403675
2096.23709054055 0.742359617733114 0.9433925
2097.36198684892 0.742665848078462 0.943324
2090.41738000987 0.74372337712917 0.942139
2080.37930061369 0.745213186751213 0.9413835
2089.54355863581 0.74581844216327 0.941343
2103.61126783345 0.745858714143799 0.941123
2123.91980078963 0.746836174657695 0.938632
2115.82120733435 0.746687229569811 0.9398695
2104.28035474209 0.747313767193468 0.935275
2059.95975688091 0.749164107392683 0.9267685
2056.62707346435 0.749947143980814 0.9229895
2070.75292303922 0.750086799084718 0.9202475
2065.44362902352 0.750991981994543 0.913945
2063.4427745435 0.750244356262132 0.9172865
2105.52081972998 0.750040047292282 0.916829
2107.47962441712 0.749473151272613 0.9154575
2113.77488986444 0.749645802271136 0.917768
2145.76787926932 0.750405790253106 0.9156875
2172.29339782413 0.750728032736711 0.9145975
2154.6265649262 0.750885364609681 0.9134515
2155.10558774995 0.75090297617605 0.909625
2164.88211415939 0.749671535482499 0.914673
2185.54296672076 0.748686951072805 0.918999
2190.39269985012 0.747648483641203 0.924529
2161.22314671753 0.748227033176498 0.924414
2138.22799360517 0.749174430709255 0.918277
2130.26058184736 0.748315536626879 0.920571
2135.32422308919 0.748284572903542 0.917035
2121.96866540087 0.748069530020978 0.9139785
2128.76296297837 0.748846125608654 0.9062
2142.1827803956 0.749803401418375 0.8996175
2127.72443352147 0.752494140378795 0.887353
2134.45021435669 0.75148924832821 0.8905345
2152.07463906162 0.749838395307985 0.898955
2165.40906666053 0.750009556584407 0.8990555
2169.38316061335 0.748379430117026 0.9053415
2131.99056796123 0.749238726282707 0.897581
2143.55448410326 0.750012417020877 0.8930165
2107.95871259181 0.75107357376432 0.8890385
2112.77315538331 0.753059059755425 0.879416
2120.58018121284 0.752498230505584 0.8823475
2085.20475971616 0.752764456694123 0.8915295
2093.91052651253 0.75301377699059 0.8872515
2110.64186829163 0.753082138263911 0.8900695
2112.05906106775 0.755010652945593 0.8753395
2078.13586871514 0.755223713760169 0.873942
2040.6907237091 0.757043545247207 0.862783
2056.11803204455 0.756037122016996 0.866776
2049.32405548067 0.753534861255153 0.875935
2020.17068008658 0.755639814451608 0.8646305
2014.30595711539 0.757400286781044 0.8551035
1999.24966275758 0.757136427521536 0.855147
2017.52485334308 0.756918710905613 0.856335
1994.40793555347 0.756463301884117 0.8515045
1980.20598601512 0.757995708132448 0.845522
1995.42282543994 0.759375927286513 0.833997
1984.83667650437 0.7601530364596 0.830262
1950.15373197456 0.761869265942928 0.818444
1966.19378901676 0.765681039822884 0.789979
1981.85814774603 0.768347747530505 0.7711765
1978.5334987001 0.768461946778696 0.7608445
1929.38282034838 0.771605544697118 0.738480499999999
1920.79572653965 0.771083282173429 0.742012999999999
1903.9079290879 0.77240831613207 0.726687
1861.18872321558 0.775609715872323 0.708714999999999
1861.47256397958 0.77775635722179 0.687983499999999
1818.10610646094 0.779744042630153 0.675470999999999
1793.81856928846 0.784234065233824 0.636727499999999
1761.11896653975 0.788793098867622 0.601014999999999
1746.65838560896 0.789220192659335 0.589289
1749.63375153503 0.789674715843593 0.580458499999999
1738.53487809384 0.794139337380164 0.547027499999999
1722.66056367275 0.794962265627509 0.539438999999999
1712.16880926901 0.79982424683949 0.504245499999999
1696.06879410178 0.803289835324504 0.468738999999999
1694.97850307944 0.806028418903317 0.454968999999999
1689.98145278369 0.807599426553332 0.435432999999998
1679.44474428601 0.809432277408522 0.419033999999999
1659.38514952286 0.808469878272374 0.418471499999999
1646.36211478259 0.810151515788227 0.402553999999999
1625.00826958433 0.810680798120646 0.397843999999999
1608.20814369794 0.813771584409835 0.368197999999999
1589.88118233631 0.816845022154641 0.339629999999998
1580.74931870309 0.817605181878607 0.325916999999998
1564.23213767096 0.819400197444005 0.303629999999999
1551.28250650213 0.821628515861819 0.280934499999998
1525.90708627748 0.824888653612296 0.251016499999999
1514.18934443317 0.826729384958526 0.230330999999999
1498.3259522071 0.826695180002473 0.222538999999998
1496.96317651941 0.827183881567568 0.212877499999998
1487.28045893116 0.825809219830736 0.217313499999998
1470.3522024267 0.827849280389102 0.190642499999998
1465.4592438027 0.827541557872353 0.190636499999998
1472.10602912141 0.825106634630302 0.204961499999997
1457.921633101 0.826647388997684 0.187930499999999
1461.79138382228 0.824707487204635 0.196801499999998
1467.59220944527 0.822320040833124 0.204860999999998
1458.9188185555 0.821500246918966 0.204824499999999
1441.48716905225 0.821334438210241 0.195959999999998
1426.67937237816 0.821478559441383 0.182519999999998
1426.39679039803 0.820588144832864 0.172613499999998
1425.38511430005 0.822236021836152 0.158930499999998
1404.53855446078 0.821765424294362 0.153462499999998
1377.04453591201 0.82345783724647 0.136845499999999
1373.92093398299 0.820500681040644 0.148884999999997
1354.872010503 0.819864365079121 0.145194499999997
1328.83195680954 0.820421615219035 0.135909999999998
1322.66811518747 0.818190960728679 0.147929999999998
1299.01495780624 0.817664802321321 0.136825999999998
1274.20568096794 0.817186401074656 0.130306499999998
1272.07037970024 0.816329027495111 0.135856499999998
1281.50512964348 0.813394624020641 0.147889499999998
1278.99993707365 0.810760861623969 0.163526499999997
1290.47943116788 0.806177400590605 0.194256999999997
1289.38726846613 0.805512227344249 0.196065499999998
1289.81538744138 0.80418416501278 0.192486999999998
1283.63611599077 0.804383034857747 0.187090499999998
1291.29058462359 0.803363249895732 0.189773499999998
1266.68297122117 0.803645184132739 0.179846499999998
1272.95572472259 0.802412462632416 0.179854499999998
1262.04313434619 0.801083708398281 0.174398999999998
1232.44730765663 0.802164640880573 0.156163999999999
1204.93307503493 0.801821982100127 0.149751999999998
1187.6898912158 0.802068693648355 0.139608999999999
1191.12990612362 0.800822366660886 0.138706499999998
1174.47905519814 0.800260069309875 0.133114999999998
1192.93282652969 0.797424259197852 0.147913999999998
1196.76366699008 0.795017056631179 0.158969499999997
1193.21529016262 0.793174109706331 0.163548499999998
1196.87084928347 0.790055479212503 0.178079999999998
1179.05274265759 0.786962410362917 0.188889999999998
1167.2957928837 0.787612437017689 0.173530999999998
1156.9310794684 0.784618388519732 0.185288499999998
1141.58718414363 0.78426085500115 0.182615999999998
1143.55399351365 0.782786493723638 0.188027499999998
1133.86583921164 0.783644500856236 0.174458499999999
1110.01006158285 0.783429399589441 0.162617999999998
1101.87894618312 0.781617727812555 0.164423999999998
1090.20196772549 0.779885607815598 0.164429499999998
1077.2678616256 0.778321592099782 0.158962499999997
1066.52006086692 0.776435436060245 0.164428499999998
1051.96671158475 0.774974974533055 0.168047999999999
1044.60055142045 0.773601541249084 0.166232999999999
1048.17305441852 0.771151824496721 0.179848499999998
1047.51109734593 0.770789842312732 0.179848499999998
1041.94553380898 0.769874877870834 0.181577999999998
1058.99980333777 0.768345759005413 0.180744499999998
1037.67210631377 0.767369122215165 0.170763999999999
1027.36081058714 0.766135724618095 0.172569999999999
1016.91688265656 0.764506630790892 0.176164499999998
997.166022102915 0.765007503203469 0.150640999999999
1011.09615718095 0.761654132461754 0.163522999999998
1006.22787047407 0.759924805036283 0.170789499999998
996.476280300681 0.756348446798325 0.187081999999997
1006.04331214398 0.753539717923267 0.206714499999998
1010.40596128676 0.752001980884466 0.211158499999998
990.137599656049 0.750997671371954 0.196924499999998
962.969458815564 0.751374014500748 0.171746999999998
943.260856223177 0.750036101537984 0.167161999999999
941.295259295456 0.748680109762947 0.158012999999999
917.687644140605 0.748549718296721 0.139626499999998
904.931406497221 0.747436026697565 0.140523999999998
900.799355447759 0.74545474178674 0.140540999999998
910.373269718085 0.741389471723555 0.155241499999998
915.81019178626 0.741685819742703 0.149678999999999
925.811153626276 0.738974804035522 0.165205999999998
919.26714299999 0.737468071895087 0.161574999999998
896.524299743425 0.735395075963439 0.157054499999998
907.535561841717 0.733515721177364 0.172545499999998
892.415116110774 0.731793249825277 0.167139499999998
908.58155973462 0.729506643429323 0.169866999999998
893.276973260861 0.728327838129981 0.167093499999998
916.147508010449 0.725660475000518 0.199403499999998
930.50930827039 0.72304072299944 0.224944499999998
918.873625671373 0.722008113919431 0.218741999999999
928.965889209835 0.720132982818686 0.233700999999998
962.002032951397 0.718046088144685 0.259496999999998
981.818374800617 0.716085644106965 0.279135499999998
997.932180098414 0.713785457608746 0.295057499999998
956.972537685882 0.712034286862401 0.275055499999998
996.981930229325 0.709455377250767 0.313453999999998
981.700301620032 0.708024824197076 0.314954999999999
986.452874062215 0.706674840891079 0.324017999999999
970.063385522878 0.705409716399414 0.332270999999999
980.729341302147 0.70335795428458 0.339542499999998
954.302557338411 0.703037008011985 0.328875499999998
941.544671025796 0.700587556227676 0.328140999999998
937.82713009004 0.69891177699423 0.327397999999999
979.069914133945 0.697244834624257 0.362697499999999
1013.25316963177 0.694712130326052 0.379252499999999
1001.44089165818 0.692907800130482 0.374627999999999
992.590909528831 0.692343934591869 0.362065499999999
988.626076298274 0.689838728799961 0.363793499999998
1025.76634101111 0.688856117021639 0.388111999999998
1033.97929100388 0.687281641544893 0.401303999999999
1071.68434328848 0.686431089380438 0.433054499999998
1130.24713802297 0.684818207240133 0.467371999999999
1125.5706929209 0.684629204552598 0.472305999999999
1113.37944230005 0.683990923590007 0.469359999999999
1124.38279785095 0.682879139744432 0.470569999999999
1149.6609169868 0.681937272475438 0.497887999999999
1145.0540366588 0.680601869333709 0.504843999999999
1173.57343111376 0.680973100396439 0.529380499999999
1139.71919472916 0.680124870796652 0.511759499999999
1149.31470017219 0.679784612288708 0.528175499999999
1162.73348166135 0.680229443891269 0.552055999999999
1187.77067565737 0.68058225077796 0.584739499999999
1238.12871255162 0.680665812020331 0.621662999999999
1258.03746469821 0.680389678833232 0.632246499999999
1283.59042278215 0.681286774772773 0.670124999999999
1304.81200151936 0.680954723974511 0.677392499999999
1332.01958456729 0.681420916907413 0.688541999999999
1357.2563652499 0.682123730907895 0.706842
1436.62241536702 0.685704639241509 0.744407
1488.83391779098 0.687353697523146 0.7702025
1573.304648496 0.6900920166244 0.800208
1626.73035314111 0.692731286075302 0.822589
1678.56892375444 0.694473693331201 0.838483
1696.31159157829 0.695573464533982 0.8486285
1733.6134398829 0.697110094722753 0.861648
1759.28715479042 0.698435275151865 0.8687535
1801.10149963394 0.702012339196506 0.8860975
1842.6670128945 0.705516079910428 0.899209
1863.82244753034 0.709307960802193 0.9091365
1926.72687280647 0.714881459750849 0.9192165
1963.55059779843 0.717227313889967 0.9290665
1951.59395190823 0.718708665419203 0.936023
1957.57063384291 0.720414331781336 0.9373135
2009.6204945693 0.724072320306686 0.94147
2012.58434651238 0.724584085431006 0.943867
2027.37509737329 0.728897541755227 0.941474
2074.9760462359 0.733054976241443 0.9416775
2100.22431950065 0.734565228479685 0.940681
2118.54749301769 0.73810588088403 0.935903
2151.96084548368 0.739659282629568 0.933678
2158.32178196537 0.740257703137216 0.9318445
2148.96837213848 0.742604071106118 0.9281825
2145.42789954507 0.744240693538534 0.9216535
2152.67324939187 0.746730358837237 0.920347
2160.70354180393 0.747179647629783 0.9239625
2205.996534538 0.748043134687165 0.9249205
2210.63231821414 0.747474852022421 0.9241005
2214.63766415983 0.747753403452694 0.919286
2214.99200465812 0.74765602729087 0.919713
2230.68443976517 0.748994359282161 0.9145505
2243.52640218173 0.747311981019759 0.919216
2242.78691611712 0.748741123365653 0.9187185
2212.01859330006 0.750128286748455 0.908362
2174.32026383907 0.750827890936809 0.9042915
2153.84861461061 0.752794503208125 0.8938
2177.96988179789 0.754565922753762 0.8901905
2178.7283000438 0.754107135034999 0.887588
2153.47828078309 0.755253547190917 0.88353
2122.83763562312 0.756605569869914 0.870587
2105.14842993251 0.756879073800516 0.865327
2113.78514940407 0.75734452693583 0.86115
2123.59768486912 0.760007696238467 0.8532065
2110.82921994819 0.759535461948511 0.8551465
2085.01435903326 0.762408079183051 0.8386165
2044.86365764023 0.7626406796832 0.836015
2045.15162143634 0.761267700134604 0.835978
2046.52887965713 0.763235188291646 0.8273665
2059.1119196545 0.766184713584117 0.8136105
2046.06586838082 0.768687427322418 0.7952825
2021.84364536006 0.769449653362672 0.7855065
2031.60688716306 0.770651676838602 0.7733525
2015.46425512553 0.772604615907376 0.763463
2004.72948309974 0.772706526326555 0.7607505
2005.92707046256 0.776447558274911 0.731734499999999
1976.11452928416 0.77997532541001 0.706984
1947.41468843934 0.781721769681239 0.687215999999999
1965.59103538384 0.784405206194802 0.672118999999999
1947.35046551384 0.790204659160674 0.634581499999999
1950.63965070875 0.791935025689026 0.626707
1945.9398662097 0.794293294752057 0.604405499999999
1928.273302794 0.79652111726865 0.587265999999999
1907.15950888844 0.797439519365794 0.579711999999999
1916.53340422959 0.798591308448804 0.567873999999999
1881.39748292155 0.800869616328869 0.549513499999999
1859.43255717342 0.804860970144523 0.516948999999999
1843.11973221267 0.806813725487385 0.498684999999999
1843.77820701287 0.810990377597966 0.466463999999999
1848.13420592631 0.812247624229835 0.453922499999999
1830.60928391033 0.817662821398121 0.411982999999999
1821.4998123028 0.819703672493712 0.389254499999999
1796.63054934419 0.821162879805098 0.375620999999999
1793.04067606917 0.821194100246431 0.370073499999999
1756.53106555289 0.822684188449212 0.349710999999998
1762.12025199945 0.824317825583724 0.331979999999999
1735.89431130579 0.825893219479305 0.316660999999999
1746.21193922398 0.825657889580291 0.318500999999998
1723.45826926011 0.831405424743048 0.272168999999999
1725.48278666837 0.830772245442858 0.272268999999998
1700.94153505555 0.831832214376538 0.264689499999999
1688.43390478443 0.83597787852306 0.224216999999999
1679.51877970738 0.832459928216663 0.241530999999998
1638.45687442612 0.835123203507055 0.213580999999999
1612.70757414655 0.834195700984581 0.218877999999999
1609.65230639668 0.835873841645972 0.210840999999999
1601.38207403758 0.837881003478413 0.188685499999999
1568.51114322562 0.840820491500824 0.164096499999999
1573.95854747096 0.838227717204142 0.179542999999998
1572.95531750419 0.836659193552894 0.182268499999997
1580.13507608842 0.83488936838865 0.188490499999998
1542.25070495407 0.838997473561739 0.154999499999999
1524.90603413853 0.838755477350338 0.148708499999998
1511.88039935339 0.837537150732124 0.152385499999998
1508.64228655464 0.839146572255636 0.135843999999998
1501.47479375447 0.839311318328602 0.125625499999999
1487.05697990622 0.839428828598425 0.117203999999998
1485.44253724775 0.838401316240797 0.118124999999998
1472.03876876449 0.836814433517732 0.123789999999998
1466.49069993677 0.836267464628239 0.121907499999998
1474.30809095223 0.834753087440161 0.125661999999997
1460.46577374341 0.834095054115772 0.122877499999998
1449.98147928532 0.834197551451368 0.117256499999998
1433.71380297763 0.833137597216751 0.119121999999997
1437.27887222796 0.829178793409662 0.140520499999998
1408.09252996822 0.831131733748843 0.122846999999999
1431.0731256107 0.827962295422786 0.140531499999998
1407.19138156317 0.827549515021245 0.134054499999998
1399.33019552643 0.827982988418866 0.126583499999999
1384.72685330363 0.826954390989162 0.126591499999998
1370.55298874662 0.825443050465257 0.124728999999999
1359.43276662614 0.823626242439684 0.133118999999998
1359.14081104081 0.821458548309177 0.143284999999998
1344.62420644194 0.821176979814418 0.135878499999999
1344.52453216728 0.819242271963706 0.144189499999998
1336.1631181472 0.817124394873269 0.148859999999998
1343.41973785689 0.814809686081141 0.164405499999998
1314.63398396538 0.814981882646402 0.158912499999997
1309.86135303914 0.814549935215548 0.160702999999999
1306.39662926753 0.813574282035913 0.157110499999998
1305.71823034732 0.810613412601578 0.172622999999998
1307.70326886126 0.808726639763751 0.178045499999998
1295.38396907047 0.808005183720158 0.177136499999998
1291.05556179987 0.806904121652678 0.183465999999998
1277.89154625701 0.806120529550116 0.181685499999997
1249.45330597421 0.808372437308047 0.150688499999998
1221.75795732031 0.808811459991076 0.132202499999998
1207.41994431769 0.80780089787832 0.130350999999998
1203.56567026099 0.807013531216592 0.126618999999998
1214.64840951105 0.805156619209027 0.129397999999998
1199.93544905689 0.805386324289638 0.120041999999999
1185.44682042897 0.803914332273713 0.126584999999998
1174.55561711166 0.802466449744946 0.123783999999998
1180.2855980656 0.800477554869503 0.130303499999998
1180.28604722218 0.799489283378519 0.128460499999998
1166.64933444125 0.797579917813859 0.133102499999999
1156.98844529727 0.795351763075845 0.134961499999998
1149.76297785177 0.792931103623177 0.137737499999998
1142.28867841228 0.791296760423287 0.151552999999998
1151.39553697113 0.788777189659727 0.161688999999997
1128.99084281377 0.788655303445347 0.158948999999999
1117.77236210983 0.788384946437976 0.151621499999998
1108.98592147813 0.787393901269379 0.147932999999998
1105.31736783915 0.785951064185987 0.146988999999999
1116.99788646038 0.784300340228329 0.156186499999998
1117.23358512615 0.781917825332615 0.166258499999998
1111.27104024792 0.779265101368391 0.178062999999998
1110.01226156903 0.776968778745679 0.187044499999999
1091.39754155833 0.776507185788327 0.179832499999999
1089.51233434637 0.775047389342733 0.185251499999998
1083.50584831252 0.772853776949584 0.188814999999999
1069.69988811652 0.772992348305983 0.169776999999999
1073.07655345312 0.770796762546245 0.177044999999998
1070.68433481796 0.77025701098803 0.171637999999999
1075.03372472328 0.767752713455008 0.189679999999998
1040.08590851765 0.767484868881588 0.167972999999999
1022.92715982584 0.766839988569552 0.164307999999999
1043.21458597772 0.764268944165762 0.188719499999998
1056.38759927548 0.760659398485015 0.210130999999998
1058.67670727068 0.759820430641125 0.207534999999998
1058.35162480037 0.758317040378661 0.208392499999998
1025.35951101659 0.756958121362727 0.194135999999998
1029.64502010396 0.754258680908313 0.202229999999998
1015.41778808063 0.753627344116229 0.196054499999999
1013.70893459613 0.751651545209773 0.203156999999998
1000.60667049758 0.750928936442505 0.196887499999998
981.369348210014 0.750023897490638 0.178036499999998
972.363000013332 0.749054401378657 0.172590999999998
965.363799442208 0.747116076990382 0.167168999999997
984.921987364617 0.744720718594926 0.189743499999998
996.469644276964 0.74254861481583 0.206714999999998
1015.25495621412 0.738889930343809 0.228777999999998
1014.33418072817 0.73718566606308 0.234873499999999
1005.75347936244 0.735399998385622 0.238367999999998
1022.61147650485 0.734354774912742 0.244426999999999
1019.83250123635 0.732446316764748 0.247926999999998
1055.15455257345 0.728585933812402 0.286266499999999
1057.60984936376 0.726411324437058 0.296299499999999
1041.25149536882 0.724690421058398 0.299670999999998
1028.07824604496 0.723846669362979 0.307091499999999
1023.2925169964 0.722546495345497 0.318654499999998
1011.83001646864 0.720555584518023 0.310317999999998
1032.906626519 0.720775934685262 0.310264999999999
1027.77194943904 0.718750563446156 0.318513999999998
1002.3236870187 0.716956323642491 0.316901999999999
1022.37524847738 0.714517070996884 0.339723499999999
1032.39731339322 0.712504221502028 0.343746499999998
1036.90212148921 0.710156148110626 0.360455499999999
1013.7676826755 0.708969635528487 0.348449499999999
1024.82647548451 0.708104867155229 0.350130499999999
1043.85510751054 0.706524662447624 0.361161499999998
1041.03090023073 0.706108505475232 0.358028999999998
1064.48030442723 0.705006552048764 0.374359999999998
1070.72266077577 0.703051822882268 0.390783499999999
1112.16725205745 0.701863837280471 0.428489999999999
1146.52222183562 0.700869779880229 0.452943999999999
1112.09189675813 0.700002035082223 0.441777499999998
1127.40427015941 0.698855327116085 0.460541499999999
1142.21700073954 0.697301655699893 0.476234499999999
1153.30494946742 0.69589436153276 0.501044499999999
1170.83409674426 0.694553208877436 0.517329499999999
1168.91799782353 0.693613673793345 0.529041499999999
1182.77084986525 0.694083223869829 0.533297499999998
1185.11796461428 0.692995237749224 0.548324999999998
1161.1659651686 0.691042481190391 0.538166499999999
1182.23216775618 0.689856189726003 0.556644499999999
1205.95847138034 0.689206636268865 0.558174499999999
1209.07011268948 0.689071811457688 0.561269999999999
1199.95571493583 0.687303912100997 0.548986999999999
1230.21139194517 0.685256920870051 0.551896499999999
1255.30238790542 0.684015337795394 0.565928999999999
1298.77853181656 0.683317048303264 0.579640499999999
1355.77232573982 0.682586025524914 0.601858499999999
1365.17305409553 0.682030270958887 0.610944999999999
1428.83757589567 0.681613152317577 0.629522999999999
1491.68888121559 0.682298148621037 0.660742499999999
1470.80674728238 0.681155063794512 0.650987999999999
1453.4842876325 0.680658773532795 0.647699499999999
1503.15036025434 0.679636699141662 0.669912499999999
1495.80529881554 0.67935179886274 0.669609499999999
1572.47671056333 0.681100120533204 0.699611999999999
1660.28245911097 0.683091366088869 0.740000499999999
1719.36360186624 0.683634460036891 0.7602775
1701.34162434127 0.682851233566744 0.7644375
1740.61913787817 0.685310695036668 0.785876
1757.21687915773 0.68608330824162 0.800058
1782.32800542581 0.688408187633276 0.8182775
1802.21987333486 0.68867995628234 0.826805
1815.98440028094 0.690490085168842 0.8406875
1896.20926198016 0.691049573434449 0.858823
1976.61253589484 0.694892236678557 0.8802995
2008.61546816093 0.696045902797705 0.8896575
2028.61734162088 0.696177829876534 0.8947455
2091.33810186537 0.699702883244332 0.910538
2151.83253947417 0.70365165314704 0.9225255
2209.09694785714 0.703778983667253 0.930189
2265.20424262949 0.705481504771526 0.9392845
2307.18487221936 0.705002489305627 0.943072
2305.03578580591 0.705877053436478 0.9475625
2329.37440989244 0.707464754165918 0.952854
2307.23814965057 0.707670777843397 0.955147
2303.44726872297 0.707174643271107 0.9551495
2369.47040143668 0.709371298485346 0.962071
2430.16541192165 0.710675415940239 0.9668895
2468.32755381423 0.711740139833917 0.969449
2488.72134681183 0.71333861093892 0.9733845
2496.07587955893 0.714775093791301 0.97385
2489.21725474136 0.715575319076761 0.9729345
2533.02756821361 0.71647394135797 0.974356
2571.370301567 0.718406825012955 0.9764715
2635.82586623494 0.721903230174192 0.9789655
2647.06710262511 0.721923428830964 0.979624
2621.32626270703 0.720637590254838 0.98022
2651.00461776734 0.721837251840122 0.980565
2661.92213190786 0.721558459919789 0.979361
2671.16396344601 0.72287873699944 0.980124
2690.64894263521 0.72302609796174 0.9805535
2693.48775930239 0.723464752369716 0.981004
2656.34379096767 0.724842789635674 0.980886
2665.16409904962 0.72587626479285 0.9803495
2646.41251021987 0.727650999354173 0.980045
2657.3104667595 0.728898267459394 0.9799025
2673.44233708284 0.72800214072269 0.9799585
2670.4791036211 0.729970084899845 0.978796
2654.27076766836 0.731335566340686 0.9795905
2636.26592884062 0.731422363561808 0.9795065
2632.09121472276 0.730981258068643 0.98014
2620.84690644228 0.732134405052747 0.9799285
2597.1356742528 0.733206105615519 0.9796405
2577.10320101162 0.73221205847995 0.9801585
2561.98820763405 0.732648216362291 0.9795255
2560.6800707929 0.733172315239435 0.980272
2608.91308548391 0.732390703070764 0.980813
2603.46682759726 0.732452894056769 0.979787
2602.89546179227 0.732850705265128 0.9791005
2601.02898601416 0.732686862993884 0.978549
2648.75879058087 0.731188623023364 0.9781775
2679.29721105281 0.730683038250595 0.9789055
2649.28615235375 0.732167822967903 0.977932
2659.56510582532 0.731984651752862 0.978318
2618.67509010908 0.732965355030041 0.977788
2595.48318067669 0.733262053115998 0.97796
2556.06720517053 0.73343469368493 0.976627
2513.63999535054 0.73465676605644 0.9760705
2518.28897494133 0.734753714405621 0.975046
2505.77128288274 0.734826165064528 0.9746985
2486.18851741336 0.735954191570623 0.974207
2460.38131273736 0.73590976562804 0.975011
2465.78432615432 0.735621939608611 0.974881
2456.59944356805 0.735848657279047 0.9740845
2455.43490643143 0.735697252816639 0.9746795
2425.67603268015 0.737255617508728 0.972482
2437.85622151088 0.737256914324037 0.9717665
2440.85440140544 0.737211779803887 0.97277
2457.59683314972 0.737585667360089 0.972906
2459.5042823832 0.73728144982615 0.972401
2499.72881927541 0.737058800274984 0.9733025
2497.05394730453 0.73767657240616 0.972674
2451.3061130641 0.737945109434588 0.970041
2431.82354498782 0.737685645004436 0.9693355
2450.99879682536 0.736903081996927 0.9689775
2446.42653938364 0.736572884592251 0.969987
2441.46437822105 0.737071976849696 0.9688595
2424.93276006086 0.737678662501931 0.969788
2411.47496310247 0.738353158219899 0.9671385
2400.65928010854 0.737536465578952 0.9650445
2408.82681206729 0.736925360219612 0.9664755
2385.10191260663 0.737035083332026 0.965807
2393.98211097611 0.736435335156588 0.966237
2372.04103713605 0.736574147279926 0.963959
2366.52493808059 0.737107584584474 0.9610015
2389.9251297543 0.73688461722998 0.9629435
2396.27138096556 0.736570125428821 0.963525
2388.76356342582 0.73814359430862 0.9636585
2372.35840629754 0.739465987366614 0.961145
2364.64254446766 0.740141421902332 0.959496
2354.70291818148 0.741298866087619 0.9570845
2355.40411866921 0.740994268930602 0.958007
2326.19752187484 0.741500535669359 0.9560115
2310.62705503215 0.742624632801539 0.953906
2300.60354225989 0.743295172573531 0.951781
2296.24140468962 0.743605831787007 0.95022
2272.01815874292 0.744055854321699 0.949107
2279.48181040087 0.743217119759083 0.9478075
2267.3213306478 0.743774897815279 0.9454825
2280.76449504687 0.744362445683936 0.944498
2270.51249824662 0.743964663420905 0.9470325
2254.42100650097 0.742908583145303 0.9462695
2229.3062821966 0.743770551501083 0.9452305
2231.32709101966 0.745057654454642 0.944043
2220.05232042382 0.744637733227066 0.9455875
2198.07022942458 0.744915988004792 0.945601
2183.11980841766 0.744730283446001 0.9439395
2191.01096882558 0.744808154422194 0.939227
2160.65175115408 0.743862337852062 0.942103
2136.00728429796 0.743477614128602 0.9444095
2150.85560434069 0.743202976354583 0.945237
2174.50314731895 0.742746838208226 0.9466875
2155.19211702819 0.742723272019578 0.9439915
2165.48428786932 0.741366849880066 0.946503
2135.48598695729 0.74319644219595 0.942759
2124.09571566333 0.744576962770376 0.94208
2148.0671172859 0.744132798831997 0.9449275
2139.7033268844 0.745231371183688 0.945239
2118.58863127279 0.745668229130287 0.942664
2096.33100859292 0.745750238330447 0.94121
2087.86328394137 0.746194427277165 0.9393935
2099.78631469336 0.745348048012094 0.9419055
2088.23337686231 0.746871839227548 0.936472
2060.87203603399 0.747528113650362 0.933344
2057.9045901026 0.749869949006362 0.9221535
2033.79027135555 0.749307874731872 0.922564
2047.94335316392 0.749838773417213 0.920354
2063.07605113242 0.750266763142451 0.916136
2059.87707951277 0.751444201494075 0.9093345
2086.51464552269 0.751534521963429 0.910018
2077.32980082918 0.751144921364273 0.9126305
2048.77777484533 0.753338662443289 0.8995915
2037.07832018083 0.754616225625833 0.893836
2002.2458768878 0.755378895453069 0.894983
1993.33758141124 0.754740015368609 0.895089
1985.99831827768 0.755392399993312 0.8897825
1975.17794489808 0.755719959672442 0.8863255
1963.38960133792 0.756806762156811 0.881449
1965.63426278573 0.756328584158616 0.8793905
1965.61709141914 0.757750423345044 0.8687285
1966.37156677277 0.757329707447706 0.871944
1981.9993300327 0.758970087198607 0.8610665
1976.96774212949 0.758135462367712 0.859205
2002.20718387985 0.75905160175302 0.855331
1972.24760212087 0.762403298196985 0.8318535
1962.70669279431 0.763249442605255 0.831023
1959.549478348 0.764654760042229 0.821536
1983.14040824502 0.765190288047352 0.8131
1985.54254535536 0.766427824357461 0.806877
2006.43732699085 0.767924020653746 0.7978965
1981.31325263775 0.767373724530185 0.7986805
1960.67608847928 0.770068283439789 0.7791835
1966.74093543431 0.769196132828577 0.7908255
1961.61281601505 0.770531759343516 0.7799185
1940.58024400392 0.772750597208065 0.771305
1908.25700402769 0.773605896610207 0.760393
1889.5885121028 0.774728117414122 0.7491035
1885.89592655901 0.773206888556862 0.7564655
1885.82885601442 0.776925185218864 0.733157999999999
1881.99917123085 0.780757776849177 0.7054725
1891.55198830335 0.782754714717059 0.692708999999999
1898.58010479616 0.782633915534775 0.6894095
1887.34074188912 0.785670650336551 0.667535499999999
1891.25880959739 0.789598424772944 0.634030499999999
1892.3185438606 0.789366729936967 0.633268499999999
1894.42009909559 0.793304508477662 0.598707999999999
1868.1592864142 0.798141460259714 0.565067999999999
1865.43660726099 0.798577244004872 0.551036499999999
1850.69474837666 0.800712825117897 0.529518499999999
1846.93972773813 0.805737548375178 0.486187499999999
1839.97410043215 0.805977203930362 0.481277999999999
1801.53091887957 0.811457070618136 0.433277999999999
1796.18729106011 0.816065118982596 0.398169499999999
1784.48720059002 0.818029039423495 0.378136499999999
1787.82719362276 0.816751859533926 0.385151499999998
1772.19896870035 0.817474342535704 0.378970999999999
1740.31771813341 0.81595044473952 0.378352999999998
1716.81564281776 0.82097264369635 0.340242999999999
1723.52627485804 0.821225503771279 0.336309999999998
1723.34309413627 0.82316439494277 0.315187999999998
1715.08247892595 0.82711540926759 0.286096999999999
1684.63802671057 0.831579270150779 0.243447499999999
1677.38090901101 0.834281916018087 0.220763999999999
1644.03835245076 0.83797415555416 0.182520999999998
1621.59095001991 0.83765961589256 0.176226999999998
1604.17920852571 0.839806752292612 0.156195999999998
1584.63116545051 0.840980078371386 0.142397499999998
1562.39168627948 0.839806349315993 0.147009999999998
1547.84305968994 0.838961054134357 0.147018999999999
1543.69506503178 0.839451633786859 0.140535499999998
1553.61512002026 0.836711729497652 0.157120499999998
1527.40101417093 0.837203350399959 0.146079999999998
1521.74117243905 0.83573773068371 0.151604499999998
1497.31325580912 0.836571514002245 0.140552999999998
1481.67903066227 0.834288681190039 0.144234999999998
1465.47269825847 0.835453212645847 0.131255499999999
1466.80314726566 0.834362604484474 0.133101499999998
1452.38995202304 0.836224499419406 0.118179499999998
1436.94240175094 0.836108470320599 0.111589999999999
1431.49501446472 0.833337005488677 0.128438499999997
1435.30726294543 0.832202137837982 0.127514499999998
1426.63360543376 0.831413606583001 0.129340499999999
1407.74316282606 0.829586153379372 0.134012499999998
1386.29367108936 0.828220006148752 0.133055999999998
1374.02379852731 0.828577365860901 0.122812999999998
1353.94341333571 0.828447545260288 0.119979499999998
1344.07350986627 0.828167501835107 0.115302999999998
1334.06568031438 0.826833818167848 0.114377499999998
1336.37679477698 0.82281471798334 0.134966499999997
1336.33156677288 0.823284765144063 0.129374999999998
1333.80576408671 0.818837864297252 0.147936499999998
1333.7808519502 0.819442299823874 0.143295499999999
1327.7720866192 0.819048045348426 0.140529999999998
1313.58856142479 0.818131167435645 0.137775999999998
1299.29172197323 0.816779794662219 0.139625999999998
1270.78447568212 0.819406688201543 0.112562499999998
1255.16201731538 0.818769343524947 0.111616499999998
1238.96169542261 0.818563700920357 0.103112999999999
1227.45564346903 0.816666965205465 0.105007499999998
1211.61610192228 0.817323142654497 0.0917244999999984
1204.88136635872 0.814619342992959 0.0964739999999976
1205.93083889026 0.812264641818934 0.108766499999998
1196.21487377246 0.811264149878652 0.104065999999998
1200.95534720701 0.806707866676144 0.124750999999997
1197.86200149452 0.80804522448211 0.112564499999998
1188.47286505089 0.807700377466818 0.107835999999999
1198.78015249814 0.806033596109386 0.119116999999998
1192.67311309743 0.803083199416265 0.132184999999998
1194.37703832921 0.802213691914367 0.137742499999999
1205.90763703074 0.799872385686979 0.147918499999999
1201.84961748983 0.797761523079518 0.158010499999998
1177.57481286139 0.79668989849272 0.155280499999999
1184.92020930876 0.794556028614438 0.167136999999998
1170.25438827454 0.794075365940374 0.156179999999999
1167.49728707213 0.792142986870517 0.160740999999999
1166.8029990123 0.788575778432057 0.172642499999997
1177.13508917646 0.78626072666978 0.185266999999997
1170.8275390323 0.785879806543726 0.176232999999998
1166.34456551693 0.784410618808699 0.178962999999998
1159.11965072438 0.782951430619718 0.178930499999998
1154.52127001732 0.780881231375663 0.180782499999997
1148.04142869369 0.78164654255506 0.168079999999998
1152.10086971965 0.779455486989007 0.172607499999999
1171.48435101677 0.778286799547681 0.178931999999999
1125.37896171152 0.779690157337184 0.156176499999997
1114.01698515323 0.778176412864036 0.162543499999998
1099.73738107556 0.776408473558487 0.168012999999999
1087.32983707735 0.775343714769439 0.161658999999998
1084.00968722365 0.773346022947674 0.167128999999998
1091.73332052042 0.770988035169445 0.177111999999998
1078.38259047225 0.770693399459252 0.166235999999998
1064.90527549875 0.769864235792808 0.161639999999998
1057.02931522738 0.768004846748151 0.161662499999998
1027.25743822975 0.767148336476964 0.155269999999999
1039.00893011156 0.764419572905397 0.167180999999997
1030.95889532864 0.762956524105371 0.168990999999998
1032.55248150069 0.76091198498791 0.180755499999998
1045.33784803297 0.759262323953468 0.191554999999999
1050.57556947751 0.757317741583129 0.198617499999998
1051.68511817124 0.754973344352417 0.205829999999998
1076.48117383886 0.751482386238732 0.230523499999998
1074.4601530278 0.750900664680756 0.231394499999998
1073.1560847404 0.748691072300787 0.242738499999998
1063.20857241365 0.746825863509006 0.238392999999998
1029.66706298579 0.747148330226067 0.215618499999999
1012.0375379087 0.746341949443839 0.208531999999999
1008.70863819792 0.743433531300634 0.221778999999998
1000.33838646371 0.741259786913284 0.223576499999998
968.527395921687 0.740655008252929 0.205857999999998
949.096227558404 0.740041212895268 0.187965499999999
960.848255582796 0.736767103104634 0.204981999999998
941.66331930117 0.735282330060247 0.198689999999998
954.250741026487 0.732566224492355 0.210278999999998
941.007344713334 0.730767139091703 0.209371999999999
970.800486407025 0.729823186488461 0.227828499999998
930.230788230734 0.728927083638192 0.217234999999998
971.637825360496 0.726509221480651 0.250378999999998
997.753085688006 0.723664222294611 0.275211999999999
1013.87213336717 0.721091305584957 0.293749499999998
1016.78663837288 0.718541481799445 0.306279999999998
1003.48268383405 0.718914232197985 0.292981499999999
1025.02049991206 0.717151825426825 0.303799999999998
1019.66207928158 0.71554411784435 0.304647499999998
1026.67782037896 0.713486237593095 0.311305999999998
1030.52121938403 0.711624759752274 0.312097499999999
1017.16115898966 0.710576819105765 0.315363499999999
962.518543916484 0.708946540802639 0.299696499999998
926.10055020163 0.7072680174331 0.276115499999998
930.696476413984 0.706532626390665 0.283639999999999
948.26486116955 0.70491198167864 0.295298999999999
939.191088442909 0.704015007823173 0.286979999999999
945.129144111578 0.701603979934115 0.308669999999999
934.258397723379 0.700342668159902 0.297064999999998
936.213895693223 0.698305678879769 0.312759499999999
953.800551482645 0.696839175284519 0.324990999999999
994.887505721791 0.69441089988805 0.360569499999998
1003.56276357919 0.692562416270957 0.359794499999999
1022.89688510927 0.691519263408276 0.372360999999999
1019.78412972617 0.690824235283065 0.362050999999999
1027.84034523463 0.688951169321831 0.375426999999999
1014.96818107856 0.687897918482276 0.372909999999999
1039.76858777463 0.685814823264052 0.390976499999998
1067.67959442232 0.683544099628169 0.409469999999998
1030.68262274266 0.682147507830577 0.397921999999999
1056.55239890801 0.680849014078537 0.413895499999999
1074.92376437131 0.67891802542095 0.426886999999998
1100.28308607333 0.678378623761667 0.438052499999999
1106.13524893016 0.677393228933985 0.444788999999999
1128.62931655454 0.676407653291393 0.462293499999998
1164.30162146945 0.675915320733201 0.485833499999999
1190.03861795554 0.675205087703556 0.511018999999999
1187.82071799505 0.674120762644849 0.515677999999999
1227.31589092142 0.672867192234371 0.538306499999999
1235.74774325939 0.67226680017785 0.548234999999999
1240.20924146026 0.672681165622289 0.563724999999999
1264.20003395667 0.673068390661838 0.586488499999999
1299.89958325132 0.67217357251984 0.593365999999999
1289.77030520983 0.671553879245672 0.596644999999999
1325.62120769939 0.671488261995027 0.616864499999999
1319.41666003425 0.669451685339535 0.612484999999999
1315.54260439955 0.669762294570586 0.615512499999999
1358.31314967962 0.670097978406047 0.641713499999999
1337.98186837996 0.670643330033281 0.645857499999999
1350.61157369042 0.671584213747688 0.659440499999999
1390.52088870542 0.672839861922634 0.674281999999999
1410.47079105555 0.671776333073741 0.681662999999999
1515.36094757411 0.674785701592494 0.724689999999999
1546.52909520155 0.67464443926285 0.748287
1628.02230536056 0.679002141549355 0.786803
1693.30329037971 0.681420348324362 0.8058345
1700.90670726572 0.684194344228662 0.8235225
1733.26349687811 0.685354939224722 0.834123
1814.88399407611 0.689259417197344 0.8550525
1856.80583002674 0.692067554716774 0.8652565
1892.6970163089 0.695989425519205 0.880413
1888.86453806674 0.696396125407036 0.8842315
1904.64755889954 0.699244596354631 0.893326
1960.22879523383 0.701474332169015 0.907566
2016.46645796184 0.70527845020102 0.917363
2061.54788239966 0.706983300196971 0.9260255
2078.08557467267 0.709185805083838 0.9276
2114.36577282471 0.712521340696244 0.93278
2159.6773433383 0.713272498909347 0.935864
2177.23268025371 0.71531362661374 0.9386475
2200.63987523102 0.718815911260878 0.941765
2193.62362398403 0.718904042292095 0.9409135
2197.93039822509 0.720210728919962 0.940109
2213.54743936086 0.721881833645075 0.9428975
2190.90988313813 0.722922580444441 0.9425485
2223.98206957993 0.725660848726303 0.9471775
2281.60543645967 0.729340023011615 0.9466625
2322.12256248192 0.731456333000372 0.9468865
2334.00203383955 0.733220248819583 0.948901
2340.66525277096 0.734867552385699 0.9480695
2341.55282737238 0.734832907943614 0.949632
2347.96896237907 0.736381758179332 0.948902
2377.4951317686 0.73803314345977 0.9478935
2381.80447607301 0.739151044220902 0.9466775
2394.12521476959 0.739020879182872 0.9481015
2386.85032224451 0.739481797724243 0.9455865
2410.00362862078 0.740684171886925 0.9439335
2435.98362667626 0.741742230240883 0.9430745
2388.74570005453 0.740784916393894 0.942557
2392.44717196549 0.740073115944519 0.9423405
2378.24403849381 0.741661318658329 0.943646
2388.23543352418 0.743548968666216 0.9404465
2404.64112837277 0.744401925716453 0.935565
2413.14279977624 0.745592170459656 0.935574
2402.52864026977 0.745625054317024 0.9332725
2395.59480037339 0.747425048905657 0.930635
2392.39974948013 0.748353376550374 0.9287885
2400.63656177451 0.746446337393726 0.930374
2404.46381562597 0.745739488863431 0.93118
2422.39696287869 0.745634509624185 0.926231
2429.53194547539 0.747387549861644 0.9244595
2408.75983775943 0.746982270913551 0.9234925
2405.53209688621 0.749139768265188 0.91925
2423.06568920506 0.74928016190664 0.9196875
2430.13716032952 0.750215362727541 0.9175525
2460.47285599366 0.750458924873876 0.9164635
2435.0963600367 0.750085968232997 0.9186
2418.71133734847 0.7497692885645 0.921501
2410.03426094148 0.751144924294748 0.9173515
2425.43912904286 0.751794139854423 0.913153
2412.26669348162 0.751571306106636 0.91646
2445.56281999362 0.751012044400283 0.9182135
2444.53558466803 0.751950066241434 0.9119465
2444.44044004625 0.751192491639521 0.9141315
2452.77015911301 0.750034570648509 0.9147975
2450.49386296084 0.752252039212181 0.907006
2459.66097773822 0.752198596378329 0.9025495
2467.83953816715 0.751309931736826 0.905319
2464.73354815799 0.752772689292115 0.8990565
2472.54113663847 0.754475153498433 0.889666
2463.36080209697 0.754066990777321 0.8908465
2482.27249774981 0.754575935933689 0.8870195
2449.38111154218 0.75540319180615 0.8817315
2446.58826041679 0.756343498911381 0.875215
2442.72845368581 0.75734162419718 0.8699735
2468.79440335805 0.758416275773914 0.861852
2461.56072948714 0.757902493214299 0.867517
2465.33551926841 0.7605924830011 0.856512
2462.91442497811 0.761999024972218 0.851057
2449.86880924035 0.764229352818342 0.836204
2417.16960579489 0.76694099403838 0.8205315
2410.26308736435 0.768387585169259 0.8140345
2413.15093254315 0.768437114578069 0.8073845
2393.4695721757 0.767460138288812 0.811748
2382.56250113707 0.766603983373723 0.810548
2407.36743539134 0.768885815783039 0.801243
2394.49824413057 0.77068590985505 0.788417
2394.63464010511 0.772340350028065 0.778151
2393.69961378759 0.774871032970225 0.767012
2387.11495376758 0.776162534032242 0.759005
2399.19493326454 0.777719770254338 0.749025
2410.50116637156 0.779061261714394 0.738339
2430.71903044 0.781964568360929 0.721067
2425.32845254291 0.782501127783964 0.7159455
2419.28447489001 0.78475492040432 0.700205499999999
2421.28236510565 0.787554068591473 0.677609499999999
2412.22857900804 0.791494134071547 0.656420999999999
2402.86208239725 0.796313093844057 0.627400999999999
2401.75584016736 0.797013603808409 0.625228999999999
2398.11430969179 0.799242868059994 0.610038999999999
2388.40263483131 0.803143036582933 0.584828999999999
2373.8445310962 0.806740999142599 0.557664999999999
2352.01962758916 0.808983304221806 0.539460499999999
2351.17665285623 0.807008041716838 0.549148499999999
2361.43912904165 0.812089591387953 0.514047499999999
2351.73614623984 0.813375599910881 0.505609999999999
2339.7058841028 0.814079647299382 0.494739499999999
2336.76748853314 0.816800899642504 0.475368999999999
2322.13242287243 0.824283983725933 0.429169499999999
2324.02388206487 0.825004545594913 0.424710499999999
2309.47918078274 0.83052283374499 0.389901999999999
2290.44409500325 0.832939655396564 0.374456499999998
2299.49867479811 0.836034351496442 0.350464499999998
2311.40178697667 0.83651324109781 0.346891999999999
2294.90230981031 0.836869194308553 0.343322499999998
2298.02475547003 0.841964967685206 0.307482999999999
2268.62572569364 0.845433152587773 0.279080499999999
2269.24443237828 0.849052903273199 0.255212999999998
2252.11387002234 0.852038948760928 0.235532999999998
2239.18647589965 0.851264481217549 0.236795999999998
2228.64767709451 0.85166294677355 0.230789999999998
2195.24436364853 0.855541172933424 0.201820499999999
2191.60538877163 0.855425920290843 0.202768999999998
2183.25342778404 0.858114349384168 0.184148999999998
2159.64644005081 0.856718646595138 0.192109499999998
2129.07193156598 0.859065913961711 0.168764499999998
2134.82364199563 0.861873921119393 0.154152499999998
2123.60853476643 0.859440312431512 0.166064999999997
2108.5779241393 0.861521975061855 0.150617999999998
2099.7225262757 0.860653678791303 0.151580999999997
2073.10995730452 0.863953708782481 0.130302999999999
2041.7919215023 0.867701760062844 0.102174999999999
2033.68420341614 0.868390705724054 0.0964844999999981
2027.87681091274 0.866421832623861 0.102183999999997
2019.99223318376 0.866628673079764 0.0993309999999986
2010.80115453402 0.866184675369658 0.0993129999999978
1999.91952462223 0.864499636716388 0.108767499999998
1984.93318321564 0.866794151354614 0.0964874999999986
1969.43686518943 0.86406816467575 0.110678999999998
1951.83634903859 0.864994084512951 0.104994499999999
1950.29647698295 0.864673787486701 0.107827999999998
1941.671024058 0.864280376493088 0.105933999999998
1926.53247890583 0.864201952169015 0.104977999999998
1913.11637994686 0.860708120653813 0.121918499999997
1892.00052390514 0.861538813315483 0.108797999999998
1875.11854386718 0.861650348472479 0.109731999999998
1872.43274478604 0.860769981276885 0.113487999999998
1870.01459536096 0.859988448504636 0.114426499999997
1860.52511724639 0.86259044099446 0.095547499999998
1836.93701629571 0.863769482335395 0.0860249999999977
1808.58117670864 0.862104132431492 0.0936389999999984
1792.84031164021 0.862444653241877 0.0879229999999985
1784.55043673739 0.860902872428026 0.0907914999999972
1782.56655829858 0.860710260675934 0.0926964999999974
1767.7138942874 0.86195084824231 0.081233999999998
1755.344464039 0.860870380331957 0.0821929999999977
1761.41265682784 0.857597637827856 0.0993449999999969
1745.17885611977 0.855257191436314 0.109719999999998
1731.12486284561 0.855947194157294 0.107834999999998
1719.36958601109 0.855586233149731 0.107835499999999
1714.91637007979 0.853693513914762 0.119121499999998
1715.35200812831 0.852498842631517 0.120998999999998
1679.91412727623 0.855082062923352 0.102187499999998
1667.71545171181 0.853910488669761 0.106909499999999
1650.82929901143 0.853826177086306 0.104071499999998
1646.29497008991 0.85198538321766 0.114441499999998
1642.13831569777 0.851420994806945 0.112557999999998
1621.62871119461 0.851460209789177 0.105960499999998
1607.41744012298 0.851326459479195 0.105955499999998
1592.42630487963 0.852059159233184 0.0955299999999988
1591.60972874575 0.849415612017632 0.109714499999998
1578.43202392897 0.847197177569948 0.120950999999998
1580.41866880383 0.84541694717592 0.127529999999997
1572.572350966 0.846039825554053 0.115373999999998
1562.62766997813 0.845244124066555 0.115381499999998
1567.90687432837 0.842512864224231 0.129372499999998
1560.64211081941 0.841902981946099 0.129363499999998
1565.26784673619 0.840354414421071 0.137707999999998
1552.37431602544 0.838902340535228 0.139583499999998
1523.40095331619 0.840934852280407 0.121913499999998
1519.93334752007 0.840363481174461 0.118187499999997
1522.08644386492 0.837931582520295 0.130338999999998
1511.17611168511 0.838812122095696 0.120068499999999
1501.11569912961 0.836779611794421 0.129402999999998
1483.84246072331 0.837270567831556 0.122851999999999
1452.86247010372 0.837819880647426 0.110675499999998
1453.35825846008 0.834478136975386 0.122864999999998
1436.48377160277 0.834476262572276 0.120064999999998
1422.89841075516 0.834305260547229 0.120053999999998
1428.89102467857 0.831284114312278 0.136841999999999
1429.3059429621 0.829307477694651 0.142404999999998
1420.62098545603 0.827536737022836 0.148855999999998
1391.68189199029 0.827364057303096 0.140564999999998
1379.83888475083 0.826906989101923 0.135926999999998
1375.19254483363 0.826224235641012 0.135925499999998
1371.08970881733 0.827396128262677 0.121936999999998
1366.47438572114 0.825617422898224 0.127533999999998
1367.46635922253 0.823773136498098 0.134934499999998
1364.15012393526 0.822961154236298 0.134969999999998
1350.30336251757 0.822639285701362 0.134043499999998
1343.90752016194 0.822255404098454 0.129360999999999
1345.06789067828 0.817664549024301 0.157072499999998
1345.96603386457 0.815234915582438 0.167114999999998
1342.39708836456 0.815501611324155 0.159756499999998
1323.56490621406 0.815286465072727 0.147842499999998
1320.26540323422 0.815552866976696 0.140493499999998
1324.43480654906 0.813794559739856 0.149700999999998
1310.90438382353 0.812294148215097 0.146961999999998
1290.74549626975 0.80968786740825 0.155253499999998
1295.33430498554 0.806904947851437 0.169834999999998
1275.83604240685 0.807715892379851 0.152519999999997
1250.29476772888 0.807005159744903 0.147016999999998
1229.6603220027 0.805930160181257 0.145188999999997
1222.40521973268 0.805560309299375 0.140548499999998
1210.49124177235 0.806772751226583 0.124742499999999
1206.09994377885 0.80508107052833 0.132210999999998
1203.88708656694 0.803494706144951 0.135920499999998
1207.10479710213 0.800127938107723 0.153448999999998
1200.89859107867 0.797332277229398 0.167174999999998
1189.64664402752 0.795426175830521 0.171715999999999
1189.45778191958 0.794760524036362 0.179868999999998
1188.26229627533 0.793668030572362 0.185274499999998
1183.81080025996 0.792619129620859 0.179842999999999
1177.36704250944 0.790559132088019 0.184377499999998
1165.80951764815 0.788172759638455 0.186215999999998
1189.27339462219 0.786804598462002 0.200531999999998
1186.54001481974 0.786533643792394 0.187987999999998
1177.39999351339 0.786029133802755 0.176231499999998
1180.5951336644 0.784498551436985 0.178923999999998
1167.22740573661 0.782429219775324 0.181623999999998
1179.57596258935 0.781203912671966 0.183457999999998
1195.43375818709 0.777020977178336 0.210268499999998
1180.10322364591 0.775029678603464 0.217348999999998
1167.58875352039 0.770800450223284 0.232288999999998
1165.69523546134 0.769725794705821 0.233121999999998
1206.11097391599 0.765130968529963 0.270193499999997
1197.23806096879 0.764174123198923 0.265936999999998
1197.76315622296 0.76124797085094 0.287140999999999
1191.29654658772 0.760800527463301 0.281991999999998
1165.5971994209 0.761910922703886 0.255541499999999
1170.37833482876 0.76157672503634 0.256379499999999
1156.13537864826 0.760285740940997 0.262377499999998
1153.91159780679 0.758638783274009 0.267402499999999
1136.00300211401 0.758820682828301 0.252110999999998
1137.45190447947 0.756747529775182 0.263250999999998
1084.00359377236 0.757912889178139 0.228739499999998
1072.88953459185 0.75686448134268 0.225188999999999
1064.90966078644 0.755724713283449 0.219923999999998
1050.08161408353 0.75572955102738 0.207552499999998
1047.88281744004 0.752544268011988 0.219033499999998
1055.08275549448 0.751368358804404 0.219959499999998
1050.4529341522 0.750468636096136 0.207577999999999
1020.67838378112 0.750531967570965 0.196016499999998
1004.57942685885 0.749102066924018 0.179865499999998
1008.93073255242 0.747375032679029 0.184360999999998
1018.1830253583 0.744257762051311 0.195105999999998
994.467027127384 0.743700009815785 0.188836999999998
992.834149286845 0.741973280370085 0.188851499999998
1006.97981852417 0.740098151953851 0.198717999999998
1012.83760385257 0.737775605501861 0.206742999999998
990.422528272955 0.736715995629176 0.197844999999999
1024.76125821839 0.733818104803477 0.220872499999998
1003.21803115284 0.732282978760763 0.221709499999999
1016.02096885429 0.731091236951934 0.230456999999998
1017.32969660972 0.728153784157631 0.251228999999998
1014.01783609159 0.726850541397829 0.244320999999998
1010.44583759847 0.726024891221007 0.242544499999998
1000.73681526761 0.724435027308079 0.242716499999998
979.003482723915 0.723194870260961 0.240120999999999
984.086432710712 0.720036393784847 0.252145999999998
964.153608592692 0.718470630911996 0.253875999999998
985.286534560748 0.716001019514458 0.273431499999998
975.904734261273 0.712974183228221 0.289458999999998
983.288289445757 0.710938077662805 0.292902999999998
1004.62523754643 0.709553226048077 0.291228999999999
997.530351693787 0.707725324416168 0.293652499999999
997.269249445415 0.707450929936299 0.275121999999999
985.273711322257 0.705717695916683 0.279273999999999
999.08341373938 0.702543816415525 0.301173999999998
990.654694241933 0.701923643407962 0.306053999999998
953.004524556178 0.700930846715263 0.299092999999999
964.947945525974 0.697858392933656 0.317419499999999
1007.6412156424 0.695513826803156 0.350825999999999
1021.24719318232 0.693815536613211 0.358715999999998
1018.85966115152 0.692253416427668 0.360334499999999
1044.2680412976 0.691344127580878 0.377536499999999
1084.85527236183 0.690106259861865 0.407924999999998
1114.33502920098 0.687875247993748 0.427094999999998
1088.42836191637 0.686414255150991 0.417877999999999
1117.2686623367 0.684946137831633 0.442945499999999
1118.01084776199 0.683495944805283 0.448147999999998
1161.6026650809 0.682507558659339 0.484115999999999
1188.9994366737 0.68270668098853 0.489703499999999
1202.13257427951 0.681562717254997 0.492773999999999
1190.76674404589 0.679949773183864 0.497258999999999
1194.19132890489 0.679302278946375 0.493819999999999
1161.99751635207 0.678363585045912 0.487169999999999
1180.34137703127 0.678202895431148 0.507677999999999
1237.27770791693 0.678304332918698 0.539441499999999
1243.38987162177 0.67713905812774 0.539061999999999
1249.55499273056 0.676609173960556 0.554766999999999
1266.71053620629 0.675410527032036 0.559776499999999
1256.96843850276 0.67509769693223 0.562318999999999
1236.97293522062 0.67338804566207 0.568825499999999
1275.09664782092 0.673818517426886 0.606886999999999
1338.28466621284 0.674280088752461 0.639802999999999
1387.06552418715 0.675045647797548 0.661435999999999
1445.43514824284 0.677010527710272 0.695764999999999
1425.56316958891 0.6760742613756 0.701465999999999
1450.80544153041 0.677377583668317 0.734583
1462.84863715623 0.677716322781808 0.754594
1468.19352916035 0.678102657634194 0.761807
1461.05219184032 0.678331075668092 0.7663745
1510.79874839597 0.679839653160796 0.776696
1548.63448751427 0.683835491858413 0.7981495
1568.38481496721 0.686301613865021 0.8116215
1591.76022885491 0.687116502911392 0.8223325
1601.30639223281 0.68844340899189 0.829987
1661.69022136767 0.691439899733077 0.850457
1714.73211939763 0.694314017447536 0.866055
1754.35048340574 0.695962920631949 0.866169
1770.88817546352 0.698706071137774 0.8703275
1791.5023550803 0.703463537411458 0.880022
1830.51573144491 0.705814980909729 0.8950045
1853.16676381383 0.70663200226963 0.893041
1848.53714287095 0.708707486811547 0.8901155
1854.32373394931 0.711661360167331 0.8899065
1894.03024472792 0.714163862513085 0.8896085
1959.14650884008 0.719445396800906 0.895032
1986.09449180745 0.721767270807124 0.8938515
2010.73129762085 0.724926538218486 0.894005
2052.12912167565 0.728983840623441 0.901304
2079.57853394015 0.733057968053537 0.9025685
2097.36377506408 0.736002806938293 0.9020635
2080.50501152672 0.74079446822256 0.8945755
2068.79557941156 0.745065359604825 0.880897
2088.67595767715 0.747093891617874 0.876529
2115.60413355783 0.748689918001054 0.8728525
2116.2720723079 0.75222941511319 0.8578305
2117.07121005441 0.752236842559398 0.858534
2096.2152182428 0.754919884224535 0.8443335
2086.40786409064 0.757478583040776 0.8290685
2095.47980934205 0.758242722488964 0.8263975
2084.79394908542 0.75815013166706 0.820413
2086.83287210421 0.762277588825366 0.7976765
2073.40821377479 0.76201899553 0.7991725
2077.54085138426 0.764449992170591 0.788801
2110.18815530801 0.764512844438386 0.788633
2070.00917700384 0.766019358650883 0.772202
2072.65548523923 0.771863232684521 0.7451215
2077.65769896179 0.773353753391832 0.731770499999999
2098.8627418903 0.776759888207879 0.710251999999999
2080.37129633678 0.783146754326457 0.669573499999999
2074.39872804379 0.786627522425947 0.651031999999999
2089.5874519142 0.789915046622131 0.630160499999999
2084.9351041262 0.792079794308806 0.615941499999999
2088.31071608309 0.792002451711783 0.615627499999999
2076.40155975212 0.795051961290696 0.602988999999999
2066.85407368109 0.797325122815594 0.584115499999999
2070.35653228599 0.798461060795331 0.579772999999999
2041.3364496469 0.800145581981652 0.564284999999999
2031.56948617324 0.80153632128567 0.553972999999999
1998.91320045356 0.805136542623821 0.518194999999999
1988.07427902704 0.806091579180532 0.499687999999999
1964.54970035451 0.811887850498045 0.471433999999999
1963.21904731515 0.818619394420921 0.435055499999999
1941.52903892469 0.824970333338764 0.389431499999998
1939.9298687023 0.829411847601981 0.353514999999998
1936.52541620864 0.833176880480127 0.321581999999997
1923.49903469287 0.833606610512535 0.315021499999998
1900.22685573946 0.836001905994089 0.292650499999999
1884.16059827411 0.839845850044611 0.261408999999999
1869.03041566163 0.843315742172752 0.235609999999999
1862.430944081 0.845240812149315 0.217190999999999
1860.50166279836 0.845342212590178 0.211923499999998
1849.78583820749 0.84360628643643 0.220731999999998
1819.36298941926 0.846424062852289 0.196827499999999
1806.63346080754 0.847301535940278 0.188745499999998
1788.34749687682 0.847631890320566 0.182466999999998
1778.05464968011 0.847042102394395 0.183294999999998
1774.90768329989 0.846256472826446 0.183389999999998
1759.26075009774 0.84905925814478 0.164267499999999
1739.22840602473 0.848916490410106 0.158858999999998
1715.63957355622 0.849037025071288 0.147876999999998
1709.57695569025 0.849669019369907 0.140476999999998
1711.15713341103 0.847604858111678 0.149733499999998
1698.40924886366 0.849832054403624 0.130306499999999
1681.45124490888 0.849047656356133 0.132177499999999
1665.55393805352 0.848423204795467 0.134006999999998
1657.96424501615 0.847829706532327 0.136805499999998
1656.14753561115 0.845691833414401 0.147921999999998
1642.80676532188 0.845329100666405 0.146072499999998
1646.35954355896 0.846343321832434 0.137737999999998
1621.64107186087 0.848179598071838 0.119095999999999
1588.33925482725 0.849344243827006 0.104987999999998
1576.49721964154 0.849544234156558 0.0964744999999981
1568.0092180525 0.849433843170991 0.0936154999999982
1557.02101466073 0.848963121378022 0.0926779999999985
1547.110040707 0.847367241363036 0.0964859999999981
1545.67905718878 0.844754120067694 0.110653999999998
1544.35618166919 0.842551068519888 0.122852499999999
1546.66909997839 0.840908588661517 0.131244999999999
1529.27219996124 0.840071748111407 0.132188999999998
1518.26195035935 0.839574332436523 0.129358499999998
1534.72075136983 0.836321038574859 0.154307499999999
1522.9424802758 0.83724622404014 0.140463499999998
1511.03657689976 0.837131798633988 0.133085499999998
1494.66762283889 0.836798340730229 0.130313499999998
1475.7808139865 0.83725693133435 0.120992999999998
1441.95437744136 0.837775102592168 0.105952999999998
1429.61885347375 0.835748935381939 0.113485999999998
1434.61242197553 0.831208413236431 0.142383499999997
1425.51500730184 0.830440282190677 0.145167499999999
1421.07507750832 0.831004288952924 0.137763999999999
1404.21466977016 0.829703429352332 0.134973499999998
1400.88828084863 0.828075981935323 0.137770499999998
1391.40141836229 0.828330893047661 0.132192499999998
1384.84860487394 0.828023619320097 0.128475999999998
1369.78269350214 0.825706481811215 0.138697499999997
1364.38669698682 0.822051116291232 0.158039499999998
1367.41502231143 0.821803090980577 0.155293499999999
1371.63934139272 0.819996200027652 0.160754499999999
1368.72311868729 0.819526059600847 0.151574999999999
1356.33580599085 0.819425899672151 0.149751999999998
1353.09801678324 0.820011650558046 0.138686999999998
1331.13535492751 0.818384768784563 0.140526499999998
1333.91215158857 0.816920478319601 0.145087999999998
1335.15174894835 0.813838623309524 0.158873999999999
1300.3960508711 0.815221158955382 0.138621999999998
1278.30827401986 0.813923998524706 0.141405999999998
1275.80158852572 0.810833350720821 0.163465499999997
1284.16710104994 0.809498552156895 0.164365499999998
1284.53772313759 0.807346748253973 0.170705499999998
1278.61264782849 0.805706931158751 0.178832499999998
1281.12199290675 0.805533665055502 0.183392499999998
1285.78040079386 0.802501350197921 0.203130499999998
1276.56052703777 0.8017399804306 0.197781499999999
1264.5297008923 0.802017256842842 0.187947499999999
1266.02087284358 0.798881839529097 0.202247499999998
1276.30666110679 0.796165784773541 0.221738499999999
1255.44435752615 0.796808620807392 0.205841999999998
1236.36310449588 0.797495133323959 0.190635499999998
1210.84553779074 0.796043373151724 0.188833999999998
1217.85972957713 0.792170005860794 0.213748999999997
1215.95001247128 0.790907878383957 0.213782499999998
1201.57439471801 0.791281348289368 0.199570499999998
1151.62326177737 0.793436738489978 0.167120999999998
1132.41547461029 0.793338380474078 0.155212999999999
1125.00413611297 0.792724715475844 0.148783499999998
1118.13735999179 0.790221389488786 0.156129999999999
1112.14396011939 0.788517995140109 0.161645999999997
1104.7056955351 0.78951891746564 0.139576499999998
1116.33081636741 0.787262252829635 0.145142999999998
1110.87823543111 0.784984316860278 0.146042999999998
1094.79979519683 0.784938010986801 0.134018499999998
1094.6910668079 0.783621530516485 0.136815499999998
1080.50020344811 0.783319493689861 0.129377499999998
1086.0718260538 0.780202166814217 0.143308499999998
1086.87935173729 0.778407913841312 0.146052499999998
1088.86897332861 0.776722015201685 0.157092499999998
1087.93957323796 0.774580600020411 0.168080999999998
1061.02561969257 0.773570804916234 0.154365999999998
1069.89263107278 0.772306972245033 0.152539999999997
1076.95446156955 0.770238079204953 0.153450499999998
1077.83032160189 0.767479262846415 0.168971999999998
1072.77858515866 0.767046641084396 0.164368999999998
1034.44826348631 0.766836654904434 0.147907499999998
1034.22432941772 0.763800768146746 0.168010999999998
1022.71569231439 0.762148083720669 0.176177499999998
1034.18343832314 0.75902917548863 0.183444999999999
1041.46577435839 0.757200096364254 0.196855999999998
1019.18778261834 0.756040558807514 0.187028499999998
1023.11700839581 0.753835767513502 0.198706499999997
1020.36559224484 0.751442533047443 0.193375499999998
1011.70112702236 0.749457196951251 0.194243999999999
994.711876571914 0.748126747807387 0.185230999999999
961.467407760742 0.748428052123844 0.172605999999998
962.416443670448 0.746898552870742 0.171710999999999
943.35503052007 0.744813084758256 0.176242999999998
918.860197717674 0.744390510394923 0.160768999999999
918.795468914337 0.74291689479369 0.164423499999999
916.609980952817 0.74053692085162 0.176241999999999
911.445872451863 0.738563648637532 0.178057999999999
863.5806448762 0.739004692675495 0.150661999999999
863.438410502846 0.737641131390031 0.155254999999998
870.375375357913 0.735126884547816 0.168945999999998
888.666236600135 0.73269977536248 0.186997499999998
913.688686388243 0.729985679854914 0.211954999999999
912.508919954011 0.728226828364152 0.218057999999999
923.343780958476 0.725454854661768 0.238148499999998
924.037344675499 0.724548339997923 0.237402499999998
920.730095818821 0.721821936896646 0.240018499999999
931.654801278438 0.720682177135016 0.240929499999998
962.801681753515 0.718674580045552 0.252969499999998
968.82807544507 0.717207433859189 0.252948499999999
994.253613929015 0.715178239962323 0.273518999999998
978.543933912601 0.712942652313671 0.269306499999999
994.253276429442 0.711338500246007 0.282773499999999
997.568564711995 0.708520587585528 0.296952499999999
1007.28905983593 0.707955671743567 0.284286499999999
1044.35224466476 0.705721880061682 0.310813999999998
1048.27529123321 0.703633158398749 0.325333999999999
1035.15059601363 0.701887657129916 0.315755999999998
996.212764900154 0.700560637816777 0.312568999999999
997.524666664559 0.698874668910472 0.314380499999998
967.667845868007 0.697027193158512 0.310123499999998
995.148058092888 0.694628290919682 0.345157499999999
1001.83871885946 0.694294635986606 0.335352999999998
1019.88592747376 0.692921733938026 0.353660999999998
976.639826773211 0.69123440544229 0.332467499999999
957.62156815758 0.690304554665917 0.321906999999999
957.337664925387 0.689471335747931 0.338109499999998
985.844122938253 0.688497644743112 0.359905499999998
986.149671054054 0.686646857135354 0.361600999999999
1021.70675434186 0.68464162056668 0.392241499999998
1007.17847612609 0.683682122187477 0.384386999999999
1051.40371029063 0.683378461409676 0.413627999999999
1025.83932804145 0.682154762488393 0.416524499999999
1047.55169865882 0.681944420967717 0.438259499999999
1077.66660629774 0.680215874518887 0.463221499999999
1154.55861176528 0.680096902915657 0.508338499999999
1200.43572412368 0.679084402730982 0.528988999999999
1181.89398648541 0.678028638730201 0.528844499999999
1194.39763154327 0.678969560963081 0.564551999999999
1221.03449582151 0.678260874930929 0.574027999999999
1247.94449812876 0.677365888113806 0.589363999999999
1272.14496435504 0.677304001987082 0.601485999999999
1309.91821072303 0.676661469449318 0.622463999999999
1296.74884543837 0.675696361017738 0.623307499999999
1316.76950761047 0.676438335003035 0.635385499999999
1377.00502456553 0.676674291307624 0.662284999999999
1418.1786006964 0.67799428851895 0.685635999999999
1442.65009085239 0.677983662070823 0.697113499999999
1477.91592952082 0.677758406191645 0.711322999999999
1549.44876135811 0.679584655977626 0.7444585
1616.74119348699 0.681599131133077 0.7686325
1682.20349077691 0.683307672498086 0.7928435
1708.73157458612 0.684039648526085 0.8033915
1724.83227113145 0.684043182258387 0.814749
1750.78471550391 0.685417523669685 0.8292075
1779.65067897462 0.686033179855572 0.8349665
1855.58028857115 0.689778705839416 0.862251
1897.13350806189 0.691252518844194 0.8750665
1985.55162299 0.694357562339465 0.8968045
2051.80115257546 0.694248493366729 0.8995355
2111.06251975939 0.697221378728807 0.91111
2174.48183682999 0.701027783998912 0.925201
2186.2017990758 0.701488048219273 0.9254145
2205.27400320338 0.703337130562575 0.92979
2230.29726803273 0.703813185084118 0.9313575
2257.65401135413 0.706778064150124 0.940203
2286.04750889405 0.708794761995221 0.945448
2335.67074157956 0.710788689514717 0.9462425
2344.57742996633 0.714973688798288 0.9508275
2382.09629975258 0.719136338945747 0.9514085
2397.34565290426 0.720274594093843 0.954456
2421.70772777263 0.722918009275381 0.9558845
2447.59364844986 0.724420488473798 0.9554065
2469.75791599933 0.725665258321041 0.955743
2474.74362305648 0.7274693800701 0.955118
2488.90766209305 0.72862235065624 0.9564135
2508.69743945922 0.72978506581857 0.9566355
2507.19480362284 0.730037805724763 0.9545035
2513.13436558254 0.730560969977573 0.9540225
2551.29006414132 0.733454235122237 0.950726
2545.03535773139 0.73243698956909 0.950911
2554.13364430078 0.73428737199623 0.94554
2583.73057448475 0.736514917446219 0.9463065
2574.62720109691 0.737888206800154 0.940227
2582.09750895257 0.738257736233383 0.938921
2586.24465392687 0.74046098838108 0.9340715
2561.71273044503 0.739926386999987 0.9356765
2543.68218852748 0.739675533256301 0.9368265
2557.74546121157 0.739202288835388 0.935678
2566.37149188186 0.743004261392507 0.926948
2552.88076529784 0.743529703344914 0.9228565
2553.10688389912 0.74511702629375 0.919638
2533.64786513687 0.747749997301819 0.914515
2557.51548932944 0.748764106570603 0.911518
2548.96324245086 0.749992097259771 0.905814
2531.63540369368 0.749365464332465 0.906617
2518.2842728496 0.750207815532679 0.9013505
2550.65515226672 0.750365089662279 0.8995415
2543.82097934137 0.750529888541762 0.8995435
2559.04340427792 0.751592891501257 0.894483
2543.47232347358 0.751850691741043 0.89437
2557.31590660356 0.751279688471924 0.895655
2546.55015490382 0.752049739319188 0.8928595
2518.3213995648 0.754448931560246 0.8817215
2497.50118495449 0.755752326575351 0.8776575
2507.98814356174 0.755876818319944 0.875825
2467.09846577182 0.759362607702654 0.86646
2461.80365078413 0.758643229302091 0.869776
2446.76092078577 0.760033988648738 0.8588155
2434.54785748594 0.760672466329532 0.859019
2448.73693093783 0.760166253168504 0.863342
2420.5985444561 0.759839389470591 0.861163
2416.34335456149 0.762078183718321 0.851121
2400.47909157934 0.764058560626033 0.844297
2400.83283140669 0.762110609687794 0.8501615
2423.7713142349 0.7603720672371 0.8570175
2399.73999578664 0.761366379162385 0.855319
2415.80447312674 0.761525266182807 0.8479645
2421.80493942256 0.762470543002622 0.84173
2422.3795608445 0.763966317050823 0.835734
2421.71852225714 0.766611910291867 0.818704
2422.64046840969 0.767511000531548 0.81289
2440.63333606957 0.766633497949132 0.811981
2417.38392784303 0.769375807145065 0.7988655
2402.0257736978 0.77099928630381 0.7900435
2404.3875698519 0.770026914865241 0.797515
2396.98591323664 0.771679824546693 0.7833485
2381.41625173968 0.773306181671042 0.7706795
2372.30506953952 0.775815132881105 0.753984
2356.43833524179 0.780966457607922 0.727813
2335.0264063989 0.785231332181971 0.700841999999999
2321.27204862528 0.791944496261142 0.657618999999999
2291.20445588587 0.798595784897069 0.611738499999999
2303.45573266757 0.803355578861041 0.578599499999999
2282.90828633202 0.804349238044959 0.570958999999999
2274.45099806689 0.805955137575712 0.556813499999999
2256.23928378944 0.808008819045161 0.541136999999999
2228.2213271053 0.811598661264182 0.509607499999999
2247.98657973282 0.812794350699135 0.497868499999999
2226.54248595895 0.81957447692554 0.450614999999999
2207.98728777062 0.823875968608979 0.425589499999999
2187.32474780328 0.82347598366741 0.425671999999999
2168.0205882918 0.828350342982656 0.390869499999999
2163.29619073501 0.829574540878071 0.380806499999999
2164.45415179982 0.833541503127289 0.352405499999999
2150.04542786027 0.838274003999241 0.318474499999999
2139.09239433943 0.838954020876567 0.308572499999998
2117.46945860694 0.844830749468197 0.272602999999998
2112.02437403367 0.849653954309501 0.236521999999998
2083.76542259364 0.85163092143848 0.216408499999998
2073.26491017762 0.853753655525002 0.201353999999998
2049.10950467762 0.855005569247004 0.186154499999998
2040.66807998757 0.857472188983203 0.168952499999998
2016.21114967664 0.858918622368703 0.157113999999999
2024.16163948397 0.855423603440087 0.176241999999998
2016.73542755779 0.853854180085446 0.183478499999998
2006.05155845807 0.854130228097332 0.181641999999998
1993.40285854913 0.853229765109861 0.182553999999998
1984.03519367823 0.85271859269008 0.184336499999998
1959.27840594622 0.855782872481029 0.162594499999999
1957.53126874732 0.85592474111948 0.159872499999998
1950.27352360475 0.853659179165902 0.169910499999998
1936.15878991964 0.855594025507398 0.156213499999998
1929.94698494843 0.857778117665984 0.140536999999999
1908.38170280117 0.858043010359907 0.134961999999998
1902.09355048969 0.860091310629487 0.120055999999998
1874.5495787436 0.860650215999524 0.110670499999998
1869.10782727956 0.85868341528251 0.121937999999998
1849.75776335048 0.857140124852662 0.124734499999998
1828.40727723285 0.858732875985804 0.108778499999998
1800.22496639049 0.85917609513157 0.104073999999997
1790.77396187809 0.858903901642885 0.104062499999998
1779.75615033123 0.857157543163423 0.113506999999997
1769.80671767661 0.857485201426188 0.115394499999998
1765.22901394558 0.85602839451822 0.121015999999998
1748.15738860784 0.857390989538153 0.107851999999998
1733.65140581062 0.858889369470184 0.0955409999999973
1714.45141935332 0.85816987689079 0.0945714999999985
1711.54758350988 0.85610644783358 0.105920999999998
1714.10552477858 0.856292742387704 0.102150499999998
1694.29200836635 0.857007083855455 0.0916874999999986
1692.00299287762 0.855504809591182 0.101197499999998
1676.99437513705 0.854478563288333 0.103067999999998
1669.27647457347 0.85257910894666 0.111590999999998
1648.83221633243 0.852305245831998 0.107798999999999
1647.83336904103 0.851453078549401 0.110620499999999
1641.57659832512 0.851714846573706 0.104986499999998
1617.63777886692 0.852473267457089 0.0907659999999982
1611.60067034189 0.852270924917167 0.0888589999999985
1605.39577004518 0.852058858611431 0.0907699999999982
1587.09591973166 0.851120513270404 0.0888674999999987
1574.85095553259 0.850037901700639 0.0907749999999992
1557.82228354838 0.848554975663578 0.0964714999999982
1553.44013674764 0.847325346893792 0.0964839999999979
1537.31878692845 0.845888830024937 0.0955409999999978
1522.31730082698 0.844916679092602 0.0983859999999979
1529.49060897817 0.844947863991894 0.0974389999999991
1533.82958701092 0.843175415135277 0.109729999999997
1502.54562396589 0.844422569168386 0.0926774999999982
1495.33910433032 0.844412534137512 0.0888684999999987
1477.86583287562 0.842385241230807 0.0926869999999979
1474.68651922149 0.840929183922615 0.099327499999998
1465.81093716858 0.838166991440375 0.113488999999998
1440.81738086858 0.83802227904932 0.103124499999999
1440.76810785899 0.839094972487682 0.0964904999999981
1438.29766803373 0.836580019715015 0.106918999999998
1432.98148043043 0.834589090963865 0.115392999999998
1438.14789723485 0.83314231119268 0.121016999999997
1414.04896357073 0.83382334534254 0.108796999999998
1395.91054816979 0.832817159788022 0.109743999999998
1397.86370143257 0.83034676157437 0.125690499999997
1384.48290948388 0.830483041436568 0.118211999999998
1354.15076324028 0.829520172401071 0.115383999999998
1358.47599450109 0.829310649721853 0.113480499999998
1345.05569444102 0.829557271846699 0.106879499999998
1331.71356848027 0.830285372517595 0.092678999999998
1327.1846769688 0.828346569066249 0.100260999999998
1309.97551145353 0.828457507121725 0.0955164999999987
1302.20908688605 0.826443076219204 0.101228499999998
1292.90304869368 0.825905454612247 0.0955489999999982
1289.33635193538 0.823417055986341 0.105966499999998
1262.15984270104 0.823870721663045 0.0926814999999984
1259.09776490334 0.823241154876036 0.0907779999999987
1254.50525264747 0.821520088290166 0.0936319999999981
1260.53665290217 0.81839868947134 0.110664499999998
1261.58334606433 0.817196427500702 0.111623499999998
1243.42684061813 0.818470612199849 0.0926679999999989
1235.37142213701 0.813994621747114 0.113504499999997
1227.35788641195 0.813630899026887 0.108780999999998
1212.63511274028 0.810668309342807 0.118201499999998
1207.2593990723 0.810744639977495 0.111615499999998
1193.10798183353 0.810707318830643 0.105009499999998
1197.56955119912 0.808775636818468 0.113483999999997
1205.50763575559 0.805906442725924 0.131254999999998
1230.41211662464 0.801983794876306 0.158014499999998
1235.98671198286 0.798504856791088 0.178025999999999
1208.57382920974 0.799423792150373 0.160728499999998
1210.98018785386 0.798330052884362 0.162477499999998
1199.04251588636 0.797304061434366 0.164201999999998
1187.75676209176 0.796315898998248 0.163157999999999
1179.81803563485 0.79688393629681 0.147687999999998
1190.55902348125 0.79419123867646 0.163206999999998
1165.13991298275 0.792159014595932 0.169763499999998
1182.72145939012 0.789866067844274 0.184283999999998
1188.72025304409 0.788133587784724 0.190548499999998
1164.7188231172 0.788172295860749 0.177963499999998
1152.05976672388 0.786834052633988 0.167086499999998
1130.09488874455 0.786394783467925 0.157071999999999
1126.51039417182 0.784424915747127 0.160742999999998
1109.6567002758 0.783479303327456 0.160737499999998
1093.04140851838 0.782284866155377 0.166221499999998
1074.50741902565 0.782547464939661 0.153451999999998
1070.20227626508 0.781160141646076 0.155294499999999
1070.51871470041 0.778634240475411 0.164417499999998
1077.157435017 0.77678709947529 0.175312999999999
1080.80997557254 0.773250550157738 0.195147999999997
1072.34401436439 0.772873286132536 0.192460499999998
1063.13069915979 0.77148531850891 0.187091999999998
1066.5293709309 0.769137093420521 0.195170499999997
1094.69749363097 0.765790706429097 0.217386999999998
1085.81604637096 0.763473593542755 0.221755499999999
1102.58963148749 0.761041191876877 0.236661499999998
1098.64756859376 0.758124034062388 0.253901999999998
1089.97972202123 0.758338221176175 0.244434999999999
1103.22275500013 0.755331900372237 0.261727999999998
1127.44120373125 0.751578495863288 0.274491999999998
1130.20972505674 0.751396896471897 0.268507499999998
1119.78985416406 0.751823054055173 0.258210999999998
1105.47357691691 0.750283664386976 0.259944499999998
1096.47194597645 0.7497004947524 0.242680499999999
1076.28562090895 0.749392709585524 0.226934999999999
1065.91971322484 0.747380897890276 0.226119999999998
1101.64528367919 0.744220146665576 0.240965499999998
1076.76998780937 0.743504027924408 0.226090999999999
1087.03878786738 0.741638921208783 0.237477999999999
1090.23862629411 0.741393105459257 0.223508499999998
1085.31253854706 0.739204427146746 0.233097999999999
1095.61595175578 0.736871925393023 0.244373499999998
1081.54957742899 0.735537502366025 0.241666999999999
1087.69074884268 0.73359538941651 0.243448999999998
1109.81231186633 0.731789282290536 0.247736999999998
1087.506281998 0.730530368991967 0.242658999999998
1068.59329366871 0.728728125592188 0.247865499999999
1053.76452198715 0.727069276511709 0.252196999999998
1048.78667321861 0.72549426834017 0.252193499999999
997.514593054253 0.725154652625683 0.227898999999998
996.36338424427 0.723980907801811 0.233121999999998
985.771803787033 0.72135668853334 0.236626999999998
988.968849869397 0.720072869338765 0.247889999999998
964.844334192301 0.718457165407266 0.240976999999999
978.002505518122 0.71513940404752 0.257454999999998
969.536773703885 0.714220469585506 0.253157999999998
982.60736751752 0.7135943414247 0.259187999999998
969.813829682007 0.712128723751159 0.253133499999998
1007.80474834811 0.708694186762646 0.286237999999998
1014.03745965646 0.706813141682144 0.307854999999999
1009.20241803664 0.705057617710616 0.314458499999998
1021.8884708094 0.702797185104845 0.313658999999998
1016.63929762944 0.70227111299542 0.307713999999999
1015.72867812282 0.701236410992899 0.312772499999999
1033.78114977918 0.699652885959609 0.324279499999999
1034.23511674941 0.697633510613378 0.334784499999998
1057.2846080151 0.69494540613468 0.358091499999998
1086.52031143272 0.694462709183554 0.377035999999999
1091.43795400786 0.693061606218767 0.393399499999999
1113.46274231276 0.691035381304438 0.405801499999999
1078.51657825345 0.689383285153049 0.401902999999998
1077.26785984906 0.688649846161393 0.392059499999999
1085.03978798069 0.687148326631044 0.389752999999999
1081.65571134976 0.685565298296431 0.405180999999998
1118.17996714926 0.684356250051471 0.434567499999999
1157.26404793719 0.682647387214544 0.444319499999999
1123.87681567825 0.681090210078103 0.440508999999999
1099.93410987084 0.680198676363288 0.448444999999999
1101.51203617098 0.679916694674516 0.461522499999999
1112.58891816252 0.677992693464273 0.464988499999999
1103.04798705228 0.6779272197156 0.482180999999998
1126.00071400432 0.676744659334236 0.491210499999999
1146.88458408299 0.67522360665472 0.516700499999998
1141.30804423834 0.67522080200238 0.517934499999999
1145.3995866804 0.673779329088435 0.530220999999999
1136.922036418 0.672730027883254 0.542144999999999
1146.96090487042 0.672370322368361 0.5481265
1181.42955321805 0.672214090488898 0.586664999999999
1160.95514786744 0.671901814262124 0.576044499999999
1140.17264217942 0.669646401560421 0.565032999999999
1180.87955957233 0.669336551258896 0.5808395
1243.69355590552 0.669981794364922 0.6156815
1266.53722603433 0.669035770974235 0.627066999999999
1271.11539874811 0.668719196560329 0.633102999999999
1323.29483079098 0.669129912253025 0.6684715
1344.75327383799 0.66865963963252 0.685037
1398.69958499061 0.670564628070279 0.711876499999999
1462.49219824753 0.672232049370781 0.7457375
1485.05450972113 0.673231905558311 0.763739
1464.58188418755 0.674048268700458 0.7599025
1542.47032514009 0.678183020562247 0.792812
1596.18934359871 0.681121659048939 0.8121505
1660.59130770219 0.685420055682243 0.838148
1705.28043448844 0.688705538886364 0.8578945
1758.31921751363 0.692238182686645 0.8772915
1786.12406263815 0.693939258822139 0.8866675
1849.77346490218 0.69689036942539 0.898915
1871.99744438607 0.700171080162417 0.902834
1889.19932998246 0.703732840255119 0.913591
1917.15615165682 0.704069148041621 0.914053
1928.7241588965 0.707408984858745 0.922132
1962.96255471708 0.711538754384883 0.9288195
1979.75428118387 0.716092829392939 0.9327645
2004.51201482588 0.719958330357844 0.9326225
2052.99252280449 0.723855986927461 0.9358145
2041.37661347562 0.726037626232025 0.933181
2058.22003069702 0.726540899688637 0.9345895
2043.49351945672 0.727011564860393 0.9323475
2033.94602889374 0.72930862395591 0.924721
2031.55943553167 0.731545895406439 0.9210925
2025.39287671336 0.731726158752718 0.9242605
2039.39672974604 0.731934750628553 0.929467
2022.54397946337 0.733777764519747 0.9284725
2036.70513071744 0.736522473325028 0.926606
2056.69414998349 0.737537428386218 0.9289295
2083.63751057254 0.739586420165056 0.9268295
2106.59275559407 0.740437801906993 0.928625
2124.2599209199 0.741285671116579 0.9296145
2078.40957643136 0.741483856949527 0.927891
2088.4875699494 0.741791324673349 0.925377
2084.23954146155 0.742428940513765 0.9228615
2076.27101419997 0.74400176964626 0.9189485
2085.15705588375 0.743214225814433 0.9189345
2076.52145527497 0.742738962762655 0.9209575
2059.87223779323 0.74286482431088 0.916173
2088.09627403366 0.744212174339849 0.918423
2077.85801776241 0.745467504847195 0.915328
2077.34033255524 0.745868035077892 0.91307
2091.42997769511 0.74647587797885 0.912388
2090.21092800508 0.747326065374182 0.908813
2099.36895826185 0.747448808198021 0.91021
2106.10032024418 0.749538935374265 0.9039075
2112.68005727054 0.749738210633764 0.90359
2094.01167973498 0.749236157609581 0.9003355
2115.40206053376 0.749271248678988 0.9001595
2122.2820283826 0.749490860485993 0.900484
2124.67474359312 0.749048427783053 0.898346
2129.09463510461 0.749410717500966 0.8990335
2101.19719140141 0.749427083082345 0.9001815
2084.14978783101 0.749748351237545 0.8954595
2093.07269669668 0.75044536119504 0.890084
2070.33802125743 0.751468829763053 0.880474
2067.48568884974 0.752142880870865 0.8747735
2062.99332393489 0.75211333065448 0.8722795
2060.49805269397 0.754127635717753 0.862092
2042.61691288218 0.755510985808476 0.851061
2044.75788107365 0.756247907739514 0.837814
2057.04207462386 0.755281639592768 0.841924
2043.36345298236 0.756503480972616 0.8350295
2015.36539742611 0.756395216793704 0.833131
1997.30244731582 0.757556199029836 0.8183725
1974.3674236858 0.758774856663234 0.810335
1981.84597658785 0.756455193728783 0.8184365
1964.67275732894 0.758234558338386 0.797258
1931.208411464 0.760003880344894 0.779453
1920.85209071312 0.761153251853699 0.773761
1898.33721873353 0.763318313917515 0.753176
1885.09380986997 0.762705892288278 0.746127
1892.12350247128 0.761921822898769 0.7574195
1856.63540446816 0.762755430993458 0.7463615
1845.11766002116 0.764745504840402 0.726357999999999
1867.86767195288 0.764660243515405 0.725936
1853.3298066602 0.765259984403219 0.713408
1797.65903404966 0.766768397981197 0.695659999999999
1804.94610738101 0.767488175623276 0.688914999999999
1824.82307171477 0.766416725427461 0.693703499999999
1772.29664089356 0.770050656985693 0.663218999999999
1733.99907237766 0.771939605009993 0.641812499999999
1724.22587000267 0.773140789150923 0.628052499999999
1688.95848648977 0.77419513020303 0.615248999999999
1671.63695540697 0.77697641653078 0.584803499999999
1634.48116890048 0.779615529710815 0.545740999999999
1606.62758158728 0.783629760544925 0.506841999999999
1580.7484774942 0.783546375902984 0.494098999999999
1583.73851279692 0.785111275385498 0.473139999999998
1552.97726565766 0.787946312952636 0.445817999999999
1501.79970553843 0.790223770361662 0.412722999999998
1474.94095725066 0.791480195149655 0.390757499999998
1479.67646808011 0.793426203868226 0.375315499999998
1484.6768739335 0.792105214195524 0.382336499999999
1468.74574639208 0.792874965537683 0.363667999999998
1470.84692540663 0.792381583752478 0.350184999999999
1448.313634547 0.79356590691618 0.334967499999999
1423.62123841019 0.795816553839498 0.307114999999999
1389.18782566757 0.797742093071285 0.280391499999998
1376.71928269693 0.795490917311404 0.294699999999998
1359.07216058703 0.795273066487634 0.282112499999998
1343.83764940965 0.794840902173853 0.279506999999998
1325.23993909977 0.796446657942256 0.259875499999999
1311.468475192 0.7967425598894 0.247037499999998
1284.41970445362 0.797111667694852 0.229642999999999
1271.74374730647 0.79556342756074 0.227034999999998
1291.44418306169 0.793996294860791 0.240108499999999
1275.7111268014 0.793611143319981 0.231388999999998
1251.0621511157 0.795316227857181 0.201369499999999
1244.8304442869 0.793889045150453 0.198725499999998
1230.82418046581 0.793004689506687 0.196926499999998
1209.69110880648 0.792852088872947 0.187033999999998
1179.52615820366 0.793619590043124 0.166229499999998
1176.55789771646 0.792664949429033 0.162580499999999
1178.14380657328 0.792566627073274 0.159835499999998
1172.28135400308 0.792510117560684 0.149738499999998
1179.13184502638 0.791186053283859 0.149714999999999
1162.24283962947 0.789079240553251 0.152497499999997
1151.53462207392 0.788664068558801 0.146992999999998
1130.02600549466 0.787799427982269 0.140541999999998
1132.21152012629 0.784799587480729 0.158036999999998
1141.44801067216 0.781876627245854 0.173509999999998
1149.9020410798 0.778550978218528 0.193342999999998
1123.81856586718 0.778096209164913 0.181641499999999
1107.97577916765 0.776544231982003 0.185218499999998
1101.79800065622 0.774546376260282 0.194195999999998
1085.54034365617 0.774411539167958 0.182544499999999
1079.7404428301 0.772240299657945 0.195126999999998
1061.58667455065 0.772081864760663 0.182542499999998
1051.93867160848 0.769602352677849 0.192413999999998
1047.88766790672 0.768201856886519 0.182543499999998
1042.10168716619 0.766473011651443 0.187916999999999
1045.60324740486 0.766184695943124 0.185243999999998
1021.19456151298 0.765932890424061 0.172563999999998
1017.92017346114 0.764292075761263 0.168053999999998
1026.32840234435 0.76144696285949 0.189758999999998
1030.02673614405 0.75951881116553 0.193351999999998
1031.07579877714 0.758658732127159 0.178059999999999
1031.76780420494 0.756313964209555 0.192470999999998
1025.40090057206 0.755333565051143 0.188845499999998
1032.05213202404 0.752862057267901 0.197797999999998
1046.03716642948 0.751284709898555 0.203142999999998
1038.49945879076 0.748721378824748 0.219964999999998
1044.39706387425 0.745799526364698 0.222628999999999
1042.10145143114 0.746284439559866 0.209390499999998
1047.64714978024 0.743528826702213 0.225222999999998
1030.38988750255 0.743685356489783 0.207533499999999
1029.52827376778 0.7412709668793 0.214629999999999
1012.17195296153 0.739613834986022 0.218095999999998
979.564824527414 0.738738075257189 0.209205999999998
972.028423095152 0.737301091827916 0.204926499999998
978.363832873429 0.735356327188754 0.207588499999998
988.227612752271 0.733482287519921 0.221732999999998
1018.42061426317 0.730193771688453 0.259015999999998
1024.2459768039 0.728146205566513 0.277844999999997
969.149342850567 0.728610283025843 0.243521499999999
978.864000930913 0.725128713540866 0.258159999999998
964.130943017329 0.723950679140451 0.247822999999998
950.291518195952 0.722853589631272 0.241783999999999
958.361376733472 0.721084016998256 0.246924999999999
937.375446197367 0.72076953016574 0.231238999999999
957.487918172932 0.71854739890117 0.236482499999998
960.573829550383 0.716275214930555 0.255529999999999
954.657697442721 0.714209334297254 0.261478999999998
972.469284260129 0.71231541532484 0.276851999999998
962.980244266504 0.711007450956627 0.275209499999998
927.806893120469 0.710518868666606 0.258962999999998
928.750699579799 0.708085678435556 0.253834499999998
923.635793213345 0.706556593127241 0.256419499999999
927.381366421778 0.704405862100001 0.263192999999999
927.570886262777 0.703246056275946 0.258940499999999
902.726134925392 0.701960492449776 0.247597999999999
923.202341769263 0.698984897890884 0.263944999999998
909.764482118457 0.697194428378742 0.272253999999998
942.592195863893 0.69614922153357 0.286642999999998
965.093251614685 0.694419469979236 0.295751999999998
955.104860907887 0.692281381503713 0.294919999999998
962.154872816525 0.690110524367126 0.303302499999998
945.507854166456 0.68798591538892 0.289301499999998
971.413395174545 0.68649405187983 0.298686999999998
962.266960014773 0.684960620921476 0.299588499999999
978.76033580299 0.683795196742674 0.313570999999998
993.620156264813 0.681754885728838 0.316947499999999
1001.38177094174 0.681099890849551 0.323539999999999
1035.22258716217 0.679752790936939 0.338946499999999
1001.19775158549 0.677890287223087 0.338948999999999
1013.15633553058 0.676696802516651 0.360353499999998
1058.89020247287 0.67477179819698 0.388409999999999
1093.13691018764 0.673652713841897 0.406490999999999
1162.18047741437 0.673774314493249 0.464953499999999
1197.37191667438 0.673431034139139 0.492428499999999
1194.90081066591 0.671935479768892 0.501105999999999
1174.96738775457 0.669761820030898 0.497525499999998
1222.39497312702 0.669677286985163 0.526277499999999
1227.31497070774 0.669083747707326 0.538103999999999
1246.66975174639 0.668652069123981 0.556077499999999
1230.00470333776 0.667840504766751 0.557416499999999
1216.85982518207 0.667573079101553 0.552964499999999
1265.84471615385 0.668608114373746 0.585465999999999
1285.09554022108 0.668521953926219 0.606144499999999
1341.64438842337 0.67008726282009 0.631733499999999
1402.74218384651 0.67121860461019 0.659291999999999
1397.21396366033 0.671521232204445 0.663645999999999
1410.46654910845 0.671001856539142 0.680652499999999
1506.3873358154 0.6741357444593 0.724343499999999
1563.18286818463 0.676228069195145 0.745688
1600.82181306126 0.679281940631718 0.768596
1604.65764927567 0.680847614246693 0.782031
1675.03566581247 0.684774247946936 0.8136815
1737.75570048407 0.68834653503408 0.837728
1742.14231812227 0.687343397936871 0.829452
1770.44901838653 0.689157079224871 0.845753
1779.95403513707 0.691479409674035 0.8545395
1816.55654783316 0.692245727692939 0.85856
1836.60316150339 0.695190083124063 0.8651445
1882.29922308217 0.700123734143975 0.883514
1939.20507616442 0.705678485651759 0.89643
1954.31145119802 0.709833965453787 0.9007355
1950.74677913352 0.711792012934219 0.9065205
1938.87752885063 0.712647150086399 0.9089655
1982.83635801582 0.714372711376911 0.9173835
2004.74827584503 0.717302355895613 0.917211
2041.85730000807 0.722373940788118 0.9158485
2072.01306120617 0.726976168201871 0.9150385
2071.7484266148 0.731983454063486 0.9068495
2087.39554655885 0.733315398121112 0.9033455
2109.50721895227 0.737423273252858 0.8929925
2166.80005359869 0.740111016549765 0.8897815
2171.81877557012 0.742380639779542 0.884033
2161.61220853057 0.744824168630631 0.8728295
2190.31305119462 0.744435669935486 0.876167
2184.38647283684 0.745954932129356 0.871062
2187.92854664627 0.749735068818698 0.8567875
2181.60697941751 0.752607000118022 0.84194
2200.35659283449 0.755093936333122 0.8337805
2197.58144884158 0.756466385394667 0.8270475
2212.79588109024 0.760903892671737 0.813142
2190.45432554583 0.760811785057076 0.816226
2162.57922717685 0.763738421849961 0.8045845
2150.15959361872 0.765317833985556 0.795117
2133.97219305329 0.766648633661053 0.7945425
2115.68613328687 0.768901688572784 0.7805545
2110.35250534521 0.770142870737915 0.770681
2102.31313027733 0.769989999405395 0.772233
2092.48360604031 0.769838020642777 0.769903
2068.31297027457 0.770058475875654 0.766456
2070.23756867276 0.771095684854614 0.765252
2066.56109259557 0.770550733821735 0.763688
2067.00093770346 0.770010653662965 0.767616
2059.57332922788 0.767878616469808 0.7772335
2022.5979250099 0.768228779490469 0.774285
1994.99305689046 0.769547759607632 0.7723665
1987.346490505 0.770399380434168 0.767362
1998.7553741547 0.770238487731468 0.7621805
2000.63829933252 0.770379012652828 0.7587065
1995.05072893623 0.771678957005774 0.747905
1976.24072162767 0.771229746416872 0.7470755
1968.98019937897 0.772189367470252 0.740803
1957.20091192913 0.774002642052259 0.729244
1931.76090672725 0.775590896384917 0.7155135
1924.26239569288 0.775085762119129 0.720488
1920.77102208278 0.774045346084216 0.7241325
1928.1908430957 0.775592410121261 0.715568
1918.14015515471 0.773099176811064 0.7222975
1891.99373287856 0.773918359771945 0.7200345
1878.44189817157 0.773503834685056 0.720707
1865.37573617816 0.772774939274921 0.7220615
1860.27072228142 0.772680886752182 0.7179005
1862.41949841537 0.772901530767089 0.7242515
1840.48298503629 0.775267881186592 0.7111195
1853.91984531055 0.775822971764456 0.712024
1841.63715223333 0.775442129310537 0.708862
1855.80784104666 0.775150344646461 0.7114865
1871.1592416498 0.774083953364305 0.7131435
1859.88141164085 0.775481993056019 0.7018935
1866.94534072833 0.776239878476238 0.6954655
1869.30433555664 0.776145170786038 0.697718
1855.02452904706 0.775809363227946 0.6914405
1853.80163873949 0.777170851046639 0.678688
1837.95010350325 0.777913856267444 0.674765
1845.70278793066 0.77825720863163 0.6741805
1848.58501836522 0.777978884426056 0.675864
1855.15475344851 0.777611890964942 0.6709535
1870.9374013325 0.776893875370487 0.677474
1862.18706624564 0.778422967911436 0.667741
1871.83163093921 0.779368620106193 0.6599385
1852.87920259445 0.777444900491296 0.663122
1835.67228216488 0.778989613007848 0.648136
1808.7456376418 0.781127035702186 0.6354465
1779.83506326648 0.78324868312211 0.6211365
1787.33662253869 0.782511589009512 0.626648499999999
1782.36532707285 0.783771253435368 0.6203965
1779.93408849414 0.78513465802082 0.612541499999999
1749.52956788119 0.786406156840052 0.6028025
1743.13410386869 0.786199946189803 0.600395999999999
1742.76482415809 0.786245185330324 0.589872499999999
1741.7781636965 0.786448594443178 0.5819225
1742.57824383776 0.784533633612121 0.592014999999999
1770.37819176033 0.783113075499034 0.607915499999999
1749.57503785675 0.782363723247901 0.604082499999999
1717.06351462892 0.781208120860855 0.602773499999999
1666.76703394623 0.782726795441126 0.584603
1652.90301373552 0.782655652587564 0.585142999999999
1641.94436498381 0.784671648408688 0.564155499999999
1633.02964968204 0.785732443278594 0.552774499999999
1632.0113239639 0.785511475834838 0.549579499999999
1645.68955665113 0.783814051203383 0.565094999999999
1662.36888541022 0.782385245114313 0.573834999999999
1636.56369369283 0.781679887957747 0.572133499999999
1617.73117590102 0.784097426328705 0.545257999999999
1607.99357122306 0.785274489559967 0.529559999999999
1601.20273194928 0.784483419753023 0.522779499999998
1579.71022061882 0.784978787541757 0.508050999999999
1559.36103657493 0.785737328695283 0.492092
1545.97694185922 0.786014367245435 0.481055499999999
1525.03073939579 0.787123444948488 0.474873499999999
1502.64350985506 0.785938962088678 0.466472499999999
1483.74425614122 0.786803846122515 0.458073999999999
1470.86362260687 0.787156035375936 0.444995999999999
1450.43864997743 0.788535406112897 0.427008999999999
1418.35980013767 0.789975947138383 0.407936999999999
1410.85383990128 0.788247230491756 0.424211999999998
1376.59212636368 0.789966285575332 0.389510999999999
1376.61403971614 0.789358625621589 0.387968999999999
1358.22861168025 0.790160523611854 0.368555499999999
1349.96350990615 0.788876602586741 0.370092499999999
1326.04997996585 0.788760270310437 0.358843999999999
1305.90521868306 0.788632771166181 0.347317499999999
1317.80216199197 0.786149636780575 0.362801999999998
1335.10906382769 0.786059456911643 0.362965499999998
1313.43201830047 0.785344578781112 0.364929499999999
1286.42829050686 0.786554628895625 0.335465999999999
1266.81914371763 0.787847771484577 0.317476499999999
1261.15452338539 0.788669121314033 0.294868499999999
1297.30289414203 0.785678871598698 0.314661999999998
1291.29860963952 0.784564616588326 0.313815499999999
1272.34347442565 0.785259325010312 0.294878499999998
1299.9110518466 0.782901641230236 0.306117499999998
1255.85518702097 0.784714719511051 0.278655999999999
1242.13621273983 0.782571998066998 0.283235499999998
1239.01954445726 0.781830194505532 0.278335999999999
1208.95255934768 0.783736153956003 0.244854499999998
1191.04772922524 0.783250971359878 0.236099999999998
1179.83990254427 0.782746267233682 0.232750999999998
1153.31097368146 0.782213175962882 0.223527999999999
1146.37373338714 0.781597060150335 0.214834999999998
1137.12130506525 0.781179860223977 0.206983999999998
1120.08196088518 0.78034026317212 0.200993999999999
1106.02846202277 0.778971695582051 0.201052499999998
1118.21540313924 0.776574959494614 0.208119499999998
1119.56641896064 0.774521084613219 0.218703999999998
1103.16231287248 0.774234743032423 0.205370499999999
1109.36476170973 0.772810611968661 0.210626499999999
1108.49294185911 0.770234546947646 0.221135999999998
1131.3811400765 0.76773126914972 0.235168999999999
1133.25514814559 0.76547664445479 0.241215999999998
1133.78797442612 0.763984122115713 0.244807499999998
1140.25224938319 0.763449766023274 0.240582499999998
1098.93414699263 0.763241474363565 0.222274499999998
1094.61196152945 0.760895642851587 0.234174499999998
1091.14650695207 0.760199291922719 0.230653499999998
1056.82008236239 0.759162023292118 0.220380999999998
1082.46525605012 0.755380570368468 0.243303499999998
1062.44138876402 0.75625020739769 0.220656499999998
1052.61364325912 0.755317445268341 0.219596999999998
1085.01884472713 0.752086785325657 0.240647499999998
1081.84216685277 0.750892278725688 0.242385999999998
1083.48148712634 0.749378630621878 0.240538999999998
1081.02947140523 0.747005485781 0.249176999999999
1083.79743676687 0.744202448440317 0.257915999999998
1074.63923039552 0.742649736370906 0.253799999999998
1076.11482086907 0.741780910700936 0.252918499999999
1076.72558381323 0.740202017100697 0.260625499999999
1058.39947269359 0.738851610580039 0.253841999999999
1076.32245803032 0.73577118583135 0.272664499999998
1082.23687417741 0.734712243739614 0.279377499999998
1075.36741859775 0.733156002681237 0.276768499999999
1049.4724612543 0.732381213257258 0.262392499999998
1031.86921637828 0.731476852001106 0.252075499999999
1018.84277500924 0.729122652081473 0.260650499999998
1045.54457078707 0.726827241400604 0.288641499999998
1036.47401894051 0.725600845042048 0.283691999999998
1026.37540139325 0.725505748462988 0.263299499999999
1017.17017895585 0.723442178257389 0.264091499999999
1025.94056586569 0.72147975534698 0.286981499999999
1038.03932098626 0.719283194030926 0.297867999999998
1026.16352565574 0.717179529590907 0.299458999999998
1038.00644720388 0.716320071570971 0.298673499999998
1020.04990913498 0.71506879122343 0.295276499999998
1000.21067942351 0.714124774275231 0.281031999999998
1035.38092997924 0.711235422041532 0.305099999999999
1030.39717394079 0.709577053210811 0.319681999999998
1023.7682791921 0.708833073954629 0.316319999999998
1039.92690232154 0.707531732991225 0.323600499999999
1079.14946619773 0.704763140565913 0.349417999999998
1083.44183191802 0.703774875840722 0.353491499999999
1058.98272813262 0.702394538878014 0.342596999999999
1051.3870160225 0.700650156592167 0.352185499999999
1066.91220033497 0.699232030309609 0.367137999999998
1070.36545185132 0.697856540683769 0.361749499999998
1049.8030097661 0.695481345556548 0.365648499999999
1069.29139428675 0.694796931568868 0.378031499999999
1084.48504716526 0.693598796560985 0.388213999999999
1098.54172889367 0.691905465272403 0.401443999999998
1171.00485080597 0.691026637216041 0.441114999999999
1180.41640221946 0.689097641902753 0.457428499999998
1179.39970250461 0.688012149200746 0.464904499999999
1206.85480941153 0.686746082807874 0.483872499999999
1246.86209811315 0.685320539299663 0.514640999999999
1222.24620450792 0.682363232851401 0.501673499999999
1232.76418244803 0.68152516582824 0.511198999999999
1217.17126332768 0.679194656887224 0.510452999999999
1283.90655134542 0.680253098454419 0.546789999999999
1256.59160816155 0.679342810207829 0.531984499999999
1273.76316362858 0.678045227266721 0.538794999999999
1300.51064285511 0.676580749605903 0.565626499999999
1346.88547866091 0.67755673059983 0.588429999999999
1363.51169940768 0.676566251579234 0.593049499999999
1358.00058816986 0.676733358867859 0.592555499999999
1422.35186032219 0.675834530209941 0.636802499999999
1469.75970360042 0.675503558015259 0.666414499999999
1511.04695487158 0.678091739297283 0.688614999999999
1568.36086483838 0.679102638730643 0.707788
1583.30345645273 0.67852579338602 0.722793999999999
1661.12530116984 0.679449252112861 0.746145
1719.88729842252 0.679805815848338 0.7667465
1768.58760802154 0.680160612292875 0.7878715
1764.76311797888 0.680022644868283 0.787621
1793.45698845966 0.681631087498503 0.804303
1814.70830830783 0.682685838300408 0.8097125
1869.29182831655 0.684383223061404 0.8279615
1911.58258998529 0.685549494396587 0.8423355
1934.58242895532 0.686388528005539 0.848839
1953.47950843051 0.687125349828115 0.855177
1943.50853820621 0.688273825583856 0.8585425
1994.21302114388 0.689085065989151 0.8759635
2027.61380027472 0.690038650959893 0.885789
2093.52618059055 0.693018634718597 0.9013415
2123.10642696039 0.693403528470973 0.9031165
2155.88623723413 0.6968255042412 0.917151
2152.35809927922 0.69797696291046 0.9245515
2164.36733257089 0.698932014101518 0.9256465
2240.10666442857 0.701501367409673 0.9374735
2290.46708145251 0.704993082758414 0.9451815
2347.23314763179 0.708188154117088 0.952201
2427.55296453481 0.712075937825349 0.959095
2421.48352878224 0.712300389085378 0.9595395
2454.0939159765 0.715567421923936 0.9633235
2478.47093303045 0.71707571607432 0.964635
2527.34622385816 0.718374215825103 0.968563
2530.26107237238 0.720195038424679 0.968972
2563.9110414987 0.722086302817477 0.9678505
2550.40223915013 0.723736958113712 0.968042
2554.0427376154 0.725145200438594 0.9674955
2556.15457888584 0.726462827883302 0.967106
2601.14533404696 0.72725426760679 0.968617
2612.66592824263 0.729164081741859 0.9688285
2595.42092885276 0.730679771429173 0.966868
2591.88000679039 0.731153158803053 0.968406
2596.23803022578 0.730897193259035 0.9693345
2594.35642798388 0.732198418098658 0.9667575
2603.39919892393 0.733352531828104 0.9663445
2604.09774442437 0.733064219039132 0.966285
2618.46282117679 0.733206542887277 0.9682445
2626.19968000121 0.734232382133669 0.96691
2612.2720816482 0.735756757826076 0.9656785
2591.30502717589 0.735224634573457 0.9655085
2600.78713550765 0.737274036555154 0.9622655
2614.48333237858 0.737019734260067 0.96329
2588.94529356805 0.73661440980202 0.9637845
2578.48628783534 0.738492447346728 0.9653945
2582.83886407464 0.738636089365911 0.9650855
2583.39379702919 0.738177442276672 0.966669
2577.13013515931 0.737737811995178 0.967496
2562.39199638428 0.737981460922673 0.9672315
2550.99966894362 0.738910024653204 0.9666415
2559.30472593274 0.737636104609713 0.9670085
2573.61396096283 0.737562363838098 0.9668665
2562.97014216617 0.73834528815694 0.9667725
2579.72390520915 0.738814209892185 0.9671145
2595.78084920037 0.736871797412101 0.971049
2586.6401200043 0.73711303136666 0.9700305
2580.66864389648 0.737400746389911 0.9693895
2569.78534065335 0.737070482962651 0.970384
2563.97972348039 0.735202380509753 0.970546
2573.36436614781 0.735623831916107 0.9691905
2569.24877614849 0.736463148674893 0.9670035
2546.37099020229 0.735645570771201 0.967162
2534.12573156938 0.735929639318275 0.966782
2538.48069948338 0.736604539932343 0.965896
2542.08846041805 0.738027790387419 0.965131
2553.89112631051 0.737409323036768 0.9658235
2571.5726434716 0.736330268106509 0.966971
2555.28588785346 0.736393366413481 0.9684905
2514.00337174802 0.736992420756481 0.968963
2504.29320427777 0.737979338960245 0.9685625
2495.17680407272 0.737261189208554 0.969039
2513.27056932641 0.737343758984052 0.9709205
2469.93666972184 0.738521540334831 0.9689465
2471.25979889824 0.73754878043668 0.970137
2456.99055075736 0.737448421161682 0.971041
2418.32993314916 0.736806289622014 0.970564
2386.74535805894 0.737392398404008 0.96969
2405.73240654485 0.739233275889752 0.96967
2429.86425699433 0.740310060076388 0.969275
2413.64622840915 0.740503500850532 0.968647
2415.88239867424 0.740266375649842 0.967319
2397.34621290764 0.73998402644251 0.9679835
2417.44428538751 0.740531122024627 0.967944
2442.18916803662 0.740365400165634 0.9682665
2481.9189893226 0.739748215135686 0.9688165
2475.7700530689 0.740556132317738 0.967012
2477.84111263397 0.740401145693926 0.9664135
2469.09726752843 0.741161356725039 0.965131
2464.46978117611 0.740852256219437 0.96536
2467.39137150249 0.74092679231783 0.964738
2444.88034261638 0.73943903981301 0.965299
2422.57290783683 0.740349922056494 0.9635275
2426.90202789451 0.740966656489919 0.9629565
2410.32905524309 0.740774097662293 0.9633395
2391.47434354041 0.741328218195803 0.9632295
2384.48090811112 0.740321168514359 0.9649895
2391.92594317145 0.741312436928454 0.9649235
2403.56325559458 0.741554808134578 0.9643775
2397.77761058316 0.74110431537724 0.964435
2417.36930194987 0.741320202101526 0.962832
2435.75517710303 0.741069897182888 0.961598
2441.97408238793 0.741812378779283 0.9594385
2461.77390126781 0.741929569828191 0.9601775
2461.79399797185 0.742210966026661 0.9607265
2449.09742535453 0.742989478886867 0.9596475
2436.19116924533 0.74280794329694 0.958409
2449.07215540373 0.74297965248002 0.957773
2446.91657674023 0.742815980323478 0.957235
2442.75464518754 0.742066839757588 0.958788
2429.34388150393 0.743303507989805 0.957027
2408.61383500587 0.742498188401951 0.956484
2404.60998554312 0.741698686201988 0.958858
2401.02164751314 0.741793673883591 0.9573725
2363.5923907444 0.742220790397713 0.9577935
2397.91826467004 0.742443278785013 0.9575815
2396.5138462368 0.743253671992531 0.955347
2405.61456838293 0.742808453241657 0.9552735
2417.31897144534 0.743458643032365 0.9542985
2427.69589104137 0.743315886696703 0.9538365
2452.51803185111 0.743532258810553 0.950934
2460.33067859909 0.743607267016496 0.953304
2447.31974838233 0.743719910928765 0.952513
2458.21517821762 0.744093985570266 0.9522545
2468.03795870538 0.745054229681101 0.9494955
2454.79031881085 0.744485729915691 0.9498755
2427.87007208074 0.744532293975148 0.95062
2421.83332220372 0.744291827649534 0.949993
2384.99406712537 0.743471719326298 0.9508395
2358.28235969217 0.743897067662923 0.9498315
2353.49807664729 0.743563735164703 0.9484565
2334.78588740917 0.743470755959103 0.9493485
2325.19001232469 0.744025573916048 0.9481365
2287.57975124741 0.745383288744204 0.9474935
2263.2426161024 0.746303150064341 0.9443125
2299.26171637224 0.744974551553112 0.9478905
2282.57070961246 0.746345192735192 0.942789
2267.80317169048 0.745977107356565 0.9454975
2227.13629843682 0.746813948598406 0.942185
2210.9249335578 0.747761809585922 0.938887
2200.69546711201 0.748238959319776 0.9382735
2177.21666346642 0.749082159730264 0.9349295
2163.47308122016 0.749062478633357 0.937206
2162.2874853323 0.749922526422634 0.932805
2148.05854704178 0.749224285802906 0.933604
2131.62746874885 0.748736417584591 0.9330905
2134.80967453849 0.74784116471937 0.9360665
2150.19976978491 0.746713278769681 0.9384525
2140.15339859559 0.746964511801199 0.9402925
2131.88961097091 0.747032071641288 0.9416715
2131.84305395878 0.747092046538792 0.940099
2123.95863064317 0.746350182523466 0.941381
2151.52545883909 0.746219519050248 0.940742
2152.83067276633 0.745947085754054 0.943291
2153.39220268733 0.745033919496947 0.9435575
2155.23458431444 0.746307839735475 0.938439
2125.50248559255 0.747243608182482 0.9343185
2116.16910612579 0.748127637074962 0.932013
2106.30953687231 0.747236730264386 0.9328485
2100.83848226512 0.748008600614353 0.931094
2096.86142610914 0.748212724916368 0.9327445
2072.5023920418 0.748695117002691 0.9294875
2077.74547450923 0.74932015817104 0.930395
2055.92842593726 0.750289342455305 0.929445
2053.43236239833 0.750492406697166 0.9256735
2058.4136079851 0.751420883211644 0.9215105
2060.89252447713 0.75140990439607 0.919096
2057.86515886267 0.75234990344852 0.915187
2061.88356716131 0.751356944696655 0.9194515
2055.99757620629 0.751357090025038 0.917599
2091.62614087339 0.750770726812362 0.921787
2101.95376091057 0.750055440806523 0.9243765
2077.89335281649 0.750640473374596 0.921647
2106.59899728349 0.74906785405067 0.9280395
2102.74724048003 0.750470872920567 0.9260795
2077.37807635369 0.750575058730087 0.929762
2066.43545898365 0.751729092131264 0.926133
2051.41506803724 0.752767137276118 0.9199065
2074.92687682104 0.752601819013468 0.919366
2085.99895710523 0.752458746072916 0.9199245
2067.39295332233 0.752738701398387 0.922252
2058.67702819259 0.753213428421497 0.9156075
2049.32385750909 0.752610392893953 0.9141915
2061.65139065758 0.753757574242319 0.9092965
2054.20846298403 0.7544683158109 0.9017065
2081.24092396627 0.752927266265369 0.9081785
2087.36347805558 0.751400077426172 0.9116735
2077.7910406361 0.751310302528573 0.9105985
2068.45459103096 0.752166669624607 0.9018605
2051.08298941216 0.752262602149856 0.8999095
2067.11816648423 0.752813191684197 0.8994855
2082.94939436081 0.751297844899714 0.9059685
2087.17012630779 0.751453191160593 0.9001395
2070.4302204655 0.752602602533737 0.8943505
2055.4626977135 0.75319623847947 0.887365
2029.01518689691 0.75422029801631 0.882004
1992.56025049868 0.755723210014527 0.8709755
1988.31120413503 0.756555401135299 0.8630305
2002.21071867533 0.757159331792283 0.8639185
2006.7406238442 0.757854328155422 0.857702
1999.7795696091 0.759484358725706 0.8464955
2008.84811735365 0.759125326060038 0.84876
2029.03115887851 0.758905271319833 0.85209
2025.15507637663 0.758805305762435 0.849455
2017.51806501799 0.75890649631509 0.8426405
2007.71091608346 0.760200529276466 0.829393
1995.89999156146 0.760656551497274 0.828035
2004.17287760961 0.76056671040659 0.824275
2015.95870470526 0.759549517301627 0.826499
2001.59186188024 0.760196740803426 0.822882
1996.41010305394 0.759547884004793 0.8214695
1991.52036257808 0.758377567117406 0.8275925
1995.28196214473 0.756876478379285 0.8289845
1970.83079249728 0.760207897166967 0.802725
1966.71624691027 0.760845987625112 0.8024815
1939.52924887509 0.762356802408528 0.7869255
1920.87776161624 0.764106665596593 0.7695005
1886.96159490559 0.76633141020179 0.747879
1865.0016051178 0.768364424355777 0.730762
1863.89887745003 0.770402668304687 0.716647499999999
1842.40262175752 0.77308757630812 0.692461
1807.83753427481 0.778447492420486 0.648513999999999
1781.43706310044 0.781450778375873 0.621916499999999
1758.50432616438 0.784986852979316 0.588190999999999
1765.23408248919 0.783398727694296 0.593307499999999
1725.16170423249 0.787636383489165 0.554022999999999
1726.02753595514 0.788760199667812 0.531426999999999
1726.05334253301 0.789841365408413 0.527381999999999
1706.11577717552 0.790768842782479 0.514507999999999
1678.53847653138 0.794551741784523 0.478436999999999
1654.52393635279 0.798320154713089 0.446817999999999
1650.06446035758 0.797972048102585 0.443264999999998
1601.58423775704 0.801555325532526 0.398333499999998
1589.18269660453 0.803239324974012 0.382089499999999
1563.93427529888 0.805148752086469 0.363317999999998
1575.45538757405 0.805020381376255 0.355654999999999
1537.30951967811 0.806814627896933 0.328337999999999
1516.080798641 0.808401891302794 0.310337999999998
1469.99514235574 0.812762611944595 0.268387999999998
1446.38918733937 0.813386513645559 0.253811999999999
1432.79549694231 0.812681786573877 0.249519499999998
1426.28679728083 0.812296160541501 0.245237499999998
1414.39524848239 0.81261168100286 0.238246499999998
1416.01399945204 0.811944329010883 0.239167999999998
1430.79306852938 0.810228468779843 0.239188499999998
1404.10093128302 0.81177384323351 0.224302999999998
1398.46191011264 0.81061225248786 0.225140999999998
1386.07587859146 0.81047479374327 0.216347499999998
1387.16775199733 0.807923041630507 0.227753999999998
1373.51815801334 0.808284127374148 0.217236999999998
1354.37138006692 0.806694825144674 0.218142999999998
1342.79711708257 0.804035423690533 0.231340499999998
1329.27712864093 0.805102597700343 0.218224499999999
1309.14298900193 0.806119666648056 0.197839999999998
1315.80729249047 0.804212668169542 0.210272499999998
1304.36706976407 0.804611097254239 0.204948999999998
1274.27152710191 0.804166135753872 0.196061499999998
1241.43460755063 0.803220795415629 0.194259999999998
1241.02184225119 0.801962398666192 0.197873999999998
1226.86979421664 0.802490623142143 0.175372999999999
1205.34044730583 0.802645160025723 0.164422499999999
1186.03006380139 0.80183241695622 0.157075999999999
1179.03759312965 0.801008731530994 0.156152999999998
1184.27960629358 0.801351178659123 0.151575499999999
1174.38579533701 0.800888052808044 0.141448499999998
1167.19237953596 0.798744459027704 0.150648999999998
1150.14304543225 0.799188451933079 0.134933499999999
1140.25909637906 0.797188892836003 0.141423499999997
1135.97402637339 0.795845152325419 0.138638499999998
1112.63245416225 0.796482573885392 0.114393999999999
1108.28638713051 0.79413394251701 0.117227499999997
1096.62796502971 0.793446874155874 0.108794499999997
1111.22798496076 0.790958185259252 0.121004499999999
1101.94251685481 0.789914771931294 0.119123499999997
1117.89313636692 0.786510486318116 0.136851499999998
1101.60467690442 0.786732582879905 0.126614999999998
1080.12171651512 0.785073769408342 0.125674999999998
1101.3774194151 0.781879798710439 0.141454999999998
1106.64453126237 0.781109259787987 0.145153499999998
1087.66315023993 0.780207804610503 0.140530999999999
1085.49935918803 0.776653682575361 0.156168999999999
1079.80986278324 0.775503276001178 0.153440499999998
1070.48014474846 0.775635256324792 0.152530499999998
1069.86099459879 0.775227846399088 0.145154499999998
1069.18410837769 0.773287560197495 0.146059499999998
1063.33292618218 0.770984173633828 0.154348999999998
1086.46781525881 0.767561603489664 0.178058999999997
1105.7028015598 0.763211428224582 0.205889999999998
1116.45043352199 0.760939458501968 0.220003999999999
1106.97373612436 0.760442626061176 0.212050499999999
1096.34116330186 0.758914683019381 0.201398499999999
1078.02434787314 0.758447256380485 0.194232999999999
1062.97471938886 0.756216277600628 0.201379999999998
1050.74684733752 0.753603299292854 0.212894999999998
1049.09048342342 0.751932935769559 0.222606999999998
1034.44802900451 0.750695528139419 0.219095499999998
1057.71092470248 0.748353283136156 0.243550499999999
1040.91305427643 0.747461595671995 0.230517499999998
1048.80817841089 0.746033716844718 0.242727499999998
1035.7938465961 0.743782543622874 0.253072499999998
1039.73098680965 0.742039036502565 0.254822499999999
1052.14186643589 0.74059851581727 0.265147499999999
1028.86074204638 0.740502745774632 0.248768499999998
1051.0137835594 0.736586435732203 0.285460499999998
1050.94104281514 0.73484595172005 0.297189499999999
1034.64443573751 0.734222914660123 0.282946999999998
1036.63175993802 0.731904846322563 0.290515999999998
1050.72368540033 0.730055751645461 0.295522499999998
1086.58312956702 0.727741303286353 0.313736499999999
1051.12788486903 0.727526520866633 0.302188499999998
1031.68578424183 0.726308525475476 0.288804499999998
1006.48876037975 0.725585919713435 0.268514499999999
991.648115658064 0.724798829995254 0.254789499999999
970.038795674981 0.724392739661976 0.246179999999999
956.571477417881 0.723021936212714 0.238350499999998
964.895050000151 0.721751873799875 0.231341499999999
955.67810180833 0.719873374373068 0.231277999999999
929.009799052605 0.718775287676412 0.224258999999998
934.52868957634 0.715766411708908 0.252967999999998
924.740034154863 0.714607689106322 0.240012499999998
916.857914277166 0.712796495554874 0.232254999999999
915.081525738565 0.71151037261229 0.221706999999999
934.850315620546 0.709393930019307 0.247019499999997
935.497074712646 0.707387920357269 0.257317999999998
910.448740086879 0.70563645359258 0.254657499999998
921.103240230185 0.703302759908828 0.265811499999998
947.617798283572 0.70068815262376 0.292069499999999
952.362686373327 0.699743273173876 0.296308499999999
940.032201358138 0.698022112247147 0.286282499999999
931.284215133678 0.696846508382311 0.286289999999998
954.432683278288 0.695071819048894 0.297120499999999
943.735830873156 0.693651715801108 0.287039999999998
959.778813759912 0.691706555397969 0.302961499999998
969.218422085473 0.689406926023974 0.313696499999998
980.250800446188 0.688114233989888 0.333299499999998
976.822854833806 0.687140042781943 0.328374999999999
977.117681258304 0.685611151962989 0.333185499999999
945.172377124416 0.684099104968218 0.322643999999999
927.811492551482 0.682647721826555 0.319389499999999
937.353990476899 0.68111207757045 0.328414999999998
938.598731267173 0.679468010041159 0.334986499999998
951.420150234006 0.677204151373863 0.345548999999998
937.910781788195 0.675315853547176 0.351884499999999
966.348921430584 0.673819319215 0.377233999999999
988.331433224868 0.672876151508093 0.393516499999999
1000.32970632405 0.672195692591685 0.405845999999999
996.890484565534 0.670721803805188 0.415017999999999
1017.54853807437 0.669554408414663 0.438368999999998
1022.18268697232 0.668857022221692 0.444272499999999
1040.66078448986 0.668494109758314 0.472567999999998
1094.53818755636 0.667904029459243 0.504109499999999
1127.78465718568 0.667232998573516 0.531286499999999
1171.22276372325 0.666987009469639 0.562808
1212.82885667179 0.668027046955004 0.604949499999999
1243.19792769991 0.666974321159129 0.621285499999999
1282.53362255664 0.667399810083337 0.649102499999999
1283.45278714809 0.667341329457357 0.653250499999999
1301.86953612452 0.668828521115541 0.670799999999999
1360.6471647767 0.670535270355213 0.708464499999999
1450.67892995597 0.673089910428813 0.738443
1429.96306608096 0.674887181013325 0.7474595
1462.29333616606 0.676486026203788 0.7642935
1499.01407330178 0.67745608009868 0.7811975
1528.36458810042 0.678351751017262 0.795873
1564.04339909347 0.680867635723381 0.8178575
1625.76712960736 0.683317757193167 0.8420205
1667.90307282288 0.685125001502679 0.852146
1681.42907343979 0.685890536321096 0.860716
1727.03203017972 0.688924329101374 0.8766
1748.0974996735 0.689743692502841 0.8875135
1812.82967455659 0.694026064371749 0.898203
1869.17965020933 0.694930144485906 0.9088155
1916.8101599074 0.696945637751877 0.915747
1965.70184078644 0.69929657686194 0.9251065
1980.53077600324 0.702421516757908 0.9303555
2001.62189469123 0.70423865296533 0.9385595
2026.69578569188 0.710346419749301 0.9436015
2037.10637478311 0.712500374950203 0.9419625
2046.72227801863 0.713983023349124 0.943801
2087.3077048171 0.717409602570844 0.940694
2112.46968364362 0.719371136070883 0.9433425
2118.58979157944 0.718887281337305 0.9475425
2106.85798590663 0.718886408046168 0.948783
2084.17973625998 0.719805429220401 0.9492885
2126.12453590949 0.721734375802225 0.9498725
2169.50640325206 0.724582884529864 0.95265
2169.72242981466 0.724649866958102 0.949749
2186.05640687801 0.724291219907171 0.9509285
2199.24113570895 0.725142145754762 0.9534735
2210.06484529372 0.727499340807032 0.95183
2212.0971363407 0.725532036315905 0.9529705
2236.65921038204 0.728729119548015 0.950745
2235.970656926 0.731179343200785 0.9521095
2246.5629216127 0.732560262302859 0.9497285
2266.1940988789 0.734041142763839 0.9495575
2251.95834973606 0.73480893180639 0.94585
2282.77782548136 0.736319851725423 0.944382
2254.83055111356 0.736797668147201 0.9465835
2259.10495662098 0.738203875198751 0.9466145
2274.45968804473 0.739346565501517 0.9446455
2270.40835474449 0.739147706598027 0.9426525
2256.81139944596 0.740096259220321 0.9402745
2260.79509225956 0.742622054274972 0.9360685
2264.62977575862 0.743113848191418 0.935464
2282.53657739105 0.742357206299877 0.939263
2331.88254854033 0.741785277236917 0.938717
2394.85923740761 0.74267521641456 0.9386625
2378.33568170384 0.7432282215523 0.9319465
2378.70845726443 0.744363631531144 0.9266085
2333.67303712842 0.745932657612028 0.9247595
2320.09296975708 0.747516482989894 0.920311
2333.74046851918 0.748475349378442 0.91667
2342.56520281359 0.749289826402514 0.911885
2361.97661704557 0.751246419769768 0.909202
2352.52281638371 0.75355062286542 0.8968185
2336.22245690332 0.755323402839193 0.8896945
2355.39221261483 0.756226234844701 0.884497
2318.55842692049 0.757026035352049 0.8830195
2312.25277239118 0.758176893392096 0.876571
2300.76063305717 0.7589633155622 0.8689785
2298.86233860668 0.75906884493213 0.8640855
2315.34789368559 0.761962893602981 0.8463285
2323.29913427177 0.762231499200637 0.8384475
2305.21396794884 0.761674062819385 0.8317555
2296.84395863087 0.763807690936272 0.8218575
2293.86704165224 0.765071275320519 0.816203
2305.70169029804 0.765526814945503 0.809704
2291.74488662808 0.768039615320681 0.789963
2265.05076313711 0.769055611606925 0.7833285
2264.42471256352 0.77079324930004 0.777419
2262.67054821534 0.772047549278893 0.767106
2261.24884238388 0.775088136465685 0.743725
2221.77852937487 0.780654774933702 0.7089845
2210.9312494971 0.784905019277956 0.6796175
2206.91016226281 0.788223472427997 0.655634999999999
2218.60410926296 0.789908831978054 0.640868499999999
2201.99937432624 0.790464362105056 0.638638499999999
2207.40216126682 0.791966312054648 0.627417499999999
2184.7149546339 0.795223147128278 0.601434499999999
2147.52209651435 0.800970779223118 0.559331999999999
2131.87861192257 0.804376133183634 0.531607999999999
2093.16874976898 0.808348487075047 0.499910499999999
2110.18684884717 0.812263671132542 0.482218999999999
2129.71798031259 0.809448055180541 0.495625999999998
2105.9366608119 0.814625026700075 0.462491499999999
2093.07389553748 0.821402998133497 0.416799999999999
2069.61576012861 0.823608362026296 0.398741999999999
2049.17181200088 0.828293515151756 0.367609999999999
2051.74942243795 0.82825884246051 0.362960999999999
2035.25523124818 0.832364596960082 0.334017499999999
2005.81494382844 0.838735578247737 0.290283499999999
1999.70980390578 0.840089431993242 0.276809499999998
1969.74940506915 0.847253981157104 0.226839499999999
1939.79617432608 0.850627610130158 0.200419999999999
1925.48225390931 0.858872958672715 0.141463999999998
1901.27022405149 0.858880959500058 0.134972499999999
1884.74833421008 0.8609009963882 0.123790499999999
1856.55486891738 0.860887426233307 0.117230999999998
1855.25102514227 0.857976743048008 0.135889499999997
1840.04916163262 0.860286110899688 0.113471499999998
1850.08289438077 0.859294441518892 0.119104499999998
1834.15736585761 0.860014606743987 0.110650999999999
1824.67924437398 0.861189564726975 0.102161499999998
1811.78851733075 0.859469012206884 0.103131499999998
1805.73946084174 0.860344505239356 0.0955489999999976
1788.41183029519 0.860017151316839 0.0955424999999978
1770.52562830757 0.860989361644962 0.085064499999998
1767.88120671427 0.859676482092437 0.0907864999999979
1755.69539948167 0.859676489647742 0.0879324999999976
1735.22514533899 0.858525769200995 0.0907919999999977
1720.81219981956 0.856682883003463 0.0974404999999982
1703.36310023977 0.856043026109641 0.0945974999999978
1707.67719022596 0.854031152606622 0.103138499999998
1710.35105193556 0.854229198609018 0.103120499999999
1703.09843617548 0.853952368536826 0.102175499999998
1680.51165629239 0.855956818553816 0.0831394999999987
1666.87174468696 0.856236422204985 0.0802699999999977
1658.16280619974 0.854620690791997 0.0831369999999985
1649.97565175497 0.85355652899511 0.0869579999999981
1652.46521052192 0.850877257627401 0.104044499999998
1629.25090287814 0.852092533593625 0.0945844999999981
1615.4682217734 0.850914143321547 0.0974294999999976
1614.30126207459 0.847126854653607 0.118183999999998
1606.72044195052 0.846994892017861 0.116287499999999
1596.02460835488 0.845530347807402 0.122841999999998
1598.14759852004 0.844615375305077 0.126595499999998
1583.17965499684 0.843617019050046 0.126576999999998
1558.707666601 0.845216124755437 0.109712999999998
1545.48310190567 0.842700896860501 0.122865499999998
1534.67939327677 0.841677193462503 0.122869999999998
1511.73676990869 0.842710036543532 0.107835499999999
1514.83474703074 0.840427963115475 0.122859499999998
1503.63847060856 0.840098128389534 0.121925499999998
1485.45739735797 0.838913577282913 0.124707999999999
1473.00308161659 0.83954515201533 0.117223999999998
1459.1187701035 0.838178861888688 0.116303499999998
1445.1546223575 0.838332192753843 0.106888499999998
1425.46767745774 0.839160088393029 0.0945784999999975
1406.68046389553 0.837603768898264 0.100290499999998
1411.21893998264 0.835170486270883 0.116306499999999
1400.46573286282 0.834189031801047 0.112558499999998
1389.75143475133 0.834387757772723 0.103131499999998
1371.21068410125 0.835897076641994 0.0841054999999985
1363.64368858176 0.834795475447547 0.0869709999999982
1359.61203420866 0.833980518677688 0.0888794999999982
1359.69973393562 0.83245516622364 0.0936349999999982
1335.71726647224 0.832500297150129 0.0831504999999982
1335.40848828568 0.829884563719808 0.0974379999999981
1342.94010974966 0.826104928284836 0.113501499999997
1357.94688973652 0.82354950475685 0.128487499999997
1341.00259065332 0.821902217784825 0.127548499999998
1331.74012786714 0.822334618248273 0.121925499999998
1319.82647162891 0.820879660499939 0.126590499999998
1327.04862489225 0.81931082383488 0.136801499999998
1306.26280417531 0.81734895579759 0.142333999999998
1301.66337694662 0.816194763746856 0.145103999999998
1281.55446150711 0.816453666395121 0.129342499999999
1265.07497308585 0.814527648353153 0.136792999999998
1264.23802807471 0.812533615955571 0.148767499999998
1266.58025774827 0.810134248433136 0.162507999999998
1252.01017326758 0.809529719344795 0.151570999999998
1248.20188058597 0.808690115873495 0.146973499999998
1243.36758522205 0.808901951062581 0.140466499999999
1224.42878758321 0.806921436057512 0.139532999999998
1245.99935818756 0.805315243686743 0.147852499999998
1228.78745796721 0.805576256725367 0.141455999999998
1212.45173245599 0.803569936011809 0.147926499999998
1210.34038229602 0.801452678773208 0.157124499999998
1196.50476983022 0.801847130608658 0.145138499999999
1180.52769063429 0.800799865884352 0.146967499999998
1152.79677185391 0.800736233137901 0.135871499999998
1144.76726682058 0.799523793260863 0.141387499999998
1139.35561828694 0.798084283392455 0.141408999999997
1141.95191628341 0.79570430423719 0.154299499999998
1119.04943225618 0.795662746117891 0.135851499999998
1115.01817018723 0.795109057525109 0.127497999999998
1129.20723653841 0.793140166264771 0.139552499999998
1143.33976899035 0.790148964548291 0.153369499999998
1129.96543696931 0.789061978529694 0.155165999999997
1115.28057722483 0.787217033482506 0.156079999999998
1121.3398044416 0.785308113939133 0.164360999999998
1097.70281603826 0.785271526157982 0.150653999999998
1103.91490080195 0.783292909295814 0.150676499999998
1098.61249582439 0.781904438230394 0.151602499999998
1087.76017292047 0.779404137272883 0.158924499999998
1075.77109836237 0.7784459217689 0.157096499999998
1068.21889335122 0.777107147905896 0.155276499999997
1075.72109256358 0.77446999883358 0.166263999999998
1063.04283823076 0.773314486830194 0.163535499999998
1055.55571884017 0.772507750613023 0.162614499999998
1056.2748883897 0.770697112304943 0.167127999999998
1045.03545738127 0.770327588385198 0.161647499999999
1035.40885063382 0.769904680335187 0.147895499999998
1028.60091223837 0.767361096166724 0.157072499999998
1014.19068134416 0.765753931261528 0.151562499999998
1006.06728046779 0.763501555127814 0.146063499999998
1009.18289146955 0.761181046187455 0.158051499999997
1001.12341308699 0.762245003667625 0.148883499999998
987.691502121913 0.761323173258131 0.136860499999998
989.463307088992 0.759080286381115 0.140580999999998
987.900733804144 0.757331471661455 0.145193999999998
989.317962923204 0.754541746956669 0.156238499999998
988.432496526408 0.752900304696438 0.161721499999998
992.940230228076 0.750824386459807 0.170841999999997
989.804665663218 0.749796256057658 0.165331999999998
996.645338098919 0.747434534290744 0.174386499999998
1017.23039722629 0.745225517652595 0.190589999999998
980.045999099444 0.744443447383769 0.178000999999997
941.3947969204 0.743433240081759 0.164372999999998
960.226736828193 0.741178063561724 0.180643999999998
950.121299494916 0.738495447188847 0.191490499999998
956.344271564093 0.736027917573417 0.208444499999998
954.697243653084 0.733810942597592 0.211961499999999
970.104722559426 0.731801979950859 0.219910499999998
975.554646356909 0.729158376046355 0.229613999999998
995.579850272301 0.727003450612406 0.245290999999998
974.57110063424 0.727060252301247 0.236527499999998
974.063259561847 0.725047643797657 0.243436499999999
938.403107015647 0.723741229100021 0.229543499999998
986.919530216632 0.720794224372676 0.257324499999998
980.694292719716 0.718860184372262 0.269349499999998
969.555757835293 0.717326659196373 0.274427999999998
963.011652489749 0.71598926821371 0.271844499999999
980.554395012166 0.71329099436448 0.282910499999998
981.383723363876 0.710783823575014 0.292116499999998
968.442235539092 0.709721872929308 0.285338999999998
958.847122877326 0.708136093113957 0.279458999999999
937.963976391957 0.707732382984514 0.262412999999999
955.276425913497 0.705387184220553 0.283631499999999
957.729522802395 0.70405694806308 0.286994999999998
953.4908770437 0.701915316906138 0.295290499999998
968.587887600461 0.699595405957726 0.293682499999998
953.640116227293 0.698200314814891 0.302132999999998
1012.78750616602 0.695575502514132 0.350273499999999
997.409167054039 0.694660589338743 0.336604999999999
978.610694261862 0.693319575812433 0.325212499999998
1010.40119828573 0.690851884261856 0.344721999999998
984.848697423793 0.688767693301157 0.326914499999999
988.698444284909 0.687661949758346 0.331803999999999
993.169031636726 0.686636728725318 0.353520999999999
1040.46064561217 0.684621736698466 0.382711499999998
1021.27203173026 0.68395100014917 0.391937999999999
1035.74759101332 0.68309446975661 0.400454499999998
1035.40948778535 0.681932798617841 0.401692999999998
1057.60981852908 0.680644456994221 0.408573499999998
1092.56314662752 0.679863361418655 0.420581999999999
1120.03970743367 0.678637881718535 0.440220499999998
1109.68712970011 0.677581851628174 0.440908999999999
1098.1450248347 0.677032130765418 0.440793999999999
1106.09927180729 0.676093480588651 0.456101999999999
1114.17162038922 0.675181076974602 0.474516499999999
1129.08977404941 0.673707558306452 0.494780999999999
1165.34732554863 0.672804736158707 0.520686999999999
1146.41726115767 0.67099567896235 0.518001499999999
1197.00836800393 0.67092350332732 0.536446999999999
1224.29276945012 0.671271824389124 0.562037999999999
1247.92863884784 0.670915559635458 0.574444499999999
1266.48474549997 0.67123113535372 0.596855499999999
1330.84545097562 0.67218145468057 0.642858499999999
1376.02228355549 0.674677986547797 0.675140499999999
1415.3848614184 0.676119547549276 0.6957955
1444.85820649426 0.676503588157452 0.7061355
1458.85953193674 0.678088499048281 0.724421999999999
1480.45159361216 0.678581176991264 0.729174
1545.04575432294 0.680932870890183 0.7571325
1604.02471604739 0.682445275360828 0.774653
1680.27029023799 0.685960321685286 0.7995535
1747.25155006447 0.685969419195739 0.817058
1795.5559560334 0.688036255205548 0.8363405
1863.70935188355 0.691889259878501 0.8649465
1932.03691160817 0.694277251413396 0.878319
1996.63824905183 0.697651235243416 0.89321
1995.34125551442 0.698167958384078 0.893738
2092.65136883287 0.700443813798773 0.908038
2134.66353540731 0.699338337310502 0.9145485
2160.52507280338 0.700249480000868 0.919335
2207.01248509722 0.700961583518699 0.925619
2239.06203407129 0.704310907920606 0.9333855
2242.60349986798 0.704592419711513 0.9351545
2293.29968209914 0.708156400078003 0.939202
2301.90995277526 0.709949111773612 0.9403495
2347.52974789016 0.712177003308967 0.947003
2404.25981462076 0.714091020854583 0.9536025
2410.74437780077 0.716050332267828 0.955486
2431.38763377349 0.718134004699901 0.9571895
2397.25704193613 0.720907252121589 0.956988
2411.43514452286 0.72244291583936 0.9557935
2428.55576534245 0.724593153589449 0.957139
2438.61575061934 0.724800317525524 0.95723
2449.42456852208 0.727966604218347 0.9539935
2422.44288071976 0.730192661166676 0.9517455
2486.11651314429 0.732172590821366 0.9517785
2526.35224311118 0.732334310812646 0.950664
2556.31342823313 0.732967889098213 0.952582
2581.25969126551 0.73312168861466 0.95442
2621.9181638156 0.73327677620075 0.954121
2630.80807073863 0.734533006844773 0.952593
2628.31853296771 0.735266070347513 0.952551
2638.39486083982 0.735126523428793 0.95378
2618.29589751801 0.735887996848646 0.951727
2637.95034717311 0.735734542301557 0.9527435
2649.42298257402 0.736184428621918 0.951572
2628.75560872465 0.737798617425661 0.9501555
2623.94685224313 0.737978086073666 0.9491135
2613.68915584014 0.739084378854209 0.949489
2632.85171456137 0.739406594984956 0.94762
2636.54389401157 0.740520360380575 0.9479575
2643.36483977197 0.739729561684045 0.9501465
2622.11808186673 0.739805802274767 0.9497445
2624.0953484113 0.739054249108144 0.9528435
2585.35143329987 0.740165520127549 0.9461425
2600.81504465008 0.741133061985677 0.943012
2578.26131357567 0.741992339525218 0.9398075
2578.11388801384 0.742610909508458 0.935124
2556.01539209128 0.740804993437249 0.936728
2522.30554198759 0.741806940589195 0.939285
2492.83181472077 0.744003537091031 0.9364865
2484.01670272873 0.745465928641907 0.9340275
2474.3481644591 0.746259095802071 0.9315075
2483.42943049453 0.747147045090118 0.9274525
2479.81511009862 0.748436376367478 0.921562
2469.93827870786 0.74779893101787 0.921421
2478.19574661225 0.746044063889988 0.923603
2468.63550182654 0.746696485493394 0.923346
2459.73095863411 0.747564268097758 0.9229405
2457.86862419325 0.748338727683666 0.92032
2448.55749859576 0.748425624242139 0.9207935
2438.6555718465 0.748180490065864 0.9240165
2447.75288678463 0.750361172980244 0.9190665
2456.40450243991 0.749877709405757 0.9225225
2448.60886190346 0.750722632004545 0.918638
2431.19889744908 0.750655852896463 0.918121
2428.58849062466 0.75051930879803 0.9184025
2411.92578248577 0.752010749767803 0.9111345
2393.2051629167 0.753530952682069 0.903251
2397.26742060599 0.753188912094828 0.902756
2383.41244554278 0.753806862810248 0.901318
2386.05310230631 0.752927909822089 0.9059965
2356.65697920529 0.753847426594515 0.899952
2321.24043333254 0.756038231209263 0.8879155
2316.82166400256 0.755001652063505 0.8903045
2331.94597664916 0.755656930112985 0.889371
2315.54704323086 0.755925815500158 0.8855175
2278.12493067706 0.755869613816687 0.880508
2260.63820514081 0.756969495690964 0.8763495
2266.70497985354 0.755478184874639 0.878629
2245.75870608782 0.758050166420734 0.868716
2240.90470982401 0.758707929039114 0.868976
2248.41632162788 0.758904788178365 0.867104
2241.25802140514 0.75925687218874 0.8593535
2211.327962351 0.759786347997577 0.8511785
2194.54380551886 0.762122270078854 0.841853
2174.3530879839 0.762999748083021 0.838491
2166.13608257824 0.762075894983982 0.8381935
2162.82349636389 0.763704454840249 0.834782
2183.69079467811 0.762060772653862 0.841541
2195.18711309091 0.762196305946744 0.839982
2189.88607671172 0.763965750324194 0.8338965
2174.30056104577 0.763218055696099 0.8285425
2177.45788981938 0.764349993545226 0.8137335
2161.85897247983 0.765759514513915 0.8092435
2133.08497494032 0.768171313525926 0.7955135
2127.06785348622 0.769149934144933 0.787314
2103.37861384383 0.772472858185735 0.7725495
2098.49543904366 0.774160031455849 0.7579905
2093.45204864215 0.774594114260964 0.7518545
2096.54796139407 0.773934475910434 0.7564415
2077.8102932607 0.774574440988891 0.750642
2071.46345263185 0.776731280515878 0.736368
2062.28002270949 0.778137425266444 0.7260945
2052.76498136669 0.777775127987551 0.723258
2042.02229626642 0.778240477698316 0.715066
2043.2744169725 0.778664251160212 0.718305499999999
2039.64896791163 0.779725134092345 0.706000499999999
2035.0219294491 0.780653911339121 0.699384999999999
2015.21730818172 0.781307190693035 0.689554499999999
1997.71365328866 0.783055941621656 0.676341499999999
1982.5052416016 0.785372258202324 0.660178999999999
1984.82266304211 0.787026021714842 0.643408499999999
1972.13269393237 0.79008992070778 0.621368999999999
1948.02781959114 0.796232357078071 0.566066999999999
1915.61852630047 0.798293909571117 0.542578499999999
1877.51149331305 0.802662155712357 0.508978499999999
1877.02322658833 0.805156642052553 0.484786999999999
1856.9275908138 0.806918839424693 0.474764999999999
1833.96654788058 0.810014791224949 0.448447999999999
1823.17585284062 0.809053898352654 0.442932499999999
1814.58903491895 0.810037534913994 0.430246999999999
1799.10587420076 0.811559506926552 0.415001999999998
1763.46332927224 0.813921254268147 0.392715999999999
1748.24998664995 0.816224910896446 0.372152999999999
1731.36037643081 0.819664160081811 0.345639499999999
1711.60048319297 0.821059945292111 0.328950499999998
1687.52464612721 0.8235980119906 0.309742499999998
1684.47150735258 0.825363152244765 0.286042499999998
1681.72341015341 0.825956848420844 0.272603499999998
1663.28310326632 0.827836794748793 0.256337499999998
1670.85881028228 0.825492516383869 0.265810999999998
1633.44349434643 0.829295865454802 0.239240999999999
1618.05517927343 0.827293777206796 0.237723999999998
1604.33064407549 0.828035802550268 0.232495499999998
1592.49055206575 0.828478944375098 0.229855999999998
1603.39095791697 0.826819256214926 0.239499499999999
1595.35452859271 0.826212190906045 0.239728999999998
1579.840908274 0.829243565384734 0.210960499999998
1568.77041721875 0.829312555811397 0.202153999999998
1549.36102315344 0.828821551008016 0.197732499999998
1533.01406694835 0.829273462618277 0.187898499999998
1525.28877921435 0.829196848044191 0.184308999999999
1522.67905431742 0.826419236690556 0.197722499999998
1497.92687303596 0.82696812163823 0.190496499999999
1490.7611369144 0.824826895773521 0.199470499999999
1514.4612623944 0.821028954917323 0.222471999999998
1500.19316110816 0.821143956027906 0.214568999999998
1507.0569405076 0.818635657836291 0.227699999999999
1485.65665878282 0.817674667110663 0.226858499999998
1459.17281210234 0.817995265796181 0.216326999999999
1440.37770806977 0.817471245963734 0.214613999999998
1427.3021947834 0.817637287516376 0.204041999999999
1411.95530526607 0.815730100336281 0.209380499999998
1386.81462760437 0.816511619894532 0.195086499999998
1389.67605072362 0.815253850497472 0.198671499999998
1384.87638950048 0.814203964997355 0.192461999999998
1392.34571058485 0.813097767153997 0.202312999999998
1389.71080313296 0.811981318701575 0.204051999999999
1387.0672567438 0.81211691124992 0.200464999999999
1377.26888170721 0.812485254877914 0.192409499999999
1349.04733996963 0.812578507427896 0.186184999999998
1355.84896966313 0.810924537813309 0.192491999999998
1351.29204436364 0.810813671146616 0.182578999999998
1347.24621171183 0.809363651516529 0.182577999999999
1357.13140440061 0.807242219303426 0.193349999999999
1349.71552839028 0.80699517661448 0.191525499999998
1324.03890014702 0.805333007927285 0.187941999999998
1301.34055515466 0.805289776260397 0.177135499999998
1276.04933886902 0.802849007687468 0.181599499999998
1279.81974376152 0.803457028211224 0.174352999999998
1279.68469417642 0.802993354608995 0.167974499999998
1276.66725546694 0.801654212673333 0.174324499999998
1258.14809394257 0.801591070259784 0.167087499999998
1275.02400658975 0.798172056872452 0.188824499999998
1240.83530007448 0.79888970895269 0.175336999999999
1248.78480709305 0.795958683062646 0.187068999999998
1262.71210264433 0.79497087131701 0.187043999999999
1220.77042017268 0.794474405330315 0.175319499999999
1190.57334798909 0.792628409232006 0.175339999999998
1197.28135683856 0.790559669686404 0.192441999999998
1195.76275884091 0.788864705491449 0.193304499999998
1214.84896567971 0.787757031438077 0.203137999999998
1212.35733543258 0.787409468360626 0.201380999999998
1210.45360457987 0.786273157745184 0.204876499999998
1210.55932962935 0.784490697090017 0.210276499999997
1220.37710177394 0.781476693311988 0.226948999999998
1205.99554820866 0.782067082042471 0.207647999999998
1194.88834108571 0.780917654544859 0.199641999999998
1154.5669781125 0.780483825280112 0.179833499999999
1132.02261333206 0.780406719920824 0.170788499999998
1139.83439101164 0.778838126477525 0.174405999999998
1150.55472093657 0.77669768650552 0.174332499999999
1128.66745235104 0.777432108225744 0.153427499999999
1112.91744445814 0.776080550929266 0.151616999999998
1087.72472712322 0.775872429421701 0.143331999999998
1079.23284362113 0.77460220608059 0.140561999999998
1044.82210965496 0.774346967299789 0.130340499999998
1048.77513912202 0.771495910658765 0.148826999999999
1053.80806253955 0.769344660969681 0.154340999999998
1022.86114438997 0.769255172711612 0.134016499999998
1006.83428200341 0.768653434542974 0.127494999999998
1015.16615370382 0.76489485737754 0.148794999999998
999.816912731085 0.763676583087303 0.145121499999999
980.709941798529 0.76168076062786 0.146948999999998
983.758008847468 0.759795219029251 0.154351499999998
1014.68739422449 0.756373130652235 0.185250499999998
1029.63132906926 0.754686089696699 0.189762499999998
1044.20659735843 0.751634525623144 0.209414499999997
1025.59514447973 0.750231134976571 0.207686499999998
1019.75830845028 0.750185322510446 0.198741499999999
1003.16940427556 0.749865629408752 0.183462499999999
1019.07340886454 0.746453574364938 0.205856499999997
987.08968224282 0.74599745613231 0.192451999999998
993.430916486115 0.744353284786302 0.195067499999998
993.823198569748 0.741792352122671 0.201324999999998
971.680718864099 0.74048617327127 0.199504999999998
968.581463924634 0.738190903560562 0.204002999999998
962.39846961317 0.737864506767354 0.192382499999998
969.008260060356 0.736322982172021 0.199530499999999
991.545419268829 0.734128901943247 0.208376499999999
1026.41410889814 0.730308504796803 0.235566499999998
1011.30164087278 0.728910381918478 0.225969499999999
985.816683063158 0.727540180041346 0.222493999999999
954.026344861838 0.72666656733349 0.213606499999999
937.251457782792 0.725720011019517 0.206444999999999
934.511821153301 0.723907412840832 0.208164499999998
909.239635057556 0.722388198607057 0.201953999999999
889.39994227647 0.720939648201133 0.193232499999998
899.413016336546 0.719184758788336 0.195040499999997
886.848558192993 0.716877934624567 0.205732999999999
884.17537449312 0.714794928459007 0.205689999999999
875.011486701806 0.713350653954809 0.200373999999998
875.336245093915 0.710223421661983 0.211971999999998
888.526161425572 0.707983267425445 0.219040499999998
899.57609220274 0.706719277624892 0.225119499999998
907.492415279003 0.705814020933435 0.222490999999998
911.94486726874 0.704062188715156 0.225988999999998
932.457264433892 0.701267408567396 0.246025999999998
925.3894893575 0.700238163267643 0.237365499999999
946.838552216499 0.698034197979013 0.255601999999998
980.405083665822 0.695756796242074 0.284487499999998
972.006280273006 0.694368369687469 0.290302499999998
985.051093268226 0.692162394667268 0.298733499999998
989.067348459657 0.69085298643555 0.314399499999998
973.604022709305 0.689071084929452 0.305237499999999
961.081234873242 0.686729475621868 0.300358999999999
942.614780582127 0.685628506757103 0.301989999999997
951.859027498326 0.684330134676558 0.315314499999999
961.424270292278 0.681485797608415 0.326757499999997
984.116624812154 0.680978255527177 0.354354499999998
999.156778698023 0.680541719773084 0.374978499999999
987.169831203333 0.679103789996121 0.374184499999998
989.695089139269 0.678085996611044 0.378895999999999
1008.78212203911 0.676301347076247 0.386011499999998
1022.12471785221 0.674867966863124 0.405833999999999
1035.90124567689 0.673479607663355 0.429181999999999
1063.72638904696 0.671798417616089 0.438964499999999
1068.91195717915 0.670167024433275 0.430800999999999
1038.60781671963 0.668815635450138 0.418653499999999
1031.32506345087 0.667657405814936 0.414940499999998
1041.10751208887 0.665356280767046 0.429983499999998
1074.19256742508 0.665352755794069 0.447657999999999
1093.12464856841 0.665481648950176 0.470922999999998
1075.86215122786 0.663860784750445 0.457865499999999
1073.69622537767 0.66203335291225 0.466593499999998
1109.37359713044 0.662058014058274 0.509509999999999
1123.89476526166 0.6610642677328 0.529431499999999
1140.6291304389 0.66035580271232 0.540107499999999
1163.54026292382 0.660675357435533 0.546766999999999
1160.56257481221 0.660720967257344 0.551743499999999
1215.88747617737 0.661760130182752 0.587952499999999
1236.27496906567 0.661849463891229 0.610347999999999
1304.33771918087 0.662645035292946 0.640855999999999
1344.32785858281 0.664091936959873 0.671458499999999
1434.9086580576 0.666831330502767 0.7090335
1424.80673354282 0.665153466362922 0.7024525
1460.07584578454 0.667038082795746 0.723479499999999
1462.9567404918 0.66611115760367 0.71842
1490.44577102335 0.667025497810452 0.736852499999999
1543.25216007258 0.668720027644014 0.754925
1621.95220278605 0.672090931804923 0.785737
1661.22608362742 0.675611963813652 0.8104195
1697.51496833503 0.677581052577337 0.825463
1720.26415320241 0.680990971496553 0.8440925
1750.58224718909 0.682120798857711 0.853897
1761.57686368172 0.68091706686261 0.856489
1752.67772111713 0.6834605076203 0.870374
1816.10338635865 0.688159652356551 0.886575
1897.35743874415 0.692292563472999 0.907466
1969.54731292535 0.698086830819234 0.92572
2010.86070449574 0.700382167039592 0.933691
2036.70246909872 0.702959781250476 0.9406615
2042.08032455669 0.705320441880164 0.9445085
2109.43059794282 0.706196776335313 0.948509
2098.58117390326 0.708306305243017 0.9508035
2145.79348516808 0.710236439604028 0.9559095
2198.97882680988 0.715426017807725 0.959759
2210.84453587734 0.716898372283412 0.9611495
2218.22482555827 0.719528810004965 0.95952
2281.90208032849 0.724663295641438 0.9633085
2333.62689696767 0.726571887729184 0.9640595
2378.71026864871 0.728970068074839 0.964491
2409.18583371804 0.732703026761952 0.9616425
2450.03936724839 0.735010148370455 0.961484
2465.65511136878 0.735002288222299 0.960083
2471.50386317748 0.735475899312838 0.9599225
2461.59021753855 0.736153368930174 0.9600655
2488.81397000431 0.736233177345255 0.9596595
2516.2690302675 0.736242537878636 0.9596465
2527.99779864196 0.737443444337843 0.9571255
2514.8535582781 0.739378965054218 0.9557005
2527.10752984791 0.739581951799502 0.955794
2512.46880938652 0.739817371734716 0.9569685
2520.90909964707 0.740768790538276 0.9541215
2494.36134255318 0.742761475085365 0.950352
2531.09372328564 0.744431745782944 0.9484735
2512.13681550293 0.745400644133111 0.947334
2520.2386791695 0.743933186160627 0.9489435
2525.01401425575 0.743975032563993 0.948449
2527.87262626433 0.74502759352892 0.946693
2536.81723287042 0.746270965083246 0.9396855
2527.38787102022 0.745183562297623 0.942224
2520.44256180459 0.744417542029936 0.9404415
2557.07710534831 0.744261124377521 0.941171
2568.47506186675 0.744186469440415 0.941661
2577.55035031944 0.742126910163525 0.942887
2579.13592557338 0.742323455440611 0.942826
2578.21192357079 0.743135941538689 0.941917
2580.5781671844 0.742529881022853 0.9458235
2545.83228980857 0.744377437342336 0.9436685
2518.1266573552 0.744285983451681 0.9415985
2496.82246948989 0.746228464067675 0.9347625
2498.83361878349 0.746084965872427 0.933582
2482.44155507545 0.746884256433244 0.9298895
2487.63096625465 0.745832985759228 0.935255
2490.80689863104 0.745796333317309 0.935734
2512.31260368205 0.746069528097793 0.9359255
2490.89839106859 0.747068792275949 0.9319115
2488.31453801492 0.745888023585019 0.934053
2488.60192216729 0.745959790612536 0.932168
2459.05244226378 0.748166809892709 0.923594
2462.25818651007 0.74935202006273 0.924033
2460.01189055954 0.749624889226957 0.9216405
2442.94609828428 0.748801351555979 0.923845
2415.7027349051 0.749282821022537 0.9202645
2387.97803149459 0.749932830785379 0.913153
2380.93155633781 0.749636312319901 0.9108885
2356.55802730755 0.751550236352969 0.8984875
2341.44961455836 0.752410625544187 0.894219
2338.51275391936 0.753147583134789 0.894054
2339.89170597594 0.75351191908155 0.8913155
2333.71041011034 0.753852193441655 0.8924085
2340.32727121549 0.754466434797887 0.8891615
2337.12056546481 0.755565871065463 0.8860075
2336.60602999068 0.756899083163983 0.880554
2330.97806192675 0.756105106592734 0.883999
2338.84296507586 0.756379174679461 0.881753
2328.76002451334 0.756574286258099 0.8780715
2326.64153546393 0.756582763824125 0.872385
2307.49369301806 0.759430909936617 0.8572665
2306.48054643517 0.760278967086663 0.851735
2307.54010456522 0.760682918912544 0.845997
2297.09307557601 0.762645223155134 0.8350365
2292.500849643 0.762651542468513 0.8329085
2285.72331694497 0.762029544604364 0.833448
2255.83473272749 0.765884245658309 0.8110115
2223.87787050694 0.768262521378094 0.7929605
2229.03913086788 0.770203354952982 0.7867055
2213.23442333492 0.773147827300326 0.7749895
2207.57348133547 0.776432595339505 0.755801
2190.99154456498 0.781469212148392 0.7237885
2185.68583735754 0.780811460538932 0.719093499999999
2144.77348061352 0.784382003208684 0.692028999999999
2139.65813485926 0.784126929643956 0.679688999999999
2131.73899578874 0.789508728668434 0.648413999999999
2141.13470798527 0.789941712324311 0.641761999999999
2124.24424218274 0.792162254168558 0.6289175
2111.6534584384 0.795679433210135 0.600342999999999
2120.24872376785 0.796775519131883 0.587218999999999
2135.37116894739 0.797269533481433 0.583597999999999
2121.03831302572 0.801422950839535 0.554891499999999
2088.49918595732 0.805902046917809 0.525066499999999
2071.0787018624 0.809202096008579 0.505333999999999
2045.08382054856 0.812688786164412 0.478587499999999
2007.21535085662 0.817929283761947 0.439459499999999
2001.30054978701 0.819838108426107 0.422223999999998
1977.81507832215 0.825629842570645 0.375802999999999
1982.02797303405 0.826226944211429 0.368792499999998
1973.27648934592 0.830095738666912 0.340598499999998
1960.32556607373 0.832948883962392 0.315576999999999
1948.27348710933 0.836190925197092 0.297424999999999
1924.48185158955 0.838869163511775 0.278934499999999
1906.00599526405 0.842369739263024 0.247607999999998
1897.95714303421 0.842196085936516 0.245874499999999
1882.46673279718 0.843213994882117 0.230376499999999
1868.99186378584 0.845090409529434 0.216320999999999
1841.67491280047 0.846155238450557 0.208288499999998
1822.14795545611 0.845514616317879 0.210120499999999
1817.36879010626 0.842668834014996 0.222541499999999
1809.75201074366 0.843688450812671 0.210239499999998
1807.77056543273 0.842989746218486 0.211126999999998
1786.00776647321 0.847323379374206 0.174418999999998
1776.06231811902 0.848707539186964 0.162611499999999
1752.45684244821 0.850257511391064 0.146995499999998
[truncated: 2,340,585 more chars]
