# Supplementary material for: Down the Penrose stairs, or how selection for fewer recombination hotspots maintains their existence
Source: eLife. 2023 Oct 13;12:e83769. doi: 10.7554/eLife.83769 (PMC10703446; doi:10.7554/eLife.83769)
Supplement: Figure 6—figure supplement 2—source data 6. — This data was used to generate Figure 6—figure supplement 2. [file elife-83769-fig6-figsupp2-data6.zip]

Archive with 1 entries (1 files):
- per.gen.results.both_5.txt
