# Supplementary material for: Down the Penrose stairs, or how selection for fewer recombination hotspots maintains their existence
Source: eLife. 2023 Oct 13;12:e83769. doi: 10.7554/eLife.83769 (PMC10703446; doi:10.7554/eLife.83769)
Supplement: Figure 6—figure supplement 2—source data 6. — This data was used to generate Figure 6—figure supplement 2. [file elife-83769-fig6-figsupp2-data6.zip › per.gen.results.both_5.txt]

S1 W pi
3049.734 0.945872322674535 0.672612
3013.82802031335 0.946470749130596 0.675214
2946.79491712282 0.947340849843049 0.681029
2930.46869744667 0.947259286316399 0.6845375
2898.30011408154 0.94775269655563 0.6838605
2876.53200579208 0.948525101211238 0.683522
2816.61226468994 0.94986737000914 0.686718
2799.4682247308 0.950644157864719 0.695165
2768.73641826055 0.951329207333939 0.696984
2724.66703847096 0.952891278544052 0.695309
2728.3834211025 0.952734737595268 0.6997735
2700.48309388912 0.953496381275223 0.7024065
2701.61491094083 0.953007684679326 0.7073175
2671.50758084746 0.954133226957786 0.706785
2631.78918631023 0.955653976531639 0.6985695
2640.99530082361 0.954417666313852 0.7052435
2623.43523493066 0.955200238192942 0.70437
2581.77291432906 0.956276068907377 0.707684
2530.57642847474 0.958032230454238 0.70496
2500.76269319748 0.958667510853017 0.7158645
2450.23201221523 0.959619840373172 0.724185
2445.08287960356 0.959431335736351 0.7262365
2404.66365941289 0.960212991936632 0.731491
2343.94261665742 0.961720107103598 0.7375095
2333.29848141598 0.961819666438764 0.7362385
2329.58822786942 0.961265359904276 0.749501
2296.47603251629 0.961439436961498 0.759383
2278.4087612733 0.96190836847459 0.7598375
2297.06175127807 0.962034425559903 0.7619755
2246.48084327574 0.962973602389731 0.774122
2209.31917729568 0.964202110562712 0.778262
2220.51732597841 0.9639094946784 0.7867085
2239.46591539975 0.962732046369495 0.7950505
2233.66871015851 0.962567897424762 0.8004455
2218.36088042356 0.963213137621976 0.8026465
2193.44294493141 0.963667858048008 0.8059955
2169.25417687133 0.964537803723628 0.7988715
2116.68730332454 0.966229934094495 0.79962
2109.92806655855 0.966625233026453 0.7964595
2070.50269646662 0.967666934494636 0.799557
2048.50879816344 0.968460751685105 0.7967005
2060.6534310207 0.968071378799546 0.801921
2081.57264328184 0.96749290337794 0.803526
2054.93991095384 0.967762044034827 0.809641
2062.54481596908 0.967424524697024 0.8061465
2060.73986414693 0.967306144469944 0.802167
2015.76323446345 0.968885667772106 0.7957955
1965.03405763727 0.96995851338432 0.7952715
1974.85590264512 0.96986814264581 0.7886125
1991.28199850071 0.968407660613992 0.8026195
1993.67204316009 0.967600373583976 0.8111315
2022.75978580411 0.96697045075311 0.803415
2028.14204869279 0.966860558284527 0.807286
1993.06603940072 0.967863730736495 0.8062655
1958.17919747639 0.968057350173645 0.805988
1964.87040275955 0.968455537711338 0.805418
1972.95494605192 0.968420412980379 0.806182
1969.7627175565 0.968473463309893 0.808821
1951.18355889004 0.9687709105978 0.812604
1984.86845049697 0.967312570728861 0.8084645
1969.15641909009 0.966074825882438 0.819825
1922.09745790521 0.967085928447922 0.8289645
1908.14604772987 0.968751339057744 0.819459
1904.1597380103 0.969200083818002 0.8280505
1907.91370780386 0.969597297569622 0.8208985
1912.7869628373 0.969735626448778 0.8144935
1923.33797541948 0.970542400083805 0.8095275
1897.86060980929 0.970717509713362 0.8138125
1891.03377776567 0.970727067847872 0.81711
1934.5586745792 0.96887983977934 0.8282325
1935.4988603316 0.969163264557178 0.82446
1907.42103628859 0.969854342055022 0.817164
1900.34135556118 0.970788227317648 0.804559
1940.8458596798 0.969637056966684 0.813283
1913.78955117847 0.970045140917728 0.8063795
1883.06094747273 0.970955401639031 0.7955195
1876.02750499793 0.970348201982552 0.800071
1859.22051640595 0.971638934956367 0.810612
1840.69035006611 0.970955953730606 0.8279625
1809.82747918885 0.971810717448472 0.8337765
1798.90570264305 0.971571248701416 0.8328155
1781.48477703322 0.972720662189156 0.822415
1795.31132050333 0.973026797873548 0.8131655
1771.7598871502 0.973840164862472 0.8133655
1801.22136551891 0.973585404939706 0.8081035
1780.61686960987 0.975043881183294 0.7916945
1777.63136014565 0.974424315233022 0.8051885
1762.72068283988 0.974322766744479 0.808546
1743.01405068015 0.975055184879449 0.80384
1717.55243950134 0.975855092009666 0.8018865
1711.89444354573 0.975224971928386 0.8132845
1724.04066197954 0.975110813427083 0.818068
1733.92149923776 0.97522357542813 0.810109
1739.12207346946 0.97565943473619 0.802768
1728.53415787181 0.976029667335122 0.807358
1707.94599361983 0.976811217720772 0.7978885
1694.70711861855 0.976559909864961 0.7985795
1686.11339964496 0.976663622265644 0.8018115
1706.15536314893 0.975752198059566 0.8099035
1698.47865626356 0.975839478259057 0.8122235
1676.86114015352 0.976480502981759 0.8077775
1657.49864226884 0.977543810187038 0.796028
1679.47422316995 0.977256985880911 0.8046495
1691.41260856581 0.976883947222098 0.804628
1650.09476254981 0.977992881301335 0.7957485
1649.19557606414 0.977944268910852 0.7950285
1652.37279665026 0.977637897510803 0.7951265
1643.29188794177 0.977267268294302 0.7957535
1643.50776199937 0.97756802437906 0.7992045
1646.57651872552 0.977289693468979 0.7982405
1649.52383791431 0.977004404797412 0.800971
1627.26854784635 0.9777365540255 0.7973645
1617.79835982959 0.977468914859802 0.8047
1594.78803378314 0.977869977840044 0.8112155
1608.66060078175 0.9781216713381 0.8052015
1588.4490177978 0.978243403946101 0.8087195
1601.4764450737 0.978091401554248 0.808491
1594.31288637638 0.978052910205855 0.8159655
1580.81118250139 0.977677826201571 0.8230465
1570.32639402795 0.978193667497473 0.8236895
1551.50579625718 0.978825765798125 0.8269815
1553.17484390729 0.978550248635661 0.825675
1559.82667871576 0.978906906885668 0.8240145
1563.76781424431 0.979166310786038 0.8111985
1562.54867411848 0.978491806333754 0.8162365
1580.4355084343 0.977620390696378 0.8275515
1547.68235849264 0.978715072014836 0.824884
1556.40484749432 0.978746610956836 0.829725
1547.37913799059 0.978736558195463 0.8301285
1561.24216981391 0.978204418318834 0.835079
1550.50375986584 0.978761477726575 0.826556
1550.7659479185 0.978948097355942 0.820921
1559.57606199467 0.978143890646055 0.8353305
1544.74132146912 0.978301852474122 0.8405255
1534.10391607914 0.977798297751089 0.845651
1514.35601722187 0.977234163857146 0.851013
1538.10787969004 0.976482771030752 0.8577225
1524.90099788708 0.97665501958746 0.854406
1504.87144478873 0.976492637297947 0.860529
1487.39764549363 0.977577254710342 0.849342
1492.77190316071 0.977412493743187 0.843103
1483.95382968978 0.97766589921375 0.840552
1510.52364453125 0.976875002672024 0.851848
1541.54889607445 0.976171257689961 0.856834
1561.34984550297 0.975808404277581 0.859352
1573.87045973588 0.97562549549529 0.85977
1585.6199402801 0.974551276938842 0.861893
1624.32043681518 0.973896426057703 0.868864
1587.79859758137 0.973842919522903 0.8672585
1592.64541458083 0.973969340513739 0.868255
1610.96148551182 0.973050262663781 0.8767005
1621.51443249892 0.974183079283227 0.8789845
1623.50136086167 0.974677722068709 0.8699125
1582.75873169412 0.975546610797545 0.8643465
1553.94479469634 0.975849707455824 0.8743805
1567.57994323953 0.975520298251771 0.8765405
1551.82679763732 0.975633848919652 0.8763825
1584.99265107791 0.973552971706499 0.883558
1567.46565063791 0.973989676691032 0.880403
1529.1225929404 0.975065398777611 0.8771065
1487.60277486785 0.975934050713525 0.875493
1499.51950713778 0.975176360408899 0.8718425
1485.35646221203 0.975009939137362 0.8713435
1483.85883308986 0.97546305498039 0.8679255
1488.1740893148 0.975613153278208 0.8778735
1489.12541718519 0.975703225063256 0.880585
1464.3299770751 0.976568156996922 0.8835555
1413.56779918487 0.978136122170596 0.8727865
1382.5944397766 0.978338103955164 0.8779675
1389.39081993035 0.977898552254073 0.881334
1375.29130056326 0.977381372699706 0.896162
1382.07797682557 0.977659607220157 0.890374
1373.75598201288 0.977825198214173 0.8908855
1382.98487315902 0.978026276686644 0.89772
1357.75926173187 0.97821257351044 0.900359
1327.7287313007 0.979054543068237 0.9014105
1325.48054474663 0.979398971497596 0.8992375
1352.27298749673 0.978699078248152 0.9031945
1340.08465852708 0.979037621119688 0.900479
1355.44513917659 0.979133750348505 0.894182
1378.32613744551 0.978459803045359 0.896423
1377.25465475243 0.978257291980327 0.893495
1392.06363428244 0.978256387881295 0.89706
1371.94108588777 0.978458989540021 0.8995475
1364.55685096558 0.978329825005205 0.8992395
1338.44525467229 0.979006111885202 0.8933725
1337.9752910717 0.978426739500855 0.8965515
1357.41629626288 0.977851806256771 0.8970945
1365.51521749042 0.977324293738605 0.903444
1345.30880072141 0.977192642877115 0.9024895
1336.03406809177 0.976871014455557 0.9058415
1340.51369455128 0.976743378516538 0.906173
1331.94657533877 0.976901763174423 0.901854
1304.14097964211 0.977699629706516 0.8943445
1301.3402738252 0.977184046246446 0.8937005
1303.45131470875 0.977551047444435 0.89408
1287.63366264797 0.977624263313129 0.896976
1271.52569759355 0.978203196261552 0.8953095
1274.53199597001 0.97823576784367 0.893816
1241.99566009309 0.979476383164116 0.885055
1227.50848169407 0.979765576860919 0.878494
1215.04252164766 0.979952631638986 0.870703
1212.36915707913 0.980161251290319 0.868268
1195.92477199666 0.980631979449845 0.868314
1189.81058659797 0.981242831269472 0.8699745
1216.35841680567 0.980544220280557 0.879685
1220.23182156042 0.980248317377427 0.8807275
1279.47592832423 0.979347412383163 0.8931075
1290.03806692419 0.978775379591629 0.900135
1303.18547275546 0.978597129536643 0.9075775
1344.69033872503 0.977407517798466 0.912153
1351.29005917644 0.977146116429698 0.9083215
1372.52274568981 0.976094203542003 0.9133095
1409.51503757374 0.975459439733147 0.920749
1464.74442444572 0.974569959468449 0.9264325
1499.89638872768 0.973540252069812 0.924444
1470.99360641539 0.974007330134923 0.921306
1493.55538781514 0.973282432143189 0.9182605
1442.63209587257 0.973710028987329 0.910433
1375.31031236645 0.97534960560343 0.909763
1380.39375021804 0.975348182552178 0.9218635
1414.28679899049 0.974273843928267 0.930223
1421.45888116911 0.974170011113336 0.934269
1451.99516808871 0.973170922032862 0.9363445
1490.58820067709 0.972376383263577 0.9362445
1480.44397954759 0.97291974201086 0.9395065
1436.6435733768 0.974005965447984 0.9385335
1459.46475936732 0.973418730443396 0.943582
1476.61422615262 0.973310470853662 0.9451795
1451.5865828731 0.974251646145059 0.942673
1435.90281986493 0.9750061285334 0.9416185
1422.87384408515 0.975263206951627 0.939958
1398.98834974381 0.975303244620337 0.940218
1361.9914953137 0.975748813853847 0.9372125
1344.91327303871 0.976478800619064 0.9407165
1348.21693198653 0.976309416628429 0.9448025
1386.99056669101 0.975702157287319 0.946584
1405.49848596331 0.975008317430931 0.947472
1438.96278032792 0.973806893067469 0.949697
1457.87897512406 0.973683622022387 0.9491875
1456.86116672086 0.974554688662394 0.9513805
1444.71333037087 0.974159570234489 0.949457
1455.19846460206 0.97351402433537 0.9505305
1473.1751678191 0.973391185106693 0.9518355
1458.84655656086 0.973800146759632 0.9521325
1514.00560840654 0.972348813701737 0.95351
1532.35575980421 0.971733480239494 0.956557
1537.17285128994 0.972390199556042 0.9585665
1473.90003817725 0.973511612384925 0.955498
1455.17724388868 0.97405693141898 0.9544295
1448.87210881796 0.974225201509762 0.9522655
1433.23437920171 0.974203282869538 0.9545525
1419.60040629964 0.974415031989376 0.9528845
1451.26758277654 0.973673679371579 0.9550435
1441.20382389331 0.97479661298039 0.9541345
1455.7272764393 0.974628122107914 0.9559525
1445.61742608024 0.974914243553182 0.9532795
1436.52775327529 0.975294544548635 0.9535
1395.21857675314 0.975856491897629 0.9511865
1395.8751648956 0.976022446357005 0.9514925
1385.14328693557 0.976177814777558 0.950436
1404.06961217983 0.97582736084401 0.952562
1363.67031912706 0.976561137037897 0.952257
1337.57601963749 0.977227106584143 0.9490105
1314.26621913516 0.977723196368485 0.9491585
1279.44078246863 0.97859818147878 0.947983
1264.12236601029 0.978662605633355 0.947151
1289.28965190919 0.978227180749594 0.9493255
1270.70321320539 0.978121830415212 0.95255
1245.51235220465 0.9785575326025 0.950021
1272.30586059465 0.977940790378538 0.9499645
1278.74092280228 0.977772113567669 0.9507475
1277.24858668383 0.977371082743388 0.951084
1280.74084580133 0.977496481714197 0.951405
1285.26459221602 0.977623046957121 0.949724
1286.48439753685 0.977711943122764 0.949241
1295.64088970502 0.977070598087805 0.9479705
1287.50915498371 0.977361570025519 0.946193
1330.58047568224 0.976509141700288 0.949631
1307.69263611895 0.976673530148037 0.9480445
1317.33641966053 0.97659082656891 0.948909
1344.3449104702 0.975999064371854 0.9491175
1347.7772862204 0.975483938917427 0.9468675
1325.74856049888 0.975340825695653 0.946998
1325.51587898498 0.97571624230118 0.949347
1349.97164887418 0.974129295190524 0.9495755
1340.09211177437 0.973472248766438 0.9462195
1362.09750227212 0.972784464639663 0.947148
1372.31071240702 0.971805973004737 0.9481415
1395.04753447567 0.971037728439934 0.949835
1337.49356241584 0.972849547753849 0.944681
1295.56208158357 0.97436779752312 0.943861
1306.78730974813 0.974086670450617 0.94685
1307.76354116696 0.973812175497239 0.9420185
1331.39596831236 0.973435747552889 0.9439995
1332.20550551836 0.974002976402758 0.944232
1350.75714691083 0.97356634288525 0.9482395
1348.17766213011 0.974445104351832 0.9477425
1370.46673780908 0.97426333137761 0.948177
1371.4927456185 0.974561878662854 0.946061
1379.3064717168 0.974389336632821 0.9472435
1374.5493796022 0.973994016946739 0.947099
1415.49266451862 0.97264367937674 0.949509
1455.27401884646 0.971921105025042 0.950268
1425.36511404094 0.972321190432525 0.946551
1426.26754923088 0.972761319946151 0.9448875
1408.97152986484 0.972628658330576 0.9443525
1388.035548596 0.972521958118968 0.9458
1404.9379347584 0.972791501018699 0.945925
1401.12830905775 0.973030904608078 0.9462385
1409.53495613244 0.973533697273307 0.945163
1439.46577650119 0.972134975287598 0.9475895
1432.57233110688 0.971504240279602 0.9488225
1455.89726388809 0.971383626087581 0.9493995
1467.5802053144 0.97133600574123 0.9478065
1387.38778659617 0.972983939582174 0.9460745
1398.56010789181 0.972715136081526 0.9525845
1378.11795284936 0.972866647708883 0.953423
1389.1027049242 0.973059744399239 0.955562
1397.08676356471 0.973177299499772 0.9552905
1435.47827651658 0.97253093347905 0.9557915
1427.5744851252 0.973097377368323 0.9579155
1409.89985940879 0.97307213232262 0.9577795
1370.72231652793 0.973128674316904 0.956358
1374.48011973072 0.973517452234321 0.9553565
1349.59010430738 0.973139458329629 0.9548795
1312.71314557577 0.973920048853271 0.951628
1320.22422157498 0.973971468969095 0.94954
1272.13116006444 0.974639175474012 0.947371
1255.90967902452 0.974469736510669 0.945273
1255.86685474938 0.974448727101125 0.9470885
1288.96072943353 0.974673781679123 0.947965
1293.55598291359 0.974636412891608 0.9468785
1294.72517455804 0.974121911072364 0.9501085
1275.7083119494 0.974397642833793 0.9468635
1282.51844406093 0.974711914807839 0.947726
1290.20095172463 0.974608492913704 0.95085
1288.51895617976 0.97436098150965 0.949853
1272.62592563302 0.975064230711723 0.9451805
1238.938805136 0.97567671252735 0.943374
1208.35089047664 0.976450682435001 0.9413215
1228.75276161326 0.97560307915358 0.944756
1206.39069950321 0.975733725563615 0.941315
1190.38182905409 0.976195966638144 0.941693
1224.47726326758 0.975578256739689 0.943742
1257.86822557552 0.975329726052204 0.9473895
1227.68604692109 0.975485807755943 0.9452155
1196.16452906261 0.976503892906299 0.9383425
1207.32443259076 0.976068997109249 0.936944
1252.9121310215 0.975937278738034 0.9369575
1266.89595851072 0.975904535646604 0.939196
1272.5429366533 0.976265255397229 0.939206
1254.62264814911 0.976000420361261 0.939746
1275.17782014089 0.975413481154044 0.9434945
1296.55514491706 0.975052499171747 0.942739
1302.31367488598 0.975027608076843 0.948641
1294.83001180724 0.974758700942543 0.9455625
1271.70430297746 0.974555974194592 0.945207
1292.10570766428 0.973769828187399 0.9446805
1341.70615696522 0.973587413352285 0.946574
1393.91783558438 0.973086751814759 0.947327
1391.29642887717 0.9731461233043 0.9452125
1364.4506865168 0.973687275633586 0.9452545
1341.93488869718 0.973918300884431 0.9444205
1344.86785018973 0.974971437425605 0.9411455
1375.560292118 0.974399842211375 0.938247
1374.35540179577 0.974998566025495 0.9324515
1342.22301107035 0.975808660718241 0.92832
1312.80705131192 0.976105170695025 0.9321205
1303.54468958853 0.976367105090893 0.931441
1299.92228560848 0.976305457620829 0.92291
1291.62163342546 0.976496192856779 0.9177295
1302.77269687677 0.975637081353201 0.913396
1292.08092273477 0.975739062731021 0.913092
1270.96484093858 0.975951415152328 0.917169
1257.87532510714 0.975862279186999 0.9159405
1301.01502966032 0.975379243688685 0.919035
1276.38485425669 0.975800328272098 0.920199
1255.38177993308 0.976011227232043 0.916473
1248.36393532264 0.976008729084652 0.917124
1224.75275181831 0.976559507784469 0.913596
1211.39018157338 0.976864305370322 0.9101105
1210.10713975889 0.977184923260061 0.9086215
1191.5288508745 0.977538751406305 0.904241
1154.2048844555 0.977752684809378 0.9122985
1163.66300688992 0.977331649185915 0.91505
1217.26927061617 0.976032227173253 0.9230665
1238.13054625591 0.975976446194905 0.923333
1240.17183075898 0.975813359189809 0.9276485
1249.69624975997 0.975549713045882 0.928129
1246.95643355824 0.975537472091185 0.926125
1272.05081903833 0.974897851951317 0.930248
1248.78802356029 0.975308696336279 0.927077
1267.98205730804 0.975089606511548 0.9312325
1253.29594876601 0.975805651786343 0.9320385
1264.78237742516 0.97549912045081 0.9323985
1243.97949675617 0.976010479287867 0.928493
1230.7053267271 0.976120470847509 0.925441
1247.11580521022 0.975251427390725 0.9245715
1267.05996794007 0.97485061952244 0.927464
1254.31038638535 0.974490028505448 0.9300425
1273.42948791403 0.973274823605128 0.933
1272.04978078915 0.972648351332872 0.9332575
1264.3435045464 0.972695885994609 0.933121
1267.07499100206 0.97275704650344 0.931644
1305.14649646332 0.972532723412223 0.93384
1363.1373334333 0.970386947423779 0.935158
1349.27392756422 0.971041587730969 0.931565
1329.29211134867 0.971379632271763 0.928307
1314.92630316105 0.971912177451349 0.9306435
1327.86940063913 0.971807509211609 0.936263
1330.28385714555 0.972053885661211 0.940201
1356.96396820364 0.97210827594587 0.9366245
1337.33577858274 0.972823017624611 0.9322185
1279.04858891027 0.973550528205172 0.9309845
1274.04369940429 0.973810551225171 0.9312605
1254.99083868451 0.97420407665007 0.926429
1224.17144269299 0.974802656437938 0.92767
1248.20222519257 0.974456629628475 0.931893
1225.38406109026 0.974885730031103 0.9277615
1212.4227982941 0.974952189101626 0.9298935
1207.69243188411 0.97465810973308 0.9277485
1186.94851142363 0.97489669257592 0.92305
1175.8217659902 0.974867502252521 0.919431
1179.19294099329 0.97464882451911 0.918269
1177.6497962484 0.974820220251773 0.9227135
1183.05633852966 0.974255551778566 0.9269935
1190.67988749617 0.974456005510793 0.9270685
1193.8658671183 0.974556617245193 0.9318605
1181.29316133647 0.974725149009429 0.930974
1198.39157034496 0.973880087859648 0.932048
1202.00894673626 0.973984081343004 0.935483
1231.48801977583 0.973433629051117 0.9370725
1215.33888908464 0.973367027254741 0.9323285
1209.59490396004 0.973248868116955 0.934927
1215.2902933114 0.973199731384317 0.9344745
1207.14259552555 0.97351219565872 0.9335385
1257.97392877526 0.972988225136132 0.9385575
1279.01636443649 0.972947861074373 0.9442895
1286.19773025585 0.972615772002597 0.9456895
1237.41977142937 0.973705278276017 0.946382
1204.34640932203 0.974342029106128 0.9423605
1227.73456603886 0.974063614922602 0.941245
1215.92148579055 0.974401866509911 0.9426065
1191.65705798343 0.974585111728947 0.942462
1206.57253803131 0.974159304259065 0.9417305
1235.52700219753 0.973653674906926 0.9448865
1273.83508773188 0.972968603147706 0.948596
1293.30866631277 0.971740738752168 0.9488985
1334.77769115705 0.971232517799152 0.950233
1400.88492854737 0.970004051756317 0.9531815
1362.85788561601 0.970907501952851 0.9532485
1357.00661065688 0.970701877821299 0.9491985
1351.73971914449 0.970569394040528 0.9495895
1363.26003800546 0.97114590184151 0.954599
1391.51595930678 0.97061301986661 0.9561365
1373.44093331287 0.97163970827123 0.95574
1368.71347610227 0.971384584111998 0.9559445
1369.92281963402 0.970718047396833 0.955383
1359.15146813324 0.971239432028676 0.9555975
1395.16549659262 0.970641288458892 0.9589035
1384.25467861374 0.971025048364971 0.95955
1346.46309383699 0.972270371349087 0.956289
1367.72421265792 0.971399452523296 0.956691
1325.29960279311 0.971690260946278 0.9557595
1348.38907423323 0.971106534580556 0.957139
1311.79135117264 0.97160555962722 0.9549855
1279.99428012354 0.971435946669339 0.952637
1321.04712169829 0.97056008842384 0.9553595
1323.07214341333 0.970480312607089 0.9551275
1339.39562442806 0.970813558034148 0.9530235
1323.85390030027 0.971153382702412 0.9505335
1297.64527841421 0.971504059554085 0.953179
1310.82930105531 0.970940903604802 0.95352
1336.97901256451 0.970580496656592 0.955997
1357.56248192182 0.970560978815511 0.957714
1368.41284328968 0.970358030963786 0.959868
1361.26714956804 0.970003012248157 0.956854
1382.10833521767 0.970065644306191 0.959861
1374.98299269264 0.970308742159996 0.959842
1384.59261215039 0.969190442204435 0.959465
1400.70439399346 0.969375762581411 0.960361
1359.87060496554 0.970373002662948 0.9601795
1362.97999182749 0.969824075301368 0.9613605
1341.44585207168 0.969121944329123 0.957499
1340.89738004622 0.969116105733956 0.9594515
1371.0620630806 0.968682811466093 0.960116
1371.08126863591 0.968542256873388 0.961019
1371.98142722839 0.968328051820662 0.9578035
1318.58780058456 0.969532977415803 0.957857
1328.10429231939 0.968971445331532 0.95812
1341.13844143048 0.967886224925234 0.957028
1343.39723264173 0.967818235857493 0.959051
1361.16786913879 0.968391911123044 0.961552
1338.54389078443 0.968813060969535 0.961952
1331.21643588953 0.967971442763004 0.9572735
1286.29593944183 0.969479313417205 0.9567305
1287.21074377361 0.969850782857698 0.9583035
1274.51909152212 0.969742380243077 0.9597355
1316.17331805478 0.969745923261037 0.96315
1323.5171668741 0.970800745574871 0.965669
1354.97207339989 0.970456276129976 0.9686625
1377.86745789978 0.969560571205174 0.9679905
1343.05906525598 0.96970922529614 0.966947
1386.6726912758 0.968368007146043 0.967662
1386.19569205233 0.968151683623396 0.9685815
1391.35361730963 0.968473046345326 0.96814
1401.99546048491 0.968574934853133 0.9678505
1346.41459811428 0.969735504298243 0.965165
1351.87137778261 0.969471598359751 0.9648835
1351.3311921107 0.969828685876061 0.9638845
1343.36075590258 0.969544939380972 0.963815
1337.45849705543 0.970231452667765 0.963522
1370.03631431697 0.969833769481169 0.96514
1392.64496105392 0.968472413458348 0.965388
1344.53793547849 0.969509545655942 0.9639115
1369.19043628322 0.970174881631631 0.966721
1411.83164980213 0.969832744902848 0.96859
1406.07945379865 0.969085361751637 0.9678395
1380.00480618689 0.969361660686392 0.9674875
1398.26432844291 0.968646708959442 0.9690195
1373.36375587384 0.969524209719495 0.969246
1365.18408888113 0.969160282092564 0.9687195
1377.42809540401 0.969303253687379 0.9663775
1383.45399922416 0.969783839820138 0.9655625
1373.24460940577 0.969304768135278 0.9639455
1384.46629581388 0.96974532308145 0.9660685
1385.48424284886 0.969750114383698 0.967742
1386.85783228235 0.969075747922529 0.968645
1362.36317375921 0.970085443909693 0.9680515
1375.86477630129 0.970360431138198 0.96947
1366.53664048551 0.971160486686956 0.968052
1380.4114646952 0.971358860167328 0.968207
1387.90635347512 0.971415907164159 0.9679655
1369.19866773207 0.971856934307917 0.9678885
1368.1893485572 0.971321542347519 0.9672155
1376.72741175258 0.970875400166017 0.9669855
1405.5319342889 0.970161072021323 0.96827
1395.9380215213 0.970040082608862 0.968465
1381.29709178396 0.969342597425444 0.9666915
1370.42276220311 0.969036069887982 0.9665185
1383.81400289312 0.968871671512838 0.968086
1360.53668848239 0.969740846870401 0.966165
1359.10729256017 0.96957545683135 0.9667055
1361.8419466981 0.969898273247846 0.967303
1345.65538198911 0.969956578856003 0.9657315
1360.36386703796 0.970107524517288 0.966582
1414.46158527855 0.970031272136504 0.96681
1414.14272164331 0.969450170313055 0.9658695
1423.18465679876 0.968778065959004 0.964932
1421.83233261545 0.968913564396169 0.965288
1462.95468806233 0.968844913543884 0.9664945
1485.82417749959 0.968210697699233 0.967081
1502.45895807757 0.968190372514987 0.9677275
1505.346659997 0.968402203420524 0.966794
1512.45618475741 0.968512557763843 0.9683885
1512.24881179257 0.969603586644002 0.9674175
1488.9964012244 0.970080448792729 0.9676535
1488.98777607982 0.970001472597891 0.9671295
1470.18630087072 0.970102956473225 0.9667605
1483.91117837138 0.969694389270386 0.967268
1513.68719423039 0.968798180700057 0.968507
1535.93206110344 0.968808623824122 0.968956
1521.64509482679 0.969297407481565 0.9689935
1530.35685796132 0.968919602096276 0.9695115
1515.54595724222 0.968853302187936 0.969252
1513.29559917464 0.969058458963073 0.968931
1479.01708172312 0.969723037244479 0.968184
1477.17621855171 0.969694102354073 0.96849
1449.89896127864 0.969525277780935 0.969447
1409.86133512986 0.97047729023891 0.968567
1436.67505569342 0.970164180318442 0.9684645
1429.14678388206 0.970037184212907 0.9689755
1425.1184756841 0.969081304223882 0.969119
1424.94447925661 0.969032397804546 0.970197
1432.7888968472 0.970082417810842 0.970119
1422.72511228784 0.969992108906403 0.9698115
1420.94439685833 0.970269845671349 0.969952
1461.88329640799 0.968913945916913 0.971658
1472.94880817568 0.967861040487225 0.970652
1500.25914879728 0.967293692161497 0.971343
1495.29550024929 0.966941678665841 0.9706175
1465.54628579243 0.96848045549954 0.969882
1459.77238394863 0.968977303257966 0.969034
1475.49428882939 0.968983960638107 0.9694415
1486.88494003156 0.969178360658332 0.970267
1492.77360842852 0.969907966881318 0.971269
1518.13748212925 0.969576220760236 0.9730465
1495.44966514011 0.969827672439179 0.9714365
1516.67723707229 0.969986986223435 0.9717585
1491.93772482137 0.971204599219024 0.9705195
1470.9465097801 0.971187962005818 0.9688285
1499.93065076496 0.970837533590086 0.968175
1475.88012923295 0.971573128759404 0.9673395
1455.48634710313 0.972007812317043 0.9675565
1458.56732664054 0.971820584815175 0.967347
1479.11179091112 0.970926621933685 0.968821
1460.81369705348 0.971754287543981 0.9665695
1449.82865528142 0.972071273675726 0.9670475
1451.0643199396 0.972293758191703 0.9675055
1444.941770418 0.972833253104584 0.965633
1410.49247534771 0.973184651212347 0.9644
1435.08789750797 0.972691049003663 0.9639265
1439.28804120742 0.972556232755444 0.9645215
1442.81979698039 0.972469360566615 0.967441
1410.2338510833 0.973738275683274 0.9678435
1394.61538659948 0.973899389849639 0.9668345
1411.84779286039 0.973600196832016 0.9666035
1428.54514464677 0.973110659968527 0.9657475
1434.36520442076 0.972688097294589 0.9659725
1453.8837544752 0.973790160776007 0.9643155
1483.30720631662 0.973110959013104 0.965028
1489.7718538163 0.972598717177009 0.966096
1507.62278445413 0.972036630792387 0.964215
1500.77503653944 0.972083688918392 0.9629145
1498.96489564344 0.972674066715026 0.9621395
1497.00365532534 0.972888342618196 0.962685
1462.57115657738 0.973431582375858 0.9608825
1432.44277315772 0.97426504557429 0.957269
1393.2834542199 0.975011129680873 0.9558935
1388.14732506515 0.975173817090874 0.957324
1422.0448256607 0.974369834564715 0.958519
1393.92511700289 0.97489113362837 0.957341
1390.51617553201 0.975212275635519 0.9556805
1391.09229742432 0.974860509678693 0.954214
1397.50173231138 0.975090784750957 0.9523945
1400.75586156121 0.974354553707768 0.9525205
1433.6262615552 0.973478995490043 0.951761
1446.84351751825 0.972724978598564 0.9501035
1422.66647849838 0.973285056479352 0.9458135
1453.84366970858 0.972842707535682 0.9499265
1441.18702356161 0.973277599797238 0.947626
1465.07178785382 0.973317557604579 0.9427685
1435.47303484097 0.97384020248104 0.9393525
1429.20510633636 0.973946574671104 0.940669
1412.1166876385 0.974141533746854 0.9383075
1419.84085638162 0.973359461354608 0.937047
1443.21744773303 0.972724332575561 0.9371815
1473.20383865506 0.972019344670159 0.9348735
1477.25912658187 0.971492157773626 0.938057
1467.78548028032 0.97213344807211 0.940622
1471.70856136747 0.972000589533014 0.940273
1424.09387908346 0.973639217750061 0.9399605
1370.17782035127 0.975205614967498 0.9352445
1343.625585592 0.975576279652778 0.936248
1381.26354595898 0.974353421171522 0.940638
1348.9505345283 0.974834733571175 0.939558
1327.40776786757 0.975359008849116 0.9342105
1317.02114824355 0.975227765339754 0.9342015
1344.80393228848 0.974746716346925 0.938013
1333.61492257055 0.975138571057806 0.936594
1352.90141596149 0.97471724305337 0.93503
1359.79616592167 0.974610690923313 0.933099
1332.88672768797 0.97555639383136 0.9276125
1329.75762519664 0.975077551150157 0.925012
1312.70089707963 0.975772224166099 0.923157
1314.11402408639 0.975266432302093 0.9193055
1303.74178192683 0.975693705036073 0.9232095
1320.73587661653 0.975755257803245 0.9307765
1287.79560983705 0.975751723744529 0.9344705
1263.14827572046 0.976947253040589 0.938214
1304.60683164977 0.975770658699373 0.9392245
1356.09892795554 0.974282770973902 0.9454515
1361.02958043472 0.973787703593371 0.9441525
1348.66025538943 0.974246593308873 0.940915
1344.70684973971 0.97440018003013 0.950281
1351.96469365368 0.974152842790152 0.951521
1334.05502829213 0.974910941754388 0.9488335
1360.51612455254 0.974397901284917 0.9458165
1347.80718452241 0.97445536191676 0.946953
1319.17801720101 0.974689617025566 0.9434905
1330.13031546813 0.974724585043825 0.945098
1335.6145872037 0.974387712694866 0.9457805
1319.92726437821 0.974985268657918 0.9500265
1334.4978807548 0.974812109713163 0.953728
1299.46517400079 0.975836102030686 0.9524515
1305.79486701769 0.975400909569084 0.953006
1314.60832349394 0.975048159718632 0.9531855
1312.66065392141 0.975236102845863 0.9500565
1289.04217453969 0.975089711640016 0.946494
1268.19404920058 0.975598984453783 0.946077
1281.27417784961 0.974850952689316 0.9472715
1305.02690762344 0.974645469895939 0.945911
1359.02885028772 0.97316608160773 0.9508115
1397.69975034375 0.971721298635237 0.9506475
1361.58338919168 0.973246483883702 0.948592
1352.00089175401 0.97385544304746 0.9454555
1327.66349630327 0.974508250320613 0.9466595
1300.51675996363 0.974727382396673 0.944571
1332.11477486434 0.974051189557568 0.944622
1368.1248134053 0.973070217562128 0.9443125
1390.63446195932 0.972179629496511 0.945259
1400.02021030698 0.972265524298775 0.9481705
1370.88950121499 0.972920239586565 0.944121
1333.88098417297 0.973855908386237 0.936785
1332.18450724048 0.973705554454926 0.931356
1341.20072594137 0.973525863886612 0.9323835
1309.87266135767 0.974010850858197 0.9284325
1305.08538596589 0.974777849237218 0.9296735
1307.52628856426 0.974551721852741 0.932318
1312.55356035391 0.974798252838467 0.9343665
1292.95062529212 0.975019930295571 0.9363515
1311.89704870416 0.974535729031854 0.938934
1329.65494185069 0.974231677437879 0.9429715
1274.69895479238 0.975136018987666 0.9374225
1312.31857198359 0.974369414404081 0.937282
1343.23689123798 0.973472197988328 0.94224
1363.18846227596 0.972331482764651 0.9417185
1354.87411993521 0.972395677360085 0.9418255
1331.80743794972 0.972954154761444 0.940058
1287.98644828944 0.974119389208708 0.9358195
1292.19157979432 0.973578865850701 0.938952
1278.72193955533 0.973752402427357 0.938256
1282.52963173654 0.973876471055578 0.9375425
1266.64276881764 0.974487877119065 0.93546
1263.3358880383 0.974411078211701 0.935778
1299.96480311491 0.973780511494408 0.9367525
1300.68669661626 0.973871373740645 0.9378245
1295.95594871178 0.97413305425268 0.940881
1292.2339573265 0.974571704723992 0.9419095
1310.08214415109 0.973825085026188 0.942303
1320.61365960212 0.973370279507341 0.9431565
1321.59669161475 0.973252311383357 0.9451705
1315.55673593193 0.973272022611188 0.9449765
1330.62744463294 0.972677947518733 0.947188
1326.48804479225 0.973322877941135 0.9489295
1339.41231418814 0.972945795002979 0.953003
1357.13788394781 0.972029867258969 0.952559
1363.77076553453 0.970967561054945 0.955151
1328.80488939664 0.97244386011106 0.9540505
1330.16557813628 0.972124704495331 0.955204
1309.92860329351 0.971612381236252 0.953513
1303.53975362478 0.971523045727795 0.951877
1356.97414884506 0.970788411677815 0.953424
1377.72622265518 0.970046406216135 0.9521785
1357.98599333879 0.969993145232154 0.9495035
1384.47763512518 0.969464451066987 0.9520285
1344.62463178337 0.970306998423409 0.9502585
1327.79182242531 0.970792454016017 0.9472975
1297.68346636191 0.971512207844259 0.947256
1281.30612309309 0.972292765432993 0.94663
1279.31328003875 0.972108311460435 0.946755
1291.59560376616 0.971235633556457 0.9479845
1290.74591434789 0.970996769625334 0.9470865
1264.71410633041 0.971355427592569 0.9476215
1252.49109758942 0.970728817151671 0.9489085
1255.08509332357 0.970564821776354 0.946453
1276.51721222599 0.97022139890622 0.9478155
1243.23084707935 0.970058702076718 0.9480985
1247.45904518894 0.970939153764756 0.948607
1275.48835031439 0.970719812803473 0.9517025
1277.18273860578 0.970764531330724 0.9536155
1292.01992305329 0.970464498023881 0.9523105
1292.27174513081 0.970214931707143 0.952572
1321.40893210022 0.970658289477743 0.9543905
1340.92663029846 0.970811985876482 0.956317
1335.51680561963 0.970647722054538 0.9576525
1266.59682648887 0.97218207589791 0.954396
1292.11388026665 0.971713592294419 0.956885
1278.12292467206 0.971643395387575 0.9549615
1282.40134577696 0.972188799904835 0.9567395
1265.06870282766 0.972406545251017 0.958164
1305.3138447704 0.972125384718791 0.957614
1315.37924496457 0.97172480833772 0.9571185
1325.47147904598 0.971827046002521 0.959245
1345.53051713605 0.971355077317047 0.9585505
1362.3018029514 0.971042205880535 0.95924
1324.37527938446 0.972275188317222 0.9567325
1358.82121810567 0.971910430874234 0.9594615
1327.59735766403 0.972087973145938 0.9581965
1320.89713952218 0.972450685003289 0.957319
1316.47343515366 0.972862262249732 0.958897
1301.47796086423 0.973533200504262 0.959611
1306.66766052498 0.97295850017679 0.959153
1298.10208648586 0.97293497138047 0.9566045
1311.63273357917 0.972148035842051 0.954134
1325.10282988564 0.971798578938407 0.953682
1316.010407861 0.971392976312483 0.9493775
1342.75789549997 0.970468657192541 0.949174
1344.59928256287 0.970137549620164 0.9493685
1336.17531279594 0.969730365421495 0.9455935
1343.58803263174 0.969418905119526 0.9443465
1365.31248622727 0.968684983631228 0.945213
1351.08297613024 0.969293917399038 0.9467125
1360.43133442232 0.969350496709023 0.9468905
1354.51993751548 0.969731976008501 0.9483985
1327.42612125979 0.969951360821041 0.9490125
1272.21853602206 0.970303944259976 0.9450045
1300.08844158036 0.969773122403276 0.947005
1261.9165249585 0.970631273666657 0.9489775
1286.96632366387 0.970033303408273 0.9509585
1312.99976000589 0.969496330525286 0.953076
1337.89987370461 0.969688934941327 0.954801
1374.32237192633 0.969393457768424 0.9539225
1422.03228919139 0.969510943159839 0.9564425
1383.72689484766 0.970276638037081 0.956482
1378.94426915045 0.970087973891435 0.955874
1375.45235382912 0.97038368581086 0.955428
1363.72834470296 0.970619750854291 0.955162
1336.93298010742 0.970636471131051 0.9542305
1341.4533092804 0.970950814674804 0.95436
1322.48130535645 0.971705990457535 0.952745
1296.37873210839 0.971535179479297 0.9490505
1300.94316156563 0.970435978917184 0.950142
1289.58762591373 0.969609522829239 0.947053
1263.90842627174 0.97001639606213 0.9449885
1302.76497337829 0.968806882805508 0.947702
1307.22460620013 0.969719014560059 0.946905
1300.09711314922 0.969426210686057 0.947119
1277.79536389019 0.97046963652686 0.9446905
1275.3944234195 0.970133765077037 0.9436015
1286.95732074072 0.969762310125406 0.9446295
1310.07087314655 0.968871136935027 0.9479205
1327.05105827681 0.968139306273843 0.9501145
1342.93826349951 0.966949391406066 0.9479455
1343.03843166279 0.966159695141739 0.949061
1399.43511327642 0.965791026031748 0.9528295
1405.81910845151 0.966221918647721 0.956523
1419.69185081143 0.96588864100327 0.9567115
1462.85127689736 0.965459458925032 0.962386
1473.96127150082 0.966209848104534 0.961367
1502.97684780465 0.966340628071851 0.961863
1529.88325940091 0.965871125449348 0.962575
1544.88845689277 0.964922578527823 0.9624285
1520.82681199801 0.965959601462596 0.959525
1483.53452780811 0.967040992017379 0.9568845
1470.01861640851 0.966979599824111 0.9555895
1490.89464241471 0.964804338251258 0.9551855
1467.12927006294 0.964904647546072 0.953678
1470.25978262672 0.964306790594712 0.951086
1489.63443860504 0.963288213001075 0.9497695
1483.44951589861 0.963733536209089 0.953833
1467.82733190388 0.964873896989366 0.9556675
1479.37258830374 0.965765403678098 0.957536
1453.24461475304 0.966235119308182 0.957042
1476.356647535 0.966996666338821 0.960477
1502.34423254853 0.967092497554397 0.961072
1462.54553861982 0.968328904011399 0.9608035
1433.25770127905 0.968838262000594 0.961262
1448.4050614474 0.969046740182673 0.961099
1430.64827325209 0.969708765877281 0.9587025
1367.68264433834 0.970801154721685 0.9574675
1360.63791609611 0.97075051091987 0.956926
1379.38853786032 0.970480804092696 0.956251
1341.02630577283 0.971345079879802 0.9557975
1327.25583172995 0.971328085486258 0.9554565
1297.8143712806 0.972019168876847 0.954616
1311.35661795805 0.971690915806254 0.956801
1346.96188291657 0.970698208491037 0.956842
1337.43969207964 0.971814079134951 0.9570905
1352.96410412156 0.97198997695328 0.9567875
1337.47678508101 0.972155363084996 0.9556935
1348.73768410393 0.972276559531124 0.9574955
1318.4716805064 0.972392696362204 0.9558955
1322.05785918366 0.972211271428553 0.958255
1328.44068183597 0.97134958245409 0.959239
1339.39628617875 0.970564501170627 0.959617
1356.3376660435 0.970733290375683 0.9581575
1410.62799707806 0.969499511393493 0.9615155
1402.6429052747 0.969334663982405 0.961477
1409.3337832699 0.969929223126833 0.962262
1410.99424942628 0.969662830319469 0.962706
1410.58194836517 0.969131932211291 0.9618145
1424.1551323233 0.969185322158235 0.9615165
1451.0797706284 0.968321844309086 0.961593
1458.46222013674 0.96939102241202 0.96201
1472.40794794352 0.969806349547114 0.9622775
1513.61771620542 0.969099982330286 0.964137
1560.3202987872 0.967880067408326 0.9645215
1549.894002028 0.967934463240946 0.963521
1538.61437235094 0.968324909052183 0.961827
1516.31029284609 0.969040416088907 0.9607315
1527.04783364549 0.969170506256354 0.962495
1541.21867207594 0.969617603484266 0.9618845
1563.94094735592 0.967947317957399 0.9617765
1568.38928917155 0.96720509974758 0.9613975
1558.92596495893 0.96702411030889 0.9613475
1529.25932715584 0.968396909614018 0.9608855
1505.04495361257 0.96938763103144 0.957353
1495.25529263058 0.969805768375572 0.957161
1472.66003816842 0.970317283224594 0.9560045
1444.20519491626 0.971052504416096 0.956467
1449.05258567743 0.969818726136411 0.957202
1439.8864120917 0.970690143946221 0.957911
1446.40402028592 0.970691565570762 0.958175
1409.69468026632 0.971404681420838 0.956811
1433.25474828146 0.971327198183751 0.956957
1430.61588510059 0.971657065046243 0.9573905
1450.17588414533 0.972190898349448 0.9584855
1462.38771471945 0.972395477830079 0.957254
1466.54890641469 0.972814322426352 0.957801
1479.98474653083 0.973010575045116 0.9568965
1488.13837239213 0.973418113521934 0.953812
1494.73768263228 0.972193229612239 0.9558015
1506.11975545443 0.971580316542935 0.9545125
1517.96682872057 0.971524297992368 0.9507845
1554.6907631646 0.970972590656609 0.9526055
1579.94988592607 0.970488248892043 0.9530685
1585.96804631294 0.97075313873153 0.956013
1620.27259071085 0.970043315330538 0.957277
1617.61475157695 0.969946061208856 0.9562475
1657.2910826541 0.968135349574761 0.9596435
1678.56490776239 0.967483644262429 0.9602545
1677.19459579486 0.967182283192247 0.962209
1671.10522996319 0.968010970027538 0.9608645
1639.92389119201 0.968853682387006 0.961262
1677.92940972528 0.968392239351569 0.962285
1664.99081332939 0.968610156237722 0.9626235
1631.87566135937 0.968996909952943 0.9618595
1546.09485307736 0.97108335637258 0.9588355
1539.36511826764 0.970344364237335 0.959651
1553.32689523618 0.970681416549251 0.9572105
1575.00559643945 0.970081332885691 0.959004
1544.66675680661 0.970450076678802 0.9591025
1547.01422613707 0.96967000088704 0.9613245
1558.07591644943 0.970056573126688 0.960823
1560.86221007077 0.970087835995245 0.960376
1549.45262304412 0.970568485240447 0.958971
1573.34719056046 0.970043479272207 0.959794
1579.04178844071 0.970652578971323 0.9602135
1593.87696082441 0.970332652256209 0.9580885
1570.26175059578 0.970538425176035 0.9549345
1549.97287939341 0.971364754441459 0.952646
1557.86782689568 0.97162346623994 0.9514625
1552.27190693365 0.971817130012713 0.952163
1498.40815894955 0.97261429068545 0.953162
1468.86477554979 0.972605028023566 0.951806
1458.69415881423 0.973738593554878 0.9504245
1483.057207823 0.972922911733521 0.9527755
1436.97824672907 0.974058393842914 0.953381
1417.12847008006 0.974116740305558 0.952063
1402.14134676117 0.974429963537483 0.948669
1421.29038107529 0.973608130753394 0.9483645
1436.50757840221 0.973225468034359 0.9478305
1468.12355422765 0.973030742350275 0.9488095
1501.13191830502 0.972150423223107 0.950507
1516.6907918161 0.970968224279829 0.952207
1502.15959667557 0.971577840577451 0.953339
1532.02047766359 0.971028094399907 0.955494
1532.48084763565 0.970355679400889 0.954534
1483.16972396753 0.971207295410849 0.9518195
1471.93343629241 0.970913977518185 0.949478
1497.5972606697 0.969871609482761 0.950769
1466.22272372083 0.969901154009243 0.948643
1466.23741120692 0.968527392266673 0.9491405
1450.89760934945 0.968690879528961 0.949939
1440.12111978644 0.969507291038892 0.9506165
1412.81167472755 0.970288404694656 0.9502305
1441.87696879468 0.969691993426718 0.9497795
1430.24943916587 0.970124493484545 0.949725
1418.64335012424 0.970488363978968 0.9506885
1426.53723567165 0.970445848964588 0.9516945
1382.78436268159 0.970353853419087 0.9521975
1444.8929900399 0.969727013734957 0.9542205
1421.46838783955 0.970293755978967 0.952532
1470.75094234831 0.970378828977693 0.951706
1451.20452580211 0.970032661036487 0.950022
1439.35113775362 0.969828697814549 0.9495965
1475.58467160148 0.969395973367979 0.950948
1495.51385810056 0.968649582001094 0.9541925
1491.85847731325 0.969439019035845 0.9502655
1466.63476660749 0.968345460685072 0.9511295
1445.54646863488 0.968419261052645 0.9555975
1452.86935665225 0.968335779292609 0.9547045
1468.19906859586 0.967463697187107 0.955573
1429.78788268127 0.968210669425517 0.954609
1434.10277583952 0.968629856137677 0.9557055
1449.03002187352 0.968393433024996 0.9573805
1468.17670962927 0.968735979917577 0.95651
1470.51219116912 0.968060860963965 0.9567235
1497.65476129343 0.967656420339939 0.958513
1465.31278646307 0.969033978683308 0.9549375
1469.72679019017 0.968872115709771 0.9543505
1470.87222700664 0.968234070325647 0.956475
1442.50928002561 0.968835038881308 0.9561965
1405.7748859138 0.96969278041979 0.9530625
1372.05254116177 0.970338222954684 0.952091
1310.24462029255 0.97137257521519 0.9462785
1346.03538254815 0.970333753644044 0.9519345
1330.3097135608 0.97054065471687 0.9497465
1384.10234406854 0.970319971741889 0.952176
1352.81379641556 0.970133211802112 0.953046
1310.01569008142 0.970562088469001 0.951311
1352.13531161425 0.969883071156021 0.9531685
1362.43249434751 0.969709785392375 0.954344
1352.53559782815 0.970743398077821 0.955387
1348.36059592857 0.970992765415339 0.955738
1332.42000440103 0.971429989110053 0.953565
1326.23030498849 0.972215192631412 0.9521865
1319.72181755449 0.972212368755908 0.9526685
1321.92981677996 0.972410568073163 0.9514155
1342.31359831154 0.97170850951355 0.9534005
1340.54966289308 0.970918416714474 0.9533885
1326.774318017 0.971315182078746 0.956447
1335.27985144959 0.971171346883578 0.9567505
1327.53468408776 0.971197780965837 0.9535885
1327.66802251024 0.971268534528056 0.9492355
1337.23570109962 0.97037739870737 0.9482745
1337.36480470359 0.969960689969871 0.9463605
1342.71830569366 0.970454256734305 0.945982
1322.25452043064 0.970840201122317 0.9458185
1307.83079766666 0.971747544789273 0.9468915
1289.99128906627 0.972145935195422 0.948828
1300.06198442549 0.972620466831152 0.9449295
1321.09405081674 0.971982028733621 0.9468155
1327.0323112647 0.97231695664849 0.9479215
1317.19500988498 0.972889572396146 0.9483785
1304.93976547146 0.973033188654608 0.9488645
1291.2276355455 0.972934360127277 0.94732
1289.26539842768 0.973256503735296 0.948431
1287.16340200516 0.973392367877514 0.947017
1298.83361042931 0.97390683482863 0.943846
1344.7866995896 0.973388427944515 0.947901
1302.01582413091 0.974107488114476 0.9433045
1302.11656831985 0.973975077577294 0.947438
1330.42850893243 0.973402014184236 0.9523395
1283.95664140038 0.97399637239681 0.9482345
1259.0005607164 0.973565783342416 0.9472725
1252.41517906439 0.973010164302559 0.948342
1245.65524272614 0.973182871411752 0.9469365
1270.4424221784 0.972539610794109 0.953615
1269.03751648884 0.973085354362511 0.9530295
1265.00028989282 0.971530215123602 0.9536005
1284.39775624635 0.971395470442674 0.9535445
1296.60596711033 0.973054915832722 0.953632
1315.58191649474 0.972253305714896 0.9535515
1287.96814895101 0.972238162942433 0.9536435
1294.77273543472 0.973308382254838 0.952163
1269.12525113462 0.974578682524948 0.951577
1263.68424366704 0.974794188515471 0.9494315
1230.45126252635 0.974487429982807 0.9483865
1218.56781714466 0.974904522694069 0.9495695
1212.06481903615 0.975218692348411 0.949005
1220.99890529795 0.97506968085308 0.948613
1253.33281015018 0.975237201502237 0.9470905
1285.31141908723 0.974631217776247 0.9481515
1299.16343879851 0.974941572685159 0.9490115
1277.07977470689 0.975196212431075 0.9466525
1283.35487689072 0.974863972388649 0.947955
1299.43468952191 0.974903634085007 0.9493095
1293.44069462019 0.975113193127822 0.950692
1278.32462600302 0.97498166678027 0.9485745
1271.56133311496 0.975012918566832 0.9485015
1285.36034945176 0.975266073442835 0.949651
1298.8854907447 0.97487359683645 0.9505445
1334.33710132447 0.973769367397397 0.949781
1321.24027516147 0.973730000470717 0.950374
1299.70654297563 0.974317238364683 0.9502855
1290.59926174719 0.974631697967182 0.949118
1299.06929590641 0.973716820376995 0.94924
1327.21546166869 0.973719106399939 0.9522595
1343.25112704012 0.972816067313443 0.952107
1358.07266540756 0.972071064427307 0.9531405
1377.08984535239 0.971654519913159 0.952683
1378.12807841736 0.972263932092209 0.9499765
1391.73115467098 0.97222477842794 0.9504245
1359.56187569521 0.972635177107903 0.9493695
1338.46334988453 0.972841158685412 0.951003
1341.29093231204 0.973509322964259 0.951838
1376.03215851748 0.973556456406803 0.9524615
1349.329807898 0.974338005755861 0.9514635
1366.55022178143 0.97423636514467 0.952422
1335.16193176826 0.975284300189244 0.9512105
1325.64921265072 0.975739718560707 0.954543
1299.052187326 0.975929166565671 0.9513635
1313.59548984355 0.976368104252702 0.9493925
1316.50500247174 0.97605775067084 0.9473995
1319.17180197863 0.976403357306391 0.9502535
1327.03529227374 0.976127988903488 0.950745
1332.3754865819 0.975388261314966 0.94894
1320.29735712089 0.975228713628302 0.945107
1328.07642176161 0.974984120563661 0.946131
1324.17708351957 0.974798867319667 0.9450405
1341.61224250455 0.974420065259849 0.947085
1379.72852947462 0.973374545703938 0.952279
1374.60708415771 0.972641427563493 0.952547
1382.86641909269 0.971748122593995 0.954553
1355.76621929334 0.972589468645665 0.951825
1352.2454892458 0.972145221307299 0.9548615
1340.31613492317 0.972916654491472 0.9538965
1308.91433704563 0.973692480584541 0.9482795
1335.43806661658 0.97297054886004 0.9468335
1370.97369696207 0.972680815934573 0.949386
1394.37771366704 0.972400453427442 0.950053
1435.22849462105 0.971161180195351 0.953625
1423.78010278946 0.970448949859151 0.9561005
1472.9683372908 0.970275291528314 0.9571045
1435.97756631871 0.971252069951291 0.957128
1447.24651668369 0.971323839358726 0.95645
1490.52930397418 0.970437611792845 0.956263
1466.98217791849 0.971137766833378 0.956201
1482.3469487692 0.971352805215279 0.960996
1418.14197785386 0.972765800121157 0.957865
1376.35362808689 0.973124840456744 0.956502
1362.56593607172 0.973599431633453 0.955058
1355.79891829176 0.973921745251713 0.9558625
1332.2515758687 0.974200305748556 0.9555555
1334.4408354208 0.974566153831404 0.9559535
1315.3699417157 0.974550022833259 0.9511785
1289.82054343721 0.974967672461994 0.951789
1295.17675623103 0.974191434219208 0.947749
1294.97513838263 0.974246185876147 0.947297
1303.76156794468 0.974000892353853 0.9471905
1315.62068734704 0.973592132359953 0.9481995
1276.7853644165 0.97411415029568 0.944538
1276.25815256059 0.973702473314236 0.9426075
1251.46355131987 0.973922069052452 0.9389315
1255.71475622175 0.973731413385664 0.941615
1260.0303778276 0.973453278034237 0.938276
1283.16298351543 0.973479001467614 0.9416715
1308.53197646778 0.972729769092369 0.9457805
1281.95373581114 0.973280089648858 0.9480975
1309.19430220509 0.972785097551523 0.9491145
1303.09435073697 0.972925933135392 0.952024
1277.61500163085 0.972993328085833 0.9521515
1273.94181570569 0.972739340383974 0.949415
1254.91296854154 0.97266830215102 0.947383
1247.45722588951 0.972279391692696 0.95033
1242.73078654899 0.972395014409075 0.95048
1253.04635114072 0.972482739515836 0.9543675
1237.17507758983 0.972139881524653 0.953965
1237.9010353968 0.972518847517005 0.95363
1242.01693931817 0.972724710174367 0.952525
1232.64619081868 0.972640271362911 0.9560955
1241.67257186909 0.972699794273854 0.9552905
1264.98844478359 0.972112760965986 0.955376
1286.33812599706 0.972378777514132 0.9538495
1284.65088055084 0.973265190791646 0.953198
1290.17748060022 0.972745005606992 0.9520095
1322.76603419421 0.971630587661509 0.953206
1317.65435516286 0.971180713866126 0.95093
1366.66088099518 0.969912755890785 0.9540415
1373.96194866156 0.969314390374437 0.956902
1347.97731628296 0.970025147035378 0.9567025
1401.96375255564 0.968308851005899 0.959601
1420.16393482071 0.968029893547072 0.95977
1456.99463160633 0.967277768678146 0.961829
1449.44341907476 0.96777553927611 0.958891
1460.04368669787 0.966651583252307 0.9584205
1430.59643508077 0.966408713393835 0.9561995
1431.87646948988 0.967707164395442 0.956225
1413.14708070058 0.967682282462333 0.957341
1456.30072117806 0.96652705748341 0.9577575
1433.72439155238 0.967739507710475 0.959984
1428.91811795496 0.968189853255789 0.961237
1439.57439389041 0.968096412700404 0.9619145
1459.97010507956 0.967761721709874 0.9633675
1447.33467388219 0.968028444849643 0.9650215
1435.76817353257 0.968481401629306 0.9659345
1413.3696563087 0.968959340770046 0.964122
1385.46224917585 0.96993122923999 0.9617315
1415.24048750438 0.969755066787988 0.9627365
1404.58373680366 0.970707836650847 0.959603
1380.73625984915 0.970889645542264 0.957616
1334.00127071548 0.971623908732819 0.955696
1357.28530165407 0.970638706223337 0.9559945
1364.07994569858 0.971168751230002 0.9585385
1398.63618368219 0.970369828707675 0.962404
1394.15166772026 0.969840168453392 0.961419
1358.22807053722 0.969934482358593 0.9588275
1365.92731779371 0.970185412903234 0.959265
1349.95831107847 0.969887198983782 0.9572675
1391.95882441312 0.970076904176451 0.9590725
1448.46044930974 0.969130344600249 0.959929
1457.85719164401 0.969500015164422 0.9623175
1431.67688800894 0.969291286804562 0.960957
1449.39158894585 0.969274396652506 0.9626575
1473.60452808244 0.968765813568281 0.964909
1468.39839596258 0.96949214020539 0.965327
1491.02378190578 0.969311182310711 0.9654345
1509.35458860143 0.968606145644954 0.966931
1486.0210468531 0.968700691333564 0.964875
1494.86864691828 0.969036442854792 0.9656605
1481.78864862381 0.969117610822141 0.9659525
1489.96066561565 0.969324807209208 0.966511
1488.14793060864 0.969613547961417 0.965707
1511.29586051238 0.969812619523968 0.968145
1503.81507242895 0.97051759903648 0.9685
1551.92072399584 0.969442596414127 0.96938
1522.68668507222 0.969956989924742 0.968375
1564.59488354006 0.968784367949269 0.9693505
1543.75250604156 0.969096453494975 0.968692
1563.99908649285 0.968938469859008 0.9699695
1542.2389763959 0.968929560610834 0.9707795
1537.26866982032 0.969244056101559 0.970861
1557.45909122825 0.969306172676779 0.9710005
1529.83852732915 0.969776405926702 0.969772
1476.71425684067 0.970873510584726 0.9684215
1481.48265636718 0.970506679002581 0.9677445
1529.49854830987 0.96947045733199 0.9692265
1552.68560898509 0.96852215016893 0.9695755
1574.53159603939 0.968547251990892 0.971216
1565.06913881322 0.968784969129844 0.971433
1537.33035630009 0.969159170002191 0.9721435
1583.39556239425 0.967809211974349 0.9722145
1542.70568393019 0.968645962705008 0.9710305
1582.8822198011 0.967533641131975 0.9720075
1560.88685293158 0.968952546010171 0.971152
1539.53692943236 0.969651950191043 0.9708035
1548.21484672367 0.969418642210018 0.9711595
1527.17781013226 0.970225382130547 0.9725545
1556.15143882571 0.970087914081735 0.975678
1556.76851321182 0.96965327647902 0.975026
1531.11975994899 0.969738528641709 0.9737195
1482.63227188758 0.971194818200827 0.9749105
1452.44221598774 0.97172845016497 0.974854
1481.56616825918 0.970433701970087 0.9754375
1470.32285916224 0.971037268114539 0.974979
1462.5613711202 0.971101794562672 0.9735765
1430.61934443097 0.971401848173298 0.972524
1411.26282767231 0.971871836667737 0.9728185
1400.53581729332 0.971996000518996 0.9727115
1424.95489436604 0.971656405891135 0.973267
1441.79676949221 0.971659814096409 0.973193
1444.66254131185 0.972227550930794 0.9711675
1478.60838272445 0.970951469352533 0.9722265
1517.80896166953 0.970447155865335 0.9722625
1523.78420657838 0.970331364983473 0.97239
1533.39825192383 0.970078980103366 0.9718025
1524.19892027497 0.970014415530503 0.9718765
1498.47103303764 0.971188601197223 0.9710605
1495.63456978593 0.971501133319745 0.9708135
1483.20988266215 0.971167377842212 0.971226
1471.20109438896 0.971396062843273 0.972787
1472.88706521092 0.970571925994385 0.9741855
1495.58970767778 0.971089507339689 0.972515
1468.53612755451 0.971185170347076 0.972125
1514.1275150488 0.970493556148932 0.9739135
1509.67056624967 0.970871121810347 0.974718
1511.38659482716 0.970636862264836 0.974111
1507.17072631873 0.971529229240914 0.9734985
1495.0046820304 0.971820540522408 0.973035
1488.46882561058 0.97208806857936 0.9732045
1507.7189685943 0.971175737915096 0.9744305
1528.24158955583 0.970587712968203 0.9749385
1478.67754726503 0.971949917100624 0.9734975
1450.50195865623 0.971742906076531 0.973072
1442.91775931385 0.972181152204238 0.973056
1462.96456582083 0.971708350305025 0.9738055
1475.81791280798 0.971516020399155 0.9734775
1499.8850256762 0.971734747295613 0.971695
1519.35680810379 0.971531292005904 0.9733395
1515.88562714577 0.971364446754044 0.9747725
1500.84915191046 0.971789375460519 0.97362
1490.10976444763 0.97244146312835 0.9743935
1445.73655891138 0.972814749829275 0.9748965
1419.37037279219 0.973242598865043 0.9755175
1428.12179581681 0.972285977951896 0.975711
1414.91930636694 0.972581416836547 0.974289
1383.22625038067 0.972637788761733 0.973743
1363.83589086771 0.97277516942787 0.9703715
1377.84072630444 0.973172405029946 0.9713125
1384.54843317915 0.973455894645011 0.9696025
1374.40426446052 0.973751185108799 0.9680725
1395.04340027143 0.97308112976569 0.967123
1361.72628285942 0.973635872245913 0.966405
1319.83905640252 0.973383807491069 0.965476
1321.61673665668 0.973851635117415 0.9669835
1296.6431328084 0.973843139464126 0.9655895
1319.44686837129 0.97399629898413 0.9670975
1334.33482728072 0.974955915264562 0.967771
1332.65746255758 0.974639729868025 0.9685875
1354.00018162477 0.974101646040413 0.968313
1358.61412841272 0.973399383796942 0.967621
1367.57620171934 0.973126688632612 0.9671655
1345.38173056847 0.974038866841717 0.9652875
1359.18578749443 0.973874582072033 0.9664945
1353.78856272864 0.97350595693315 0.9670515
1351.93890503023 0.973585445461588 0.9687685
1321.9745854257 0.974108012250422 0.9676615
1295.03220176822 0.974883590062075 0.9669755
1337.24543266247 0.974096801347724 0.9667285
1340.36754027347 0.974473374656601 0.9679315
1338.01838216831 0.974401350580061 0.968423
1333.87696529238 0.974157210964574 0.9683995
1354.00108718362 0.973755191719654 0.967321
1349.46155587302 0.974583905329465 0.9689665
1381.31943034445 0.974016632853567 0.9690285
1388.6902204338 0.973972634452535 0.968899
1394.18637786558 0.973620723761593 0.968807
1389.79127011207 0.973878647094655 0.968753
1408.07900232497 0.973026933887703 0.969525
1406.5374766364 0.973056143451321 0.971666
1380.21239940269 0.973368361745792 0.971794
1355.34164441834 0.974429615399494 0.972598
1377.72786512834 0.973912197644867 0.972069
1311.68696422819 0.97458647769746 0.9709635
1301.46872351951 0.975013677674486 0.971392
1325.19285378826 0.974372610046918 0.971794
1376.8946593773 0.973545326171548 0.9750225
1387.85915411333 0.973302349675378 0.976103
1412.73229722541 0.973250811522458 0.976638
1390.5088534989 0.974112272936928 0.9764605
1433.92841992316 0.973395776649022 0.977602
1437.93438967823 0.972866100522832 0.976852
1450.75170100277 0.972336286080081 0.976837
1446.42649526864 0.972884360939567 0.976671
1439.97083070831 0.972752252353444 0.9763825
1410.03596651119 0.973451603348363 0.9754445
1402.52426818535 0.973032399183818 0.9760265
1392.47048604106 0.972518953968175 0.976045
1430.24019504128 0.97075860946408 0.976727
1454.58255050654 0.970066579878935 0.976542
1446.31082901364 0.969780220595137 0.9747885
1442.55328015722 0.969969611496764 0.9741565
1453.3442036576 0.969745431229798 0.9752195
1447.33799192836 0.970122871085573 0.974576
1444.52740527598 0.970627488062362 0.974065
1455.80224752115 0.970479934982797 0.973487
1480.76387182953 0.97017565536239 0.974029
1461.14718446181 0.970837115187987 0.9751485
1539.76635127211 0.969017292475395 0.9767665
1530.67908339708 0.968937127688933 0.976442
1573.88465400329 0.967742088456776 0.97689
1571.63129340932 0.968213415619896 0.9776595
1553.12246441258 0.969099865243956 0.977455
1552.09225344611 0.968321149876425 0.977825
1501.81792225867 0.969263244675108 0.9763035
1513.75684487443 0.968982820074119 0.975524
1521.74462985238 0.969377109396859 0.9754725
1519.99352320107 0.968877607828285 0.974264
1490.76731766881 0.969795891934237 0.9731505
1504.49000531357 0.970200248087579 0.9731575
1488.62788271773 0.970054356539631 0.9729765
1484.9236290759 0.970060187142195 0.9725135
1512.75731462483 0.969771213642357 0.973026
1512.70049526635 0.969234408145039 0.973787
1501.56198807688 0.969546038265501 0.9731185
1454.29148787 0.970450764615025 0.9722335
1435.83798738945 0.970470229325771 0.9718855
1423.84562879457 0.971413680448646 0.972089
1397.158725559 0.97150644926822 0.9722655
1396.19848214827 0.971265937646724 0.9724195
1367.08544591553 0.972086512578726 0.970656
1357.13998186063 0.972432173442315 0.969542
1355.01169917491 0.972326295144566 0.9697985
1282.61223807687 0.973007336183385 0.965902
1289.85101004065 0.972535339323402 0.965715
1297.96629516689 0.972281346032451 0.965453
1280.54661546249 0.97295704504631 0.9662325
1293.12608719632 0.972949120856764 0.9655475
1306.50452799222 0.972636863994504 0.9670385
1274.39315256672 0.973118067772152 0.96568
1328.64859034842 0.971563191581902 0.968533
1368.33912139711 0.970610148496744 0.9686965
1358.3726846351 0.971217483382093 0.967488
1370.89939653565 0.970764468065643 0.9686725
1362.00374508986 0.970660145823477 0.9656905
1427.23398996297 0.969253975268558 0.968454
1412.93296469296 0.969906005151091 0.969641
1397.57398805334 0.970276459516792 0.9693865
1365.36155521437 0.970753388861557 0.968405
1335.9206379933 0.971316908321394 0.9676755
1305.52559401347 0.971370649217651 0.965916
1303.51245253907 0.97163443731559 0.966114
1303.12476040234 0.971443074221533 0.966193
1264.08816550642 0.972158683173357 0.9646685
1271.69611602693 0.971887581524679 0.960813
1274.9135195701 0.971886051345086 0.960537
1299.12466474081 0.971329635795979 0.962477
1329.01151971019 0.970776757403358 0.9637645
1324.55400110576 0.971036055225593 0.962236
1308.52888696945 0.971657443389768 0.961036
1308.24788450918 0.972221836096079 0.964681
1299.01475609538 0.971536966854782 0.9657075
1310.06376980965 0.971215622070793 0.9676295
1299.4964369042 0.970699735041214 0.9685485
1315.0170938045 0.971120926923798 0.970318
1254.16927108585 0.972104981117424 0.968013
1221.02233196497 0.972517638117962 0.9667735
1239.03215478287 0.971911828093126 0.9663
1229.31580619644 0.971460011532332 0.966874
1257.39343709732 0.971431550322716 0.9679215
1241.16917803198 0.970752177405587 0.968452
1206.20797137513 0.970972006364557 0.9666135
1218.09381461354 0.971027332536751 0.966243
1226.99618890626 0.970744646704741 0.9658055
1225.79969397588 0.970649704131026 0.964688
1236.47048025778 0.970110699692499 0.9649835
1255.82312042498 0.969617036838694 0.96648
1296.59136186856 0.969320499579044 0.9681585
1289.29039041497 0.969747010267574 0.9694415
1282.30077417928 0.970471404133433 0.9685405
1282.22257601478 0.97080221819014 0.9682685
1251.7181167335 0.971484856205956 0.9679125
1241.0584248383 0.971700939088222 0.967402
1264.75616718537 0.972493743156226 0.968102
1305.02876903004 0.971430671510513 0.97013
1321.52849072269 0.971059663154621 0.9708495
1312.12570837863 0.971351419211971 0.9703705
1299.0824934503 0.971594101460735 0.9702005
1258.44823662 0.972027590552339 0.9702605
1267.80911019813 0.971498574771281 0.9691625
1244.44137831717 0.971989193455772 0.9693765
1214.31981730934 0.973058062364859 0.96945
1216.93446224318 0.972798532147487 0.9707515
1238.81303138398 0.973288322481309 0.971218
1275.71381892265 0.973422865117958 0.9712915
1271.68651471019 0.974006628060213 0.9711485
1258.80306109822 0.973511503604685 0.970673
1272.27825775953 0.97426776696006 0.971597
1281.97969122195 0.974595841467794 0.970493
1308.28394286576 0.974536043354054 0.972842
1308.77303969903 0.974694968329868 0.973057
1295.69577684871 0.975073010188125 0.9724885
1309.59952245503 0.974603773818508 0.9733895
1319.59705944454 0.974502046277566 0.9740585
1315.47860153924 0.974013450936809 0.9736065
1312.64226673634 0.974088748362295 0.972742
1300.71580052141 0.974315922637635 0.9723135
1340.2294566459 0.973449365997367 0.9734495
1356.05173320612 0.973924482549958 0.9722845
1360.80949035067 0.973810721325304 0.97232
1330.46704327746 0.974418616112677 0.971269
1354.91741220298 0.973954121539489 0.9717135
1315.71212661772 0.974498114531195 0.97037
1351.89497297309 0.974162522873512 0.970422
1353.71519855343 0.97474244338598 0.9695135
1359.79225762001 0.974952663171799 0.96765
1385.23649176137 0.974836341802608 0.9666975
1408.71543701359 0.973633851152876 0.9693475
1446.23894369709 0.973381627954499 0.9700925
1424.28082219068 0.974137892573623 0.969172
1402.79414604201 0.974681899858076 0.9698025
1394.14094080467 0.974632610525673 0.970222
1373.88293837355 0.975436028136649 0.9679215
1377.13555788043 0.974915251383814 0.9691335
1392.54755996258 0.974570906038433 0.9684155
1363.63004682748 0.974651756133914 0.9689335
1354.63097585666 0.975317021101452 0.9691425
1375.80232831197 0.974847495774806 0.969384
1393.8428383289 0.974895751521408 0.9698185
1404.74143157498 0.974016736928616 0.971645
1396.79494935084 0.973707819640986 0.972547
1425.94568121535 0.973519767481163 0.9711325
1460.04935926686 0.973167308593057 0.972337
1484.169075848 0.972271303564338 0.9730595
1461.41275029104 0.972674581190063 0.973079
1489.80350314704 0.972344917571602 0.9727715
1492.23959421792 0.97253757954417 0.9724195
1490.71691492186 0.972716617256686 0.9705935
1462.97952256836 0.973558114920986 0.969562
1466.95127261707 0.973495836384506 0.9683535
1491.68932691168 0.972029879070577 0.969455
1481.64123135256 0.97187441417256 0.970331
1487.56255301241 0.971240128206103 0.9697855
1504.97842661152 0.971382214223293 0.969257
1526.73734826084 0.970501464391134 0.9699315
1538.47352485273 0.970569100807993 0.9683985
1556.43795665534 0.970579596423554 0.9687025
1558.82960581908 0.970040116759351 0.970355
1581.48312572469 0.970043515968725 0.9687435
1578.29175863505 0.969919597405319 0.9696755
1569.23338802088 0.970181543486956 0.9700395
1581.96369952286 0.96963776956976 0.971804
1546.02184268946 0.970896556081348 0.9721915
1571.24044300443 0.971514247439544 0.970486
1588.74713289727 0.971505597722651 0.9704955
1594.92701940464 0.971869501699466 0.97018
1602.63595233759 0.971367863248863 0.9691795
1590.64915815073 0.971522738641763 0.9702435
1605.94309543226 0.971219008034689 0.9689465
1600.65279617161 0.971376347258414 0.9671145
1607.07207304472 0.971345263461308 0.9654885
1623.09996414562 0.971743810166614 0.9642515
1641.65779940128 0.971113365384073 0.9653085
1615.38897524867 0.971730657541977 0.9650775
1620.31537246853 0.971463268143873 0.9659415
1583.56691945598 0.972156947050604 0.9649845
1620.41939539553 0.970964587669043 0.9667745
1604.42354113007 0.97206112548151 0.9654855
1641.62962058235 0.970770465935832 0.9652065
1655.52775749083 0.97106113947568 0.965997
1665.11177798857 0.97088160197925 0.964767
1700.27188859457 0.969698500843957 0.9662825
1711.99052211503 0.969096931536997 0.9665135
1700.33872328003 0.968930184839562 0.9659005
1664.21917697245 0.969736884730068 0.9666715
1625.22123303333 0.97100400278694 0.965945
1611.34489194233 0.971081662344431 0.9669
1589.40570394567 0.971167558948108 0.965741
1611.14382939395 0.969925523403083 0.9636665
1614.0387184285 0.970056683029131 0.963096
1593.82633516862 0.970729472186692 0.9636035
1608.98785226914 0.969617256002921 0.9624495
1562.2915454471 0.97119194422521 0.9621435
1581.0676033177 0.970753764200087 0.9614605
1581.23475909812 0.971115380058214 0.9603645
1558.48693148211 0.971711581032039 0.9616965
1594.97356353929 0.971026222670984 0.962507
1590.98907262698 0.970905239473502 0.962829
1562.7264166999 0.97194195504343 0.963471
1568.08656190579 0.971663758346287 0.96453
1566.76700522194 0.971405671341155 0.964162
1517.95464491899 0.97223459038279 0.962592
1494.88658689254 0.972672343774121 0.962841
1535.79077453524 0.97244159383172 0.965189
1560.85003714422 0.972506454476196 0.9660255
1614.52198301184 0.971116623662744 0.9680755
1620.12661605605 0.971147662377312 0.968769
1590.52282479013 0.971229044031563 0.9686215
1598.88421378555 0.971551538218592 0.9675685
1603.89119713135 0.971112003993328 0.967066
1614.06091550928 0.970849367789502 0.968049
1590.56460547149 0.971230762155158 0.9684845
1565.20177558667 0.971754274414021 0.967672
1564.99485700108 0.971184666863694 0.967275
1594.67856726121 0.970137738664063 0.9702455
1587.05132639869 0.97054791917668 0.969647
1559.7557735518 0.971277650107391 0.968956
1557.30751779034 0.971958384667429 0.967923
1547.9260727082 0.971842863496039 0.9681265
1511.39291518031 0.97297049157715 0.967329
1508.38067433939 0.973429917465039 0.9665545
1514.39946106897 0.973371910399168 0.9650335
1542.31619655985 0.972573827127266 0.9649965
1503.12642899379 0.973768773570468 0.963991
1515.80719087715 0.973454978729216 0.964938
1513.36898678022 0.973617948702574 0.963207
1513.20934025361 0.973522544249329 0.96295
1492.18672763306 0.973944950637572 0.9620275
1497.39839435424 0.974060821310305 0.963927
1544.41123552274 0.973037517011319 0.9629365
1504.68059375136 0.973794468497019 0.9628805
1518.16895331548 0.973949480806909 0.9655615
1505.19575582402 0.973943313346137 0.966417
1472.60813019953 0.974839034132241 0.963929
1464.61668228995 0.974815608138978 0.964617
1431.39010263469 0.975605023590584 0.9639145
1426.86969566347 0.975543075783159 0.962164
1427.57240814482 0.975199906969568 0.959763
1449.91837865429 0.97557310875374 0.960106
1430.03012112441 0.97654866276653 0.959474
1413.33473013245 0.976482604795123 0.9607155
1418.22709850588 0.976553387884752 0.961589
1418.06327197711 0.976717899454545 0.9602025
1410.4280221187 0.977124182061498 0.9601845
1443.88982547828 0.976112321857699 0.962473
1455.10199784219 0.975815398932942 0.9630205
1417.32875884446 0.976114519480669 0.961992
1418.33255791073 0.975616415817599 0.9620665
1427.53491739426 0.97560399335854 0.9627475
1423.67572708831 0.976140855879251 0.9632325
1465.77336231731 0.97592640108621 0.9645635
1470.86579883346 0.976122639835145 0.9636065
1486.12875358006 0.975535547405901 0.9640815
1490.48336363896 0.974983628334904 0.965873
1499.14646707694 0.975063894517958 0.963773
1494.31801523109 0.975439001561006 0.962543
1464.20673418115 0.975875294775732 0.9631805
1448.27344197517 0.976084066878558 0.9637945
1447.63754732572 0.975883029198522 0.963692
1467.66413333866 0.975116205095773 0.963207
1520.18997977689 0.973756805425532 0.965812
1507.01260885891 0.97442257230505 0.9673995
1468.68936182098 0.975243910512304 0.967824
1465.58973985048 0.974665810423184 0.967284
1455.50194594712 0.97512537644397 0.9671975
1496.21165057094 0.973873395799567 0.9672305
1532.13022766142 0.973349347518029 0.967672
1458.04157026893 0.975040195572354 0.966648
1450.45068825944 0.975365406969094 0.9684015
1472.54763119474 0.974478163131949 0.9689605
1496.88297675915 0.974534917167726 0.9679945
1529.67554165091 0.974050025535432 0.969341
1542.75595444494 0.973424714199276 0.970366
1556.50522533996 0.972710779622566 0.9707235
1567.62702340039 0.972212840555189 0.971323
1558.94570973279 0.973112643157481 0.9693035
1555.21552483441 0.972438524180452 0.9692305
1556.6223452269 0.972277462966315 0.969694
1531.22434442463 0.972704395867006 0.967706
1526.56932339164 0.973120386227296 0.9678065
1516.82047670657 0.973342054463773 0.9671985
1474.58582583793 0.97419673923838 0.9650695
1473.8609830551 0.974844896906427 0.965061
1449.61308042908 0.975365212532461 0.9657425
1405.38237594408 0.97597861518777 0.9669125
1394.07830570365 0.975153223447628 0.967842
1402.84542629459 0.975293654384484 0.968369
1406.05354492451 0.974507514272786 0.9680405
1408.39311255944 0.97556821396391 0.966959
1438.64197636691 0.974568961493299 0.966974
1463.02741694601 0.974506388738494 0.966315
1454.87709848423 0.974039758304498 0.9660225
1467.85341268062 0.973584486573792 0.968482
1458.79266060878 0.97439976599442 0.9665265
1474.16034778301 0.974082409077695 0.966567
1479.36167593863 0.973863727667233 0.969526
1457.71071228487 0.974214926448235 0.970228
1435.73353919149 0.974861548322837 0.970308
1437.42765122012 0.975553281691433 0.9700315
1426.86866276896 0.975550783481414 0.9686245
1380.95304614875 0.97615357038895 0.967697
1347.23574646983 0.97698611014691 0.9648755
1307.16027979319 0.978077513727617 0.9639965
1295.71059667984 0.978102098890552 0.963786
1302.32889830756 0.978035645828573 0.963775
1322.14505668959 0.977888979342831 0.9636895
1330.18525758324 0.978461549537263 0.960132
1332.36067082077 0.978838024368581 0.9605355
1349.9931607883 0.978413584550233 0.9614205
1363.97625919334 0.977810132739195 0.963367
1352.51729148793 0.978133609010872 0.9633095
1358.00646235953 0.977665890962014 0.964957
1356.65871240327 0.977611021882221 0.964812
1350.27577186403 0.978106114556801 0.962709
1352.40240187353 0.977824143214079 0.963363
1375.02962822522 0.977506789782129 0.963613
1389.25715562343 0.976611941322341 0.9662755
1333.27769751942 0.977168853251279 0.964071
1356.45110469345 0.976846198855496 0.963169
1346.55289231575 0.977346623992658 0.962677
1342.89292141928 0.977395632895238 0.9615645
1339.07015476881 0.976818377460723 0.9608315
1320.6517826526 0.976933819237012 0.957668
1356.1158160352 0.976626664614915 0.957032
1357.05128936559 0.976822861427113 0.9552325
1384.40509045653 0.976349212605894 0.9565055
1402.46558636511 0.976475586973264 0.9545285
1393.83484746524 0.977094349059406 0.9558815
1390.5375501491 0.976895336409182 0.9549235
1398.41173294087 0.976874718054619 0.953988
1383.62137518971 0.977401865323682 0.953088
1357.77397010847 0.977654335093098 0.9516595
1340.98291738572 0.977779196316923 0.9531865
1329.0106336752 0.978309735554217 0.9533085
1274.0597626949 0.979442676486129 0.95181
1274.23571606884 0.979334512989822 0.953569
1266.2488591244 0.979224129544149 0.952733
1283.7041698956 0.978271966747757 0.9537835
1285.00876662302 0.978597541112135 0.954768
1265.73952774958 0.978465561612866 0.953902
1287.0056891775 0.978095858510924 0.9556065
1301.73758590599 0.978217523972908 0.9543915
1315.60367361456 0.977714251865096 0.9544045
1257.55462775702 0.979122798739437 0.9485
1244.80049099906 0.978713788026218 0.948885
1250.39306380416 0.977955227900692 0.952054
1260.76477548408 0.977723144486109 0.952096
1277.51599930688 0.977574912131199 0.9536225
1265.57175358454 0.977817292893896 0.955239
1213.7714146108 0.978400506520981 0.9522325
1223.21170587388 0.978056781898047 0.9538985
1231.73878624898 0.977804176597446 0.954554
1261.84126697134 0.976907243012696 0.956225
1269.33451085444 0.976500839880436 0.955
1278.77528615415 0.976310740425462 0.9528495
1295.76332136341 0.975618352545123 0.955126
1286.81692321182 0.97661859308269 0.9521445
1289.76733376869 0.977214721405915 0.9522435
1338.33498629729 0.976138638413563 0.9547185
1327.24197467116 0.97601250995292 0.9534525
1323.44681255735 0.976036721234051 0.9530675
1338.2557606986 0.975544228680484 0.9526215
1336.12830787305 0.975184743860582 0.9530125
1327.34199148649 0.976044730663149 0.9532935
1341.34920710774 0.976040538408371 0.9538575
1360.67329595103 0.975550882888846 0.952912
1362.95334790255 0.974937599990828 0.9526975
1357.74344301675 0.974397964911984 0.9553565
1399.98356954135 0.973549299528763 0.9564295
1409.89802435203 0.973664593667841 0.95685
1443.28206515381 0.972852750587236 0.955973
1462.09256639436 0.973071550541704 0.954819
1433.85414133839 0.974095779081328 0.952565
1414.66283338331 0.973909337233081 0.9480095
1470.35021180697 0.972219610993275 0.9497125
1456.416029201 0.973034905616916 0.9471405
1470.69330110617 0.972532044645689 0.94818
1474.00627858632 0.972420316778512 0.9469555
1464.07987907388 0.972515049634511 0.947608
1423.34278728164 0.973174323378712 0.9488855
1384.61312403141 0.974834901387457 0.9440365
1399.04868664181 0.97456315833849 0.9491695
1360.12294109348 0.975303123370441 0.947943
1359.31952034513 0.97545105769045 0.946422
1342.77638720961 0.976154183292988 0.9421775
1322.99867542127 0.975938954814585 0.940657
1332.77962311422 0.975614963310746 0.9415055
1292.59589594331 0.976724248174896 0.941913
1306.06307909055 0.976019173579567 0.944683
1343.13572000141 0.975142504728675 0.946135
1312.88029395446 0.975067435089704 0.9456215
1316.10433392571 0.974877882660784 0.9426245
1320.98915718684 0.975241933074323 0.946618
1294.24913415913 0.976006540749629 0.946776
1300.56323872832 0.975885241352778 0.945706
1272.46296400922 0.976418431119295 0.940738
1265.55784127365 0.975968318667342 0.940141
1254.06898818832 0.976185643104174 0.9378685
1257.02732794771 0.97574032676908 0.936398
1213.66338066195 0.976555646881784 0.9359255
1226.13443093703 0.976847599790702 0.940526
1224.00419818162 0.977453792224646 0.941167
1244.25682878282 0.976740549393809 0.9419045
1247.18259992954 0.976974382125361 0.939404
1279.02331164693 0.976419732631614 0.9430605
1299.63854380519 0.976319942395059 0.9425575
1291.83603532414 0.976992002126975 0.942756
1314.6312840001 0.976018134838577 0.9412065
1294.82419638317 0.97683986735987 0.9368995
1305.66563988452 0.97621238791182 0.9346165
1287.56371171155 0.976256235771608 0.9332895
1308.47408657981 0.975826895073859 0.9381915
1308.99400573574 0.975879478069212 0.9362095
1293.68474501245 0.975923694174698 0.9337705
1322.70482109022 0.975261859461122 0.9392975
1329.59478228702 0.974819522139474 0.9362505
1315.45289148935 0.975120627122484 0.940447
1295.80887994078 0.975094790896531 0.9395965
1277.82408511509 0.975557893936135 0.9420335
1284.47662181739 0.975488569296288 0.942684
1265.31892793968 0.975623659343783 0.943077
1266.92486391344 0.975257940131438 0.941815
1252.8834804469 0.975949861125493 0.940404
1260.77821996792 0.975435613277729 0.9421695
1299.88443357705 0.975371404703074 0.9426335
1310.41327656417 0.975507114567521 0.9439655
1318.82831369513 0.975439451044601 0.94399
1313.65771042368 0.975665131779613 0.9451135
1326.92369767489 0.975604873159064 0.944063
1330.17071234332 0.975354916481013 0.9428915
1281.43391034984 0.975676174440665 0.939453
1301.24461597921 0.97542375621508 0.9440085
1292.55970277647 0.975626564705666 0.9455925
1297.19844335143 0.975670055573266 0.942785
1285.57420671562 0.975207056267904 0.9397965
1281.96254089527 0.975432774315983 0.936298
1275.02044584438 0.976125021273682 0.9342985
1251.94228091569 0.976233229467906 0.9338205
1251.11813488801 0.976177230630916 0.9339615
1256.98904121075 0.976457463872439 0.933265
1226.40022080787 0.976531778887853 0.92805
1279.57650340492 0.975768994447086 0.929989
1301.53238393597 0.975535247289607 0.930562
1328.79059042962 0.974461196949933 0.934435
1339.48958635104 0.974269110957124 0.935576
1357.63842968951 0.974336632326822 0.9374755
1348.68584820068 0.974395332720646 0.938133
1328.50058298088 0.975067157552164 0.9400735
1314.37932900942 0.975576847196987 0.9434595
1335.65546755552 0.97496727542106 0.9465435
1292.70705650644 0.975346329500644 0.943085
1317.85368243308 0.975035730287898 0.9465405
1319.4614555031 0.974923247359856 0.9453385
1296.48666609962 0.975711349362022 0.9460655
1277.07983229358 0.976279837650694 0.9436115
1282.85468113601 0.97570695350154 0.944432
1292.50734170371 0.97518903012382 0.9449175
1288.18698726536 0.975167237254779 0.9442605
1250.69725412425 0.976050675346003 0.944044
1223.00260797348 0.977199232602955 0.943248
1210.06215601306 0.976931488421477 0.9411645
1201.63266264837 0.976882053316833 0.940491
1184.04941775436 0.977055316137765 0.941506
1182.99531834092 0.978115128498594 0.9427375
1179.76634384176 0.978078936394834 0.94319
1188.71886911829 0.97801388093715 0.942355
1183.86634113766 0.978367779644138 0.942341
1201.16802754542 0.978324093343889 0.9444055
1221.74527398295 0.978138144712035 0.9412265
1214.01091012477 0.978424496315238 0.9427415
1185.19549243358 0.979116684293154 0.94395
1195.4718171217 0.978681251167639 0.948314
1200.97718348231 0.97826699747575 0.9470365
1186.72254662687 0.978402370355274 0.9443765
1178.81241359702 0.978612578327204 0.940704
1202.64079440985 0.97798084470527 0.943122
1194.41959387218 0.978081622304358 0.9418865
1233.07868157824 0.977687395754981 0.9458345
1209.66840852112 0.978139234951764 0.944817
1254.83864216218 0.977284627696245 0.9437265
1296.67106483163 0.976508737613813 0.9464185
1278.92177804406 0.977065179393679 0.944479
1300.22106926862 0.976821937786916 0.9436495
1328.8270182467 0.976372567165809 0.9466695
1328.05929601902 0.975992954206917 0.947556
1309.1276376576 0.976811322145531 0.94909
1331.32472979852 0.976203265704366 0.9525415
1301.39327424267 0.976334223057309 0.950759
1299.43858372608 0.97659666379855 0.951832
1317.4924958054 0.97590610724729 0.952733
1342.46171737916 0.975555967027015 0.9530195
1325.06573906302 0.976248901316731 0.9528765
1343.52117627606 0.975582880999106 0.953499
1315.6814217008 0.975781904995758 0.9528945
1287.15317383841 0.977084843960654 0.949416
1309.47766711233 0.976719539279516 0.952325
1281.69605860578 0.976433277930635 0.951689
1293.51272296301 0.975425558795505 0.9501855
1315.81808780373 0.975263982663184 0.9498545
1335.02061545248 0.975705864283574 0.9524875
1336.43316157777 0.976111213200398 0.9510655
1300.62824904293 0.976807458555767 0.949845
1241.8929837009 0.978237745535621 0.946193
1243.15374786396 0.978503012114521 0.946594
1276.83154503311 0.977855734948843 0.9450375
1292.30786362004 0.978314082621244 0.9461505
1298.38220956226 0.978458441672786 0.9453395
1298.84015763688 0.978564813960775 0.945024
1283.47957039663 0.978459605732576 0.9453525
1293.73114512427 0.978267607707158 0.944361
1284.41955011707 0.978247852620812 0.944637
1295.6315833264 0.977842508302508 0.9440185
1282.21067285794 0.978181717707926 0.9423785
1300.588880885 0.978151760642473 0.942872
1306.50058065443 0.978162336965984 0.943841
1293.7538066654 0.978628603298393 0.9447495
1314.87183959873 0.978436899283314 0.9470655
1357.38600184263 0.977618493968997 0.950456
1362.86493222189 0.977193352910662 0.948382
1330.62064528163 0.977752459017918 0.9494695
1333.60237975905 0.977717623136637 0.947408
1314.17469056705 0.977828840324442 0.94252
1284.0269028797 0.978511415372998 0.9440095
1249.029361022 0.979150147910442 0.9418025
1264.27192899997 0.97864470932869 0.9433065
1225.2879535422 0.979129533953119 0.940816
1239.60671891951 0.979333145878124 0.9427385
1262.60990377125 0.978529787573725 0.94455
1267.13743172166 0.978249650542652 0.947591
1238.98834186269 0.978603320398843 0.9465445
1215.04926327755 0.978781725485356 0.944105
1237.95685860669 0.978465220394743 0.945557
1238.73041447579 0.978738508595068 0.9451115
1229.79654861235 0.977859914943459 0.945931
1241.35359810814 0.977322978547714 0.946934
1280.73108490845 0.97678761675322 0.948678
1265.39474508678 0.978034554841367 0.950901
1281.7474498687 0.977646126311553 0.953925
1280.08769075509 0.977328166477702 0.950673
1288.53170104944 0.977037290194852 0.9503035
1295.05544811656 0.97707042704174 0.94925
1263.07023625678 0.977153589036398 0.945929
1285.72223154116 0.97649353516512 0.9470465
1266.38458766642 0.976596400947749 0.9503565
1314.96036712875 0.975650524032191 0.952185
1284.02522821368 0.975832944306405 0.947945
1274.17662058547 0.976148129653703 0.9470885
1291.58021228184 0.976393676006423 0.949453
1276.92853272236 0.976844208113142 0.945956
1256.81101403122 0.976909039267627 0.9478365
1262.00745119733 0.976746543741905 0.950434
1250.27807122249 0.977432963898409 0.9475985
1249.45041997841 0.977456789576543 0.9504545
1237.87069533963 0.977439941046123 0.947478
1223.23766403903 0.978077111683842 0.9454805
1237.04116749751 0.97768875164746 0.9446085
1254.4425053394 0.977165173631443 0.9435735
1291.18505917143 0.976546588413239 0.944496
1262.17940795823 0.977242341488355 0.9450895
1285.98861576445 0.977099721449668 0.9497425
1291.45706807188 0.976720285330856 0.9516985
1318.20292444842 0.976414246177136 0.952689
1298.35937254488 0.976384051815521 0.9513195
1288.11092704658 0.976235727884941 0.947873
1306.50215684685 0.975435230565097 0.949184
1316.85633900823 0.97451645045988 0.9486295
1320.79065850396 0.973840119158361 0.9436365
1299.52077773235 0.974424346593964 0.941526
1301.71621699289 0.974472998200007 0.941218
1327.04830151338 0.973797242622672 0.9428055
1312.89782370674 0.974618766682292 0.940153
1327.61770552824 0.974568208800462 0.937215
1313.59561144857 0.974467910783536 0.9380985
1321.20274186687 0.973813137013266 0.943459
1322.40502318962 0.973729374180676 0.940926
1279.72716365474 0.975311489732315 0.9428675
1233.57704407049 0.976842075639623 0.936917
1223.38924850056 0.97658811060814 0.9353485
1209.54051266896 0.976319470301272 0.939051
1230.90871130836 0.976640323064232 0.939521
1221.88352888274 0.976561294979461 0.937503
1215.35792007987 0.976683866936484 0.9352145
1215.33068576381 0.976210599821692 0.934534
1197.21490233675 0.976445279066677 0.9323935
1171.80232188217 0.976855041669263 0.932948
1166.48240091942 0.976735408742187 0.929734
1157.40321703268 0.976752200409776 0.929399
1189.96439310029 0.976639515043464 0.932329
1183.39457655064 0.976734001263476 0.933643
1186.25112965656 0.976745340909707 0.935596
1209.50473879286 0.97631491370643 0.939831
1241.27448165591 0.975573831290851 0.941998
1275.9895429945 0.974971081054526 0.9439915
1310.98955926058 0.973884358919851 0.9447745
1305.38694059808 0.973829708204103 0.9448475
1335.92280711795 0.972616810907772 0.949273
1332.9837013997 0.973181476299617 0.9471545
1344.70753633032 0.972832606292445 0.9489855
1335.28451388792 0.973099290494829 0.9490575
1322.83755848472 0.972797819704947 0.949797
1303.02131502614 0.973639568212542 0.9499315
1264.65023330733 0.974333095494746 0.9500045
1268.67935618253 0.97467150635097 0.953162
1269.12429271234 0.975190716841417 0.9539015
1246.3169807775 0.975428124559353 0.953656
1220.6132621056 0.975957822000893 0.9493455
1198.08436462635 0.976287714287105 0.946067
1190.74831974864 0.976517284170172 0.9493155
1181.22239845274 0.977088712788192 0.949731
1181.69615718612 0.976441968869894 0.950151
1183.74775420538 0.97607018111085 0.949258
1164.19766722561 0.976779633800764 0.947791
1139.44141480824 0.976751415631576 0.942196
1161.9192957937 0.976254178588316 0.9435375
1178.726525293 0.976586788550332 0.946619
1187.71507519767 0.976740767591538 0.94396
1202.77118231691 0.976407468800213 0.943741
1221.81507604514 0.976116233083317 0.944602
1196.89299214196 0.977046469600072 0.9422135
1176.61426486958 0.977319243535715 0.940066
1179.27487735067 0.977436872805541 0.941849
1184.46819354069 0.977239829339927 0.941312
1209.70923010044 0.977279253590119 0.940465
1190.63567570604 0.977324538221989 0.9373535
1177.11709773133 0.977415962997152 0.93641
1166.08315991683 0.977821391563471 0.931394
1211.5064051354 0.976646763981503 0.9345965
1219.0571388827 0.977376639417638 0.933885
1230.12652171002 0.977557274473943 0.929313
1241.33462144101 0.977279580233482 0.927214
1220.87903437269 0.977233056841526 0.926896
1245.31270893531 0.977172083206503 0.9312795
1195.33923690683 0.977318243813748 0.93283
1191.9259721127 0.977373033539785 0.9342675
1205.46824165285 0.97732409294653 0.9337465
1226.73513137106 0.977014177624192 0.930446
1204.33482719258 0.977190360144891 0.926302
1157.43689292353 0.977731734692084 0.9234735
1184.21619882707 0.976713682609718 0.925126
1174.33209019261 0.976618996826796 0.926073
1184.16563327474 0.975962301464456 0.92984
1161.48599492418 0.975995223343238 0.925782
1176.27906448123 0.975361288491306 0.91828
1156.08132145399 0.975640896290185 0.9277075
1171.27081599167 0.97533231497026 0.9269735
1155.68429886142 0.976421648625298 0.92361
1147.43511425637 0.977401082686339 0.920305
1180.58018102238 0.976867640381149 0.9243475
1186.46014863823 0.976065460305369 0.923101
1170.49011597664 0.975275467458346 0.92146
1199.53065465979 0.972739274091816 0.926442
1184.59016142198 0.974049882293897 0.9243345
1218.37257555725 0.972755843641593 0.928264
1213.89950763379 0.972712471045783 0.930198
1215.06197085759 0.973271046440607 0.9203635
1200.50785730348 0.972782612572032 0.9223815
1228.36717494376 0.971936832032492 0.9256955
1217.68517158226 0.971336677423874 0.926331
1193.71461742246 0.972955006171296 0.9244775
1214.74441997279 0.974351053801922 0.9261545
1214.03210584101 0.973912582572934 0.9256785
1229.48647074306 0.973869924587281 0.928193
1202.76865053229 0.974098935720614 0.923305
1209.50197914579 0.974830842609037 0.927872
1191.40306698329 0.975631718749731 0.926304
1163.12756295622 0.975992999493871 0.925113
1159.93346149028 0.975709999678727 0.92528
1165.70448815712 0.976175349700878 0.927346
1193.2894184644 0.975955287911344 0.929622
1195.69928073804 0.975210725659715 0.9307665
1168.95204541242 0.976164573878555 0.9264865
1190.42419948007 0.975183811587382 0.932435
1225.27458924739 0.973744679061652 0.930699
1233.39584074879 0.973690643206509 0.9345195
1228.75419024491 0.973578201951839 0.9370505
1199.66605026335 0.974962768707651 0.9313235
1225.5446694722 0.975080992704949 0.936887
1200.89001778995 0.975656657822521 0.9345665
1210.75681757579 0.975382503323949 0.9333035
1244.0672083813 0.975643173969045 0.93971
1245.56940050595 0.976063735317035 0.936445
1236.84828687782 0.97643943088996 0.9400715
1272.85974484957 0.975598954652541 0.9392355
1250.4741088647 0.976837029706323 0.935483
1265.69599748063 0.976329959710834 0.93347
1239.30478242411 0.976593555268612 0.9332425
1263.70859908468 0.976280458597462 0.9349535
1269.66660459513 0.976295089503284 0.940603
1275.10379327978 0.975712909584502 0.940123
1321.3542955141 0.974536486215113 0.943801
1353.71680591627 0.974095237289502 0.943033
1378.17449114862 0.973281785337911 0.9531285
1365.77697777076 0.974243325461035 0.952131
1356.80137764953 0.974769486243057 0.951682
1352.60045084181 0.975088246623767 0.9543725
1375.19612894038 0.974498875064247 0.9554935
1376.89869334269 0.974106880937724 0.957326
1351.95233693189 0.975537812996417 0.957753
1352.11785199512 0.975701987326222 0.956712
1341.87036607764 0.975954821972158 0.957715
1327.36681666399 0.976030565332131 0.957917
1362.54015667692 0.975747841544049 0.958581
1382.10257009352 0.975561630876236 0.960174
1383.73029612337 0.975264758474909 0.9564965
1374.45221505882 0.975216039095739 0.9520825
1371.75568229878 0.975055875323608 0.954412
1345.21732669386 0.975995457469695 0.9561635
1323.0893996384 0.976525542398397 0.953876
1326.55763009589 0.976730312837659 0.9552085
1340.8884935324 0.975891957553914 0.957327
1367.37984723826 0.975050693338714 0.955389
1345.61277408569 0.975729047426884 0.952822
1390.2133883729 0.974237654927498 0.95149
1349.46591964223 0.975090271622263 0.951567
1322.86136674311 0.976167585148252 0.952105
1342.46186725742 0.975331041541201 0.954485
1338.2587994558 0.975618083673882 0.9549
1366.51570080789 0.975106380207928 0.956562
1363.66629567523 0.975696432759936 0.9566765
1342.93108351009 0.975973549512619 0.9558205
1384.51334389971 0.974889466718745 0.960276
1392.15324180138 0.974994122286681 0.959331
1399.85614816492 0.974929021082023 0.9600525
1365.20613332893 0.975784707813267 0.960145
1376.96467569026 0.97492295470057 0.960228
1393.66883110296 0.975378346806063 0.9602225
1396.87727378578 0.975479083026194 0.957588
1384.88153739132 0.975422828622972 0.9579915
1367.00468556998 0.976138006016529 0.956528
1363.29209970258 0.976622521040521 0.955991
1380.88213927094 0.976667961671863 0.9569935
1410.76685998811 0.976221169017884 0.958056
1461.49932655325 0.975092961644568 0.9598305
1482.81091233038 0.97455650644966 0.9608765
1490.96393789612 0.974262857572905 0.960428
1500.12861767935 0.974228324888846 0.962184
1518.0948435331 0.973867437301248 0.963717
1495.38303798861 0.974368099688577 0.9633745
1480.64108044778 0.974676640683391 0.9628855
1436.81593024609 0.975391882105228 0.958156
1432.60115183347 0.975350671654648 0.9579405
1445.28330435742 0.975239306154658 0.9595565
1445.17679664115 0.975134966439139 0.958739
1435.92923125553 0.975469014614975 0.957571
1493.44568644763 0.974525020272433 0.962893
1482.9269855222 0.974373507455007 0.963438
1479.82844087633 0.974145327432311 0.9617905
1426.21244228834 0.974641011934935 0.9561295
1441.11143955749 0.97369271497887 0.9572425
1461.25129463603 0.973026730509142 0.9607505
1473.05603465249 0.972008255927491 0.962618
1467.35931684315 0.972159579179726 0.9613495
1480.01642662117 0.971272823719341 0.9633835
1452.26539325623 0.972555445237789 0.962632
1468.68045014502 0.971927414997629 0.9632785
1491.14927443975 0.971094840741655 0.9650585
1497.4782059421 0.970502424219644 0.9670065
1513.15443074921 0.970716930576667 0.967014
1524.30640495091 0.969955279080049 0.966853
1506.02980404609 0.970095192320785 0.9636525
1514.91241821115 0.970319503891675 0.964591
1488.16194282124 0.970706949432549 0.9628205
1457.05185202397 0.971638515484621 0.9616065
1469.86428584285 0.971531427012663 0.9630745
1479.92078577191 0.971189729188614 0.96358
1463.53057902085 0.971476607281618 0.96411
1504.99952565376 0.970584117064978 0.9652515
1512.9678180462 0.970477740691723 0.967165
1547.17711951464 0.969590417832627 0.9671525
1570.67592777061 0.969279348757637 0.967537
1568.40773670559 0.969952889014526 0.9684405
1583.44946168568 0.96913699225939 0.9675125
1606.16385575989 0.969007506023542 0.9687685
1577.6090945362 0.970003154149936 0.9678855
1542.75976768526 0.971028216831021 0.9649815
1625.29230900621 0.969281394797379 0.968787
1623.54282279857 0.969624027854734 0.9670905
1590.07381614635 0.970270259632625 0.966647
1597.61183025174 0.970082931695442 0.965836
1572.99444056448 0.970270394149606 0.9646545
1538.48773846622 0.971196728584222 0.962374
1526.62182265845 0.971888680994233 0.96156
1507.97208901758 0.972049477526227 0.962319
1513.78560404272 0.972136189004632 0.9627315
1537.58282630357 0.971424161397987 0.9633985
1535.29252351012 0.972695011366521 0.963268
1492.22276899398 0.973810714344568 0.959752
1498.26017084836 0.973307662397767 0.963073
1535.91556576387 0.972079845321082 0.9671375
1525.790194998 0.972552335654127 0.964911
1519.86640722126 0.972862888705203 0.965518
1530.67897043593 0.972911823102175 0.9668075
1511.25317284674 0.972878407874322 0.966733
1539.2086858746 0.972610851190096 0.9681895
1530.1750823932 0.973156500496156 0.968421
1548.35499072071 0.972605631972909 0.9681075
1548.47461505709 0.972206717773467 0.9684975
1562.45169875482 0.971274438099126 0.968711
1515.29338631092 0.971261502347512 0.9667185
1493.52581031062 0.971945416982422 0.9664115
1448.24994684597 0.972601515187393 0.9643835
1449.89518507989 0.972417227111353 0.9636685
1485.0902300722 0.971399654909397 0.9636385
1464.64293090297 0.972935416202833 0.9643115
1475.11670784257 0.973029873292867 0.966577
1468.91723597434 0.972853667876592 0.966292
1494.16067826592 0.97296570268682 0.9672645
1526.16310958406 0.973331770934898 0.9691475
1517.88369715378 0.973533736863351 0.969619
1549.92441471724 0.972823702388304 0.9707815
1506.65652214358 0.973509978027769 0.970808
1491.2101635128 0.9738297075796 0.9699845
1436.75852127129 0.975467692567808 0.970757
1426.44477345782 0.975090722759829 0.971215
1389.08301882809 0.975768430405758 0.9705775
1397.99835675627 0.975390469246237 0.971058
1420.70138310451 0.974913133161129 0.9692225
1416.168815082 0.974815263784411 0.970023
1399.72763487482 0.975314745914039 0.969446
1425.40243527401 0.974985941958812 0.969266
1420.11766417891 0.975204361962238 0.9692145
1389.70653284585 0.976171784570074 0.966006
1384.10125974123 0.976558032711865 0.9661325
1378.25042267176 0.97668162467924 0.9654495
1413.91038219304 0.97557299837856 0.96664
1402.7286950016 0.976314050950999 0.967708
1389.81540628024 0.976489200033013 0.9664865
1404.03917045945 0.97605319734367 0.968634
1425.8838119408 0.975034851316074 0.969731
1411.42547044929 0.975279466294508 0.970201
1398.51289060789 0.97521276842703 0.9681475
1374.9490493626 0.975594576593939 0.968367
1392.31045715061 0.974803130432013 0.96839
1362.23073883591 0.975157676373854 0.9674465
1344.85200368942 0.97512791975351 0.9672855
1358.43563589324 0.974824452149416 0.966856
1367.49008907649 0.9748343136244 0.9672575
1391.88029295624 0.973851499474685 0.9661125
1401.19070022036 0.973517596438548 0.965281
1383.35496914844 0.974204342056553 0.9651715
1380.29963855005 0.974609814124833 0.9657075
1370.58088585656 0.975102327773881 0.963736
1367.86019154665 0.975053541477519 0.964031
1399.55745321243 0.974065106117788 0.9637805
1436.15892646387 0.973665300751537 0.963776
1441.63360742 0.97349680989346 0.9650705
1455.35383554972 0.973193055705867 0.967364
1475.66771651466 0.973212636366736 0.9687185
1481.80848889634 0.972673023796987 0.968324
1465.42231429868 0.973423895932453 0.967701
1465.72056678733 0.973830397991088 0.9672855
1524.33201660988 0.972788269191149 0.9692045
1528.17395173004 0.972842566038658 0.9683905
1560.61963653699 0.971574604584912 0.9701965
1527.36181577982 0.971872440081848 0.968664
1493.00959746169 0.973507883523893 0.968184
1523.82192600755 0.972686338587877 0.969823
1495.66085759983 0.973408515125368 0.9695465
1506.41365875309 0.972969720138686 0.9693615
1518.8385410391 0.973154751336449 0.9688185
1511.82559732522 0.972981735986107 0.967983
1506.48332420773 0.972982082984238 0.968203
1482.55552051703 0.973974878774291 0.968654
1468.16711249627 0.974525121779382 0.9672445
1428.41276028888 0.975023287937393 0.9668675
1402.4155243454 0.975088038101151 0.9665205
1436.21109642984 0.97392491099353 0.9666685
1437.68270478051 0.973852058427556 0.9659475
1431.36752809874 0.973547975707671 0.964593
1438.31188800884 0.973298725920401 0.9653615
1469.60457074145 0.972682260843332 0.9666515
1478.64982430034 0.971738502919267 0.967031
1480.47003765664 0.972382532979847 0.968409
1479.31695030258 0.972715911386203 0.967335
1484.57328180761 0.972700302237619 0.9668015
1468.33448212699 0.97347694887422 0.9657115
1457.92431829092 0.973124505145937 0.96504
1509.54173644648 0.972530591874983 0.9653375
1535.14563869211 0.972057301659881 0.9659835
1525.41981426989 0.972483884627116 0.9659285
1536.12572648609 0.97224899894026 0.9667775
1530.49087947019 0.972324663479684 0.9653215
1519.84670999241 0.972120762469123 0.965094
1517.449350207 0.972426658535617 0.9657445
1495.56455703819 0.972670214273749 0.9661175
1468.89620903309 0.972599669696874 0.9661035
1479.03800454503 0.972093363496352 0.9656935
1470.43426766092 0.973069571103811 0.9641755
1440.17622031324 0.97375489651797 0.963126
1414.46586395049 0.974729968671318 0.9634345
1386.93271660326 0.9757569777192 0.9620165
1379.85934143486 0.976273279188101 0.9611095
1355.83647450395 0.976460491356814 0.9603125
1347.83599558595 0.976558689607694 0.959056
1330.0279297368 0.977193290551629 0.958855
1366.49144498937 0.976272582622136 0.9609255
1374.08565736372 0.975628764981984 0.96087
1361.06003936469 0.975627908669641 0.9591815
1394.18714227126 0.974641255597 0.9608395
1382.55209515959 0.974360352709062 0.960668
1348.58914944004 0.975694693698679 0.958144
1354.54023281638 0.975901368816955 0.9589785
1355.45257991681 0.976292285416686 0.957497
1328.34527298941 0.976752956213132 0.958544
1337.22613325554 0.976669360947029 0.957007
1309.63610889895 0.97753185531926 0.957362
1276.33186908115 0.978182344851596 0.95613
1267.0868932281 0.978593422823756 0.954969
1262.84752297398 0.978598472156355 0.954396
1242.45913266814 0.979089346227997 0.9529955
1212.62623566272 0.980282287643548 0.9521745
1233.60419195272 0.980044612613361 0.9543235
1215.73185772153 0.980242249746114 0.9521945
1213.48167727481 0.980472632390546 0.9534175
1224.43225754903 0.980295748683218 0.955114
1186.89941193643 0.98140987768205 0.9520795
1195.66616780284 0.981476074999959 0.9554835
1216.52710886392 0.980953693672956 0.956923
1238.17503020881 0.980535457872387 0.9588365
1241.28221301083 0.980546023052344 0.9599125
1239.81152653217 0.980489906272128 0.9576565
1232.66761014433 0.980596099235616 0.9568765
1203.30044911999 0.981309733468359 0.9574365
1235.49145703576 0.981111777327488 0.9582685
1241.25430813915 0.980783235589773 0.9591365
1268.04354741088 0.980304143372814 0.960141
1330.70400765197 0.978776644955834 0.962463
1288.39973408529 0.979565983699371 0.9624085
1259.16408689489 0.980048859744228 0.9609675
1230.26776086744 0.980819111758455 0.9600515
1271.47016740892 0.979907607527282 0.9614495
1240.19213845537 0.98045522439704 0.9590535
1223.6877293889 0.980487004005459 0.957834
1197.19580045965 0.980898162244379 0.956151
1215.3358755213 0.980442478726145 0.95432
1245.73519362702 0.979701203727256 0.9557915
1299.69111159715 0.978269780757331 0.955995
1315.77176809325 0.978156024460805 0.9575665
1329.15935845016 0.977662994031706 0.959458
1320.08411374673 0.977682622682504 0.959201
1317.60325267272 0.978250363220423 0.958394
1306.63818007512 0.978552962787291 0.958436
1292.64677037967 0.978698617362277 0.956441
1277.99384056616 0.978875726372227 0.9559815
1271.16188840187 0.97900335230283 0.9561975
1264.64790383322 0.979329115501532 0.9591235
1285.93841306806 0.979136462555406 0.9605525
1260.94988221125 0.979425638883716 0.958027
1262.64223211515 0.979333859715023 0.959407
1222.6293804038 0.979373253612484 0.9597155
1203.55999781207 0.979966496767725 0.957243
1210.89286411241 0.979670282416038 0.9566995
1242.74120045275 0.979187653956815 0.9572305
1235.78494399551 0.979273236467451 0.9570395
1276.44784045012 0.978292546284708 0.957605
1297.10021288745 0.978082831300471 0.957066
1311.1955180347 0.977533064706128 0.9565325
1353.2785508019 0.976898645865522 0.959425
1337.81101121584 0.976821553963089 0.9571505
1400.93088736909 0.975522815396946 0.959326
1376.63812682224 0.976208987539817 0.9569945
1409.34197788275 0.975560031714696 0.958209
1370.19474876149 0.976131549652575 0.952953
1367.14118025893 0.97643074362636 0.953135
1358.12760632143 0.977008197904856 0.9504805
1406.64662313086 0.976104631489812 0.953704
1404.65904109582 0.975965526729419 0.955157
1413.28123077094 0.975501735390825 0.955965
1426.96668849603 0.975097826027235 0.9564245
1373.83334009029 0.976184487119658 0.95759
1370.97755985129 0.97619897734174 0.9574395
1330.51352001418 0.976930532605231 0.9561335
1342.87227893815 0.976515990426678 0.955599
1316.50159302151 0.977137669111808 0.951745
1343.76439313206 0.976703189955558 0.953053
1355.42415414411 0.976081389929884 0.952876
1331.88946181616 0.976330564431756 0.955552
1373.97238236751 0.97570008184575 0.9576925
1357.05791813053 0.976228177780314 0.957995
1326.79990463024 0.976506868943727 0.957353
1293.02583577325 0.977136936901672 0.9572025
1265.16313733056 0.977867760472074 0.958524
1256.16689301411 0.977977433552476 0.957518
1268.62066381496 0.977035738565242 0.9606175
1293.98516132872 0.976655942180435 0.9613025
1286.11973832324 0.977066654596128 0.9607115
1312.42675873569 0.976447013459565 0.963021
1272.29848048251 0.976740531997497 0.961748
1274.89231176334 0.976409571991444 0.9612205
1280.05266716622 0.977373547324393 0.959242
1263.02402059044 0.977553264056819 0.957492
1242.70369905275 0.97837344757081 0.957391
1259.18948198365 0.977887571856408 0.9557985
1284.0657365068 0.977221197430453 0.958332
1262.47611854207 0.977199796967736 0.9580805
1264.08857196736 0.976686807180505 0.956556
1321.85326988861 0.975155468684077 0.9567495
1306.31421590185 0.975430223245404 0.9565515
1308.5282743001 0.973697978046335 0.957295
1304.96279503331 0.973566511923896 0.9555335
1296.86681389254 0.974756171140535 0.9531455
1270.5492051177 0.976460894942637 0.9543795
1294.44343887379 0.975995832424745 0.957888
1313.46590948917 0.975997857703309 0.9576675
1277.62285490048 0.976668094097322 0.954086
1295.83254381691 0.975930462632603 0.956267
1268.94806170429 0.976728575990905 0.953693
1265.53274743283 0.976930064578337 0.955464
1266.06816672684 0.976636070155709 0.954339
1239.63602108401 0.976881877779178 0.952381
1205.94160676284 0.976945687632181 0.951829
1254.51879249653 0.97592773165673 0.9572525
1247.90260650795 0.976421155414319 0.9565115
1268.19889789809 0.975966401685893 0.9587625
1297.26763127059 0.974497926284109 0.960964
1284.65794244915 0.974179209887151 0.959915
1310.18872615186 0.973271669494276 0.9611385
1286.82082966172 0.973072331832943 0.961712
1274.41377809011 0.973851801378299 0.9599025
1268.81043523573 0.974776970650301 0.955935
1268.2084964896 0.975131861150548 0.957367
1213.83280051866 0.976261875655021 0.9584045
1249.91611560602 0.975740600429517 0.9602495
1233.37913206582 0.976531405289598 0.958961
1249.70360554361 0.976424681695724 0.957857
1247.64779816263 0.976268409421994 0.958123
1251.20820506994 0.977058590389201 0.9561115
1235.65239075025 0.977177173219592 0.955989
1221.60921391481 0.978496451593368 0.95583
1231.87412075135 0.978000924948589 0.9592115
1202.99570527709 0.978773456318553 0.955119
1236.16983009234 0.978253849344923 0.957301
1244.63492083924 0.977460460061771 0.958234
1233.94891373781 0.978056470693933 0.95818
1264.05744217431 0.976747364480754 0.9599745
1257.80958640556 0.976265925574333 0.960415
1262.76233988219 0.976471570426437 0.961382
1297.61914641008 0.975001967306734 0.964048
1270.87083653128 0.976341852967312 0.9641315
1277.64333949333 0.976618546524013 0.9641055
1288.77218800853 0.976397258678518 0.964881
1304.07619740651 0.976186303772009 0.965768
1274.85139071531 0.976391901381806 0.9655755
1261.16260815001 0.976585408576826 0.964809
1245.25234490523 0.977333712986381 0.963367
1227.96328734937 0.977557869097898 0.964211
1240.99462668536 0.977068597863408 0.965108
1248.93324040621 0.97637388901408 0.9638485
1237.95658352725 0.976502904223213 0.963756
1274.96686523469 0.97637972923805 0.9650865
1289.201903812 0.97658511499529 0.9651695
1288.89951660071 0.976616636051043 0.965754
1277.08940603749 0.976995473311536 0.965479
1273.27320469338 0.977520007903432 0.9646505
1286.7758132185 0.976567659964308 0.9644585
1265.05629129039 0.977117308163373 0.962887
1298.1736087782 0.976642422271501 0.9636255
1293.19259332044 0.9764996392199 0.963618
1285.58597438172 0.976348705569379 0.964883
1266.32701977706 0.976709497173239 0.9648485
1246.83702754387 0.977415154816907 0.962858
1256.51222988793 0.977186892652662 0.963125
1273.42162339278 0.977209418100998 0.9638205
1258.9023992413 0.977475072074276 0.963734
1267.10292701533 0.977479649189148 0.964887
1231.97415601888 0.978582600026312 0.9635055
1260.78606443088 0.978122914276308 0.963177
1279.43939435315 0.97721081114142 0.963659
1293.74309483671 0.977121848530973 0.9623545
1284.50859585948 0.976854211308038 0.962312
1292.9869395138 0.976453766220566 0.961822
1287.16504021631 0.976767836845646 0.9619465
1278.36527046134 0.97724730996154 0.961295
1278.80489750759 0.977055042101947 0.960429
1295.59908431409 0.977164409463076 0.960337
1270.80336665096 0.977146556962765 0.9588435
1251.21441457608 0.976411411483659 0.958506
1262.12949327991 0.976726731915542 0.958057
1243.61303727434 0.976649980166384 0.958259
1250.62416186898 0.976205022444102 0.957856
1255.78262558578 0.976355324994442 0.957321
1244.1626641388 0.977315411156809 0.956475
1231.0666278156 0.978059099850488 0.956268
1267.93102397831 0.977384902136163 0.957585
1337.41336378752 0.976176500036283 0.959167
1287.86643060239 0.97697514135067 0.9604905
1297.01796359166 0.977636691291865 0.9591385
1294.7279738505 0.97749416011464 0.958331
1291.43369133611 0.977779089357714 0.9565155
1308.60403385364 0.977338109421332 0.9557975
1316.45974096332 0.977255908030139 0.9560525
1320.51974787208 0.977081531303176 0.956888
1312.3373953087 0.977090205025358 0.9600045
1346.07551711504 0.976376807881607 0.958725
1330.83310768534 0.976859885077146 0.955556
1372.60385965274 0.975957362354211 0.9574945
1342.27591157769 0.976329757868632 0.957023
1323.17718303353 0.976641315620044 0.9563455
1332.73400633383 0.976229469659985 0.9591915
1359.90414453284 0.975392995311176 0.960497
1374.96291841538 0.975336216594675 0.9593585
1422.19099818394 0.97375507133507 0.963203
1409.11386189729 0.974615888367714 0.96374
1445.691289635 0.973906869520837 0.964602
1434.85537242122 0.9740414876424 0.964638
1435.14181808249 0.974595431438552 0.964181
1417.89564179708 0.974851567416932 0.961485
1358.2927826584 0.976641890416737 0.9574535
1368.7248600322 0.976943066624244 0.9552795
1362.18576344665 0.977219298623333 0.9533805
1363.26606416303 0.976934957232055 0.956287
1417.18034213807 0.975494110456736 0.958975
1438.25429920206 0.974605561504052 0.9571115
1446.56709255122 0.974716149732009 0.9570005
1384.83149146753 0.97584726805909 0.95577
1331.63999891764 0.976810771189816 0.95336
1335.98853169793 0.976658382439773 0.954947
1315.47102540421 0.976562921248955 0.9525
1293.54706949787 0.976794547936371 0.951325
1312.39237185776 0.976635146174127 0.9519635
1310.37168779183 0.975790185889612 0.9557255
1308.48743174962 0.976268108338867 0.954505
1269.17112598003 0.977483110945609 0.951955
1296.70158170233 0.97729083125175 0.9527835
1260.95317208976 0.978351867876081 0.9508135
1249.44685304051 0.97873948223072 0.949682
1258.13420656326 0.978802453455826 0.949445
1287.01116440091 0.978242485393174 0.9536665
1274.22390903495 0.978292926799248 0.9536805
1254.65932233095 0.978639995886131 0.9538515
1217.16066771568 0.979133752376934 0.9513705
1202.66906387537 0.979323160005391 0.9512415
1194.08347677964 0.979207886581504 0.953746
1179.65578249996 0.979237153010056 0.9531625
1185.86975943259 0.978732849095338 0.956042
1186.74406075655 0.978584516156008 0.9539135
1170.00038944853 0.978656423988804 0.9537585
1175.29253463269 0.978718967462543 0.9556675
1146.06348789418 0.97850599191042 0.953936
1157.65487041569 0.978533821643981 0.950975
1156.72887354835 0.977999886783942 0.950908
1155.18692040322 0.977609247803423 0.951972
1160.28139785854 0.977449944986083 0.9514955
1172.49320401621 0.977358333501107 0.952897
1162.13362259954 0.977416743275289 0.950365
1164.65606854748 0.977136146546746 0.950056
1196.78274059627 0.977008984238843 0.952713
1164.31636374694 0.977551047970905 0.950833
1156.36853919391 0.977936899617859 0.948921
1144.93366565793 0.977959974785848 0.947533
1146.48893390285 0.978041875446734 0.9485005
1173.970569682 0.977501334365329 0.9513205
1163.37361216156 0.978360289600117 0.951453
1167.13263529171 0.978038122584805 0.9512305
1177.33183277935 0.978374868467238 0.9518685
1188.71556106781 0.97821243541561 0.9511275
1219.22743531604 0.976798108692831 0.954003
1229.77631830108 0.976847836871398 0.95366
1224.58739268769 0.976477212293635 0.9543455
1249.20620942318 0.975132717374702 0.957418
1247.62039293466 0.97558760410828 0.954535
1233.78219372804 0.975497829460958 0.9533085
1236.30331581935 0.974985670281704 0.9562855
1238.67208409268 0.975371907017082 0.957102
1234.76431987013 0.97567084112598 0.955839
1248.72516316064 0.975797271506516 0.9542235
1266.83744599942 0.974461397889619 0.959136
1233.5827497068 0.974642356968591 0.958286
1202.99313410373 0.974982578893305 0.958696
1184.20445648563 0.975121633682985 0.9577065
1218.92308588347 0.974229182553192 0.958657
1218.85439290966 0.974930117562309 0.9548635
1215.72532263267 0.974450028433676 0.95569
1228.92302501871 0.974136662070258 0.955345
1216.42349049062 0.974691977572255 0.9563175
1211.65382967787 0.97501962451864 0.9547305
1188.81329058332 0.974545624722217 0.955322
1183.93872183702 0.974688585906154 0.9556
1200.01577410423 0.972510578923431 0.9576755
1239.87078149358 0.973028023560266 0.957356
1273.55679527579 0.972676409531376 0.9594455
1282.05351713164 0.972196622687356 0.958696
1299.33635669838 0.970989646698621 0.960184
1274.23616123139 0.972013445813514 0.959475
1244.01651910556 0.97302229053039 0.9585615
1225.92144996217 0.973487696701776 0.9584945
1206.23930933539 0.974055814552926 0.955207
1217.08078688176 0.973889820759867 0.956519
1240.07943744375 0.973407322121511 0.9577965
1248.9272898673 0.973024796347654 0.958631
1272.67281136007 0.971665617460276 0.959477
1259.80799683017 0.971886081393283 0.958977
1234.41699925474 0.972984780010667 0.9573575
1250.67697987368 0.972960277116198 0.95979
1229.94109505964 0.973462840434596 0.9590485
1241.76701637598 0.973210972474012 0.9581695
1190.26059966706 0.974635216544294 0.953696
1230.46527421932 0.973867550230917 0.9546215
1289.08239828845 0.972915083223691 0.9606485
1268.49247729263 0.9731173987967 0.959647
1209.63913471392 0.973990911337434 0.9567745
1182.72307776658 0.974263779089464 0.954242
1194.13391073583 0.974481128867135 0.95544
1161.89640871545 0.974955401549842 0.9551235
1161.33351938707 0.974869680028908 0.95599
1175.63488262476 0.97472294029277 0.9550425
1206.35366986958 0.974596562155908 0.9551295
1187.70429687965 0.975233285801955 0.953883
1187.87938639141 0.97446309844927 0.9545015
1189.92261398813 0.974645825422654 0.9560665
1205.7401143319 0.974808637753366 0.9554295
1180.08855937296 0.975269556205813 0.955204
1184.10225945399 0.975473726602271 0.9565885
1145.9655554621 0.976295119345177 0.955297
1169.33897700545 0.975995006513441 0.9549805
1175.95961402412 0.975642874529916 0.9540075
1170.63460852025 0.974950541538674 0.954748
1162.56238858971 0.975328835939079 0.954199
1179.08026844537 0.974766568361282 0.954122
1221.04580844243 0.974317690870395 0.9571565
1202.10282095613 0.974405287401561 0.955991
1191.24169269796 0.974971427296664 0.9551975
1227.8476329735 0.974014727014584 0.9571595
1236.1830905593 0.974248766720319 0.957006
1223.2083866514 0.974701110190957 0.9537875
1206.52148232316 0.975089914419857 0.952858
1230.59706121136 0.974479378684877 0.950712
1234.825544223 0.974594356342807 0.95042
1220.62868968541 0.975292359287304 0.9498345
1209.67441276105 0.975769235152047 0.9473045
1232.11654561368 0.975627813797306 0.9459535
1217.49522626454 0.975873235109823 0.9459295
1196.48223595015 0.976125326265236 0.948609
1200.06076071442 0.975697135345942 0.945039
1237.07873719256 0.974918489513459 0.9469185
1235.13085378993 0.974683216179736 0.9435545
1267.63503691196 0.973081588139559 0.9466765
1264.21785811869 0.972957863386322 0.9494565
1254.25487113494 0.973666126851268 0.94822
1266.3026245473 0.972525007050765 0.949355
1240.61700643629 0.972201471939146 0.9475065
1255.15148149484 0.971663606495674 0.9476565
1290.09967994195 0.970962365145753 0.952545
1331.99847487848 0.970841229488968 0.950957
1307.50749331142 0.97251020411698 0.946238
1300.21507219041 0.972921620662391 0.945747
1319.18326470548 0.972663920140668 0.945173
1389.44534330957 0.970982714484352 0.9483115
1392.56699410698 0.971797730991354 0.949633
1375.91452292264 0.972103839597074 0.947492
1388.49859539513 0.972205506893268 0.947524
1374.79713145683 0.972589851746046 0.946298
1400.76842132466 0.971794018010739 0.946705
1402.23806649905 0.971694691859413 0.9482865
1407.01437166392 0.97180661014985 0.9486625
1395.96629070984 0.971736448941705 0.9468305
1353.27186099804 0.972258163762679 0.9436555
1388.69242457636 0.972383474856102 0.949855
1418.26205882369 0.971743031424696 0.953697
1431.03667565749 0.971574321709881 0.954075
1437.40171293778 0.971314179970594 0.9520995
1425.94049810133 0.971284981229036 0.9550045
1436.956819074 0.971414974775519 0.95641
1409.99804986357 0.971987595181313 0.955823
1432.80282356823 0.971246964250101 0.957937
1441.13699222587 0.971216325300423 0.959369
1468.78404699247 0.970197178306412 0.959552
1497.0345360821 0.968918994347996 0.9618545
1521.70250196017 0.968508021535724 0.9623515
1468.86496155816 0.969683969719835 0.9630865
1490.32510044535 0.969550282878288 0.962691
1525.71809815854 0.969657504087025 0.9643905
1553.95172683829 0.969028944201581 0.963263
1547.23435256246 0.968632068576796 0.9597905
1554.85957938316 0.968290888311885 0.95859
1541.05540583023 0.968354281715219 0.953735
1520.44971366172 0.968735077526956 0.951073
1545.82042076551 0.968306365512166 0.9507365
1513.11150937665 0.968424018739797 0.9514165
1499.95237895383 0.968652688215183 0.95185
1491.21115981751 0.968958696142497 0.951854
1509.08166262486 0.96894598332925 0.9545415
1507.40863416861 0.96886491623752 0.9557315
1530.87590134483 0.968365612441542 0.956931
1501.50638460195 0.968646316947102 0.9581115
1501.20628855488 0.969719607973433 0.960675
1500.14124622633 0.970017940062434 0.9594295
1512.58606115957 0.970365818437237 0.9594165
1514.1658151368 0.97045013177713 0.9593415
1516.40246332015 0.970596339740767 0.959949
1531.44095569626 0.970435640974477 0.9613455
1527.89415352203 0.970653720477294 0.9617865
1516.27254520162 0.970887993125949 0.9605455
1501.79664993777 0.971125031088644 0.9616555
1485.71446623398 0.971077687392435 0.960887
1458.22998340146 0.971732933664145 0.9575615
1493.06189977346 0.97115743869432 0.959797
1506.16777027918 0.970776501687989 0.958293
1507.7860731924 0.970343381170099 0.9584265
1524.87774531671 0.970138201155723 0.960246
1517.54448512306 0.970630938800285 0.9588695
1493.75780447505 0.97038781965098 0.95749
1499.22710113234 0.970691904139958 0.9575185
1484.68601699672 0.970389089573411 0.956097
1504.0376331544 0.969401200804315 0.958816
1532.42408077179 0.969387862018362 0.959649
1541.15405610759 0.968830699942067 0.9610025
1531.18832072893 0.968666465456091 0.9617435
1571.01322702143 0.968223390096149 0.9626015
1526.1953924843 0.969255720390697 0.9600725
1540.53428415047 0.968650263930562 0.960645
1554.59844027279 0.968804478002613 0.960757
1532.14785056539 0.969015638586554 0.9558925
1554.94121151407 0.968027552454123 0.956817
1589.48326550164 0.967293088575032 0.956026
1569.10884546256 0.968371237428732 0.9553955
1558.15312938037 0.967974220657712 0.9567825
1541.50307881786 0.968509296527845 0.956201
1500.5274729875 0.969212761208216 0.9507
1518.54569478488 0.968567334661697 0.9508755
1536.80825281358 0.967634416814081 0.950914
1542.30162423079 0.967899359721752 0.950802
1526.27420600123 0.968387218745316 0.9500735
1532.38563868146 0.967759012898002 0.9507095
1537.51179920472 0.968408809551975 0.9521645
1567.86608068885 0.967963784900409 0.953593
1597.80845650817 0.967241596141401 0.9568455
1592.56735209313 0.96674071992492 0.957476
1565.05865820673 0.967481310767519 0.9579005
1547.93322004276 0.967973703263055 0.957427
1549.49181090115 0.96773228041055 0.9574045
1581.17962828017 0.966893586182881 0.958458
1591.28903897296 0.967246503482079 0.961163
1592.55858351183 0.967733443301866 0.960463
1626.65532829336 0.966716436167588 0.961364
1642.16594673912 0.966351965559413 0.9605855
1642.38649834223 0.966462206868215 0.9591455
1608.65770283181 0.96714845634247 0.9596255
1598.3638104513 0.966943251153458 0.9596315
1534.89308390274 0.967986759372477 0.9583545
1483.21546135397 0.968860726962079 0.9588095
1498.73409251454 0.968371981517172 0.9583035
1499.12684578826 0.969887338264396 0.960882
1498.32772257453 0.97005080211764 0.9615195
1505.76170847757 0.970077217899005 0.9617845
1483.03172406984 0.97002525007886 0.9601435
1490.68044997133 0.969498327557202 0.9604715
1515.00964470324 0.969366102821003 0.962785
1523.41406772891 0.969579282925732 0.9634165
1522.28148806624 0.969457835642314 0.9627695
1541.12804888636 0.9694716517272 0.9629145
1538.38082010043 0.969585852336376 0.9636395
1570.08619090962 0.969006408516682 0.962839
1540.83939589569 0.968954529378215 0.961991
1552.65585389501 0.968391728254514 0.9618595
1580.97740250763 0.967935907717671 0.965597
1598.96442508697 0.967551656316484 0.967834
1578.66586285348 0.967613560821794 0.9677285
1574.68381069436 0.96753375644164 0.966738
1593.56257748613 0.967245710828668 0.9667825
1584.94762804153 0.968329366496418 0.966949
1596.22977881059 0.968837989940961 0.9675135
1571.10226431697 0.969699956218549 0.9668825
1584.84947545326 0.969579380057595 0.9681155
1602.05926946577 0.968897425341316 0.967143
1593.12248689375 0.969328838499795 0.966356
1569.54167945975 0.969793035131991 0.9641075
1569.15116892719 0.969871344196446 0.9635255
1600.12107979046 0.969546705485667 0.962668
1615.60748794522 0.969171672752615 0.96269
1611.38857615422 0.969470473093441 0.9626555
1667.34210065053 0.967820771747452 0.965442
1651.13369931626 0.967669107301353 0.964951
1631.41279572665 0.968309534194156 0.9639475
1668.63688957758 0.96702399077808 0.96491
1662.35457265138 0.967140183746993 0.964663
1710.13148638363 0.966450251973461 0.9654335
1691.74498708592 0.966852365171463 0.964295
1688.88331702995 0.965788175316799 0.9637765
1671.3339421071 0.966611948118509 0.9649855
1675.38171926821 0.965710018287777 0.9655245
1636.86485151138 0.966603677558242 0.965803
1650.00872114622 0.966440503687586 0.9664745
1687.45613426253 0.966075560817991 0.9664385
1698.93783553715 0.965312436308991 0.968382
1684.85549521981 0.966065930388299 0.96919
1668.25521498156 0.966701892207939 0.969255
1674.79369438072 0.967785444395858 0.9687475
1681.5099488998 0.967877210705382 0.9702425
1677.89788610367 0.968582863017647 0.9695655
1680.63025199499 0.968451339182733 0.968922
1723.319403044 0.966789093630677 0.9682335
1712.22599256383 0.967074778279402 0.96825
1686.99952855351 0.967416536263403 0.9665625
1662.15999583991 0.968300275996335 0.9676105
1678.13038652929 0.96774475913037 0.9668545
1630.89369007731 0.969640576177734 0.966634
1649.48808741719 0.96954276419502 0.966409
1684.41986845641 0.969059998188072 0.9682145
1672.72838294297 0.969410897684123 0.969154
1682.62705261289 0.969236200560288 0.96935
1673.58582245037 0.969175140093915 0.968905
1654.09547404977 0.969775736950651 0.968746
1620.4028818823 0.970599396486825 0.9679495
1632.42959896662 0.969850602160625 0.970217
1620.47787207713 0.970407446432049 0.9683985
1604.3618440833 0.970776500657794 0.9682485
1616.23630121752 0.970213039258203 0.968609
1600.42561224446 0.970791987011777 0.968486
1651.43308613984 0.969925939253645 0.9707885
1631.65373621468 0.96985721041797 0.9702085
1606.59563902902 0.971057349706932 0.9703045
1599.33717098212 0.971129317320386 0.9710895
1607.99863161575 0.971725759747862 0.9711145
1604.80793820352 0.971659081527174 0.9704145
1611.90363244913 0.970970814647863 0.969808
1608.71993200363 0.971093430724855 0.970154
1603.42723727705 0.971149365683817 0.9693995
1598.33002301928 0.97141825791528 0.9691145
1596.3323802693 0.972054589089097 0.969684
1646.78852722659 0.970698401454912 0.9719335
1597.34000458942 0.97184850910301 0.9702455
1608.40139771436 0.971703931582597 0.9681775
1599.85715392268 0.97189713400945 0.968001
1558.08707731547 0.972856807048498 0.967905
1556.02338878752 0.972859724556933 0.969562
1587.48312829277 0.971852792030583 0.96974
1552.37624761499 0.971655402956338 0.9680555
1538.85937323331 0.971327740565262 0.9684415
1512.95490087821 0.972399472505997 0.966466
1509.25906369959 0.972478035892963 0.9670195
1528.04449410963 0.972501500984905 0.9680645
1553.48770996285 0.971398549301961 0.9680165
1541.02382281687 0.972231137345984 0.9688425
1526.1118389035 0.971469152150015 0.9680835
1542.71394773357 0.971932127219638 0.966576
1534.16744703302 0.971270763324073 0.9680675
1544.8848486717 0.971007340215801 0.967437
1531.09278119328 0.971326571381936 0.9682865
1457.04707157114 0.973140823987188 0.9668155
1438.51527259877 0.973764923482924 0.96764
1463.33940750198 0.972758343417762 0.9685525
1442.27175767969 0.97342011154229 0.9692615
1432.34370764476 0.973975258140875 0.9677495
1426.42315351569 0.974394934963601 0.967648
1431.53256097125 0.974345117790316 0.967757
1412.68860305004 0.974703001188636 0.9686665
1425.50855691702 0.974589232011778 0.969518
1402.02706623274 0.974509125749445 0.9694745
1373.66798412222 0.975393166099576 0.9688315
1363.38723862505 0.97526392580304 0.9685525
1348.63092098013 0.974953389807404 0.9677885
1369.81305666456 0.974926686160535 0.967332
1351.19764719895 0.974638118358921 0.9652125
1346.76832149049 0.974243384877629 0.9658895
1344.47916391121 0.974689833647624 0.9644495
1319.51781235128 0.975364775535666 0.9639655
1322.13540894822 0.975036486987375 0.963957
1315.91793647797 0.974698233797675 0.963645
1323.34994567768 0.97530832211847 0.9616545
1321.7794406944 0.976115738698435 0.9613575
1347.56281255233 0.975665397299094 0.962916
1377.40810871844 0.975540275336899 0.964556
1385.7444093893 0.975876348284038 0.9622945
1392.17167727449 0.975762213303254 0.962799
1365.97612248783 0.975723157289214 0.9618295
1351.45524212491 0.975066614021815 0.961684
1334.56367579906 0.975659603863571 0.9596535
1328.29892696273 0.97580757608892 0.957689
1308.3239524201 0.97648729097724 0.956558
1307.36780968354 0.97742655685085 0.9565905
1317.0533197353 0.977189509091032 0.959923
1323.36960415906 0.976755698643367 0.9602885
1324.3360454384 0.976814565219302 0.9589855
1322.16289245703 0.976462468686701 0.959172
1335.91660777291 0.975722429112948 0.959613
1335.89695147481 0.975623076031302 0.959766
1308.37211080835 0.975834851031967 0.959413
1325.9517496568 0.974307579261271 0.9615445
1320.97188712862 0.974267390507757 0.9619125
1337.84887901764 0.974520754313692 0.962349
1355.37991416658 0.974418075667116 0.9591815
1327.41481868194 0.975500628636901 0.9585555
1331.60943389867 0.975484884867093 0.960382
1348.93705307606 0.974881668856651 0.9578945
1344.84964195374 0.974691000478244 0.956025
1352.64894754074 0.975049953763742 0.9535175
1372.50829794346 0.974303965634842 0.9547185
1383.97814686865 0.974476551058397 0.9543975
1385.68148099162 0.974554590695844 0.9510405
1386.65853867032 0.974358477784526 0.9517575
1420.78182461783 0.973436532810965 0.951869
1436.84016450345 0.972801597369285 0.9528795
1412.64647412747 0.973500470513126 0.9531725
1407.78900486323 0.97429384288494 0.95074
1409.82908283312 0.974309820117114 0.9485965
1417.77525273066 0.974051461635369 0.9484715
1392.98710612535 0.974234553437098 0.945093
1390.85955901369 0.974297907259889 0.943292
1418.70254089389 0.973579382775193 0.9440785
1379.46021184177 0.974367603239088 0.945121
1359.1855306919 0.975433333241595 0.9426825
1388.65068396157 0.975141714583613 0.943288
1387.73244199895 0.974637996285219 0.9475465
1431.70766139075 0.973245660075415 0.952319
1412.15318712828 0.973954861593961 0.94904
1408.15845488304 0.974163711158457 0.9510595
1450.27878982163 0.973072759320228 0.953458
1449.49194922249 0.973244603935732 0.949093
1426.38933972231 0.973093889469335 0.9464105
1443.65712546947 0.972762157755163 0.9476785
1441.4590083187 0.972942150650686 0.9459
1454.61182992787 0.972992230021846 0.948007
1422.16329551331 0.972942873218669 0.9480435
1457.25323276543 0.972151775425052 0.9500655
1482.82569792478 0.971794366461077 0.9536185
1480.74024262808 0.971282712617062 0.954594
1486.95538327147 0.970654604810489 0.9537
1439.43188826401 0.971896972797437 0.9531685
1441.6636186818 0.971826072706535 0.952564
1447.39092007817 0.970844829768959 0.953519
1439.21827893487 0.971055549187557 0.951074
1482.49494535323 0.970400010078177 0.952277
1460.80167813937 0.969997100446913 0.9533645
1460.08231719583 0.969354147570037 0.953575
1461.31533119064 0.969493504209314 0.951721
1478.72000318712 0.969991670251794 0.950494
1462.54618710863 0.970183527997361 0.954031
1474.14641810981 0.969462131877822 0.953833
1519.67895529968 0.968588380301916 0.957281
1492.25740264585 0.969492180691653 0.953843
1454.60217496622 0.970511839234308 0.95307
1449.45156683176 0.97049895107874 0.9546575
1472.80656559353 0.970458944479372 0.953815
1462.93613140223 0.970159173432639 0.9545375
1437.23442687587 0.97101845783273 0.9553475
1409.83287807823 0.970836556628655 0.9545865
1418.66317661155 0.971950561563977 0.952061
1429.48568708697 0.972907250572259 0.950268
1438.96205265861 0.972385683430725 0.9516085
1439.56899890683 0.972791558333111 0.9532045
1428.43230417557 0.9731753109445 0.9529005
1407.3311287449 0.973748644374706 0.952451
1372.46505669148 0.97472945695202 0.9506685
1386.96963638159 0.974686328216654 0.951185
1403.3215752012 0.974184008140614 0.952082
1405.00736515073 0.974028541455968 0.9520725
1406.14086146228 0.973978537168781 0.9511695
1388.68013101953 0.974549277845388 0.9495105
1359.74544964467 0.974656509690971 0.949201
1332.01110034934 0.975087788808584 0.947996
1317.69259749903 0.975808587537051 0.9505735
1304.76172934349 0.976001065406851 0.950674
1336.40064855998 0.974844516466529 0.951265
1346.39550804144 0.974796804058727 0.951436
1343.11505706573 0.974632340642441 0.9526515
1372.32816878483 0.97337192426714 0.952026
1344.5181937572 0.973290004642005 0.948028
1310.99417180514 0.973637784148715 0.9494145
1325.06281822388 0.974220894164521 0.948208
1295.79814481514 0.975274222513204 0.945522
1289.51930861053 0.974870264293263 0.944707
1333.78978621577 0.9744844352013 0.944645
1317.30041978917 0.974605774102177 0.9429385
1325.29729133475 0.974323167028643 0.940238
1362.06428973187 0.973671544149689 0.939366
1337.31454581981 0.973889131874804 0.9406935
1330.94648568042 0.97390776434256 0.941747
1320.12022960861 0.973790014759639 0.9377625
1299.13271021974 0.974218845127836 0.9343
1277.91855346395 0.974708375618706 0.9294365
1285.17002538283 0.974923485301985 0.9357435
1279.77312985562 0.974855311691821 0.9388895
1227.00439331534 0.976299696596152 0.935775
1247.55653026224 0.976021521087123 0.936436
1240.73073597838 0.97608061029023 0.936371
1247.09279531515 0.976386140647178 0.936172
1246.49243347885 0.975924343569602 0.937403
1237.2350376982 0.976178263694997 0.9430275
1249.07499769233 0.975656577112729 0.9446045
1244.38299329475 0.975097944431114 0.9473615
1257.18320588648 0.974954934262923 0.9455345
1255.8557036955 0.974271284662735 0.9431885
1218.27349132972 0.975311135206194 0.9388875
1218.81525200085 0.975558891929066 0.9391775
1234.85599632053 0.975322876197196 0.9414855
1212.25415331485 0.975495747911284 0.939998
1219.64913757314 0.975606569776867 0.940111
1272.20104892266 0.974400075671941 0.9437645
1306.73851628766 0.97352114626595 0.952371
1333.03299853868 0.97272934940924 0.9525925
1326.04899648311 0.972947794432304 0.9537085
1344.05939473452 0.971769257639743 0.9526365
1315.9248875649 0.972769650949937 0.9492495
1301.29783105705 0.972875956047312 0.9511335
1286.1506466227 0.973800518154127 0.954157
1299.18030631063 0.974174358647934 0.9528
1309.75678070884 0.973733285309089 0.952436
1278.80581375574 0.974337206454105 0.9489435
1261.28987176295 0.974792801404787 0.95092
1298.44342464442 0.973600407446398 0.946517
1306.79683780458 0.972738186365262 0.948101
1304.16967267407 0.972571657171344 0.9510475
1287.21818959431 0.973017320874072 0.9512345
1286.61117918699 0.973336345388118 0.953212
1281.73604278995 0.973581002252429 0.9520785
1270.3269814543 0.974187724981658 0.9519075
1272.28821364354 0.973227068440699 0.9526165
1260.34518284811 0.973388144733828 0.9536165
1276.53489188065 0.972834218683377 0.9493585
1260.34753489026 0.973662303700973 0.9488465
1278.50927142615 0.97366288829297 0.947823
1262.10709486057 0.97374719078562 0.9465865
1238.29499441794 0.974152567556518 0.946523
1209.51916736316 0.973822694421415 0.9455265
1190.15746224279 0.974384323731828 0.940956
1174.06341032851 0.974573366708148 0.940078
1169.58114091785 0.97461855936327 0.941278
1196.44513665928 0.973857479980652 0.941029
1198.17430193247 0.974000279634084 0.9434285
1209.03848546948 0.973610742814659 0.9422075
1207.76772357932 0.974347565622523 0.945226
1228.44856900793 0.974246298161538 0.946122
1232.07046783041 0.974295978560508 0.948547
1215.71508086425 0.975263854998279 0.9473825
1226.00153967007 0.975294789377232 0.94717
1247.49185006241 0.974462002077979 0.9480605
1272.64018528511 0.974442046105554 0.9489965
1279.99270225008 0.973997439462861 0.949157
1230.89974420017 0.974894199724328 0.947424
1237.71019650602 0.974603392697605 0.9470555
1239.58452619099 0.974272388245454 0.9436345
1247.17549637111 0.973851419472883 0.941352
1218.17365555223 0.974705361215675 0.942611
1237.55733638462 0.973768989098362 0.943794
1262.28197411451 0.973858360805196 0.94407
1259.64844842959 0.974122894302313 0.942958
1259.20688193333 0.974668064516131 0.944648
1222.15917956926 0.975454808125597 0.9429175
1246.06175528714 0.974635579206065 0.945791
1254.00597918147 0.974468059449734 0.948408
1232.0292875546 0.974820790767776 0.949826
1230.8339090782 0.97511406664918 0.9498135
1212.92174316062 0.974910406158969 0.9520815
1223.08305227197 0.974969796117937 0.952671
1205.39921679929 0.975681417920613 0.9523425
1246.95995701491 0.974632441283404 0.9531025
1214.25787640776 0.975301817217245 0.9506935
1240.67192134929 0.973818457988201 0.9538195
1249.96909528634 0.973915563055783 0.952262
1264.02814136547 0.973198752656844 0.9517425
1240.5935111017 0.974255106484075 0.9509275
1220.98080703662 0.974384926121998 0.951198
1220.88703852481 0.975274021342216 0.9501335
1222.60203874663 0.974992847249954 0.9498655
1227.21067035768 0.975411925331279 0.951569
1207.41597054223 0.97553420842052 0.9514875
1234.58108575415 0.975884237150148 0.952364
1247.06002196801 0.976137407671016 0.9538995
1276.87509241494 0.975640793568092 0.957831
1269.86688169589 0.976301717591588 0.953041
1248.91136246429 0.976611130833517 0.951443
1278.87253991405 0.975975506353289 0.9519835
1298.70391355707 0.975312611345627 0.9540205
1327.76643761082 0.974653863037692 0.956013
1313.46945028416 0.975260438798586 0.9571
1322.2634037663 0.975101091710638 0.959197
1282.65107635223 0.975766452716301 0.9533385
1261.74937901365 0.976598558991926 0.95206
1220.68119932364 0.977507538342884 0.952824
1226.63399911997 0.977609723894684 0.9536005
1200.28198065563 0.978417576862641 0.950431
1245.93849652399 0.977154294257645 0.9549625
1216.99715243334 0.977794342251379 0.952821
1231.36739907337 0.977359803689833 0.949588
1230.09754422273 0.977472845420386 0.952263
1223.57254415969 0.976993655577998 0.951733
1229.9789686793 0.977253516661423 0.9512905
1249.65036957292 0.976689868377408 0.9505475
1244.4004581941 0.976880036657156 0.952014
1256.85840385465 0.976150742974652 0.9528965
1316.64566561526 0.975289176832695 0.9559965
1301.37928647352 0.975225658622976 0.9550125
1339.30175958388 0.97446687758856 0.9576265
1333.54744611321 0.97419019064506 0.9570715
1349.92744424369 0.973984466673302 0.9536155
1344.54948059482 0.974059675741382 0.9529345
1344.12830422169 0.974465817606478 0.9540885
1339.44184344779 0.974139037666078 0.955373
1357.11279466846 0.973967773995425 0.9558155
1336.93857820842 0.974405692491736 0.9529175
1345.02491411851 0.973809632138275 0.954781
1382.11900493548 0.972793595904536 0.9555925
1377.10201427896 0.972471182179697 0.9561785
1398.05738460243 0.971994423805188 0.957872
1360.83433994998 0.972838406661381 0.9546765
1362.30168270795 0.972359554572014 0.9534435
1393.11335872355 0.971614207353021 0.954679
1418.74146731668 0.971219047520415 0.951492
1456.98425856154 0.970615752628025 0.949193
1445.54480932361 0.970647743776357 0.9503635
1447.98220312661 0.970627974508093 0.9478915
1475.89989035599 0.970186930998111 0.950932
1471.2576140145 0.970169229425044 0.952919
1494.88655081524 0.969637729847171 0.9518255
1468.28575793707 0.970027602171423 0.9493785
1428.35419388949 0.970344852233469 0.948818
1410.36135007025 0.969973193531121 0.9459305
1446.00762306127 0.969498893683943 0.9482075
1465.93306808541 0.969661141093992 0.947939
1466.66415141702 0.970113414243602 0.945693
1425.54342658911 0.970578875601399 0.946101
1356.15760442199 0.972295237174102 0.9481215
1372.09502040098 0.971802226869332 0.947697
1380.14159203192 0.971563193698041 0.947942
1429.6364001172 0.970881865242614 0.951296
1420.71283973786 0.9706826546468 0.952824
1386.86456279591 0.970720905737228 0.9543725
1390.33409539211 0.971572552110027 0.9530905
1399.47612541669 0.971533963639349 0.9532955
1378.58837961668 0.972108057729886 0.952783
1359.1704303704 0.972101366224267 0.9522625
1365.66034098966 0.97112720290232 0.9515345
1373.87032602576 0.971067853376754 0.950499
1380.84581458192 0.971413800731795 0.948757
1356.79133367459 0.970620145312134 0.949025
1351.74165446468 0.969606128870941 0.9506365
1399.40428429161 0.969913080127817 0.951137
1357.69850360588 0.971639629909687 0.9515325
1340.80337120236 0.972404538323857 0.950819
1383.75985780558 0.971939539890458 0.9507125
1346.13278914658 0.972057368233895 0.9466525
1352.24038750048 0.971974381213816 0.947567
1393.12329912704 0.970467250099285 0.947749
1413.52013235693 0.969804441754799 0.9475915
1367.83784984052 0.971095597084842 0.945815
1350.85999309528 0.971283529692381 0.947243
1337.39876826826 0.971436014197487 0.949171
1328.66101365137 0.971750614983805 0.9499705
1301.55209450084 0.97171143986202 0.951338
1304.40001541245 0.971976291582622 0.950299
1324.76649834613 0.972048423659541 0.95111
1321.37782325108 0.972210602924731 0.9521
1261.23925461798 0.973371310925228 0.9480155
1256.7819803649 0.973578936725624 0.9501905
1215.09256352452 0.974285821416865 0.9494665
1207.09931972892 0.97381010031941 0.9507185
1211.18640693395 0.973426106834927 0.949964
1204.38937889072 0.973746016785727 0.948818
1193.86050128571 0.973921082775929 0.9487835
1206.49681173739 0.973663242728704 0.9446595
1170.38807978509 0.974195836488565 0.9437365
1172.29233058041 0.973779776994045 0.9453105
1166.58449867289 0.97407346479345 0.9449825
1187.10389876497 0.973943669289127 0.9462735
1183.63269576143 0.974573784660729 0.9468625
1212.26647144434 0.973784682522786 0.9496645
1271.9108494287 0.973016072647414 0.95292
1262.8813434294 0.972988990344357 0.951854
1250.86481710114 0.972943348678586 0.9477515
1231.09106162188 0.973253987710509 0.946817
1268.77213156383 0.972813421925611 0.950771
1205.67740987615 0.973520534042401 0.950444
1237.62815548773 0.97225542085013 0.9539165
1220.07662839507 0.972875399962992 0.952658
1191.97245139034 0.973421268140367 0.951463
1224.45738828367 0.973343392265756 0.95351
1234.09556242295 0.973091642003807 0.9510875
1180.58182175131 0.974323873567771 0.946541
1183.93049832672 0.974603977136972 0.9426335
1217.62222579576 0.973116302557059 0.944792
1245.18503859632 0.972294233724509 0.947813
1237.73424955066 0.972413161525859 0.9471435
1258.42863930935 0.971614781189111 0.941024
1256.53980479086 0.971934125697275 0.9376545
1240.63161316278 0.972410837232656 0.937868
1237.9986739873 0.972358258583768 0.940379
1217.86016648887 0.973076616002719 0.9367285
1184.17728592424 0.973424064958969 0.9340665
1161.94777672253 0.974161536428539 0.930465
1157.66113550382 0.973496672260928 0.92973
1144.2776027977 0.973924670787429 0.9251295
1111.65771538946 0.974365699181104 0.924632
1125.44393251695 0.974194242589244 0.9251855
1112.50682676439 0.974202593489987 0.923534
1088.05442119556 0.974344849452854 0.9238095
1108.35008069744 0.974547252586464 0.92537
1093.31012453747 0.975217865733599 0.925172
1117.1881145221 0.974721923728526 0.933587
1103.21555700216 0.974715325927578 0.935439
1081.38025601513 0.975626519422207 0.9298505
1086.44113123286 0.975997241736004 0.934016
1046.56291162383 0.976313643879349 0.9330165
1057.50890281306 0.976022216410162 0.9358465
1070.4826595629 0.975901300446951 0.9386655
1070.55941236513 0.975557761304506 0.9374185
1078.39091049426 0.975460522465083 0.9365785
1057.49877830217 0.976078108770228 0.938624
1050.10717632929 0.9760928181778 0.932604
1073.36316654895 0.975315468528446 0.931344
1062.24204217932 0.975248097929301 0.93161
1060.73107928848 0.975294620678985 0.9309765
1034.00020540511 0.975743899020313 0.927286
1042.7681289769 0.975346306328299 0.924862
1006.16619347473 0.975768162917933 0.923408
1020.98952047456 0.975703224847588 0.928609
1037.5525535447 0.97565565801437 0.931115
1029.89795253139 0.975684940705671 0.936017
1040.57404057773 0.97550557909439 0.93858
1088.91597915317 0.975118287287772 0.9422375
1049.28325745187 0.975500882199534 0.9411275
1046.40875202838 0.975285277283361 0.942054
1046.6646272484 0.974964286345633 0.9431345
1058.32201191216 0.974890820596657 0.9433815
1067.79564942995 0.973915835977075 0.9423895
1087.47207522907 0.973435343205943 0.9453965
1129.51447066075 0.972518536732751 0.9480375
1122.78210789172 0.972671002697515 0.948842
1078.6445681675 0.973031169438569 0.9448055
1069.06114134756 0.973093585121266 0.9414465
1065.63988103679 0.973158095923045 0.9412805
1066.0908442734 0.973779071102585 0.93996
1046.90393081129 0.974740063734023 0.9398935
1081.78414334518 0.974127122737891 0.9403515
1067.46856018677 0.97465480770438 0.9394385
1064.74563436837 0.974781563906604 0.9385745
1060.45184199353 0.974491047555555 0.934607
1105.55697550958 0.97388235095058 0.9388915
1120.33850015448 0.973249526265981 0.9394245
1107.26158173452 0.974056821136408 0.94069
1140.2085313755 0.973573272959837 0.942937
1117.03828568541 0.973144129231086 0.9389095
1119.35989443856 0.973219487412058 0.9393035
1159.62360486851 0.972650471092494 0.9423055
1168.1824229447 0.972667180509056 0.943511
1175.3783952439 0.972391709849271 0.9456185
1184.0528526527 0.97198633160717 0.944789
1192.17850334648 0.970900169980683 0.945962
1179.980483527 0.971648588462222 0.942143
1193.36365715081 0.971591875327798 0.9425475
1182.73124339914 0.971229829834805 0.943184
1252.99623960316 0.969944675528526 0.9442475
1236.63715415588 0.970434385412137 0.943166
1242.14621997217 0.970835350513544 0.9481195
1258.78665057142 0.970351636662686 0.9513435
1233.40247694969 0.970505922547506 0.949278
1233.06651038087 0.970617505860869 0.9495835
1267.69170553536 0.969386003287785 0.9529555
1226.25277871879 0.970417416765552 0.9533825
1236.07984957866 0.970253069799092 0.953142
1217.39084244383 0.970946214694928 0.952958
1224.96430276745 0.971101740270433 0.9545285
1193.03620253611 0.971522090653316 0.952808
1187.74624010518 0.971958583395047 0.9515795
1196.17572212482 0.971641895570519 0.9500085
1187.09845859452 0.971919315453437 0.9519795
1198.84830826065 0.970967257412846 0.9519935
1227.63204480249 0.970537464794362 0.9506805
1191.54513284016 0.971868709765202 0.9512385
1210.93319517443 0.971883853433537 0.9545655
1178.26530383306 0.972007921274756 0.9527825
1165.61344634857 0.972064873411604 0.949148
1177.57937251867 0.972114102067897 0.949104
1145.62147743602 0.972547152261615 0.9496285
1126.76797683375 0.972997509294814 0.9449165
1164.703140658 0.972326267588008 0.950426
1129.73193664053 0.972072775594753 0.945891
1151.24933641259 0.971909736956608 0.947085
1141.98498218773 0.971673683522107 0.948448
1159.27684133983 0.970803888831215 0.949417
1147.83303659771 0.970778282195559 0.9475045
1171.941506446 0.97117885655855 0.9549475
1214.44435411057 0.971176616738985 0.9583165
1234.01776307631 0.97163219723275 0.958779
1253.3061734254 0.971564816091821 0.959149
1268.75706348989 0.971405894986159 0.9580245
1295.05495146861 0.971227552867616 0.9576665
1264.4312236137 0.971537164212113 0.954999
1308.82614012512 0.970653680363484 0.9575255
1306.87877570913 0.971124493333672 0.958006
1304.22525681239 0.971861865454815 0.9581245
1326.99525743163 0.971151923901533 0.958087
1362.73616760956 0.970595697476193 0.960264
1330.9392776944 0.970949173976059 0.9591625
1307.73954867367 0.971466071714881 0.9578755
1281.79221378741 0.97147645624422 0.957752
1290.319033819 0.971539900833076 0.958045
1309.76186221512 0.97172863074899 0.9601545
1262.25626749733 0.972768947192831 0.957693
1274.87475088744 0.972994503168072 0.956429
1276.80968050415 0.973881487739784 0.957517
1279.53316604034 0.973713487954897 0.9582585
1275.75971824288 0.973586015686836 0.9566295
1281.93405853807 0.974055771748157 0.9565215
1266.96437628389 0.974269400180911 0.956579
1250.49278924871 0.974550542747408 0.956478
1265.58742217509 0.974284852890998 0.9560405
1272.35769807697 0.974548527603437 0.95216
1276.04406254581 0.97440016355507 0.9541535
1266.08526053308 0.973699032379929 0.951839
1267.12466195069 0.973568168150572 0.952904
1270.41297713197 0.973522497702514 0.950459
1245.6704593527 0.973789397992997 0.951778
1219.1118062332 0.974295954502013 0.949758
1257.75575689962 0.973653037772717 0.9538635
1224.98217399773 0.974170474288492 0.9493655
1264.64014684717 0.973493233489512 0.952965
1246.67086613394 0.973801081829797 0.951141
1290.18707354397 0.972997673358572 0.9490155
1321.90401746932 0.972688488262916 0.952198
1338.15706112554 0.972605475080365 0.9591045
1329.41453491442 0.973109862124447 0.959075
1369.0070619385 0.972124086644357 0.960058
1375.77659852142 0.971986211257707 0.962094
1370.94710670539 0.971907337287284 0.963937
1357.4527388531 0.972921116697352 0.9642375
1374.96018195432 0.972289673702069 0.963166
1372.31963999255 0.972240733536774 0.9633055
1342.76132509755 0.972871332043385 0.9626245
1320.70566352277 0.973599060208909 0.961409
1329.63428629766 0.973889713663556 0.9601895
1302.50546308306 0.974828974862095 0.9606575
1256.47937952032 0.975448717103014 0.959083
1266.1669644599 0.975097872042823 0.9588805
1271.55042603148 0.975069367220516 0.9564715
1289.47548394299 0.976071974763862 0.956132
1294.48073476463 0.975799832214493 0.9555115
1282.12370438555 0.975877364058359 0.955753
1272.63997982848 0.976182505876803 0.957993
1269.81733681754 0.976297736222188 0.9587215
1238.89659878862 0.976947564906215 0.959811
1249.89300053596 0.977200538447531 0.9592815
1265.84711476456 0.976951755179506 0.961774
1280.70007132396 0.976426544114399 0.9630335
1305.94225776578 0.975903197478938 0.9625175
1294.56686197679 0.97606488030991 0.9623205
1292.95337661582 0.97640186245905 0.9626735
1327.69123625167 0.976119016153621 0.9637165
1338.38066593129 0.975966000337602 0.9647155
1358.21482712671 0.975415916059974 0.9642525
1347.69589310651 0.975972443771999 0.964069
1353.10447237279 0.975491100500157 0.9640665
1365.24373601729 0.975263894600577 0.9632835
1385.48450951047 0.974275495290755 0.9635105
1372.00257421734 0.974559397236514 0.962307
1377.71075304207 0.974584797673253 0.960865
1361.81775675048 0.974958946901029 0.959849
1367.51338427793 0.975828215773281 0.9570785
1390.32536124118 0.975585488604536 0.958335
1409.18314801367 0.974979594100432 0.9578815
1433.05335480934 0.973941428494948 0.9604965
1406.31712873118 0.974671492610512 0.961345
1436.29741194373 0.974073165138425 0.961027
1420.56166921017 0.974838885137261 0.9581065
1450.47319495604 0.973434985236534 0.960835
1439.65974086617 0.973011961782411 0.9582905
1454.75943250163 0.973983201421165 0.955119
1476.87823925154 0.973946373156483 0.9564015
1515.55903689014 0.973540451624505 0.956169
1516.24576346233 0.973434064792927 0.954958
1553.88145974186 0.972555201140963 0.9574885
1528.93567240391 0.973200845167407 0.955601
1510.34921874434 0.973754820596311 0.9523785
1518.8830871228 0.973108619174139 0.951558
1494.66535705193 0.973628785551207 0.950094
1505.60424129705 0.973743456299713 0.946226
1497.36630572412 0.974190619901489 0.9464445
1476.7503360981 0.974637017178481 0.9448775
1507.17597981686 0.974604856185873 0.94825
1519.72273272746 0.974523563963749 0.9439215
1504.73136021823 0.974350614552975 0.9403
1520.40585851771 0.973888199275501 0.9428655
1478.0824252304 0.974917636325842 0.9420535
1488.97588691396 0.974515303785024 0.9414925
1475.16616280751 0.974595194292937 0.9422115
1478.41564704435 0.974434238810622 0.9395465
1447.93383535242 0.974977249268284 0.9347975
1421.36364577826 0.975441134213777 0.932879
1443.84908958726 0.974788222866924 0.9324455
1419.19152098901 0.975497949490232 0.9331345
1409.63986472055 0.975904728229151 0.928282
1386.28766872127 0.975960040719905 0.9278215
1379.41258786903 0.975920254350374 0.925635
1360.32090442352 0.976880743822422 0.921376
1351.06232534161 0.976975066558043 0.923595
1354.14255953467 0.977247932176381 0.924581
1348.81463565867 0.977515782280368 0.9195875
1337.48484390518 0.978246999531026 0.916898
1318.94670834909 0.978526529248097 0.913517
1295.97702873795 0.979531479034269 0.902549
1306.15521467604 0.978831856954739 0.9058085
1319.44298453363 0.978409068724406 0.908014
1344.33705855758 0.978086747993636 0.9086985
1321.67819451953 0.978210113551486 0.904184
1326.24246553406 0.978259975975496 0.907767
1336.16859865502 0.978346902739429 0.9114295
1325.54094581361 0.97852202510599 0.906944
1345.1843729149 0.977669765578828 0.90848
1358.36300094793 0.977957433336928 0.912397
1338.03294249681 0.978569433255622 0.9095975
1382.64017354853 0.977922360454357 0.910629
1345.49337945251 0.978292915417212 0.9119385
1358.67593507003 0.977816679732492 0.910012
1382.03469369549 0.977103484511529 0.91216
1372.99125782167 0.977218221374287 0.91507
1346.13571536009 0.977151592831271 0.9165005
1344.29314723396 0.976899058130709 0.9143915
1318.39950632807 0.97724064959692 0.91545
1281.6328245438 0.977889763580895 0.9170735
1251.89528709072 0.977823296909893 0.91392
1268.39762786178 0.976849330705104 0.9151695
1270.48796953046 0.976821160620146 0.915333
1268.17917846495 0.976886311198692 0.919421
1274.13753615289 0.976573642746879 0.9215865
1289.09658937695 0.976733863300212 0.9223485
1296.74451111224 0.976843819432756 0.928879
1304.42431756244 0.976552566560661 0.928037
1281.64190861239 0.977563582889996 0.92728
1293.60267026427 0.977029637061035 0.9265245
1294.98029547884 0.977032862927735 0.9215775
1306.69122810074 0.976852623094396 0.917893
1297.93937826681 0.976243890001022 0.9173315
1285.6988497473 0.975946305971591 0.9149265
1295.73174990306 0.976492569772142 0.9138075
1273.71936017346 0.976613606901362 0.914451
1278.99642500961 0.97610490224233 0.918266
1277.65049032732 0.976251105406133 0.919055
1320.18467786814 0.975374407220303 0.9237025
1338.69260585164 0.975469091641283 0.923098
1352.62555050699 0.975665846099801 0.925047
1333.59132964183 0.975991068970901 0.9211445
1371.99996778981 0.975259228199653 0.9245775
1384.7402836903 0.974914641949247 0.9255745
1373.07935429427 0.975273694516681 0.9227445
1341.9778506324 0.975762682567971 0.9211985
1295.9272202924 0.976743931720783 0.918834
1342.7729524347 0.975645272112461 0.92046
1328.25198968009 0.976010792496072 0.916109
1338.5638998476 0.975557307216142 0.913848
1355.78372793677 0.974960567547355 0.918357
1372.68704966656 0.974413026704613 0.920169
1406.06745490455 0.973382556955839 0.9175675
1407.12897058613 0.973203028683552 0.920585
1404.46016046045 0.972868062638333 0.9211945
1419.38051875066 0.973004647492566 0.92419
1393.66717811342 0.973731150028985 0.927167
1407.47694910024 0.97347972082457 0.9291275
1385.63427184948 0.973883608829061 0.926913
1351.00283263888 0.974072321200996 0.9256635
1368.97801106823 0.972612719595359 0.928493
1369.84908220306 0.972555451058599 0.929661
1365.73972494332 0.972745161378932 0.930121
1372.35714664722 0.972179967652335 0.9333225
1399.46665957458 0.971486100213597 0.9365145
1392.21824126292 0.971036263622652 0.9381475
1419.04281837481 0.96989837589796 0.94202
1444.42114986554 0.970052049070449 0.9454145
1473.72613108054 0.969662785358095 0.947619
1473.38098038894 0.968627526505324 0.945478
1444.92471196874 0.96983542569366 0.9443245
1456.07703062259 0.969345799532433 0.9453915
1455.98553879498 0.968762985880304 0.9483075
1459.58498471298 0.96898520244589 0.9491575
1470.56393851865 0.968978172613179 0.954915
1498.70599180194 0.966456302710654 0.954062
1495.21477742629 0.966269403530348 0.9564385
1487.92669866244 0.966362649576955 0.954841
1502.76728010748 0.967051700496677 0.9549235
1492.19644864829 0.967392143265599 0.956322
1484.99830422454 0.966967561333306 0.9566445
1438.40617450445 0.967381673925481 0.9525685
1444.19401800132 0.967258887583232 0.953959
1455.52699811473 0.967216972842194 0.952183
1483.72025972211 0.966829581768751 0.9549685
1458.8180396334 0.967710937382004 0.9556995
1446.12321575503 0.96778159017996 0.954525
1437.39694048037 0.967953074336933 0.954305
1413.94463435885 0.96903337440658 0.9546725
1427.79026975203 0.969164322795835 0.956008
1385.9051809639 0.970517927187231 0.9544535
1397.49527955254 0.970266368582267 0.955788
1400.17759565182 0.970673690914038 0.957603
1449.60459065529 0.970209087827967 0.9572245
1445.31911029469 0.970094399718501 0.9567195
1421.84805087993 0.970250767444735 0.955787
1426.23569937413 0.97001583203706 0.956867
1435.40837947032 0.970251761573671 0.956455
1407.23516693013 0.970463632740446 0.954681
1391.65057157305 0.970931977622542 0.9537955
1399.76275103743 0.971269000672903 0.9564285
1404.15385429573 0.97143162618109 0.9569125
1416.42892414177 0.970780861034516 0.958267
1399.2964599429 0.970390861623013 0.9575515
1380.60767879833 0.971051822901538 0.9575465
1407.97324202199 0.970172275717868 0.9612235
1383.16859804253 0.970889083632191 0.959438
1366.63885128922 0.970859134320102 0.959046
1375.35949935987 0.970128026051568 0.95833
1402.76776524055 0.969180160694585 0.960357
1409.99059567763 0.969691999031435 0.961564
1397.92755036072 0.97025002239719 0.959274
1415.09476240571 0.969685763318151 0.9596615
1411.79620775554 0.970217772707611 0.9591015
1454.84184497282 0.969682803945001 0.960686
1457.76092801737 0.969056026769436 0.961774
1429.83715187264 0.970380657789246 0.9602085
1421.22603306274 0.970847474952539 0.958592
1406.88312947771 0.971554963792722 0.9580555
1397.66866930726 0.971479477512915 0.957828
1411.1892270805 0.970071189970081 0.9592695
1411.54056729146 0.970179662167179 0.9599525
1390.75703991296 0.970370734928228 0.958336
1400.83365202702 0.970250128879529 0.9567315
1392.95473934421 0.970734678817015 0.958023
1395.93625160293 0.969189339352013 0.9594465
1385.60146009378 0.970191740893734 0.9576825
1370.97193545614 0.970458123714622 0.956939
1383.74715029484 0.971124821696044 0.9566495
1411.2923601548 0.971139802898693 0.958782
1425.25081484637 0.970654739000605 0.95962
1426.27893276652 0.971107183332688 0.960611
1408.69572315063 0.971681390044961 0.957201
1409.85129039156 0.973187497957747 0.955395
1411.86208121169 0.973203300584088 0.9558665
1415.67723130811 0.972928797227768 0.957055
1411.2331086457 0.973181784791425 0.955911
1426.26373666542 0.972537214566449 0.957884
1419.83758927716 0.973303285444978 0.954477
1428.84961446749 0.972922138996014 0.956876
1386.63117589909 0.973205737861921 0.957468
1377.34939480659 0.972814884674319 0.9574815
1361.33277782393 0.97321854352896 0.9603635
1377.34783293303 0.973871132048154 0.960414
1396.20152741966 0.973142122488711 0.963169
1399.15369620273 0.973675799194578 0.9630515
1417.24887034781 0.973992322533901 0.9639505
1420.0155139932 0.97408691642761 0.9644285
1424.72601101993 0.973818858421289 0.9640125
1434.47135264634 0.973410372021613 0.9657615
1435.5089169744 0.972732249690507 0.966777
1409.18393769764 0.97359388823712 0.9672365
1431.17115269917 0.972736957698769 0.9663465
1464.12236966065 0.972133807267049 0.9671175
1489.76368398418 0.971565947319277 0.9666605
1526.37046598837 0.97127577486524 0.965393
1513.73728703243 0.971601237490901 0.9650405
1535.46226285668 0.971112165418272 0.9660595
1541.93872449289 0.97063002970433 0.964276
1555.89716583973 0.970392636033515 0.966478
1586.87385476015 0.970611132254491 0.965335
1550.54656489976 0.971367857617486 0.962161
1519.97153757714 0.971900892987742 0.961461
1497.60622455702 0.972237789661697 0.961941
1529.87654145398 0.971962718213353 0.963523
1541.1174455022 0.971649262294293 0.9651085
1534.77953914209 0.971681905231321 0.965758
1536.6442260664 0.971612901243385 0.965929
1529.81874933311 0.97203217626687 0.9658575
1536.71659194152 0.972395298886706 0.9666115
1552.3343601971 0.97235168714486 0.967607
1559.77296659063 0.97257745286095 0.966058
1536.07386877176 0.972592490290359 0.9637295
1550.45972839276 0.972036634700824 0.963556
1553.54816430683 0.972088153277798 0.963791
1542.13189182537 0.972064047074209 0.963594
1543.15540869433 0.972592066567007 0.9632875
1525.53930730651 0.972526077809134 0.964373
1503.62125875768 0.972676663003537 0.963498
1509.93112590853 0.972047486447009 0.9655315
1486.25342397902 0.972418988393822 0.9649505
1448.03009265953 0.97324157917858 0.963356
1405.69496115916 0.973607619733657 0.9621395
1398.43745980289 0.973720956380835 0.9629935
1411.28742319365 0.973049865809595 0.9635165
1442.15250032278 0.97217154450223 0.963341
1408.88290515781 0.972892425579346 0.963581
1427.21253169068 0.972338026616395 0.963492
1425.91401221369 0.972786051140622 0.9632485
1417.69661269667 0.972606171419755 0.9646365
1407.45554742203 0.972745050673146 0.963918
1430.05932542778 0.971666454168208 0.9663765
1392.35866416822 0.972373751639808 0.9657055
1422.17848543762 0.972222665299944 0.966331
1472.28863519846 0.971515546045684 0.968177
1476.89946275457 0.971429267850872 0.9674185
1469.36225614115 0.971883992214507 0.965923
1491.31628497043 0.971948013724419 0.9666565
1476.04373784076 0.97237246267982 0.966314
1500.14220916883 0.972016778537481 0.9665865
1504.99114163526 0.972329121849574 0.965877
1485.23574557435 0.972418126253666 0.9648335
1466.15108693586 0.973164324645699 0.964085
1481.18008691906 0.972512809958609 0.9655075
1474.50410901629 0.972531225416351 0.964391
1463.74432912639 0.9726347333933 0.9628395
1451.5735948333 0.972854782221113 0.9639695
1470.02446128464 0.972561440531203 0.96669
1470.89093723819 0.971911958764052 0.9672285
1487.83951341988 0.971732318279586 0.9679705
1493.56802321221 0.970946506386547 0.96875
1490.75496847598 0.971004449709091 0.9699855
1519.72596822053 0.971057441446041 0.96914
1507.28141875098 0.971089817877061 0.9698895
1499.14985687259 0.970633225581253 0.9706305
1485.18189363666 0.97016983720533 0.970275
1469.27856992203 0.970777336893975 0.969069
1476.2145764515 0.97084815717325 0.9690085
1478.39354368691 0.971201799516631 0.968123
1490.65440959994 0.970954620728849 0.9674215
1469.94182036675 0.97119140828942 0.9678635
1491.76202834159 0.971424279813627 0.9684205
1501.55067234867 0.971626672482765 0.96645
1510.17105143316 0.971776299281478 0.966807
1503.86245283474 0.97182858718216 0.965881
1516.76031902605 0.971198425549901 0.9662235
1534.45612946398 0.970708105712161 0.9652665
1552.30048605641 0.970621326712407 0.963978
1511.66773325113 0.970862417137876 0.962221
1542.82247495002 0.971229467255719 0.9644545
1537.20169203218 0.971542431543472 0.9645735
1536.51087492955 0.972113138679385 0.9636085
1522.51374619169 0.972152225555866 0.9627525
1518.11745180875 0.972026526801444 0.960686
1523.93399162924 0.971955614919703 0.962637
1517.0356440437 0.971832947264229 0.9631965
1504.28301413073 0.972202500573164 0.9628295
1520.59617465918 0.972364081415867 0.963467
1499.90193978708 0.972785216387454 0.965104
1460.41959218753 0.973721416095566 0.9643285
1454.75855671781 0.973678465191355 0.965783
1455.91501883676 0.974054955085176 0.9661
1423.86225824598 0.974337918311125 0.963605
1457.67183202098 0.973321355412342 0.9643575
1447.98237869798 0.973778007320443 0.9640085
1474.65439667649 0.973661710809054 0.96175
1470.73692840222 0.974060566151781 0.9627075
1424.2664620826 0.974495241804281 0.961154
1444.74135610721 0.974547218170638 0.9630265
1439.97557000265 0.974505948088419 0.9629035
1432.43687114462 0.974760514003416 0.961949
1449.2047064728 0.97469375790203 0.96336
1459.92405220297 0.974473263074779 0.963013
1463.76582828108 0.974053577940139 0.9628785
1464.63919589073 0.974442179825035 0.9614775
1449.24851023127 0.975657611610601 0.9608485
1458.05494912587 0.975023365911148 0.9621545
1458.88212988071 0.97470590440064 0.960314
1475.39964645424 0.974309093187839 0.962018
1490.05698312359 0.973836447915514 0.9619065
1508.06382884728 0.973468142315669 0.9600175
1489.87687349974 0.974028196560488 0.955455
1510.71034536471 0.973253193386128 0.9577395
1472.83228475101 0.973575686411298 0.957818
1524.62822274608 0.973161889914751 0.9573085
1492.1917907521 0.973836755724196 0.9581345
1505.84429011635 0.973172185354422 0.9585575
1554.36013029944 0.972494794062076 0.9586155
1571.29320063919 0.972353369534097 0.958404
1625.45898440672 0.970949566460807 0.957264
1559.98707121434 0.972583899073623 0.9558165
1523.04082863633 0.973232846832857 0.956292
1476.13035283486 0.974584448660229 0.956244
1491.33002414809 0.974050874366053 0.9571895
1458.89992401499 0.975017771894333 0.956523
1448.56602017129 0.976245089387048 0.954393
1426.21730638863 0.976807648140018 0.9543135
1417.88770352816 0.976961796667816 0.9522925
1394.54293874343 0.977581351926161 0.9505535
1392.31014620143 0.977471643834181 0.9520575
1411.19157702591 0.977340464314522 0.950973
1444.46739377289 0.976577032079217 0.9510575
1461.24051798933 0.976329138875844 0.951415
1485.44655137877 0.975887790282248 0.9502745
1479.78640244373 0.975913692909673 0.9494905
1508.70534442971 0.97489813176349 0.9492605
1472.6457516036 0.975931143955237 0.9435185
1472.35797213694 0.975788808228814 0.9452765
1469.81087084735 0.97545717531904 0.948793
1492.29175264902 0.974447406298774 0.949595
1490.09702150913 0.974447635929836 0.9490785
1487.53313095197 0.974429861292464 0.947788
1501.1358526986 0.974386813054493 0.9506945
1508.44200587675 0.974510365008768 0.951145
1536.20066428866 0.974123349552933 0.952489
1530.47003713891 0.974151640282863 0.95393
1499.8413661291 0.974690679869061 0.9492105
1478.75504926797 0.975331414770039 0.9467925
1459.57239091933 0.975554402036644 0.945594
1471.1791891432 0.974891610906741 0.948396
1448.56570565966 0.974675152747734 0.9467345
1414.80745902842 0.975462557031881 0.9421675
1411.11612679489 0.975432272330525 0.941303
1391.06647894328 0.975874712343009 0.9390125
1394.79852898623 0.975704629305381 0.944283
1382.50027820037 0.976319607163581 0.9443655
1383.47471997038 0.976406899051275 0.940279
1403.65988097227 0.976250899590341 0.9394455
1401.27091992017 0.976374645845937 0.939951
1392.70368719734 0.976428061354868 0.9405465
1368.61504836244 0.977117164165603 0.937735
1408.95509906515 0.976106632234317 0.9426855
1422.83104063711 0.97582714554431 0.9450185
1431.02325457223 0.975590975800851 0.9430345
1458.49222662448 0.975143979120836 0.9427015
1435.59606888316 0.976001463632382 0.946519
1401.43066127407 0.976760190243848 0.9440755
1409.98731214903 0.976091013755743 0.9432955
1439.0821494383 0.97539061261057 0.9475225
1422.5529705825 0.975905978939534 0.944531
1412.39567131834 0.975734975319427 0.947171
1398.00709073795 0.976022946030032 0.9446755
1371.31662347728 0.976378559068175 0.9448655
1362.77379629359 0.975984081501857 0.949695
1330.13519813314 0.976253857133795 0.9493185
1328.95351891484 0.975864145852164 0.95014
1298.30954430486 0.976888273699107 0.94737
1292.12305907074 0.97662773083599 0.950602
1290.29327388049 0.976609135158425 0.9526125
1279.08782845103 0.977105525523839 0.9502795
1264.00328458378 0.977344111799484 0.948012
1245.53152659223 0.977634052027737 0.9464405
1247.09969797169 0.977768364513214 0.9498795
1276.30197748776 0.977056954392354 0.9504185
1283.52575633188 0.977485020538271 0.950003
1337.00757586091 0.97671993703743 0.9518785
1336.09155277635 0.977002326699214 0.949695
1355.25460635415 0.976566296324776 0.9495805
1326.53179896207 0.97686608725906 0.9501445
1358.71971760145 0.976457993625062 0.950815
1322.74392274218 0.977048810843411 0.949487
1342.88776850745 0.976435556958694 0.949183
1341.15539341089 0.976307357700568 0.9486735
1336.45618535732 0.976135131413324 0.9505065
1299.3034787808 0.97683206712218 0.948474
1261.51233663716 0.97748819176323 0.946797
1277.41079039543 0.977153402900971 0.9476255
1266.56149117405 0.977113612610394 0.946308
1278.4013694814 0.976767104303727 0.948516
1316.14790358525 0.976608657075511 0.9508665
1298.10500287523 0.977228689744208 0.9523275
1316.10590712326 0.976687743231694 0.955005
1326.01927060445 0.976132474372805 0.956621
1357.38369938971 0.975369401870241 0.9571805
1343.59766091933 0.975568548689298 0.958728
1383.582585487 0.974524408039522 0.959458
1346.22968743585 0.974035631382268 0.95975
1326.88578379344 0.97383625161854 0.9597515
1299.71744872649 0.974682073504678 0.9589145
1307.55375311354 0.975172013126852 0.958937
1321.85892814236 0.974632281836188 0.9582355
1324.4153360547 0.974508496679352 0.960926
1317.224715411 0.974674567489783 0.9615115
1323.60879942136 0.9749377018744 0.9610455
1331.67898059143 0.974874317745698 0.9623095
1326.41120640582 0.975167086720202 0.961618
1314.1796273618 0.975454236848982 0.961087
1254.89215735039 0.976685085954931 0.9594775
1234.02984311266 0.97783381173108 0.957636
1260.94046414338 0.977284147028203 0.958145
1268.76041342457 0.976935732464778 0.9584485
1263.69609828692 0.977624098476399 0.957826
1250.67885228911 0.978041488977071 0.9568255
1291.34315073037 0.977217774722873 0.955994
1265.88699331924 0.977231797892526 0.9573965
1257.8320886908 0.977710258066658 0.9597455
1266.01579399726 0.976983337817231 0.960339
1268.93753404267 0.977337606120275 0.9609895
1307.99574054645 0.976819698089228 0.9622195
1298.25980869888 0.977258681605538 0.960701
1326.80760667161 0.976097093308599 0.9625395
1342.53343468067 0.975604901681699 0.9629315
1328.79518652364 0.975316485882142 0.9621635
1360.72218611846 0.974298504013005 0.9626585
1339.68130555495 0.9745281462097 0.9606265
1351.73284963286 0.974189820933942 0.961899
1353.18317946273 0.974465321152887 0.962031
1395.17621377119 0.973293808860525 0.9632455
1415.81056302732 0.972968351497172 0.9658245
1440.45448250366 0.972241994212104 0.965017
1424.9206194227 0.972058018237679 0.9635435
1434.74459098858 0.971839026590854 0.9617415
1455.35349118814 0.971210927637961 0.960428
1455.17821047083 0.97055254991554 0.959823
1483.32586729843 0.970832485966229 0.9610965
1510.74281447319 0.970441648237068 0.9606095
1487.24001846987 0.971126826081707 0.962264
1495.7080311029 0.971154203574693 0.965296
1467.27206495204 0.971988054336939 0.9653955
1488.96901216657 0.971457336864111 0.96559
1494.80338944838 0.971331981702513 0.9633795
1474.65494135104 0.971921813969429 0.961687
1520.51219707172 0.970884783570601 0.96084
1510.53419497999 0.971691975648204 0.9647505
1482.72740648118 0.971779732030441 0.965475
1458.38787621657 0.972345175341608 0.965298
1457.96920834929 0.972926336533801 0.966263
1452.84932002652 0.973094224644266 0.96793
1424.25567458624 0.973677208526597 0.968092
1443.84901893528 0.973206788021368 0.9689965
1467.14416077182 0.972919113730356 0.9695515
1477.72991664439 0.972574276311172 0.970134
1510.4353954361 0.972070834937158 0.9731265
1546.24659290476 0.971242468762471 0.9735705
1509.34409397851 0.971873598436109 0.972548
1508.85746678635 0.971669374923739 0.971088
1490.81731692178 0.972349621205226 0.9709365
1501.51981606615 0.972038291583642 0.972558
1458.25061567074 0.9726224290981 0.97154
1496.96055160998 0.971855848432808 0.970926
1496.17693886843 0.971637215455113 0.9699645
1506.17466869229 0.971521227229773 0.9700295
1465.55334205326 0.972809488984588 0.9683675
1485.05822333472 0.972286446399301 0.969252
1453.5192693594 0.973071524412297 0.9687875
1455.6510005277 0.973229878603945 0.9689645
1442.66423638819 0.9733716343751 0.965865
1458.15856503885 0.972694211455681 0.9670295
1435.58694550093 0.972976841722794 0.9654295
1470.41924115023 0.973177926918683 0.9681765
1488.1030971418 0.972484673197804 0.968921
1483.6127078856 0.972879308004966 0.9690035
1455.05954458756 0.972959918069182 0.968234
1435.21837867958 0.973209728790113 0.9682485
1430.11993378756 0.973287553722395 0.968457
1423.22104730185 0.974024662198806 0.968686
1442.2087963444 0.973989213082558 0.969005
1436.73675583319 0.97422353368971 0.970675
1461.00551870654 0.973751257748706 0.9701825
1453.66666776109 0.97352433853299 0.969061
1433.70741380187 0.973817306265946 0.9672965
1450.09161295025 0.973258701201264 0.967156
1452.80492268186 0.973516631034499 0.9682305
1401.71758846045 0.975054496478793 0.9663035
1430.84938763409 0.974208425889931 0.9663
1433.28525294896 0.974028505627428 0.9650465
1418.0321469708 0.974387537888793 0.962791
1408.41502057611 0.97448340922321 0.9611355
1408.31851629165 0.974992741422993 0.96016
1443.09265733769 0.974092658245342 0.96107
1437.28394487573 0.974226710048953 0.959951
1423.93372130041 0.97472906822568 0.9570005
1409.32704621453 0.974868025972418 0.9566725
1430.96260638242 0.974360359413509 0.9560385
1393.02441452063 0.975244448002951 0.9528715
1436.86741365395 0.974119850051541 0.9533965
1452.73010768285 0.973684817156182 0.9530415
1482.12059590387 0.97377069491275 0.9525885
1457.59487543448 0.974630977021318 0.953489
1440.77043938324 0.974640688571185 0.9516985
1410.93541791954 0.975548969070446 0.9496665
1419.25315459635 0.975094331528388 0.950216
1441.73610223937 0.974641805612319 0.949767
1468.07803521514 0.973948422679237 0.9499325
1459.88450687777 0.97441480215228 0.950196
1486.80955442494 0.973458616763864 0.9520835
1513.74970548822 0.973071101334869 0.952403
1520.38660633354 0.97268856209112 0.9496955
1603.11180164507 0.97068630045233 0.9554235
1631.0828863554 0.970535444163966 0.9544495
1594.69090491704 0.971064081297312 0.9538495
1560.80663241424 0.972292107437876 0.9535095
1546.11547971884 0.972553808836441 0.956291
1527.4662842268 0.973237098465216 0.9575115
1499.18526427968 0.973376854438288 0.957115
1469.80859219202 0.97383230128461 0.955886
1470.34859003713 0.974020906385879 0.9530935
1468.37506797979 0.974500285948081 0.950943
1460.2878067066 0.974841561645873 0.951579
1486.10428162951 0.974234993453101 0.950534
1516.7214291274 0.973501537990697 0.950794
1468.64113034988 0.975037243765203 0.9483645
1468.57597702202 0.974810703173803 0.9447105
1457.50634639239 0.974720452120509 0.944847
1483.10431147786 0.974385436678413 0.9461355
1460.62929408125 0.974837205772011 0.945595
1457.87955149361 0.974777492910923 0.9454575
1497.86791679925 0.973990260893565 0.946618
1554.16953976673 0.97288837417607 0.9465175
1501.49621620615 0.974172970319647 0.9494535
1468.79177033519 0.974816279133509 0.94683
1480.16471447406 0.974353543134708 0.9480895
1491.8015409699 0.973779341941956 0.948752
1537.88605690149 0.973484853640338 0.949336
1516.31288865536 0.974005548767396 0.946714
1491.01469780876 0.974194127216691 0.944269
1466.18489531952 0.974055978930779 0.9443525
1439.32473286386 0.974881985458678 0.942158
1386.32282600248 0.975838219898059 0.941475
1405.126293602 0.974802659041762 0.9447915
1421.7657339831 0.975325289222632 0.9455235
1393.40724896627 0.97590605409325 0.9408015
1383.50550011488 0.975537955728643 0.943383
1372.34448479095 0.975406346051468 0.9457425
1383.31561097448 0.976086852092397 0.9419265
1390.24957713187 0.975923341202742 0.9418125
1408.8379681492 0.975870456474532 0.9420825
1461.53729000463 0.974813827815978 0.944547
1481.05552678957 0.974812205930702 0.945013
1473.91363067722 0.975175122724412 0.940628
1482.24470309603 0.974912146943191 0.9415
1492.44251300068 0.974473528464803 0.945681
1480.96923987656 0.97510192425035 0.9457105
1478.49071066298 0.97468731234186 0.94698
1481.18795844047 0.97434277083096 0.9463835
1511.53211750214 0.974086840024467 0.948173
1504.25128725316 0.973720011215607 0.9487265
1502.13170674359 0.97359662249695 0.94955
1523.2511099566 0.973495694314041 0.952554
1481.46179998914 0.974354829914913 0.953166
1479.19964001801 0.974329659731815 0.955143
1454.38910862839 0.974810266991294 0.9549185
1439.73343511844 0.974930926152677 0.954343
1431.59162034337 0.975289524775623 0.9506375
1406.03358318577 0.976152815840191 0.9509735
1419.38076689566 0.975473765922362 0.9509325
1406.46553685027 0.975507976187654 0.9504155
1427.19062883388 0.975140411578478 0.949796
1396.33193137744 0.975818540001095 0.9478685
1415.49271520036 0.97532388547505 0.9452035
1406.70199067796 0.975166855413848 0.9431075
1398.3567936225 0.97517962525052 0.9459505
1380.48767186911 0.975673139378398 0.9469035
1419.90658984137 0.974337856800578 0.9455415
1372.31433155619 0.975110491314245 0.9437205
1359.6875992079 0.975539905331557 0.9442415
1366.00583908985 0.975082731384625 0.9459225
1371.68424899455 0.975318284912913 0.9456135
1360.74563425794 0.975378400032032 0.9462155
1340.80279855086 0.975645560496871 0.946111
1393.07584815129 0.974384332463822 0.9457905
1409.47887684851 0.974571258023175 0.9479795
1352.35574703108 0.975924687954347 0.9416905
1334.01941713429 0.976050262849049 0.94119
1346.36438961882 0.975213701131301 0.9402805
1311.80906896816 0.976041046811449 0.9408935
1315.94355532263 0.976228346299507 0.9378155
1319.41883771515 0.976027875513138 0.9333155
1326.91691354697 0.975642165144576 0.9357375
1320.74132684471 0.975719056706568 0.937714
1320.56081482055 0.975699632606892 0.937576
1314.23281879144 0.975366403353175 0.941511
1356.65369699129 0.975269884242672 0.9459445
1376.540886615 0.975196617182286 0.946059
1328.09690111139 0.97639788617314 0.943161
1338.51192015926 0.975842078955502 0.943108
1365.38406523554 0.975743882059941 0.9471825
1359.76005580598 0.976092269366177 0.944618
1385.81152250765 0.97583944413726 0.9456555
1364.73063632405 0.975929535254949 0.945685
1353.69273964821 0.97583897937882 0.947794
1327.83474556028 0.976388535923578 0.943753
1350.32903387281 0.975342453633736 0.9472565
1352.27182895386 0.974379626545737 0.9499405
1364.58501894051 0.97555866914041 0.949315
1399.54606392115 0.97450719722955 0.950238
1356.10985884683 0.975783240642927 0.9478695
1351.78662430462 0.975340752078125 0.948792
1328.02366144711 0.975961922911218 0.9478055
1323.1105102518 0.976247040748579 0.94743
1333.47023628728 0.976434404088669 0.945156
1358.19445139725 0.975993562390904 0.947257
1365.23028141144 0.976145876379996 0.944915
1349.03417710002 0.976398005433969 0.941354
1378.72138079564 0.97609554055592 0.942859
1385.53798804634 0.975803421293254 0.9438755
1383.64812298546 0.975768548802559 0.9437705
1398.40737527398 0.975526952358453 0.9428465
1440.85084960662 0.974447396446049 0.9443535
1443.8137637693 0.974648285384171 0.941831
1450.04744051108 0.973936792517222 0.9423815
1470.32987496577 0.973338460477867 0.9398345
1463.52938693707 0.973116211608372 0.941326
1480.29309672537 0.973191228389492 0.9437055
1476.45890539741 0.973062792498414 0.9397095
1463.08799343234 0.973302147166716 0.941061
1470.62845588579 0.972789131219454 0.947209
1495.0357161866 0.972333952256257 0.9492885
1536.25302262735 0.97140307469807 0.953553
1494.42716376817 0.972113196160481 0.9527755
1549.38942868629 0.970085124130201 0.95029
1513.15415139108 0.969878115068548 0.9478585
1495.9173075486 0.970995848606047 0.945773
1489.29493523544 0.971184269549713 0.945807
1446.99331597077 0.972438888718691 0.9453035
1490.89694193515 0.971992045955564 0.9476835
1512.46588707084 0.971145694110917 0.950096
1489.9126434377 0.972433484162324 0.9475535
1495.59804332535 0.972004209020823 0.943709
1453.43156588067 0.972666530853255 0.941319
1439.9966982416 0.973388384267193 0.939941
1444.81203578206 0.973065910566942 0.9389305
1475.37145133227 0.972258504197671 0.9381455
1456.35976507902 0.972830011562024 0.9389375
1433.09540887077 0.973463121072275 0.9357165
1414.29013453079 0.973954361451425 0.933198
1410.1678553515 0.974201632301533 0.933547
1372.61581373598 0.974659997393245 0.9319045
1358.45395105594 0.974321563416627 0.9343295
1395.57778857375 0.972940527305447 0.938418
1399.81969420222 0.972975962818762 0.935107
1406.34552829772 0.973011230770585 0.9354425
1415.22275015433 0.973064296412419 0.93429
1448.81890543572 0.972788798261723 0.936121
1405.93384417376 0.973827148134198 0.935834
1407.07106179916 0.97388872277959 0.937606
1396.91035159255 0.974089472023681 0.9388455
1371.51810032441 0.974013416483536 0.9356595
1393.38609672121 0.973925353988636 0.932829
1394.94451926762 0.973312658110801 0.937307
1380.74853449939 0.974006186201363 0.9318385
1428.4265583017 0.973246341180799 0.938866
1422.07264074916 0.973367040651017 0.937822
1369.43269275029 0.973738474907057 0.9345815
1401.96097841799 0.973391654443253 0.940778
1412.20823558957 0.973337981104965 0.9379885
1372.94296026088 0.973981243341089 0.939719
1361.0093765433 0.974621121725001 0.9404615
1354.82322620437 0.974280851366562 0.940586
1375.66831168291 0.974234826117682 0.945089
1430.44823305312 0.973807620079741 0.948832
1361.28497030209 0.975780877961389 0.9475305
1365.37423647645 0.975824636674432 0.9465495
1330.24813845183 0.976146995587292 0.9413635
1338.66208206759 0.975941800619211 0.944812
1318.18676130814 0.976173418639705 0.9413485
1339.791795059 0.975924096557757 0.9439365
1338.79036419781 0.976337417048065 0.942944
1379.13228286288 0.976217949993787 0.943403
1418.08384477655 0.975451002187292 0.9434915
1368.17526687608 0.976405994407562 0.941652
1375.06470221692 0.976003602415154 0.9414675
1392.32511318233 0.975882993515268 0.94147
1387.8173157032 0.97618578499114 0.941953
1378.09411936122 0.976280312377532 0.9417645
1375.24175820396 0.976349485067538 0.942133
1360.32218045017 0.976842537177297 0.9425595
1353.81397403143 0.977019214780178 0.942958
1362.56833429815 0.976799535615709 0.941566
1387.10671510788 0.976363308310748 0.9435255
1403.84965591177 0.975943295279299 0.942707
1399.27977968178 0.976270758586621 0.9444105
1402.51758491062 0.976107392874082 0.94543
1397.28697151465 0.976292762494936 0.944468
1418.79739449606 0.976410659652251 0.9469165
1437.10403184385 0.975920826543529 0.9494815
1430.3949590312 0.976251230352755 0.9459725
1451.90317154655 0.975583382187263 0.9479595
1408.5994518895 0.976199518672792 0.949831
1395.67531427511 0.976572055788092 0.947747
1401.46509343488 0.975742881479536 0.9492085
1408.09277886669 0.975273204034797 0.949832
1404.95155205906 0.975850487267968 0.946598
1376.48090655995 0.976184024499221 0.945112
1426.13787867065 0.975390638401167 0.946924
1441.72868326576 0.974727229341727 0.945274
1442.46115801688 0.974474505187073 0.9418305
1453.62061740583 0.974403848466589 0.940089
1458.56284449323 0.974424236039056 0.939804
1445.0276685538 0.974710396678168 0.942953
1421.42712829458 0.975124525548321 0.944519
1416.44728735832 0.975599108234453 0.94203
1379.84531975752 0.976382947289086 0.9428895
1384.79504712061 0.976265260020558 0.9404985
1406.95758903841 0.975300661821811 0.941264
1381.98995461531 0.975813988342266 0.944039
1380.62393403743 0.975185795026978 0.944284
1382.86610277437 0.97494681211095 0.9439525
1399.01613332442 0.974228302078801 0.941352
1432.63979767615 0.972818650351203 0.946365
1449.85803369059 0.971918032426981 0.9467565
1459.92811721927 0.97208323031507 0.9483455
1465.91384543486 0.972787633881031 0.9459515
1463.01042205083 0.972641504862513 0.9469295
1479.18075808832 0.972287789829485 0.9477805
1524.64835168186 0.97119782874818 0.9529865
1547.3193077116 0.97088554863418 0.954509
1520.9890637347 0.97155887274411 0.9529605
1536.51210931464 0.972035842995235 0.9555025
1508.53381436458 0.972242379915195 0.9564845
1494.9176408965 0.972602194354238 0.957767
1520.34583389849 0.972206596321202 0.958736
1448.57806548419 0.974004073428161 0.955886
1394.93092615232 0.974688751380973 0.9535225
1398.70371815221 0.974360181845739 0.956469
1400.50624921946 0.973990179270909 0.9560255
1370.52927229094 0.974435343668962 0.9519925
1386.06332884467 0.973464728017561 0.951804
1410.19538806111 0.972681077789687 0.9549375
1399.06094238669 0.97289487374367 0.9555645
1409.23617045792 0.972241374079439 0.9569135
1410.79859635328 0.972444569858612 0.9546365
1391.54316920752 0.973726602585871 0.9554285
1398.07318432079 0.972497301821604 0.959055
1371.64980458491 0.973322688832551 0.956963
1392.25440141748 0.973238392867972 0.9588455
1366.29838948393 0.973377516969449 0.958077
1387.72184668686 0.972816824978678 0.9588055
1369.97365306313 0.972781617638981 0.9565595
1379.13500680732 0.972371535334885 0.953459
1393.58289427088 0.971344139487892 0.9546455
1414.32583860625 0.971273218364294 0.9562
1423.53758583801 0.970373646060388 0.9559295
1420.29189375515 0.970473194139669 0.9555295
1438.47982709734 0.970959871928367 0.9543085
1430.17242649422 0.971373546636073 0.9585805
1458.22305055631 0.970909535244862 0.9610195
1430.85065260505 0.971822099646068 0.9602025
1399.86415269738 0.972669527965962 0.9621935
1383.93909146573 0.973313069411677 0.963343
1415.57327564889 0.973288748535891 0.963527
1410.79136269358 0.973858678446528 0.9631375
1419.05501556519 0.973564101136882 0.963028
1443.65072977923 0.972893190588812 0.962538
1471.10925485169 0.972649950512837 0.96463
1433.58242781131 0.973708021827788 0.964361
1407.88179141019 0.973900361299764 0.9635655
1414.50372039905 0.974093330419122 0.964736
1410.98663225232 0.97399705877169 0.966509
1408.83997171697 0.973779656646207 0.9657325
1392.19408682234 0.973385983531202 0.967846
1370.40655005264 0.973705207925552 0.968154
1330.9721331981 0.973838140049944 0.967906
1371.92311839277 0.973341938984359 0.965618
1355.91251801814 0.97323067364061 0.9652515
1358.84683795083 0.973605478981691 0.965078
1368.26682276693 0.973655943905209 0.9642355
1371.48457689753 0.973962448591622 0.963771
1383.97970626696 0.973704473962521 0.9636665
1374.41011261351 0.974151232996366 0.9615965
1373.11084378443 0.973978787385297 0.962996
1391.96921981571 0.974364786285384 0.963018
1367.74496355963 0.975224879131114 0.962085
1424.71113486916 0.97328859460786 0.9629605
1417.15276434614 0.97328477830255 0.961627
1427.84602467216 0.973047482123071 0.96348
1394.94676291364 0.97387969691957 0.9621425
1427.48692115697 0.972696258994246 0.9623535
1446.59088576345 0.971848153383676 0.9634615
1445.10162801471 0.97102702745911 0.9647825
1431.49051761493 0.970927048501072 0.964385
1463.92464795748 0.971755419983393 0.9634185
1475.49326259955 0.971424835393132 0.9638005
1480.46463156018 0.972116470968698 0.966103
1470.76242099364 0.973183133597976 0.962813
1455.61130571606 0.973708325918745 0.9632985
1407.58351531381 0.97417143282513 0.9627095
1431.87549512707 0.973012578946468 0.965552
1414.58658270076 0.973545306666683 0.966099
1448.20568919609 0.973006322123756 0.9649545
1469.78631407313 0.972758198855387 0.963363
1440.14812140452 0.972069996907377 0.963494
1409.18613813353 0.972949696696126 0.9623345
1428.24623559463 0.973197778833917 0.9637525
1456.0530249752 0.972476923464293 0.9621765
1440.48268870946 0.972711294603931 0.9618105
1411.96328349151 0.973965742444691 0.9602885
1449.70945678999 0.972982298144108 0.9603625
1452.15244594235 0.972568414991551 0.960943
1479.27927355102 0.972572919545028 0.9593135
1443.09854841994 0.97385572309435 0.959431
1431.66023776606 0.974751610257941 0.959411
1438.92692499435 0.973956765832108 0.960807
1488.15163025182 0.973144336169245 0.962335
1452.00613829363 0.973948410269898 0.962393
1473.32798998867 0.973891761112305 0.963454
1448.67102363873 0.974009753785123 0.963091
1433.17036474245 0.974551764303543 0.962616
1397.72550730336 0.975654013321472 0.9616025
1355.56333591217 0.976378913798881 0.959053
1346.52754713076 0.975883723817743 0.960499
1326.94979122535 0.976680732704518 0.960628
1345.41885065687 0.976699852285762 0.9595345
1347.41470395981 0.976387737117934 0.9603955
1363.04772107803 0.975884235613128 0.961234
1357.33900258918 0.976307444609164 0.95933
1363.10656217587 0.976219037373747 0.9592525
1392.91687174047 0.975532021437054 0.9595465
1417.12994033496 0.975431189606675 0.9595325
1415.78930925074 0.975385714317297 0.959661
1432.37357851112 0.975020488469651 0.9598625
1451.90954489225 0.973758661106191 0.9607285
1454.43905610352 0.974616385132701 0.960366
1496.76447451277 0.973639297277878 0.963002
1491.20188973836 0.973645883819235 0.9644335
1471.07582425133 0.974013286078531 0.9654765
1442.22026118122 0.974229137022191 0.9651255
1451.00385797231 0.973813571131049 0.9673105
1412.43945813856 0.975407910755937 0.964775
1423.55027085503 0.974706739243047 0.9657065
1446.32951073598 0.974159378365613 0.9659865
1435.08326268509 0.973813738189884 0.966761
1460.77635068401 0.972799455432857 0.9666535
1442.41873642148 0.97347301631694 0.964963
1402.70991516282 0.974042858727149 0.965812
1361.29013117326 0.974832565911776 0.964303
1340.84989202828 0.974952672365385 0.963466
1350.08019551991 0.976108953442477 0.9642975
1333.82842268996 0.975929743208367 0.9632415
1325.38621482298 0.975991381986286 0.964675
1348.79271555796 0.975533444407103 0.9647485
1331.22016823367 0.975218832903035 0.9633105
1344.82708485385 0.97443969426829 0.962846
1351.9272769648 0.973473014062064 0.964105
1363.12177339549 0.973427719993185 0.9636175
1363.16220890071 0.974164058878128 0.9619925
1349.41715005514 0.974080763463107 0.960882
1315.68749076231 0.974691718198168 0.9597065
1317.8604078499 0.974290232525292 0.962159
1308.71176596035 0.974577724560459 0.9623325
1347.50703639757 0.974364604550322 0.964806
1327.04662818823 0.975098977681104 0.9644365
1302.81363297496 0.975409212048793 0.96393
1325.44907957433 0.975422801425814 0.9652315
1307.6015774367 0.975767484358087 0.963371
1282.06285212011 0.976385582218626 0.9614375
1296.65962054979 0.975897233294313 0.9615315
1303.53473546747 0.975831121574955 0.961504
1304.56961205255 0.97634368162678 0.9616545
1278.37308442634 0.976722313525883 0.9627215
1265.34627033124 0.976632827088707 0.9639635
1327.80140221259 0.976091388587594 0.9661145
1335.24603293018 0.975322659407241 0.964322
1346.60019456562 0.975695054297593 0.9630165
1342.23282730475 0.975867094736792 0.964658
1348.7956691631 0.975360602545506 0.9662915
1353.27213471184 0.975021055048389 0.9651685
1370.52772768295 0.974250912617203 0.9662085
1362.50559748798 0.974207776685092 0.965667
1384.84884800879 0.974861561021007 0.9668035
1386.36581721594 0.974549580935338 0.9661865
1372.52489056507 0.974792410732218 0.964514
1399.57580875082 0.974109714807533 0.9644095
1392.19495409282 0.973517696285218 0.9612835
1400.39695196248 0.974421923183074 0.9607325
1375.47186413566 0.975018917182988 0.9594685
1337.12354044706 0.975270424083234 0.9577405
1348.8321654801 0.975729826710825 0.9560935
1366.06974753458 0.97576842720845 0.955143
1376.71039110626 0.975530051770348 0.9576065
1332.58488410638 0.976153996700467 0.955909
1335.106902437 0.976629294905282 0.956389
1303.04649902829 0.977457061231729 0.955561
1291.59299833909 0.97750810424873 0.955469
1298.57359659317 0.977584244730167 0.955837
1292.06513979366 0.97697990742655 0.955732
1289.82081543434 0.976235940845756 0.9565915
1282.03152420345 0.976185285279225 0.956795
1298.17712446581 0.976653928841562 0.958602
1317.38212795491 0.97674723369648 0.9570665
1339.94954222774 0.976147751069765 0.9567625
1360.46522987179 0.97577798378672 0.9563295
1390.05842642588 0.975362419698874 0.9570815
1429.03038220233 0.975404626943713 0.9590785
1394.52434282329 0.975687181028126 0.95991
1419.29638630302 0.97530520708632 0.961675
1381.89001560724 0.975998755416916 0.96069
1386.03989644026 0.976583220848439 0.9602185
1381.73334352768 0.976676182709716 0.961343
1433.40542355837 0.975228384717817 0.9641435
1446.8536367686 0.974848091165486 0.964687
1473.65421305445 0.974127956891484 0.9656395
1486.38899545019 0.973446093403926 0.964748
1492.05207423233 0.972894687940103 0.9663605
1479.44525705304 0.97269763932909 0.968519
1463.67829216144 0.973438582780191 0.967832
1467.21628995443 0.973336110935597 0.9697715
1444.11588727585 0.974184955368143 0.970842
1427.76482175744 0.974585363286662 0.971423
1460.00057137582 0.974250636078635 0.9706775
1528.60616509328 0.972744480247794 0.9708165
1500.83633099203 0.973072134574113 0.9703765
1474.43081064768 0.973498249801719 0.9693995
1462.34003836325 0.973568012957931 0.969857
1473.80872067108 0.973473913325332 0.969958
1464.80151160957 0.973999423635105 0.9690805
1454.60574347564 0.973623566671168 0.9692175
1392.694186104 0.975064501737301 0.966426
1369.77760796964 0.975733693428882 0.965741
1360.81333643663 0.975797537612044 0.9676395
1362.03918470941 0.976546427228086 0.969947
1340.50541459039 0.977096530921554 0.969775
1333.32140556793 0.976912881635623 0.9701045
1351.52969326524 0.976893301022829 0.971074
1359.25552514188 0.976814058448508 0.971997
1361.37313526189 0.976731650482231 0.97333
1372.62739089796 0.976084415369425 0.9732295
1381.08982340826 0.976652387554508 0.97261
1372.09841724117 0.976818557860899 0.972597
1363.12205989069 0.976911217064213 0.9715495
1387.41848850154 0.975794595606557 0.972639
1386.52590796789 0.976323711476869 0.971688
1384.83172180144 0.976978305422018 0.9704365
1379.95506444056 0.976870948183626 0.9702435
1376.15268800375 0.977001577170742 0.9711015
1342.99018921507 0.977776396939991 0.970178
1336.10761825675 0.977631628347522 0.969281
1328.68723351607 0.977429582160202 0.969062
1359.37303952283 0.976014267584955 0.970224
1322.53754772345 0.976690103885745 0.96882
1306.27613081835 0.977031949520505 0.968471
1317.77284761544 0.976873335281635 0.9691315
1286.08537523496 0.977278854294879 0.968342
1270.94094898226 0.976968147117728 0.968521
1283.70506326764 0.9776640193027 0.969898
1338.6910917343 0.975920408906517 0.970083
1323.30871375555 0.976101676424659 0.969071
1336.98730746544 0.975327544899326 0.9679845
1326.23211439001 0.976134097610538 0.967783
1345.30153444349 0.975912321797668 0.9683055
1332.34676873246 0.976271143937225 0.9672125
1302.06253672997 0.97707279701361 0.967714
1325.3868277572 0.976029963254185 0.9675485
1349.72270632841 0.975715519379747 0.967325
1350.99701706662 0.975880620317475 0.967021
1377.9478388871 0.9757171537924 0.969697
1380.30742260339 0.975076469403503 0.9711695
1333.44847517527 0.976402836686891 0.970979
1344.0563074908 0.97613436626643 0.9701275
1366.83796625003 0.975305328678263 0.96959
1397.35857423088 0.974806295670074 0.96836
1393.00343459558 0.974719625126214 0.9692135
1366.61123829133 0.975297744460025 0.966663
1347.87893943475 0.974891552384838 0.9674175
1293.6302228553 0.975788022142219 0.965834
1271.83638151392 0.976647930276126 0.963513
1260.42919813092 0.97691901935233 0.9626005
1271.04934261907 0.977245733920491 0.960306
1286.76496902802 0.977078535927547 0.9598035
1294.34707890739 0.976536267910544 0.9610925
1275.46808900654 0.976851314375953 0.9606385
1265.64320794869 0.976832811754141 0.9610445
1261.61305543693 0.976894971786556 0.960907
1222.91360826374 0.976861530474976 0.958473
1207.83074175626 0.977488111680296 0.957363
1211.31205752201 0.977090139476472 0.956737
1218.71719071945 0.976198102103018 0.9556545
1255.7779736237 0.975084426799984 0.954944
1255.62121571698 0.975680953190598 0.954227
1307.97556110618 0.974781030904734 0.956231
1293.42144305777 0.975214150907854 0.957755
1279.81972382535 0.975486110779246 0.9585945
1295.68435793658 0.974463589431378 0.9584065
1332.65357188449 0.974179457278656 0.9582485
1361.23760825385 0.97385224988121 0.958626
1365.07953549292 0.974434459372374 0.959645
1363.00636986944 0.974541928151971 0.9614315
1335.48241169425 0.974971559397478 0.961915
1324.50274612977 0.975298275662499 0.9619795
1357.92635070539 0.974110789718104 0.963645
1337.08451131613 0.97436259953776 0.963475
1355.88723106915 0.973410237702428 0.9657165
1382.56850862154 0.972255316906051 0.966584
1363.59687978738 0.972639352278546 0.9655715
1374.87600633362 0.973036535126924 0.9667465
1376.6795181217 0.973565099781575 0.966608
1377.85012174485 0.973845325532635 0.9687165
1366.28358424945 0.974606145098595 0.968221
1383.70724754531 0.974272782919033 0.970055
1380.76970647358 0.974452281419619 0.9682425
1382.2984728275 0.974326824710651 0.9680655
1362.08629017132 0.974911294244396 0.966067
1343.09298460416 0.975411276747444 0.9690815
1336.88850790071 0.975748289676442 0.9684595
1367.58979430073 0.975239169594406 0.970195
1338.02501222388 0.976262235372524 0.9702495
1339.08280964009 0.976182927709678 0.9721265
1326.05385176932 0.975803113978032 0.97151
1343.4436683028 0.975595978653702 0.9717155
1358.85105692579 0.975190670610313 0.972238
1344.8541156515 0.975559654033966 0.97196
1345.93002236028 0.975936115831072 0.972277
1350.10704253068 0.975888090742574 0.9714865
1376.34630945728 0.975624764295416 0.970865
1348.48679375194 0.975640679002457 0.971512
1331.41107312589 0.975765824712983 0.970754
1333.86546424207 0.975995862851206 0.969055
1347.2751062814 0.97600425061686 0.9693605
1389.65291457876 0.975501598598136 0.9692005
1396.49841904893 0.97431684419368 0.972051
1355.3275479406 0.97578381230317 0.970533
1379.08987854565 0.974939103890379 0.969547
1337.79224383193 0.975385447954959 0.970081
1342.20139081518 0.975603133464328 0.969685
1359.58639122041 0.97531071337043 0.9706285
1349.98128339317 0.975381738340132 0.9705725
1330.51489156875 0.976395299421199 0.9694245
1350.72485583223 0.976065999897343 0.968533
1363.64043283588 0.976162205120834 0.968265
1355.29299338451 0.975897703905464 0.9684325
1335.82270483165 0.975782825904605 0.968368
1361.67783541062 0.975474736640255 0.9677595
1351.65416182807 0.976078237792941 0.9681825
1360.35024400018 0.975634082561236 0.968509
1348.8591830328 0.974997362172325 0.968296
1342.15501112195 0.975420167817609 0.966654
1343.52909317125 0.975904231900982 0.968484
1345.7743667105 0.975716973112701 0.968787
1365.81308889363 0.975622742691541 0.968355
1432.05338564071 0.974101178032442 0.970628
1437.70061629728 0.974023116604949 0.970261
1441.21158675507 0.973431493668784 0.9706195
1429.16063328036 0.973930623497513 0.970822
1457.86864243147 0.973093049358237 0.969977
1452.88426795295 0.972987999977488 0.970302
1426.71026839971 0.972837895138162 0.9705095
1412.33148545314 0.97372869973744 0.9681755
1383.63381459326 0.974037292480398 0.9670845
1396.41260475784 0.973800238222342 0.9675615
1371.67243832751 0.974056550516734 0.96467
1403.40805524062 0.97349652286478 0.964746
1456.95084024842 0.971779459005583 0.9684805
1458.92866813393 0.97127889225188 0.9685375
1488.11537279341 0.971332691086216 0.968979
1464.40421126536 0.97206804088391 0.967995
1499.64524303583 0.971592922803435 0.9693305
1565.45077900831 0.97083443338626 0.969557
1529.28898258252 0.971685006833604 0.968328
1549.24179716684 0.971499251789211 0.9692855
1576.69012575014 0.97089306688979 0.9694835
1578.00948700748 0.970366868228372 0.9696005
1601.52574810923 0.969594603466538 0.9703795
1595.64420730624 0.969515668250295 0.970784
1533.9930326658 0.969931955274622 0.970085
1510.29609281 0.971389394629903 0.967868
1507.61031963694 0.970797577500816 0.9686945
1548.26639839239 0.969712617800962 0.9698975
1583.58473083053 0.967970704184299 0.9727595
1578.16943663389 0.968869989166805 0.971254
1583.71313965639 0.969113860289027 0.9713265
1609.95047924004 0.968958158208432 0.972087
1584.50066376039 0.969798783929562 0.9717495
1590.06558602916 0.969503409867847 0.9726295
1612.57265229347 0.969015517368941 0.971763
1674.82925643268 0.967541054872095 0.9728685
1668.76911251148 0.967894874824186 0.973188
1680.84515175103 0.967424740073765 0.9736935
1667.01035059993 0.96806258325762 0.9712155
1690.35865705325 0.9678597314483 0.9706555
1712.61581175854 0.968009145715853 0.970245
1672.71107716047 0.96904711469635 0.969832
1736.75592114535 0.967795658258196 0.971599
1703.53949297791 0.968436783641543 0.9690025
1708.68999111736 0.968667480434268 0.9693525
1697.5127034928 0.969016065315133 0.9684945
1740.27788927243 0.967663946667595 0.968877
1710.92507967858 0.968387460731431 0.96592
1705.49345164251 0.968861871174922 0.966917
1730.62792563449 0.968249870144026 0.967074
1713.60608603246 0.967990939865502 0.966921
1651.4572117478 0.969466634656663 0.9649195
1627.27299747638 0.970723020762964 0.9658265
1623.95815759161 0.970706882247755 0.9665345
1656.44945494582 0.97015852195744 0.9682285
1648.80383686513 0.97035097177069 0.9691525
1592.02205159557 0.97120758699951 0.9657055
1580.18111838174 0.971742650501764 0.96524
1584.6716850461 0.970947560288745 0.965629
1554.23368265637 0.971116267228874 0.963893
1598.15727666736 0.970463770788454 0.966973
1599.7588633293 0.970700513034776 0.964308
1599.68176407052 0.970634181213142 0.9640885
1555.92475713168 0.971833622826186 0.9640845
1539.79397877231 0.971997714932863 0.9622425
1578.24132572449 0.970920199657173 0.963478
1580.55301615375 0.970846084609294 0.964295
1596.24690434763 0.971089207737261 0.964212
1611.54779500514 0.970660145696224 0.964853
1589.10667689843 0.971478333654601 0.9640295
1555.87465657677 0.971863805846757 0.963405
1564.82646895543 0.971984473134911 0.9652275
1544.27887450135 0.971814900810876 0.9651085
1499.3455467881 0.973145358585113 0.9649005
1473.74192349171 0.974085737086422 0.9641945
1516.93974622008 0.972877560265213 0.9665895
1551.9709568587 0.971800353462813 0.9678995
1506.50101181276 0.972502118554751 0.9667375
1475.4004987095 0.972871479753339 0.965259
1457.39188263624 0.97363874661845 0.9660285
1488.3046197853 0.972845197992936 0.9682865
1469.94387301991 0.973683796206192 0.968587
1452.24798713478 0.974277840794975 0.9677655
1440.62898926703 0.974375137866616 0.9669275
1435.754369959 0.974496292282734 0.9678575
1389.73488506066 0.975544706293045 0.965211
1386.01447675802 0.975402399060482 0.9658545
1427.70785602689 0.974865685325876 0.9681455
1441.14644281911 0.974305258627368 0.968869
1410.14281639096 0.974602059763473 0.9681845
1421.18010754127 0.974796132094627 0.969199
1430.60663877983 0.974390518560484 0.9693595
1412.8448501772 0.974436054652473 0.969076
1430.08084785865 0.974220211656505 0.96918
1415.0886354779 0.97442897305636 0.9691485
1417.9734308503 0.974666984859947 0.969625
1417.25567562217 0.974453203494284 0.967864
1407.38277265699 0.974317732995449 0.968737
1404.89688508333 0.974139217132399 0.968501
1413.21469632475 0.974190440433178 0.9685665
1388.56113346094 0.974864259260124 0.966171
1388.92640794778 0.974676364931839 0.965079
1373.66949128809 0.974872244965185 0.965038
1346.71793375778 0.975163553414064 0.9658015
1357.13184950163 0.975118661757349 0.965425
1341.57025278007 0.975583430785707 0.9649905
1339.74798626067 0.975270979076409 0.9639765
1297.18345711356 0.975650663589491 0.962117
1272.05212448124 0.976648909651292 0.960842
1307.00400748008 0.975969915782778 0.963294
1302.51065678232 0.975793847878925 0.9632665
1298.76876763337 0.976058476992095 0.962133
1332.82658740119 0.975540169736237 0.9617365
1348.98544441265 0.97574622679101 0.963394
1389.40173751632 0.974456183142342 0.9634685
1382.04272161083 0.975093585579235 0.961425
1368.12666736524 0.975502676851125 0.960179
1385.17866481369 0.975144603919822 0.959095
1388.55678768834 0.97440451270811 0.9588095
1439.0943235934 0.973324744446009 0.9604895
1431.7153850662 0.973875974377014 0.960188
1456.07724889808 0.972795006011684 0.9601595
1441.24172002802 0.97301557105262 0.9599815
1406.97264739039 0.973145341875594 0.9599735
1431.99884274197 0.972871109124865 0.9617695
1457.02527610224 0.97199205029478 0.962934
1453.21321098885 0.971796559650973 0.9644675
1450.13029554215 0.971626409422901 0.963907
1473.00624076378 0.971013941681396 0.963939
1521.22986762746 0.970372492745873 0.965109
1510.0458097763 0.970596503911643 0.964708
1512.45943904714 0.970899684365246 0.9642605
1483.36690038104 0.97177236699188 0.9614865
1470.2475272311 0.97201855555397 0.961433
1467.91621001781 0.972311160892417 0.959518
1483.2560222406 0.971735846338948 0.9595105
1475.20353597955 0.971933545123 0.9592165
1468.01371001438 0.972047209727284 0.958343
1491.78248233409 0.971472538758435 0.960997
1479.95796794567 0.971398963472785 0.9614425
1476.19672055788 0.971401460992146 0.962174
1501.84608936437 0.969791296593328 0.960063
1472.69651594387 0.970468109117776 0.958278
1442.21704839756 0.970930700156921 0.956832
1396.62330109456 0.971637755595847 0.9542435
1394.16989427047 0.97134969196272 0.949227
1440.45655653359 0.970093458176521 0.9496665
1451.0810746185 0.970219649555252 0.9519985
1457.52077358412 0.969974395077805 0.954312
1443.83068820084 0.970471669024375 0.954382
1458.6485213191 0.970649600347429 0.9581715
1434.29242677604 0.97086541539826 0.9560295
1417.13541558234 0.971121536031943 0.9546
1401.88187316935 0.971364288131743 0.95492
1387.25944678148 0.971529516500098 0.953552
1407.05384925633 0.971316578292422 0.9557225
1417.77272755604 0.971656689502792 0.959407
1412.01144687492 0.972120048800803 0.960384
1366.17521216844 0.972704097375899 0.957595
1344.84349511099 0.972821203892962 0.956408
1359.77100441631 0.973172641974079 0.9597135
1387.06796720608 0.972853332001482 0.960352
1374.74746635193 0.972810757139534 0.9592085
1358.2185669102 0.973772223430522 0.9593815
1344.99552134565 0.97404378781423 0.959802
1357.37153505655 0.973922586693339 0.9592655
1347.73182253272 0.97413101577051 0.959464
1358.51798023031 0.973480234414247 0.95862
1323.37794855537 0.974249293515252 0.9586255
1328.57603104014 0.973950939137617 0.9586725
1319.48389566922 0.973396396067966 0.9586315
1274.24484891136 0.973681790200209 0.955001
1291.06579855798 0.973719917425307 0.957896
1298.15107220929 0.973418825286781 0.9585205
1299.95303818647 0.97360762783873 0.9593855
1324.32356749373 0.97279491298564 0.960342
1280.03080320333 0.97398688973114 0.958319
1301.59466734414 0.973474074307033 0.960607
1281.51588569184 0.973886339166646 0.9588335
1346.11013001977 0.972192069782481 0.96137
1315.48900313786 0.972455409621708 0.9601885
1271.83479892796 0.97318079141376 0.9587085
1278.55117420135 0.973622649488981 0.960142
1320.01957544769 0.973031597563192 0.961789
1327.08956474195 0.973159031236843 0.9637305
1323.4528216078 0.973298155200787 0.9652185
1306.10621657859 0.973252137377886 0.9654855
1321.9936537861 0.972374538941549 0.9651725
1312.31921745996 0.973059277885616 0.966511
1326.33558941427 0.972281082560403 0.9655355
1365.17613743836 0.972118967432201 0.9660245
1327.36760133479 0.973643689122984 0.9649495
1325.71168739534 0.973316468158665 0.963602
1320.97178195858 0.97294541930815 0.9615725
1332.99661463268 0.972720727265596 0.96212
1364.00497903619 0.971826273987768 0.963101
1359.82408388844 0.971343081589066 0.963141
1352.39414918301 0.970762688686615 0.963379
1371.79436837458 0.970540985861274 0.964774
1389.11559510284 0.969904326367181 0.963348
1356.12678040451 0.971155315924293 0.960612
1355.94422684628 0.971598267760987 0.959071
1318.68676938124 0.972064689127418 0.9588355
1294.17860419465 0.972684909718095 0.956676
1296.80419997029 0.972848644514442 0.9551365
1335.88047618527 0.972503160052572 0.9539725
1361.51500738561 0.971564313897556 0.9546945
1355.97966377436 0.971824123866303 0.956983
1349.29919020776 0.972394262761634 0.9542085
1332.37882791815 0.973243847553667 0.952699
1322.17505103434 0.973187299041684 0.951092
1343.90006981432 0.97264904374709 0.9514885
1325.05658113657 0.972769588224007 0.9504045
1335.25870289304 0.972013520337627 0.9514075
1327.97756218405 0.971824121986501 0.950377
1322.86210002052 0.971696186280557 0.948725
1355.26666485497 0.971071473634508 0.949604
1340.42450279014 0.971213400420506 0.9487445
1337.78632162109 0.970409605253194 0.9465245
1365.38759949314 0.970527824800189 0.947349
1353.71082712189 0.970779071595217 0.946152
1362.08059695829 0.97052485532213 0.949271
1350.20144215478 0.970765329584819 0.9472605
1342.89768050496 0.971565371059897 0.9443075
1359.48774951659 0.971533004294894 0.942993
1402.41064837269 0.971098772618504 0.9414515
1377.48039221698 0.972356426080728 0.940892
1377.29410544002 0.972587388960902 0.9421605
1427.50728296635 0.971693685167921 0.944757
1428.58651488738 0.971046037550014 0.9472225
1463.45274431105 0.970034738450169 0.9448925
1496.61865268912 0.968790421442554 0.9450005
1444.83918000246 0.96985185166649 0.94118
1392.62708183447 0.970508533391631 0.938747
1417.77175888187 0.969807469434333 0.94171
1440.95527293277 0.968392284759951 0.944309
1463.95980937733 0.967966991357452 0.9446545
1494.67123015961 0.967495130877298 0.9462245
1470.05043066055 0.96852523199543 0.946767
1456.27386966116 0.969408279775622 0.944908
1417.64335724809 0.97032157185442 0.9417135
1397.60623969264 0.970930421085959 0.9394915
1362.88146630959 0.971611222568245 0.9367145
1392.01068495376 0.97132810665117 0.9365565
1374.50009117377 0.971860325611008 0.934386
1376.20167399466 0.971461375237092 0.9343085
1346.21716866516 0.972311777004327 0.9308895
1382.46390086817 0.972160658957687 0.934916
1369.31597991056 0.972036238829062 0.9327015
1344.12492723016 0.972320269231842 0.934874
1356.71768914755 0.972081435470577 0.9327905
1346.38417084971 0.971923926335821 0.933599
1329.10269683594 0.971916078790158 0.931902
1349.83620639675 0.972178833186571 0.934511
1386.64314471038 0.971605812422568 0.9368345
1415.4924831037 0.970777233588386 0.937982
1389.66108045556 0.971533189041467 0.937808
1425.67808871582 0.971197319752016 0.9418405
1412.25637295856 0.971236144539193 0.9375395
1364.56405180739 0.97173023254991 0.9349735
1380.66702402275 0.971712602142581 0.936616
1387.59965398207 0.971345528540823 0.940495
1358.45690819217 0.971674287016587 0.946949
1375.3481716493 0.971119996672797 0.9487235
1369.25321446002 0.971302747114277 0.9480915
1364.42881718676 0.971312150501872 0.951196
1390.96824801772 0.970414518908231 0.951988
1388.03516568114 0.970876533176602 0.9522775
1391.93853012522 0.970688952659228 0.952309
1371.76550281627 0.970755087483984 0.9530325
1336.90420685745 0.971979371587562 0.954585
1339.38379184473 0.972106628589935 0.954849
1320.13885250963 0.972918265517669 0.952839
1339.56376241977 0.973036937721063 0.952225
1312.56411650808 0.973639235544417 0.9488475
1309.84803996543 0.973819774566568 0.947573
1318.11473440762 0.973462640062339 0.948318
1336.31306190836 0.97314250073445 0.94718
1337.45222135872 0.973167770676154 0.9459585
1327.92627980308 0.972837678858143 0.9458975
1331.30870107479 0.972606453190686 0.945923
1325.71975776045 0.97313456209564 0.9451105
1332.03944062645 0.972590687181632 0.9463835
1316.36851111961 0.972708715513199 0.946309
1308.58436349291 0.972903269443659 0.9489305
1300.41886074169 0.97399361709524 0.9479075
1318.24925029829 0.973986831123502 0.947135
1283.71316877699 0.974821324613213 0.9466395
1321.83911497245 0.973889657603765 0.9481765
1355.90182133889 0.972967847988373 0.952149
1433.86556867492 0.971716603619227 0.953882
1460.70490762346 0.9706646253332 0.9554215
1468.81782979888 0.970501753377361 0.954471
1469.70205755377 0.970627889627987 0.954567
1532.11695436047 0.969149418626923 0.9566405
1507.52611164092 0.969143344095053 0.953606
1536.74095815395 0.969314870729816 0.955034
1566.77908335815 0.96887191779428 0.9548055
1544.02129472032 0.969694167768506 0.954813
1555.23847463953 0.969171198001604 0.9533455
1572.92998464298 0.968612559728765 0.9539135
1547.0008713781 0.969279511411636 0.952146
1509.507322912 0.97051984244035 0.949
1487.37200825675 0.971336048304537 0.94744
1470.6404657302 0.971347079257208 0.947539
1505.25632273645 0.971310207071714 0.9443815
1525.57746051107 0.971132318479089 0.943181
1480.69316067947 0.972075804623031 0.941246
1464.73910152869 0.971943324162817 0.9428165
1466.05401660853 0.971980937626629 0.9428225
1457.34121155511 0.971776764291571 0.944111
1428.8476328117 0.972041481969411 0.941154
1415.65766656429 0.972913965240379 0.9420585
1406.10560999276 0.973266191281642 0.9381465
1408.81219096331 0.972950476617984 0.9377905
1389.69781722141 0.973353574390547 0.941269
1365.0788784658 0.973409912221129 0.940731
1359.25187087301 0.97359443834448 0.940622
1365.40882567135 0.973238761615444 0.9416265
1358.5210953515 0.9732970489422 0.9406515
1317.93019235457 0.974210130529956 0.938312
1293.56130072404 0.975240274750553 0.934164
1258.41134651607 0.9758536381727 0.9300275
1262.84577294125 0.975215899682213 0.930037
1295.03928390148 0.974595203184228 0.933982
1286.05451505511 0.974011605024406 0.9328125
1296.37523535352 0.973692088866104 0.9311975
1297.93548156281 0.973374171180569 0.932361
1304.88966163382 0.972809961258159 0.931253
1309.25011666223 0.973108335998395 0.931671
1283.12645524066 0.973281762302443 0.933909
1310.48095742259 0.973859341167032 0.9378395
1315.53882556692 0.973354775912976 0.9396715
1333.96438726644 0.973399121369715 0.9358725
1325.06688886498 0.973453959605005 0.9303605
1305.85615529637 0.973802048786074 0.92939
1261.08086282679 0.974889012799675 0.9266105
1222.95504452045 0.975237279948498 0.9266015
1200.5666386012 0.975218843846403 0.9242175
1204.84928736933 0.975390832442802 0.9244685
1196.03053775876 0.975467715248411 0.9257515
1187.80366279034 0.974810159706523 0.924168
1148.8078090291 0.975062176004136 0.921831
1173.6615471205 0.974454294280958 0.922589
1189.33734194453 0.973955427770634 0.9294975
1189.36401762045 0.973707677696214 0.933425
1189.29676436779 0.974201774851453 0.9372035
1191.05046056236 0.97469475273169 0.9371855
1194.73915293479 0.974255967751125 0.937101
1251.49227649911 0.974134369324291 0.938812
1221.43097739214 0.974516622596017 0.938194
1219.24319869439 0.974567144405113 0.9425905
1192.82446088002 0.974589674085174 0.943045
1181.26417900816 0.974736869948837 0.9453915
1194.53031551196 0.974955219481345 0.9470745
1215.19941724607 0.974558927253407 0.948383
1195.04616174243 0.975394868268078 0.947064
1220.5090924563 0.974600025713562 0.9476945
1218.86716331895 0.974196924415297 0.9457835
1242.27693716065 0.974485230577821 0.9475695
1235.24740851598 0.975098371629691 0.946327
1239.1036960631 0.975358893277388 0.9484925
1256.62687278798 0.975176730526713 0.950619
1267.3484828558 0.974295135825347 0.9515915
1270.64595946722 0.974437070992049 0.952084
1266.06217255569 0.973591673974681 0.948591
1251.5027077563 0.973619367666491 0.9448225
1266.19456822788 0.973749342867163 0.943309
1268.96316503728 0.973334395336682 0.9399285
1271.13324839335 0.973683981754573 0.9394805
1248.55282221827 0.974910498478785 0.936936
1244.97247450004 0.974897287947868 0.9359165
1220.21039625091 0.974851356148828 0.9354825
1226.95611210496 0.974832468442521 0.932653
1215.40267134156 0.975273117018185 0.9307655
1221.94511396744 0.975240491658883 0.9319495
1255.1999415984 0.974847278113678 0.932356
1258.09157925127 0.974971755710623 0.9268115
1228.15684700917 0.975250081422618 0.9273695
1179.62900245136 0.975544750775987 0.924444
1153.45446508984 0.975121759830156 0.9218765
1141.62816234659 0.97550953483991 0.915087
1123.6881439394 0.975631980753041 0.915453
1128.38146756933 0.975311373041382 0.9144235
1158.60750402743 0.974805300746861 0.9180295
1154.52170263864 0.974878739724379 0.9146435
1188.01939939445 0.974392133422011 0.9167835
1194.39317483781 0.9741700934754 0.924745
1163.69923050186 0.974701820760606 0.92419
1153.34039067138 0.97437541640945 0.9191605
1121.82237046844 0.974590599897492 0.9249575
1150.29972936789 0.974190214323515 0.920464
1147.72662429464 0.973935903701955 0.921071
1133.79564593949 0.974457395786122 0.925071
1115.2731627636 0.974981293389069 0.926478
1130.30731996451 0.974841777411622 0.9270555
1117.54309701101 0.974592370373661 0.926556
1139.24426833127 0.974066122670905 0.933596
1139.06022966123 0.972964554803136 0.934761
1139.0226643359 0.972499094612764 0.938689
1139.81855626571 0.972574604185588 0.9378195
1166.19587299373 0.972203865676595 0.939829
1124.8969382137 0.973269413437821 0.9380655
1138.70639981311 0.97276743270945 0.939502
1154.15785329541 0.972468561036638 0.938306
1170.07268091127 0.971472877253269 0.9350875
1182.76682584187 0.970196602971934 0.9326265
1191.1659182767 0.971399948669016 0.9293175
1194.61456336627 0.971830115697575 0.926874
1236.52613873425 0.971272463095195 0.9285745
1266.92645370281 0.971333982946821 0.9350335
1291.56167462665 0.971126876157748 0.937924
1276.09924992635 0.972071571329437 0.936728
1291.05432346698 0.97205751298779 0.933659
1291.71427978743 0.971440443370457 0.9379535
1299.53667634309 0.971725298961551 0.9402185
1307.72337495699 0.971827892740456 0.944567
1305.89658825338 0.972056581724636 0.9434895
1294.07503150642 0.97186593920316 0.944918
1317.48128444776 0.97139837122699 0.9484225
1329.83518754148 0.971542862781997 0.9498635
1319.97022246764 0.971250343179562 0.9463205
1310.14775376 0.971531990544729 0.9430315
1341.49445008069 0.971149269482704 0.9506095
1352.4309863316 0.970464189707029 0.950006
1343.25509593204 0.97027406189206 0.9448795
1355.34702395819 0.969605608204461 0.9446985
1365.15803877088 0.969489001932802 0.948695
1349.7332563852 0.970477808038066 0.9472965
1319.53687458072 0.970809018288978 0.9430455
1363.38617861029 0.969695554980182 0.945966
1331.75804080366 0.970095002648194 0.943846
1381.85808379961 0.968963084952293 0.9482075
1389.38922113374 0.968776904273429 0.9499275
1357.01304797447 0.968466283932602 0.9442065
1351.55353455693 0.969031607008529 0.946332
1358.02098766047 0.969154184031396 0.949018
1387.12530625488 0.969398341672417 0.9502115
1368.1300412633 0.970398166250344 0.950407
1393.66105772997 0.970439349001657 0.951507
1429.56700158609 0.97010943208892 0.950023
1465.77252362305 0.96985906780603 0.95107
1464.74249351743 0.969381894628625 0.9494825
1442.27104946314 0.969209007515454 0.948158
1451.96579323722 0.969563240635871 0.9481565
1469.60767402001 0.968354845307712 0.945474
1515.74475955852 0.966874051470362 0.9447245
1506.61536588542 0.967680171480263 0.9449685
1493.65874130039 0.967784556570269 0.94387
1476.89270435458 0.967721398675067 0.945842
1482.29058122979 0.967094988845347 0.945286
1447.79202524207 0.967866460725766 0.9459655
1416.66187456925 0.968286980376077 0.943053
1416.47915376299 0.968818698772348 0.9478795
1423.6168475141 0.968942003036846 0.9499475
1410.35680884188 0.968426027643987 0.9478615
1418.69585599932 0.968246189850062 0.950288
1385.09821064895 0.968660668484358 0.945957
1432.03647006013 0.968015702270201 0.9483405
1420.82284385637 0.968161455636066 0.951344
1472.10949897701 0.967044087516334 0.953461
1473.38891286272 0.967040781325808 0.9527045
1507.58867210186 0.966870805197569 0.9571205
1516.50103332702 0.967076579270217 0.960309
1471.4976791082 0.968203825878799 0.95878
1451.70425136716 0.968740868025654 0.9599345
1437.34976232332 0.969750214462228 0.959995
1461.0863812639 0.969338623653141 0.963521
1480.9548550136 0.96878539821518 0.965934
1480.21356312105 0.968670248162422 0.965058
1462.09154871261 0.968847154177158 0.961441
1479.42347822928 0.968419153701182 0.9654255
1441.0149695469 0.969059127842921 0.9658445
1433.02323146591 0.968829739824969 0.9655915
1468.45179447512 0.969108553605364 0.9660135
1473.47413171675 0.968480724380615 0.965353
1501.09570247181 0.967997180528716 0.967689
1508.30513441244 0.968430204990069 0.9657
1469.78210234147 0.969517804774828 0.9637845
1427.46967649375 0.970509111621254 0.9617475
1464.18362896639 0.969636531106624 0.9627795
1429.66814108124 0.970086400867331 0.9600355
1442.38004209137 0.96984049430033 0.96189
1462.73944576524 0.969169701058986 0.9612645
1450.49635068606 0.97033048874659 0.9614595
1452.23058832128 0.970387434565157 0.960379
1492.31429974306 0.969085146003759 0.961311
1467.79304128689 0.9693517090844 0.962338
1450.51101044117 0.969980265021181 0.961595
1442.6188712855 0.969145661116148 0.961238
1416.673388535 0.969249981263886 0.9611075
1418.45643749356 0.969418797975151 0.961184
1427.71031187818 0.969708433570416 0.960057
1447.92698285424 0.969631006587079 0.9613175
1479.04271844951 0.969237617124515 0.9630095
1521.35765672301 0.968331452774509 0.96377
1536.0053491501 0.968673223107034 0.9642945
1564.27966480594 0.96832465219678 0.9657475
1580.36791165605 0.968110348122222 0.964919
1576.41974989994 0.967848041724929 0.964132
1612.47809485513 0.966706801125783 0.9643525
1638.09423584631 0.966030607241249 0.966094
1679.90290117497 0.965854113339429 0.9669395
1631.60126201633 0.966422168858935 0.9661645
1637.92190311849 0.965636426891467 0.965202
1676.85905827986 0.965552974368199 0.967269
1700.95147539306 0.964673906142501 0.967848
1723.85201302718 0.964432303939781 0.9701745
1742.9644236009 0.963558242400095 0.9703565
1757.68266851436 0.964051098676178 0.969275
1761.13524167461 0.964159867374965 0.968901
1765.47351347857 0.964495644691925 0.9699575
1774.81012377793 0.964306055158792 0.9675165
1785.22309238201 0.964556495594313 0.9670925
1760.83340295651 0.965690454125641 0.9662965
1787.81053380609 0.964661996270185 0.9669155
1768.14565085163 0.965187928018482 0.966564
1783.35398798327 0.964971086992935 0.9680965
1756.14668667058 0.96531402325273 0.9694965
1746.87117290177 0.965225378887223 0.969392
1728.35472461148 0.965584245153057 0.9670835
1696.09838276196 0.965977740860614 0.9661685
1705.69528172283 0.96611445979758 0.966616
1707.17676668283 0.966906763537239 0.965437
1724.10590011741 0.966313283470035 0.9679845
1715.11765670457 0.966469358789219 0.9682325
1743.8043224469 0.965957852468281 0.9688355
1744.46957268259 0.965999867886098 0.9689025
1773.33764338424 0.966227385113458 0.9701685
1773.84938790101 0.966384621256834 0.96838
1793.09232117648 0.965369272532865 0.9665335
1793.60669482391 0.965943989899123 0.9651325
1760.85056962059 0.966082117223175 0.9642165
1743.46110967418 0.966713419304263 0.962788
1722.86624421491 0.967419900312023 0.9616145
1742.5617784535 0.96626805013187 0.96297
1796.00089917504 0.964419744807926 0.9639245
1727.70549804141 0.965490232441321 0.96139
1706.46488771472 0.966489276074254 0.96181
1677.44619359646 0.96718435921264 0.963333
1705.84266418433 0.9669934954854 0.964523
1690.657985678 0.966535544433056 0.965781
1712.46281021209 0.966090294644067 0.9675385
1754.58165612023 0.964941747693335 0.969063
1744.01071592792 0.964962823651868 0.968078
1687.72403137173 0.966653015754926 0.9639385
1681.19601090077 0.967040099370636 0.9625175
1696.26523417939 0.967852513013839 0.963325
1673.82567162672 0.967611976290757 0.9616825
1679.95198807954 0.967440698773023 0.9607265
1717.03508204575 0.965703461395561 0.9608425
1708.23679423653 0.96570166714083 0.9619305
1700.38967131079 0.965808647729386 0.9591385
1715.1418022215 0.965023781794623 0.959191
1722.3339112638 0.96532471288533 0.9596775
1726.07485082603 0.965417529612413 0.9625125
1730.4561288675 0.965990392001072 0.961135
1716.90749670994 0.966101940768725 0.960756
1761.08365961802 0.964424170252472 0.9634085
1773.20114395508 0.964851660897177 0.963325
1792.75325877717 0.964989907911075 0.9622985
1797.66723354356 0.964080812720477 0.9633255
1807.75350846182 0.963909659568293 0.9648235
1823.94808070701 0.963563583666642 0.96492
1802.47372852579 0.963755175182531 0.964566
1797.40422743416 0.963344205696267 0.9648705
1790.57570925085 0.96359819693047 0.9636335
1816.23723126456 0.963858697032618 0.960538
1815.58189503562 0.963779436287343 0.959753
1811.04203384648 0.963660945874994 0.960532
1801.88616910479 0.96355762413965 0.959804
1768.08325498643 0.964293527765677 0.959967
1760.28613143401 0.96416671177352 0.9573405
1779.14343930989 0.963601165341883 0.960345
1777.45297109088 0.96261665571492 0.9620785
1777.12396705439 0.962350344238543 0.96255
1752.25237718384 0.963384671983713 0.961572
1709.41591442807 0.964324977050412 0.9628735
1691.1026005901 0.964897851893467 0.9634115
1729.03637119059 0.964299174399526 0.963022
1717.57276312939 0.964814838293432 0.962809
1716.25278818096 0.965920230430728 0.9602905
1687.48309465764 0.9666081035297 0.9600165
1666.19441217222 0.966797050024996 0.960981
1717.72358410715 0.965709017498544 0.962534
1707.22712003501 0.966535022759615 0.9612755
1706.17033660545 0.967097459117488 0.9589265
1712.81543772977 0.966677385646198 0.9608005
1716.50693841091 0.966266219266451 0.9597635
1754.37836794017 0.966252137829432 0.958806
1731.60670219704 0.966809395259016 0.958307
1713.71330144945 0.967988180794019 0.9546305
1742.24092284885 0.967478157648139 0.9511755
1751.33458613453 0.967295363452514 0.9521645
1746.2817561648 0.967874242521875 0.9523095
1721.75327943096 0.968540134569145 0.9504515
1709.56527037076 0.969108723212687 0.9458195
1731.07856059875 0.96914944762634 0.943777
1738.79844719587 0.969002797788584 0.941497
1791.20446645173 0.968096932331417 0.9439695
1829.85979892226 0.967287699000905 0.945584
1784.6105252848 0.968026386279013 0.9446615
1752.37251866677 0.968527262101573 0.946707
1727.09298235314 0.968597889542665 0.948007
1765.69804693159 0.967804306818933 0.950264
1767.5288291592 0.967273940491374 0.9525575
1768.69959398645 0.967509234804483 0.9528945
1786.75780432737 0.966470813995278 0.955342
1790.55096772185 0.967125545520588 0.953993
1797.54095233625 0.967019095568692 0.956133
1756.54886984977 0.968287542658234 0.9529435
1755.86259452203 0.96800146841415 0.952879
1764.19269727562 0.967750303273797 0.949528
1759.95755742454 0.968057155188754 0.950358
1716.3518168014 0.968478279089336 0.9493085
1726.45076574922 0.968941408962978 0.9492005
1726.71760180773 0.969126907639177 0.9518595
1752.22052693278 0.967754061191765 0.9545865
1748.26483865131 0.968344551758737 0.945563
1741.05196366554 0.968086502428517 0.941361
1744.37598405891 0.967848092396004 0.943106
1770.43072854088 0.966710693946087 0.9493935
1717.11798981239 0.967812308511807 0.946973
1657.81893708587 0.969319432285347 0.9409125
1623.48170356161 0.970776905826131 0.9356695
1609.70910635581 0.970296757141093 0.9350195
1589.54602025995 0.971351642633028 0.9291465
1588.47426821654 0.971446244533731 0.9317745
1581.80442404038 0.971589686905045 0.928755
1594.73034642864 0.970999818423345 0.924459
1607.07643518361 0.970608084693211 0.926301
1629.49749166306 0.970048943269687 0.927844
1613.65388097847 0.970423144103297 0.9329595
1597.25586757935 0.970891598918973 0.9306165
1545.72911638901 0.972254644063173 0.926002
1575.41691644678 0.971824137924084 0.92856
1588.81226393074 0.971540060162265 0.934975
1607.84809416604 0.971063595817353 0.9379455
1626.13708078697 0.970574676957342 0.938125
1609.80126599502 0.970976984817014 0.937101
1635.42295912009 0.969353962585277 0.939287
1633.89918069717 0.969567626131086 0.939076
1647.71762710832 0.969367623994669 0.9440385
1627.46238484519 0.970026778238285 0.9415265
1642.36738996457 0.969905123793512 0.936254
1637.1183909527 0.970173086974388 0.9312555
1621.15856736887 0.970300266002415 0.9312625
1613.03371310463 0.970276215183262 0.932354
1633.96110145622 0.96951117360671 0.933888
1633.43696619015 0.969183587426992 0.9327165
1634.11169020393 0.969017152067007 0.9277155
1613.18122176688 0.969997127065496 0.9290495
1592.45443533632 0.969986147322489 0.92414
1559.95077362351 0.970749978088971 0.9172035
1523.64793033582 0.971286971872212 0.9139245
1540.59582835692 0.970331468437772 0.924063
1531.73143765178 0.970440673919943 0.9272815
1518.03529580263 0.970999925524047 0.9229055
1490.68641091338 0.971804479795992 0.9199255
1460.16978426493 0.972744041359752 0.9193775
1467.12711469028 0.972662523686811 0.9208295
1478.93942893636 0.971980468752317 0.9223115
1489.99603677313 0.971954451178161 0.9226225
1477.44498362009 0.971660440636376 0.922863
1469.85746662287 0.971557636293192 0.9260165
1435.34627419715 0.97188845329667 0.9288115
1433.82805529781 0.972480304053729 0.9312025
1410.63492184792 0.972996254956495 0.926925
1390.23328146953 0.972686794781862 0.9270045
1377.51594486215 0.973063204744429 0.9251195
1381.8616621265 0.973230894694735 0.927015
1380.18381544132 0.972355246876844 0.91923
1379.63943704376 0.971775691574499 0.9132205
1344.66787506285 0.972466625352829 0.9125475
1326.46006463272 0.97287370247715 0.9030265
1356.61100870973 0.972432720059144 0.9048125
1356.96662994343 0.972521667646599 0.9082515
1366.1504777881 0.972175400983045 0.908666
1362.42384975016 0.972547899533114 0.910192
1371.61489616038 0.972191201216144 0.908437
1366.19002628323 0.972485294871426 0.911756
1393.02165014751 0.971722364499863 0.916348
1392.9876821713 0.971383851267119 0.919821
1407.99449518008 0.971689601437864 0.9183945
1377.64927889657 0.972188172973956 0.9173805
1392.04984174829 0.972318388567069 0.9211745
1421.09283710615 0.971724022922806 0.92347
1427.21432426587 0.971580785602527 0.921808
1406.42582482083 0.972248764293895 0.9212555
1435.62233577418 0.971578703655083 0.926993
1420.54230882442 0.972247483447303 0.9243695
1397.87420392633 0.97240360338765 0.9272455
1412.8565837077 0.97220323730269 0.926921
1402.99427223604 0.972080706174621 0.9254255
1430.42295844825 0.971706945507811 0.9273755
1433.00620260562 0.971157704192842 0.9296665
1376.82443499548 0.971741240722199 0.9297945
1426.03208868354 0.97098474275456 0.933345
1379.99978009804 0.972059291623825 0.9261695
1342.53972773097 0.972510681499943 0.9248
1312.85816149247 0.973305694621681 0.9241725
1336.15346719646 0.972146683354474 0.923326
1324.31449098477 0.972069262442023 0.918934
1331.27660438662 0.971409077717117 0.9245195
1316.87711709104 0.972150907900728 0.930162
1291.39600376539 0.972329969863948 0.926489
1316.7824484033 0.970712845829256 0.924617
1303.56736979046 0.970310367368299 0.92816
1313.71358028083 0.969513630726337 0.930655
1302.42803760384 0.970319892427205 0.928001
1302.85362603162 0.969612363424993 0.9296905
1279.13554958588 0.969451670594248 0.928729
1280.28054405642 0.968567997945619 0.923638
1289.0954459936 0.968577958859107 0.92389
1271.22607204598 0.968843484232561 0.9261645
1262.06887749307 0.969376970814374 0.924267
1303.9810927929 0.969392741178996 0.928693
1295.3626172156 0.96970666201938 0.92636
1293.44951593485 0.969923394832732 0.927473
1265.22922280912 0.969727978938866 0.9218105
1238.99706999252 0.970750065951616 0.9223965
1232.11523570483 0.971322542353757 0.9162345
1204.13102452367 0.971972196078975 0.9169645
1203.08308515444 0.971504726077181 0.9145535
1211.61974544664 0.97086978153666 0.9122605
1191.38478771555 0.971389099396608 0.9075115
1173.98280562486 0.971598560115049 0.907561
1208.00387472194 0.97189696533773 0.914001
1187.4055077368 0.971626430750551 0.914336
1174.57715370918 0.970808639000906 0.9103495
1132.59659870235 0.971190217457927 0.901606
1158.4781194276 0.97098585741188 0.9028875
1165.44373199586 0.970945875259474 0.8993785
1200.89214978369 0.970193790699803 0.9015745
1194.99185398033 0.971177796385065 0.9063685
1180.99307616105 0.971974281841207 0.9066285
1179.25707533693 0.972738341047227 0.9067975
1179.69549640529 0.972475909026646 0.9067135
1202.53966574241 0.970998783670494 0.9052065
1189.27672545395 0.971589522236332 0.9079445
1185.70909700635 0.971174742392636 0.907924
1142.38015615652 0.971643722238177 0.901672
1159.59086297007 0.971857076121345 0.9116535
1152.36322432885 0.972246948099626 0.9103985
1177.55457324896 0.972190554690477 0.9143935
1168.57889117499 0.97223713900199 0.9149165
1195.28911149357 0.972072968832651 0.9226425
1204.18627029961 0.972231866353493 0.926737
1223.22243120148 0.972121031044112 0.928044
1256.30152738477 0.970868568162311 0.928312
1249.38389762233 0.970910036342866 0.9276495
1245.64544075506 0.971212242646735 0.927218
1259.16725584539 0.970571476471115 0.9261585
1264.66209703238 0.969491506887384 0.921431
1286.15213701431 0.967941785069263 0.920181
1297.96522979953 0.967674044915144 0.920661
1325.23763262697 0.967659287139488 0.928468
1328.02464149485 0.966818050292428 0.9300935
1335.09868730336 0.965943866880796 0.9296915
1356.39945514885 0.965679136364209 0.932313
1321.2824415947 0.965882587328919 0.9299515
1334.41786590922 0.966923106502041 0.9365155
1317.79842049641 0.967381954396706 0.9374565
1302.82929968144 0.966678585858851 0.9324095
1279.27484685419 0.967433553823874 0.930359
1281.200696396 0.967702113624496 0.9352805
1244.56217681768 0.968783942568389 0.935354
1218.67141591137 0.968968966443771 0.9326715
1237.19214834102 0.969357195978842 0.936481
1205.96182365835 0.969563538828356 0.935164
1191.90960264025 0.969904448367679 0.9375155
1189.04327754463 0.969877132996683 0.9402185
1170.85102833623 0.970569077714676 0.9453705
1193.80214866343 0.970914463003924 0.9530595
1214.20134549923 0.971254176041779 0.9586515
1243.73652454293 0.971408508758214 0.961999
1261.74648754874 0.972216330382268 0.9659885
1267.44421836439 0.971783041448173 0.96795
1263.4294497095 0.972487822255202 0.967525
1252.70686681041 0.972472605979458 0.967507
1228.8222528694 0.973438332097961 0.967651
1229.29317165031 0.973501383611037 0.968456
1224.43841232282 0.973994254078038 0.9672685
1209.809919308 0.974277788174068 0.9679015
1192.17678626259 0.974604796267354 0.967623
1156.56208026184 0.974507761688035 0.9682345
1151.5725137796 0.974272439193878 0.968562
1145.00712057966 0.974855656542488 0.968298
1178.81326581782 0.974847574976793 0.96931
1162.32648110914 0.974818800454622 0.967072
1178.82647716075 0.97435256142844 0.9641895
1209.67918672251 0.974195938856421 0.963438
1271.87324497974 0.97339862219956 0.965676
1260.26491185956 0.97435317307691 0.965118
1275.55166311916 0.973852184343188 0.9665225
1249.47234174348 0.973923340840435 0.966205
1251.93324424277 0.973987646372997 0.9674195
1225.25223792578 0.974249364365083 0.9662795
1247.96665332845 0.973996297763528 0.9662995
1244.39201292432 0.974390378366914 0.966072
1247.72312218124 0.97472604649358 0.9655555
1258.8290350915 0.97420829094339 0.9641545
1249.43750400317 0.974001530878532 0.9630395
1224.17822100229 0.973740679097409 0.961505
1253.35364354301 0.972971840834094 0.9631575
1265.13374164699 0.972568340618149 0.9626265
1244.085984843 0.97260779166787 0.9602635
1282.35549640741 0.972825961837331 0.9563295
1290.90443159486 0.973119488954865 0.958294
1295.77978079097 0.97339989060129 0.9592435
1314.01331512513 0.973451915978336 0.9612335
1299.5286054347 0.974024127348606 0.960982
1322.12432248519 0.974564539657974 0.9594235
1345.13337694075 0.974507275437441 0.9600585
1325.28442216297 0.975180273113002 0.959678
1324.35251642448 0.975648718909684 0.9600045
1307.69560667409 0.975143552266197 0.9586735
1292.5069499213 0.975232811989726 0.959934
1275.16959260665 0.975443841042625 0.956834
1268.24086439136 0.975131953707131 0.956144
1314.75670178783 0.974496611184976 0.957439
1307.30475578475 0.974226686514693 0.9578505
1314.56627738884 0.974194427361874 0.9597955
1296.79257500006 0.97466251299973 0.959685
1347.24634369453 0.973491721379307 0.9623935
1336.99633411017 0.974498283702124 0.961534
1318.72184564213 0.974778341424787 0.9622665
1313.73652322087 0.974691143941998 0.961659
1278.00686604213 0.974938529537454 0.958459
1288.85382891029 0.974722446511933 0.957622
1303.97757363548 0.975089248307183 0.956201
1299.30451830301 0.975294137645108 0.9570235
1300.80580059114 0.974914470338786 0.9555455
1300.14664259579 0.974658946638845 0.9590635
1328.75133825512 0.973555802853853 0.957891
1309.4121055427 0.974247080077193 0.955243
1324.52665231172 0.973825584714078 0.9549945
1369.6828429032 0.972799896779981 0.9555445
1368.04035981676 0.972608050594898 0.954273
1353.6466008334 0.972148737616577 0.9526785
1366.12919621254 0.972593002256176 0.9509015
1382.9228677398 0.972984327989889 0.9469245
1376.65823769593 0.973176948157821 0.9448125
1397.43938853513 0.972303721448921 0.9471075
1370.92197314689 0.972847083148161 0.9411145
1364.53633195943 0.9733358421181 0.9434135
1342.09766291376 0.974339220168539 0.9425485
1356.06126307168 0.973730143072804 0.943288
1382.51360716807 0.972895643276737 0.941167
1395.63427560477 0.973163433220574 0.9413125
1405.89970816804 0.973019460507066 0.9392775
1391.70272918909 0.972856557457894 0.937478
1409.80895148036 0.972071680781693 0.9398855
1414.84685924 0.971242120471255 0.9350185
1394.07691434423 0.970740941783541 0.9365055
1354.93621847477 0.972432437921017 0.930815
1336.01205922928 0.972709715687866 0.9331185
1359.26389187411 0.972360013516242 0.9321545
1353.26432919238 0.973148699068893 0.9331535
1350.89094609953 0.973003168140858 0.9336335
1319.91578089924 0.97420551704333 0.924933
1340.69562068983 0.973897267839337 0.925235
1373.31084265912 0.973444919229234 0.931326
1412.98524137856 0.97278163512112 0.9296715
1389.39661192047 0.9733473916843 0.9292035
1414.13221510066 0.973181016359603 0.929718
1397.55289224976 0.972919182137167 0.929451
1392.07662410996 0.973274947226163 0.930187
1411.26073348499 0.972762379388697 0.925643
1424.16788964398 0.972799892063792 0.9274205
1415.45586974902 0.972742630974946 0.9242835
1382.71935296487 0.973516153977504 0.922451
1361.37966259418 0.974254676731229 0.9213285
1355.61839312117 0.974039064091105 0.92469
1376.5471812208 0.973506395314751 0.9277785
1363.13672014491 0.974366231542084 0.9215935
1343.79678416765 0.973291999075611 0.922041
1388.56898334782 0.972688076699507 0.928661
1396.86923011568 0.972796951239954 0.9286445
1392.49643851751 0.973140928448888 0.9291445
1398.63532777635 0.97263746748523 0.932664
1440.49869615933 0.971207337327248 0.937318
1409.009421392 0.971483040790065 0.9304175
1392.82230236358 0.971773727596341 0.9366545
1441.10621680082 0.971322353583785 0.9379685
1421.37961582844 0.971801143501647 0.937412
1395.2505695685 0.973175380466082 0.935034
1412.29671172936 0.972823812590943 0.9349585
1383.5503032513 0.974241544047619 0.929469
1371.01681180513 0.974528929839849 0.9303095
1357.79159192257 0.975157846493245 0.926671
1376.18721928381 0.974874930291136 0.9229755
1323.31296114747 0.97598813931225 0.914372
1337.53463728095 0.97574659441688 0.9113505
1374.57357073897 0.975102552624722 0.91177
1376.1708054737 0.9751904933221 0.9105675
1384.57649971265 0.974952177254654 0.9152485
1359.10935354011 0.975843385000732 0.9147
1350.40713048821 0.97582311955565 0.916976
1383.82392289583 0.975082140619517 0.917452
1376.63083564262 0.975108178020737 0.921006
1355.01975122223 0.975338867547743 0.9186935
1333.74881308974 0.975314262407351 0.919319
1319.28783132713 0.975371977695479 0.9207995
1321.10618186167 0.97507551012037 0.9167695
1308.00261389996 0.97508108085556 0.925246
1306.22574420638 0.975210449655052 0.9273875
1299.60429392493 0.975701943290076 0.9294395
1328.33964637963 0.975415431533608 0.9347565
1323.29632437291 0.975636965849863 0.927586
1346.00564112987 0.97572297667398 0.9279555
1376.52359950763 0.975138330253949 0.930038
1425.30662406087 0.974335588959836 0.9305135
1397.23043026757 0.974646066288991 0.936195
1349.2919323323 0.975440783245628 0.932621
1343.24886450586 0.975174839675389 0.9342495
1339.55591056077 0.975016532153429 0.9366285
1333.45983985303 0.974773993219014 0.9335535
1343.01725290331 0.974987995296125 0.9293125
1371.26105422218 0.973893099790158 0.9383215
1370.96208038276 0.973567885639531 0.9425385
1368.628287866 0.973915680462723 0.938758
1373.68117362274 0.974004314628582 0.9410415
1351.90317173645 0.975233480503519 0.937818
1351.07664162552 0.975202661131571 0.933065
1364.85022132493 0.975082734688196 0.9331165
1362.36697737992 0.974905074360546 0.930227
1367.82281944423 0.974448546850851 0.932593
1353.08429390744 0.974629381901138 0.931234
1355.47513195147 0.974804921586782 0.926393
1341.55681883371 0.974684620927209 0.9274315
1312.69492870534 0.975530282198831 0.924312
1302.07410601752 0.975961182749384 0.925932
1327.52218691139 0.97578481974305 0.9194795
1343.13416088814 0.975191316426735 0.923795
1312.99437667522 0.975840839918958 0.925252
1302.45725986963 0.975882491213268 0.9229515
1274.79210378401 0.975955833225401 0.923583
1283.49323983687 0.97620721716704 0.9232865
1312.3223391828 0.975270179302026 0.9292775
1318.2706212921 0.975145323961236 0.934113
1352.0359899877 0.974923873053399 0.9380515
1306.23154306029 0.975826458532628 0.936704
1287.56102842339 0.976320209969701 0.9372425
1262.2751624146 0.976602969401162 0.9343255
1273.8807738218 0.976868501910235 0.929355
1287.982057119 0.97647262877852 0.931326
1308.81674857452 0.975914204794483 0.9330435
1302.80363041623 0.975979789752482 0.932062
1306.50298459069 0.975795205959886 0.9342085
1231.79046630298 0.977044814327415 0.928755
1264.25299199825 0.97612677972714 0.934237
1273.20997038735 0.976113496285023 0.9351345
1280.07006208628 0.97631278982628 0.93268
1276.21264192396 0.976558810485767 0.932445
1267.14107135093 0.976653052484915 0.935797
1254.11534115065 0.976436924833037 0.93772
1257.82422811187 0.976515353249007 0.936232
1233.08242468606 0.976148020721801 0.93228
1234.93655664364 0.976616944124826 0.9281975
1222.08896342391 0.977095302915635 0.9266425
1167.71802726572 0.977554487529596 0.9210105
1161.59686708607 0.977789014178686 0.922797
1179.28662873002 0.977680395316336 0.9242585
1180.01994120165 0.977497518808055 0.926812
1161.74827073513 0.977042168781211 0.917171
1173.88259924231 0.97659793318064 0.9195925
1197.09482395317 0.976113422448903 0.916162
1191.47931099399 0.975970835495384 0.9128005
1199.60029920713 0.975836058559741 0.9091755
1203.13502527875 0.976398634512416 0.9127945
1196.77639933351 0.97599551973147 0.912628
1218.36057349886 0.975506130451157 0.9171905
1236.1362500488 0.974653318668046 0.9255515
1240.41639270889 0.974326434092982 0.93124
1201.94186329622 0.975499930549863 0.9286745
1232.36223836023 0.975042149084597 0.932562
1254.89708982323 0.974732930795676 0.929964
1287.29204980354 0.974548974562517 0.932795
1246.18871742248 0.974591993809473 0.924845
1308.42613605925 0.973222136832667 0.929815
1305.22588633697 0.973132154639225 0.925211
1315.85952322458 0.972485830864813 0.926994
1314.31339809749 0.972849258989441 0.9260715
1320.27081370144 0.972314539634078 0.923658
1304.13330672525 0.972555272733253 0.9213735
1308.64269103147 0.971917243720751 0.92463
1301.09087354498 0.972304302710289 0.9234395
1304.55113379145 0.972080559109888 0.921307
1272.24521447294 0.97275811933143 0.914536
1298.54741769925 0.971667134247721 0.91723
1321.75769453704 0.970726283122851 0.920254
1318.44250239809 0.970754392867537 0.9199475
1325.31971555588 0.97100032757298 0.9266375
1319.24583423962 0.970553962467978 0.9260235
1296.54224367204 0.970961682351717 0.9207495
1342.10389849563 0.970453889254134 0.9207175
1373.51952584053 0.970328461855148 0.925754
1367.79006325086 0.970039691981474 0.9274755
1406.10590927197 0.96969706703397 0.9301325
1398.13865510131 0.97022556342849 0.9311665
1366.57366482463 0.970197349586517 0.924133
1375.90334526444 0.96928766149382 0.9265885
1396.61236272792 0.96931782442749 0.935888
1422.32115985615 0.969071632742736 0.9366475
1434.83287420601 0.968273798079382 0.934617
1445.51405808864 0.967864550231338 0.9371905
1463.59112561575 0.968289082978469 0.9341415
1458.33499634694 0.967926271118121 0.934176
1436.36692210632 0.968156702837442 0.931396
1434.12506033153 0.968814155777697 0.9294965
1414.11995470598 0.96919606196715 0.9256905
1411.87149307488 0.969226412011901 0.9274015
1387.6731795517 0.96969109091692 0.9303475
1345.74297132233 0.970107030358575 0.9277565
1299.56980084184 0.970919068249752 0.9263195
1300.71055647464 0.970955965990796 0.9262315
1282.93911041767 0.971248863966712 0.9241665
1296.52699870082 0.971714846338735 0.929813
1333.1205327226 0.970786448982008 0.933899
1331.61587658412 0.97045454626594 0.9302735
1305.2937738155 0.970929344134763 0.9271635
1295.80757810955 0.970816884312039 0.9246435
1268.11558672397 0.971189481723094 0.9233935
1293.87454769224 0.970848532255653 0.9241745
1282.28068085358 0.971334917981856 0.9252645
1312.92310865077 0.970752546435218 0.929789
1316.24594194415 0.970936209507771 0.933573
1341.85505974702 0.970262954901064 0.9334145
1320.44329888299 0.970146748335214 0.9305155
1293.81651039831 0.971029000615996 0.9334165
1283.31630453841 0.971211177627441 0.9353335
1266.8790782848 0.972150245479374 0.9345035
1241.91583945919 0.972911307681304 0.9334825
1283.02416798892 0.972149088861173 0.938215
1325.73920189955 0.971744401650681 0.942946
1354.93990423685 0.970416508447323 0.9429575
1341.76495275832 0.97046198330314 0.9400635
1349.40357575639 0.970277370671953 0.941176
1334.37657932403 0.971247589758193 0.940891
1326.17135595822 0.971519575759965 0.9424735
1330.61041102031 0.970900266839381 0.938736
1296.91798457741 0.971175383847657 0.938014
1271.61973294137 0.971218659074515 0.936004
1267.12429631737 0.971336917583591 0.9343655
1276.06422453903 0.971673061816289 0.934213
1319.06783234529 0.971199410912259 0.9373065
1335.18310895303 0.970978680662238 0.938275
1305.99037937734 0.971302042623237 0.9390815
1310.83770811997 0.971168715068234 0.939696
1264.55658695094 0.971678531979981 0.9347135
1218.1131381622 0.972177869778855 0.9329865
1257.9794703136 0.971045846577113 0.936664
1255.19466622594 0.971511727876189 0.9348595
1254.44183647087 0.972085821095281 0.9371905
1228.44055470416 0.97242757292484 0.9354045
1289.21674597504 0.971489222231485 0.9400985
1306.25481151612 0.970860685391623 0.9393735
1361.92963267218 0.969631212779815 0.9424745
1429.36759752544 0.969339052743608 0.950576
1392.43775538238 0.969736470733885 0.948546
1380.18211639679 0.96981970607678 0.9488
1345.60029918258 0.970000185514519 0.9444285
1360.44834443881 0.969890450005641 0.946029
1334.43585931597 0.970611038099552 0.943468
1279.10518138194 0.971523540849291 0.941067
1301.13716686218 0.971043837515781 0.944213
1266.32887298152 0.97162479005452 0.942087
1229.54594747555 0.971997407302384 0.940185
1283.02920914095 0.970508621517456 0.943758
1250.26811109474 0.970242464094239 0.9411735
1225.28109233789 0.970749833948725 0.9381515
1175.41684802794 0.971015977047304 0.933255
1185.03725605485 0.970793976181825 0.9358145
1166.35178980406 0.970957020973998 0.936769
1182.40844689392 0.97212052352504 0.9392555
1155.69229777788 0.973220018219964 0.936891
1193.41994077189 0.97225746001267 0.942904
1222.68826480097 0.972045108927349 0.947046
1213.15172613426 0.971134151183564 0.944428
1244.58998610437 0.970667007029624 0.9467305
1248.79707223331 0.970734067065839 0.9504655
1228.65483050859 0.971575297400834 0.952439
1259.28459841755 0.971701719903829 0.952624
1222.92405566683 0.971422015000582 0.951059
1246.31428631785 0.971423168016277 0.952516
1270.21085051886 0.971139466922598 0.953864
1289.08720029437 0.970493757939067 0.951695
1260.75286119279 0.970945847965854 0.9511205
1264.17998278205 0.97068637452288 0.950854
1263.05574146108 0.97119126720312 0.9513565
1264.67146328085 0.970546575382566 0.9500645
1292.36736735948 0.970140441743003 0.948656
1279.44484024184 0.970737559225701 0.94931
1274.75165174609 0.970693199212952 0.9482835
1234.53008268753 0.971465770074723 0.950276
1247.65018303434 0.970732147710027 0.9507515
1264.334534632 0.971203001774679 0.9522495
1257.70482723594 0.97025661282706 0.950345
1224.55610786981 0.970933336932919 0.950772
1198.42342626894 0.970991150309764 0.9471305
1188.14514832074 0.971055029514412 0.94302
1168.09751990696 0.971870744589542 0.9419315
1171.44622497186 0.971384393776717 0.9422395
1155.31992896381 0.971189355182693 0.94125
1175.94522592059 0.971835652833482 0.9449035
1179.92729898816 0.972342526203337 0.9463215
1184.18081059081 0.97311614980878 0.9482645
1223.54282818376 0.972842872065885 0.951988
1250.22559273015 0.972210177378887 0.9540295
1268.61058873149 0.971502465347212 0.9560875
1309.94171822577 0.970482582639816 0.957801
1316.28379492615 0.970510809787124 0.960468
1362.66983880651 0.969281485374785 0.960832
1400.61603330668 0.968304495026591 0.9623095
1388.19808256855 0.967851314250123 0.961103
1439.81715769482 0.967237942058236 0.963656
1428.59455145354 0.968015572377181 0.9642945
1454.72231570466 0.967683757564425 0.9675485
1402.53841875712 0.968626591108715 0.9662665
1382.53796897522 0.969478956785762 0.965394
1399.19638543507 0.970000420459942 0.966629
1367.1015354281 0.970440639735702 0.9664155
1356.71392793679 0.97028633686647 0.964567
1361.79335520206 0.970043643465763 0.9673385
1330.66957402406 0.970764044804301 0.9675745
1346.03465776306 0.970365871546571 0.96678
1355.67385617692 0.969810482558941 0.9671565
1377.0829975538 0.969640640359247 0.9649675
1383.99239880742 0.969637407213506 0.9648185
1350.5664548205 0.970410992237009 0.9641065
1324.31531980972 0.971529240027883 0.9637355
1355.66603327192 0.971732940122179 0.9653955
1370.60085509557 0.97169940315211 0.9650745
1421.32588737838 0.970555511406742 0.966737
1442.81497286723 0.970966326506848 0.9660445
1411.35738989689 0.971616545597777 0.9638205
1414.56114692286 0.971812097094059 0.960937
1396.81269083599 0.971899764388106 0.9631285
1446.95806941735 0.970660688010811 0.966786
1379.28248839275 0.97250305219684 0.9657435
1376.68603510715 0.971764031835781 0.964435
1380.3399701071 0.97155702525494 0.963971
1429.32610897654 0.970381947474271 0.964148
1467.8854579243 0.969618112308991 0.9648365
1465.44677008911 0.970112025938993 0.96487
1436.80642020655 0.971818848906241 0.9630855
1471.73126378767 0.970999240986181 0.9624755
1484.32478766616 0.971353618528947 0.961986
1495.30164930659 0.971760210884834 0.963607
1488.82244470464 0.971771004847208 0.9644725
1472.8626728643 0.972905613027636 0.96332
1466.97681009494 0.972862965670497 0.963998
1447.61611185293 0.973193439624543 0.96377
1427.61364524449 0.973920318129044 0.964886
1414.24835515543 0.973878583980509 0.964284
1418.43758131151 0.973847882551472 0.9638565
1398.22140724796 0.97441951600295 0.96231
1361.35917697598 0.974971270720799 0.9615605
1361.49585316165 0.975910830849759 0.9562895
1318.01101596835 0.976534894890647 0.953074
1305.17908384523 0.976928273550256 0.9548225
1315.90099650109 0.976378809716067 0.953574
1311.53675761467 0.97629399673407 0.957486
1275.27834098505 0.976978722678262 0.9546865
1256.80809492517 0.977876522118683 0.9535315
1242.49719385264 0.977882628274487 0.9542775
1232.44843316559 0.977884760706929 0.953535
1272.65803828188 0.97727345687891 0.9557155
1269.07714111272 0.977449748321854 0.95702
1317.20344850767 0.976477270934221 0.95723
1321.32428650912 0.976260063455523 0.957827
1347.36593975851 0.97565725124778 0.9599755
1333.17269779866 0.975999646469322 0.958312
1326.3819918317 0.975612805196514 0.9588545
1352.44660127521 0.97507854196864 0.959283
1372.19176283897 0.974411703228504 0.957896
1364.30116203617 0.974651973603868 0.956406
1332.54600060335 0.975121747492989 0.9554215
1314.61104882575 0.97582560385312 0.953853
1334.59134958126 0.975701292186794 0.9572915
1336.54084365093 0.975212374427798 0.957473
1338.10815562118 0.974836817894346 0.955686
1363.88155433346 0.974601822011848 0.9563205
1386.06772279042 0.97411335694979 0.957444
1361.86087261037 0.974536418488122 0.955546
1339.12967606113 0.974938323571417 0.95465
1335.27532727533 0.974478380354269 0.9537705
1328.17388795582 0.974529462359228 0.954878
1354.19422789823 0.974362648377207 0.9538665
1390.29044807329 0.973632811625743 0.957925
1361.48648095697 0.973643379015907 0.9579935
1350.46898381631 0.973037038901661 0.9589255
1336.83472274401 0.973890371737016 0.9594305
1342.41469855863 0.973666160995589 0.9584945
1367.82141787096 0.972917000868307 0.9598895
1361.85651159952 0.973070570073918 0.959441
1369.71998211947 0.973294878454346 0.9605155
1390.45304747212 0.973429857628421 0.962099
1363.26781103401 0.973737958740349 0.9615595
1367.3243364131 0.973885387517835 0.9603345
1398.85807322918 0.973361853199191 0.962576
1395.31119523972 0.973842128929128 0.9598565
1399.15519321683 0.97387032598797 0.961131
1380.20831869512 0.974651163229541 0.95815
1390.88455424334 0.974662512173065 0.9582225
1399.78290375118 0.974698685455523 0.9595965
1393.28465630326 0.974728803462104 0.9587215
1404.51686852711 0.973901290351213 0.9602885
1362.44259594328 0.975019809333458 0.9599235
1348.79287993612 0.975159253835189 0.961337
1323.97912056318 0.975521763649738 0.9598385
1365.48631614851 0.975346410823998 0.959085
1355.36229332503 0.975460060147779 0.9589545
1371.18521010852 0.975576124863588 0.9596535
1351.42071164102 0.97571510633171 0.956037
1370.31190143136 0.975407712767946 0.954697
1390.16070081725 0.975020115840446 0.9564315
1412.79691730427 0.975504044022859 0.9571785
1441.41950376517 0.974517690693025 0.9578035
1458.00890298952 0.974333258352087 0.9594175
1458.66721728954 0.973994855339552 0.9602855
1468.3665347791 0.973600141234495 0.9616135
1466.64805569664 0.974183183515441 0.9629265
1438.20443603911 0.974388453365448 0.9636505
1463.5311425072 0.973396496458056 0.9648565
1446.06667914325 0.974086889726082 0.9629135
1482.26945281581 0.973225583007359 0.964854
1520.01045673994 0.973378039412051 0.964169
1492.54156807363 0.974168094942317 0.9624415
1520.28680067541 0.973156518464157 0.9631935
1459.52400691329 0.974488951821675 0.9589835
1462.57923659507 0.974552179549805 0.958815
1474.5598516516 0.973986328924897 0.960403
1477.59696139205 0.973492385499019 0.962973
1485.65001961153 0.973907570636855 0.959932
1485.12786863151 0.97353906338258 0.9620375
1431.54511055489 0.97429932691851 0.959634
1436.90956396748 0.974139681091082 0.958713
1419.43772914833 0.974776594056638 0.9575685
1437.09603334372 0.974635720458987 0.957715
1388.20490372329 0.975186560371749 0.9534245
1369.15395674629 0.975181214382823 0.9530335
1411.54969127085 0.975168181736451 0.95285
1447.03869461351 0.974384068658616 0.9550155
1437.61754518937 0.974733985607379 0.9532185
1491.69963929985 0.973548244422108 0.954454
1470.47241859198 0.974005177456861 0.9503935
1498.13649014752 0.973405734249618 0.951674
1498.43305462356 0.973964839422305 0.9492555
1520.06863977973 0.97374648745105 0.949438
1502.99130467547 0.974158824698843 0.9509205
1477.72701657586 0.974412955195819 0.947847
1464.42500853261 0.975285504556907 0.9461955
1448.37235036284 0.975061897181594 0.942181
1459.12230785803 0.974385755276126 0.943203
1438.52347156487 0.974639638525844 0.9420885
1487.43905200442 0.973685908633988 0.943792
1465.24137730563 0.974217656256634 0.9439985
1467.86525486328 0.974009336902766 0.943498
1461.38103149784 0.974155551547738 0.944454
1476.18106284049 0.973824037166505 0.9468865
1488.99795625885 0.973555556513532 0.9459705
1468.47515440422 0.973999180620594 0.9413655
1445.84246448789 0.974073785778291 0.9422855
1447.825488296 0.974177231300127 0.9449815
1440.55790772368 0.973826534777165 0.947871
1414.53092827053 0.974928595673464 0.9470265
1427.44922017003 0.974047722663765 0.9504795
1471.67624219036 0.973686807073785 0.950492
1448.64874986398 0.973653566995511 0.9515975
1423.66508220746 0.974283299034974 0.950002
1443.69178545118 0.974120575444234 0.9509815
1423.06288745796 0.9746937596091 0.9483385
1448.79177185556 0.974667343700424 0.9496005
1426.02509580713 0.974671342983541 0.945053
1422.21706955604 0.975088846406211 0.942378
1419.12259646281 0.974693428689601 0.943296
1411.54233376994 0.974891027283754 0.9441
1400.14002537643 0.975147033677764 0.9392605
1399.80963944085 0.974895362236936 0.9387995
1391.3699985165 0.97477188589842 0.9373675
1404.2600956388 0.974350274669829 0.938274
1362.63214237998 0.975371003030218 0.935891
1351.48636823978 0.975781068304227 0.939629
1345.97311442793 0.975900938926896 0.9412675
1317.49162286087 0.976862117874969 0.939769
1296.87275980372 0.977216799033854 0.9380365
1302.90175364735 0.977341325646973 0.9361085
1325.02691890586 0.976500601421692 0.931856
1311.63234790767 0.976838481503628 0.92777
1321.62299244845 0.976425359528426 0.9222845
1297.32000405521 0.977021536644936 0.9256085
1324.25123294534 0.976707323214221 0.9288715
1381.11482127016 0.975337149696517 0.9322225
1402.72573576674 0.975425418034091 0.9391445
1366.47828926423 0.975764214655527 0.9378105
1390.4114013427 0.975047442553164 0.936967
1378.99163204948 0.975287781357317 0.937981
1352.03474941334 0.9753980984863 0.932246
1302.01130553043 0.976267122874434 0.9247255
1346.46178459592 0.975381197846745 0.9300595
1378.66035981583 0.974866674092322 0.934172
1361.96571980051 0.975429000910832 0.9318285
1317.50805325343 0.975958538041287 0.9286405
1322.08034001755 0.975135829933313 0.928662
1325.68206316384 0.975567778497704 0.9310155
1313.01419158399 0.976044117570333 0.928338
1321.11794822171 0.976032779912676 0.9288035
1321.64687978282 0.975891476774998 0.931306
1332.65201508759 0.975930807660429 0.930989
1317.74651395078 0.975712948484373 0.9256145
1301.53989012523 0.976045816173941 0.924348
1330.69813695203 0.975401415255533 0.927102
1310.31006790925 0.975565447574889 0.9225895
1292.00502646365 0.975464242856888 0.9190215
1254.47132079117 0.975978085840471 0.9103665
1236.55907746693 0.976029410441536 0.906734
1247.43699555769 0.975781661472988 0.9103735
1240.29905232366 0.975849530027584 0.9101795
1223.13010532587 0.976114876058051 0.906482
1247.30032179668 0.975765608828995 0.9112265
1252.70074034754 0.975439316528417 0.9181925
1243.76532670832 0.975227487082397 0.9164145
1239.16322974937 0.975723244490581 0.9196245
1245.62102608106 0.975540775898527 0.924058
1253.48623902163 0.975573918265962 0.9244145
1236.72748951182 0.975097141678245 0.9243945
1257.74474057257 0.975169041384093 0.9274075
1235.33835899853 0.975630783485897 0.9234275
1267.7486600759 0.975133250049197 0.924882
1288.15211737585 0.974658477435763 0.9261345
1319.04354362564 0.973583352839003 0.927763
1295.41042318747 0.974236411307973 0.9287275
1316.2206088643 0.973798261805783 0.9287135
1302.89732185633 0.974102519833273 0.9307915
1308.16360014494 0.973777316552375 0.9262815
1325.23854930335 0.973075103635322 0.924896
1331.3918303353 0.973455943215966 0.9224865
1340.59995146936 0.973005099999201 0.9248345
1316.31398571296 0.973527291714565 0.9231795
1287.27318351445 0.973709377528246 0.9232815
1293.5393623032 0.974042510951564 0.92242
1286.3222641124 0.974506199150081 0.924354
1308.8870375575 0.973872659093404 0.9295295
1321.21027844726 0.973441416044106 0.929061
1318.21080872581 0.973727376229409 0.9288
1316.00185474205 0.973721580409994 0.9340055
1307.92648429031 0.973517203546297 0.93631
1313.61604868323 0.973199348384209 0.934692
1295.68234083225 0.97391542957796 0.9344435
1299.33464786712 0.973700551766121 0.9335
1317.22353558286 0.97334414134073 0.933939
1326.06830895903 0.973500873921865 0.9345775
1356.29546238188 0.972342941838468 0.9334135
1367.83555855405 0.972042362042991 0.9330555
1399.56011563917 0.971240102056799 0.936005
1398.58172979548 0.970862755932688 0.9375535
1481.63771860535 0.969441079830714 0.9437935
1445.44490449693 0.97036404307822 0.9396925
1432.30910285077 0.970264156014168 0.9398345
1430.36641788061 0.969585273668392 0.9385445
1420.43159342307 0.969962874768054 0.93458
1422.00802697288 0.970470986647648 0.934934
1445.82002555878 0.969620204835594 0.93584
1412.4071917188 0.969886480959577 0.9333155
1429.84460739946 0.969289334539701 0.9335405
1454.88838954422 0.969009457149337 0.9360885
1452.97689742521 0.969572510509616 0.9400255
1481.29462261782 0.968787472417962 0.9423985
1454.16625176505 0.968801949851525 0.939172
1422.78452774948 0.969498930013069 0.9371735
1405.55110973104 0.969909572717557 0.936308
1458.39024919943 0.968527311024309 0.940124
1482.10023719791 0.968514145681156 0.9443295
1487.38463781545 0.967944130298861 0.945246
1479.28598761454 0.968133613838968 0.946039
1467.16243060763 0.968820572292088 0.9444815
1399.27726961813 0.969830501558785 0.9409685
1402.09095794746 0.970128905517661 0.943483
1398.73126696662 0.970059657508703 0.9483585
1388.20386701813 0.970354808310145 0.9486005
1317.95544034472 0.97206066584828 0.94679
1314.3353147275 0.972226359771873 0.9489675
1324.92248967387 0.972042662287918 0.9519295
1325.46883121381 0.972262276046087 0.951036
1387.87908297977 0.970743421113404 0.953452
1401.23087540008 0.971022085183584 0.954083
1398.67779777853 0.971384712678305 0.954321
1382.77454092742 0.971545797691791 0.9525845
1439.22357330959 0.96975815260891 0.954248
1439.42966488114 0.970373274293104 0.9562665
1457.48747032004 0.969466816423113 0.9584115
1472.49522795579 0.969038333178495 0.957993
1483.2956118653 0.969432659445376 0.9580925
1497.05023184827 0.968737000255587 0.958928
1434.17742008988 0.970217439304483 0.9554605
1427.94435970631 0.969727557753513 0.9547065
1433.22222919303 0.969320059952453 0.9533845
1426.9627575671 0.969045355198821 0.953112
1460.15266419159 0.968266526174039 0.953241
1423.76279549623 0.968557892272299 0.9530415
1415.01815928998 0.967634642051079 0.952561
1387.56784300932 0.968090354763085 0.952122
1385.72161858627 0.96853749050564 0.9539615
1353.72069925001 0.969346683234463 0.9535935
1323.63044650538 0.969965900565701 0.956246
1331.40994409141 0.969982150954236 0.95628
1370.50615717082 0.969734349790473 0.9590995
1394.43281097632 0.96851709765206 0.956687
1379.3066703054 0.968966107149467 0.957805
1378.0256319792 0.968779003667296 0.955855
1392.79885228272 0.968960351572443 0.9555245
1399.47912694903 0.968493546027258 0.9557995
1379.6489789087 0.968325302397086 0.9544885
1360.34080818456 0.969471447703812 0.9550155
1354.11432012478 0.969473586062895 0.953277
1325.77954322773 0.970007033046317 0.9521115
1320.72099510927 0.970354338960702 0.952057
1319.52776452941 0.968884809957734 0.950981
1266.81071971661 0.970082584995628 0.949695
1261.9795573053 0.969846802115158 0.9462885
1248.32585911098 0.969987989136417 0.9492835
1272.69823353275 0.969745422074252 0.9512945
1290.27040508411 0.970023132819047 0.9519625
1260.92413495356 0.970458461720424 0.953331
1313.23447973134 0.970795028090885 0.9557925
1326.84485580577 0.970631573708646 0.955814
1300.52571994446 0.970303182994261 0.953486
1310.60093676489 0.970114463999382 0.9533745
1332.64260851197 0.969411010992573 0.9539915
1355.56674370668 0.968805186849916 0.952925
1365.144753043 0.968259467530692 0.952872
1323.11027724242 0.968771704949288 0.949478
1325.36886138645 0.968276207491762 0.949526
1351.64497503118 0.968429485857825 0.9514
1354.1504220562 0.968880077329824 0.951678
1391.71955778167 0.969004936599723 0.9518335
1386.51510325881 0.969385712951349 0.953866
1350.42389528312 0.969456972158943 0.951607
1336.411289837 0.969735915189233 0.9525475
1314.535908848 0.970133203786977 0.953126
1325.36296898044 0.970064476373677 0.9517605
1332.91622285054 0.970058111936269 0.9526695
1319.25086719247 0.970287954154141 0.951336
1310.71629503128 0.970802582376162 0.9514175
1329.82933327662 0.970442181689942 0.95562
1331.22249202869 0.970498154785952 0.9562725
1330.1568068827 0.970323213210311 0.955391
1301.07845077422 0.970356156354186 0.9533715
1321.5513459654 0.970299584633483 0.9570095
1319.64977145282 0.969876800657433 0.9559445
1324.383350186 0.970243319262806 0.9577545
1340.65048199134 0.969932329098785 0.956667
1341.96121859855 0.969249315141275 0.955672
1335.39452513002 0.970059449675554 0.9562165
1345.44607581567 0.970267726529069 0.957489
1323.3491021263 0.969876906580668 0.957679
1314.95693799164 0.970518079100012 0.958936
1315.59403582224 0.970915613320954 0.9602425
1305.59498527111 0.97045653957778 0.9587225
1310.3016416885 0.970426842686654 0.961289
1326.9318493386 0.969793246443397 0.9621845
1317.08883510505 0.969235254975243 0.959809
1342.12950193647 0.968724607416133 0.9614915
1342.62840011553 0.967989698380117 0.9618395
1336.05150082426 0.96855204239997 0.9608635
1330.81158165036 0.969503261575369 0.962849
1339.63860108365 0.969215377492146 0.9637275
1329.50525583346 0.969899096765465 0.965037
1332.82117492391 0.969691063934232 0.9655085
1327.7449186391 0.969501523507169 0.9657415
1314.73083212498 0.969502517405769 0.96363
1311.56381121532 0.969093314717213 0.964805
1298.07486905374 0.969321327927478 0.9652095
1303.79604111881 0.968424289283346 0.9647215
1303.7481731603 0.968825575965403 0.9658565
1312.30887757667 0.969062705637581 0.9668735
1308.53236058913 0.969002980872704 0.9668855
1289.81038835414 0.969918364925145 0.9659095
1252.227691407 0.970496276636802 0.964307
1290.88071441274 0.970005818614481 0.966532
1330.23759704595 0.969818869637432 0.9676555
1346.71816329908 0.970274620043005 0.967688
1351.07401299491 0.970915122101396 0.967247
1412.85234441939 0.969137790615003 0.969207
1456.45383631384 0.967859827971486 0.970346
1418.46637898031 0.968406989179573 0.969369
1413.5815411168 0.968142080756313 0.970526
1403.02742470109 0.968121121993244 0.9713135
1385.75687431602 0.968346535045277 0.9710015
1420.48003609343 0.968372514834634 0.971351
1408.89968204435 0.96855272777624 0.9713125
1377.29780636494 0.969725315172984 0.9702545
1403.27027019045 0.969786167991913 0.9710345
1385.06155578724 0.970209905708847 0.9717165
1392.75541115428 0.970157794465158 0.971504
1390.90807888843 0.970428652879587 0.9711035
1463.51929074396 0.96873376076767 0.9729525
1517.75480193707 0.967646130354715 0.9736455
1528.30395497931 0.967564246237403 0.9735415
1551.30551551929 0.967784842386462 0.97405
1568.64781014206 0.967533217378086 0.974026
1551.85408488997 0.968705545577841 0.974522
1581.03521024875 0.968430741284959 0.974727
1592.21133319699 0.967884073297346 0.9752055
1565.87888219644 0.968037662178813 0.973505
1538.31771728215 0.968450191737267 0.9720785
1532.20309511287 0.969680489500181 0.969718
1502.66185520785 0.970197674263254 0.9685265
1543.20428782176 0.969789452398717 0.968302
1509.9527066162 0.970059440893381 0.968652
1512.43374510113 0.970588768644534 0.968784
1536.10612530229 0.969568300648213 0.9689175
1521.169132358 0.970067904758348 0.9726195
1471.32704041598 0.970087702030541 0.9707945
1482.7451413945 0.969694247741157 0.9701045
1488.66267521644 0.969640251146959 0.9698215
1464.11458620036 0.971369568023817 0.9686255
1491.27932228792 0.97107855621106 0.96694
1500.84404698047 0.971671761668307 0.9653995
1495.36488249452 0.971923130831465 0.9662745
1506.02175483115 0.971902841133949 0.9657655
1553.0492858615 0.970666582411483 0.965347
1582.27210697433 0.969570347560921 0.968163
1591.84750005873 0.969419571463775 0.968557
1581.4293394246 0.969131570184923 0.9687115
1573.00836222977 0.970475703763408 0.966019
1585.63166250925 0.970125481930115 0.965654
1562.71461272937 0.970938432982077 0.9662265
1580.88422267079 0.969920803253986 0.9668775
1563.5813331576 0.970187657554895 0.9684155
1573.52946610716 0.969347329558394 0.9675715
1526.34889875003 0.971135224606546 0.9666225
1538.49297686457 0.971318494716909 0.963
1542.65572270733 0.971378298669573 0.9613925
1535.71173854801 0.971543312234444 0.961767
1510.25225856657 0.972246129684834 0.962327
1476.67720141121 0.972878371125042 0.961234
1490.05726924186 0.971899030663822 0.962261
1508.19399748167 0.970750676485344 0.9628335
1489.87441565404 0.971301723409222 0.962147
1481.8734070564 0.971491390851258 0.962147
1458.67134243711 0.971405639470849 0.960438
1436.62199341663 0.972294692859251 0.960824
1434.1051076491 0.972897557932443 0.9615665
1388.88636388825 0.973976699406386 0.962311
1359.35717005919 0.974618648876709 0.960788
1365.13472813937 0.974688235890107 0.9577045
1365.76581028295 0.975034192764265 0.9577965
1345.2422296894 0.975660267327199 0.9535795
1391.65774406934 0.974867040036723 0.951399
1413.4195222166 0.974353110187168 0.9518055
1432.27692940396 0.973455467929797 0.9543775
1403.87462083059 0.973427706054201 0.9553625
1386.26099582862 0.974148646832483 0.954847
1361.59799904219 0.974925674421136 0.953109
1348.84126639124 0.975156933089295 0.9508135
1345.6522046794 0.974683954851634 0.9512805
1359.11644906068 0.974742815492052 0.9500665
1384.45656298822 0.974131136382821 0.95106
1396.3862525001 0.974120117517687 0.9502475
1368.52783942069 0.974528873227362 0.9513025
1368.51825315799 0.974710281692086 0.9494025
1434.45941345619 0.973797550453778 0.9525925
1393.94664615355 0.974762783671241 0.953513
1483.77706169711 0.973384432767359 0.9527255
1521.62335979998 0.973167407772352 0.9532445
1531.35101866773 0.973716601169252 0.948929
1542.24570560689 0.97368311823878 0.9475875
1528.58339078642 0.973852328362672 0.949117
1521.91902572378 0.974582493023593 0.9480765
1515.21060822066 0.97386859220302 0.948135
1568.14558977223 0.973185349898551 0.9462925
1522.52237684619 0.974720742887778 0.9426925
1517.71884467276 0.974935820767966 0.942904
1503.55781470056 0.975011086829356 0.9469205
1480.17967681556 0.975305770280156 0.9474685
1467.15275976077 0.975538334026973 0.947864
1429.34505009415 0.975966494848184 0.9443325
1397.35636889521 0.976916764165732 0.9456875
1392.8655173677 0.977232717244986 0.946273
1414.23616251741 0.976920865802964 0.946767
1427.12765969083 0.9770699558731 0.9461005
1423.62670961746 0.97704735954869 0.939547
1440.21630137009 0.976255008557126 0.939801
1431.28785114673 0.977065049506398 0.9407
1393.87601036278 0.977865961714864 0.939703
1386.11246001441 0.977780401487908 0.938866
1377.0506726588 0.977601441279991 0.9367525
1370.78931662774 0.977624277663466 0.9350875
1342.32959022791 0.978457864847474 0.9385425
1364.09902046896 0.978113234016356 0.939288
1344.1660166906 0.978750046935555 0.937936
1318.74061137923 0.978962226104109 0.9373935
1312.86971172967 0.979410381443776 0.93415
1327.29551633188 0.978700361278437 0.932978
1310.5241038316 0.978728094247705 0.9221635
1335.61753902225 0.978446958927197 0.924833
1338.52068038164 0.978684932259745 0.92617
1326.60565493212 0.979044423562185 0.917987
1303.28760153135 0.979311373035667 0.916733
1324.68200405456 0.978645303918301 0.913752
1297.34443504139 0.978735957951119 0.92224
1300.69128961053 0.978133570200694 0.9265545
1318.50986567856 0.977298933177466 0.9305265
1319.1708915259 0.977512986241373 0.930489
1334.23190421273 0.976722101690743 0.9317325
1312.6742128346 0.977347633201879 0.9306085
1342.94818815455 0.977162570436705 0.9313595
1353.25553827746 0.977073431873514 0.936675
1348.17531738281 0.976531877683681 0.933135
1363.40130530696 0.975680389950727 0.934251
1367.96024444994 0.975551624183258 0.936163
1336.48375159288 0.975617604027558 0.9307335
1362.6589070271 0.974458484120104 0.934989
1374.70148630542 0.974888095055864 0.93714
1378.74749019013 0.974625148165076 0.9327085
1373.4191314603 0.974546707619673 0.932436
1348.47302246308 0.975426509032399 0.934858
1357.04706115975 0.975215186936415 0.936558
1302.42346738128 0.976650091366982 0.9281505
1326.4477521849 0.976118714334627 0.933945
1345.54875860375 0.975447193186078 0.9384295
1358.50162045804 0.97455518796436 0.9385315
1333.46675847201 0.975426327329886 0.9373635
1326.00908016842 0.975976079816671 0.9378485
1327.90120450615 0.975880056158438 0.940218
1338.61723680378 0.975691051277911 0.9419315
1380.10509963284 0.974425074623733 0.945657
1374.70657656909 0.974759384470741 0.9479655
1361.32418568676 0.975318797215427 0.947101
1358.60909933262 0.975304003568356 0.9493825
1391.66567621007 0.975384694428061 0.949302
1396.33774575023 0.975398270702345 0.951649
1404.9353772672 0.974948834417217 0.954968
1381.30422603198 0.975157413270422 0.9505035
1370.27115673086 0.975400271744546 0.9502975
1392.24363448003 0.974849424271397 0.95074
1392.50555479864 0.974025249378606 0.953102
1380.36303858113 0.974245194911804 0.954542
1380.17609075038 0.97410946120643 0.957478
1361.84595999793 0.974506058682988 0.9590705
1356.16049398837 0.974167299885122 0.9563165
1334.02773522638 0.973668863232424 0.956187
1380.29807499238 0.9724107349071 0.9598265
1377.67923715864 0.972888250311671 0.96064
1352.73262323279 0.973482707178848 0.9602375
1384.54559003356 0.973194291565895 0.9634915
1361.64794533015 0.973993782791025 0.965157
1385.96436633863 0.973426370189098 0.9662725
1402.96755664406 0.97285132551464 0.9688265
1388.26108290357 0.972893997292349 0.9691465
1402.08437336915 0.972273755533189 0.9692795
1384.63130594709 0.972992251125353 0.970979
1361.72867029769 0.97404603330808 0.9709855
1363.59231210769 0.974410883570583 0.9709525
1356.16271818167 0.974419822142616 0.970444
1367.94751387407 0.974542715168402 0.968305
1371.40382090569 0.974872152255099 0.9687635
1372.36568812646 0.974761892639507 0.968869
1375.58992969336 0.974735401448525 0.968947
1377.18279696768 0.974877837399591 0.9680175
1352.25710082233 0.975106500585848 0.9661335
1363.94369478894 0.974658174135125 0.9676115
1335.9385885562 0.974681478858992 0.9667045
1329.03319796945 0.974783877682439 0.9662055
1313.6196905439 0.975073707609988 0.965293
1324.93040460291 0.975017477950916 0.9641255
1339.86553408021 0.975288644546382 0.9631975
1345.76912955596 0.974769284964191 0.9622205
1365.61173149159 0.974297265098402 0.9618175
1349.45695967259 0.974303374699599 0.9611285
1323.62529737833 0.97466403724298 0.962005
1348.21633488916 0.974148216857956 0.9611365
1331.775597525 0.974430229246702 0.960489
1354.09852722226 0.974117300972503 0.961894
1337.7856888646 0.974353382130362 0.961711
1304.1621975711 0.974806752281593 0.9578865
1320.33419981618 0.975013701986429 0.9588705
1314.92620107863 0.975211241093548 0.9589995
1298.80316066407 0.975191995764068 0.955513
1300.64693096822 0.974366450978481 0.9548875
1306.97347201272 0.973967340433211 0.956238
1311.94739631398 0.973656719889731 0.9540865
1315.97676092967 0.97402648481807 0.952048
1313.96614115624 0.974205159082743 0.9526875
1300.85493807739 0.974383166771399 0.95191
1285.74678336553 0.974332779824185 0.949964
1304.68146756625 0.974378816923076 0.953088
1307.70851131428 0.973532967372366 0.954153
1309.42760788154 0.973422807000667 0.954721
1305.13146955646 0.973273207375455 0.9538665
1285.56484617956 0.973503182273767 0.9507855
1321.79564879219 0.972639810698942 0.9538195
1341.36461248589 0.972806249189626 0.957757
1338.63371876518 0.972851823019887 0.955432
1351.10919876771 0.972539439649888 0.955068
1350.3798025059 0.972274892260678 0.9538445
1384.14494812203 0.971290102138754 0.954204
1387.76662568731 0.971805890912325 0.9538135
1413.11776224123 0.971640071218208 0.9544925
1380.15249739622 0.97202667385496 0.953462
1363.71567946727 0.972174127196422 0.9536625
1410.1809025084 0.971282766003707 0.956511
1417.7063042442 0.971229502990706 0.9571375
1424.23677994705 0.971217919561722 0.959525
1459.76394922452 0.970472006196369 0.9599435
1452.81039424226 0.971207818312446 0.9585675
1474.86454401674 0.970109581662646 0.9586245
1490.87814939137 0.97024810882798 0.957753
1443.98575323184 0.971417901168636 0.9565345
1451.59330362161 0.971490666037242 0.955419
1435.17427748683 0.971693384922553 0.956564
1422.46984872611 0.971210085273815 0.9585485
1421.39349526219 0.97117077091264 0.9555305
1427.80582907207 0.970761784513487 0.9532905
1434.76213962261 0.970487560923284 0.952663
1451.08854287604 0.969796155359554 0.9510195
1489.51258671199 0.969229989845578 0.9502665
1521.6891029323 0.969257055624102 0.950766
1524.78268981236 0.969102565475729 0.952274
1506.35403622476 0.969307005199577 0.9520205
1523.01001792295 0.969100514018393 0.952699
1500.90307281709 0.970209460045969 0.955067
1462.40530699361 0.971047478981736 0.9535845
1446.50997311032 0.971653168144612 0.953819
1431.81338283974 0.971757256617538 0.9549015
1436.25434119291 0.971064823476064 0.9541915
1396.9014544683 0.971792493004197 0.9529815
1434.62351888937 0.970927953943319 0.9552905
1473.51179822597 0.970034991241802 0.957728
1447.97764808817 0.970499448057904 0.956242
1490.24490789778 0.969682247502656 0.9597145
1458.42560456092 0.970657336581296 0.9580715
1502.53165161974 0.9702985458744 0.9590135
1501.12915064039 0.970863463881847 0.958944
1533.41450233141 0.970932357897323 0.9589645
1532.1824581608 0.970809196196782 0.959855
1549.43946053514 0.970155774613774 0.9599395
1548.02711085481 0.970081172786007 0.95786
1504.16204803892 0.971327924984964 0.957656
1499.63047584724 0.971322093948942 0.957861
1483.73636134908 0.970877601895956 0.9586545
1471.42086097299 0.971113617009029 0.9582115
1502.72738469284 0.971095135042067 0.958435
1477.03502668029 0.971528803777588 0.957336
1471.85305021269 0.971979677257487 0.9560705
1420.67402637555 0.972876254214937 0.951976
1401.31196382091 0.973349467259979 0.954373
1363.6332824836 0.974304212643724 0.9529195
1331.09636736126 0.975049812043371 0.949874
1325.61624033448 0.975516585116864 0.9512975
1315.90504215236 0.975618800899214 0.9516935
1278.047735505 0.976066708028175 0.9531235
1251.23328912053 0.976419487146742 0.9528305
1238.53460893707 0.976223212153279 0.9532315
1238.76915957883 0.975256405046971 0.9527495
1272.81471963397 0.975580446512436 0.9554225
1314.57077907961 0.974582685681574 0.954861
1331.51627057746 0.974486945120944 0.95501
1323.31138906388 0.974927375492124 0.954435
1292.95096714444 0.976177727003889 0.953034
1330.24455520194 0.975594210318687 0.956147
1324.71777174689 0.975614694244774 0.9570655
1343.68584539844 0.97445504392281 0.95573
1383.87429251676 0.974023857755967 0.95623
1365.98613393016 0.974736654553039 0.9547065
1371.95841354789 0.974467018309837 0.954486
1331.11696000469 0.975306274401921 0.9526265
1324.97984922845 0.975817401243885 0.9490055
1322.11680328174 0.975743298441633 0.9499505
1347.23319726282 0.975869885667955 0.946831
1321.05740775703 0.976267900487287 0.949518
1360.29346864107 0.975197053236043 0.9502745
1394.97326816749 0.974479104583378 0.9503775
1392.69680727688 0.974276075403307 0.9524075
1388.35769595791 0.974177187038797 0.9530495
1350.99315245459 0.975289806444963 0.9512735
1381.94548288942 0.974790097382994 0.9510355
1360.25064483857 0.974850972839961 0.947016
1354.17061867606 0.974602951303706 0.94705
1357.26415157953 0.974044353224367 0.951286
1364.32884555383 0.973844444954769 0.9527495
1374.00255603471 0.974083775597113 0.9521625
1348.40551264022 0.974201857464193 0.95005
1394.45534797489 0.972858294868541 0.9548635
1390.05578938347 0.972674895243027 0.9561535
1378.25857394008 0.973001637427401 0.95747
1382.50353769304 0.972357323804196 0.9588135
1364.22952708578 0.973697076774313 0.9570025
1337.90750585962 0.973561051307234 0.955278
1335.36745104564 0.973089899280623 0.9559295
1333.11961310526 0.973287119392254 0.955244
1335.70575028665 0.973710309422412 0.9537855
1351.49300158686 0.974089774550443 0.9549195
1325.91743224618 0.97376360005218 0.9558105
1347.27476507703 0.972939405350562 0.957222
1343.80516332201 0.972985678456568 0.958043
1366.06740359608 0.97328364141217 0.956918
1371.82039890683 0.972577307182639 0.960966
1373.26538628264 0.97309167696053 0.9622525
1394.12469169042 0.97271297954155 0.9642025
1343.48812069871 0.973459975412992 0.964148
1355.34427019493 0.973218746633381 0.9644555
1356.90250264235 0.974405536399664 0.9628695
1378.33192834539 0.974169565666688 0.959906
1368.14243678048 0.975055391091925 0.9586535
1355.04438195331 0.974893705288168 0.9585545
1373.01602928934 0.975144506385298 0.9583895
1381.11265413708 0.974824461697199 0.960225
1399.41454007605 0.974410180961309 0.95849
1387.2870991109 0.974754933566131 0.958961
1395.47384458436 0.97477927728412 0.958953
1366.72505921714 0.975371790327575 0.9581495
1341.95667696544 0.976316519987836 0.9584995
1323.21085980254 0.976017835277385 0.958047
1320.92755756503 0.975953991039258 0.9565755
1316.68015191702 0.976107928054765 0.9565235
1326.81929963831 0.975835287516397 0.957283
1329.36471762228 0.974993257648496 0.958537
1319.13416377395 0.974987796887654 0.958868
1325.50991886994 0.974963664335386 0.960952
1341.77764634624 0.97425969163618 0.962017
1346.11415182049 0.974034912140412 0.9626515
1322.31674393022 0.975012483780238 0.9606395
1334.81000224508 0.975041902595247 0.9606405
1373.71913749147 0.9744415902645 0.9608145
1371.88135900459 0.974562484583393 0.9607175
1391.95028698761 0.9736306800187 0.9628485
1385.65847552285 0.974154613461623 0.960674
1350.36110949234 0.975007221024608 0.960621
1349.048256138 0.97520120770156 0.961734
1413.67248607275 0.97379373880501 0.961274
1463.69369953589 0.972735642835747 0.9635835
1450.41542968948 0.973809872786727 0.9636175
1492.8708327583 0.973825985814079 0.962587
1491.213938722 0.97360414899938 0.964061
1457.75412624085 0.974658174885104 0.963913
1425.57591982817 0.974968068530082 0.963168
1381.99421506199 0.976030891374588 0.9642065
1398.91881862749 0.975697105012884 0.9636945
1438.75962398961 0.975180369431215 0.9634375
1442.60414868674 0.974674270660703 0.9644645
1436.41616367517 0.974798425482487 0.966289
1462.78779080551 0.9740551538057 0.9655865
1451.9736656376 0.973784747243358 0.965945
1426.26250152295 0.974518211332859 0.96366
1416.93983394588 0.974415995289983 0.965465
1434.54124542357 0.973982319669594 0.9661355
1419.40459635415 0.973956129415561 0.9663995
1396.06997670485 0.974991188168598 0.966804
1445.59650773274 0.97378854007046 0.967017
1464.04742680375 0.97385243566489 0.9674945
1473.4822736229 0.973363807418349 0.9673625
1468.92195846904 0.973490258654723 0.9639655
1482.57987020344 0.973039809063513 0.9660305
1469.28747547231 0.973321717510668 0.9663565
1473.72031713392 0.97313685031155 0.968857
1482.33068461939 0.973564036921627 0.970224
1455.84116008501 0.974595403414435 0.9679175
1420.93522550205 0.974744487483243 0.9673235
1432.05329842454 0.973956350799262 0.968283
1440.76892682666 0.973761823353278 0.96736
1454.88459899255 0.973464707696092 0.967484
1430.75388990831 0.973967639910694 0.9681035
1431.66188916042 0.973901374806742 0.9680065
1461.27341351571 0.973214839635775 0.9708995
1475.57450624292 0.973163863242699 0.9720565
1456.1827233861 0.972909890075347 0.9712225
1442.55200550782 0.973484710341096 0.970865
1444.48890392759 0.973855561750796 0.969464
1437.59966741299 0.974257341987271 0.9684565
1474.94837456662 0.973842621318371 0.9698455
1451.23593851717 0.974277961679703 0.968304
1455.55423067505 0.97532396770531 0.9681815
1459.67922244753 0.97544811961522 0.96858
1466.82637839327 0.975475765122174 0.9665615
1464.72128762857 0.975080889570567 0.968236
1475.96308270297 0.974729689515876 0.9684245
1458.02033162436 0.974833904155541 0.9689575
1438.28869688995 0.974836099547622 0.969307
1468.84091180301 0.975273807178633 0.969387
1478.87587536268 0.975115548684125 0.9680965
1476.92875346778 0.975683341992269 0.9688605
1462.80500775981 0.976353999957419 0.96838
1457.99994546312 0.976230751614243 0.966645
1473.97716031595 0.975307039151175 0.966495
1470.96043517687 0.975602756134063 0.9689755
1456.07979945279 0.975887628617388 0.9702025
1453.6506252467 0.9758497907836 0.970772
1485.54596981892 0.974650406972401 0.9710525
1497.63860950195 0.974387675586466 0.971665
1509.28325221202 0.974236472588848 0.9709705
1544.07293574838 0.973981094650925 0.9702645
1554.22626139255 0.97354387736092 0.9719965
1518.87333277761 0.973617770977179 0.9712105
1486.77852294179 0.974878053028483 0.970686
1497.18853204636 0.974433400751379 0.970289
1507.59097488719 0.974266931288073 0.9703865
1523.66991267781 0.973817280782202 0.971264
1535.69961027899 0.973670792313591 0.971491
1520.69367819681 0.97336528759264 0.972748
1471.33938629426 0.974176818112674 0.9718255
1453.44039273381 0.974332675515833 0.971384
1444.2340058854 0.974401471075388 0.9701065
1433.1194530831 0.97434493343665 0.9710145
1442.67130477178 0.974441266417092 0.9715985
1439.99414728256 0.974518779266111 0.970116
1478.41001738257 0.973956707083281 0.969195
1472.48236964838 0.97386564808449 0.968686
1467.94348521698 0.973719126819044 0.9697275
1476.74191078099 0.973244643247073 0.971309
1406.29280672052 0.974661511710635 0.9715355
1412.25846589324 0.975082495208193 0.970328
1409.31605326687 0.975298392606024 0.9705905
1401.56340385667 0.975386066411663 0.970206
1394.26406617176 0.97544125203561 0.971121
1407.6028783304 0.975471437449661 0.9691795
1399.56819518287 0.975554660306497 0.9677985
1400.29618639351 0.975193729316276 0.966599
1391.08858049518 0.974985116470492 0.965671
1359.81133820547 0.975155463519111 0.9629135
1359.11241812614 0.975269805282066 0.962372
1349.19314355889 0.975644149944879 0.9634395
1335.39518430156 0.975833559635028 0.963851
1350.96902382224 0.97559959448938 0.966994
1353.954566579 0.975910479569332 0.967468
1366.96168670387 0.976153333981216 0.968247
1357.48761941349 0.97625995772359 0.968268
1357.3362457868 0.975446827418229 0.9679435
1336.03741998824 0.975766852198215 0.968166
1342.07573682053 0.976098924511051 0.9692255
1316.21070864081 0.976820025214672 0.9681855
1317.24142899415 0.976480255419284 0.9698065
1327.11610331364 0.976195133615007 0.9698525
1339.59271445915 0.976808047548451 0.9696345
1360.83944582708 0.9761176626979 0.970957
1330.90276251049 0.976709035631287 0.969522
1339.65015959826 0.976589588703229 0.970093
1342.17267163312 0.976687118150499 0.970034
1338.87393340129 0.976794997548997 0.9687765
1352.29368077003 0.97656419342741 0.9695335
1366.66547622479 0.975826611774679 0.9711835
1361.02729940942 0.975882074359537 0.9714185
1375.5841983397 0.975665119575861 0.9704065
1367.29718471716 0.97546051190826 0.9709895
1361.18850131664 0.975362740848011 0.9702165
1356.76709208531 0.97551515925842 0.9710075
1356.00713797077 0.975001620148187 0.9708415
1373.26927379658 0.974372544767345 0.9691615
1365.85123984998 0.974563117527426 0.968266
1379.89051923795 0.975039662187433 0.9710075
1401.18705453879 0.974587999107901 0.972967
1384.50911164933 0.973822105907335 0.973262
1386.10954930499 0.973550946928168 0.973019
1423.52138983665 0.972956911164387 0.972721
1445.34474131001 0.972369118213284 0.9715985
1428.15736233607 0.972463203741457 0.96982
1446.52872180204 0.972473055193086 0.968869
1440.95914566892 0.971650581604343 0.9700665
1425.62724912508 0.97123259729907 0.968778
1423.93618163687 0.971238612033359 0.969069
1427.49989019806 0.970832925089846 0.9697875
1410.16895139455 0.970406272056373 0.969123
1399.67189734984 0.970399236043359 0.970155
1419.48338348247 0.970689570694765 0.9693425
1412.24110789038 0.970357505553147 0.967717
1386.53927922812 0.970978103509631 0.9667555
1416.00335798103 0.97120667372108 0.9673585
1431.99222354132 0.971660047314764 0.969394
1407.71655854506 0.971724250599986 0.969131
1427.27395113598 0.971736935248375 0.970977
1442.9172986002 0.971667390698259 0.9706425
1429.38813604729 0.971945779655545 0.970902
1447.05784697113 0.972276909653605 0.9712335
1475.56541090085 0.971715339572365 0.9717785
1491.9940584182 0.971923006557219 0.97061
1477.67381307638 0.972509056343477 0.969845
1503.0180882924 0.970908174348547 0.9714465
1487.1497270842 0.97125755443402 0.9711115
1466.5692943328 0.971087261411117 0.9701955
1464.44671555533 0.971570555073984 0.96952
1451.32049343138 0.971466246282566 0.9680105
1469.6648728091 0.971721767373581 0.96616
1442.1872823473 0.972928944911859 0.967043
1434.50826905286 0.97433199868784 0.9671395
1456.00777061059 0.973866102517591 0.969027
1449.33958512149 0.97457786421947 0.968364
1460.67072510077 0.974297731953813 0.967654
1473.74609819371 0.973696905965197 0.9669265
1512.39063850259 0.972698525138181 0.967836
1529.55235647854 0.97186477499945 0.967407
1502.97717335629 0.972719300644526 0.9648115
1474.22777399641 0.973027702814372 0.9648745
1450.88794686793 0.973703990533062 0.9626615
1463.82854952548 0.974158684442189 0.9593095
1501.16890575548 0.973772525652151 0.960132
1522.73389496412 0.973535966992945 0.9599695
1473.63687690605 0.974279601239173 0.9599935
1472.23097431293 0.974393256440023 0.9604845
1456.36825735413 0.974654921116386 0.960584
1466.97313123487 0.974083834284416 0.960262
1481.74021267653 0.973443845976418 0.9605635
1453.0204595212 0.974528307409281 0.959702
1438.36649056226 0.974702167584901 0.9599375
1448.37151434185 0.974548710146226 0.960581
1437.06423356112 0.973694398431301 0.962652
1439.3243869551 0.973907966414619 0.96217
1435.00685686024 0.974041371206446 0.964314
1436.36959593306 0.974184487694312 0.964998
1469.00419408641 0.973629504440663 0.9655175
1506.92767042458 0.972485505447645 0.965347
1497.99793310055 0.972925787663838 0.9661835
1467.61783034181 0.973653868258316 0.965939
1492.74687794904 0.973784175212687 0.9675415
1478.81576165048 0.974000733040388 0.9677765
1422.10843002 0.975292827287581 0.9633685
1440.38013899301 0.974374828127435 0.961815
1413.80535043329 0.974900010834816 0.9624575
1398.9159835551 0.975729358954462 0.960314
1361.70793770239 0.97692443328115 0.95907
1328.9939105667 0.977943516003174 0.957198
1337.31030157329 0.978172580683611 0.9576785
1365.96049127117 0.977839401551237 0.9582815
1372.27113490107 0.977276448981755 0.9580225
1334.67966626192 0.97834635717715 0.955508
1325.44658650026 0.978726547694818 0.9504365
1352.95057096087 0.978220867466352 0.949372
1300.65623287879 0.978861517995607 0.9483445
1302.93796797503 0.978155011713663 0.9467055
1321.18285127207 0.977416168580542 0.9517125
1345.54244338241 0.978182571989622 0.948102
1337.31861210799 0.978223990838273 0.945531
1337.88998322822 0.978398141307113 0.943216
1342.47177595031 0.978221773313256 0.9464305
1353.47945848034 0.978078329332143 0.946293
1325.62281674532 0.978616353028914 0.946159
1315.39963801342 0.978573885375667 0.942848
1306.9608377035 0.978557512912787 0.9447585
1272.32753014855 0.979214316682142 0.945487
1257.59915378101 0.978627209967633 0.9482645
1244.19800093199 0.978883482661026 0.9453365
1256.73042323935 0.979006110223413 0.9459485
1237.80794530423 0.979632352825874 0.942582
1239.56120421295 0.979754335015097 0.9445035
1258.2055460699 0.979486365611229 0.9470585
1295.93612473644 0.978711694482512 0.95112
1318.80974180037 0.978374070648301 0.950316
1353.63602196916 0.977357965996271 0.953966
1347.44893461957 0.977229400127694 0.9548845
1300.7187750385 0.978507061441786 0.951752
1294.92518497029 0.978521311394484 0.948288
1354.99781625629 0.976271033565742 0.9486565
1349.38684748402 0.976208404669168 0.948391
1364.40612541386 0.976020359502838 0.9523005
1333.22127032552 0.976682034623519 0.950502
1348.14960602969 0.976594697667556 0.94998
1321.25840298402 0.977627861103742 0.9480555
1327.23263656731 0.977156839489274 0.9486
1345.96882593621 0.976765269709334 0.9504305
1361.44578766604 0.976077932186072 0.949611
1351.97376776173 0.976083759484906 0.951405
1375.89948157563 0.976139661953826 0.954031
1378.37524486392 0.976439970095438 0.951905
1361.48069704678 0.977318945093333 0.951325
1347.29296478669 0.977139955170933 0.9485225
1336.72232252848 0.976980365395657 0.9464325
1315.2358692039 0.977308168178311 0.9462655
1268.86942530454 0.978178858223759 0.9467655
1243.19985562014 0.978563296691313 0.944778
1249.90419257986 0.978401353615522 0.945212
1281.28714027094 0.977431744964408 0.948091
1265.85078681194 0.977980676217147 0.9459305
1298.16864357061 0.977576921379324 0.9481655
1320.00270424436 0.976938804439301 0.9505855
1337.809853926 0.976116078580297 0.9556585
1366.4088568062 0.975292332053546 0.954984
1308.42824672772 0.976786982712377 0.9546165
1321.93863601152 0.97615630391011 0.9557235
1318.75873807128 0.976665199999453 0.956832
1349.06579832104 0.976362351848259 0.953969
1341.9535808296 0.977144373731045 0.9512745
1321.5447962662 0.977593115696192 0.947421
1319.24544524857 0.977597972408046 0.945679
1323.2739455614 0.977242049915858 0.945781
1316.48272471969 0.977795741551331 0.9481545
1294.54096165803 0.977663983672029 0.947044
1304.75062365584 0.977164782019071 0.949281
1329.98057573545 0.976500046822932 0.9532545
1324.98834856261 0.977460394679099 0.9537275
1317.14213875035 0.978150202905255 0.9524865
1328.33096599116 0.977992571434984 0.95345
1336.7463949033 0.978130008240256 0.952895
1344.70012619965 0.978135262993752 0.9543525
1380.51366873766 0.977540565447045 0.9571285
1387.65639060218 0.97740746859247 0.956612
1389.14021867493 0.977277218092426 0.957201
1424.33813881001 0.976278377890938 0.9558755
1404.39787264079 0.976735258897905 0.9530635
1405.98096033892 0.977009978552117 0.951806
1399.36233600334 0.977122989313186 0.950294
1355.32316547505 0.977311188512295 0.9481025
1370.05909817552 0.976661619080331 0.9507395
1374.98966558411 0.976238217650762 0.949218
1382.40369603767 0.97615401421514 0.948363
1393.97099425372 0.976347406972121 0.9472765
1385.14597510126 0.976709690899336 0.945858
1401.1030236775 0.975972728848523 0.946886
1392.443065965 0.976695583991595 0.9466575
1371.52031641093 0.977079529958956 0.9465995
1372.5519347782 0.976765744793499 0.9485415
1409.57752069861 0.976332225778907 0.9492195
1388.94422740275 0.976406000227878 0.9461445
1385.47721224398 0.976927781353942 0.945257
1368.47820299176 0.977335848144994 0.9452185
1364.28587448167 0.977669951643539 0.9458785
1358.1070842484 0.977823855304068 0.94709
1353.90665688743 0.978156676396273 0.948743
1370.88917256488 0.977740350369007 0.9479205
1352.996273621 0.978136856988748 0.949581
1347.28130333003 0.978626841358904 0.947158
1349.19047285727 0.978764882342287 0.9437785
1352.19915691791 0.97872723231068 0.946964
1341.68725274049 0.978742758003222 0.947285
1355.25026696906 0.97895176956707 0.946651
1384.59370064035 0.977924341482295 0.9477875
1381.53284774835 0.978286095842284 0.9452605
1389.5934067143 0.978018242735458 0.945378
1406.29013913752 0.977096504998933 0.9490255
1405.86968998874 0.976949029928253 0.948677
1399.71370264534 0.977658516224136 0.9459735
1408.19794811711 0.977694858812484 0.9467975
1372.49412696278 0.978136595692776 0.9453015
1375.75817721903 0.978274068396462 0.9466775
1390.31150733294 0.977969838550641 0.9488845
1414.2183272907 0.977304063227085 0.9496895
1378.2900092625 0.977866362822523 0.9479395
1382.84986130693 0.977618537633749 0.950749
1415.58491069081 0.977027677370594 0.953359
1458.32071439081 0.975546428451648 0.9530685
1493.10142194353 0.97457794752483 0.955028
1467.86255565813 0.975377920534553 0.9555545
1471.45597702586 0.975196041222308 0.954523
1467.72393037579 0.975249606100308 0.9527045
1477.92435802554 0.974674964090101 0.954205
1443.08797049823 0.975452128377583 0.9502885
1449.45162308278 0.975259732042819 0.9505685
1421.34279013655 0.975571031758048 0.9473975
1424.50666552988 0.976047736567461 0.948537
1428.74901741784 0.975982732781529 0.9480445
1424.26947148806 0.976056913609425 0.948318
1431.01453840756 0.976160669777347 0.9490525
1448.43903254182 0.975727264232912 0.950918
1487.45324614149 0.974612473824593 0.950203
1494.39041076012 0.97440082233211 0.9483285
1488.97788248507 0.974864774368379 0.9462195
1483.95402531973 0.974838510860967 0.947209
1469.77147407094 0.975151146727577 0.9454245
1430.18228159668 0.975762473776466 0.943016
1452.71516561393 0.975547258170417 0.945431
1461.67415245259 0.975039111436602 0.9416815
1477.37566053869 0.97481420218479 0.942626
1479.65441948164 0.974706381615277 0.943706
1502.20398332126 0.97397325345699 0.9465735
1465.51728314167 0.974251414458515 0.9456075
1487.93729211847 0.974124057198185 0.948547
1482.03412284751 0.973791873570988 0.9497515
1503.1393516847 0.97278007228353 0.9522485
1550.69933831563 0.972081324563476 0.9518325
1543.27544292123 0.972075978223827 0.9515045
1555.15257183197 0.971847991237945 0.951769
1569.08470323753 0.971589561495209 0.955452
1540.17858606492 0.972557870934418 0.9566575
1598.43822435383 0.971066166870902 0.9612775
1581.11953211063 0.970943813313233 0.956685
1580.27669065417 0.970301523176585 0.9586465
1599.07153863769 0.970086260784369 0.9621425
1618.95458976395 0.969452599875509 0.9631845
1605.14907274459 0.969189243704377 0.9643555
1629.87912295021 0.968537793203448 0.9664465
1587.22284830851 0.969460900151861 0.9663165
1588.11166537739 0.968839348998434 0.9668765
1558.95716975239 0.970391422411186 0.966541
1538.47964615404 0.97113128580769 0.964917
1548.40535570684 0.970981560502644 0.9622955
1532.85659297181 0.970822543259765 0.960244
1518.44967096679 0.971023012285763 0.9593065
1544.31154234341 0.969936732288356 0.959742
1570.35420883061 0.969724869340066 0.963351
1544.46894909458 0.970347966127069 0.9628345
1528.98342158839 0.97145072496574 0.9629265
1510.66336527226 0.971966306180618 0.9621635
1507.59870391532 0.972080548793995 0.960577
1520.4095431528 0.971750957819309 0.9630165
1509.17205900917 0.9717422446716 0.963606
1468.62771288372 0.971861356047394 0.962964
1444.73056982112 0.972572323950911 0.9635415
1451.60790477712 0.972269983686818 0.964546
1466.50377294467 0.972071358009727 0.963321
1458.15320975642 0.9726065030665 0.9616925
1451.40889795413 0.9728292210777 0.9599735
1453.30797631791 0.973196951390999 0.9612945
1450.77897599287 0.972475666381037 0.960677
1431.16993366281 0.973465561989052 0.9594295
1469.39865503588 0.973050725318303 0.961153
1495.68228250428 0.972735782927387 0.9639095
1526.21584032746 0.971829699396599 0.9631755
1495.56990371048 0.971956958076135 0.9622805
1514.93561652267 0.970776356174479 0.964503
1520.68226551726 0.970731378708788 0.9669325
1501.05508130263 0.971602885225168 0.9673585
1491.46230293071 0.972083062833735 0.96732
1486.26265827808 0.971336729703087 0.9683295
1520.26275611388 0.970736756097929 0.9693885
1528.15906339752 0.970219246865534 0.970592
1505.58846989219 0.970272041293955 0.970775
1491.92919443758 0.970494630402357 0.9698995
1524.23071838058 0.969554396084247 0.97079
1537.03778697495 0.969730883283803 0.971092
1512.67286330514 0.97016270459507 0.9701105
1496.5607166866 0.97019367572309 0.970119
1498.51954962164 0.970568639272059 0.9690235
1516.9857062626 0.970345092022503 0.969017
1547.15610635822 0.970159062151455 0.9710345
1540.19999884928 0.970492974863804 0.969262
1585.17291595439 0.969261520212318 0.9690515
1641.33029133992 0.967710769278177 0.968505
1613.27070767792 0.968098134578678 0.968233
1588.45400203242 0.96673009287422 0.96843
1576.20878888714 0.967756735376864 0.9684815
1550.25397834963 0.968351030938201 0.96718
1551.78896386064 0.967809286476394 0.9687535
1538.53189884763 0.969037745268884 0.9680095
1498.78118699496 0.969350646689181 0.966991
1493.02342391283 0.969692351830638 0.9665545
1455.40268678161 0.970706701604226 0.964866
1446.33299696519 0.971875577123525 0.9631605
1454.17549687815 0.972291465266231 0.963648
1465.9613305772 0.971094737345942 0.9635785
1485.97283040879 0.970228509706163 0.9655785
1467.3312209882 0.970493748861422 0.9664455
1450.77229166242 0.970677539727408 0.9659835
1470.39616807857 0.970704598265461 0.9658665
1510.87034040427 0.969502854060246 0.9675545
1523.33952774656 0.96895573731899 0.9691815
1482.99308821556 0.970210835207704 0.9683795
1454.74778602662 0.970834559450638 0.9686925
1458.46339793591 0.970434002338767 0.9705975
1439.32731929289 0.970858780247955 0.967976
1436.52420173138 0.971141844667202 0.966448
1440.76885583328 0.971228478453773 0.967362
1486.22807744526 0.970762298213027 0.969394
1491.52586040029 0.970786600748262 0.9684505
1468.04519612812 0.971458089247586 0.9680345
1457.40394057091 0.972138181817782 0.966468
1463.37536389987 0.971918957682139 0.964855
1532.9755154055 0.970006065851916 0.9672025
1529.74210673422 0.970266731121089 0.9672755
1503.44637944036 0.970878658167429 0.9658505
1504.4705376397 0.971249441316422 0.965472
1490.46541379074 0.971371380642405 0.967676
1453.85869492443 0.971939611637135 0.965929
1475.2535842407 0.971789339905222 0.9670805
1497.62830433972 0.971511853941535 0.9682185
1463.54987889387 0.972339409220009 0.9670075
1442.26399408038 0.973209967662486 0.9667945
1430.37826966605 0.97336132917177 0.9675895
1438.66557941183 0.972953685698394 0.96736
1502.47813944886 0.971630990400988 0.9685595
1536.09198182421 0.970493772654604 0.966897
1496.54524549672 0.970929748339154 0.9657895
1461.54795975921 0.972010752144598 0.9643365
1485.88118205722 0.971393070409275 0.969073
1472.65956827098 0.971751115129842 0.967186
1492.70900570408 0.97148495370862 0.966789
1484.36694816512 0.971802882702906 0.968631
1517.39437749211 0.970881263960092 0.968013
1516.01717096155 0.970779742451323 0.967042
1514.35678097864 0.970597737585754 0.9694695
1485.29624802097 0.971002753937 0.9698925
1490.24108387455 0.971609013228892 0.969997
1462.95596399549 0.971979922721637 0.967095
1471.21200857694 0.97208125933734 0.9675105
1474.68637487746 0.972820244428988 0.9668535
1496.37280041746 0.971910688805879 0.9653205
1464.8192125993 0.972250549712418 0.965301
1458.38287099685 0.971843236391049 0.966371
1458.44814687613 0.971923966845703 0.962821
1445.58519323576 0.971934771096743 0.962887
1494.72055561414 0.97089563554283 0.964202
1480.7015325245 0.971607325054733 0.9651915
1474.10256366736 0.972214455350183 0.967253
1464.12218768573 0.972448379931273 0.9658895
1466.37385302955 0.972335395774944 0.9673055
1449.35665429841 0.972784429787607 0.966825
1468.15143748449 0.972871377512408 0.966455
1505.08233749343 0.972107455738734 0.9691185
1471.64743566993 0.97223243229309 0.969254
1451.35189236703 0.973440003432821 0.9683595
1457.88041007887 0.973061901801718 0.9682895
1478.72427862644 0.97313706538204 0.967645
1527.08822551647 0.971825282755775 0.9689545
1532.96776557198 0.971887040608412 0.970796
1540.40495790032 0.971658721406384 0.9702755
1559.66670999855 0.971218862839669 0.9690865
1568.42377966516 0.97050968618003 0.9691595
1595.95588042105 0.969441553937861 0.9687975
1592.1933378198 0.970106832123437 0.9697445
1595.82769463876 0.969007375975581 0.9685245
1569.28137439758 0.970078099355289 0.968135
1591.34246741709 0.969671309176952 0.9698645
1577.83244478032 0.970627499321032 0.968936
1576.28018563443 0.970699420810351 0.9701585
1577.60955608807 0.971361518102222 0.969292
1545.6840688297 0.972037499484461 0.9700065
1570.01744951346 0.971201963403095 0.970536
1564.61071661492 0.971766912963866 0.970425
1590.56269373346 0.971238967121421 0.9713015
1622.90312140702 0.970488503898488 0.971191
1640.72514919599 0.969649638323946 0.9707925
1628.39411742278 0.970072764002013 0.9691715
1587.67089203392 0.971221554969355 0.969616
1561.56357574731 0.97166764336055 0.9696645
1513.24138969307 0.973017482052748 0.9690365
1553.12160499229 0.971836862857064 0.970209
1510.33839623908 0.972536186945809 0.968356
1513.55763619824 0.972679916174848 0.9700235
1519.51480734032 0.972509629541778 0.968792
1509.25513783065 0.972320648896861 0.9679965
1561.62862222275 0.971719804598742 0.967387
1553.98712516699 0.972020495269729 0.9675585
1559.13487998244 0.971752997928308 0.9665025
1558.43604877957 0.971723600682718 0.9662225
1592.89580874562 0.970996424790105 0.965267
1584.20943350152 0.97105566971484 0.9660605
1643.4315665909 0.969214855950133 0.967322
1624.54354689485 0.969704721592974 0.966493
1615.06546789292 0.969516816524861 0.9656075
1627.40968786564 0.96931119124528 0.967118
1629.18147290332 0.968881325906056 0.967839
1631.35455543346 0.969471062675918 0.9677075
1620.32472783204 0.969602012822239 0.9664345
1610.24241923395 0.970639433504209 0.966949
1594.09163820584 0.970906249071878 0.968509
1614.19873418289 0.970869901958535 0.969073
1591.63434806968 0.971837406272326 0.967535
1577.24672870833 0.971680557312302 0.966967
1582.59574226842 0.972004498273536 0.967245
1566.82019678404 0.972225751280225 0.964923
1542.34119716708 0.972537224041059 0.9635395
1502.94557632775 0.972963909134268 0.9634285
1536.00422392111 0.972463370821628 0.964014
1523.61652782325 0.972977247017193 0.9623585
1530.46817661422 0.972817977122022 0.9632305
1514.02362421742 0.972544656175378 0.9641605
1548.28938243212 0.972036098133109 0.9656325
1544.86241339309 0.971855875843137 0.9657625
1536.29285994787 0.971469738830073 0.9645475
1523.92800860687 0.971936433993331 0.9627425
1530.31592089827 0.972199218486682 0.963171
1516.33783477169 0.972356967276732 0.962291
1491.54274604942 0.972653645544901 0.961988
1499.20617745817 0.973376291214403 0.959021
1465.22248584758 0.974163445092399 0.959821
1426.56910078548 0.975196793749557 0.958221
1414.1033557291 0.974888985211433 0.960721
1467.34804766995 0.973276717191369 0.963129
1475.12880597828 0.9734042563678 0.9627975
1473.27273860478 0.973892052685795 0.9595065
1464.83571302465 0.973909176839701 0.9604175
1466.87310655803 0.974242818409102 0.959923
1481.37774714549 0.974000720426213 0.9597885
1484.95080087744 0.973663082340577 0.9571605
1520.90420735256 0.973301494557544 0.9548095
1484.94828653579 0.973634642043704 0.9529045
1467.70262068142 0.974490975908416 0.947343
1495.52607489726 0.9744882868054 0.9446035
1486.32184924569 0.974856042287791 0.943036
1506.36469749915 0.974392557761054 0.9472185
1519.26184866678 0.973194263208335 0.9492745
1518.15425298268 0.972835002566574 0.9483695
1524.61521878671 0.973261356312847 0.9471875
1525.85384707125 0.973057005743189 0.9490535
1520.17454034802 0.973693581593806 0.94765
1516.52058793074 0.974313186670721 0.948082
1528.79140162251 0.974280019655443 0.9500285
1513.74730466686 0.97456783967234 0.944762
1527.83404747367 0.973615659943709 0.9436935
1518.54054125127 0.974380655395936 0.9387285
1494.77606360158 0.975260370273109 0.9421075
1530.45554204763 0.974193746495012 0.946159
1554.10474202144 0.974023450856149 0.9477005
1533.13288030232 0.974901097202157 0.9450605
1538.64114686599 0.975249193054685 0.9481575
1535.37280102616 0.974415663393278 0.9487935
1534.10798804491 0.974340115564794 0.949315
1500.56162030797 0.975934865700786 0.949681
1471.26886124978 0.976610909063089 0.9490075
1498.47103184247 0.975599800580326 0.950786
1482.24047208538 0.975870095818555 0.9535295
1461.42934042558 0.976183693008376 0.9508385
1462.52214572017 0.976352849573441 0.945414
1465.01621139626 0.976069759505738 0.947789
1477.91871819698 0.97593713293089 0.9454505
1472.5183042421 0.976204014268074 0.943462
1453.80402579702 0.97573216361941 0.9433055
1437.99768729458 0.975614771797939 0.9432575
1433.65212666038 0.976625913638183 0.939051
1426.96754203027 0.97656255043006 0.9374505
1446.89384323474 0.976662087684924 0.9356695
1472.84746458848 0.975940348886201 0.9376525
1485.31565528831 0.975691376618738 0.9434805
1464.79408113063 0.97655527561371 0.944497
1453.13568178064 0.976661887717719 0.944242
1458.79078067642 0.976498327817476 0.9417205
1504.71807115569 0.975374416255342 0.9472625
1535.82076310895 0.974202820830726 0.945017
1515.14439287386 0.974561512404702 0.9427245
1528.17282593377 0.973905290232907 0.9418295
1510.94127830148 0.973815652610638 0.942362
1475.28143055916 0.974674365876057 0.9418995
1475.29237389018 0.975144447495678 0.941151
1487.86643785126 0.974771002756288 0.938889
1500.96881508088 0.974165126908665 0.940632
1474.59551683484 0.974954794675523 0.9401995
1493.14088552954 0.974713690221527 0.9377495
1505.81082207807 0.974465441857092 0.937326
1471.89196540008 0.975404368563499 0.9387555
1448.43349909055 0.976097477179124 0.934236
1442.66269688705 0.976206686913408 0.9315325
1412.85306402014 0.97655254594033 0.929973
1410.59854110064 0.976181829840886 0.932568
1407.42956526012 0.976510460883036 0.9352335
1401.15086419042 0.976975749974807 0.933813
1396.80195124472 0.977088400807891 0.9365225
1362.70005526012 0.977715352927212 0.9338055
1359.01088648024 0.978186797316143 0.9336915
1354.8435705342 0.97813044273039 0.934824
1334.07251760439 0.978551699872388 0.9343695
1318.84755479053 0.97835394322883 0.93527
1317.06383258197 0.978397995420132 0.935684
1309.32108541543 0.978339246720645 0.9373245
1315.93498150007 0.978297259075068 0.937212
1283.3578136242 0.978614560235432 0.9358565
1272.20430985861 0.978125445174235 0.936194
1299.80164292666 0.978130917067076 0.933408
1308.7715572004 0.978393904608168 0.9331525
1316.42431319292 0.978117731830784 0.935748
1309.9567788513 0.977730441672596 0.938417
1296.91279604324 0.977777787713188 0.9396475
1305.10993509233 0.976887087100752 0.9427215
1308.1183392385 0.977497739287649 0.9438385
1300.5536833638 0.97761357112859 0.945227
1275.55530878947 0.978123703033109 0.9442965
1264.05548567758 0.978436828584457 0.941393
1277.16409913984 0.978277800676846 0.944304
1272.73145563251 0.978417364323993 0.9425645
1277.41190292382 0.978241621536081 0.9475435
1293.79851353376 0.977605330864328 0.947234
1314.18067415696 0.976475170877107 0.9496385
1351.30201686123 0.975688698489266 0.952356
1330.43329340632 0.974588600245759 0.9515715
1289.58317549767 0.974482159130489 0.9536315
1284.73427895935 0.975199122504286 0.954018
1303.31203954792 0.974243442515642 0.9518305
1277.931379667 0.973133437606824 0.952304
1266.80842833669 0.974291767305376 0.9494685
1284.83246074856 0.973601439355676 0.9511175
1325.53077937485 0.973285233284425 0.952339
1337.83353210177 0.973901123033309 0.9499245
1375.18629444077 0.973905159578382 0.9534725
1365.85708794354 0.973501907866214 0.955967
1330.33678580164 0.974601086543146 0.952348
1283.49080850524 0.974622165065409 0.9538315
1296.01432222501 0.975207032963543 0.956778
1340.80412295359 0.974873170794921 0.957751
1390.8944092345 0.974974460353087 0.956876
1409.13756901389 0.974671291558163 0.958246
1439.50588129172 0.974954734318886 0.9581595
1435.46423025835 0.975533743082781 0.9568975
1426.5325160486 0.975537735847548 0.959064
1445.72571018087 0.975410218069749 0.9586195
1426.09742867244 0.975600840542147 0.957563
1442.80858468081 0.975322947889921 0.9570405
1447.2678492482 0.975337691894084 0.959001
1450.71123392037 0.975102192177134 0.958073
1483.33852691128 0.97465460016151 0.959657
1498.12128309476 0.974614667240293 0.9551275
1514.76161283397 0.974490716861101 0.955467
1538.11878665609 0.973927833015032 0.956893
1528.50323096384 0.974269761695298 0.956404
1531.87548662935 0.974455460212395 0.956192
1504.98103227002 0.975228068814068 0.952816
1504.90729624987 0.975209159966292 0.955418
1489.2165099919 0.975554379467083 0.9549715
1481.64900991309 0.975483524173335 0.958303
1480.76977403265 0.975453287915534 0.9586305
1481.14260807407 0.975630288468503 0.9596715
1470.10638663958 0.975457391403318 0.958936
1444.01266742222 0.976336572919146 0.955984
1425.27632154294 0.976203910980345 0.9543635
1425.96530508959 0.976437567911068 0.9549305
1440.63826447531 0.976191237326804 0.9551295
1433.43031120232 0.97577107689608 0.9570445
1474.60767836826 0.975504794791955 0.9596435
1493.2052873234 0.974943237718402 0.9578045
1518.10255812934 0.973878446067948 0.9590635
1507.26326073395 0.973864272636565 0.9575205
1473.65874700459 0.975218797053671 0.95603
1462.38743293351 0.97514236356655 0.9550455
1458.5600450092 0.975021537246773 0.95465
1434.83429992135 0.975829953450835 0.9528935
1461.93931651247 0.974714676285782 0.949324
1413.83979014477 0.976307310521972 0.945094
1412.62335694635 0.976221002819661 0.9457325
1440.24167149072 0.975102034079508 0.9463615
1427.03292359687 0.974992373577285 0.951364
1446.85313534445 0.975032933274555 0.9530445
1456.02389330791 0.975165823913065 0.9505565
1449.87613189805 0.975345371095955 0.9533295
1482.76288638865 0.974552630402543 0.9553375
1483.58262667257 0.973848942534624 0.955212
1478.37437917656 0.974543377205558 0.954602
1502.07293835655 0.97374462956212 0.9557505
1502.16557956662 0.973480867567407 0.957202
1487.56489256572 0.973658557750917 0.9583185
1505.74932969955 0.972635868798982 0.9607615
1533.11591148035 0.972219861058143 0.9578155
1534.63219412137 0.972602473232579 0.9586425
1576.35867511603 0.971403102208247 0.9594515
1580.79470927957 0.970597000115345 0.961566
1561.68975415121 0.971108136997271 0.960473
1548.50674871951 0.971396848952736 0.95966
1489.05002340649 0.973263608674292 0.959182
1494.26076471708 0.972320801408748 0.9612185
1485.66735081689 0.972994580955116 0.961337
1503.54640675596 0.973009907779975 0.9622385
1520.46447055501 0.972875842726008 0.9606885
1516.62848934344 0.973142780013317 0.9611195
1536.5985369707 0.972807121359289 0.959478
1515.62526853599 0.973076366285042 0.954056
1497.51476955198 0.972783946221838 0.952386
1473.83222399795 0.972998127732091 0.9520165
1514.09355301468 0.971437238174866 0.954479
1473.50250639274 0.972023838806831 0.953882
1445.77600716571 0.972247383714611 0.9533415
1476.68579635635 0.971621652056926 0.95403
1469.15657010751 0.971695727492139 0.952543
1476.80861639972 0.971888263961128 0.9488325
1460.3610150884 0.97293354077651 0.948771
1469.07301971562 0.972777074202239 0.946282
1471.194030235 0.972859727779165 0.950565
1512.72263305382 0.971893856705999 0.95405
1469.93166331174 0.973496224161163 0.9534415
1483.63540833248 0.973233720842992 0.9544625
1474.71890018736 0.973482962622438 0.9535365
1505.07544884695 0.972482918485025 0.9539095
1511.64983257416 0.972482738839933 0.95034
1498.62943749476 0.972815680795604 0.9484305
1481.85630610624 0.973062800846068 0.946233
1485.18183755701 0.972965021358957 0.9466055
1474.63676629411 0.973648818781396 0.945802
1489.62662259105 0.973520515505242 0.9457475
1463.39382847096 0.974251177993585 0.9419785
1427.64234564065 0.975140392310653 0.9419965
1405.42832100813 0.975222495282386 0.942455
1380.05967517644 0.976015476042059 0.9419535
1353.84763531725 0.976340551194836 0.940102
1333.31088483358 0.977550171775789 0.9399355
1297.18751040878 0.977980432376843 0.941324
1296.17519206397 0.978091921014503 0.943168
1286.84442559915 0.977785454833004 0.943841
1292.75483818641 0.977039961084403 0.944441
1257.27220463558 0.977872082852022 0.934999
1244.44706229187 0.977626770022724 0.9308945
1254.71243402279 0.977298276980126 0.93317
1255.57765288043 0.977593630996133 0.9344675
1297.65703417733 0.9771410986215 0.932023
1272.44775247905 0.977384723911588 0.932938
1264.75072706431 0.977587902240386 0.9326595
1287.53541326323 0.977043359437759 0.9378855
1321.97299489085 0.976038963566703 0.942912
1354.94698889792 0.975485153348786 0.947423
1370.03895981555 0.974555726934163 0.95224
1370.7481294349 0.974229207094745 0.952447
1414.59849701615 0.973244463641053 0.9537275
1372.56661468482 0.973813840912636 0.950388
1403.6943163743 0.972762266747234 0.951974
1418.09908369914 0.972088534846588 0.951822
1412.56835153515 0.972340606703765 0.9505565
1429.16270732864 0.97181103677099 0.9517375
1419.69352921754 0.971828037456123 0.9533145
1384.19467379417 0.971750805895317 0.9519825
1405.23513411883 0.971337530192834 0.9529935
1368.35681024388 0.97141719009935 0.9519095
1377.31569095523 0.970838082974921 0.9531295
1417.75239644394 0.969899453101492 0.9539675
1394.18696400197 0.970574612136772 0.9506685
1443.96547902863 0.969315138159558 0.9534275
1421.44139834028 0.970126033449567 0.9506555
1427.59750277797 0.970697582719268 0.948004
1430.70316853412 0.971112877800921 0.947121
1466.54947013781 0.969997016016588 0.9486025
1437.62266234084 0.970394065058009 0.9468615
1430.95235803549 0.970790045349847 0.9464905
1405.64087469224 0.971460019410072 0.9462545
1354.94056455603 0.972415166217773 0.9443555
1327.33394229308 0.972629799974402 0.945301
1332.97909912856 0.972358892673024 0.942718
1295.27542496397 0.972760860100151 0.93905
1293.20207784056 0.973947801330918 0.9395905
1286.81724568701 0.974350837145603 0.9330085
1298.53711654245 0.97421854208724 0.9328755
1337.68999395883 0.974252790392592 0.9393925
1346.6159232765 0.974216489249281 0.9431965
1348.65985347457 0.974603320420596 0.938461
1362.37260287458 0.974305114848736 0.93983
1377.13595755322 0.973293885439094 0.9409325
1379.17212467931 0.973257058238335 0.942317
1349.61279065285 0.973222152147305 0.9445275
1359.62492766327 0.973041234015053 0.945391
1367.42818418178 0.971747754440394 0.948064
1386.16878534137 0.971693969145601 0.9495695
1432.50876130529 0.970358759739017 0.950237
1423.32442843706 0.970667310794133 0.9502055
1424.91218421428 0.971274473674574 0.9496135
1416.02010859747 0.97090077666799 0.9463125
1454.19958774254 0.970547045260203 0.9505275
1468.89762510477 0.970017886196135 0.9475225
1456.98125994659 0.970241909320775 0.9492515
1430.34681934978 0.970184490492336 0.9506415
1411.96965788027 0.970742761988901 0.9518085
1432.20755131785 0.969759220624572 0.9547535
1409.72465875842 0.970646663899978 0.955158
1370.59600086928 0.971071956842561 0.9556955
1364.23209817948 0.971103101410281 0.952923
1377.54325681521 0.972156857037481 0.954767
1367.00201989211 0.971677113379614 0.9564875
1383.47136825445 0.971558956047795 0.9541805
1402.22782506936 0.972287887911032 0.954101
1371.26990030598 0.972244592584175 0.9506695
1340.93921374437 0.97293649561674 0.947935
1363.42679462043 0.971869118159771 0.9498335
1359.57715545375 0.972810302555549 0.948675
1328.19722389122 0.973287231487647 0.94748
1379.96686470496 0.972148395034425 0.951554
1355.90677682934 0.972065296025827 0.9486925
1324.39102765192 0.973444384813392 0.9456135
1312.39063467694 0.973963081783926 0.945144
1275.49591573591 0.974705178283933 0.942288
1301.35095287056 0.974589405340113 0.9452495
1300.57896488183 0.974447517815458 0.9441335
1281.08396195235 0.974257232070094 0.9425665
1290.38081485905 0.974441147877487 0.9462465
1296.25795528151 0.974101167554935 0.9483445
1326.60156807835 0.973097751121938 0.9501
1363.58803236367 0.972444004697315 0.951244
1332.57975668087 0.973077818031431 0.949739
1314.47435693103 0.97449351673509 0.948272
1330.91620507958 0.974440870190567 0.946935
1311.66759645123 0.974920391266679 0.946297
1357.13213383897 0.974433254214196 0.949563
1372.5702927797 0.974315783889624 0.9539625
1393.4500386739 0.973603816588349 0.955161
1386.86863257807 0.973724869692382 0.9551245
1404.79493288829 0.973224673668594 0.955828
1406.54016514028 0.972982024911327 0.955816
1465.57186093003 0.971672174459333 0.959659
1445.3693780324 0.971950155160463 0.9587955
1459.70263500188 0.972493919501224 0.9573985
1470.20158327801 0.972103784359303 0.960011
1457.03529313947 0.972575417819184 0.959501
1455.18865599329 0.972487574098395 0.961166
1455.53041664206 0.972669850068001 0.9593515
1460.40089129604 0.973148989724084 0.9595995
1438.6499397864 0.97394899600431 0.9612425
1477.01973279681 0.973280199817319 0.963356
1489.89668615501 0.972927691461799 0.9652795
1427.29281227137 0.974250386184064 0.9626935
1402.91495129552 0.975072072464073 0.9632535
1382.24056160544 0.975574715238287 0.963664
1380.82047141027 0.975774953184382 0.963068
1351.19019982754 0.976458478745812 0.9626455
1342.40813629628 0.976245707038015 0.9609175
1352.5083003411 0.975924515319016 0.960817
1385.15413055835 0.975210608041633 0.9623125
1365.31875457397 0.975053256817502 0.962209
1357.41561616372 0.975514810522584 0.961152
1371.66352162437 0.975569598821171 0.9621285
1386.55450669895 0.975140386887888 0.963465
1352.76349570765 0.975911083513499 0.963812
1361.69725974617 0.975963701975095 0.9640345
1382.97351162621 0.975699465251595 0.965151
1369.06642968222 0.975876809398564 0.9653825
1343.37867359391 0.9764053621537 0.9646575
1364.15135735986 0.97540501934643 0.963997
1369.34710462757 0.975229807886146 0.963034
1373.12617449488 0.974826068243652 0.962893
1391.43454849098 0.97458661401047 0.962817
1373.48376181248 0.974392753165863 0.9606425
1402.85991901004 0.974040139664418 0.962632
1421.87526904135 0.973655652105544 0.964156
1392.48461049828 0.974304197343296 0.9637165
1379.06561852696 0.974213537515331 0.960536
1378.96421314368 0.974447257772787 0.9597415
1378.06751565573 0.974690276471396 0.956822
1372.04642717133 0.974574422617897 0.958092
1302.41482808079 0.976005136673687 0.9545895
1269.7614199231 0.976535643669847 0.9534225
1286.33104091721 0.976059156081794 0.95309
1287.08531282093 0.976213021246817 0.9553925
1270.96824278162 0.976363436213526 0.9527915
1293.74847645006 0.975582066179867 0.955364
1299.80950740412 0.975189715408159 0.9554035
1286.65402447077 0.975164413870173 0.9541415
1274.85154076058 0.974957556174099 0.953325
1298.66930935377 0.974306774687072 0.952372
1269.69604834977 0.975155243781323 0.9528645
1330.58304614427 0.973667395809477 0.9561545
1364.09664121011 0.972855451605672 0.9587935
1407.17862599985 0.972399761560922 0.960481
1398.36607032888 0.972440751319587 0.961541
1382.50383905009 0.972875019023928 0.962218
1353.05507254126 0.973682413161387 0.9606645
1357.52087705559 0.973228763524876 0.959369
1341.32399723026 0.973719903500315 0.957371
1320.49615142552 0.97427146263107 0.9546025
1341.9077073205 0.973758930613316 0.9571665
1276.3455272814 0.974944828722108 0.9543985
1305.84062431187 0.974482984132607 0.955908
1300.94586885211 0.974552271952637 0.956594
1303.26467075798 0.974164619644882 0.9566225
1311.12544218332 0.974889299580129 0.957698
1271.56407166308 0.975368317984967 0.956295
1279.75359984859 0.974952349749559 0.9586095
1264.65270894345 0.976017769529016 0.9589695
1260.4970713454 0.975276782556426 0.9613495
1254.96750777108 0.975506771818424 0.959507
1237.27862242915 0.976679671396277 0.9601405
1223.45250157641 0.976952761957538 0.960357
1200.87539132119 0.977643226283691 0.9582755
1196.89353016751 0.978208698570496 0.958401
1192.96099269846 0.97759369764819 0.9576625
1183.54294442408 0.97751770382344 0.9572415
1223.64110499269 0.976660362668383 0.9578585
1249.43253546166 0.976305141309683 0.958586
1295.50566268492 0.975819028471604 0.958214
1295.22987463433 0.975507260437139 0.9571705
1329.95229763988 0.975009801871941 0.958645
1286.88302361962 0.975812538077119 0.9545695
1321.50515027211 0.975466325796499 0.9545775
1338.2734044875 0.974844188587725 0.9527285
1314.12435387635 0.975410463048025 0.949506
1321.07032771829 0.974774373085069 0.9484635
1331.98827843605 0.973982426564197 0.948488
1297.85132769056 0.975310431731646 0.947897
1271.42733893086 0.975426844870326 0.946251
1263.36009736252 0.976123503270207 0.947779
1256.05046745859 0.976581066223485 0.947176
1266.77742573126 0.975427483113813 0.950291
1273.16785734528 0.975299471827659 0.9525865
1311.40306984078 0.974200332301657 0.956056
1328.72719367387 0.973625057226872 0.953565
1313.72861082168 0.97400824827113 0.9539495
1319.34437334343 0.973677633863416 0.9533585
1294.53140017826 0.974696512539581 0.9504165
1260.03243323746 0.974728860472138 0.948691
1245.0829996628 0.975387674826892 0.946126
1227.68785931969 0.976432136433262 0.9450905
1269.90314294119 0.97503547962515 0.949235
1237.58980917417 0.975852857304277 0.948559
1183.71285837321 0.976723272118473 0.947189
1242.81641878545 0.975785900475754 0.9517165
1264.38689568535 0.975411288344824 0.953694
1254.10051102765 0.975703186408225 0.9497115
1225.54138263576 0.976411484322528 0.9469145
1195.0996119462 0.977151144543366 0.9481595
1211.34564123899 0.976771109465171 0.9455195
1203.43112689385 0.976306221880289 0.9443645
1164.99735774091 0.977055688173135 0.942171
1132.99475692596 0.977254479439136 0.942555
1138.74318270938 0.977199862740077 0.9447535
1133.46637680056 0.976846073217298 0.9429395
1160.01280698162 0.976580442815579 0.943151
1166.60942258454 0.976931597646284 0.9433255
1168.26229013539 0.97727263788394 0.9431775
1184.97162410723 0.976577301311832 0.9454995
1188.3872205495 0.977354218551976 0.9427925
1183.93930757354 0.977616607620467 0.943722
1205.9982843246 0.977358460683646 0.943995
1200.92344639464 0.977532300231853 0.9441715
1241.45075521127 0.976647424896277 0.945285
1305.63654285029 0.975368753101468 0.9494095
1310.61985944289 0.974605549972078 0.949515
1300.21990719839 0.974958312510585 0.946858
1286.5710274524 0.974381924470424 0.946962
1296.54599479423 0.973828936184989 0.9474825
1340.14933248851 0.972613575756918 0.950124
1353.00897727078 0.971717295833648 0.948537
1366.29635009745 0.970887296165008 0.9484515
1379.19545504179 0.970522553278426 0.948827
1357.71406297059 0.971476363303586 0.9444045
1315.90948416476 0.972974079733595 0.942887
1260.86541546149 0.974212258248375 0.9397535
1237.39795777993 0.974889289234526 0.9407165
1201.24899902594 0.97575737890983 0.9410305
1208.50594108604 0.975741939715555 0.9405625
1213.82064901638 0.975280045603551 0.941439
1210.76963542844 0.975469136816574 0.93921
1219.38323343186 0.975724588608985 0.9431075
1255.62707407931 0.975119202346052 0.946492
1237.12930023772 0.975409532848126 0.941619
1217.80805414754 0.975959723368236 0.942959
1249.46257331417 0.975617675523077 0.942409
1219.96272354716 0.975856140434498 0.9407155
1208.85216955012 0.975394296814045 0.943819
1235.19220445979 0.974713106917552 0.9478625
1238.68890438045 0.974836054605401 0.948145
1219.81196923288 0.975174920591139 0.944179
1251.06800514112 0.975031351434532 0.947194
1244.15278813032 0.975428322869522 0.9455355
1270.30388343732 0.974572178246875 0.94842
1287.9258680258 0.973631927556926 0.94878
1268.90109313985 0.973676757946811 0.947084
1262.75501097192 0.973612746773477 0.94822
1247.97615750258 0.973149333029692 0.9463085
1233.79444268082 0.973184649610571 0.9481405
1252.65334305538 0.971861235322491 0.949045
1240.7403349297 0.97257133585655 0.9487635
1243.37044119279 0.972422015317695 0.950775
1239.79121897939 0.973083132555351 0.949813
1263.31898377526 0.972963413395677 0.953635
1251.99099987426 0.97319567555663 0.9527645
1271.5745980197 0.973451578947927 0.952288
1238.37643473272 0.973562271087787 0.947352
1246.66211164179 0.9739816845647 0.9477885
1251.23148006345 0.974134201215094 0.951528
1292.53583732111 0.973758075369414 0.954818
1278.23349548104 0.974025270506063 0.9548065
1301.13780064428 0.974308912254872 0.954558
1296.57207309334 0.9746039810555 0.958869
1284.29970095979 0.975020474913593 0.9575465
1250.80277037621 0.975402875043242 0.956011
1261.5729054592 0.975338440758028 0.958135
1271.3413857637 0.975226213330823 0.958146
1313.29753217552 0.974361555510792 0.956474
1303.01748430728 0.974707211472137 0.9579085
1303.85503633882 0.974658983509102 0.956476
1267.24629891285 0.975804509591193 0.9532015
1261.65948122814 0.975824174140653 0.9524985
1280.96210518082 0.975191821818383 0.95182
1273.82605807506 0.975174775639306 0.953767
1271.07093573914 0.975375818217612 0.954596
1253.11169599264 0.975381265271187 0.9563
1234.86660703834 0.975539021591132 0.9570155
1233.24851160115 0.975158522631823 0.9564855
1196.69282889338 0.975393516591175 0.9527785
1177.50912878653 0.975744483938776 0.9531635
1174.78232883141 0.974778860896364 0.9567265
1166.25553147481 0.974687203091201 0.954714
1148.43516779396 0.975469508181349 0.9550925
1150.3779506662 0.974760607393319 0.9537655
1164.76611928771 0.974636185921222 0.95328
1169.41840757051 0.973842963014128 0.953159
1203.9120907045 0.973332895727155 0.9553065
1206.20055507975 0.972841319130124 0.953077
1220.12927085727 0.972280294521868 0.9544925
1217.27991358888 0.972120400155756 0.9547775
1229.27968919405 0.972382038223607 0.9541825
1227.94888069967 0.973064252684675 0.945363
1219.32077280601 0.973383732161429 0.94557
1226.57241649255 0.97306649765491 0.9456305
1241.53944645167 0.973101115905271 0.942906
1295.16339348205 0.972504682060778 0.941467
1286.08667948222 0.973773089462901 0.941559
1295.42727776919 0.973660295981976 0.94536
1347.77639643495 0.97242478349408 0.947656
1300.19681069075 0.973987492016633 0.947266
1289.07255252322 0.975033697121678 0.9456715
1286.38480322388 0.975435184908922 0.9473335
1242.53118040925 0.975980014654755 0.9442915
1268.86574925066 0.975188879391526 0.9471365
1286.10878307747 0.975599520495586 0.9515015
1286.26073085994 0.975406880629162 0.953439
1262.87803709824 0.976251285817769 0.9523985
1274.78308759076 0.975913354670678 0.9551105
1311.5712182391 0.97497779056109 0.9559285
1300.93356423775 0.975363386129989 0.9569875
1312.85728493942 0.975464555267155 0.956137
1356.34101715424 0.97497928634769 0.9566165
1351.50080504178 0.975230240722541 0.9550535
1345.06079345727 0.975214270595429 0.957138
1368.54873423732 0.974604282891489 0.959374
1363.87756929848 0.974397633275887 0.960178
1349.72333127977 0.974426010688892 0.9589635
1313.06213969899 0.975293735574124 0.956308
1326.60134197762 0.974609313879763 0.9558505
1312.38292539915 0.974510954309816 0.9539815
1273.06927524256 0.975298702613958 0.9480195
1307.4408283409 0.974786404679564 0.947649
1267.9622508832 0.976074219459194 0.9444125
1283.75386238427 0.975564457744883 0.944501
1299.69223130282 0.97510568716114 0.9472715
1259.37484417689 0.975485310932204 0.943555
1223.1692090764 0.976497290907756 0.9435655
1223.90395242619 0.976240725715795 0.9429215
1188.02628762793 0.976663957451473 0.939865
1178.46032534023 0.977351551806524 0.938115
1152.78874088018 0.977490297754609 0.938273
1159.98187207755 0.977237893401399 0.9378595
1134.76703838782 0.977540620454205 0.936193
1099.8851648279 0.977923413047151 0.9282055
1136.25184328994 0.977602561284567 0.9304875
1141.20296196666 0.977348308302838 0.930899
1149.27376715101 0.9775847913621 0.9293925
1142.70668238394 0.977696841722202 0.9300735
1157.50650349821 0.977595699161919 0.933471
1211.15277554105 0.977589647101114 0.93726
1204.81243222553 0.977448947380888 0.937782
1206.15487689398 0.977874343161617 0.9306395
1198.13115138478 0.97757659308303 0.928835
1168.53129277869 0.978467375785257 0.9276275
1188.21378000405 0.978006248662372 0.928785
1161.99802841376 0.978114233145167 0.93087
1202.61110153224 0.977290411047642 0.93264
1202.9656417392 0.977361411329505 0.93012
1234.2398284621 0.976347222402452 0.9372285
1208.60696439904 0.977094071059411 0.9311005
1217.2189620485 0.976825329293915 0.927613
1234.31967247162 0.976618488836919 0.926917
1204.25987319992 0.977377267694958 0.925177
1185.15652452532 0.977253883120304 0.9281295
1164.58033671812 0.977962888259119 0.921971
1175.28510671784 0.97742954328707 0.918681
1165.01218977021 0.977712997102287 0.91963
1166.02843142232 0.977433594472158 0.918052
1157.41175191674 0.978079047693646 0.913584
1190.52911434908 0.977343366005805 0.927167
1161.97828610441 0.977113208343201 0.926507
1127.8413084801 0.9776975327971 0.919186
1139.76226639412 0.977541297558034 0.9198295
1163.54148824306 0.977308663389994 0.9189815
1180.94095460007 0.976945496966466 0.923811
1190.10599550489 0.976470421239884 0.9284815
1207.24216687885 0.97575786308173 0.9310335
1229.27896983757 0.975668739512664 0.935883
1220.1982696129 0.975469194062644 0.9326395
1201.6074199264 0.976103262582745 0.9305195
1214.43801137413 0.975920310965116 0.9324355
1264.39446617182 0.975277080766522 0.9389
1238.68444920859 0.975621270162633 0.9387775
1257.08868800479 0.975343053707673 0.9398945
1204.11436125111 0.976148376901899 0.936735
1239.67312717411 0.974786864233051 0.9367845
1276.75766033585 0.973526620119439 0.942401
1273.60240385478 0.973798406979527 0.9409945
1283.15615171882 0.974071785213265 0.9363735
1273.95214743025 0.974417305388504 0.936501
1245.54915978738 0.974971598485851 0.934743
1271.37880965706 0.974399022129538 0.936788
1289.50650316346 0.973847786723313 0.9423645
1271.35202770353 0.973510242558288 0.9425075
1245.77734238119 0.973340977564033 0.9413545
1280.15622862741 0.973029016511386 0.9375745
1286.18767835291 0.972207538453799 0.933511
1262.39248108149 0.97284742177006 0.9275685
1289.63845843849 0.972265579752282 0.944081
1287.17298911322 0.972803653539148 0.9436245
1294.03505834325 0.972965128547171 0.943049
1266.40283513243 0.973958382032648 0.9367405
1294.3863699846 0.973720237396956 0.9359385
1299.04890367312 0.973884100133329 0.938808
1278.90395243655 0.974680862324849 0.939807
1298.30885479588 0.974400668807936 0.938585
1342.01720965905 0.973445156859049 0.941127
1325.40145404792 0.974010225095603 0.938163
1328.04024129145 0.973800984910177 0.935963
1332.85022927881 0.973597602327332 0.9353075
1318.67772012614 0.973825240273887 0.9355695
1294.43204090545 0.974100083890621 0.9343985
1299.78436387764 0.974176085698468 0.9288145
1278.84432890137 0.974444696424629 0.926792
1270.23181033638 0.974797423873996 0.927293
1268.88441531108 0.974621486712144 0.929227
1272.09165187191 0.974880670023415 0.930421
1230.03940478448 0.976062725314622 0.928892
1273.60854476926 0.975104990319639 0.9306825
1265.9776643426 0.975293942118243 0.931645
1265.11054496378 0.975090162191585 0.9329835
1277.49906344859 0.974265256423984 0.9324445
1286.38574870643 0.973754895862006 0.930682
1300.3132402052 0.973548159465559 0.9353145
1256.02904999549 0.974728035962098 0.935191
1217.67765987546 0.975193723875125 0.9335585
1184.09528954471 0.975276605560166 0.9313155
1210.96517050204 0.974857036355359 0.928234
1175.59767824238 0.975504074636329 0.9301715
1173.67877138467 0.97556480717598 0.9338515
1149.73821331229 0.976472633403706 0.9304165
1165.00093667675 0.975933148839218 0.9329355
1135.10900508672 0.975465694521302 0.9275105
1128.53956867538 0.975280755448035 0.921889
1171.13931582947 0.974415879199203 0.9219335
1181.24324381685 0.974901073422991 0.925627
1180.16655234883 0.97523179003634 0.931906
1183.54949083434 0.974803243664321 0.9282895
1219.23407453026 0.97449506302554 0.9338765
1177.57386314953 0.9751181864114 0.92932
1158.89832600502 0.975535701807107 0.931761
1167.29229875271 0.975423911714957 0.9338285
1147.20631729329 0.975710348289268 0.932735
1173.1146164003 0.975355820833138 0.9364505
1183.30961830581 0.974815618706106 0.9380345
1161.41456231016 0.974486050757237 0.9346195
1166.25883895653 0.974302589610816 0.9373635
1219.30448733098 0.973323735014143 0.9363105
1222.14891268616 0.973257433885166 0.935081
1221.05599540284 0.973105101316508 0.940459
1258.46454818883 0.972628747284699 0.942381
1265.16477835923 0.97202326483669 0.9386625
1239.70011186547 0.972920025656758 0.9428125
1216.57055852338 0.973076395274444 0.941667
1258.34755706189 0.972847994785638 0.946389
1249.37187020456 0.973099071038865 0.949702
1257.76953772528 0.973766470932195 0.952556
1252.6845567339 0.974015438145265 0.94856
1241.15709597833 0.974264965816988 0.9472335
1253.8630011934 0.973971908036776 0.9476695
1257.12611257031 0.973952964911123 0.9513315
1221.92736497002 0.974385269866635 0.9466865
1204.92794775355 0.974319306985679 0.9452415
1160.93098726952 0.975125412941514 0.94507
1156.99502476935 0.975038029340305 0.9425975
1149.76435833297 0.974927260624382 0.9407915
1114.64990593307 0.97586343719758 0.941286
1137.88383808127 0.975501299557225 0.9416265
1161.55300185588 0.974895229567695 0.9405725
1146.8594785263 0.974871655938741 0.9407985
1175.20224645733 0.974535228059425 0.945282
1218.14063743788 0.974284409478881 0.948934
1202.87151991765 0.974223553008402 0.9466675
1214.41399737612 0.973844955648784 0.9463765
1227.07683239262 0.97329656786843 0.946422
1205.33454993975 0.973358341908954 0.946013
1213.74736991235 0.972919010583863 0.944934
1225.83088548625 0.973509356379408 0.9485895
1259.16137963594 0.972660429964391 0.9522815
1295.26344546023 0.972322005961846 0.9537355
1289.5693877929 0.972645194707086 0.954044
1338.79225281027 0.971902563678738 0.957252
1308.88307620093 0.97251861128892 0.955943
1301.43618359469 0.972709494971837 0.954791
1299.01893161751 0.972448867116936 0.956693
1300.41214391148 0.972193931336707 0.956697
1303.50777662851 0.971678785493338 0.954201
1307.34138932565 0.971989759448697 0.954775
1281.27126729987 0.972349374329478 0.950496
1312.45205538093 0.971789867936923 0.951314
1303.32739770515 0.972083220181464 0.952945
1270.07867890551 0.972739783374349 0.9511045
1207.10121954469 0.973916812014324 0.949289
1215.48388548185 0.973717131460923 0.9465375
1221.91049780001 0.973346128900346 0.9459
1155.39858034088 0.973778430508827 0.9443585
1179.55965073659 0.973658990053462 0.942877
1187.31155218475 0.973675231945154 0.9414815
1183.15897411757 0.97351860667757 0.943428
1218.90939078763 0.973458796319946 0.944401
1217.9979761604 0.973478466831704 0.9411885
1200.24947261372 0.973959498319562 0.941428
1203.12274634998 0.973513627835844 0.944563
1191.81969382544 0.97378651735526 0.9445055
1169.27879374461 0.97426350928119 0.9452605
1148.2423694503 0.974744209024321 0.942538
1162.51762630741 0.974758308987384 0.941539
1148.4534295562 0.974808826717531 0.940982
1138.50829788853 0.975374183172504 0.9402715
1144.55548890552 0.975591311321064 0.9428215
1133.39093724223 0.97657870727172 0.944003
1133.7613135729 0.97660822589315 0.9430675
1131.61694813138 0.976134117848508 0.945537
1156.17099761068 0.976009213237348 0.947081
1159.53409752538 0.976074840715061 0.948648
1167.32158993913 0.975641770644652 0.9448305
1165.63469209251 0.976006615443492 0.948225
1172.59545544864 0.975904904895967 0.9510015
1179.14620302973 0.975489722100157 0.952396
1158.56227372469 0.975399817268185 0.949444
1155.6575343528 0.975479563166584 0.94764
1167.08596187152 0.975973406935809 0.9521465
1172.85167952108 0.976067031460239 0.950808
1199.82331832567 0.975415070111427 0.9529015
1182.1293776808 0.975110696601291 0.951492
1205.52963272284 0.975052089898497 0.951567
1226.71364845377 0.975174319957061 0.952362
1220.59513219638 0.97497955730683 0.9489765
1213.84990329858 0.975597721752 0.944677
1235.384079743 0.975358939954237 0.9427815
1254.1091159896 0.97452539911856 0.9442815
1297.55109137566 0.973934319199701 0.9502005
1290.43865019801 0.973664251891012 0.9471975
1284.48152595675 0.973831989068335 0.946938
1347.8805797037 0.972920064916682 0.952145
1384.26856126864 0.972284237580179 0.9534885
1426.48575209249 0.971388836390135 0.954513
1458.57304232825 0.97057148195382 0.959439
1486.80137417912 0.969759864759191 0.960067
1424.71740276159 0.971256963235813 0.9601385
1419.1461229957 0.97139326329201 0.9613845
1417.57689496665 0.971009049586314 0.960558
1427.77572557698 0.970664392265001 0.959923
1406.98113718945 0.970917604573717 0.9602565
1379.09863222777 0.971482826046714 0.9610665
1350.41794697478 0.9725709294582 0.960154
1375.89668384575 0.972407079957637 0.9598425
1378.91649505703 0.97279136231006 0.9612195
1387.38559357181 0.972196349924561 0.9629755
1388.12431387538 0.971864898089206 0.963219
1388.71936615922 0.97135278544457 0.962568
1382.85178097559 0.971551604648115 0.960896
1373.91098611257 0.972144875439383 0.9580955
1378.15983077661 0.972200337755979 0.9591555
1357.68912628618 0.972898144374084 0.9573075
1359.40152141484 0.973467747134415 0.9577685
1360.56602620438 0.973784403777346 0.956222
1331.36675468048 0.973575323746189 0.95536
1309.74523620812 0.974160352031082 0.9561455
1291.66410228346 0.975235405340121 0.9556855
1323.55942352721 0.97431475699279 0.9539555
1315.01536651944 0.974058050461907 0.9528175
1308.321761932 0.973958930338096 0.952352
1304.80481487528 0.973788470018334 0.9534055
1284.3772193355 0.973877833006795 0.953968
1303.67121332589 0.974074349907592 0.9546535
1266.66088987101 0.974535075981714 0.953837
1264.22907691049 0.974489164622091 0.954272
1272.42357952406 0.97472786711246 0.9573615
1259.02295119465 0.975193785776703 0.9583855
1312.49663730501 0.974221044847069 0.9612865
1289.05569791015 0.974139236325363 0.961275
1248.04574782944 0.975005954820038 0.96194
1272.13245390971 0.974066003156902 0.9625885
1251.35883434816 0.974538044780352 0.96228
1268.84468631152 0.973563757630084 0.961474
1290.07100601233 0.97367208457703 0.964358
1290.44130188288 0.97232348986651 0.9650525
1326.58136285141 0.972336677822322 0.9668825
1340.96603491267 0.972564757695772 0.9682115
1339.32353278771 0.971533505682497 0.968111
1334.41425404393 0.97160034203607 0.9676875
1338.42848889105 0.971006054466159 0.9672415
1315.17805193545 0.971530819155806 0.966514
1271.55219213106 0.972918355992824 0.9638345
1272.37778839877 0.973282332930606 0.962867
1275.04617658799 0.972620479228074 0.963776
1279.92627299324 0.97315554427864 0.961015
1280.36429392758 0.973029847554839 0.9611915
1284.02295541754 0.973063926852127 0.961265
1282.04852517191 0.972139481165862 0.9605935
1306.9062058767 0.971976234985716 0.9612925
1310.77732727228 0.971385826672173 0.9609405
1302.99567788345 0.972209229463333 0.960254
1307.7645611369 0.971918924067989 0.96078
1291.08195369459 0.971542342026894 0.9598825
1296.12295401898 0.971956792854521 0.961144
1307.00092247354 0.971737849546585 0.9627965
1340.6133824255 0.970249281820404 0.9629535
1365.02499448236 0.969825707022298 0.964334
1315.02533869165 0.971003207818955 0.962812
1321.31010725072 0.970393728576534 0.964933
1348.42221579632 0.970143123228425 0.9657785
1343.47365354779 0.969925003161451 0.963564
1348.85840911511 0.969535117104706 0.9634535
1343.30158786793 0.969921748057583 0.962153
1378.59498536012 0.969397384301994 0.9615825
1426.75711793715 0.968609097435685 0.9620105
1478.24220104639 0.968437343602473 0.9623015
1453.45488820737 0.969292226607756 0.960287
1466.75407301051 0.96933115149284 0.961794
1499.75795790934 0.969285165777877 0.9610855
1507.51782795663 0.969087766035376 0.9629125
1508.86360279496 0.969058587040101 0.9647695
1513.0940036682 0.969337433854413 0.9654775
1529.29262055536 0.969003971535022 0.9660405
1526.37833952776 0.968832504819679 0.9664645
1539.96938498738 0.968406214947153 0.9679115
1511.78000457905 0.96900048668434 0.966819
1528.77017284145 0.967900091019734 0.9659815
1546.88295261261 0.966834630507879 0.9650735
1554.67030046006 0.965632135149856 0.9654375
1524.21052058291 0.967787439024435 0.9617205
1499.86521337202 0.968167551304915 0.9612745
1523.66800609768 0.967882892875391 0.962437
1566.10267215347 0.967985580747098 0.964779
1576.40590895637 0.967923545292192 0.964627
1566.5030499612 0.969064691506565 0.9649755
1546.14579191133 0.969693568578708 0.9642305
1572.13329695431 0.969810047617613 0.9664775
1585.00237529912 0.969651645807068 0.9673605
1587.70613027857 0.969065233253855 0.9675275
1605.37996588369 0.9688486074459 0.966207
1613.51114106622 0.969237349247445 0.9650675
1609.46315198906 0.969570701474604 0.9653435
1600.07523362117 0.969219058225536 0.966579
1606.80918666472 0.969167374787386 0.964905
1634.66661727689 0.968053127167355 0.964039
1598.23461207124 0.969168221631532 0.9625825
1619.7750500394 0.968207732161571 0.9620465
1624.54968785988 0.967986621115232 0.961145
1640.06449612473 0.968349288101838 0.963213
1655.76109400013 0.968291958809479 0.965022
1640.42418054683 0.968537424070574 0.966174
1628.58232839439 0.968789257512106 0.965729
1591.61164457719 0.969792578064936 0.964549
1565.59143407172 0.970508429866217 0.964708
1555.34026557889 0.970793752378196 0.964594
1586.08994073804 0.969718810949027 0.96651
1613.08380067318 0.969452295143638 0.9683005
1595.72667973129 0.970017274369483 0.968074
1626.1612049754 0.969392632487747 0.970542
1591.15152874966 0.970359806412183 0.9709775
1623.33289753068 0.969556472431765 0.9718955
1620.42259235643 0.969759741546922 0.971539
1574.94868126662 0.97062540057383 0.9697285
1552.76918312175 0.970614089148856 0.968444
1548.99118243824 0.971125766463558 0.967767
1525.10023747535 0.972056624859225 0.967338
1527.55548463138 0.971991408024687 0.9672925
1529.7204275567 0.971471939071532 0.9695025
1543.93446285674 0.970907948544721 0.9705715
1587.94960288371 0.969821311395373 0.971495
1595.24938621668 0.969889823059456 0.9709275
1613.21316185305 0.96903992242288 0.971451
1621.1226916501 0.967917944947214 0.972482
1634.23632274035 0.967970590736458 0.973336
1611.97227777792 0.968508383458171 0.9734775
1558.70378326177 0.970362493325555 0.971724
1580.44283173018 0.970418749396921 0.971666
1563.19937046353 0.970383932799193 0.9718235
1557.14127217813 0.970516383427801 0.9729975
1553.31048091229 0.971022425481488 0.972928
1589.19255197647 0.970030140829673 0.9740815
1581.48470698085 0.970499796283584 0.9731265
1610.62431302314 0.96968785040321 0.974333
1564.72079792662 0.970179436592197 0.9731435
1573.01076569578 0.969779029980282 0.9738175
1566.00756492083 0.96972222394776 0.9746625
1581.68375997021 0.969572062069231 0.975352
1568.42819083278 0.970058086871641 0.9743205
1546.80076403453 0.970959080182538 0.973566
1546.3740201358 0.970775796114515 0.972407
1580.48361750567 0.970661662609681 0.972314
1560.03156760149 0.971308675052995 0.97062
1526.96478073809 0.971225453604137 0.9699695
1512.35937637996 0.971676550579709 0.970896
1520.80395591928 0.971371657319941 0.970356
1532.70045602771 0.971376444825503 0.970518
1513.7728564841 0.971726281036918 0.96965
1521.28916180097 0.970961325058266 0.9683685
1528.7592041636 0.970828688813753 0.968592
1515.60030855591 0.971569117937591 0.968244
1499.84508446221 0.971918617464868 0.966756
1488.43429045334 0.972512898046177 0.9656085
1469.50352699913 0.973016260841011 0.9646095
1482.66869268093 0.972776314399462 0.9660625
1499.08687677116 0.972145073683792 0.967139
1549.90168521788 0.971068891904704 0.969007
1571.65371702145 0.970634954940962 0.9681445
1589.60123116033 0.969992949408456 0.9681165
1594.99365648017 0.97012636484349 0.966653
1579.64662391106 0.970806605952708 0.9643575
1561.32002920234 0.971193586086586 0.965516
1554.74117313652 0.971448794696535 0.964431
1540.86436917371 0.971537355339015 0.9652115
1541.40568408791 0.971049192817954 0.964884
1527.31116390582 0.970864160460149 0.965397
1569.19207937075 0.969702202138205 0.9662675
1593.0806847052 0.970091187927151 0.965893
1605.2545006526 0.96989344634629 0.96721
1570.14648202529 0.970457503112476 0.967708
1552.44050554739 0.971105890061979 0.967952
1518.22297359119 0.972125476326464 0.96596
1495.1365446069 0.972569226100422 0.9655635
1447.2872462348 0.973518366377943 0.9634975
1457.10748537358 0.972725257736573 0.964477
1474.82109951413 0.972262229394466 0.964453
1465.86826553254 0.972209527598295 0.964037
1452.84805962155 0.972118833991805 0.964602
1455.0368384421 0.97203332383654 0.9651415
1443.16074644144 0.972584759840592 0.965757
1477.37291054767 0.972262544965281 0.968033
1488.02395324378 0.971815799916266 0.9692845
1506.83708371799 0.971850015069343 0.969324
1509.22963264484 0.970971913328294 0.968906
1536.48123359443 0.970937270425811 0.969942
1531.25326119794 0.970942609517062 0.9696155
1534.80982918679 0.970242203552642 0.9700035
1579.07920207669 0.969144909468748 0.9707225
1586.52333800375 0.968904962098667 0.969833
1585.15817252914 0.968442412627916 0.968038
1580.03610310719 0.96855914189128 0.9678385
1609.39850415319 0.96850426257421 0.9684865
1586.16827078563 0.969077775641968 0.9672135
1592.6793989949 0.968691958013568 0.9668155
1597.19684102739 0.968543826419301 0.9668805
1592.99238485201 0.968554343094355 0.9662795
1555.91025788947 0.969884767091626 0.963949
1606.82699837232 0.968474956838602 0.96575
1647.83325746662 0.967375104673852 0.965219
1653.35169070078 0.968194601159006 0.964932
1663.61240302958 0.968248741009479 0.9653115
1712.70710085169 0.967301766392926 0.9680675
1668.3417112649 0.968101185667852 0.9670595
1708.67522052287 0.966966600868648 0.9664325
1710.48992714348 0.967202755822513 0.967226
1711.9140297491 0.966917981355419 0.9698255
1690.37434531589 0.967353231937948 0.9685995
1688.63866553351 0.967483291549991 0.968477
1671.04034133909 0.967512998387262 0.9688965
1682.76309814977 0.967313526737393 0.969152
1666.19973870662 0.967535046400821 0.96826
1703.54351098177 0.966057746164399 0.9682775
1731.50666980402 0.965327640647357 0.9686635
1706.42534905634 0.965708825494063 0.968355
1741.5616126242 0.965068767463229 0.970201
1690.4130165147 0.965737203743005 0.9688745
1651.84479358213 0.966591951412288 0.9667335
1634.22551484333 0.967823900545174 0.967597
1628.94981944345 0.967863490661679 0.9671855
1649.63089836276 0.96775644630831 0.968164
1671.59500041916 0.967236864514506 0.9674655
1668.31981896201 0.967626714168197 0.966119
1648.85086841842 0.968155599053108 0.96568
1629.28360548666 0.9683282054771 0.963571
1653.53132908377 0.967777383145078 0.963642
1646.32721057913 0.967446518363019 0.9620575
1635.70045779298 0.967624855859693 0.960975
1622.26115405963 0.968027207812404 0.962753
1595.1722408689 0.96830973529365 0.9611285
1576.0281416103 0.96901245889077 0.960561
1628.47466886335 0.967957622015136 0.963213
1688.26261709559 0.966644775759983 0.9660995
1680.53226006833 0.966826721810132 0.965793
1686.84817748221 0.966622556383434 0.966629
1638.17632219963 0.968110290367809 0.965261
1608.39077517334 0.96868433351723 0.9647415
1592.17244087273 0.96925898939857 0.965415
1614.33177738558 0.968591657052081 0.966732
1637.8993688169 0.968123578413886 0.966421
1640.1487260021 0.969098726343229 0.9664305
1667.49599462354 0.968337731307611 0.967984
1628.89838137935 0.969173245142353 0.9671635
1632.60244332221 0.96982373521975 0.967574
1668.62028233745 0.969066216629196 0.970539
1652.7639751534 0.968919276023927 0.969333
1704.93783796574 0.967568883777887 0.970732
1678.70578878076 0.968180411472303 0.9706585
1602.698454499 0.969831266945728 0.9706605
1568.331888019 0.970596679620812 0.9707675
1546.04183854398 0.97083317827548 0.971283
1529.16315538564 0.971086173153807 0.970522
1539.34637258481 0.97156899606889 0.970533
1531.13174413337 0.971464107357993 0.970609
1533.66252280367 0.971618666275991 0.969887
1543.34192972125 0.971337853276247 0.970618
1525.06138679573 0.971551517161163 0.9705445
1501.38980656276 0.971453773716203 0.970376
1508.45110231195 0.970724192485878 0.970808
1496.18229848427 0.970417112723208 0.9689365
1482.68035642349 0.970662403194338 0.969124
1475.96047166291 0.970656829404768 0.968639
1495.61016341761 0.969959377109449 0.969836
1485.63305404389 0.968898607587752 0.9690735
1491.6521928536 0.96874117492244 0.968716
1500.07274739188 0.969580128576215 0.969591
1483.16144188224 0.96981381453428 0.970054
1460.57204276377 0.971390385926255 0.9706365
1464.58101935153 0.971362647124445 0.9721375
1430.39398294505 0.972399036645195 0.970403
1448.03595992798 0.97169759056187 0.969415
1421.55238129152 0.971755674179512 0.969044
1427.27897159803 0.972340033048479 0.969226
1430.19556272202 0.972778734577564 0.9691615
1456.59999278064 0.971691342701678 0.970899
1422.58499908917 0.972532387366745 0.9716105
1425.96553042961 0.972442319705559 0.9705835
1436.44530485705 0.972526058788929 0.970727
1411.41215950648 0.9715868698335 0.969826
1389.91165442604 0.97248980981677 0.9701565
1357.7301844441 0.973145424461011 0.9688435
1409.25324987826 0.972801357551869 0.969902
1388.08490875825 0.972968285693511 0.968817
1431.19406478838 0.972457298604491 0.9701655
1468.29064517687 0.971068044051373 0.97083
1452.63555728726 0.970948579860721 0.970568
1427.93420372914 0.971158686841872 0.9700185
1451.30371415866 0.971416435414761 0.970311
1454.7722663571 0.972003827184675 0.9705355
1441.28461151224 0.972509243541006 0.970176
1452.78350957308 0.972535596832436 0.970009
1431.71571306521 0.973357841251134 0.969015
1457.35586306566 0.972790685949778 0.9702415
1429.82046353372 0.972713073169464 0.9695445
1413.4125389549 0.972933348185226 0.9695585
1441.90949106121 0.972073302466041 0.970519
1440.37163911987 0.972195827462176 0.9700795
1461.21162748577 0.971789404110852 0.970883
1451.34203166305 0.971460102022193 0.97145
1465.59706190172 0.971146764711125 0.9717325
1451.98327557799 0.971641617770219 0.97034
1482.08335281065 0.97097676526045 0.970822
1476.9725370281 0.971420040909139 0.971693
1492.66348025574 0.971288900629599 0.972195
1476.14329365751 0.972666604755119 0.9706995
1520.95993850082 0.971976748986484 0.9704925
1527.85351211377 0.971880145250429 0.9701075
1539.34931572168 0.971623747427391 0.970726
1554.11750497401 0.971813941513356 0.970851
1552.85885054215 0.972027168940397 0.9700905
1540.19177813685 0.972214133080856 0.9683825
1532.67827370126 0.9719939772856 0.9681875
1556.65899972345 0.972056405172757 0.9682085
1538.39291178387 0.971798930521066 0.96958
1517.36593523271 0.971823768007341 0.9691955
1519.50141218561 0.972109966072706 0.969828
1482.64760995299 0.973312263771709 0.969434
1443.50632297892 0.972533186422069 0.970492
1425.49465152196 0.972357718924678 0.9705525
1425.25681896088 0.972239571504997 0.9711845
1431.48558334835 0.972766007333502 0.971866
1434.58430619748 0.973044812152263 0.971157
1467.13809916256 0.972242482490363 0.971577
1450.84438316105 0.972751121645575 0.969812
1429.11100248416 0.973429255205034 0.965673
1408.81916205868 0.973891951437128 0.966093
1391.17233044104 0.973577889406004 0.966212
1406.62662006675 0.973122140123938 0.9645245
1381.47282949549 0.973588511942474 0.9642705
1385.12597098161 0.9733938458682 0.966057
1408.69835268515 0.972409770512627 0.9665865
1428.70387194984 0.970734327748589 0.9666255
1398.5617110927 0.971198764634246 0.966861
1401.95853903954 0.971407884544845 0.9665685
1374.46393746444 0.971387097392848 0.966597
1380.4280960568 0.971336326141385 0.967253
1398.54165279022 0.971398555300094 0.9666415
1402.07939783308 0.971905277665507 0.96505
1400.66477566859 0.972240502487037 0.962772
1382.08548397807 0.972723979443699 0.96139
1396.87060229804 0.972877339814212 0.9590345
1373.88790861151 0.974365567672559 0.959938
1401.90176604182 0.974282771218376 0.9598905
1413.20371490486 0.974399434986365 0.9592865
1469.75216901699 0.973563764904262 0.960122
1457.10181275621 0.974129861615507 0.9616685
1447.96867597648 0.973600542801148 0.961638
1436.87197882814 0.973848092917579 0.9634025
1452.51824051775 0.973332381378161 0.9641995
1445.62610410686 0.972752429230128 0.9646625
1444.52140259863 0.973030977413011 0.964706
1509.78408219986 0.972437728010799 0.9651525
1560.31383088854 0.97120367224167 0.966015
1567.96434909001 0.972020576465269 0.966219
1550.30924610612 0.971873748598404 0.9661395
1529.50020958511 0.972611959613979 0.963275
1551.90601011482 0.971918369287103 0.9623365
1584.98411757563 0.971578428509722 0.963041
1607.6929445783 0.970799870336322 0.9643245
1625.37580343229 0.9709139908654 0.9658265
1618.81076065295 0.971357638487287 0.9642885
1614.38284084623 0.971548316174516 0.966113
1644.26664222646 0.970896305235316 0.96629
1610.87004325923 0.971574827873998 0.9653375
1566.9669351376 0.973028352340886 0.964598
1541.87576826209 0.973228536700888 0.965609
1542.9052214886 0.973118837627551 0.9648275
1523.09801624833 0.973292446523651 0.964784
1535.76995673649 0.973326266157372 0.9637945
1521.45141002412 0.973817994444329 0.963271
1491.53126503846 0.974575601960166 0.9625695
1508.74438177717 0.974079379398984 0.9619115
1545.73867170743 0.973692998464021 0.9591
1550.8473119368 0.973723045446321 0.9580215
1526.53545325524 0.974281963045005 0.958444
1515.41154545683 0.974237864728767 0.961785
1552.86779741281 0.973389293347306 0.963234
1504.7522024126 0.974700523467171 0.961401
1510.66064422072 0.974409231011711 0.9619355
1516.94037870208 0.97362746955917 0.96234
1523.94378397558 0.97374988257444 0.961273
1481.31768776468 0.975001162679454 0.960725
1474.59482947539 0.975563634002879 0.9576375
1468.53492385105 0.976255647282869 0.9544515
1491.70013349059 0.975827545704472 0.953605
1515.68854416131 0.975228591530016 0.9538355
1489.09554023472 0.975576322643901 0.9545195
1479.23659137629 0.97513398718411 0.955493
1477.0496620741 0.974646411820268 0.9565085
1477.6349518459 0.974130655500358 0.9594345
1471.45177835704 0.974654451860397 0.956863
1461.7934291698 0.974789971864084 0.954998
1475.349440067 0.974114971903614 0.9546155
1508.87366135452 0.973042493166023 0.955161
1586.35926651199 0.971753172394174 0.9578145
1543.89760148898 0.972019172252819 0.9585935
1588.96539007261 0.971117480287843 0.9589915
1600.83052341685 0.971265029754164 0.959408
1580.76900261982 0.971163505257082 0.9576555
1586.09427015092 0.970773519108176 0.9589625
1603.59932328751 0.971357474483049 0.959899
1586.71112273104 0.971817327197186 0.9585705
1592.21059136662 0.97247108572864 0.9594555
1570.27382285653 0.972597419238368 0.9586475
1561.50875068998 0.973121323515986 0.9578635
1533.58438826404 0.973814987043889 0.9578475
1491.864899149 0.974518600716334 0.958063
1465.94114871006 0.975105135954002 0.9557785
1449.07546908419 0.975293485151768 0.9541025
1400.55277706649 0.976427392165212 0.9502095
1398.8054841657 0.976272358543495 0.950593
1393.71527426186 0.976185947946262 0.9483175
1389.95723032051 0.976324543831018 0.9471985
1379.81001693578 0.975625644122357 0.951414
1373.76059002 0.976439849669489 0.9493925
1359.13211700319 0.976666463597107 0.9486825
1318.67986464267 0.977648664394972 0.9476475
1323.36182162389 0.978108205783721 0.947636
1339.92863107379 0.978430074027049 0.948356
1317.60731240845 0.979023440149149 0.9488685
1333.49172664677 0.978681963186551 0.951488
1333.05302377303 0.978699922117182 0.948282
1372.19522502544 0.97775129771506 0.948189
1366.72350199966 0.97733998096787 0.949021
1351.98639269042 0.977754483144414 0.948655
1389.19985834944 0.976918605841561 0.9499745
1444.302189846 0.976004633396165 0.952781
1429.10385630313 0.976072230401646 0.9554425
1444.47343932577 0.9759271498136 0.9507835
1426.1768688273 0.975597109833691 0.9494315
1456.55839590333 0.975545671635016 0.9483505
1429.97593919014 0.976019246706591 0.9466085
1416.84021296719 0.976300522524141 0.9485205
1413.7470719926 0.976196547721165 0.947262
1412.86680834866 0.976785351093055 0.9469715
1425.88332054059 0.976581654063075 0.9465455
1442.61781600151 0.976282751980496 0.946434
1429.40877722789 0.976631656989576 0.94464
1435.99269452333 0.976417223962773 0.945366
1407.61368734692 0.977071443534759 0.944079
1414.39281201361 0.976940722920761 0.942815
1414.54533792964 0.977538744382255 0.9369285
1403.40980029261 0.977581110324754 0.9381215
1393.47227790859 0.977858391797755 0.9431225
1384.16633617873 0.97774934613905 0.940643
1435.81856338561 0.976563272916322 0.9405565
1409.00871144591 0.977438321309662 0.939011
1386.94627460026 0.977896459457708 0.9347675
1372.77920838011 0.978701372752541 0.932847
1347.09763374259 0.97861179818195 0.931905
1314.85450252622 0.979583389023783 0.927584
1299.45087926771 0.979330464228651 0.923567
1266.9183576784 0.979907965564737 0.922855
1272.45936398998 0.978921396877635 0.9246635
1305.10197622273 0.978305360342389 0.927587
1299.57960219625 0.978569339301239 0.9272445
1269.38501348385 0.979024053798199 0.9261105
1292.66349414732 0.978915933818221 0.9314765
1301.26903368036 0.978721733420105 0.935038
1326.51746760693 0.978179384581986 0.937576
1322.92751178722 0.978411998516489 0.9361425
1303.00126850644 0.978763744255219 0.9334115
1306.83473156439 0.978950087045363 0.932932
1314.61953443096 0.978107487194432 0.9347865
1333.36796441797 0.978118631393015 0.932189
1358.36291711501 0.977714559534327 0.933689
1312.13355875651 0.979193556753943 0.9324015
1338.50228682672 0.978578656979211 0.929768
1363.00072468839 0.978059649570343 0.9335955
1425.17248249911 0.976724686081652 0.9364935
1426.21239214217 0.976028680178112 0.938605
1441.4298409507 0.975578894424303 0.940189
1402.57256505338 0.976531630008454 0.939091
1362.12215584523 0.977580932179658 0.938136
1344.11905770338 0.978335801971904 0.9355715
1349.51894392018 0.978389920658163 0.931623
1375.11361689246 0.977632788608764 0.9342035
1396.82369301927 0.977207363205342 0.9338065
1389.70691233398 0.97743619613551 0.927035
1378.42185456889 0.977402218039196 0.9291985
1372.32883635586 0.977746202418899 0.926281
1392.29093204776 0.977299087916071 0.9284815
1343.99403451536 0.978437387627159 0.926568
1340.04203704972 0.978152777122608 0.9293315
1329.64535425251 0.978700173239128 0.932445
1318.68223132528 0.978964917176535 0.9370205
1307.50016976326 0.979285342805789 0.935759
1298.78506988647 0.979252818967918 0.934261
1282.79684488665 0.97927151905587 0.9378125
1323.97366250532 0.978226881959731 0.9451115
1321.06702668836 0.977553677998194 0.940973
1316.61909192233 0.977895647792926 0.942499
1310.47171746935 0.978757874188676 0.9367705
1319.29104152016 0.978629295999307 0.938844
1326.93754909219 0.977855242928429 0.941932
1328.26801838742 0.97810157213813 0.939954
1297.94624666189 0.978778268298498 0.9386265
1270.03484410191 0.978826696813136 0.9365045
1263.30970998997 0.978728324143185 0.938183
1282.51946387178 0.978172037107456 0.9363185
1301.89215410218 0.977168671533548 0.937932
1317.15709659751 0.976878286654476 0.936319
1321.13329037143 0.977151084588877 0.9362185
1336.43425304351 0.976608368557832 0.9373165
1332.3385832375 0.977116981189581 0.9436025
1300.46830601408 0.977660338560112 0.9420925
1306.53044496376 0.977164640774856 0.9427375
1352.06297583878 0.97577312328328 0.9453165
1361.6576081536 0.976565064864523 0.945607
1360.92970928002 0.976812468937577 0.941774
1375.21907195256 0.976435176164058 0.942817
1394.85079449555 0.975977283747747 0.9412875
1373.60663077399 0.976748447239005 0.9420445
1390.65645796996 0.976774506666158 0.945163
1394.38271545543 0.976366595111116 0.9460185
1396.07900342384 0.976026231234345 0.94114
1393.24159661274 0.975850955161834 0.9407595
1403.68420118309 0.975455794658337 0.943286
1374.39547519338 0.975997310089457 0.9449525
1387.30712380511 0.975655399907301 0.94533
1370.82075189231 0.976088158248195 0.94356
1371.85912031894 0.976012467365833 0.9418835
1377.63190532963 0.975898238335438 0.945356
1399.77952365793 0.975030494410974 0.9456385
1424.96892712869 0.974459408544311 0.9455845
1449.43369765453 0.973462292569623 0.946395
1406.03710914897 0.974825684461374 0.9436845
1355.094807572 0.975732971979473 0.936915
1347.58552053796 0.975679068297864 0.9346065
1369.30639753305 0.974923942897808 0.931313
1364.65074670744 0.975570420844775 0.9380995
1365.77590325809 0.975742551778047 0.9342255
1359.45642551713 0.975669623138419 0.9315165
1341.94727118089 0.976006349061588 0.9281465
1293.77278400641 0.976794616737109 0.9238635
1282.64199296084 0.977254379585102 0.9241975
1290.37852795433 0.976554376138104 0.921117
1289.30708090563 0.976700933616515 0.922855
1280.19088556508 0.976512666300909 0.9199775
1297.83551764684 0.97598886300995 0.9238435
1299.08166297291 0.976554510168605 0.924504
1295.07187047763 0.976904629952939 0.9211995
1291.33188952248 0.97665490242554 0.9229325
1260.15555786171 0.977343843047071 0.918271
1272.83096159456 0.976291779380058 0.9104635
1290.02816222213 0.975849677541246 0.907556
1298.6469056997 0.97546255878654 0.9075565
1325.36104708775 0.974853312648241 0.916372
1313.93642685966 0.975254119858239 0.915019
1261.46872965897 0.97516016632921 0.9000685
1290.16393789004 0.974699715487125 0.9073045
1321.53827296576 0.97332973251374 0.915968
1282.71721693555 0.973889981905942 0.909934
1246.00325255742 0.974646207769287 0.899369
1244.90495035471 0.974527704260786 0.90083
1238.7336172111 0.973776185492005 0.8977245
1234.96714127684 0.974182297562422 0.9017945
1202.38388941624 0.975098449729108 0.900004
1204.20228172223 0.975483217765295 0.905584
1213.07221761701 0.976115896462429 0.9098865
1219.14784013123 0.975866767007296 0.9138735
1255.99812798832 0.975078324489452 0.916743
1264.19461374058 0.975491941986481 0.9210525
1276.87665091304 0.975347804744589 0.921604
1249.07060323291 0.976079517999759 0.920022
1248.30783942 0.97566688901977 0.9181585
1279.23786439218 0.974889827871885 0.9218985
1270.99701292758 0.974470239341451 0.9224635
1258.49032894286 0.974948647778064 0.925552
1290.33379829411 0.974202859624775 0.928957
1316.45848433635 0.973401819141331 0.929281
1270.64436871069 0.97453757444993 0.9245835
1320.08571037007 0.973693692144397 0.923073
1346.17005592975 0.973284749224977 0.9196425
1380.32731303222 0.973186766589469 0.924252
1391.83703475766 0.973550207879047 0.926575
1394.7222010203 0.973026672381764 0.9271135
1351.34415420121 0.974005825509231 0.9224305
1338.97033373088 0.973759681920887 0.9192055
1310.84246941126 0.973775059589552 0.9174915
1315.45291760417 0.973341225948179 0.9194095
1304.49691637481 0.973916328994095 0.918878
1269.75963990703 0.974622290267228 0.9110445
1253.89231500097 0.973729819635079 0.9079995
1209.16626244149 0.974003228380389 0.9068995
1180.10070177001 0.974504080959332 0.905132
1200.43984542558 0.973427851060759 0.9016645
1235.20033170742 0.972695722069701 0.8984735
1246.86670455941 0.97052648737864 0.9018975
1259.82003180285 0.971494939125058 0.9000985
1270.49366626453 0.971241869646333 0.9128185
1275.99999830131 0.971598417926324 0.9139985
1281.83220281908 0.971505138621 0.9123945
1249.55543428175 0.971494414410781 0.909286
1274.4228315592 0.971446758739726 0.906575
1292.36395337419 0.970836792503111 0.9141785
1295.20757302755 0.970438974454551 0.91238
1304.81116259814 0.970842611803813 0.9042075
1306.748574431 0.970310421399011 0.9023795
1321.39836886331 0.969837124989673 0.9043585
1317.88256134354 0.970453687715874 0.909309
1294.1466948318 0.971845412387665 0.90239
1296.3877666923 0.9709052484226 0.906887
1280.08998325136 0.971084221663769 0.904259
1274.51155849405 0.971839599453493 0.901932
1290.27564788289 0.972125947503971 0.9021755
1263.51578987764 0.972868653939139 0.903265
1240.19711049043 0.97334171710429 0.9030295
1188.5487874468 0.973948821098324 0.8971395
1249.2163057976 0.973460859326607 0.898704
1213.98856229672 0.973843772563634 0.8979815
1229.56282460241 0.974082983745703 0.8992195
1214.81137741866 0.973702096667856 0.9066695
1210.08342847645 0.973572668554258 0.9041225
1199.16576283841 0.973260721019135 0.9063035
1186.93705172405 0.973137940678464 0.9078255
1226.25477967369 0.971761068894446 0.911705
1213.15683439812 0.972642995983034 0.906005
1161.26250490002 0.973505703559555 0.896559
1172.8493471548 0.973936205640395 0.8905085
1136.5086703 0.974605003284412 0.888284
1162.01703823473 0.974717488165792 0.888429
1196.20915832113 0.973907868414723 0.8966215
1167.08474738713 0.973675590270895 0.901796
1181.49698741387 0.973541173910236 0.908535
1204.55976838347 0.973159574606246 0.9143265
1238.0312228423 0.972511335701519 0.9206675
1229.2028739404 0.972866399072823 0.915797
1197.9723523569 0.973318837848111 0.9162125
1200.99874028935 0.973828114099692 0.9185125
1203.15396188247 0.97405195898209 0.9141945
1253.63563580342 0.972809960377616 0.9218885
1277.17087915779 0.971949709643323 0.927742
1291.6352760929 0.971312365254474 0.9267385
1280.98234829838 0.971997452383151 0.927443
1296.44856954013 0.971886201583973 0.927606
1261.66507345198 0.972234706113734 0.926527
1256.0433421403 0.972472552334005 0.925524
1301.5161902803 0.972193215815299 0.931067
1291.31977773583 0.972656128197955 0.9387375
1293.68603076127 0.971950544079052 0.9315145
1281.94331521767 0.971390522461486 0.938727
1240.14627593793 0.973122939982868 0.931465
1252.29318467021 0.97331916343911 0.9282395
1216.85094464311 0.973309319451532 0.923916
1234.76504422633 0.97324892025358 0.9250585
1234.1496463818 0.973695817978923 0.92809
1262.25253155032 0.97403482601428 0.9369195
1261.56850456333 0.974192342733787 0.9377385
1281.99483631862 0.974104600653753 0.9384065
1280.3369763936 0.974258599428994 0.9351385
1294.1367620644 0.97387055953919 0.935029
1291.91565916604 0.973823653307477 0.937593
1266.07840508252 0.974085722164905 0.941959
1313.5045267961 0.973332313660839 0.9459415
1319.74593822252 0.973425667559097 0.944311
1314.79574475486 0.97335835492873 0.9421735
1301.76798700544 0.972839804736432 0.9419685
1305.9758918612 0.972851690231868 0.939675
1347.11639346804 0.971614366275412 0.9457255
1359.18264630018 0.971161026475386 0.9482085
1376.76864761219 0.970200038731905 0.9466685
1373.98696931099 0.970958869608568 0.9423545
1401.49439341576 0.970755633855416 0.9439085
1388.84119302838 0.97031381988377 0.9453825
1387.80526010747 0.971254822241749 0.9465945
1377.4819545744 0.97185589560732 0.9476495
1369.73293679039 0.972684884717131 0.9521955
1376.88747625002 0.972069018238345 0.952449
1384.38824822789 0.972116841422962 0.951038
1352.63602817725 0.973217982812549 0.950353
1368.46140722482 0.973468397003886 0.951954
1382.32143477327 0.973036894290692 0.950207
1404.54690105797 0.972946082756461 0.9506005
1452.31810034592 0.971808329171585 0.9520955
1476.05982587326 0.971303087661753 0.9514315
1495.98436877269 0.969903856786417 0.9503935
1526.26704519325 0.969110265368841 0.9536665
1513.85464744597 0.968899659457066 0.9571365
1568.92580036245 0.968005359305235 0.959722
1572.29502305795 0.967724721720351 0.961877
1544.47580727229 0.968418832899415 0.9609455
1508.49626359532 0.968992467509489 0.9592375
1548.78230242517 0.967690833896145 0.9622785
1581.95960451537 0.966950233010797 0.9656225
1580.49846265357 0.966680415938681 0.9659445
1568.83938781849 0.966973345097646 0.966005
1571.30216823973 0.96651664703247 0.966367
1565.61300939255 0.96684394543135 0.9663975
1570.82107825572 0.96661161850681 0.965852
1582.60832945903 0.966613889263957 0.9686515
1552.2063933606 0.967554652447401 0.96818
1544.22559716609 0.968352436673757 0.9679765
1501.51455721576 0.968757083052848 0.9672415
1500.62910291047 0.968834745181134 0.96582
1501.56231155711 0.969489031660197 0.965308
1499.8273198745 0.969179327603913 0.964103
1509.0914757727 0.96839256706539 0.9654245
1523.56466654799 0.967392187796073 0.966252
1524.30821223088 0.967645273458679 0.9630895
1531.8716305695 0.9678689135207 0.961071
1482.88943985051 0.968508839778213 0.959643
1506.2222392069 0.968706314870893 0.958949
1491.70584765409 0.96894531982775 0.959464
1499.66928883602 0.969050460081767 0.958305
1490.0778503715 0.969097510668031 0.958806
1489.6357164421 0.969580092561583 0.959101
1487.14223507148 0.970569675182171 0.957885
1495.75908229102 0.970291887826298 0.9580765
1476.98543177539 0.970472914541381 0.9588365
1447.11506877262 0.970416736561361 0.959664
1449.82321777083 0.970464098892487 0.9586625
1485.260141878 0.969627295818075 0.9583095
1479.81030457247 0.969856802421094 0.9573455
1450.78178120952 0.971163634015265 0.9559535
1482.93822971634 0.970678701133968 0.956988
1462.35233189488 0.971220165210174 0.954351
1469.72198761719 0.970937352028887 0.9542045
1415.83229527025 0.971637608008132 0.955512
1414.07760447766 0.97190742942662 0.954514
1417.93419636202 0.972437397182576 0.9519465
1433.14427418979 0.971176738543105 0.9519715
1420.29320926257 0.972363135523859 0.9526215
1416.69993803438 0.973112613345343 0.9520005
1429.78328890029 0.972465621664363 0.9552075
1427.09547072862 0.972434281355238 0.9537365
1385.87202378496 0.97305910006275 0.9541825
1387.05040130437 0.972958889494971 0.954455
1380.30501953984 0.97255678104004 0.9549225
1331.2084732339 0.974069814643523 0.951452
1362.35189638017 0.973614941960054 0.952767
1346.3417257436 0.974226057588917 0.952599
1375.10676563335 0.972870350364325 0.955212
1345.71913396625 0.972937100788352 0.9554015
1296.16401503998 0.973443805526408 0.9560555
1292.02186188415 0.973344815727836 0.9564555
1282.84053396488 0.974283420406176 0.9569935
1280.4739782533 0.973596797271025 0.955977
1274.81488357456 0.97442348916064 0.958551
1290.67412172568 0.974350979149905 0.9565935
1295.96403707605 0.974143858202352 0.959442
1294.01795106529 0.974428548642142 0.9581985
1298.39923837503 0.974507732289126 0.958284
1332.84967410802 0.973801115343496 0.9579095
1326.48405512538 0.974042866475196 0.956215
1327.11863796565 0.97433044054579 0.957985
1361.4444928103 0.973963862108787 0.956908
1424.67651948484 0.972433642293934 0.95887
1415.35509074972 0.972584804897773 0.958354
1394.56545376021 0.973607634501369 0.9585085
1339.99637882835 0.974973527996171 0.954501
1335.70848311059 0.975097451852643 0.954941
1373.06774056273 0.974529091279468 0.957758
1341.91110490659 0.974981299787421 0.9577
1330.18024045651 0.974873572441934 0.959512
1364.83409789249 0.974243500311421 0.962977
1342.78958253898 0.974997015686657 0.9633065
1351.64300095573 0.974512220548044 0.9662005
1401.81557054427 0.973314088763843 0.96757
1383.24131207118 0.973498698687347 0.967937
1372.75163063878 0.973754454749977 0.9656245
1369.38453447431 0.973294737406061 0.965719
1347.94191805667 0.973889952146524 0.966354
1320.70870114395 0.974658190275656 0.964598
1338.75309662524 0.973965188021101 0.964791
1329.48492639106 0.974004905626719 0.965278
1345.18842386883 0.973696216781443 0.9656165
1374.27040095343 0.973433803397987 0.966019
1377.81497091913 0.973715027213893 0.9672355
1367.22175924591 0.97432989128084 0.9663775
1364.49498610876 0.974376581559919 0.964317
1338.31450950584 0.974994493360416 0.962439
1309.74610115109 0.975515885620702 0.9591
1316.92762823836 0.975243255626769 0.958031
1350.37852957308 0.974806594973453 0.958036
1346.51115577842 0.974777408249221 0.9574555
1407.3892982427 0.973983043288767 0.959159
1407.6481205844 0.973679194190335 0.9610185
1407.43125022775 0.973253678768703 0.96254
1460.261477176 0.972064742263806 0.9644405
1483.59078571311 0.971641397552446 0.9644745
1482.03236574576 0.971587183096278 0.963833
1473.37224512686 0.972461226886294 0.962191
1426.10629191811 0.973556855685491 0.9617755
1457.88134829899 0.97248079581742 0.962627
1438.32460931509 0.972759793552271 0.96385
1475.69424071189 0.971337958910842 0.9656355
1527.8427241646 0.970355589119493 0.967912
1481.65079943818 0.971186700826729 0.9639285
1499.55868206303 0.97068748328512 0.965559
1545.38576237431 0.969552414579266 0.9654705
1535.08648069218 0.968866809889961 0.965371
1516.75505912326 0.969182388138966 0.963762
1504.15646549056 0.969805279610788 0.9624325
1513.16257161955 0.969567345600023 0.9621545
1524.19875089997 0.969997626720478 0.9587555
1467.5837324363 0.97117352771176 0.9576495
1436.94255311662 0.971585195611453 0.956171
1472.80834904646 0.970542963592345 0.956685
1431.09758140757 0.971268366570434 0.9536775
1421.44164672508 0.970993008324003 0.9566005
1454.20871196659 0.969396784478791 0.9589015
1406.89913266163 0.970451462295504 0.958781
1407.94632345831 0.969846123587196 0.959225
1395.50394865384 0.969610948464579 0.9581765
1427.13368056445 0.970332788420402 0.9586305
1390.48288095913 0.970476178061019 0.960288
1360.33814702949 0.971559750089793 0.957267
1327.68613672606 0.972595010652556 0.954596
1334.22665203932 0.973158666098439 0.9525105
1281.27729832723 0.973734362360771 0.951453
1261.38339044151 0.973510921645024 0.9518445
1226.99513295925 0.973435243053103 0.949767
1260.24264065463 0.972899156617343 0.9530235
1237.33944059691 0.973614307303269 0.95291
1228.36797789134 0.9742806802742 0.9526725
1283.50395287591 0.973397921720656 0.9552885
1290.90828474417 0.973263460595784 0.955182
1275.83838918278 0.97365236084542 0.9556955
1253.2002048398 0.974292119221308 0.952798
1212.27529599829 0.974722444902639 0.9522215
1213.55118802954 0.974753174731709 0.9514905
1206.68881978793 0.974758097921881 0.9512445
1204.53785192011 0.975371630626976 0.951579
1255.18327672263 0.973372020219227 0.955636
1291.8707481216 0.972700565511317 0.957471
1274.55155864623 0.972733961063161 0.9598045
1277.7822445622 0.973488603136303 0.96217
1204.470402426 0.974236042801195 0.961217
1186.49480006743 0.974195459420071 0.9583465
1192.48756308232 0.973843511351789 0.960159
1173.24423843164 0.974888130024721 0.95945
1155.05677256573 0.974622750268476 0.957187
1167.0899565731 0.974589711363822 0.957122
1187.35877180626 0.974238413172782 0.956041
1226.89406091127 0.972975338673709 0.957847
1236.10436070838 0.972705779181279 0.95716
1246.27480615467 0.972631459225961 0.9584325
1242.92608227316 0.97262911432618 0.95849
1220.32458180458 0.972201048038382 0.960283
1172.20014072009 0.973147927180837 0.9602835
1193.33724728209 0.973898166068456 0.9583945
1200.90991018547 0.974267593896307 0.9560535
1210.45390846661 0.973504178019679 0.9564765
1227.65027926212 0.97370255773067 0.9558545
1220.36381432575 0.973696293493692 0.9566145
1238.42552298272 0.972879736111274 0.957797
1199.55347221511 0.97395662669556 0.957572
1256.66962516576 0.973009402605984 0.960157
1230.1544872563 0.973875542069282 0.9612655
1260.85542120263 0.97284316855217 0.9617045
1226.49387530327 0.973827974041939 0.9581295
1207.19821899505 0.974033711376621 0.9595515
1190.83120476019 0.973764450855247 0.9603395
1186.46180222026 0.973773422854178 0.961196
1167.6791458874 0.974873244251487 0.9590805
1153.00143514375 0.975012963890177 0.9578585
1147.23597659739 0.975170458383461 0.958197
1168.74697418664 0.97473187672698 0.9570885
1186.48159978501 0.974296729162791 0.957854
1135.33207695233 0.974833251030015 0.9581455
1167.62636173115 0.974276729068479 0.9572815
1163.52267282757 0.974032966889451 0.9579195
1176.83206579655 0.974051899047284 0.957685
1141.83081200257 0.974981903957167 0.953313
1155.08672470653 0.97420615960589 0.95343
1125.12360118836 0.974865032929946 0.9497875
1130.70267566865 0.975029630420317 0.9473795
1124.43930815889 0.974961715843983 0.949618
1152.99207269847 0.974584272493295 0.949335
1136.3559465999 0.974571532490649 0.946588
1173.29917463625 0.974112589325268 0.946259
1170.28790420881 0.974646469628733 0.9443515
1189.25487393646 0.974653372968421 0.94649
1242.20635739191 0.973572350307039 0.949178
1218.87824318054 0.973764879460787 0.947513
1217.81244713734 0.973372417249611 0.948678
1222.36154172469 0.973957841232965 0.949197
1193.42536095399 0.973887356283131 0.946726
1184.24969299566 0.973970329309427 0.9477875
1221.54918265065 0.972658047812457 0.9462475
1265.3340601442 0.972197045340904 0.949674
1280.68902458093 0.971979765970146 0.951506
1298.19643189948 0.971894912287705 0.9526055
1308.98112640352 0.971961028871055 0.9541865
1288.57066232781 0.972764652650734 0.9526075
1300.19942288698 0.972356496785589 0.9530225
1298.63545046842 0.972331961873502 0.950747
1286.90093310006 0.972567355133569 0.9506235
1254.83639833533 0.973218392425164 0.9462185
1254.38772177016 0.972520577920141 0.947477
1272.6031200919 0.971812859490928 0.952015
1295.60598954767 0.971254234579806 0.9515995
1296.87986159748 0.971156598629243 0.9497265
1282.44684127129 0.971562543375836 0.9480785
1271.22550154131 0.971544418088461 0.9440245
1314.4224888052 0.970595707331745 0.9478325
1319.56282443289 0.970754714091353 0.947593
1285.14298657373 0.971461815636203 0.942356
1332.41618213999 0.969636477487557 0.9422615
1296.92408930164 0.970737963940373 0.943549
1341.88718553518 0.970540589127341 0.948432
1326.72550588192 0.970698413170853 0.9473345
1308.62559165106 0.97103585483322 0.9454235
1338.11832300585 0.970593034311816 0.9491455
1365.26443807673 0.969337394956777 0.9491725
1370.85790705246 0.968630501328597 0.949764
1359.08144312923 0.968953447743334 0.95143
1416.36381735566 0.968140293160177 0.953952
1396.52795559867 0.968605972383129 0.953982
1396.73967361622 0.9682531349223 0.9533695
1393.85938525467 0.96873046999479 0.955371
1402.38730052477 0.968660343052857 0.957055
1393.73868594491 0.968450834339318 0.9597215
1385.87861326826 0.969324907151078 0.9594875
1371.01277842613 0.969410869594097 0.958236
1376.28808470042 0.969426323726544 0.959434
1374.60833869529 0.968965042821044 0.963909
1360.45408200453 0.968813918081085 0.9628485
1383.94787090767 0.968640412726743 0.962269
1371.27896644847 0.968840125465697 0.9622965
1371.27670593117 0.968100026696195 0.9618385
1355.41464630437 0.968751487314863 0.9597415
1322.41169117746 0.968689716373954 0.9542635
1306.27437353287 0.967754321970697 0.9543985
1287.47991544914 0.968408808583009 0.955789
1318.77445738721 0.968582943435151 0.9599965
1321.92551340807 0.968274589569249 0.961034
1325.29454078624 0.968382770594009 0.9613975
1278.18534530157 0.968955352297873 0.9582805
1294.38393356408 0.969145186534897 0.95715
1306.8346285849 0.968457986492655 0.9547825
1284.84410747325 0.969215906512797 0.9542325
1273.34766164014 0.968099178910578 0.9473035
1247.95374394738 0.969101285392418 0.94393
1251.50452971192 0.968194375213548 0.9484285
1254.47217939133 0.968700990230241 0.9441165
1277.29435056356 0.967999201748748 0.950443
1277.02193571041 0.967767711774464 0.950723
1268.16580034232 0.968338398386762 0.9475985
1261.7220018567 0.968895539317942 0.9464475
1231.94605590509 0.969597483834897 0.946244
1207.35010993788 0.970438290876666 0.9448575
1213.76477687522 0.971684045099429 0.9450525
1239.73900206191 0.970930448452864 0.948335
1238.87769824311 0.970344828355036 0.9513785
1267.16838760547 0.969527489536389 0.9516725
1276.06782779301 0.969733487291661 0.9545325
1256.84286852339 0.970108133853001 0.9529085
1251.54110810127 0.970617530799154 0.950412
1239.42360131957 0.970399538869116 0.9524705
1232.47199635996 0.971126217874701 0.9546845
1198.09453994524 0.970193257110845 0.951979
1182.21917699164 0.970402975857912 0.951124
1192.01722687649 0.970039793862185 0.9538935
1169.17794668151 0.969709200656905 0.951849
1147.58316167249 0.970060593795778 0.946412
1141.92714591101 0.971128967207707 0.950463
1151.27882611985 0.969789553933895 0.948495
1130.81674532834 0.969560158817976 0.949658
1135.77480656187 0.969705579864531 0.950394
1115.21007879019 0.969317559619575 0.9428985
1119.36474812513 0.970405242347807 0.943539
1142.85829099918 0.970911327835849 0.943219
1152.89710341992 0.971579974700987 0.943409
1146.45567981923 0.972774077726108 0.9452905
1169.65749697837 0.972699703434522 0.9438995
1225.55879242513 0.971734436486329 0.9484295
1250.55810319482 0.971994070918331 0.951605
1246.24195822702 0.972278026329193 0.946931
1269.38108529351 0.972223406071825 0.950643
1293.3974592613 0.972411012928559 0.9524425
1291.57481655993 0.97294662748554 0.954242
1275.80608622457 0.972104480286396 0.952075
1241.3754485664 0.973038392194864 0.9493205
1229.11407448537 0.973983002879947 0.9489125
1240.58585175181 0.973872074304602 0.9502955
1248.43256866498 0.974120270414697 0.9520485
1285.03975614029 0.973008096953497 0.9537355
1291.40351459653 0.972710635967312 0.9552255
1281.38683618018 0.97345666179517 0.9573645
1268.82227287268 0.973648812109101 0.954427
1280.76659677105 0.973223540287837 0.954544
1258.08342206402 0.973625295266534 0.9571145
1250.50523413816 0.974522457647879 0.955669
1236.19501783804 0.974363332419517 0.955463
1243.22241398334 0.97440276148423 0.955308
1244.80162062958 0.974478590079442 0.954473
1275.30682479835 0.97347419613832 0.954799
1298.66252145101 0.973349031257243 0.956407
1244.36385708912 0.974104365226311 0.957316
1198.49983105575 0.974692194059216 0.954994
1216.03338510793 0.974952662535582 0.9563845
1202.69923428827 0.975489390326821 0.954272
1171.59711520502 0.975841227024506 0.9532285
1192.75941010726 0.975003530379505 0.954897
1244.21203407439 0.974117437245248 0.956695
1259.82301005177 0.973598365696745 0.9587705
1233.21792138399 0.974099927423586 0.957605
1233.50199391895 0.975240611345139 0.95615
1260.1265902711 0.975413168139148 0.956554
1252.21879512359 0.975580294492286 0.957071
1249.23942819492 0.975814505386395 0.95615
1289.30087185445 0.975111217830258 0.95823
1315.09310404887 0.974659679140558 0.9578435
1298.79909271566 0.974836709275964 0.9591375
1285.68065395235 0.974350807644003 0.958626
1345.73002713155 0.973756200024727 0.9602685
1334.90359705231 0.973853165812911 0.9580265
1319.89269312339 0.974705905741612 0.9563275
1343.71958290932 0.973665149156783 0.9548405
1328.92308852435 0.97388492727279 0.953609
1344.29609516793 0.973740506566258 0.9540475
1338.08228245156 0.974466825579941 0.9517245
1341.25548757401 0.974759505002613 0.9480535
1353.54210934202 0.974863763791026 0.9506985
1354.57526366113 0.974833016308833 0.9520465
1355.19968980773 0.974881658163139 0.9519815
1344.85692076397 0.975333806370067 0.9513795
1329.09207121132 0.975898235595135 0.953205
1300.91380282117 0.976190710199008 0.950077
1295.78426793288 0.976068642446641 0.95056
1302.94807468181 0.975996043655509 0.94731
1276.85903932132 0.976571232050203 0.9465685
1259.47401170431 0.976359094177574 0.9476085
1253.6738049049 0.975770647038287 0.952648
1264.11488576417 0.975343086388921 0.9495255
1249.47118666395 0.975935256640049 0.9513135
1241.71440694225 0.975751778416226 0.9525195
1255.04124839825 0.975465954677396 0.951645
1276.90994034255 0.97511396768096 0.947558
1302.73639522815 0.97550666520485 0.94847
1305.90816557094 0.976127371045451 0.947301
1319.46345721379 0.97637961809309 0.947887
1288.93342591281 0.976668719943872 0.947837
1288.05769477943 0.976718643025719 0.9449055
1302.73586115797 0.976251684753494 0.9402125
1313.17733767029 0.976453684428829 0.9418935
1299.41361043246 0.976985676528664 0.9384635
1296.57464333791 0.976782781627552 0.94137
1286.40395696757 0.976905377867021 0.94645
1281.57893368766 0.976523519394524 0.948124
1260.13903216113 0.977358209390312 0.947144
1245.73981543359 0.977587335476407 0.9464185
1243.56784043942 0.9770657280639 0.946131
1251.65137538684 0.977081794457705 0.9457075
1246.88127155027 0.976768501778914 0.947925
1236.40442689592 0.976697103212913 0.9496295
1258.4157583913 0.977327137990539 0.9445625
1252.29527762419 0.977475710385591 0.9435215
1269.88773824196 0.977268678116341 0.946341
1282.25619400532 0.976729952860418 0.9432285
1312.46240616026 0.975444878341742 0.946398
1300.68334732713 0.976092115955852 0.9444375
1313.32067340476 0.976044536598854 0.940872
1309.46980531737 0.976356192683579 0.9365205
1329.66027763174 0.975975152814762 0.9377185
1322.59068682834 0.975868989119946 0.942181
1336.72538405892 0.975382386824233 0.9456625
1332.79906042477 0.975551257952039 0.944552
1350.55051318425 0.975368299782234 0.945128
1352.63507134048 0.975508793512807 0.9416325
1358.97936445217 0.975295875912897 0.9415205
1370.96122342349 0.974781777069521 0.941622
1347.41129317365 0.975381776868434 0.939427
1330.42590479697 0.975599378396258 0.9402725
1267.95309051238 0.976772640416774 0.937756
1277.58476671741 0.977173261200133 0.9348525
1271.9099297834 0.976994674653094 0.938638
1234.17180122565 0.977516763313623 0.9421705
1223.27227998072 0.97768694446073 0.94364
1233.22333655416 0.977067746736826 0.9451795
1217.31199747671 0.976748756525311 0.9444805
1205.03093462745 0.976879455713589 0.9445205
1244.14709069524 0.976178589437254 0.9452755
1273.83715815452 0.975627069565111 0.9480225
1275.70516447779 0.974918164932577 0.947125
1291.52675684385 0.974929380307692 0.9475825
1293.46595500106 0.974817691573178 0.947908
1316.71010978647 0.974654675566101 0.947333
1264.21412507045 0.975788518922536 0.9477995
1248.7471906026 0.976678643643947 0.948126
1257.4794582874 0.976100524141396 0.946038
1219.93785137996 0.97710550661035 0.9454285
1199.77151835911 0.977609823619247 0.944983
1218.9270014661 0.977126266445408 0.944687
1241.77688707383 0.97664043668467 0.948763
1292.35748005636 0.975529757309523 0.95226
1259.55262788078 0.975961995885403 0.949379
1274.79256723508 0.975938058313815 0.95056
1277.24751647555 0.976471278072405 0.952071
1231.99105677589 0.976817258137727 0.9506605
1201.38008617844 0.977638143515743 0.948789
1187.91944798235 0.977710992625551 0.949846
1177.97252896441 0.977767090382535 0.9487625
1185.79288451786 0.977716296097623 0.9443265
1184.93303856425 0.977448115027442 0.9433165
1211.66434473985 0.977226103578703 0.944119
1209.57679924078 0.976883982417277 0.9431375
1201.56190888569 0.977236567329332 0.9438375
1240.66045509578 0.976343689778339 0.94529
1224.41809026342 0.976630001148586 0.946795
1214.32308138273 0.977365984083177 0.947166
1188.62704330772 0.977595139198963 0.9445005
1218.01592468232 0.977298899869376 0.9467255
1201.9006886226 0.977362806654845 0.948187
1235.25426048232 0.976838089846125 0.9485365
1208.20548352153 0.977324033232342 0.9511725
1217.89037407738 0.977130957561989 0.9509385
1205.51839328174 0.977387826570749 0.9502515
1210.86880991376 0.976935998653486 0.9476245
1200.06531917263 0.977619991210226 0.9464105
1199.42731371703 0.977946762214399 0.9452895
1198.58247872676 0.977989168989651 0.9452675
1190.16586447681 0.977632734815904 0.9433065
1191.81048649628 0.977084882692798 0.9401645
1207.47485631945 0.976644050156904 0.9421475
1206.85690653 0.976860447922754 0.946118
1195.80153462982 0.976877714747257 0.942926
1208.77025029198 0.976261149199587 0.9494615
1237.49099408201 0.975442294751981 0.954571
1244.7760880645 0.975133857503285 0.9562005
1253.48621664428 0.975338373690313 0.9562985
1265.70435215461 0.974750767708228 0.959627
1265.27355236957 0.975318639509229 0.963729
1271.77984758294 0.976038196721184 0.9626175
1283.53801704736 0.975214741779464 0.964507
1295.49861079187 0.975581393456483 0.965154
1312.0401264026 0.975497346719307 0.96569
1250.78115946731 0.97625009951251 0.965198
1267.22845143378 0.975156873924405 0.9662625
1296.77818736394 0.97494994291489 0.9669485
1281.58613724725 0.975809780659368 0.9651635
1267.61808148576 0.975750063056348 0.966087
1305.09930125238 0.974739645333573 0.9683275
1307.08993123475 0.975254734321796 0.9671565
1331.12837262312 0.974631484342622 0.96809
1343.14248366684 0.974708885753484 0.968627
1364.78393143386 0.973331611180897 0.9672485
1314.30917534106 0.974044735518584 0.965566
1309.62762423167 0.97466502982662 0.962718
1292.91556338008 0.974973969440965 0.9634945
1281.86872691993 0.975008988644913 0.9615735
1270.45357148664 0.975404077786446 0.9573235
1230.43972781604 0.976141512821106 0.954315
1218.57509575026 0.976532665211174 0.954341
1200.76848647828 0.977287489766069 0.9560135
1221.69516334807 0.977095805112587 0.953231
1228.26376462937 0.977075121285612 0.9514625
1262.3279169779 0.976947205733201 0.955499
1289.32118330926 0.976297248089947 0.9502465
1302.79915334517 0.975862906831433 0.9546755
1326.21814878935 0.97518628527545 0.9501465
1329.04952116398 0.97508274475108 0.9507555
1314.49572156785 0.974821669262285 0.9472745
1308.10160958373 0.974443879634656 0.949855
1278.92480096682 0.974242587963427 0.947302
1311.67633646288 0.973947804700475 0.9517725
1314.34344404455 0.974737541920527 0.952371
1337.03737134217 0.97433643247392 0.9529015
1327.56810208271 0.974616585890926 0.954549
1342.83911139415 0.974273379622014 0.9550635
1317.15442413236 0.974225728441946 0.9551935
1370.03847775784 0.972810675764434 0.9583605
1359.403141321 0.973162104969455 0.9570465
1390.80214758219 0.972991293281123 0.9601385
1393.34249599922 0.972980681319593 0.9602045
1429.75111711696 0.971898829884692 0.9620495
1431.85507084964 0.972243343819033 0.962196
1456.23963265614 0.972131523492084 0.965868
1461.09302849273 0.972227387038893 0.965401
1495.73966403872 0.971384686077846 0.965205
1467.10925544556 0.972424063177475 0.9657405
1452.35826793343 0.972654930175188 0.963518
1446.02190367152 0.972845487212563 0.9665275
1405.24293751005 0.973805217369347 0.9655235
1433.62569246385 0.973013749730529 0.9672485
1421.43160976481 0.973033984414624 0.96639
1454.54760563396 0.971942293788521 0.9673065
1448.26328520039 0.971960472804975 0.968689
1488.29616020548 0.971067625070525 0.9685445
1510.74877760681 0.971144970258723 0.9679235
1540.90345435977 0.970474860828291 0.967661
1524.08964591373 0.971693102458197 0.968287
1520.16390039856 0.971567429972545 0.965957
1511.61700463843 0.972715099934465 0.9660335
1507.49760806212 0.972850897722085 0.9641065
1517.96272204321 0.972479771983556 0.9630865
1518.10463377824 0.972714361407162 0.9638225
1504.35006102235 0.97242030901162 0.963095
1457.34151432487 0.973715079535791 0.9621725
1441.27643278479 0.97402757977861 0.9613005
1427.55049518828 0.97409253496682 0.960362
1428.62200633761 0.973864380649422 0.960565
1431.67381131633 0.973687142183373 0.958612
1405.92357871877 0.974626748189558 0.957779
1426.38442804041 0.974187882311911 0.9578225
1447.55188509772 0.973434266463587 0.9603585
1498.97196563295 0.972532895205416 0.9653005
1479.01055879055 0.972723308705698 0.9654325
1472.26280703186 0.972932351026845 0.9664815
1460.30908642767 0.972742031278002 0.9660385
1492.88611539007 0.972395192456729 0.9662185
1512.14300061664 0.971845701700355 0.9659145
1529.4791420182 0.971468115650684 0.9652445
1472.63587230465 0.972689638113772 0.964014
1454.11525320202 0.973208544870057 0.9633295
1457.09642536221 0.973063506295269 0.9636615
1395.95685552922 0.974396239756219 0.9628515
1399.86183885231 0.974145506953705 0.9627765
1390.7294289512 0.973824241089132 0.9632285
1387.78641089232 0.973754520331585 0.9630635
1391.87995779131 0.973344785924611 0.9643695
1372.02364451473 0.973597954837961 0.963516
1333.01440235084 0.974288861616957 0.9622735
1332.58516710592 0.974264354996361 0.96563
1310.26862078508 0.974667796903517 0.9650445
1339.05682372295 0.973983146496304 0.966965
1340.81824773396 0.974070584482196 0.965601
1349.90604116891 0.974338462887108 0.965703
1359.47099760888 0.974154174885716 0.9654925
1357.25253872395 0.974354451553917 0.9648285
1346.85954736438 0.975549332699043 0.9647805
1347.41165659158 0.975366143293206 0.9645595
1340.61714162392 0.975486868305976 0.965923
1318.08786410895 0.976047542638777 0.9649175
1326.74004415227 0.975530235572851 0.964142
1347.52360784247 0.975025968886016 0.9667395
1371.9471979264 0.974897985671994 0.9672915
1368.21185763201 0.975015547562698 0.9674415
1361.21344732439 0.975082241491305 0.965893
1349.62079993237 0.975393879876605 0.9635115
1328.74958260434 0.975675654079572 0.9630885
1339.58346666736 0.975463554131001 0.9630995
1353.88476401039 0.974870391158444 0.964966
1410.13145159763 0.973575047138453 0.967381
1409.00898265294 0.973510466744923 0.966426
1397.17515826888 0.973543624368829 0.96522
1366.94400045694 0.974863032502077 0.9660325
1340.46756797088 0.975170848088582 0.9652185
1308.27107844479 0.975345759162279 0.964637
1306.62367269453 0.975166195458545 0.963566
1286.27940093107 0.975279095065028 0.9613845
1311.69991948328 0.974498947810982 0.9618185
1284.59006694787 0.974950559951615 0.9639985
1296.99574963934 0.974867959734988 0.965568
1297.44629405013 0.974999540701977 0.9679015
1284.46961210863 0.97548256060157 0.967174
1263.0568230944 0.975855389409585 0.968692
1249.77949895013 0.976458301078373 0.9662745
1216.87239354002 0.976719132976386 0.96526
1222.64841483192 0.976415251545894 0.9652115
1229.1523651455 0.976824950523971 0.965432
1235.13366738792 0.976862268905974 0.9677515
1233.66318581348 0.97663787243345 0.9673595
1261.88504684007 0.975920888823903 0.968619
1260.7174115525 0.975929269377609 0.9665895
1280.3617929958 0.975114601870063 0.9676655
1260.92675494817 0.975195933422501 0.9673235
1260.91424911795 0.975707640976514 0.9696575
1250.87232712425 0.976577537218191 0.969367
1252.23467518972 0.97631015713483 0.9695335
1254.34689101976 0.976374682378125 0.970535
1250.89582324261 0.975951042091353 0.970452
1269.62037954052 0.97544705260842 0.9707555
1274.0238264906 0.974744008966731 0.971361
1279.04719988654 0.974761956826118 0.9709625
1286.80966152294 0.97415177936 0.9708375
1335.62836327839 0.973208383871074 0.97186
1345.40826506503 0.973810540222011 0.972171
1362.99222688234 0.97322100215777 0.972292
1390.55479862884 0.971940083817231 0.9741545
1403.00621669717 0.971538777451116 0.974154
1404.43128383832 0.971643207530935 0.9742895
1422.06744771424 0.971329386976119 0.974339
1461.90769885964 0.970548745972065 0.974324
1489.91618836672 0.969176530704158 0.9744785
1504.72171937309 0.969218660610208 0.973712
1524.53435271034 0.968742576573649 0.9735795
1513.73411622434 0.969072375807414 0.9740515
1482.44809197896 0.969820478717953 0.973773
1483.65636797514 0.970303811368248 0.975171
1451.29107488262 0.971357038657136 0.9745655
1452.07325943366 0.971364491673769 0.9752935
1423.54655223447 0.972228446323092 0.976076
1397.72783325285 0.972869008886597 0.975276
1451.66172841376 0.972127383486784 0.9746555
1431.61452853275 0.972446918888804 0.9741415
1442.8833528038 0.971826227380381 0.9747525
1463.04586467271 0.971206590335739 0.9750955
1446.37442482988 0.971656113801212 0.9747355
1445.55490148918 0.971927887171716 0.9739645
1436.76017030928 0.972423158671118 0.973121
1459.31694600856 0.971589826110738 0.9732295
1457.86104920501 0.971412601884875 0.9727015
1486.78753356066 0.970430072444213 0.9728865
1493.05792791119 0.970534509655637 0.9742575
1457.69930798422 0.971061645360994 0.9740325
1470.94197047597 0.970775998698904 0.9742545
1483.94370010148 0.969222857641925 0.973123
1473.23406629374 0.969536690722138 0.971674
1442.69439465925 0.970841937471094 0.971071
1419.05600766281 0.972085872394557 0.9703615
1420.2143428336 0.971512885104803 0.9683025
1405.0064125072 0.972040150047061 0.9674435
1401.56826274949 0.972816415510963 0.9677335
1384.4344533647 0.972659662290666 0.9673075
1383.99935031522 0.973514208813372 0.966413
1365.8446234574 0.97357775503309 0.967782
1395.09988814307 0.972809084046872 0.967212
1391.97270053585 0.973589790433736 0.9660975
1389.3177326525 0.973377520812984 0.966368
1389.93398810778 0.974481325320547 0.9673835
1384.39145481739 0.974272256950758 0.9672365
1412.83021965587 0.973393035886713 0.967851
1420.61442576365 0.972864322070687 0.96861
1442.8035044187 0.973194614868145 0.968116
1464.76869833611 0.972789780935248 0.96944
1457.90264090312 0.973148821484212 0.9697515
1492.10554537884 0.972445143340586 0.970753
1524.95687544273 0.971979574571096 0.9719955
1523.37995724945 0.972221442098789 0.9716955
1532.58925405201 0.971960985341818 0.973431
1512.00215124517 0.97242479794257 0.9727835
1519.28507686973 0.972206768933483 0.972417
1531.51996474453 0.971873702121211 0.9704255
1526.10385088775 0.97235644579424 0.967957
1528.70676449313 0.972529293145329 0.966931
1547.94979806336 0.972674654968252 0.9659415
1592.19164642779 0.971681821405283 0.967886
1569.68897561778 0.972795782477047 0.96656
1583.84557986707 0.972298896567063 0.966627
1578.49175527415 0.972798007496473 0.9655955
1535.11790023547 0.97375337561627 0.9644165
1532.71677623076 0.973997902832385 0.964462
1510.93956505232 0.97491777979013 0.960605
1488.86762974695 0.975654838432826 0.9606815
1506.57049700599 0.974916921062464 0.963803
1497.17648465729 0.975249295543104 0.963941
1476.83805358864 0.97587911723959 0.9634555
1467.31306660121 0.976202159274352 0.9601685
1440.31042099686 0.976394699816365 0.9629475
1439.07138613523 0.976341405514785 0.964456
1378.5936510674 0.977370636250049 0.9643815
1386.65078817982 0.977137744590966 0.96495
1361.9564904623 0.97790652125489 0.9630275
1339.12645471741 0.978718689666848 0.9626045
1339.95104700475 0.978379164559928 0.961954
1335.88403826329 0.978749210305763 0.9621065
1315.85366743406 0.979111013836327 0.961265
1311.04811500376 0.979122224379159 0.9619735
1277.57261107928 0.979520020528432 0.958758
1292.89174547038 0.978979433767302 0.960613
1274.58244043538 0.979697357692382 0.959897
1272.05052279463 0.9800623536419 0.9601275
1273.88656626503 0.979820193899289 0.9595815
1268.16342134615 0.980030164343257 0.959
1286.7135685172 0.979465571294159 0.960382
1267.9238724944 0.979579466997835 0.958667
1268.91959968729 0.979536700037319 0.956183
1292.94775946048 0.97914767706812 0.9604965
1277.60722284455 0.978920268196947 0.960131
1285.0387361378 0.978348862620577 0.9610735
1274.71184977553 0.97903132305747 0.961551
1298.73808954375 0.978254778055825 0.9636085
1295.10907743022 0.978819297314978 0.961204
1296.53329489678 0.97931609472004 0.961003
1310.53213706722 0.9788053043496 0.9612755
1327.24521841366 0.978675939068556 0.9617945
1321.82702456175 0.978411466046594 0.9613355
1313.70859729893 0.978467662434857 0.959555
1317.6283293252 0.978614863883436 0.9566705
1312.9285510885 0.979029516744107 0.953025
1300.65194018107 0.978858661240908 0.953582
1293.25148996217 0.979286739077004 0.954162
1311.85056235833 0.979176130714577 0.953097
1330.30272118634 0.978534838865167 0.9486675
1342.15781901378 0.978356709917639 0.946381
1341.80089636188 0.978730109091494 0.9477485
1324.03278491517 0.978670379932168 0.9398825
1316.54008686188 0.977920149052285 0.940888
1342.57310124291 0.978106582971586 0.939209
1355.53439810218 0.978327639196075 0.933573
1361.27932482202 0.977935120442931 0.931533
1348.56634838027 0.977906459144372 0.935145
1372.9332507106 0.977807488296375 0.931434
1380.61819146828 0.977511288683935 0.932129
1368.16651855872 0.977635958973068 0.9262465
1339.6360396064 0.978278741012145 0.9310515
1350.5748333338 0.978140611904119 0.9287655
1384.60639937322 0.978102589012564 0.929185
1336.70734326715 0.978754594580201 0.9309775
1356.42472513366 0.978694530074895 0.9362775
1367.28084573457 0.977943308578429 0.9411065
1383.66273052182 0.977441817209925 0.9412695
1386.0063266526 0.978080839147604 0.9406545
1407.48772168328 0.977811175300838 0.943348
1394.11513589115 0.977920344167639 0.9443645
1368.68659290717 0.978709206941003 0.9391805
1363.80388245059 0.978988896608947 0.938582
1323.02798558803 0.979793299181222 0.93044
1331.18184733714 0.979632650420734 0.9324475
1315.82980429273 0.979860624908724 0.930225
1303.83462704612 0.979688095093994 0.9301535
1326.9600939569 0.978877848406907 0.93481
1342.63681014023 0.977918192955246 0.9335535
1361.06870241571 0.977518422380365 0.9360945
1358.64801205746 0.977593772345146 0.9341785
1381.70225957606 0.977419894067827 0.9361955
1345.29449463927 0.977918569290537 0.935977
1322.14001725124 0.978831645318614 0.9350895
1347.38940899347 0.978775040191406 0.9351035
1325.51676714761 0.979543460268877 0.933979
1320.08156746351 0.979433441878664 0.9313715
1358.08367016752 0.978624073328267 0.9356315
1331.0970040449 0.978756144964201 0.9372495
1332.40924913605 0.978614496630732 0.938562
1309.05705069745 0.978915807950614 0.9333285
1298.85891242767 0.979017884460342 0.93673
1281.35835966317 0.9788635124004 0.9379655
1308.46263119535 0.977872693532926 0.9402615
1305.06838905281 0.977945145578307 0.9406045
1247.98756032152 0.978875913515963 0.936911
1225.28496931329 0.978762019741585 0.9361775
1208.99309100053 0.978645291220378 0.9319795
1200.18720046858 0.978971046006631 0.9338295
1200.66976348295 0.978537281598588 0.9340235
1178.45870892153 0.978662649964386 0.934127
1157.30686654853 0.978734810319975 0.9335045
1162.90686989997 0.978591179770855 0.9320485
1162.56089755582 0.979198571699965 0.9251325
1198.38531881271 0.978627274663063 0.929162
1196.74983825957 0.978472021933621 0.927504
1177.54517865005 0.979185430981124 0.9242415
1189.3301692745 0.978997347298146 0.923155
1187.2167349806 0.979186700557799 0.923882
1230.98709023514 0.978316874559425 0.923118
1243.90048206437 0.977597905071723 0.9250145
1225.19815216563 0.977590131674631 0.922549
1213.51126473521 0.977419473907399 0.9226455
1213.84393247317 0.976622164414359 0.918238
1241.62336048166 0.976801896223714 0.9241545
1251.57967198086 0.977456567428113 0.9228315
1249.50831809003 0.977250095842923 0.9242285
1241.26411306662 0.97714623826939 0.9236825
1243.74573942539 0.977019780643707 0.9244185
1261.60560251704 0.977085325684325 0.923681
1275.85471296979 0.97671222419802 0.925338
1291.15444492431 0.976949556175055 0.923159
1294.09239642722 0.976850578258331 0.926279
1289.16889988406 0.977106525598616 0.9289315
1260.34836670721 0.977762732167863 0.9254045
1294.50572191111 0.97715456036134 0.9202785
1331.36970113896 0.976640772681399 0.925411
1308.21480042836 0.976767473258282 0.918604
1304.12093272727 0.976064818628286 0.919842
1315.22980713039 0.975745778728216 0.922199
1309.04631731153 0.975771367288849 0.920139
1310.77539735508 0.975500984589817 0.9253845
1271.09895027374 0.975610717653618 0.922186
1275.81098609832 0.975803060415671 0.9275255
1294.51637936317 0.975732290416795 0.930248
1298.3646731326 0.976142016832049 0.936765
1285.57871554675 0.976193067713134 0.932975
1315.67277394099 0.975514733522653 0.9312855
1323.80372092123 0.975320515089705 0.9345185
1336.4552326123 0.975095918163883 0.940462
1365.38830508962 0.974851299060738 0.9458185
1386.70061865344 0.97471306097713 0.9461765
1360.37685577666 0.975156551009863 0.94442
1357.5244172941 0.974834545636365 0.945372
1357.02925608772 0.974607715643614 0.9483255
1335.43898769455 0.974963812409646 0.9483905
1334.98945163486 0.974959971280325 0.95152
1305.07219798181 0.975229033097766 0.947177
1326.33388534857 0.974585784360727 0.947378
1340.35809005024 0.974423069843842 0.9470145
1362.68036076772 0.97364835528645 0.946738
1381.24204717817 0.973857930361243 0.9427535
1386.26156318193 0.973159465263767 0.9423595
1373.60825298351 0.973605419620217 0.941579
1363.69142301583 0.97349862782307 0.9428115
1319.29763800887 0.974532835801023 0.9398855
1311.77701004923 0.975030971837184 0.940283
1297.07750373916 0.975336688241617 0.9441085
1298.23686750803 0.97543721350346 0.9462545
1321.49072933358 0.9754148833742 0.948984
1321.5571153538 0.975396165617139 0.9500325
1292.29518829231 0.976007555265558 0.94943
1284.62251549895 0.976115885177824 0.948727
1339.71295049406 0.974891134113294 0.95232
1366.34388021806 0.974656869767886 0.9547775
1383.11499347686 0.974434227049202 0.957427
1407.30728390071 0.97366058382859 0.960194
1387.75252676143 0.974118924617491 0.9594085
1443.20989444855 0.973750619476205 0.9610085
1438.62300861448 0.97383343601639 0.960686
1423.60528283475 0.974836545748511 0.96064
1438.86610350432 0.974264890770253 0.960892
1450.54511026367 0.974590289066434 0.9603135
1476.8079065982 0.973881671444635 0.9624455
1481.88919726886 0.974225233107104 0.9620055
1491.47732433162 0.974261297517247 0.963069
1490.83456619049 0.974131677866672 0.964449
1460.45362912759 0.974764374036776 0.963745
1453.70613801125 0.975104735541488 0.9632255
1442.26812065768 0.974956902973739 0.962522
1413.4459590532 0.975657746407465 0.9634675
1437.63840731789 0.974691141768223 0.963391
1441.03442321053 0.974895014718584 0.9636345
1471.31478978046 0.973944358473234 0.9653105
1506.48694693371 0.973759811825964 0.9659105
1505.30929403057 0.973518055257645 0.966457
1493.00733678242 0.9736113885125 0.9683085
1480.64525261133 0.973618401258083 0.9688595
1504.04126457554 0.973191926454909 0.9694975
1501.94401312857 0.9731329689024 0.9697275
1512.09530873814 0.97240746665304 0.968407
1510.92683485537 0.972560887200585 0.9673555
1500.31886237383 0.973374741222139 0.96575
1504.91870362118 0.973048909271815 0.9646435
1506.07513400813 0.972936730887355 0.966588
1515.27621619879 0.972804592151223 0.9667435
1488.20354988358 0.973596662139455 0.9645105
1509.75215974217 0.972816479032182 0.9638595
1487.05927865812 0.972774920150188 0.963729
1478.91313720792 0.97303462877919 0.962749
1486.81631554064 0.972260313258901 0.963729
1442.07995340345 0.973122255554182 0.962046
1526.5160329597 0.971272374996926 0.9651855
1506.48006860201 0.972379776759358 0.96593
1499.88330486171 0.972632379920834 0.965506
1500.34221519821 0.972659230275592 0.964128
1487.79187018514 0.972827913920093 0.9642525
1478.94189817032 0.973028326348542 0.9632715
1493.91491833227 0.972859093464024 0.96239
1530.21156772955 0.972436093727275 0.9625175
1507.30796023188 0.972768201579834 0.9634725
1484.23990208727 0.973560304449292 0.9628635
1509.64008204551 0.973284842555271 0.964306
1489.0144928006 0.973065779489625 0.9644635
1497.68744353047 0.972427756088903 0.964164
1493.80980565252 0.973815657306845 0.964581
1512.369639563 0.97301380659846 0.967026
1526.4450112504 0.972531550816192 0.9674395
1491.21705768433 0.973724048964321 0.9669035
1459.51987345835 0.974397502065189 0.965944
1441.90433289046 0.974781800051521 0.9656955
1429.06238050873 0.975005987359368 0.963706
1406.49624450183 0.975839901387067 0.964112
1409.51237947346 0.976239616435622 0.964559
1391.22874060812 0.976314163685001 0.963912
1363.4409953789 0.976231535826039 0.965752
1351.99883111986 0.976249201132309 0.9650995
1380.9609370966 0.976228613362808 0.9653695
1402.5270929392 0.976028143222604 0.965757
1407.59848370067 0.975593786348547 0.966604
1406.83831830052 0.975229704052957 0.966684
1391.48406783272 0.974914562649926 0.9671675
1406.56408526773 0.974605939402734 0.96803
1399.29376188106 0.974909596019625 0.96765
1396.75168089537 0.975986451628758 0.965761
1406.88696987206 0.976135121897696 0.9653215
1391.6881613206 0.975988045700295 0.964888
1398.41602208792 0.975479213320388 0.9656415
1431.24265244531 0.975272672697139 0.9653395
1473.93382235807 0.974331880960317 0.966375
1426.4689513041 0.975254674961779 0.964773
1445.39059094422 0.97443096664632 0.966402
1416.83623182184 0.975309747864726 0.964519
1418.28584396424 0.974451921077524 0.9672535
1437.71670784246 0.973278048928263 0.9697795
1458.6359145858 0.972779433712488 0.97167
1439.3626459527 0.972833589940866 0.97125
1451.23664706927 0.971731819387962 0.9734185
1470.31903048947 0.970656215089098 0.9724785
1452.1098021946 0.97162375872036 0.9723945
1466.21197838959 0.97232162446602 0.97116
1461.3930480792 0.973081574358528 0.9702285
1460.51434549665 0.97305450759757 0.970716
1459.45020265818 0.973089250789359 0.971982
1463.3724396812 0.972421064230518 0.973414
1452.36783322557 0.97232423356411 0.9731515
1437.76092553129 0.973280793769173 0.973275
1460.70409303663 0.972621576416395 0.9743975
1474.20752224452 0.97261648893064 0.971725
1484.19600515749 0.972816370834699 0.9723175
1454.93934744887 0.97363345446373 0.969697
1444.80314790609 0.973784171738537 0.97009
1449.77851622532 0.973525946985839 0.9699825
1424.32271752997 0.974068171439685 0.9694315
1394.7813908676 0.974322679768409 0.9686765
1434.56183223771 0.973528767720849 0.968549
1403.67660261703 0.973477344592556 0.9688515
1426.23628492136 0.972554253060387 0.970067
1430.10744509729 0.973196997283924 0.9693915
1431.88960467829 0.972069144949492 0.9703515
1444.86821184403 0.971754841183957 0.9701375
1461.86989582021 0.970908792573547 0.971191
1472.51812141568 0.970154660879423 0.971605
1468.8549040716 0.970174433368652 0.9712925
1490.95431496369 0.969912978653343 0.9719685
1478.3589078876 0.97076376616435 0.9719985
1526.29737644099 0.969497725384515 0.9728725
1515.59720205676 0.969988189095075 0.972287
1491.14740746933 0.970139650019052 0.9732595
1520.68033511858 0.969830484749718 0.9743175
1491.76947753197 0.970486457115666 0.9733975
1478.40144919071 0.970872346135833 0.9725175
1431.28277300585 0.971643720310635 0.9716575
1483.81145176006 0.9712143636785 0.9726225
1508.61823790899 0.970940544097665 0.97506
1522.31924275995 0.970124986808561 0.975238
1535.0599803529 0.96992629810585 0.975299
1508.95080001792 0.970752838246298 0.973222
1509.15525444331 0.970083011020197 0.9732815
1516.66908082465 0.970096153079486 0.9731285
1527.07136709809 0.969586025967561 0.9727445
1526.12283653663 0.967750295431173 0.973489
1508.293154765 0.96763744740774 0.974698
1503.41623404663 0.967806778127634 0.9750955
1503.7628369784 0.967912658577181 0.974503
1536.76802116332 0.969254748512629 0.9751595
1550.51381765293 0.968914049442984 0.9754985
1559.45874277368 0.968492879731786 0.975937
1593.27738863717 0.968285567282042 0.976856
1589.16397275453 0.968601229887435 0.9763065
1549.14308890247 0.969418434320916 0.976879
1550.96389084947 0.96888459992083 0.976303
1543.80410751174 0.970640184934977 0.9758195
1545.74183398237 0.971234499529942 0.975801
1554.30421401265 0.970882040543258 0.9757235
1521.36596611696 0.972331074868144 0.974654
1512.29250795466 0.972008681489445 0.975271
1502.17099733101 0.972261912947847 0.9758905
1537.37943721293 0.97231342975657 0.9757395
1545.7862220475 0.972477677019915 0.976243
1589.62616216298 0.971949049943916 0.9746855
1596.88298312051 0.971747782660426 0.973504
1524.28958034912 0.973428111569786 0.97183
1495.36160947437 0.974172299618945 0.972566
1509.67463076946 0.973521934554931 0.9733055
1516.50047823433 0.973278505193059 0.972148
[truncated: 2,032,291 more chars]
