# Supplementary material for: Down the Penrose stairs, or how selection for fewer recombination hotspots maintains their existence
Source: eLife. 2023 Oct 13;12:e83769. doi: 10.7554/eLife.83769 (PMC10703446; doi:10.7554/eLife.83769)
Supplement: Appendix 4—figure 1—source data 1. — This data was used to generate Appendix 4—figure 1. [file elife-83769-app4-fig1-data1.zip]

Archive with 1 entries (1 files):
- sup_data_17.txt
