# Supplementary material for: Down the Penrose stairs, or how selection for fewer recombination hotspots maintains their existence
Source: eLife. 2023 Oct 13;12:e83769. doi: 10.7554/eLife.83769 (PMC10703446; doi:10.7554/eLife.83769)
Supplement: Appendix 4—figure 1—source data 1. — This data was used to generate Appendix 4—figure 1. [file elife-83769-app4-fig1-data1.zip › sup_data_17.txt]

"n1" "W" "pi"
"253001" 1499.2530242863 0.307103630842074 0.9072059158685
"253002" 1500.66989246751 0.309537051376198 0.900517391084
"253003" 1498.48067058935 0.311683492182466 0.8930911929305
"253004" 1494.58411922148 0.31376950363964 0.884609601823
"253005" 1489.45655960784 0.315953914317801 0.8748512492825
"253006" 1483.35333293482 0.318315751714286 0.863610631709
"253007" 1476.67013597899 0.321036159794099 0.8500714882645
"253008" 1468.98915805049 0.324226064160567 0.833794756425
"253009" 1461.02274820053 0.327999115998444 0.814264946838
"253010" 1452.55490953556 0.332581211018059 0.790293652289
"253011" 1443.90525053644 0.338235386625209 0.76048170467
"253012" 1435.45637537415 0.34519095594056 0.7236163993665
"253013" 1426.66879712526 0.353849065863749 0.677537094994999
"253014" 1417.82206202282 0.364531703984034 0.620476655113
"253015" 1408.7309582108 0.37730873605206 0.551971987985
"253016" 1399.56831341552 0.391915229501282 0.473382449841499
"253017" 1389.80182310171 0.407866681519298 0.387239261011999
"253018" 1379.41810967711 0.42376907772035 0.301032450580499
"253019" 1368.39761380881 0.438289058453489 0.221962079605499
"253020" 1356.54003600859 0.450323794336276 0.156031166106499
"253021" 1344.1164870465 0.459432773028368 0.105687880721999
"253022" 1331.38527636152 0.465979739356755 0.0690226951724988
"253023" 1318.54286813532 0.470229306926501 0.044647708263998
"253024" 1305.6103742706 0.472959565137662 0.0283838590964982
"253025" 1292.70419724386 0.474612689614795 0.017847662654999
"253026" 1279.84631240897 0.475537069280297 0.0111559459164979
"253027" 1267.071114259 0.475992149721723 0.00690834397849804
"253028" 1254.35439051428 0.476117331839786 0.00435381029949844
"253029" 1241.73761263632 0.476033388652364 0.0028313849054985
"253030" 1229.20191158318 0.475843300694957 0.00177698246449853
"253031" 1216.74221796917 0.475560243533634 0.00112359101499837
"253032" 1204.36146389763 0.475213333117205 0.000707836336997891
"253033" 1192.06014331692 0.474817420649921 0.000448936217998575
"253034" 1179.84228714484 0.474380134520699 0.000311968809998286
"253035" 1167.68370575436 0.473915702639424 0.000206986921998498
"253036" 1155.61840282386 0.47342182342753 0.00014999366049806
"253037" 1143.59923605805 0.472905521080262 0.000103997018498947
"253038" 1131.6562785153 0.47236220894016 8.79979229980732e-05
"253039" 1119.79176403359 0.471797816719489 7.19986384987159e-05
"253040" 1107.9966181523 0.471210907686875 6.09990254984982e-05
"253041" 1096.27384919523 0.470601983499461 5.19992884985276e-05
"253042" 1084.62668561464 0.469969319036433 5.39992364982922e-05
"253043" 1073.04690151531 0.469315113233206 5.29992649986877e-05
"253044" 1061.54160461678 0.468640791842042 4.19995414985275e-05
"253045" 1050.09977911252 0.467942791117675 3.6999645998459e-05
"253046" 1038.74313142514 0.467220290459324 4.39994999980042e-05
"253047" 1027.46713616451 0.46647671654558 4.19995469979062e-05
"253048" 1016.24612472545 0.465709078089103 4.69994339981072e-05
"253049" 1005.1086620989 0.464915988270515 6.39989519978235e-05
"253050" 994.035302954973 0.46410431320741 5.89990939989793e-05
"253051" 983.047840589695 0.463268145085986 5.99990729980293e-05
"253052" 972.11145012929 0.462411749999757 4.39995024986706e-05
"253053" 961.269737285182 0.461527532978388 4.99993529987641e-05
"253054" 950.499863060284 0.460622613757018 4.39995014984707e-05
"253055" 939.795632022882 0.459692462856706 4.19995414987495e-05
"253056" 929.180004400813 0.458737971089912 4.29995234977332e-05
"253057" 918.629931297926 0.457759628636496 4.39994944986255e-05
"253058" 908.15403373172 0.456757235272265 4.69994339974411e-05
"253059" 897.754128736967 0.455733179042356 3.59996659985429e-05
"253060" 887.441616015848 0.454680234304004 4.89993839980496e-05
"253061" 877.189933330501 0.453605215222933 4.7999404498511e-05
"253062" 867.012472061017 0.4525054671223 5.19992929981505e-05
"253063" 856.899811317081 0.451382706442276 4.69994259982842e-05
"253064" 846.884230333086 0.450234606020752 4.3999501998182e-05
"253065" 836.942838149835 0.449060612377241 4.99993584980318e-05
"253066" 827.062929818188 0.447863818633123 4.49994799984754e-05
"253067" 817.263736738357 0.446640653303064 4.99993574978319e-05
"253068" 807.55648450438 0.445390792127303 6.49989204973833e-05
"253069" 797.902422664933 0.444120205688258 5.89991064983142e-05
"253070" 788.330576312429 0.442825076761542 5.19993034985289e-05
"253071" 778.845750144917 0.44150117828058 6.49989124982264e-05
"253072" 769.427674323714 0.440154869326829 6.69988509984787e-05
"253073" 760.080091140909 0.438784758790451 6.09990434985441e-05
"253074" 750.811169525223 0.437388289356839 6.59988859981198e-05
"253075" 741.624459691733 0.43596709254013 7.09987124979383e-05
"253076" 732.504524833159 0.434524326335029 5.79991369985544e-05
"253077" 723.47971001685 0.433053852472647 5.99990794981631e-05
"253078" 714.491997056285 0.431561831737292 4.4999475998897e-05
"253079" 705.606201768888 0.430043547833492 4.19995424985053e-05
"253080" 696.804830637537 0.428499034206726 4.99993569977875e-05
"253081" 688.065921471314 0.426932329851054 4.49994729987413e-05
"253082" 679.409630124485 0.425339455699661 4.99993559978096e-05
"253083" 670.835510809373 0.423720407948834 6.49989199975609e-05
"253084" 662.32248825869 0.422082053972363 5.49992234983865e-05
"253085" 653.887594786652 0.420420158796404 3.99995869988512e-05
"253086" 645.531539498582 0.418731192023403 4.59994519986795e-05
"253087" 637.253010048923 0.417019098037096 4.59994539985242e-05
"253088" 629.049393402925 0.415283435345408 4.99993544980093e-05
"253089" 620.922310947726 0.41352552737168 4.49994764984973e-05
"253090" 612.861710361929 0.411743804691318 4.39994969986257e-05
"253091" 604.877962878709 0.40993936798878 4.09995584988998e-05
"253092" 596.974813794813 0.408111186713198 4.29995239984438e-05
"253093" 589.146138262264 0.406259479851502 5.29992749984665e-05
"253094" 581.398272706887 0.404387226149917 5.09993289983246e-05
"253095" 573.716492220322 0.402492022591165 5.29992759986664e-05
"253096" 566.113022236826 0.400576155029464 4.6999428998773e-05
"253097" 558.577360747045 0.398636719796712 5.39992499982711e-05
"253098" 551.112192636231 0.396677668333608 4.69994304987953e-05
"253099" 543.743079915172 0.394695895108039 5.19993049978851e-05
"253100" 536.439624090169 0.392693295060601 5.79991349975995e-05
"253101" 529.187825115597 0.390672583014957 4.69994319983735e-05
"253102" 522.038645114819 0.388628415880382 5.59991909983015e-05
"253103" 514.95712010357 0.386563539276965 6.99987529967361e-05
"253104" 507.935467529805 0.384483115821303 5.49992234988306e-05
"253105" 500.970189247261 0.382383100351124 4.29995214988876e-05
"253106" 494.081247708274 0.380263420841493 3.5999661499031e-05
"253107" 487.276951484392 0.378124470598412 3.09997504984727e-05
"253108" 480.552754619718 0.375965629095701 3.99995869984071e-05
"253109" 473.891707387792 0.37379009575244 4.19995424987274e-05
"253110" 467.30627730428 0.371595800465921 4.89993804984046e-05
"253111" 460.798623843121 0.369384414938919 5.79991339982877e-05
"253112" 454.362718405184 0.367155609270603 6.89987844973983e-05
"253113" 447.969331781484 0.364914338151424 5.39992499982711e-05
"253114" 441.667321410207 0.362653796091109 6.29989794986852e-05
"253115" 435.43426033946 0.360379254463392 6.19990109982371e-05
"253116" 429.253982482279 0.358090026821405 5.29992784980005e-05
"253117" 423.141718157499 0.355785014446118 5.39992499984931e-05
"253118" 417.11332260018 0.353466072152058 5.49992194990301e-05
"253119" 411.148006755472 0.351133872300535 5.19992964987948e-05
"253120" 405.256962581568 0.348787476998806 5.39992414987367e-05
"253121" 399.420779488169 0.346429014410493 4.8999377498915e-05
"253122" 393.655918781433 0.344057481400402 4.99993589980763e-05
"253123" 387.972443678208 0.341673070798468 5.79991389980661e-05
"253124" 382.33902319838 0.339278589474236 5.49992184983861e-05
"253125" 376.789198627211 0.336871294149269 6.89987709987516e-05
"253126" 371.291681736363 0.334455779193945 6.39989464983337e-05
"253127" 365.861116556273 0.332029679946098 6.19990119985481e-05
"253128" 360.512256051384 0.329593106933532 6.99987479978459e-05
"253129" 355.195650311879 0.327149333636654 5.99990739988954e-05
"253130" 349.956506684119 0.324695420071708 6.39989494982673e-05
"253131" 344.767036509983 0.322234710241199 5.99990669988282e-05
"253132" 339.657955008394 0.319765468411437 6.69988359982554e-05
"253133" 334.604432177824 0.317290467796827 5.6999164498639e-05
"253134" 329.60720958838 0.314809138794862 4.69994299985288e-05
"253135" 324.694286840626 0.312319853984735 5.89991049982919e-05
"253136" 319.818875737769 0.309826701016748 5.49992249984088e-05
"253137" 315.013829397867 0.30732790125832 5.89991069982476e-05
"253138" 310.277164811303 0.304824832319949 6.6998855997813e-05
"253139" 305.629031813137 0.302316018407839 9.39977419978089e-05
"253140" 300.973944521454 0.299807888951908 7.09986999994916e-05
"253141" 296.4267811532 0.297294209332334 7.79984339982498e-05
"253142" 291.912217649654 0.294778908542963 7.79984204980488e-05
"253143" 287.469400411968 0.292261867255489 7.79984199982264e-05
"253144" 283.064152836819 0.289744060236066 7.09986969985588e-05
"253145" 278.730154726013 0.287224967957164 7.39985929978371e-05
"253146" 274.446763322313 0.284705561402328 7.39985929982812e-05
"253147" 270.221603842605 0.282186762951947 6.799881199826e-05
"253148" 266.072013007277 0.279668364128042 7.19986549987395e-05
"253149" 261.981786117112 0.277150609801918 8.89979584984824e-05
"253150" 257.943434359649 0.274634238124035 0.000108996930497818
"253151" 253.941074760072 0.272121380501114 0.0001109968264984
"253152" 249.985646108152 0.269611189154755 0.000112996717498204
"253153" 246.10109857824 0.267104193235513 0.000120996225497993
"253154" 242.240981665519 0.264601155430127 0.000118996358998258
"253155" 238.443647579999 0.262102499567286 0.000112996719498271
"253156" 234.709446859571 0.259607794808486 0.000111996795998048
"253157" 231.002976465119 0.257119310396822 0.000100997389498758
"253158" 227.359261153359 0.254635854543913 9.69975874982598e-05
"253159" 223.75656926691 0.252158717106752 8.89979609982605e-05
"253160" 220.241821661064 0.24968662489492 0.00011099683799809
"253161" 216.776286332881 0.247222014488227 0.000123996058498665
"253162" 213.323627901943 0.244765609197057 0.000105997125998791
"253163" 209.950464418036 0.242316070791818 0.000122996125997865
"253164" 206.588562390605 0.239875659157396 0.000110996838498356
"253165" 203.284327920819 0.237443502511521 0.000104997160498055
"253166" 200.033512360453 0.235020157932429 0.000106997043998525
"253167" 196.833631457465 0.232606266529016 0.000107997015497796
"253168" 193.694742696359 0.230201948731362 0.000117996431998502
"253169" 190.587187327553 0.227808126111559 0.000117996436498902
"253170" 187.530613021954 0.225424708368345 0.000128995734498871
"253171" 184.542916778755 0.223051714773464 0.000153993941498287
"253172" 181.577218605642 0.220690580824925 0.00017299236049817
"253173" 178.668359408986 0.218340836393659 0.000189990794997708
"253174" 175.825352173559 0.216002655388613 0.000226986881997737
"253175" 172.968283244882 0.213677894417444 0.000229986516498193
"253176" 170.178061860873 0.211365223660572 0.000249984059498165
"253177" 167.423551661736 0.209065508743094 0.000254983387498298
"253178" 164.673996218877 0.206779689237026 0.000250983873998467
"253179" 161.979416732626 0.204507382800383 0.000263982156998965
"253180" 159.356548699125 0.202248375567559 0.000294977661998153
"253181" 156.748699102363 0.200003494661832 0.000298977014498103
"253182" 154.237617150112 0.197772864696195 0.000337970727997461
"253183" 151.721521369098 0.195557211671229 0.000353967859498705
"253184" 149.248726448958 0.193356427810228 0.000370964714998756
"253185" 146.822817866858 0.191171073710727 0.000404957898497815
"253186" 144.433029421218 0.189000985224263 0.000450947601498441
"253187" 142.108265083657 0.186846684528212 0.000496936295998451
"253188" 139.775846230599 0.184707699484876 0.000520929895999167
"253189" 137.531971632816 0.182585393230198 0.000588910231497985
"253190" 135.353748253939 0.180479436698102 0.000672882845497935
"253191" 133.146044577817 0.178390468730787 0.000731861178498661
"253192" 131.031515961592 0.176318762989302 0.000839817152497258
"253193" 128.994642140318 0.174265726051809 0.000989745851998514
"253194" 126.968363748125 0.172229945291899 0.00112667144399736
"253195" 124.95950776381 0.170211782654301 0.00126158695149792
"253196" 123.112551837177 0.168214022361964 0.00154538236299828
"253197" 121.28291212057 0.166234360448666 0.00179316816799857
"253198" 119.510689580554 0.164275918933812 0.00210784834249877
"253199" 117.993270409701 0.162341490419236 0.00260923472599761
"253200" 116.489028485343 0.160429901441243 0.00317138468249845
"253201" 115.235319930924 0.15854554823649 0.00393197152249891
"253202" 114.118034673563 0.156689428270635 0.00488376029449822
"253203" 113.177210529844 0.154865922123457 0.00605936841349908
"253204" 112.660038768881 0.153081570420526 0.00765262861499849
"253205" 112.622454590725 0.151349765643697 0.00987830160999792
"253206" 113.177071316043 0.149683976035079 0.0129020014089983
"253207" 114.585053299824 0.148098184274377 0.0169666644844991
"253208" 116.837379936927 0.146604336940712 0.0221255137494981
"253209" 120.845618007851 0.145265962137895 0.0295260920954987
"253210" 127.096430266528 0.14412785185337 0.0396872373154983
"253211" 136.544581451848 0.143291156827335 0.0540636076299983
"253212" 150.100008288567 0.14283849973153 0.0735349937159984
"253213" 169.528488657523 0.142958094137013 0.100365036773499
"253214" 197.947102709225 0.143955691135568 0.137984653817499
"253215" 238.459520701691 0.146230507284181 0.189924272903499
"253216" 295.250522354366 0.150280307518287 0.259150003439999
"253217" 371.970875895943 0.156685045706905 0.346916024942999
"253218" 472.74300079421 0.166270638665707 0.453068757093999
"253219" 598.64041700821 0.179601727482656 0.570465192389999
"253220" 743.108425458437 0.196590179335355 0.684502684629499
"253221" 895.862096946851 0.216541452217082 0.7801279219935
"253222" 1042.39337428521 0.237705375002484 0.8456851075935
"253223" 1167.33331825187 0.258026545199094 0.879465110191
"253224" 1264.32955895195 0.27614431991369 0.8879763033755
"253225" 1330.90664010361 0.291079037168995 0.88006716993
"253226" 1372.78049317835 0.303282600001295 0.862668558867
"253227" 1395.00875902271 0.313468389146591 0.8390838033825
"253228" 1403.01976727486 0.322430022723943 0.8106513576455
"253229" 1401.34468549339 0.331083476948214 0.7766556839335
"253230" 1392.75230400749 0.340086021307893 0.7357577813255
"253231" 1379.14051056106 0.350236158153276 0.685486121923
"253232" 1362.50969513825 0.361743165688826 0.625792893520499
"253233" 1343.23144857389 0.375207043513787 0.553932101168999
"253234" 1322.27155185889 0.390276046642026 0.472238633851
"253235" 1300.38793057326 0.406391727633328 0.383911727817499
"253236" 1278.89401303104 0.422035126304947 0.297435999390999
"253237" 1258.16833447924 0.436027099965565 0.219376265350999
"253238" 1238.93696490888 0.447521412314568 0.154545306673498
"253239" 1221.17433270273 0.456223238274294 0.104673056735998
"253240" 1204.75429226191 0.462385996303754 0.0684806904689991
"253241" 1189.79614348429 0.466362091577155 0.0441151433309981
"253242" 1175.67316699338 0.468877887321351 0.0276314818004983
"253243" 1162.2967587212 0.470240929589644 0.017365286321999
"253244" 1149.43533402477 0.470898319500396 0.0108582615914985
"253245" 1136.97331781584 0.471067849231376 0.00692772485599791
"253246" 1124.72631266121 0.470972097350821 0.00434701950849758
"253247" 1112.66852048346 0.470677441072761 0.00274959482849746
"253248" 1100.75000491742 0.470271883360234 0.0016441455304983
"253249" 1088.97449586499 0.469760217940813 0.00100767849449812
"253250" 1077.32750938833 0.46917559742061 0.000658860566498665
"253251" 1065.75638908914 0.468548751304069 0.000418942924498178
"253252" 1054.29164746348 0.467882172685334 0.000278976170497991
"253253" 1042.8855040472 0.467185501125764 0.000182989796498445
"253254" 1031.56719763633 0.466458013444088 0.0001339947459984
"253255" 1020.31460022854 0.465707282382732 8.69978084986345e-05
"253256" 1009.14213805714 0.464930660842068 5.79990909986838e-05
"253257" 998.045417441808 0.464128619366371 4.1999540998483e-05
"253258" 987.027089618689 0.463302223992041 3.39996969991319e-05
"253259" 976.097793656468 0.462449069834303 4.29995204986877e-05
"253260" 965.238723045859 0.461572913218162 4.89993834977831e-05
"253261" 954.448314922812 0.460673284793469 5.59991929980352e-05
"253262" 943.707779353254 0.459755048195918 3.79996249988412e-05
"253263" 933.075615232548 0.458806747438436 5.09993314978807e-05
"253264" 922.492871496933 0.45783840626111 4.39994999984483e-05
"253265" 911.991313235808 0.456845638759317 3.89995984985125e-05
"253266" 901.576304229805 0.455826682659785 4.49994689984967e-05
"253267" 891.232728703978 0.454784664897646 4.69994254983508e-05
"253268" 880.968994362871 0.453716730978952 5.69991654975066e-05
"253269" 870.764337364736 0.452626625943721 5.39992519977828e-05
"253270" 860.631775731842 0.451514282438277 4.09995654986339e-05
"253271" 850.592213284355 0.450373702271305 4.6999427998573e-05
"253272" 840.641407055113 0.449207161363167 5.89991079977814e-05
"253273" 830.728996239707 0.448019974744786 5.09993324983027e-05
"253274" 820.915776175896 0.446806105752782 5.49992234979424e-05
"253275" 811.165754081235 0.445568600865191 5.29992739984886e-05
"253276" 801.485505886404 0.444306928345935 4.89993774984709e-05
"253277" 791.899450910098 0.443019395782561 5.09993114985452e-05
"253278" 782.39579137341 0.441705022147824 6.29989479982163e-05
"253279" 772.9443461579 0.440368462050876 6.19990039978369e-05
"253280" 763.576113175668 0.439007016697873 6.09990469978561e-05
"253281" 754.280951832582 0.437621959421712 5.39992494984487e-05
"253282" 745.063149347396 0.436211939192322 4.99993539982979e-05
"253283" 735.918755358903 0.434776906019834 4.59994579984357e-05
"253284" 726.866418690839 0.433315517962236 5.19993074981073e-05
"253285" 717.888656764356 0.431830049960651 5.49992259986087e-05
"253286" 708.974302208639 0.43031953350901 6.19990179980823e-05
"253287" 700.135045591213 0.428785601801716 6.39989459985113e-05
"253288" 691.378476701588 0.427228087699772 6.09990404984995e-05
"253289" 682.691186011668 0.425646269878962 5.59991869980569e-05
"253290" 674.080766083265 0.424040157529043 5.29992784980005e-05
"253291" 665.562159933885 0.42240895709886 5.59991934980797e-05
"253292" 657.096347448551 0.420755803436905 4.59994554988796e-05
"253293" 648.712286180999 0.419077949823572 4.29995224986435e-05
"253294" 640.396328151194 0.41737621592231 3.99995854984958e-05
"253295" 632.156258840555 0.415651422086833 3.39996984987101e-05
"253296" 624.009849823221 0.413901457359597 3.99995874980075e-05
"253297" 615.937146722974 0.412128744531967 4.19995464985279e-05
"253298" 607.919975529304 0.41033507396949 3.29997164990603e-05
"253299" 599.992231749803 0.408516582786675 3.49996784986262e-05
"253300" 592.135944659813 0.406675983699797 3.29997164986162e-05
"253301" 584.361054126098 0.404811527057165 3.9999586997963e-05
"253302" 576.666510467085 0.402925106383755 4.79994084982005e-05
"253303" 569.044359451092 0.401016720035342 5.5999191498346e-05
"253304" 561.487627340097 0.399086887694383 6.19989984984581e-05
"253305" 554.014300421237 0.397135126286834 6.99987414984893e-05
"253306" 546.595928208586 0.395165882558026 5.29992749986885e-05
"253307" 539.254160469144 0.393173316789057 5.09993319982582e-05
"253308" 531.989117013123 0.39116058630248 4.79994069982892e-05
"253309" 524.801355687903 0.389126933976085 4.4999471498719e-05
"253310" 517.69100045735 0.387072687467853 4.9999357498054e-05
"253311" 510.645928370207 0.384998942542894 5.19993049978851e-05
"253312" 503.673406119459 0.38290634633589 4.99993569982315e-05
"253313" 496.772917878653 0.38079460562058 4.99993559984757e-05
"253314" 489.957028695144 0.378662541878296 6.09990429980556e-05
"253315" 483.193553638509 0.376513975584889 5.5999194998102e-05
"253316" 476.514335080823 0.374345346784871 6.69988519981235e-05
"253317" 469.893314695524 0.37216268210922 5.09993284991683e-05
"253318" 463.35272727427 0.369960712846911 4.99993559986978e-05
"253319" 456.890044741542 0.367740302248127 6.29989779979967e-05
"253320" 450.506912570777 0.365503583296153 7.39985909981034e-05
"253321" 444.180608629231 0.363251920775157 7.69984839983362e-05
"253322" 437.906615770682 0.360985166081667 7.59985124983986e-05
"253323" 431.714216293373 0.358702911081891 7.6998468998335e-05
"253324" 425.582277338929 0.356406215485672 7.699847699838e-05
"253325" 419.532032941027 0.35409382474855 8.59980959987405e-05
"253326" 413.539337151748 0.35176877718879 8.1998266498351e-05
"253327" 407.614757893614 0.349430655959794 7.59985039988642e-05
"253328" 401.753468533656 0.347079780657469 6.79987964991025e-05
"253329" 395.960522828231 0.344716268323438 5.6999159998794e-05
"253330" 390.253532103578 0.342339365756203 5.79991369983324e-05
"253331" 384.589268313961 0.339952406942009 4.49994789984975e-05
"253332" 379.00257813928 0.337553135310877 4.69994329981294e-05
"253333" 373.497025471178 0.335142057969659 5.79991364980659e-05
"253334" 368.04766238476 0.332721291202052 6.19990154980821e-05
"253335" 362.657240758535 0.330291808331119 6.19990169983264e-05
"253336" 357.315154346431 0.327853285859857 5.59991884989675e-05
"253337" 352.060642322416 0.325405104374344 6.29989749983961e-05
"253338" 346.87728758489 0.322949569531888 6.39989459978452e-05
"253339" 341.73991154827 0.320486183997892 6.19990139985038e-05
"253340" 336.67564665516 0.318015394426547 6.59988779985188e-05
"253341" 331.638355504993 0.315539795331406 4.89993829981827e-05
"253342" 326.698529552982 0.31305619537017 5.49992204984528e-05
"253343" 321.805694227055 0.310567511238409 5.19993004983732e-05
"253344" 316.993462460383 0.308072307265479 6.49989099984483e-05
"253345" 312.235250108576 0.305573339440428 7.1998662498296e-05
"253346" 307.538529462315 0.303070050631904 8.19982539983499e-05
"253347" 302.899101956704 0.300563193951612 9.69975769981035e-05
"253348" 298.284905084807 0.298055736414166 8.29982164991527e-05
"253349" 293.749090173555 0.295544694252771 7.2998630998633e-05
"253350" 289.287869657718 0.293030318895873 8.49981479983386e-05
"253351" 284.881932490457 0.290514847788296 9.59976444980803e-05
"253352" 280.538294820762 0.287998557830787 9.29977869983389e-05
"253353" 276.232661341953 0.285482945693193 8.69980579983887e-05
"253354" 271.982411706538 0.282967136956558 8.29982244987537e-05
"253355" 267.83203648912 0.280450044076942 0.000101997338498028
"253356" 263.682675612336 0.277936134606426 9.59976299987897e-05
"253357" 259.609676837528 0.275422814825473 9.49976799979879e-05
"253358" 255.567564337642 0.272912769363989 8.59980909987401e-05
"253359" 251.589059182483 0.270404106349717 9.29977569987805e-05
"253360" 247.689424598637 0.267898199437535 0.000102997268998206
"253361" 243.823764982248 0.265395985636701 0.000106997047498059
"253362" 240.028762468525 0.262898496630018 0.000107996992498638
"253363" 236.251387729477 0.260406218121527 9.19978094988672e-05
"253364" 232.577908619838 0.257916768295469 0.000115996544498009
"253365" 228.918309117982 0.255433706030908 0.000117996436997614
"253366" 225.318253993795 0.252956297846668 0.000122996121498353
"253367" 221.764836058706 0.250485657401503 0.000125995949497804
"253368" 218.240756198917 0.248022290660107 0.000113996684998452
"253369" 214.799767112813 0.245564522263345 0.000134995341497524
"253370" 211.391741705006 0.243114981388378 0.000134995332498167
"253371" 208.040740898064 0.240673769126856 0.000144994652997221
"253372" 204.728138015434 0.238241580784889 0.000136995209997992
"253373" 201.456505336774 0.235817715442397 0.000133995415999233
"253374" 198.228428968664 0.233403140714892 0.000129995686497963
"253375" 195.054108392528 0.230997984687571 0.000141994837498549
"253376" 191.935094302078 0.228602621671974 0.000161993272998484
"253377" 188.872019030659 0.2262180379337 0.000171992395998966
"253378" 185.860312041091 0.223843746156605 0.000200989619497882
"253379" 182.855098936339 0.221481577147542 0.000200989643998173
"253380" 179.888700075878 0.219130486709307 0.000188990852498683
"253381" 176.980389131062 0.216791119091673 0.000194990277998186
"253382" 174.107132875217 0.214464483161218 0.000194990265998563
"253383" 171.262056921441 0.212149909623101 0.000188990832998281
"253384" 168.498287289601 0.209848061758107 0.000216987863498219
"253385" 165.776590266465 0.207559226389802 0.000244984480998522
"253386" 163.084520541163 0.205284289711271 0.000257982718497862
"253387" 160.452017759915 0.203022277293593 0.000301976182998764
"253388" 157.813619891031 0.200774126730685 0.00030197623299788
"253389" 155.265967436984 0.198541244910996 0.000341969331998593
"253390" 152.757997292771 0.196323024089115 0.000364964806998214
"253391" 150.28919072309 0.194119300014356 0.000405956564498378
"253392" 147.840422129949 0.191930745300563 0.000432950639498553
"253393" 145.410622051137 0.189757368009958 0.000455945352498932
"253394" 143.054803212816 0.187599873524239 0.000517929613998436
"253395" 140.746398609351 0.185458637102784 0.000581910717998735
"253396" 138.498019863742 0.183333312961142 0.000669881905998482
"253397" 136.280682048005 0.181224561096352 0.00075784874299889
"253398" 134.074426524523 0.179131391806875 0.000808827513497645
"253399" 131.962184639748 0.177056531494822 0.000924773998998485
"253400" 129.957531759154 0.174999882864791 0.00112466653449783
"253401" 127.959666866851 0.172961246003495 0.00130954807699835
"253402" 125.997839573921 0.17093980752825 0.00148741680199815
"253403" 124.073681802155 0.168939005650235 0.00172421209799833
"253404" 122.295663518727 0.166959802933593 0.00208983622499825
"253405" 120.552802795268 0.164998962061681 0.00245638799699754
"253406" 118.945981112091 0.163064028939226 0.00299459266749813
"253407" 117.441029388983 0.161153276214157 0.00364042315399815
"253408" 116.225177790186 0.159277081986747 0.00464415615549763
"253409" 115.19982108268 0.157432254290165 0.00588260384299844
"253410" 114.391681698742 0.155619443580317 0.00733337928199773
"253411" 114.111202402239 0.153864754356762 0.00951324416299859
"253412" 114.336565773999 0.152168577421895 0.012379881413499
"253413" 115.34169755847 0.150547473936389 0.0161917361064985
"253414" 117.440020365963 0.149038093135815 0.0215288379909987
"253415" 120.754879347922 0.147655016155345 0.0285170549034987
"253416" 126.088606782351 0.146471874216495 0.0382916476654981
"253417" 134.321632207856 0.145578248413657 0.0520808175664985
"253418" 146.17467048345 0.145045599375345 0.0706350186954985
"253419" 163.951896018104 0.145110919186512 0.0969833325969984
"253420" 189.208713481575 0.145985138065202 0.133043636802998
"253421" 225.684495134219 0.148076584145937 0.182666927470499
"253422" 276.805023781041 0.15188165928324 0.248803368528999
"253423" 347.193514871515 0.158083571781797 0.333964977180499
"253424" 440.169300404014 0.167430415531757 0.437152927494499
"253425" 557.123877047807 0.180571704858187 0.551672840903499
"253426" 696.337223642044 0.197925896297191 0.665961023377
"253427" 848.013146752227 0.218757363872921 0.7626868934045
"253428" 995.647801846197 0.241095929731924 0.828325380603
"253429" 1125.77295123151 0.262722970545016 0.8613246510295
"253430" 1228.98870575994 0.281543825150295 0.8689270163835
"253431" 1303.24986514449 0.296553882338872 0.861768645567
"253432" 1353.86739958591 0.308086875727428 0.8478440181205
"253433" 1386.55625907357 0.316813895868759 0.831529502862
"253434" 1405.63092646129 0.323429942223882 0.814812186357
"253435" 1416.52592223727 0.328822147707255 0.7974059700935
"253436" 1421.84656184235 0.333460534633424 0.779554818003
"253437" 1423.79592679491 0.337744257163906 0.760881177113
"253438" 1423.58702005588 0.341955814056003 0.74096934846
"253439" 1421.92537015295 0.346339502506829 0.7191265913135
"253440" 1418.92062163348 0.351048765172847 0.6948724421515
"253441" 1415.17661433721 0.356374351534885 0.66690170961
"253442" 1410.94458253673 0.362512568589855 0.634289293766999
"253443" 1406.002304078 0.369512320225288 0.596766836649499
"253444" 1400.64786182297 0.377861229760896 0.551812722499499
"253445" 1394.64376280376 0.387615287742801 0.499086016349999
"253446" 1387.91864838693 0.399045102851409 0.437076713851999
"253447" 1380.14368595524 0.411655111730512 0.368428076344499
"253448" 1371.32051876535 0.424823034341604 0.296489041575999
"253449" 1361.31497287424 0.437504862357541 0.226918173193499
"253450" 1350.27399054718 0.448655922965005 0.165413396747999
"253451" 1338.40634968602 0.45768743071941 0.115204105904498
"253452" 1325.99322499468 0.464497288438285 0.076892740643999
"253453" 1313.24872410849 0.469196026419255 0.0499211039979983
"253454" 1300.40172084365 0.472189724295487 0.0321031574629975
"253455" 1287.51441392854 0.474006772487155 0.0205845054829986
"253456" 1274.67371695428 0.475106972089556 0.0128594770569977
"253457" 1261.91605525972 0.475665321690546 0.00798546748349882
"253458" 1249.2419057354 0.475850091585455 0.00504683597949884
"253459" 1236.66435243676 0.475823276957624 0.00315906846699832
"253460" 1224.15828141736 0.475647793224412 0.00197647305349868
"253461" 1211.71742275449 0.475385445271057 0.00115948186499781
"253462" 1199.37317635841 0.475032529272974 0.000729801691497833
"253463" 1187.09212177547 0.474628794408332 0.000468922079498224
"253464" 1174.88812975774 0.474187992642101 0.0003029682144986
"253465" 1162.75894378985 0.473714484479187 0.000202985718998794
"253466" 1150.71212684465 0.47321358663789 0.000138993526998976
"253467" 1138.7346484536 0.47268548873206 0.000108996362998326
"253468" 1126.82036725539 0.472136018557852 7.99982054985326e-05
"253469" 1114.9852535654 0.471563496870927 5.89990569982435e-05
"253470" 1103.22541020487 0.470966733749186 5.49992024979629e-05
"253471" 1091.53349275973 0.470348379809177 4.79994059984223e-05
"253472" 1079.91479292671 0.469707053939819 4.89993789984933e-05
"253473" 1068.36593602517 0.469044844106431 4.29995229986879e-05
"253474" 1056.88620270909 0.468358620192456 4.69994289985509e-05
"253475" 1045.48489764795 0.467650515599716 4.69994269985952e-05
"253476" 1034.16177968615 0.4669200790788 4.6999427998351e-05
"253477" 1022.9027389727 0.466166655946245 4.79994044980669e-05
"253478" 1011.71079696702 0.465390084776968 5.09993324985247e-05
"253479" 1000.60079902037 0.464590798005032 5.29992734986662e-05
"253480" 989.569660598921 0.463768555360828 5.19993069977298e-05
"253481" 978.600609279158 0.462922958069013 5.39992524982713e-05
"253482" 967.710820718839 0.462054224566584 5.29992739984886e-05
"253483" 956.895411549878 0.46116259599073 4.89993724986926e-05
"253484" 946.157823079491 0.460245279017918 5.49992204982308e-05
"253485" 935.501186762975 0.459304183676284 6.19990144981042e-05
"253486" 924.901808072474 0.458338480412119 7.29986359977453e-05
"253487" 914.386134346004 0.457350333522017 7.49985589980628e-05
"253488" 903.931811125557 0.456341659915154 5.69991639988165e-05
"253489" 893.555447507132 0.455305233763424 5.79991344987763e-05
"253490" 883.26118076864 0.454241711884271 7.19986749971868e-05
"253491" 873.048555926271 0.453157736103586 6.89987789979085e-05
"253492" 862.91305364134 0.452047468892228 7.49985644977746e-05
"253493" 852.836563919198 0.450915786430123 6.49989174982268e-05
"253494" 842.844033143323 0.449757623300028 6.39989519978235e-05
"253495" 832.9380086846 0.448573700870401 6.89987774985523e-05
"253496" 823.098467766935 0.447365435071299 7.29986339982336e-05
"253497" 813.315908348585 0.446136568462461 5.2999271999199e-05
"253498" 803.613772371982 0.444879164304138 5.39992494980046e-05
"253499" 793.987714226183 0.443598886461595 4.49994759982308e-05
"253500" 784.452949446845 0.442291605440925 4.89993814982714e-05
"253501" 775.001257018911 0.440959379578666 5.29992774980226e-05
"253502" 765.613394051759 0.439602199865309 5.99990764977854e-05
"253503" 756.305342715612 0.438221162178031 5.79991314980655e-05
"253504" 747.066873551015 0.436816246076651 5.39992459984706e-05
"253505" 737.888799407426 0.435387733780294 4.19995449978394e-05
"253506" 728.798622367069 0.433935246088861 2.69998094987178e-05
"253507" 719.791033666144 0.4324555414048 2.79997949987898e-05
"253508" 710.861245362476 0.430950057090771 3.39996974985102e-05
"253509" 702.015240089618 0.429421259775076 3.39996989985325e-05
"253510" 693.238717140598 0.427867238177178 3.69996459982369e-05
"253511" 684.533816830803 0.426290268447778 3.19997334986555e-05
"253512" 675.908263440066 0.42468581239971 4.69994284980624e-05
"253513" 667.363778010549 0.423059280707355 5.09993204989012e-05
"253514" 658.892093407059 0.421408445941639 5.49992124979637e-05
"253515" 650.508607142991 0.419731487485182 7.39985964977041e-05
"253516" 642.188993623567 0.418034273994184 7.19986734980527e-05
"253517" 633.942613178412 0.416314136759143 6.39989494982673e-05
"253518" 625.763663512874 0.414570360974073 5.79991369987765e-05
"253519" 617.647188576336 0.412803506580279 4.89993799984711e-05
"253520" 609.630945204361 0.411011365327998 5.5999187998701e-05
"253521" 601.685390754714 0.409195858889998 6.29989719984625e-05
"253522" 593.821811310984 0.407358807787456 6.49989059979816e-05
"253523" 586.023546523715 0.405498520340782 6.89987809980863e-05
"253524" 578.290998603552 0.403617218299067 6.79988164979939e-05
"253525" 570.634378431644 0.401715067974888 5.79991369981103e-05
"253526" 563.05172453837 0.399790034141892 5.39992509980269e-05
"253527" 555.563670263843 0.397840928704345 6.69988464985227e-05
"253528" 548.125470887737 0.395872980980686 6.29989784981522e-05
"253529" 540.773157250422 0.393883089636129 6.59988774983633e-05
"253530" 533.493975773981 0.391873828208326 5.89991069982476e-05
"253531" 526.269505886808 0.389843263757924 5.69991654981727e-05
"253532" 519.136876337609 0.387791867689766 6.19989974987023e-05
"253533" 512.076893193943 0.385720377907916 6.5998871498385e-05
"253534" 505.077050186953 0.383631161544985 5.79991214982867e-05
"253535" 498.165549195779 0.381521374590999 6.09990314985875e-05
"253536" 491.33127555137 0.379392957884304 6.29989809981524e-05
"253537" 484.543891175688 0.377246650063897 5.69991684981064e-05
"253538" 477.828388790237 0.375082850849667 4.89993834984492e-05
"253539" 471.204188953053 0.372899309167697 5.49992214986528e-05
"253540" 464.650440510822 0.370698187536457 6.29989824977306e-05
"253541" 458.152720658348 0.36848224135946 5.4999223998653e-05
"253542" 451.746015612851 0.366247982420582 5.89991054980032e-05
"253543" 445.403593821572 0.363997961379386 5.69991644984169e-05
"253544" 439.123979488702 0.361731803472614 5.9999072498429e-05
"253545" 432.91939364573 0.359449646404693 6.99987469973129e-05
"253546" 426.767891955807 0.357155093219777 5.79991344987763e-05
"253547" 420.710903922983 0.354843667584679 6.39989509982897e-05
"253548" 414.697379777499 0.352519436190001 6.09990369985214e-05
"253549" 408.766830237522 0.350181163750607 5.89991019986913e-05
"253550" 402.897103236163 0.347829147116183 6.59988819980972e-05
"253551" 397.088503989011 0.345466675881246 5.19993009985287e-05
"253552" 391.367382594776 0.343088621479643 6.8998774997886e-05
"253553" 385.69823402088 0.340700495771587 7.09987099977161e-05
"253554" 380.093636097577 0.338301499106637 6.6998852498279e-05
"253555" 374.544780658082 0.335892123362521 5.89991064987583e-05
"253556" 369.07806221138 0.333471580088347 5.99990779986959e-05
"253557" 363.689921072965 0.331039856396453 7.49985599982628e-05
"253558" 358.335155618471 0.328600769527321 7.19986639985404e-05
"253559" 353.04666070282 0.326153636189185 5.69991554990601e-05
"253560" 347.841243390549 0.323697066832384 6.0999031998521e-05
"253561" 342.678723387489 0.321233282411466 5.29992724986883e-05
"253562" 337.592055838008 0.318761827285992 4.89993789987153e-05
"253563" 332.574479167214 0.316282558660703 5.89991019982472e-05
"253564" 327.604969701505 0.31379783026528 6.09990359985435e-05
"253565" 322.71438287133 0.311307802531955 5.69991509987711e-05
"253566" 317.87898058997 0.308811687365777 6.0999043497878e-05
"253567" 313.103318949438 0.306311329705978 6.29989809985965e-05
"253568" 308.392995499217 0.303806141267189 7.19986719983634e-05
"253569" 303.727600287831 0.301297370164874 7.89984049979209e-05
"253570" 299.142199414187 0.29878539217238 9.39977459973873e-05
"253571" 294.623908721469 0.296269542702844 0.000114996624997366
"253572" 290.125850806522 0.293754527493155 9.99974464978015e-05
"253573" 285.681307224831 0.291238175104208 8.79980189980589e-05
"253574" 281.293647935118 0.28872110566909 7.09987054987593e-05
"253575" 276.990860848344 0.286201031519586 8.49981449980719e-05
"253576" 272.732022166896 0.283681148806865 8.59981004984745e-05
"253577" 268.521610616706 0.281163856467458 7.19986699985187e-05
"253578" 264.380359481678 0.278645964026657 7.49985569982181e-05
"253579" 260.301289933646 0.276128823992333 8.99979189979971e-05
"253580" 256.283022948395 0.273613284914767 0.000109996880497842
"253581" 252.285896383439 0.271101636308973 0.000109996856497818
"253582" 248.364348921115 0.268592857498062 0.000109996832998283
"253583" 244.491362019461 0.266087195789998 0.000112996674498489
"253584" 240.700706466901 0.263583729245561 0.000142994700997878
"253585" 236.941011708159 0.261086931970972 0.000144994574998503
"253586" 233.216041317901 0.258595513329385 0.000129995653498138
"253587" 229.536803896484 0.256108461714943 0.000133995382998076
"253588" 225.911610173446 0.253627893399032 0.000126995839998423
"253589" 222.350594628886 0.251152585079509 0.000133995355498628
"253590" 218.847717776774 0.248684106771099 0.000135995221498431
"253591" 215.419195219009 0.246221794772508 0.00016499301549755
"253592" 212.008868834403 0.243767914054922 0.000178991794998362
"253593" 208.62304854623 0.241322865454644 0.000160993334998749
"253594" 205.263613569826 0.238886109324423 0.00014999411949812
"253595" 201.983267164353 0.236457573869856 0.000151993920498583
"253596" 198.764645740869 0.234037852410169 0.000155993650498565
"253597" 195.585291440893 0.231628224111577 0.000157993499498299
"253598" 192.45214612305 0.229228518687395 0.000154993805498771
"253599" 189.358929226111 0.226838565343477 0.000158993525498308
"253600" 186.2951744852 0.224460147240007 0.000161993248998238
"253601" 183.295253011526 0.222092356791217 0.000162993167498127
"253602" 180.357957403442 0.219735757096986 0.000180991613997983
"253603" 177.432985753534 0.217390880262039 0.00018099165599772
"253604" 174.586897067284 0.21505828693447 0.000204989287498458
"253605" 171.767187980055 0.212738459192658 0.000223987143498028
"253606" 168.971809162299 0.210431441351439 0.000206989032498495
"253607" 166.248952929107 0.208137199466363 0.000227986740498509
"253608" 163.562407314058 0.205856303366664 0.000254983407998344
"253609" 160.866145153959 0.203589164248511 0.000239985266998977
"253610" 158.248534547881 0.20133589878857 0.000266981779997955
"253611" 155.668220784065 0.199096290667064 0.0002779802574987
"253612" 153.121572234397 0.19687251626743 0.000294977594498591
"253613" 150.64907695324 0.194662406639914 0.000323973054997984
"253614" 148.215748668791 0.192467554760954 0.000365965558998038
"253615" 145.805285176653 0.190288210716036 0.000396959547998454
"253616" 143.382753434041 0.188124152315506 0.000396959551998588
"253617" 141.022468403937 0.185976093560258 0.000425953187998651
"253618" 138.743592298749 0.183844048749149 0.000476941504498285
"253619" 136.53438006432 0.181728535129476 0.000574915024998068
"253620" 134.329745696825 0.179628915969132 0.000623899766998393
"253621" 132.183844254117 0.177545965461038 0.000702872874997706
"253622" 129.985631348027 0.175479877208604 0.000717867348998258
"253623" 127.971027382435 0.173432875448969 0.000863807804998395
"253624" 125.985862106406 0.171404126600769 0.00103072658549841
"253625" 123.99398958806 0.169392320466219 0.0011656493454989
"253626" 122.144033562944 0.167401244130153 0.00140648873649862
"253627" 120.342310073988 0.165429418467763 0.00168226619349843
"253628" 118.624131649088 0.163480157096726 0.00205190653849852
"253629" 117.034606666162 0.161553543726248 0.00253233374399853
"253630" 115.59095319986 0.159651141057796 0.00314741955999842
"253631" 114.298659610621 0.157774936279383 0.00391499778799809
"253632" 113.239410185027 0.155931185898084 0.0049446032699979
"253633" 112.458626688006 0.154121804090089 0.00627068590399871
"253634" 111.923109504338 0.152352634903177 0.00796930323849832
"253635" 111.868843389743 0.150637143442993 0.0102642087189988
"253636" 112.452635720028 0.148985739762852 0.0133329430224984
"253637" 113.820077487166 0.147419319842797 0.0174649232404983
"253638" 116.653153233979 0.145983491683513 0.023468020131998
"253639" 121.015151620998 0.14469797558472 0.0314671753919976
"253640" 127.830897050761 0.143644787100911 0.0427108383864983
"253641" 138.142673881543 0.14292390465456 0.0584786967274986
"253642" 153.326383692177 0.14266962273281 0.0804511266089981
"253643" 175.224750709045 0.143093824561918 0.110962775309999
"253644" 206.874703965343 0.14451864716844 0.153335982967498
"253645" 251.620496485765 0.147335100978417 0.210504535073499
"253646" 313.468759093813 0.152111123319933 0.285659828169999
"253647" 396.639857665451 0.159507597688029 0.379960946452999
"253648" 505.284720602364 0.170392551059882 0.492193587364999
"253649" 637.078594514271 0.185008132261742 0.611289814487499
"253650" 785.927740089624 0.20310690623606 0.7225075052955
"253651" 938.897070163266 0.223443820372854 0.810893967873
"253652" 1079.6696064929 0.24413771033414 0.8680995669785
"253653" 1195.8031738038 0.262985878372795 0.8958000107905
"253654" 1284.96002725103 0.279043540131501 0.9026961002045
"253655" 1345.92089165242 0.291895246275209 0.896586702243
"253656" 1384.49889614841 0.302090736584018 0.8832146915365
"253657" 1405.66016192305 0.31031629743566 0.865311540633
"253658" 1414.16249339582 0.317447217629072 0.843603192871
"253659" 1414.51605289427 0.324245794268876 0.81746787694
"253660" 1408.68650554931 0.331486188588888 0.7850102410295
"253661" 1397.93791075347 0.339649571834582 0.7447687100135
"253662" 1382.75498740424 0.349367751560168 0.6941395294995
"253663" 1364.24492698324 0.361169767291729 0.631119206425499
"253664" 1343.072739455 0.375110520247148 0.555397193963499
"253665" 1319.80093846668 0.390567461493852 0.470569353131499
"253666" 1295.05579745869 0.407152864146395 0.378867237590499
"253667" 1270.81872355982 0.423223754692182 0.289390317578499
"253668" 1247.96527545254 0.437262745993914 0.210551400564999
"253669" 1226.89200603182 0.448519179741394 0.146590813451499
"253670" 1208.06899534745 0.456743900803769 0.0990023084364986
"253671" 1191.00085566553 0.462461457821639 0.0649923931114982
"253672" 1175.48163007727 0.466173316721563 0.0418576015089989
"253673" 1161.07877703948 0.468464291735448 0.0264069738324982
"253674" 1147.56403578969 0.469706190403239 0.0166244485724983
"253675" 1134.69099153178 0.470240689541429 0.010632382417998
"253676" 1122.15023208022 0.470401319638496 0.00658907275199871
"253677" 1109.93754970848 0.470256329228076 0.00411998332749763
"253678" 1097.91344212478 0.4699411503666 0.00247519393199847
"253679" 1086.08747466574 0.469483666352625 0.00150133645849793
"253680" 1074.399384298 0.468930051820821 0.000945741884498807
"253681" 1062.81566584725 0.468316305878509 0.000600896733498613
"253682" 1051.34073260275 0.467656639837541 0.000389957353998271
"253683" 1039.95080060753 0.466957665967216 0.00027197933199874
"253684" 1028.64375176012 0.466228658709485 0.0001979888654986
"253685" 1017.41497827143 0.465472372051565 0.000148993703498856
"253686" 1006.26704537464 0.464691540885685 0.000107996760998708
"253687" 995.188577892174 0.463885903635026 7.79983319987299e-05
"253688" 984.183533217179 0.463055086967915 5.89990564985321e-05
"253689" 973.285559689499 0.462193914256168 7.69984634969578e-05
"253690" 962.441319479923 0.461312710731157 7.89984004976318e-05
"253691" 951.646822681684 0.460410502751565 6.79988109990592e-05
"253692" 940.952748940087 0.45948183583678 6.89987784983082e-05
"253693" 930.311773877639 0.458533502105567 5.09993309987244e-05
"253694" 919.767883014578 0.457557167108212 5.29992789980449e-05
"253695" 909.283030407252 0.456559075877278 4.19995469985723e-05
"253696" 898.880880986421 0.455532303319048 5.59991974974361e-05
"253697" 888.553851060356 0.454486277544352 4.59994504986572e-05
"253698" 878.300116190805 0.453412994209489 5.09993284980581e-05
"253699" 868.119456581273 0.452316830788462 4.79994069985112e-05
"253700" 858.01878518588 0.451193966148954 5.59991994971698e-05
"253701" 847.990203708589 0.450048578370001 5.29992764984888e-05
"253702" 838.042622411487 0.448877119417292 5.79991374980438e-05
"253703" 828.170048833505 0.447681234108415 6.29989824977306e-05
"253704" 818.360427529209 0.446461974757421 6.19990079983035e-05
"253705" 808.633829128307 0.445217315536006 6.29989774979522e-05
"253706" 798.987796015797 0.443947058568334 7.09986979983146e-05
"253707" 789.423696140402 0.442654295432636 6.79988014986588e-05
"253708" 779.918591109253 0.441336998752992 6.19990054985253e-05
"253709" 770.499332026044 0.439994070776064 5.69991659981062e-05
"253710" 761.152878679032 0.438624621505033 6.69988474980565e-05
"253711" 751.8763703392 0.437234394080898 5.19993064981294e-05
"253712" 742.67032172158 0.43581927091294 3.99995859988733e-05
"253713" 733.548949925029 0.434377370199004 3.79996234985969e-05
"253714" 724.508160145854 0.432910060368068 4.09995664987228e-05
"253715" 715.549768919128 0.431418036113559 4.69994294983733e-05
"253716" 706.675521892044 0.429901754059025 5.09993279989018e-05
"253717" 697.843129419326 0.428362306569116 4.49994774982532e-05
"253718" 689.11479063946 0.42679789296967 4.5999451498524e-05
"253719" 680.459255330761 0.425207986229171 5.2999277998067e-05
"253720" 671.88394364404 0.423592794644349 6.79988179975721e-05
"253721" 663.35255606627 0.421956217309648 6.69988464978566e-05
"253722" 654.908928482764 0.420296314290258 6.19990084989031e-05
"253723" 646.565066237933 0.418610293680318 7.29986339975675e-05
"253724" 638.271482978412 0.416903311113259 6.29989784988183e-05
"253725" 630.050262526005 0.415174207064603 4.69994284989506e-05
"253726" 621.913266631184 0.413419810988137 4.19995454987721e-05
"253727" 613.860557267921 0.411640298696717 4.89993779981823e-05
"253728" 605.882191146037 0.409838278179674 5.49992159979418e-05
"253729" 597.98153641336 0.408014663099538 5.3999246498071e-05
"253730" 590.167310234052 0.406165957595944 6.89987809974202e-05
"253731" 582.407432377084 0.404296629812431 7.19986724978527e-05
"253732" 574.736162031356 0.402403688555753 8.39981974980475e-05
"253733" 567.133284570923 0.400492078925906 7.59985219979109e-05
"253734" 559.57297483885 0.398559941856508 5.89991064985362e-05
"253735" 552.108865950652 0.39660355068793 6.19990094981038e-05
"253736" 544.703640172366 0.394627360480701 5.59991904987012e-05
"253737" 537.383148935683 0.392630257321061 5.09993324983027e-05
"253738" 530.141703961165 0.390611216978509 5.59991984983021e-05
"253739" 522.98342331659 0.388570950432452 6.69988539976352e-05
"253740" 515.888666269979 0.386511837493475 6.99987489982679e-05
"253741" 508.850605797469 0.384434886757549 5.99990734988509e-05
"253742" 501.889527138294 0.382337681834043 5.49992184986081e-05
"253743" 494.999651480332 0.380221892217111 4.89993779986264e-05
"253744" 488.19887501451 0.378086159509129 5.19993009980846e-05
"253745" 481.459456356632 0.375934321169002 3.79996259990412e-05
"253746" 474.807632399921 0.373760644935226 5.5999191498346e-05
"253747" 468.190073758342 0.371573479845632 4.19995344990154e-05
"253748" 461.689505852577 0.36936444236063 6.09990419978557e-05
"253749" 455.223504071136 0.367142719059432 4.99993559984757e-05
"253750" 448.835968266699 0.364903135657961 5.49992234981644e-05
"253751" 442.529774739143 0.362647776410959 5.49992224984086e-05
"253752" 436.298828081881 0.360375976617298 6.19990109982371e-05
"253753" 430.133564488549 0.358088051184613 7.89984004978539e-05
"253754" 424.025093009099 0.355788550735156 6.89987739985742e-05
"253755" 417.986548950711 0.353474266792277 6.09990479976119e-05
"253756" 411.997579680309 0.351146675051995 5.39992474984929e-05
"253757" 406.095992866005 0.34880427483651 5.6999167998173e-05
"253758" 400.240888456673 0.346451612818487 3.69996454989696e-05
"253759" 394.479870920736 0.344083347304616 4.39994999984483e-05
"253760" 388.787210506531 0.341702963686858 5.09993334980585e-05
"253761" 383.165443451116 0.339311436067718 5.89991054984473e-05
"253762" 377.585964759297 0.336909806082864 5.69991634987721e-05
"253763" 372.082608918237 0.33449753656238 5.5999191498568e-05
"253764" 366.65352512835 0.332074628023525 6.09990414985884e-05
"253765" 361.278044935477 0.32964248244034 6.29989704986622e-05
"253766" 355.972037405789 0.32720131257389 6.79988084983929e-05
"253767" 350.745502963482 0.324750856628145 7.59985149986209e-05
"253768" 345.572127320369 0.322293161261587 7.59985104981098e-05
"253769" 340.428044085498 0.319829458533866 6.59988714988291e-05
"253770" 335.37951055194 0.317357047882324 6.79988069984816e-05
"253771" 330.380475343561 0.314879227113485 6.39989374989769e-05
"253772" 325.460107454071 0.312393528805638 7.49985574975964e-05
"253773" 320.56144488688 0.309905156079359 5.99990644986059e-05
"253774" 315.755630068703 0.307409519051985 6.49989129978268e-05
"253775" 311.025101678852 0.304908961537013 8.09983214975496e-05
"253776" 306.353124731747 0.302405206198854 8.69980604981668e-05
"253777" 301.71964035987 0.299899157507793 8.19982749981074e-05
"253778" 297.152286318549 0.297389280724226 8.89979729982171e-05
"253779" 292.63479408519 0.294877475017607 8.99979319983757e-05
"253780" 288.142577255804 0.292364749793945 7.69984784982913e-05
"253781" 283.756544118775 0.289849301743495 8.29982344980884e-05
"253782" 279.428168843928 0.287332921238538 8.9997920998397e-05
"253783" 275.120782881069 0.284818413987099 6.99987344988662e-05
"253784" 270.906336111834 0.28230147259032 8.29982219976433e-05
"253785" 266.73416970931 0.279786297390559 8.29982299977994e-05
"253786" 262.613059395941 0.27727248773861 7.89983869985411e-05
"253787" 258.562654697782 0.274759422076734 9.49976874979885e-05
"253788" 254.560943167278 0.272248892660513 0.000100997391498159
"253789" 250.610990279724 0.269741209045393 9.99974499982237e-05
"253790" 246.718874114067 0.267237091385985 0.000100997393497892
"253791" 242.89345346503 0.264736086401858 0.000108996949498286
"253792" 239.088182460965 0.262239875583214 0.000109996887498687
"253793" 235.322396204421 0.259749065734956 8.99979104993509e-05
"253794" 231.614131487592 0.257262712210693 8.1998266498573e-05
"253795" 227.979682953985 0.254781231827557 8.79979954985233e-05
"253796" 224.3746604664 0.252306293358195 8.79980069985464e-05
"253797" 220.837948208275 0.249837045010297 9.2997768998293e-05
"253798" 217.328038513332 0.24737503718449 8.59980934987403e-05
"253799" 213.87765708268 0.244920869745692 7.69984684982905e-05
"253800" 210.474164099682 0.242473988775756 7.79984269985157e-05
"253801" 207.121397336982 0.240035319058835 8.19982474987713e-05
"253802" 203.831287046175 0.237604529046182 9.99974254982661e-05
"253803" 200.568212971255 0.235183214009825 9.59976284985453e-05
"253804" 197.381074751088 0.232770569925952 0.000121996177498196
"253805" 194.217234476739 0.230368335553184 0.00011699647699881
"253806" 191.104958814586 0.227976416068966 0.00012299606249877
"253807" 188.047407244995 0.225594554805317 0.00013299538199818
"253808" 185.027136270002 0.223223914540525 0.000130995537498069
"253809" 182.052568447885 0.220863939248195 0.000140994847998233
"253810" 179.106221842441 0.21851620273503 0.000139994908498475
"253811" 176.22001861374 0.216179739825862 0.000150994105498459
"253812" 173.331761543923 0.213856087855434 0.000125995880998708
"253813" 170.51102226937 0.211544967288583 0.000117996368499185
"253814" 167.748640059668 0.209246348555652 0.000135995183998427
"253815" 165.040732952785 0.206960780954341 0.000154993798998526
"253816" 162.38452344176 0.204688484889954 0.000183991275998663
"253817" 159.770250831271 0.202430416568909 0.000223987094998712
"253818" 157.174858891833 0.200186467132093 0.00024098495749858
"253819" 154.583586246852 0.197956865560186 0.000231986063498724
"253820" 152.07166385305 0.195741579993637 0.000251983418998902
"253821" 149.620455842137 0.193541033027429 0.000290977977998486
"253822" 147.135387346658 0.191355882377385 0.00028297914849873
"253823" 144.697228599773 0.18918571092029 0.000285978788997943
"253824" 142.341554772322 0.18703127360329 0.000327972135997667
"253825" 140.018686268961 0.184893205963181 0.000367964856498815
"253826" 137.787773358823 0.182771427505767 0.000459945185498301
"253827" 135.602230535988 0.18066609387533 0.000550921138997795
"253828" 133.371391069393 0.178576093203253 0.000570915429498497
"253829" 131.239675580038 0.176503124680466 0.000655888331497545
"253830" 129.179238592398 0.174448704903139 0.000762849077498462
"253831" 127.140089224946 0.172410885842606 0.000863806292498603
"253832" 125.181496393681 0.170391663692094 0.0010187302249981
"253833" 123.263691251866 0.168390312219059 0.00118163692149886
"253834" 121.416321481107 0.166408621508149 0.00139749228649866
"253835" 119.669777268569 0.164446985402945 0.00166727573699754
"253836" 117.92302007611 0.16250331604655 0.00192203706199834
"253837" 116.301929778343 0.160582690748869 0.00231660076549833
"253838" 114.749102982973 0.158683489750777 0.00276300563649856
"253839" 113.479094783017 0.156816066750874 0.00350478059649784
"253840" 112.38185358671 0.154976142272455 0.00442085179249829
"253841" 111.578388919636 0.15317026221054 0.00562564124699816
"253842" 111.049556163111 0.151404263398152 0.00718032909049793
"253843" 110.797749116045 0.149677288257689 0.00907510334699835
"253844" 111.398996578692 0.14801855037658 0.0118764365674975
"253845" 112.760283942062 0.146432360712793 0.015555327441498
"253846" 115.39239435227 0.144956560200637 0.0207544101344993
"253847" 119.570722070219 0.143622625614396 0.0278447630779982
"253848" 125.998416087505 0.142481113403389 0.0375587214859988
"253849" 135.579398421783 0.141619199135746 0.0510668255424983
"253850" 150.229265070453 0.141183611759558 0.070416939230999
"253851" 170.851422112424 0.141305818757491 0.0968046446194984
"253852" 200.50702013649 0.142257328641058 0.133255870565498
"253853" 243.110576380752 0.144449726648705 0.183628793978999
"253854" 303.848737212168 0.14847090513054 0.252175525488999
"253855" 386.848600070455 0.154953821712564 0.340359752222999
"253856" 497.112887939234 0.164731190847765 0.447943074422999
"253857" 635.187059693173 0.178340020465684 0.566672688166499
"253858" 795.70382726693 0.195902839559615 0.682468328491999
"253859" 965.783225387869 0.216582766444743 0.7780590569505
"253860" 1128.72376129998 0.238732186756624 0.841163890166
"253861" 1270.29681924007 0.260432150694201 0.8699502320585
"253862" 1380.6154791511 0.280208182971884 0.869458156709
"253863" 1459.78768565502 0.297737380793008 0.84837061983
"253864" 1511.5666818512 0.313533900899593 0.811521310917
"253865" 1543.1197644067 0.328746139037368 0.7607886850225
"253866" 1560.15756839514 0.34461541718093 0.695531342928499
"253867" 1566.85709135633 0.361943895796659 0.615090673798499
"253868" 1566.72743892498 0.381040673400191 0.520709843931
"253869" 1562.61613237318 0.400827318616116 0.419744046792999
"253870" 1554.76198231422 0.419933456422154 0.320493798219499
"253871" 1544.69393413953 0.436893474848714 0.231530751433499
"253872" 1532.81955711154 0.450545290236296 0.159523112268999
"253873" 1520.17127961759 0.460608145903745 0.106212070583499
"253874" 1506.8284194119 0.467778754522736 0.0680681837809985
"253875" 1493.32958425833 0.472429057525991 0.0431774245324987
"253876" 1479.57332821828 0.475459420755384 0.0268029506159987
"253877" 1465.80214826491 0.477353053355881 0.0163918998004982
"253878" 1452.1077290397 0.478468284022312 0.0100383532544985
"253879" 1438.49341360044 0.479086511603118 0.00624434859649858
"253880" 1424.93554546488 0.479435935030108 0.00379309044049825
"253881" 1411.45232790941 0.479577451598613 0.00236547894949846
"253882" 1398.03851413809 0.479616132804988 0.00139747285549852
"253883" 1384.70008030628 0.479548005892169 0.000908777434997621
"253884" 1371.43977989052 0.479438907037977 0.000546919375499
"253885" 1358.25470014323 0.479282650764412 0.000341968760498079
"253886" 1345.13247510358 0.479094856032808 0.000211988088998138
"253887" 1332.08421775659 0.478875122767258 0.000156993514998094
"253888" 1319.10523623157 0.478633931040181 0.000119996231498387
"253889" 1306.20859221976 0.478368513269765 0.000114996596997763
"253890" 1293.35385435139 0.478092260767982 7.0998695999025e-05
"253891" 1280.58091246885 0.477787719690897 7.49985529980846e-05
"253892" 1267.86818116704 0.477468244791826 6.0999039998344e-05
"253893" 1255.23034487509 0.477125520449928 6.69988459984783e-05
"253894" 1242.65205745387 0.476766257221352 5.89991034987136e-05
"253895" 1230.15263288329 0.476386264511067 5.69991709976625e-05
"253896" 1217.70591402886 0.475990764340008 3.29997164988383e-05
"253897" 1205.34027935885 0.475570035096288 3.69996449984811e-05
"253898" 1193.03843690385 0.475130081423214 3.49996834988486e-05
"253899" 1180.82015587275 0.474667726091625 4.39995029981599e-05
"253900" 1168.66604573051 0.474186607038862 4.39995009988703e-05
"253901" 1156.570875569 0.473686222668738 3.69996454985255e-05
"253902" 1144.55934036641 0.473160554475972 5.19993034976407e-05
"253903" 1132.61887034041 0.472616742022204 5.09993304982359e-05
"253904" 1120.75182148227 0.47205085763076 5.49992119983633e-05
"253905" 1108.96060511906 0.471464118116085 5.5999186998501e-05
"253906" 1097.22753312595 0.470856216883246 5.39992469980044e-05
"253907" 1085.56391437247 0.470227367904116 4.79994074982226e-05
"253908" 1073.96729710312 0.469576918871115 4.09995664987228e-05
"253909" 1062.45201806751 0.468902698756001 3.99995854984958e-05
"253910" 1050.99961941654 0.468208660464256 2.79997959989897e-05
"253911" 1039.63976138886 0.467487098787434 3.9999587998274e-05
"253912" 1028.35253348679 0.466743154458963 5.09993334978365e-05
"253913" 1017.1116528127 0.465982733639319 2.99997654991113e-05
"253914" 1005.97393582895 0.465192626908378 4.3999501998182e-05
"253915" 994.899205483959 0.464380363306971 5.29992784977784e-05
"253916" 983.881359773286 0.463548698878509 4.19995429989939e-05
"253917" 972.952026424614 0.462691150696922 4.39995014989147e-05
"253918" 962.104396751216 0.461807007707419 6.19990144981042e-05
"253919" 951.320964928745 0.46090393068879 5.49992209986083e-05
"253920" 940.615343895847 0.459975508201825 5.59991969980578e-05
"253921" 929.977544694482 0.45902396819593 5.29992784984445e-05
"253922" 919.424747120964 0.458047671278692 5.49992199988525e-05
"253923" 908.948719991332 0.457047767387942 5.39992454984262e-05
"253924" 898.545841096282 0.456022061699256 6.09990484976564e-05
"253925" 888.213223135532 0.454972422160496 6.89987829982641e-05
"253926" 877.940692975002 0.453902151379098 5.59991954984795e-05
"253927" 867.742403726067 0.452806721266344 4.39995009986482e-05
"253928" 857.635120059133 0.451686145818184 3.79996289981976e-05
"253929" 847.602186413858 0.450539931957176 3.59996654982764e-05
"253930" 837.653910872506 0.449365999924772 5.19992974989947e-05
"253931" 827.761748824602 0.448170709275926 4.99993504983198e-05
"253932" 817.956264096324 0.446952183139764 3.89996064987796e-05
"253933" 808.231401902854 0.445704651930745 5.09993309985024e-05
"253934" 798.570499100436 0.444436169415684 4.19995454987721e-05
"253935" 788.987061825761 0.443141378241326 4.19995439987497e-05
"253936" 779.491656895002 0.441818358947612 5.89991089974262e-05
"253937" 770.073591894522 0.440474174130959 5.79991364982879e-05
"253938" 760.726953864381 0.439104879326861 5.89991109978261e-05
"253939" 751.448769336818 0.437711403042828 5.5999195998524e-05
"253940" 742.253500867454 0.436291308191515 6.4998915498049e-05
"253941" 733.138737149044 0.434848333343306 5.99990799979855e-05
"253942" 724.102647366807 0.433378150478323 6.99987469984231e-05
"253943" 715.135321331592 0.431884185907119 7.69984914972266e-05
"253944" 706.22830899009 0.430367876280714 7.099871199856e-05
"253945" 697.408342052689 0.428826091609843 6.89987769985079e-05
"253946" 688.658117526547 0.427260841779384 6.39989469987112e-05
"253947" 680.002682458794 0.425669298121726 6.79988124977493e-05
"253948" 671.399115251191 0.424055018727021 6.2998975998374e-05
"253949" 662.898026564559 0.422414637514469 7.19986664983185e-05
"253950" 654.456692181048 0.420751982582917 6.79988134979492e-05
"253951" 646.096569597922 0.419063913500243 7.49985579985291e-05
"253952" 637.816153739101 0.417352575449805 7.79984279982715e-05
"253953" 629.595020464826 0.415617572983654 8.19982719977297e-05
"253954" 621.456009220412 0.413860601527721 7.79984399982281e-05
"253955" 613.382642634405 0.412081013875342 6.99987424986892e-05
"253956" 605.400152471353 0.410277256830655 6.79988099981932e-05
"253957" 597.475466676974 0.4084523081309 5.79991309982431e-05
"253958" 589.64946864519 0.406600607980075 7.19986654985627e-05
"253959" 581.892081975718 0.404729207896115 6.79988084983929e-05
"253960" 574.205687563191 0.402833600144603 7.79984439978065e-05
"253961" 566.59926063622 0.400917860869214 7.29986344985001e-05
"253962" 559.041538487671 0.398982372192776 5.49992184988302e-05
"253963" 551.579355686315 0.397023256869298 5.39992459982486e-05
"253964" 544.180878484817 0.395042860901453 5.49992179980086e-05
"253965" 536.848509959071 0.393043151242708 4.19995414991936e-05
"253966" 529.616813786501 0.391018968998775 5.39992524980493e-05
"253967" 522.455092844228 0.388975207124325 6.39989534978458e-05
"253968" 515.352528684088 0.386913037972186 6.09990439983665e-05
"253969" 508.328453238467 0.38483056447828 6.19990149984817e-05
"253970" 501.364248557824 0.382730615106225 4.89993819984269e-05
"253971" 494.471161517015 0.380611019021774 3.99995839991396e-05
"253972" 487.668489883503 0.378471715932833 3.89996074983134e-05
"253973" 480.937867734085 0.376313197891333 4.39995004983817e-05
"253974" 474.280383677207 0.374136440480609 5.09993319980362e-05
"253975" 467.691465618598 0.371940895788396 7.09987094978937e-05
"253976" 461.159394463099 0.369730472173698 6.79988129986819e-05
"253977" 454.694642743835 0.367503409163379 6.29989819982413e-05
"253978" 448.30511321985 0.365261308703052 5.09993249987462e-05
"253979" 441.997631142944 0.363000321065803 5.89991019982472e-05
"253980" 435.76467847794 0.360723688574291 6.79988084979488e-05
"253981" 429.588367273835 0.358433202248004 6.6998844498789e-05
"253982" 423.483369695085 0.35612810906281 6.49989204982715e-05
"253983" 417.438937703337 0.353809319889591 5.69991669986392e-05
"253984" 411.447337337884 0.351476991947219 4.3999499498848e-05
"253985" 405.562862908362 0.349129083927037 5.49992209979422e-05
"253986" 399.720149731473 0.346770064498982 4.69994264989948e-05
"253987" 393.953353568378 0.344397200243235 5.09993339978809e-05
"253988" 388.265218504968 0.342011361387131 6.29989834977085e-05
"253989" 382.631251852971 0.339615119465999 6.6998847998323e-05
"253990" 377.069878202825 0.337208687025273 6.19990159980155e-05
"253991" 371.565911904 0.334790764716605 6.79988159979494e-05
"253992" 366.120181617429 0.332363711642951 6.09990469980781e-05
"253993" 360.734540193573 0.329927827896046 4.99993559989198e-05
"253994" 355.444230993727 0.327480669288135 5.69991649983503e-05
"253995" 350.210266578586 0.325024914521047 6.89987739981301e-05
"253996" 345.033135595564 0.322562157163213 7.29986274982108e-05
"253997" 339.901332303107 0.320092249119102 6.89987784985302e-05
"253998" 334.849076826733 0.317614772774276 6.99987409984448e-05
"253999" 329.850192590227 0.315131259295299 6.49989129982709e-05
"254000" 324.919524950454 0.312641945700534 5.89991044989135e-05
"254001" 320.05412248756 0.310146062281625 6.3998947998023e-05
"254002" 315.242516390608 0.30764566181421 6.29989854979973e-05
"254003" 310.505627614243 0.30513989013226 7.89984089977214e-05
"254004" 305.808907603043 0.302631994287422 6.89987844980644e-05
"254005" 301.200089997139 0.300118580698479 8.59981059980752e-05
"254006" 296.643415274158 0.297603270431087 9.39977399982972e-05
"254007" 292.130258063417 0.295086668409007 8.79980129983027e-05
"254008" 287.650894469943 0.292568589812503 7.79984379980503e-05
"254009" 283.247876549625 0.290048535468503 7.49985519982177e-05
"254010" 278.920489757495 0.287526923802522 8.39981794988898e-05
"254011" 274.645815021981 0.285004765317359 9.59976149987884e-05
"254012" 270.424242025557 0.282483512623944 9.79975269986832e-05
"254013" 266.256979996319 0.279962672548788 0.000101997331498072
"254014" 262.149527135226 0.277442291500268 0.000120996234498238
"254015" 258.08080152326 0.274925856085232 0.000102997259498694
"254016" 254.069421942198 0.272410602430607 9.89974804984639e-05
"254017" 250.091257744932 0.269899413024234 7.39985929985032e-05
"254018" 246.2154841957 0.267389443153125 8.29982359984438e-05
"254019" 242.365253063574 0.264883446423399 9.49976769983873e-05
"254020" 238.569513218893 0.262381759619982 9.99974314982444e-05
"254021" 234.821737032211 0.259884851231512 0.000100997371498823
"254022" 231.122894572745 0.2573929774067 9.69975839982817e-05
"254023" 227.479128916578 0.254907224183461 9.09978549987756e-05
"254024" 223.890047788633 0.252427273224081 8.09983119983704e-05
"254025" 220.339843854846 0.249953043085792 8.39981859980243e-05
"254026" 216.863817848105 0.247486187728121 9.79975154986601e-05
"254027" 213.407529154855 0.24502650318505 9.39977194986952e-05
"254028" 210.011927817817 0.242574762766371 9.2997768998071e-05
"254029" 206.673034545228 0.24013107105369 9.79975239984165e-05
"254030" 203.366753688578 0.237696311066184 9.39977139978732e-05
"254031" 200.125324413906 0.23526984486273 0.00010899692199895
"254032" 196.943398673397 0.232852774120565 0.000125995933497824
"254033" 193.794923285954 0.230445814508686 0.000142994745498282
"254034" 190.699808020046 0.228049028869358 0.000160993334998305
"254035" 187.643564503711 0.22566270381131 0.000162993197998396
"254036" 184.607119555644 0.223287399345591 0.000160993362998796
"254037" 181.627018535676 0.220924038408412 0.000171992417998479
"254038" 178.662665304625 0.218572164738948 0.00015799357949875
"254039" 175.760317519599 0.216232053987699 0.000172992274498629
"254040" 172.908199521885 0.213904348370368 0.000167992700498831
"254041" 170.090898395109 0.211588523748575 0.000163993060997791
"254042" 167.34387192811 0.209286139523544 0.000188990730998873
"254043" 164.636860733404 0.20699686826452 0.000208988672998789
"254044" 161.972966668369 0.204721116779023 0.000246984215498069
"254045" 159.328035414762 0.202459277385003 0.000233985792498004
"254046" 156.729793368172 0.200211592889702 0.000247983925498407
"254047" 154.194925527767 0.197978486042775 0.00029397726199798
"254048" 151.706443143012 0.195760085310851 0.000340969382998213
"254049" 149.214345424659 0.19355706592059 0.000357965986498288
"254050" 146.812265879986 0.191369202603451 0.000413954691998564
"254051" 144.432885868446 0.189196507749913 0.000463942977998011
"254052" 142.098094626139 0.187040333345863 0.000543921282498694
"254053" 139.785446101476 0.184899090558985 0.000578910242998609
"254054" 137.504197574535 0.182774861247299 0.000629893851498586
"254055" 135.31084365098 0.180667648478082 0.000733855155998331
"254056" 133.127285633044 0.178577374178304 0.000834810876998104
"254057" 131.064279250323 0.176505375247011 0.00101072448699835
"254058" 129.045583746435 0.174450340052543 0.00117962653499881
"254059" 127.029683652563 0.172413887241086 0.00136550031549865
"254060" 125.109088516355 0.170396298434405 0.00160130985749851
"254061" 123.30932478112 0.168400574776963 0.00195896844699817
"254062" 121.508798387154 0.166423005854778 0.00228258919749813
"254063" 119.863334696029 0.164468688276629 0.0027579353034981
"254064" 118.334511565882 0.162539984481311 0.00338587879299812
"254065" 116.921502443019 0.160637337858286 0.00413732297499847
"254066" 115.734657586066 0.15876625633917 0.00517464214649888
"254067" 114.80878942799 0.156928400662088 0.00648736920899762
"254068" 114.333432002733 0.155139681042488 0.00839746770349892
"254069" 114.200021527001 0.153396894206657 0.0107420015869983
"254070" 114.584085936077 0.151716167552542 0.013788062303998
"254071" 115.844298083375 0.150124828795774 0.0180410042054984
"254072" 118.258375323271 0.148646021940069 0.0238345120959983
"254073" 122.264419452221 0.14732961433367 0.031855887380998
"254074" 128.383481993357 0.146230373438116 0.0428551209304984
"254075" 137.766415592154 0.145455899941012 0.0583713532664987
"254076" 150.961231235383 0.145090832343947 0.0791020915439988
"254077" 170.878066353344 0.145420763556216 0.108783825825998
"254078" 198.758258477089 0.14662878957209 0.148547975824998
"254079" 238.151660108048 0.149189388837624 0.202562611630999
"254080" 294.257988228443 0.153804295366894 0.275516433087499
"254081" 370.819082067049 0.161165226092575 0.367798830981498
"254082" 470.304451980967 0.172138185727509 0.476502710933499
"254083" 592.873101098007 0.187459215658913 0.5922384465605
"254084" 733.379633596461 0.207498315063421 0.6991589036555
"254085" 878.632951174191 0.231298408210852 0.7776972315765
"254086" 1010.25240011984 0.256813800337008 0.815527262769
"254087" 1116.63334833316 0.282251766354894 0.8133228350465
"254088" 1189.74684816528 0.305712474427019 0.7794980687685
"254089" 1231.85682273488 0.327447437107302 0.722439371465999
"254090" 1247.80000137892 0.34788452970439 0.647927157211999
"254091" 1245.25336322949 0.367761976430521 0.560106153281999
"254092" 1231.16872985568 0.387272930903868 0.463977955035999
"254093" 1210.2217024247 0.405858106587119 0.366191208718499
"254094" 1186.66651361241 0.422621280356893 0.274411895949499
"254095" 1163.97709749105 0.436470231255113 0.196489304055499
"254096" 1143.05644219837 0.447071819875925 0.135325553176999
"254097" 1124.32499393771 0.454623489372664 0.0903872680574985
"254098" 1107.56785029756 0.459652566518827 0.0590806038759986
"254099" 1092.36253892836 0.462866926455738 0.0376254105074982
"254100" 1078.47692118612 0.464678544482749 0.0238062729664984
"254101" 1065.42034425144 0.465561467327041 0.0150504825024986
"254102" 1052.97608145481 0.465868572660248 0.00938199452299771
"254103" 1040.94069565305 0.465779009980318 0.00581639924249877
"254104" 1029.25698082743 0.465411069820187 0.00368815275499801
"254105" 1017.79141712331 0.464881043362009 0.0023464420164987
"254106" 1006.45196951926 0.464251480460991 0.00144041503599912
"254107" 995.264403704766 0.463536219578 0.000887778686499141
"254108" 984.210578028063 0.462751137849581 0.000601898765498432
"254109" 973.250389829803 0.461929184902237 0.000394956862998397
"254110" 962.379310868147 0.461066808545285 0.000285977470998233
"254111" 951.588479454219 0.460174096614973 0.00021498738149861
"254112" 940.88137680009 0.459254498102349 0.00016299281949772
"254113" 930.251536191726 0.458308400367631 0.00012699565999863
"254114" 919.691362430888 0.457337515474265 9.49976409981845e-05
"254115" 909.204223377934 0.456343232419285 5.99990649988724e-05
"254116" 898.803431563734 0.455318392004513 5.99990774982073e-05
"254117" 888.475473902242 0.454271544627634 5.0999326998924e-05
"254118" 878.241189559035 0.453196972215834 5.99990759979629e-05
"254119" 868.066485060578 0.452100033405331 5.89991059978257e-05
"254120" 857.9601482798 0.450980891885235 4.59994544989017e-05
"254121" 847.943421779447 0.449833574113072 5.09993289983246e-05
"254122" 837.998975861273 0.448662883340835 5.19993049978851e-05
"254123" 828.112092531362 0.4474689750403 4.39995009984262e-05
"254124" 818.320408516649 0.446248396302071 4.99993569984536e-05
"254125" 808.603658576818 0.445004565719455 4.59994564983024e-05
"254126" 798.951307893126 0.443736376210166 3.99995824991173e-05
"254127" 789.380815635276 0.442442227584899 4.19995419985719e-05
"254128" 779.893001354941 0.441120703160644 5.79991344983322e-05
"254129" 770.468176109359 0.439778959667685 5.09993319980362e-05
"254130" 761.149415593347 0.438408052399095 6.89987829973759e-05
"254131" 751.872056843587 0.437016926022684 6.09990484978784e-05
"254132" 742.693853194453 0.435598401210708 6.79988179980162e-05
"254133" 733.586106076723 0.434155819874624 7.19986694983632e-05
"254134" 724.546964340359 0.432689805988335 6.99987459984452e-05
"254135" 715.56511851268 0.431201976295143 5.09993284985022e-05
"254136" 706.666864335605 0.429686764939568 5.09993284982801e-05
"254137" 697.85731700473 0.428146929369939 5.0999330498458e-05
"254138" 689.122332917365 0.426581946699731 5.59991954984795e-05
"254139" 680.476043960596 0.424991661571632 6.79988109981711e-05
"254140" 671.872560434891 0.423382417853522 4.79994064986888e-05
"254141" 663.363389600693 0.421745121789628 5.29992764978227e-05
"254142" 654.939887605904 0.420084793269652 5.29992774982446e-05
"254143" 646.576984665229 0.418399945818375 5.69991689977067e-05
"254144" 638.311988388884 0.416691542836512 6.09990474979005e-05
"254145" 630.08477481024 0.414961877993539 5.19993054985957e-05
"254146" 621.968163107034 0.413206651223478 5.79991344985542e-05
"254147" 613.910544669236 0.411428596288683 6.19990094985479e-05
"254148" 605.928231083982 0.409628169366929 5.99990764982294e-05
"254149" 598.01928281137 0.407804888120096 5.99990769981629e-05
"254150" 590.185082972249 0.405959147548382 5.8999110997604e-05
"254151" 582.422072001278 0.404092236829343 5.29992789980449e-05
"254152" 574.74261208432 0.402201694654821 5.39992489980712e-05
"254153" 567.131521806346 0.400290159866945 5.29992799978007e-05
"254154" 559.598868807085 0.398356233824437 5.49992229984531e-05
"254155" 552.122814375152 0.396402511563421 4.59994529988794e-05
"254156" 544.725792573571 0.394427177561648 3.99995864984737e-05
"254157" 537.428777775868 0.392428581211838 5.19993039979072e-05
"254158" 530.184734958263 0.39041130670268 5.09993279982357e-05
"254159" 523.033720704256 0.388371255461382 6.7998810997727e-05
"254160" 515.93180463729 0.386313138423157 7.29986339977895e-05
"254161" 508.908157748394 0.384237464898755 5.99990729986954e-05
"254162" 501.947955713617 0.38214149275983 5.39992524980493e-05
"254163" 495.074271154085 0.380026165023202 5.2999274498533e-05
"254164" 488.265047565896 0.377892303821612 5.19993019981735e-05
"254165" 481.537576501667 0.375740034744312 5.09993319984803e-05
"254166" 474.858912120167 0.373570851208543 4.39995004986038e-05
"254167" 468.268991864492 0.371383351328815 4.19995459984834e-05
"254168" 461.754626696664 0.369177682099971 4.69994314983291e-05
"254169" 455.310108221559 0.366955238903655 5.19993074978853e-05
"254170" 448.929233609197 0.364718174308411 4.69994239985505e-05
"254171" 442.605964278948 0.362464938544377 4.09995569988775e-05
"254172" 436.369105633049 0.360194820789049 4.69994259985063e-05
"254173" 430.20383241721 0.357909759504459 5.2999277998067e-05
"254174" 424.095148576436 0.35561101413651 4.89993789989374e-05
"254175" 418.06106084234 0.353296571711379 5.89991054982253e-05
"254176" 412.08659658896 0.350970142582331 5.19993044981737e-05
"254177" 406.189897500571 0.348628757629558 6.09990454980558e-05
"254178" 400.360207441327 0.346275700183817 5.79991349984876e-05
"254179" 394.598235333082 0.343910582839843 5.49992199981864e-05
"254180" 388.901452101267 0.341532388648403 6.09990449983444e-05
"254181" 383.268931979907 0.339143413949993 5.99990694990504e-05
"254182" 377.687346851981 0.33674283283221 6.29989769977968e-05
"254183" 372.16745179061 0.33433367018947 5.19992899992161e-05
"254184" 366.736282373574 0.331913028956993 5.29992644989763e-05
"254185" 361.377560580668 0.3294820768326 6.19990044978813e-05
"254186" 356.074334583103 0.327042543514737 6.4998911998182e-05
"254187" 350.836460349312 0.324594968590961 6.59988804978529e-05
"254188" 345.668621109166 0.322138424181825 7.69984744983798e-05
"254189" 340.534758674202 0.31967581952215 7.09986984985811e-05
"254190" 335.488522736997 0.317204818001126 8.29982284982211e-05
"254191" 330.504186814442 0.31472746000479 9.39977274978521e-05
"254192" 325.576366244046 0.312244878684219 9.09978779984888e-05
"254193" 320.690029071012 0.309758172819416 7.99983539985227e-05
"254194" 315.883590926319 0.307265088907645 8.19982784983075e-05
"254195" 311.138052962702 0.304767795630492 7.99983609984789e-05
"254196" 306.442898195105 0.302265845757357 8.49981524976284e-05
"254197" 301.826592243808 0.299761331934861 8.89979769980176e-05
"254198" 297.241757167285 0.297254344081964 8.3998189998491e-05
"254199" 292.746605550619 0.294744027119208 9.29977919974512e-05
"254200" 288.263454230908 0.292233854967335 8.1998278998352e-05
"254201" 283.875969946682 0.289719993933627 9.39977279982296e-05
"254202" 279.54731953149 0.287205388093585 0.000102997260998161
"254203" 275.268570490558 0.284691413189352 0.000107996978998659
"254204" 271.021485142712 0.282179008620219 8.89979494986815e-05
"254205" 266.850579554414 0.27966566746404 9.19978169982016e-05
"254206" 262.729151917042 0.277153998451662 8.99979119988181e-05
"254207" 258.658227231505 0.274644084267299 8.99979214982194e-05
"254208" 254.659048519339 0.27213598202773 9.29977694987816e-05
"254209" 250.753510123517 0.26962909540557 0.000122996109997886
"254210" 246.853689811106 0.267126918579195 0.000129995645498204
"254211" 242.990921635486 0.264628863641323 0.000113996646997738
"254212" 239.215115582868 0.262134026348596 0.000128995715998226
"254213" 235.462305010252 0.259644503420917 0.000134995298998408
"254214" 231.743782766853 0.257160699005024 0.000122996073999015
"254215" 228.085310810135 0.254682185182674 0.000112996668998222
"254216" 224.486564147141 0.252209388776676 0.000106996987998542
"254217" 220.926662780857 0.249742926022415 9.39976344989102e-05
"254218" 217.447676060377 0.247282564854978 0.000108996735498357
"254219" 214.01194203021 0.244830001656059 0.00011299656899888
"254220" 210.61307799404 0.242384988850093 0.000108996799998318
"254221" 207.253711142729 0.239948469569521 0.000101997247498486
"254222" 203.953228704182 0.237520318100937 0.000106996990998587
"254223" 200.708668930404 0.235100606056834 0.00011699639049878
"254224" 197.497994538018 0.232690777044728 0.000120996163998965
"254225" 194.337341251762 0.230290270137717 0.000127995731498798
"254226" 191.255617987237 0.227899213472606 0.00015399389799764
"254227" 188.191206901281 0.225519732867492 0.00016199322799848
"254228" 185.194572037912 0.223150977868972 0.000187990841498897
"254229" 182.194067652523 0.220793762153734 0.000172992263498428
"254230" 179.235067619934 0.218448069598543 0.000170992346499088
"254231" 176.334632944649 0.216113945566906 0.000176991853498398
"254232" 173.52839823257 0.213791692573288 0.000222987087497684
"254233" 170.69083510212 0.211482356586304 0.00020998851699805
"254234" 167.908177694122 0.209185568316924 0.000198989601498778
"254235" 165.166292044759 0.206902112630329 0.000203988915497888
"254236" 162.500156688524 0.204632293835844 0.000218987147498129
"254237" 159.867486332033 0.202375961068278 0.000241984308997911
"254238" 157.289093860836 0.200133845908939 0.00027897945799793
"254239" 154.748679506889 0.197905648600737 0.000302975921498416
"254240" 152.22869523333 0.1956922643758 0.000321972880497956
"254241" 149.748231017404 0.193493975411447 0.000334970668497747
"254242" 147.343193411406 0.191311131689403 0.000389960305998249
"254243" 144.854352143815 0.189143016520048 0.000352967282498895
"254244" 142.509026319866 0.186991168365024 0.000412955057498499
"254245" 140.196775668901 0.184855004247464 0.000465942816498366
"254246" 137.913503560516 0.182734663514633 0.00050793197499821
"254247" 135.686143377945 0.180631088336435 0.00058091097549795
"254248" 133.532622183745 0.178545305735867 0.000695872093998462
"254249" 131.421849767234 0.176477267358737 0.000836814440497768
"254250" 129.382006155453 0.174427302310577 0.00102372217149838
"254251" 127.362474143498 0.17239346756847 0.00117763248149805
"254252" 125.394786780891 0.17037879409229 0.0013645053914989
"254253" 123.50055539468 0.168383956631348 0.0016203024064988
"254254" 121.715531725275 0.166410751457725 0.00197296153749682
"254255" 120.033506384823 0.164458216778044 0.00239647083399785
"254256" 118.403347865904 0.162527960585487 0.00287579138449856
"254257" 117.002294471796 0.160626336812191 0.0036005382824984
"254258" 115.876560890463 0.158755926978416 0.00461332045149787
"254259" 114.787357193478 0.156910565933342 0.00567637767599871
"254260" 113.955185861551 0.155105729528882 0.00714730798749796
"254261" 113.698007309529 0.153354258600947 0.0092729004364982
"254262" 113.955921154772 0.151662074740616 0.0120776990549987
"254263" 114.906585420973 0.150044996639648 0.0157996166219986
"254264" 116.949080342257 0.148532099415122 0.0209342567629984
"254265" 120.5157114036 0.147166932255027 0.0281464114299986
"254266" 125.933207185744 0.145991352252177 0.0378908305244982
"254267" 134.497493654688 0.145117682091155 0.0518718111294986
"254268" 146.990034640856 0.144624242945956 0.0708844376789978
"254269" 165.046772980766 0.14468831494969 0.097068715615499
"254270" 191.443309670907 0.145602330269746 0.133679750238998
"254271" 228.936127264964 0.147693087915288 0.183385387688998
"254272" 281.574372736873 0.151495087937598 0.249994397344498
"254273" 353.983303623445 0.157651420554568 0.335904264359999
"254274" 449.79572699486 0.166858845624592 0.440138651559999
"254275" 570.477184078164 0.179746347952367 0.556644772919499
"254276" 711.721615309394 0.196284513732995 0.6718744570855
"254277" 864.601391203598 0.215879286047928 0.771199524688
"254278" 1013.12520851467 0.236681799418451 0.841691428092
"254279" 1144.61179200584 0.256650667892901 0.8817931946365
"254280" 1249.12670833216 0.27389885366433 0.897173958303
"254281" 1325.84468778243 0.287912009404992 0.896710710924
"254282" 1378.34099872831 0.298807917148479 0.887646511548
"254283" 1412.36067332442 0.307313277956182 0.8742360796765
"254284" 1432.36860491883 0.314163639732479 0.8578515640325
"254285" 1443.13214133607 0.32016262943547 0.838651847214
"254286" 1446.62729812978 0.325905458278083 0.8158259240435
"254287" 1445.54931998902 0.331970245732819 0.78826588081
"254288" 1440.83285803318 0.338917252491767 0.753990552684
"254289" 1432.689908848 0.347214895151207 0.711140669167
"254290" 1421.47053727482 0.35745169087993 0.656930288373
"254291" 1407.59600224815 0.369842926229507 0.5904036554615
"254292" 1391.06718191039 0.38433074565727 0.511903543850999
"254293" 1372.25560508666 0.4004846039885 0.423888097121499
"254294" 1352.26204156266 0.417063480257326 0.333126574697999
"254295" 1332.1728404033 0.432358203463886 0.248923150110999
"254296" 1312.87153898901 0.445262988440064 0.177376947156498
"254297" 1294.62733600425 0.455368592590643 0.120797224867499
"254298" 1277.77491554798 0.462539371388269 0.079993967289498
"254299" 1262.11435281227 0.467347510517662 0.0519105404989986
"254300" 1247.40451965055 0.470461448948708 0.0329217228869988
"254301" 1233.50396310144 0.47226391534016 0.020978838449499
"254302" 1220.09084491657 0.473308244961434 0.0130592728479985
"254303" 1207.10760224083 0.473765570307333 0.00823948091749793
"254304" 1194.39532604684 0.473897895733278 0.00509212245249813
"254305" 1181.91775609285 0.473769116036605 0.00326677471049808
"254306" 1169.56471361129 0.473508847091111 0.00205072666849859
"254307" 1157.35686609114 0.47314353294134 0.00129649185399872
"254308" 1145.27684522505 0.472706379426613 0.00082179760349832
"254309" 1133.28278524537 0.472213261689987 0.000540913420498335
"254310" 1121.36478615939 0.471687507693053 0.000322969602998491
"254311" 1109.54192985647 0.471120522504979 0.00021398708399889
"254312" 1097.81383730972 0.470520183899931 0.000170992056997998
"254313" 1086.15437953173 0.469896332113583 0.000134995131998439
"254314" 1074.56294817623 0.469251663241347 9.69974699986942e-05
"254315" 1063.04674146936 0.468580534966303 7.99983189980757e-05
"254316" 1051.60946570441 0.467884809322244 7.79984214982488e-05
"254317" 1040.23349514477 0.467169693179277 5.89991009982693e-05
"254318" 1028.93280445632 0.466429009806185 5.49992219979201e-05
"254319" 1017.71983757087 0.465665686010425 5.09993329982361e-05
"254320" 1006.56168057663 0.464880492823673 4.19995444987942e-05
"254321" 995.480936720908 0.464070827245639 3.89996054991348e-05
"254322" 984.481511085426 0.463237745095045 3.89996029986905e-05
"254323" 973.561184275867 0.462378774125609 4.99993589971881e-05
"254324" 962.70063314651 0.461500296167567 4.29995214986656e-05
"254325" 951.921131250893 0.460596221120339 4.59994519984575e-05
"254326" 941.227828505811 0.459667495633993 5.49992169985858e-05
"254327" 930.614533473935 0.458713005526614 7.19986724982968e-05
"254328" 920.034425970842 0.457742621673496 4.6999428998995e-05
"254329" 909.547915337615 0.456742523661861 5.29992739982665e-05
"254330" 899.135651831059 0.455720265728148 4.89993804984046e-05
"254331" 888.796949482617 0.454673484480096 4.39994999984483e-05
"254332" 878.533207964272 0.453604675675953 2.89997819991061e-05
"254333" 868.359336484397 0.452505998931687 4.19995434984832e-05
"254334" 858.27075686968 0.451384445389696 4.6999427998351e-05
"254335" 848.249933473365 0.450236598534336 6.19990179974161e-05
"254336" 838.293453921953 0.449067827602839 5.59991944982796e-05
"254337" 828.390459071834 0.447874432533985 4.99993564982981e-05
"254338" 818.577171717468 0.446656582538505 4.3999502998604e-05
"254339" 808.851238786835 0.445413266660046 4.19995429987718e-05
"254340" 799.208301942987 0.444142378155384 5.59991899983237e-05
"254341" 789.630960423726 0.442848108839714 6.39989439981115e-05
"254342" 780.14362139798 0.441529119996789 6.79988089979933e-05
"254343" 770.693284968964 0.440190994451488 4.19995464985279e-05
"254344" 761.336666578244 0.438824653162432 3.49996819986043e-05
"254345" 752.07799069137 0.437430208701662 4.79994029982667e-05
"254346" 742.88122755979 0.436012615910816 4.99993559984757e-05
"254347" 733.758616389644 0.434571098594064 4.99993579980984e-05
"254348" 724.693131327112 0.433106583936324 3.89996064985576e-05
"254349" 715.725728840319 0.431616825987539 3.39997014985327e-05
"254350" 706.841822413378 0.430098830855624 5.09993319973701e-05
"254351" 698.024094141324 0.428559045649488 4.99993549982758e-05
"254352" 689.288409435184 0.42699344694143 5.69991599983499e-05
"254353" 680.625792990255 0.425405192558398 5.69991559983274e-05
"254354" 672.033289433826 0.423793400150956 5.19992999992169e-05
"254355" 663.511471193637 0.422157979154084 4.39994999984483e-05
"254356" 655.068004407943 0.420496172505183 4.89993824980273e-05
"254357" 646.700866959854 0.418811684153861 4.99993564982981e-05
"254358" 638.402151520096 0.417103614492017 4.89993819982049e-05
"254359" 630.195374498236 0.41537276178055 4.59994509987016e-05
"254360" 622.060488865514 0.413618328323443 4.39994964984702e-05
"254361" 613.994348690305 0.411840341689955 4.19995404987716e-05
"254362" 606.013299651115 0.410038284787136 4.69994259982842e-05
"254363" 598.100767974054 0.408213615084806 5.19993019986176e-05
"254364" 590.269502626774 0.4063654609298 6.19990089982814e-05
"254365" 582.511958262943 0.404495944575588 6.49989134979823e-05
"254366" 574.835118989018 0.402602798600568 7.69984844977145e-05
"254367" 567.20374809553 0.400692522286412 5.79991364980659e-05
"254368" 559.667416554003 0.398757572572338 5.89991029988912e-05
"254369" 552.213982193616 0.396799385842863 7.09987069981155e-05
"254370" 544.816277673032 0.394822588789914 6.79988084983929e-05
"254371" 537.488363425479 0.392825123891747 6.29989819982413e-05
"254372" 530.241601128663 0.39080568593885 6.69988454981008e-05
"254373" 523.077497737137 0.388766715135328 6.29989794982411e-05
"254374" 515.976473681141 0.386707244563614 6.49989144984042e-05
"254375" 508.943296992755 0.384629214962002 6.09990484978784e-05
"254376" 501.969357736616 0.382531986804698 5.29992759984443e-05
"254377" 495.105022184328 0.380412940487182 6.69988494983453e-05
"254378" 488.281393253061 0.378278186215329 5.79991324987095e-05
"254379" 481.552198142694 0.37612332628201 6.29989799981745e-05
"254380" 474.876530263176 0.373952301002502 5.29992719985328e-05
"254381" 468.278789802433 0.371761195379089 6.29989724983959e-05
"254382" 461.766383390006 0.369552939177175 7.29986339975675e-05
"254383" 455.310053803469 0.367330252318014 6.89987724981078e-05
"254384" 448.936858957374 0.365089082846229 7.79984229984931e-05
"254385" 442.60597758672 0.362834558103748 6.29989704984402e-05
"254386" 436.354312766041 0.360563500775853 5.59991859989672e-05
"254387" 430.187683553138 0.358276029445215 6.09990419985218e-05
"254388" 424.089356320789 0.355972175411455 7.9998358997857e-05
"254389" 418.045588588876 0.353656700139649 7.69984839983362e-05
"254390" 412.058239085863 0.351328445783629 6.59988834985636e-05
"254391" 406.145761750398 0.348985248785242 6.7998810997949e-05
"254392" 400.295521796347 0.346629983298815 5.89991074987362e-05
"254393" 394.531516240327 0.344261277731005 6.29989749981741e-05
"254394" 388.82933647493 0.341879949097434 7.29986344978339e-05
"254395" 383.206113223275 0.33948744915579 7.69984814981139e-05
"254396" 377.636288284816 0.33708498910422 7.2998630998411e-05
"254397" 372.123382165455 0.334672733552209 5.99990714986731e-05
"254398" 366.716371623028 0.33224702902526 7.99983609978128e-05
"254399" 361.316845233796 0.329816024480927 5.79991339989538e-05
"254400" 356.006477181644 0.32737309250514 6.59988809983414e-05
"254401" 350.775681602141 0.324920407987455 8.39981949978252e-05
"254402" 345.579726391285 0.322462381682652 8.09983174979712e-05
"254403" 340.462786261652 0.319995769778788 8.19982714983514e-05
"254404" 335.395183010617 0.317522436100165 7.89984044972103e-05
"254405" 330.403732085419 0.315042265985331 8.39981959982472e-05
"254406" 325.476870201731 0.312556527258102 8.39981944977808e-05
"254407" 320.592296975083 0.310065879045068 7.39985979980595e-05
"254408" 315.785847162465 0.30756871684119 8.19982709989731e-05
"254409" 311.036756770442 0.305068154692756 8.09983014991023e-05
"254410" 306.338931954364 0.302564324334341 6.99987319986439e-05
"254411" 301.672273085877 0.300058032559358 4.89993744990924e-05
"254412" 297.109524339209 0.29754635595853 5.79991274987091e-05
"254413" 292.57864766056 0.295033467331941 5.1999294499061e-05
"254414" 288.134030290653 0.292516750773842 6.59988754982965e-05
"254415" 283.76056483681 0.289998992901271 8.19982804977082e-05
"254416" 279.408579402418 0.287482472962948 7.19986724985189e-05
"254417" 275.132172581228 0.28496448778748 7.29986324986553e-05
"254418" 270.893146580444 0.282447047129496 7.29986364984558e-05
"254419" 266.716741618994 0.279929976979072 7.49985574984846e-05
"254420" 262.592464692542 0.277414787909786 6.49989134988704e-05
"254421" 258.532665970498 0.274900714873319 6.89987659987512e-05
"254422" 254.532787105167 0.272388537629244 7.79984424975622e-05
"254423" 250.561740995647 0.26987986506463 6.59988734985628e-05
"254424" 246.677711802746 0.267373375804785 8.09983094983702e-05
"254425" 242.838225463516 0.264870602354364 9.0997883998134e-05
"254426" 239.042897032445 0.262372100017956 9.69975999975947e-05
"254427" 235.301244575091 0.259878368233435 9.49976854982548e-05
"254428" 231.610701213788 0.25738998552366 9.89974719987075e-05
"254429" 227.953914691067 0.254907212863108 0.000101997318998071
"254430" 224.357648328553 0.252429714970872 0.00011299671699827
"254431" 220.842749857299 0.249958177977875 0.000139994947497835
"254432" 217.346398434309 0.247495016143261 0.000128995730998005
"254433" 213.902792928122 0.245038820482217 0.000127995798498759
"254434" 210.51382271998 0.242589997440141 0.000132995477997944
"254435" 207.174806070716 0.240149221914315 0.000142994770498728
"254436" 203.870635153078 0.23771718591176 0.000149994230998263
"254437" 200.617165145893 0.235294222711816 0.00014399469349835
"254438" 197.43673711057 0.232880042424446 0.00016199328599853
"254439" 194.280180207767 0.230476012215239 0.000165992945998505
"254440" 191.150464221105 0.228082373531498 0.000153993927998308
"254441" 188.077175213012 0.225699245008758 0.000151994081498796
"254442" 185.017882029935 0.223327295918038 0.000145994538498839
"254443" 182.035923943498 0.220965950266629 0.000162993182498128
"254444" 179.088473034484 0.218616518325971 0.000162993177498572
"254445" 176.217565033678 0.216278415577153 0.000194990226498604
"254446" 173.380602647554 0.213952735499507 0.000209988666498018
"254447" 170.581639314497 0.211639982151832 0.000226986821497688
"254448" 167.779106589014 0.209339741228878 0.000205989149498542
"254449" 165.041247786722 0.207052783839074 0.000203989363498747
"254450" 162.35551467674 0.204779365495073 0.000213988289998635
"254451" 159.694361692763 0.202519658688034 0.00021498817349852
"254452" 157.122796950149 0.200274244887545 0.000260982581498537
"254453" 154.606505605081 0.198043292816703 0.000305975995497754
"254454" 152.113111915465 0.195826492266809 0.000320973579498007
"254455" 149.611651250695 0.193624943943686 0.000330971868498398
"254456" 147.191173636027 0.191438858624033 0.000379962960498248
"254457" 144.827248573554 0.18926764977837 0.000436950984997964
"254458" 142.457514628957 0.187111638011264 0.000454947043997955
"254459" 140.169482642183 0.184973300671668 0.000536925787998466
"254460" 137.929315850885 0.182849612193145 0.000592909753498017
"254461" 135.680741949606 0.180742447603367 0.000636895781998659
"254462" 133.497864584077 0.17865160886068 0.000690877612998242
"254463" 131.354789206017 0.176578453601599 0.000781843041499197
"254464" 129.218313052269 0.174520959003224 0.000835820522498865
"254465" 127.191271658262 0.172482154707809 0.000946770227998495
"254466" 125.232941846813 0.17046139416199 0.00109569227649819
"254467" 123.352452207016 0.168460369569375 0.00130556323749809
"254468" 121.57160508405 0.166480204075919 0.00161033507049757
"254469" 119.762070688039 0.164518154262118 0.00187409725899879
"254470" 118.180303614753 0.162577919172103 0.0022886535174983
"254471" 116.708512867849 0.160661040928844 0.00281296589349866
"254472" 115.366462294957 0.158769134005861 0.003468899199498
"254473" 114.229305373136 0.156904233071715 0.00431719064849856
"254474" 113.232192510407 0.155067770112922 0.00531869640049853
"254475" 112.618426020027 0.153268706254859 0.00670538222949812
"254476" 112.480644911131 0.151517948031834 0.00863567804199883
"254477" 112.958862145441 0.149824547387747 0.011268972800498
"254478" 113.865766669721 0.148185072661579 0.0144058405729987
"254479" 115.877218145741 0.146640401282312 0.0188628380944982
"254480" 119.257738374357 0.145211067401637 0.0248762811294986
"254481" 124.39180782645 0.14393443981156 0.0329685638844986
"254482" 132.502617443227 0.142898777744974 0.0444993394964983
"254483" 144.616915933966 0.142192551018084 0.0606460293859987
"254484" 162.026329654174 0.141958247577183 0.0831052748279977
"254485" 186.914190131576 0.142381123029898 0.113934307005999
"254486" 222.500717434095 0.143772261045683 0.156423682356498
"254487" 272.687183432524 0.146548486999551 0.213988095846999
"254488" 342.479482688507 0.151288355286912 0.290166955333999
"254489" 434.197040142823 0.158495434064851 0.384257803620999
"254490" 552.330955845169 0.168908855497259 0.495011687480999
"254491" 695.543040406443 0.182932060027634 0.613678967682499
"254492" 854.408879963658 0.200100347973304 0.724595732293499
"254493" 1016.61291874346 0.219360409165184 0.8144373460945
"254494" 1164.00314992274 0.238788639848122 0.874471028673
"254495" 1285.70591644817 0.256819478723683 0.906448795687
"254496" 1376.37283624961 0.272179867836993 0.9172113680645
"254497" 1437.01673541682 0.284704654789294 0.9146290247085
"254498" 1471.00275741396 0.29462727531042 0.9041315901515
"254499" 1485.05645505169 0.302784483425259 0.88825826767
"254500" 1485.27997798674 0.309836560898919 0.868557864855
"254501" 1474.92027288475 0.316440232038694 0.8446221812965
"254502" 1456.63903304496 0.323256469186101 0.8153115570305
"254503" 1432.24898715812 0.330810338695394 0.7793612184495
"254504" 1403.57165455927 0.339485282313064 0.7351055536115
"254505" 1371.13111316356 0.349903274548787 0.679966070705999
"254506" 1336.43321557747 0.362049069741936 0.614113427278999
"254507" 1300.499787754 0.376078150838978 0.536973776609999
"254508" 1264.0208092114 0.391494984618403 0.451214060555499
"254509" 1229.51231757776 0.407369695244153 0.362084382096999
"254510" 1197.43080616227 0.422587403594545 0.275832700980499
"254511" 1169.17158581894 0.435726372398691 0.200446284808499
"254512" 1144.77274224554 0.446173371429154 0.139504342108498
"254513" 1123.6973653386 0.453846454231246 0.0936178436239984
"254514" 1105.48750474588 0.458989016380967 0.0615605024489981
"254515" 1089.48445597118 0.462220114369177 0.0399569305479982
"254516" 1074.98058363551 0.464142740006596 0.0254873289769978
"254517" 1061.55347819201 0.465112702350625 0.0162010523009981
"254518" 1048.86496972466 0.465460691096185 0.0102661399064986
"254519" 1036.71972976392 0.465400674249852 0.00648847337499903
"254520" 1024.93419592563 0.465075466344793 0.00407166918899859
"254521" 1013.43689932642 0.464555494253069 0.00262478704349844
"254522" 1002.11067224353 0.463936100336558 0.00160716786499859
"254523" 990.942893491629 0.463217372521179 0.00102265487099829
"254524" 979.883710967179 0.462446090080142 0.000606881960998673
"254525" 968.97608688467 0.461607613812806 0.000441938819498278
"254526" 958.122305334114 0.460735199485483 0.00033596553999804
"254527" 947.365219278181 0.459837891100395 0.000238983119999037
"254528" 936.681228095738 0.458914134458323 0.000155992951998307
"254529" 926.060245818067 0.457961503599602 0.000102996856999105
"254530" 915.543584746735 0.456980614655611 7.39984969982954e-05
"254531" 905.106226575788 0.45596999401148 7.89983624972512e-05
"254532" 894.731167138432 0.45493663538935 7.59984729976626e-05
"254533" 884.420763289459 0.453881124020095 6.0999022998498e-05
"254534" 874.197706184603 0.452799402304002 5.69991624985722e-05
"254535" 864.054573424808 0.451692880772136 5.39992524978272e-05
"254536" 853.982957502246 0.450562846982866 4.69994334982848e-05
"254537" 843.981186844846 0.449409004173465 3.69996454985255e-05
"254538" 834.060662437626 0.448228442421565 3.79996269984639e-05
"254539" 824.208112283809 0.447024954028288 2.99997664986451e-05
"254540" 814.449316167796 0.445795178725447 3.09997494982728e-05
"254541" 804.762877177818 0.444539611085341 3.79996264981974e-05
"254542" 795.140648573921 0.443260987942075 3.5999664998787e-05
"254543" 785.620197447655 0.441954686463581 5.09993289981026e-05
"254544" 776.157711206815 0.440624428235026 6.29989804977749e-05
"254545" 766.773290788176 0.439270272468217 6.99987499975796e-05
"254546" 757.455782572372 0.437894291593762 5.89991059982697e-05
"254547" 748.208931742735 0.436493579665724 4.89993814991596e-05
"254548" 739.049853478011 0.435065814794479 5.29992774984667e-05
"254549" 729.95338158102 0.433615187525226 4.69994274987506e-05
"254550" 720.949742913919 0.432137883824244 5.19993004985952e-05
"254551" 712.016094643327 0.430636214477187 5.69991649981283e-05
"254552" 703.160512886634 0.429113121463128 4.69994329985735e-05
"254553" 694.365655013842 0.427565170094241 3.89996059985132e-05
"254554" 685.664669650084 0.425990787628914 4.19995404985496e-05
"254555" 677.035221992877 0.424391983208171 4.59994529984353e-05
"254556" 668.487655519081 0.422769224532863 4.99993564982981e-05
"254557" 659.998869458874 0.421125877594389 3.49996789986706e-05
"254558" 651.589811459788 0.419456595892043 3.09997439990051e-05
"254559" 643.26308250599 0.417761913559761 3.89996044982688e-05
"254560" 635.02165760513 0.416043323582875 4.89993759982266e-05
"254561" 626.846389584475 0.414302820569934 4.79994084984225e-05
"254562" 618.737573942621 0.412539147841888 4.79994079982671e-05
"254563" 610.719246633792 0.410750270696907 6.19990019987693e-05
"254564" 602.763195553115 0.408941104634635 5.69991584978835e-05
"254565" 594.888442888036 0.407108169586025 6.29989799983965e-05
"254566" 587.078842738753 0.405253392714578 6.29989789986407e-05
"254567" 579.366638350071 0.403375585063574 6.79988174979718e-05
"254568" 571.708282264575 0.401476670012438 6.79988134981713e-05
"254569" 564.133018098514 0.399555226986726 6.99987484980014e-05
"254570" 556.622543891117 0.397614583559998 5.99990769983849e-05
"254571" 549.178470847832 0.395652527549686 4.99993564985202e-05
"254572" 541.820584486927 0.39366817245237 4.79994069985112e-05
"254573" 534.541875365965 0.391663174414015 4.59994539989683e-05
"254574" 527.329267524206 0.389637501832019 4.59994529988794e-05
"254575" 520.202972031741 0.387589959271304 5.89990999985135e-05
"254576" 513.148823985727 0.385523106739113 6.69988474978345e-05
"254577" 506.156515902141 0.383437387738415 7.09987079980934e-05
"254578" 499.234133557853 0.381332535505264 7.59985184981549e-05
"254579" 492.372039000064 0.379211140231883 6.19990089989475e-05
"254580" 485.594196647605 0.377069860710207 6.09990439983665e-05
"254581" 478.870542293226 0.374912276018847 4.49994789987196e-05
"254582" 472.225772156514 0.372736033072229 3.59996634987647e-05
"254583" 465.656322591717 0.370540895644828 3.6999645998459e-05
"254584" 459.170966034007 0.368327514370212 4.69994309980626e-05
"254585" 452.763798055687 0.366097594551776 6.09990459976562e-05
"254586" 446.42649236586 0.363851462303118 7.29986354978118e-05
"254587" 440.143783571344 0.361590874399933 7.69984809982915e-05
"254588" 433.90098878896 0.359318330352353 5.49992149988521e-05
"254589" 427.753992632678 0.357028172889723 5.299926649871e-05
"254590" 421.687973877299 0.354720536932158 7.69984719977135e-05
"254591" 415.678130463945 0.352402048678862 7.39985954985034e-05
"254592" 409.743344389809 0.350068846935573 7.69984809976254e-05
"254593" 403.862270115843 0.347723469203128 7.19986789978755e-05
"254594" 398.071210252394 0.345363983278852 8.1998283498308e-05
"254595" 392.325525471592 0.342993724230488 7.49985679980858e-05
"254596" 386.648980444261 0.340612007698572 6.99987464982676e-05
"254597" 381.024907337182 0.338219565236963 5.59991894987233e-05
"254598" 375.482048758524 0.335815295116178 5.09993279986798e-05
"254599" 370.008565830713 0.33339968233358 5.79991379980882e-05
"254600" 364.591728981322 0.330974447723903 6.29989709981515e-05
"254601" 359.262677886056 0.328539503722834 7.59984984981532e-05
"254602" 353.976344928457 0.326096513647513 7.89984009976763e-05
"254603" 348.773014088455 0.323644235879419 9.09978744985107e-05
"254604" 343.604963444852 0.32118637641738 8.09983064984365e-05
"254605" 338.515983219005 0.318719854389236 8.29982084982195e-05
"254606" 333.486537100343 0.316246409183611 8.89979609982605e-05
"254607" 328.51770504556 0.313766999433168 9.39977304975637e-05
"254608" 323.634171630302 0.311281237369842 0.000101997332998316
"254609" 318.791728543072 0.308790592851216 0.000107997015498018
"254610" 313.986072118516 0.306296459892703 0.000100997376998979
"254611" 309.248560475256 0.303798360236901 8.79980114987244e-05
"254612" 304.580725501725 0.301296100979302 8.09983149986371e-05
"254613" 299.966108920413 0.29879034672824 7.59985099988425e-05
"254614" 295.431440370147 0.29628065045702 8.99979159979525e-05
"254615" 290.940403086077 0.293769657995988 8.89979684984832e-05
"254616" 286.498779059042 0.291257730441866 8.59980889987844e-05
"254617" 282.119025101772 0.288744168390638 8.29982204987312e-05
"254618" 277.805591248351 0.286229967221424 8.5998082998695e-05
"254619" 273.559983819415 0.283714661876665 9.49976894975002e-05
"254620" 269.359255504565 0.281201143744235 9.29977829980944e-05
"254621" 265.20855072455 0.27868788567429 9.59976434983245e-05
"254622" 261.112996234544 0.276176411664579 9.89974934987314e-05
"254623" 257.067542370809 0.273666821181271 9.79975444982406e-05
"254624" 253.083056884599 0.271159416282682 9.3997740997831e-05
"254625" 249.127329486797 0.268655998949651 7.79984289991376e-05
"254626" 245.259589655993 0.266154124584469 9.39977209987175e-05
"254627" 241.451207751745 0.263655694500412 0.000118996351498257
"254628" 237.666049028671 0.261163443676468 0.000103997215498475
"254629" 233.949089813419 0.258675020790115 0.000112996711498448
"254630" 230.269048080297 0.256192144513471 0.0001059970979983
"254631" 226.635226234995 0.25371555944742 9.89974744980415e-05
"254632" 223.055848922757 0.251244831966719 9.29977809982496e-05
"254633" 219.532323870355 0.248779949283692 0.000103997236497899
"254634" 216.055177590408 0.246322658564532 0.000106997069998283
"254635" 212.614413995583 0.243873283274601 9.79975454986626e-05
"254636" 209.260209813844 0.241430191930885 0.000118996385498393
"254637" 205.91821094664 0.238996968512776 0.000106997056999014
"254638" 202.620254915742 0.236572374856636 9.69975754985253e-05
"254639" 199.39270371521 0.234155913208641 0.000114996607498474
"254640" 196.20493683032 0.231749266207035 0.000116996474498365
"254641" 193.052431058372 0.229353152032619 0.000105997106998101
"254642" 189.962158709978 0.226966585543555 0.000109996895498732
"254643" 186.914659478383 0.224590589223037 0.000116996495498345
"254644" 183.915259791297 0.222225602890022 0.000132995477997722
"254645" 180.970124898864 0.219871635551743 0.000144994630498552
"254646" 178.034738382977 0.217530588853905 0.00014299477199764
"254647" 175.178117724231 0.215200448369565 0.000157993595498285
"254648" 172.343770477478 0.212883189217726 0.00016899266349879
"254649" 169.551165383481 0.210578337690982 0.000165992929998082
"254650" 166.804565789783 0.208286967969964 0.000193990324497961
"254651" 164.087152707397 0.20600875189088 0.00020898873749764
"254652" 161.423512850427 0.203744140147903 0.000229986285498196
"254653" 158.791452369171 0.201493321937294 0.000245984153998124
"254654" 156.236325754638 0.199256387627625 0.000288978255998495
"254655" 153.715428960721 0.197033851999735 0.000316973948497723
"254656" 151.182772969301 0.194826540913576 0.000320973120998658
"254657" 148.752185659965 0.192634326920315 0.000375962945498465
"254658" 146.3259670582 0.19045607590803 0.000386960928998148
"254659" 143.890165738363 0.188293492534215 0.000378962696998331
"254660" 141.544096808481 0.186147511445162 0.000413955385998532
"254661" 139.257596995545 0.184017981925479 0.000489937404498098
"254662" 137.083572725655 0.181905597981801 0.000627896995998301
"254663" 134.860986241222 0.179808149278241 0.000684877122498206
"254664" 132.699558590984 0.177727712071448 0.000761847905998647
"254665" 130.57451114013 0.175664972632654 0.000862804584997878
"254666" 128.44595016621 0.173618555315648 0.000932770878498745
"254667" 126.515034438068 0.171593682906085 0.00118363145049827
"254668" 124.582808931569 0.169586559294922 0.00140447919249875
"254669" 122.723327574655 0.167598614195448 0.00166326460999877
"254670" 120.959756602184 0.165633494284625 0.0020448806294977
"254671" 119.285499247548 0.163689148710462 0.00248134869149852
"254672" 117.76465205373 0.161770004559326 0.00308743467649808
"254673" 116.312948542605 0.159873954417137 0.0037691695049985
"254674" 115.146325565973 0.158011938114476 0.00476788511599879
"254675" 114.112706238755 0.156174864539309 0.00587768380199805
"254676" 113.465538389981 0.154385294212953 0.00753265939699843
"254677" 113.300912404954 0.152648760991396 0.00980199521899749
"254678" 113.705422285636 0.150978950992247 0.0128729515404977
"254679" 114.844465728252 0.149390010124943 0.0169584921349984
"254680" 116.896004138612 0.14789126702959 0.0221356003934984
"254681" 120.592022815357 0.146550072938474 0.0295228848029986
"254682" 126.62151159236 0.145439518245743 0.0401935330849975
"254683" 135.515704041672 0.144623269126136 0.0547903651759983
"254684" 148.675969216615 0.144221487245225 0.0748616086324987
"254685" 168.04223413545 0.144449688959063 0.103020065656498
"254686" 196.004935765088 0.145575829020367 0.141842223890498
"254687" 235.699630123539 0.148014023647934 0.194895947802499
"254688" 291.498756507381 0.152296995065875 0.265167208934999
"254689" 369.031529601286 0.15926518469608 0.356100764262499
"254690" 470.686813504131 0.169564026835451 0.464122229575999
"254691" 597.514329250183 0.183933631781626 0.581655553880999
"254692" 743.957647982523 0.202358227111605 0.693339354083
"254693" 898.749081862558 0.223972743795183 0.7816825913985
"254694" 1047.76095116184 0.24716318652823 0.8360996714935
"254695" 1175.05254145235 0.269691587999911 0.854900232099
"254696" 1274.22114013638 0.290136812825235 0.8456016916815
"254697" 1344.97253691129 0.308027528852339 0.8171745284765
"254698" 1391.49384810955 0.323971511992369 0.775100211232
"254699" 1419.21375606475 0.338998070345507 0.7216556187835
"254700" 1433.38006615095 0.354117097991789 0.656766093986499
"254701" 1438.49252399704 0.370200500086807 0.580124730451499
"254702" 1437.0522645155 0.387363489328203 0.493354240256499
"254703" 1431.00910054818 0.405153678939674 0.400510642992999
"254704" 1421.76128888882 0.42240401117123 0.308843051527999
"254705" 1410.23374361841 0.437791156456049 0.226163875073499
"254706" 1397.47460049631 0.450357481312547 0.158050924685499
"254707" 1384.0453869833 0.45988401328436 0.105970462597998
"254708" 1370.44798291034 0.46650353966112 0.0693094879944985
"254709" 1356.80612459288 0.470895649860853 0.0445276080269988
"254710" 1343.32055231804 0.47373052958331 0.0280185514019985
"254711" 1329.96096336827 0.475412029650172 0.0176458275549978
"254712" 1316.75573419941 0.476380980327963 0.0110215815754986
"254713" 1303.65627727887 0.476874398810121 0.00687053074849875
"254714" 1290.68894327346 0.477039137656917 0.00440101058949893
"254715" 1277.82118637274 0.477043449666725 0.00269675828299865
"254716" 1265.07172380224 0.476898677082849 0.00170110430549886
"254717" 1252.41061235882 0.476668644269412 0.00106364825549843
"254718" 1239.8285396142 0.476369538774577 0.000697848069998175
"254719" 1227.31593128886 0.476030382169178 0.000442939771998385
"254720" 1214.89642565971 0.475653302165252 0.000289973989498815
"254721" 1202.5406351284 0.47524545193268 0.000192988790498561
"254722" 1190.2653778403 0.474811275159235 0.000128995189498271
"254723" 1178.04332930992 0.474351577242812 9.6997313498548e-05
"254724" 1165.90967756257 0.473866498329812 8.9997711498202e-05
"254725" 1153.84452002935 0.473361616054832 7.69984154990189e-05
"254726" 1141.83956622865 0.472837024648791 5.89990839983123e-05
"254727" 1129.92061933878 0.472287826497947 5.69991614983723e-05
"254728" 1118.0800234572 0.471716029105032 6.19990104983037e-05
"254729" 1106.28711061412 0.471125385283123 5.69991614981502e-05
"254730" 1094.58135692232 0.470512296882288 5.39992494982267e-05
"254731" 1082.93915319638 0.469877585615577 5.09993244984797e-05
"254732" 1071.38816117257 0.469217000660066 6.59988824979196e-05
"254733" 1059.88104854764 0.468540048132379 5.09993294987021e-05
"254734" 1048.4591573496 0.467838023028259 5.09993324983027e-05
"254735" 1037.10721428197 0.467113386015585 5.19993084978632e-05
"254736" 1025.83172207762 0.466366618480233 4.79994064984668e-05
"254737" 1014.63238905654 0.465594825347506 5.69991674979065e-05
"254738" 1003.48577563741 0.464805350281923 3.99995859986513e-05
"254739" 992.439001039885 0.463985813434927 5.8999110997382e-05
"254740" 981.45873904675 0.463146327133945 5.89991074982921e-05
"254741" 970.54195389904 0.462284673633223 5.39992459986927e-05
"254742" 959.694150977627 0.461400843889584 3.99995884982074e-05
"254743" 948.936689270407 0.46049072753997 4.09995664985008e-05
"254744" 938.255679421703 0.459555504803402 4.89993829981827e-05
"254745" 927.651181600438 0.458598116903899 4.69994309982846e-05
"254746" 917.106062009057 0.45761632955003 4.89993844982051e-05
"254747" 906.653405938688 0.45661001189389 5.19993064979074e-05
"254748" 896.273207486116 0.455578809208035 5.99990719981625e-05
"254749" 885.94604898681 0.454525060414372 5.69991594984165e-05
"254750" 875.698944470553 0.453448777511596 4.59994489985238e-05
"254751" 865.537608646586 0.452347014467805 3.99995844981849e-05
"254752" 855.455223040179 0.451218655428067 4.49994769977646e-05
"254753" 845.429980931362 0.450067439162975 3.99995849986734e-05
"254754" 835.493721610383 0.448890307125429 4.5999451498524e-05
"254755" 825.62196331087 0.447689847729356 4.19995449982835e-05
"254756" 815.83557799323 0.446463269824892 4.59994504984351e-05
"254757" 806.123059211148 0.44521296937444 4.39995014984707e-05
"254758" 796.491172170569 0.443938046722999 4.09995649984785e-05
"254759" 786.938992632139 0.442637104959878 4.49994719984304e-05
"254760" 777.460575863491 0.441309752554048 5.79991299980431e-05
"254761" 768.054549351793 0.439958890408892 6.39989429978005e-05
"254762" 758.721060443837 0.43858580439755 5.59991939985682e-05
"254763" 749.469369400714 0.437186928060992 5.19993029983734e-05
"254764" 740.280469781703 0.435763835754318 4.59994489989679e-05
"254765" 731.182309683894 0.434314349799805 5.09993264992126e-05
"254766" 722.15413291919 0.432840586438258 5.29992769983112e-05
"254767" 713.20368588984 0.431343307946567 5.09993299985245e-05
"254768" 704.334404197872 0.42982002806331 5.59991944980576e-05
"254769" 695.529706775867 0.428274065975737 4.99993599980542e-05
"254770" 686.807171407144 0.42670207178484 5.49992249981868e-05
"254771" 678.162191942186 0.425106730617253 5.39992514980714e-05
"254772" 669.590055783034 0.423487462051445 4.99993579980984e-05
"254773" 661.092701657086 0.421843719681478 4.89993834984492e-05
"254774" 652.669481546213 0.420175761377034 4.99993589982983e-05
"254775" 644.324147359844 0.418484339262883 4.99993564982981e-05
"254776" 636.057889827987 0.416769434768159 4.79994069987333e-05
"254777" 627.865903464922 0.415030110838018 5.19993049983292e-05
"254778" 619.743939214223 0.413268381083249 4.7999404498511e-05
"254779" 611.70797973193 0.411481980426075 5.59991974976581e-05
"254780" 603.735852832343 0.409674063514817 5.59991969982798e-05
"254781" 595.856712229013 0.40784241512024 5.89991104980037e-05
"254782" 588.034735146342 0.405988026816395 6.49989224975611e-05
"254783" 580.288027321026 0.404112200370409 6.49989204984935e-05
"254784" 572.607320414044 0.402216590192948 4.79994039989107e-05
"254785" 565.011075183335 0.400296458541271 4.89993829981827e-05
"254786" 557.469625869934 0.398356488576364 3.99995859984292e-05
"254787" 550.019889759497 0.396394112769993 3.59996569994081e-05
"254788" 542.649057234889 0.394408848789379 4.39994844986247e-05
"254789" 535.366110883564 0.392402823486132 5.09993274978582e-05
"254790" 528.13297012543 0.390378327657045 4.19995444987942e-05
"254791" 520.996463309859 0.388330516572245 5.69991664981506e-05
"254792" 513.922956434424 0.386264306285914 6.19990094983258e-05
"254793" 506.913961235489 0.384178227073995 6.79988129984599e-05
"254794" 499.966453444662 0.382076203999362 4.99993584982539e-05
"254795" 493.101319353664 0.379952615056185 5.09993264987685e-05
"254796" 486.294244372406 0.377811556186146 4.29995194989319e-05
"254797" 479.577784294363 0.375650506648911 4.79994059982003e-05
"254798" 472.927826471855 0.373472980473744 4.39994974988922e-05
"254799" 466.371833890837 0.371274614730856 6.49989164975828e-05
"254800" 459.875991565623 0.369060031201674 7.9998363497813e-05
"254801" 453.437253694518 0.366830797872312 7.89983964981644e-05
"254802" 447.060933178775 0.36458670462181 6.59988694989844e-05
"254803" 440.752897822821 0.362326145249212 5.49992069992511e-05
"254804" 434.539713825373 0.36004725537497 6.89987704973749e-05
"254805" 428.374546219245 0.357754912801962 7.19986559984953e-05
"254806" 422.288948828745 0.355448240995197 7.09986939984031e-05
"254807" 416.256531199912 0.353128018999087 6.39989474978675e-05
"254808" 410.307029584507 0.350792839404495 6.49989144988483e-05
"254809" 404.437480647423 0.348443926095255 7.59985159979326e-05
"254810" 398.608036445512 0.346084190476826 6.49989059988698e-05
"254811" 392.849944704728 0.343711733555531 5.89990939989793e-05
"254812" 387.153522697348 0.341326785587382 5.89990884991565e-05
"254813" 381.540772152771 0.338929067547164 6.89987679980408e-05
"254814" 375.974941472655 0.336522850208508 5.89990914989791e-05
"254815" 370.491150965586 0.334104939509484 5.59991909985236e-05
"254816" 365.054147658934 0.331678358523441 4.59994539985242e-05
"254817" 359.703744933435 0.329240364386054 5.69991504981715e-05
"254818" 354.426457679092 0.32679317601445 6.69988479978789e-05
"254819" 349.213019417544 0.324338038918903 7.39985924981257e-05
"254820" 344.036753045677 0.321876194247054 6.69988374987218e-05
"254821" 338.929182159959 0.319406882962016 6.19990069983256e-05
"254822" 333.894392217493 0.316929883978925 6.69988409982558e-05
"254823" 328.914730245999 0.314446182287036 7.49985484982396e-05
"254824" 324.003501416106 0.311956944297954 7.69984589985562e-05
"254825" 319.158939609816 0.309462081345409 8.39981804984236e-05
"254826" 314.344032653821 0.306964238070918 6.99987364984889e-05
"254827" 309.618460992479 0.30446025298152 7.19986639985404e-05
"254828" 304.942952531172 0.301953071632754 7.39985979978375e-05
"254829" 300.36534860397 0.29944053362196 9.89974949978656e-05
"254830" 295.809319574596 0.296927305054898 0.000102997288498163
"254831" 291.291297424312 0.294412324353883 9.69975869989925e-05
"254832" 286.838445322623 0.291896206067402 8.39981904988685e-05
"254833" 282.47561209056 0.289376986519697 9.59976209985447e-05
"254834" 278.150157418285 0.286857287640119 0.000105997114997702
"254835" 273.866100835654 0.284338848574548 9.19978349983586e-05
"254836" 269.638701916771 0.281820446181662 8.39981869984463e-05
"254837" 265.471043978539 0.279302489229722 8.19982709980849e-05
"254838" 261.367839620071 0.276785564963681 8.89979664985274e-05
"254839" 257.338296354719 0.274270211871605 9.99974319983998e-05
"254840" 253.352657120179 0.271756707846122 0.000116996470997832
"254841" 249.412516313581 0.269246852477262 0.000121996161998261
"254842" 245.514104150346 0.266740875945416 0.000111996769998512
"254843" 241.658587835979 0.264239189211547 0.000101997322998759
"254844" 237.8683215732 0.261740484620668 0.00010099738749858
"254845" 234.138156234863 0.259246950567415 0.000104997175998212
"254846" 230.467401510337 0.256758435719963 0.000111996770498779
"254847" 226.844083197569 0.254275661989303 0.000109996890498287
"254848" 223.256061903639 0.251798809467939 0.000106997062998326
"254849" 219.724307676416 0.249328935675013 0.000104997165498277
"254850" 216.243654295593 0.246865464978417 0.000107997009998195
"254851" 212.805786523621 0.24441010631404 0.000106997059998948
"254852" 209.428867527924 0.241961972585641 0.000108996931998728
"254853" 206.096341881334 0.239522330918665 0.000107996980498681
"254854" 202.812794044024 0.237091227223275 0.000117996393998454
"254855" 199.568590038822 0.234669107750839 0.000126995827498644
"254856" 196.368623861752 0.232256905560167 0.000120996220498437
"254857" 193.235775422984 0.229853872608894 0.000141994822997926
"254858" 190.14753954896 0.227461506387716 0.000162993199997907
"254859" 187.07422665908 0.22507994085675 0.000153993941498731
"254860" 184.049839717179 0.222709407047718 0.000154993842998552
"254861" 181.099334018151 0.220349439955868 0.000180991589498136
"254862" 178.170226881273 0.218001972084448 0.00017499214649852
"254863" 175.294796128591 0.215666225128369 0.000189990739498214
"254864" 172.443333897408 0.213343089164664 0.000177991878998696
"254865" 169.686200667305 0.211032047872498 0.000218987686998351
"254866" 166.945846323017 0.208734201847299 0.000237985509998095
"254867" 164.259408525155 0.206449501861111 0.000276980383498548
"254868" 161.607989634753 0.204178933997033 0.000309975382498218
"254869" 159.000268914078 0.201922362018647 0.000343969656498522
"254870" 156.43669011294 0.1996799612721 0.000385961804998058
"254871" 153.900200196136 0.197451783235718 0.000401958633998278
"254872" 151.382395649784 0.195238708288353 0.000423953944998279
"254873" 148.944639606836 0.193040532828345 0.000480940694497445
"254874" 146.503491285571 0.190857179975789 0.000487938817998246
"254875" 144.087910658705 0.188689123724826 0.000483939756999008
"254876" 141.772336419549 0.186537296839188 0.000549922246998236
"254877" 139.444083825564 0.184400435170526 0.000566917317498472
"254878" 137.211326415853 0.182280931137734 0.000631897280998439
"254879" 135.026049258316 0.18017867565755 0.000727863543498297
"254880" 132.866179173257 0.178092611520091 0.000814828968998538
"254881" 130.71815972412 0.176022988041548 0.000875802178498475
"254882" 128.620043435644 0.173970245479219 0.000954764606498237
"254883" 126.570571123046 0.171934941122559 0.00105571140299821
"254884" 124.600142461081 0.169919371219314 0.00121861584399785
"254885" 122.731092290167 0.167923722994371 0.00145545095699851
"254886" 120.971735686196 0.165950702198723 0.00182014083499826
"254887" 119.199880257495 0.163994288331539 0.00212083045299793
"254888" 117.483025462093 0.162058455298667 0.00247840048549852
"254889" 115.968816593862 0.160147063415123 0.00300364974899792
"254890" 114.568687404115 0.158264287418628 0.00372138208899775
"254891" 113.316241200116 0.156407130094428 0.00456853848949867
"254892" 112.412922927183 0.154586399294104 0.00577824219949863
"254893" 111.719063871733 0.152801622718331 0.00729402575449856
"254894" 111.488796635478 0.151069404650007 0.00940374231649876
"254895" 111.871306076174 0.149403084788134 0.0123597029584989
"254896" 112.850813097662 0.147802312187847 0.0160468743984984
"254897" 114.763837480231 0.146299792863329 0.021008822891998
"254898" 118.303902813463 0.144952570826369 0.0281455168184984
"254899" 123.906083446849 0.143811463003719 0.0381655919114982
"254900" 132.441506148258 0.142957211408074 0.0521436743529975
"254901" 144.781492822886 0.142498532559042 0.0713183676484982
"254902" 162.542083263017 0.142598399358059 0.0976756067004987
"254903" 188.987259953499 0.143582064555262 0.135022998358999
"254904" 226.386285399783 0.14575444173354 0.185610608552999
"254905" 279.182743942418 0.14968856728049 0.253785025048999
"254906" 351.539353282989 0.156012574267017 0.341577206831499
"254907" 446.624893279656 0.165392692670167 0.4475857304715
"254908" 565.796426716983 0.178376359463763 0.565362783712999
"254909" 704.97459209508 0.195039418685239 0.68242593965
"254910" 852.444749370808 0.214278655919779 0.7816889415855
"254911" 994.821692776205 0.234410831899019 0.8528126053195
"254912" 1119.67650742205 0.253483650972718 0.8942333777765
"254913" 1218.40956462339 0.269863376011954 0.9122405652495
"254914" 1291.19555071108 0.282952865598748 0.915537060572
"254915" 1341.92993577025 0.292957178631136 0.91116664638
"254916" 1375.40163860813 0.300473733338062 0.903188483048
"254917" 1395.97432992611 0.306131901975641 0.893618505409
"254918" 1409.05404979993 0.310641678171766 0.8830180563825
"254919" 1416.62764305175 0.314398853087729 0.871586014929
"254920" 1421.78051412168 0.3178128709073 0.8590732758855
"254921" 1425.01128719518 0.321148737644462 0.8450899059125
"254922" 1427.10358600467 0.324597305172782 0.8293739908455
"254923" 1428.21710699257 0.328219454205095 0.8119908180025
"254924" 1429.48087066716 0.332096323518119 0.7927595351795
"254925" 1430.4334102888 0.336298471339897 0.77148519313
"254926" 1431.17487289548 0.340744088018382 0.7486885530135
"254927" 1431.61942626227 0.345512767003693 0.7239943552065
"254928" 1431.7708459215 0.350385587286819 0.698611247033
"254929" 1431.40707882023 0.355175707894655 0.673527333591
"254930" 1430.23018985223 0.359869679022844 0.648843267661
"254931" 1428.2615985291 0.3642976033632 0.625486746799
"254932" 1425.90997898898 0.368426703982432 0.6036224996585
"254933" 1422.65685889799 0.372044748703065 0.5843927598
"254934" 1418.60614408487 0.375203508672952 0.5675518816515
"254935" 1413.94028152973 0.378027440396322 0.552437699056
"254936" 1408.7689034583 0.380431408729234 0.5394871680145
"254937" 1403.04472591334 0.38267196221144 0.5273554303265
"254938" 1396.91538192087 0.384713318605963 0.516222918035499
"254939" 1390.33389650932 0.386803764960372 0.5047436286645
"254940" 1383.28199549946 0.389090299784846 0.4921064567615
"254941" 1375.80338575982 0.391831771472196 0.4769002759925
"254942" 1367.65538499336 0.39536126587151 0.457304524028999
"254943" 1358.88506910435 0.399991318701782 0.431581754845999
"254944" 1349.29984017246 0.405970957934845 0.398346848617499
"254945" 1338.73551651652 0.4136145413457 0.355847675469499
"254946" 1327.19802381589 0.422696650196698 0.305281457369499
"254947" 1314.71005547985 0.432585224585774 0.250071050509999
"254948" 1301.46573093252 0.442564105546811 0.194124689788499
"254949" 1287.84220235775 0.451518264994469 0.143562586758998
"254950" 1273.98022164927 0.459050693046704 0.100583079321999
"254951" 1260.28104528475 0.464568172061072 0.0684762433434983
"254952" 1246.75516680045 0.468511512298945 0.0448537514854986
"254953" 1233.4957914223 0.471026859153214 0.0289401122144982
"254954" 1220.51258337416 0.472551162650069 0.0183507570954983
"254955" 1207.74532399434 0.473379153967615 0.0114753702674982
"254956" 1195.17570338198 0.473707460081032 0.00723909546099855
"254957" 1182.74299187143 0.473743101906299 0.0045040394119984
"254958" 1170.45862615933 0.473553330795182 0.00289792191499794
"254959" 1158.25785931148 0.473259926807823 0.0017515244254992
"254960" 1146.17268787557 0.472869523636215 0.00102749958599868
"254961" 1134.18116493323 0.472394057890423 0.000658799293498435
"254962" 1122.29178556531 0.471875190042105 0.000410925171498211
"254963" 1110.46773247031 0.471314516849985 0.000278968199497909
"254964" 1098.70092679679 0.470727382805385 0.000173988318999063
"254965" 1087.02853466087 0.470110663256055 0.000110995611998344
"254966" 1075.42525901069 0.469467659356411 7.39982214985613e-05
"254967" 1063.90716486313 0.468798533038881 5.89989754983256e-05
"254968" 1052.46206045221 0.468101549178683 7.39984644980707e-05
"254969" 1041.08238007625 0.467387357089733 6.09990089985857e-05
"254970" 1029.76974331323 0.466650633494061 4.79993979989324e-05
"254971" 1018.54478438977 0.465888867289104 4.69994219985947e-05
"254972" 1007.3951538979 0.465104600890905 4.29995199986433e-05
"254973" 996.31262390049 0.464295646439306 4.79994059984223e-05
"254974" 985.306128606606 0.463463668684922 5.29992729982887e-05
"254975" 974.364957971517 0.46261079159032 4.29995169984876e-05
"254976" 963.503012685037 0.461734144947733 3.59996609992086e-05
"254977" 952.715388349353 0.460831408030927 4.29995239979997e-05
"254978" 942.014054787604 0.459903500537205 5.59991944978355e-05
"254979" 931.350827971698 0.458958843279081 3.19997349988999e-05
"254980" 920.794488306644 0.457984471012996 3.89996059985132e-05
"254981" 910.29903186312 0.456987332053441 3.89996074987575e-05
"254982" 899.879300535044 0.455967058126856 3.39996969991319e-05
"254983" 889.539606938439 0.454921824302644 3.09997494987169e-05
"254984" 879.273633118566 0.453850185706927 4.09995664980567e-05
"254985" 869.090669336248 0.452755225471284 4.59994544984577e-05
"254986" 858.978699010145 0.451636738220195 4.49994769986528e-05
"254987" 848.940983618753 0.450493323617298 4.59994529984353e-05
"254988" 838.992305704794 0.449321849352098 6.49989109979821e-05
"254989" 829.08809002836 0.448132711773618 4.4999479498431e-05
"254990" 819.26875390473 0.446915881769086 4.29995264979999e-05
"254991" 809.529940085424 0.445674004131766 4.19995459987055e-05
"254992" 799.874566852452 0.444406756418324 4.59994534987018e-05
"254993" 790.282763921877 0.443115652206521 4.19995449985056e-05
"254994" 780.768412057455 0.441800162240542 3.7999625998153e-05
"254995" 771.368987033798 0.440454896566103 6.19990134973492e-05
"254996" 762.0056128042 0.439090623927863 5.2999274498533e-05
"254997" 752.717450351744 0.43770017335802 5.19993029983734e-05
"254998" 743.499688322757 0.436285650429303 4.69994289981068e-05
"254999" 734.372965597605 0.434846210922581 4.39994994984039e-05
"255000" 725.314530129317 0.433381305155144 4.49994754985195e-05
