# Supplementary material for: Down the Penrose stairs, or how selection for fewer recombination hotspots maintains their existence
Source: eLife. 2023 Oct 13;12:e83769. doi: 10.7554/eLife.83769 (PMC10703446; doi:10.7554/eLife.83769)
Supplement: Appendix 4—figure 1—source data 2. — This data was used to generate Appendix 4—figure 1. [file elife-83769-app4-fig1-data2.zip › sup_data_18.txt]

"n1" "W" "pi"
"1" 3671.351 0.30108207502444 0.6660465
"2" 3636.48061873745 0.302138634465624 0.6666395
"3" 3592.25328593524 0.303841943576011 0.6653715
"4" 3547.94494635498 0.305908245398648 0.662152
"5" 3505.37253779822 0.308309820208468 0.6567635
"6" 3442.82096213647 0.31225433883904 0.6464185
"7" 3386.29012565478 0.316300896097855 0.6342945
"8" 3269.94252183357 0.326638803632086 0.5982815
"9" 3175.40099175178 0.337072686171889 0.5578005
"10" 3066.93305052415 0.350881653305042 0.5009935
"11" 2943.16606499518 0.369478777993754 0.4203905
"12" 2799.96531801722 0.393937621855241 0.3105335
"13" 2678.65037585078 0.417499356596404 0.2015855
"14" 2626.47160896235 0.42908079282795 0.1468335
"15" 2591.53154339407 0.437017178266581 0.109122
"16" 2556.48754636228 0.445379966655869 0.0690885
"17" 2529.62337862229 0.451599654959523 0.039382
"18" 2510.95025738992 0.45589607302291 0.0188585
"19" 2500.36540384196 0.458376404842546 0.00697849999999989
"20" 2497.65208740155 0.459001172996039 0.003992
"21" 2496.66390004865 0.459211719766978 0.00299549999999993
"22" 2496.6467972559 0.459212321348913 0.00299549999999993
"23" 2495.65857972125 0.459423048884459 0.00199799999999994
"24" 2493.68207501712 0.459844454930979 0
"25" 2493.66493291064 0.459845050942308 0
"26" 2493.6477908472 0.459845614834835 0
"27" 2493.63064882598 0.45984621000349 0
"28" 2493.61350684742 0.459846788875879 0
"29" 2493.59636491109 0.459847383078711 0
"30" 2493.57922301758 0.45984795583723 0
"31" 2493.56208116591 0.4598485650197 0
"32" 2493.54493935668 0.459849152461573 0
"33" 2493.52779758987 0.459849739604563 0
"34" 2493.51065586522 0.459850336990374 0
"35" 2493.49351418373 0.459850896813374 0
"36" 2493.47637254415 0.459851503794823 0
"37" 2493.45923094704 0.459852089026639 0
"38" 2493.44208939243 0.459852674041429 0
"39" 2493.4249478806 0.459853247908846 0
"40" 2493.40780641129 0.459853831784237 0
"41" 2493.39066498409 0.459854431080872 0
"42" 2493.37352359902 0.459855030108347 0
"43" 2493.35638225649 0.459855612728586 0
"44" 2493.33924095681 0.459856184396451 0
"45" 2493.32209969873 0.459856802976455 0
"46" 2493.30495848351 0.459857373730013 0
"47" 2493.28781731104 0.459857949291176 0
"48" 2493.27067618048 0.459858556126036 0
"49" 2493.25353509324 0.459859109598913 0
"50" 2493.23639404794 0.459859715559412 0
"51" 2493.2192530446 0.459860320873774 0
"52" 2493.20211208392 0.45986089941441 0
"53" 2493.18497116591 0.459861477584602 0
"54" 2493.1678302903 0.459862065812257 0
"55" 2493.15068945754 0.459862637634274 0
"56" 2493.13354866637 0.459863256651042 0
"57" 2493.11640791847 0.459863811951476 0
"58" 2493.09926721234 0.459864424772627 0
"59" 2493.08212654867 0.459865010698934 0
"60" 2493.06498592776 0.459865585652694 0
"61" 2493.04784534934 0.459866170765772 0
"62" 2493.030704813 0.459866771176829 0
"63" 2493.01356431946 0.459867344702609 0
"64" 2492.99642386804 0.459867944147315 0
"65" 2492.97928345887 0.459868537971501 0
"66" 2492.96214309225 0.459869120823944 0
"67" 2492.94500276751 0.459869729533917 0
"68" 2492.92786248617 0.459870279769778 0
"69" 2492.91072224658 0.459870892977621 0
"70" 2492.89358205001 0.459871458149721 0
"71" 2492.87644189605 0.459872038710796 0
"72" 2492.85930178444 0.459872629287892 0
"73" 2492.84216171532 0.459873214194017 0
"74" 2492.82502168858 0.45987380398942 0
"75" 2492.80788170351 0.45987441971244 0
"76" 2492.79074176127 0.459874992569305 0
"77" 2492.77360186115 0.459875591558011 0
"78" 2492.75646200414 0.459876153164782 0
"79" 2492.73932218928 0.459876751126403 0
"80" 2492.72218241743 0.459877317068191 0
"81" 2492.70504268733 0.459877930077771 0
"82" 2492.68790299928 0.459878532033715 0
"83" 2492.67076335385 0.459879112377648 0
"84" 2492.6536237509 0.459879697620264 0
"85" 2492.63648419074 0.45988027191184 0
"86" 2492.61934467337 0.459880845680791 0
"87" 2492.60220519825 0.459881440086246 0
"88" 2492.58506576511 0.459882044598808 0
"89" 2492.56792637479 0.459882617041363 0
"90" 2492.55078702663 0.459883215318662 0
"91" 2492.53364772104 0.459883797314605 0
"92" 2492.51650845804 0.459884378950867 0
"93" 2492.49936923694 0.459884986522338 0
"94" 2492.40461955232 0.459703149576064 0.00099949999999982
"95" 2492.38749405112 0.459703748869659 0.00099949999999982
"96" 2492.37036859198 0.459704337085415 0.00099949999999982
"97" 2492.35324317519 0.459704940774716 0.00099949999999982
"98" 2492.4136942182 0.459887920789346 0
"99" 2492.39655525181 0.459888504580326 0
"100" 2492.37941632838 0.459889072009564 0
"101" 2492.36227744737 0.459889660135618 0
"102" 2492.34513860837 0.45989026364766 0
"103" 2492.32799981222 0.459890834989562 0
"104" 2492.31086105853 0.45989142178978 0
"105" 2492.29372234675 0.459892029132742 0
"106" 2492.27658367772 0.45989260442835 0
"107" 2492.25944505118 0.459893189881813 0
"108" 2492.24230646673 0.459893790660579 0
"109" 2492.22516792479 0.459894375158637 0
"110" 2492.2080294251 0.459894969733095 0
"111" 2492.19089096864 0.459895526869577 0
"112" 2492.17375255417 0.459896131169649 0
"113" 2492.15661418269 0.459896697950151 0
"114" 2492.13947585377 0.459897280239092 0
"115" 2492.12233756689 0.459897882998875 0
"116" 2492.10519932261 0.459898464414293 0
"117" 2492.08806112066 0.459899055762514 0
"118" 2492.07092296132 0.45989963631407 0
"119" 2492.05378484462 0.459900216311928 0
"120" 2492.03664677029 0.459900806334439 0
"121" 2492.01950873821 0.459901401234994 0
"122" 2492.00237074823 0.459902001023063 0
"123" 2491.98523280094 0.459902579171897 0
"124" 2491.96809489592 0.459903172685046 0
"125" 2491.95095703347 0.459903755320624 0
"126" 2491.93381921388 0.459904326884755 0
"127" 2491.91668143591 0.459904945364967 0
"128" 2491.89954370067 0.459905521385847 0
"129" 2491.88240600833 0.459906091482354 0
"130" 2491.86526835779 0.459906703438872 0
"131" 2491.84813074975 0.459907288559205 0
"132" 2491.83099318463 0.459907857441877 0
"133" 2491.81385566204 0.459908441586855 0
"134" 2491.79671818157 0.459909041197496 0
"135" 2491.77958074337 0.459909635026335 0
"136" 2491.76244334801 0.459910207339044 0
"137" 2491.74530599494 0.459910800375667 0
"138" 2491.7281686846 0.459911377012557 0
"139" 2491.7110314163 0.4599119796105 0
"140" 2491.6938941906 0.459912560692581 0
"141" 2492.81054724351 0.459699378981124 0.00099949999999982
"142" 2491.65962440372 0.459913732193423 0
"143" 2491.64248730576 0.459914306671569 0
"144" 2491.62535025005 0.459914901709964 0
"145" 2491.60821323672 0.459915491109259 0
"146" 2491.5910762658 0.459916079934811 0
"147" 2491.57393933757 0.459916657863001 0
"148" 2491.55680245122 0.459917266948363 0
"149" 2491.53966560799 0.459917828117398 0
"150" 2491.52252880681 0.459918431020465 0
"151" 2491.5053920485 0.459919001780475 0
"152" 2491.48825533267 0.459919587985377 0
"153" 2491.47111865904 0.459920184335176 0
"154" 2491.4539820282 0.459920759017677 0
"155" 2491.43684543945 0.459921359680916 0
"156" 2491.41970889294 0.459921954623169 0
"157" 2491.4025723887 0.45992254908327 0
"158" 2491.38543592714 0.459923127296697 0
"159" 2491.36829950786 0.459923720883397 0
"160" 2491.35116313143 0.459924292945493 0
"161" 2491.33402679717 0.459924890926182 0
"162" 2491.3168905055 0.459925472529106 0
"163" 2491.29975425631 0.459926058998506 0
"164" 2491.28261804931 0.459926655673798 0
"165" 2491.26548188523 0.459927225343375 0
"166" 2491.24834576379 0.459927805250601 0
"167" 2491.23120968431 0.459928411104874 0
"168" 2491.21407364722 0.459929000561416 0
"169" 2491.19693765268 0.45992958438997 0
"170" 2491.17980170068 0.459930167766374 0
"171" 2491.16266579139 0.459930745301198 0
"172" 2491.14552992412 0.459931348875064 0
"173" 2491.12839409986 0.459931915052096 0
"174" 2491.1112583175 0.459932522917478 0
"175" 2491.09412257763 0.459933109261301 0
"176" 2491.07698688065 0.459933679359826 0
"177" 2491.05985122603 0.45993427007715 0
"178" 2491.04271561379 0.459934860382853 0
"179" 2491.02558004406 0.45993544494857 0
"180" 2491.00844451715 0.459936018385149 0
"181" 2490.99130903223 0.459936623208413 0
"182" 2490.9741735896 0.459937216922686 0
"183" 2490.95703818994 0.459937783929499 0
"184" 2490.93990283301 0.459938360917084 0
"185" 2490.92276751812 0.459938963861043 0
"186" 2490.90563224543 0.459939561044731 0
"187" 2490.88849701534 0.459940142035121 0
"188" 2490.87136182762 0.459940733017272 0
"189" 2490.85422668295 0.459941297271215 0
"190" 2490.83709158025 0.459941903161057 0
"191" 2490.81995652062 0.459942466522292 0
"192" 2490.80282150271 0.459943082123286 0
"193" 2490.78568652734 0.459943665669389 0
"194" 2490.76855159496 0.459944232809747 0
"195" 2490.75141670502 0.45994482074936 0
"196" 2490.73428185724 0.459945418741179 0
"197" 2490.71714705152 0.459946021497075 0
"198" 2490.70001228896 0.459946581612888 0
"199" 2490.68287756833 0.459947188823434 0
"200" 2490.66574289047 0.459947763949127 0
"201" 2490.64860825527 0.45994834381879 0
"202" 2490.63147366203 0.459948949632101 0
"203" 2490.61433911174 0.459949518033192 0
"204" 2490.59720460344 0.459950122962985 0
"205" 2490.58007013826 0.459950685243853 0
"206" 2490.56293571495 0.459951294597659 0
"207" 2490.5458013345 0.459951866437793 0
"208" 2490.52866699692 0.459952438101159 0
"209" 2490.51153270139 0.459953040576752 0
"210" 2490.4943984482 0.459953632301663 0
"211" 2490.47726423806 0.459954197128445 0
"212" 2490.46013006986 0.459954803718984 0
"213" 2490.44299594446 0.459955378206226 0
"214" 2490.42586186117 0.459955978564776 0
"215" 2490.4087278207 0.459956552189102 0
"216" 2490.39159382236 0.459957151775836 0
"217" 2490.37445986672 0.45995772970183 0
"218" 2490.35732595366 0.459958312370805 0
"219" 2490.34019208291 0.45995890525396 0
"220" 2490.32305825504 0.459959476679668 0
"221" 2490.3059244688 0.459960095062295 0
"222" 2490.28879072533 0.459960670718431 0
"223" 2490.27165702449 0.459961251230276 0
"224" 2490.2545233663 0.459961831218499 0
"225" 2490.23738975077 0.459962410816198 0
"226" 2490.22025617764 0.459963000616466 0
"227" 2490.20312264691 0.459963589884044 0
"228" 2490.18598915846 0.459964184036897 0
"229" 2490.73039616388 0.45976481067619 0.00099949999999982
"230" 2491.25769163545 0.459565573527492 0.00199799999999994
"231" 2490.13460332299 0.459965945803962 0
"232" 2490.11747000447 0.459966527504826 0
"233" 2490.10033672829 0.45996711941806 0
"234" 2490.08320349447 0.459967710839183 0
"235" 2490.06607030342 0.459968285795955 0
"236" 2490.04893715475 0.459968876363696 0
"237" 2490.03180404819 0.45996947693046 0
"238" 2490.01467098444 0.459970050612922 0
"239" 2489.99753796339 0.459970629231937 0
"240" 2489.98040498503 0.459971207388852 0
"241" 2489.96327204884 0.459971806106704 0
"242" 2489.94613915481 0.459972404587207 0
"243" 2489.92900630365 0.459972976030646 0
"244" 2489.91187349525 0.459973552430845 0
"245" 2489.89474072891 0.459974154587196 0
"246" 2489.87760800535 0.459974729981904 0
"247" 2489.86047532388 0.459975331315749 0
"248" 2489.84334268548 0.459975895336143 0
"249" 2489.82621008879 0.459976511543161 0
"250" 2489.80907753491 0.459977085242636 0
"251" 2489.79194502359 0.459977668909683 0
"252" 2489.77481255512 0.459978241614022 0
"253" 2489.75768012895 0.459978834878289 0
"254" 2489.74054774481 0.45997943837531 0
"255" 2489.7234154037 0.459980004448403 0
"256" 2489.70628310465 0.459980607133151 0
"257" 2489.68915084863 0.459981172312552 0
"258" 2489.67201863471 0.459981773889676 0
"259" 2489.65488646274 0.459982380494453 0
"260" 2489.63775433399 0.459982938909739 0
"261" 2489.62062224778 0.459983523415833 0
"262" 2489.60349020371 0.459984123317667 0
"263" 2489.58635820219 0.459984706848353 0
"264" 2489.56922624256 0.459985316356713 0
"265" 2489.55209432634 0.459985867340142 0
"266" 2489.53496245244 0.459986460128269 0
"267" 2489.51783062087 0.459987052586037 0
"268" 2489.50069883165 0.459987644439567 0
"269" 2489.48356708492 0.459988230514764 0
"270" 2489.46643538028 0.459988832107754 0
"271" 2489.4493037183 0.459989412013474 0
"272" 2489.4321720994 0.459989975640847 0
"273" 2489.4150405225 0.459990581112641 0
"274" 2489.39790898842 0.459991154367433 0
"275" 2489.38077749622 0.459991764230722 0
"276" 2489.36364604702 0.459992331357499 0
"277" 2489.34651464054 0.459992908654254 0
"278" 2489.32938327695 0.459993480173675 0
"279" 2489.31225195555 0.459994077719314 0
"280" 2489.29512067664 0.459994664160806 0
"281" 2489.27798943982 0.459995265894983 0
"282" 2489.2608582455 0.459995851534432 0
"283" 2489.24372709385 0.459996431335104 0
"284" 2489.07910523031 0.45981639338578 0.00099949999999982
"285" 2489.06198782449 0.459816996495249 0.00099949999999982
"286" 2489.04487046066 0.459817567513944 0.00099949999999982
"287" 2489.17521834034 0.459998767005842 0
"288" 2489.15808740103 0.459999365708854 0
"289" 2489.14095650445 0.459999942798549 0
"290" 2489.12382565006 0.460000540649408 0
"291" 2489.10669483816 0.460001127365028 0
"292" 2489.08956406875 0.460001713649568 0
"293" 2489.07243334227 0.460002283667314 0
"294" 2489.05530265802 0.460002879649314 0
"295" 2489.03817201658 0.460003454161201 0
"296" 2489.02104141713 0.46000405965721 0
"297" 2489.00391085995 0.460004654405399 0
"298" 2488.98678034562 0.460005227368149 0
"299" 2488.96964987401 0.460005805195136 0
"300" 2488.95251944457 0.460006403730451 0
"301" 2488.93538905814 0.460006970226291 0
"302" 2488.91825871406 0.460007562481457 0
"303" 2488.9011284126 0.460008143826974 0
"304" 2488.88399815336 0.460008740727969 0
"305" 2488.8668679369 0.460009315905632 0
"306" 2488.84973776214 0.460009932788438 0
"307" 2488.8326076302 0.460010507021002 0
"308" 2488.81547754121 0.460011075568306 0
"309" 2488.79834749437 0.460011675362916 0
"310" 2488.78121748996 0.460012264115676 0
"311" 2488.76408752814 0.460012847101332 0
"312" 2488.74695760877 0.460013434970498 0
"313" 2488.72982773187 0.460014022368032 0
"314" 2488.71269789773 0.4600145987342 0
"315" 2488.69556810608 0.460015185278665 0
"316" 2488.67843835652 0.460015787164739 0
"317" 2488.66130865003 0.46001635152435 0
"318" 2488.64417898565 0.460016952486223 0
"319" 2488.62704936382 0.460017537274857 0
"320" 2488.60991978467 0.460018116286518 0
"321" 2488.59279024781 0.460018710618063 0
"322" 2488.57566075326 0.460019304437359 0
"323" 2488.55853130129 0.460019887306773 0
"324" 2488.54140189192 0.460020469734454 0
"325" 2488.5242725253 0.460021046487337 0
"326" 2488.50714320089 0.460021643865653 0
"327" 2488.4900139194 0.460022214440596 0
"328" 2488.47288468041 0.460022800345813 0
"329" 2488.45575548353 0.460023401601897 0
"330" 2488.43862632961 0.460023970699682 0
"331" 2488.42149721823 0.460024555239681 0
"332" 2488.4043681494 0.460025139266971 0
"333" 2488.38723912301 0.460025728422477 0
"334" 2488.37011013892 0.460026322002804 0
"335" 2488.35298119729 0.460026910121996 0
"336" 2488.33585229813 0.460027497636574 0
"337" 2488.31872344172 0.460028074222287 0
"338" 2488.30159462767 0.460028666159001 0
"339" 2488.28446585612 0.46002925227736 0
"340" 2488.26733712736 0.460029827579779 0
"341" 2488.250208441 0.460030418191246 0
"342" 2488.23307979745 0.460030992458232 0
"343" 2488.21595119617 0.460031587521516 0
"344" 2488.19882263773 0.460032160874743 0
"345" 2488.18169412132 0.460032765480395 0
"346" 2488.16456564679 0.460033374969153 0
"347" 2488.14743721529 0.460033941672699 0
"348" 2488.13030882612 0.460034534426213 0
"349" 2488.11318047971 0.460035110856003 0
"350" 2488.09605217594 0.460035692067163 0
"351" 2488.07892391496 0.460036267563016 0
"352" 2488.06179569608 0.460036869056958 0
"353" 2488.04466751987 0.460037449004473 0
"354" 2488.02753938621 0.460038033692659 0
"355" 2488.01041129454 0.460038639094786 0
"356" 2487.99328324615 0.460039196470349 0
"357" 2487.97615524005 0.460039790452691 0
"358" 2487.95902727628 0.460040383850674 0
"359" 2487.94189935496 0.460040971655677 0
"360" 2487.92477147627 0.460041553724643 0
"361" 2487.90764364034 0.460042129927047 0
"362" 2487.89051584678 0.46004272160943 0
"363" 2487.87338809518 0.460043328660589 0
"364" 2487.85626038679 0.46004388785029 0
"365" 2487.83913272067 0.460044483390169 0
"366" 2487.82200509724 0.460045062820447 0
"367" 2487.80487751623 0.460045652081896 0
"368" 2487.7877499778 0.460046235719615 0
"369" 2487.77062248195 0.460046819018267 0
"370" 2487.75349502801 0.460047428291966 0
"371" 2487.73636761709 0.460047994755162 0
"372" 2487.71924024866 0.460048581920827 0
"373" 2487.70211292272 0.460049168594096 0
"374" 2487.68498563874 0.460049775928254 0
"375" 2487.66785839797 0.460050335352564 0
"376" 2487.6507311996 0.460050926096756 0
"377" 2487.63360404349 0.460051521529414 0
"378" 2487.61647693007 0.460052100660974 0
"379" 2487.59934985895 0.460052695271908 0
"380" 2487.5822228311 0.460053252347192 0
"381" 2487.56509584556 0.460053846054592 0
"382" 2487.54796890221 0.460054444532927 0
"383" 2487.5308420019 0.460055010819914 0
"384" 2487.51371514366 0.460055613749174 0
"385" 2487.49658832764 0.460056210739454 0
"386" 2487.47946155483 0.460056770510531 0
"387" 2487.46233482386 0.460057382650646 0
"388" 2487.44520813583 0.460057952003102 0
"389" 2487.42808148994 0.46005855258227 0
"390" 2487.41095488661 0.460059136880525 0
"391" 2487.39382832613 0.460059710222732 0
"392" 2487.3767018081 0.460060298971935 0
"393" 2487.35957533225 0.46006089774367 0
"394" 2487.34244889887 0.460061485426937 0
"395" 2487.32532250839 0.460062057023625 0
"396" 2487.30819616082 0.460062627985618 0
"397" 2487.29106985507 0.46006324088116 0
"398" 2486.09892432014 0.459791557839202 0.00099949999999982
"399" 2487.25682081663 0.460064384711521 0
"400" 2487.23969463849 0.460064996169696 0
"401" 2487.22256850332 0.46006556500607 0
"402" 2487.2054424103 0.460066164965397 0
"403" 2486.6673396891 0.459892211189275 0.00099949999999982
"404" 2486.11213328458 0.459718427971533 0.00199799999999994
"405" 2487.15408014598 0.460067929493828 0
"406" 2487.13695422305 0.460068506546109 0
"407" 2487.11982834289 0.460069083054894 0
"408" 2487.10270250509 0.460069675092993 0
"409" 2487.08557671022 0.460070245579331 0
"410" 2487.06845095759 0.460070842016608 0
"411" 2487.05132524723 0.460071437981728 0
"412" 2487.03419958038 0.460071985922698 0
"413" 2487.01707395582 0.460072581025588 0
"414" 2486.99994837369 0.460073170201084 0
"415" 2486.98282283359 0.460073775097271 0
"416" 2486.96569733622 0.460074352906504 0
"417" 2486.94857188161 0.460074930233679 0
"418" 2486.9314464692 0.460075528278654 0
"419" 2486.91432109955 0.460076104875919 0
"420" 2486.89719577283 0.460076675616533 0
"421" 2486.88007048836 0.460077272287142 0
"422" 2486.86294524641 0.460077858124098 0
"423" 2486.84582004658 0.46007845915289 0
"424" 2486.82869488917 0.460079049196007 0
"425" 2486.81156977447 0.460079628375876 0
"426" 2486.79444470262 0.460080201699815 0
"427" 2486.7773196735 0.460080779885199 0
"428" 2486.76019468656 0.460081378717108 0
"429" 2486.74306974224 0.460081961281031 0
"430" 2486.72594484013 0.460082559178883 0
"431" 2486.7088199808 0.460083135527594 0
"432" 2486.69169516384 0.460083727209572 0
"433" 2486.67457038968 0.460084302817742 0
"434" 2486.65744565763 0.460084904231517 0
"435" 2486.64032096883 0.46008546295905 0
"436" 2486.62319632259 0.460086047471304 0
"437" 2486.60607171809 0.460086663538564 0
"438" 2486.58894715644 0.460087236747042 0
"439" 2486.57182263767 0.460087809462816 0
"440" 2486.55469816137 0.46008839758352 0
"441" 2486.537573727 0.460089006521737 0
"442" 2486.52044933539 0.460089583205294 0
"443" 2486.50332498684 0.460090148762475 0
"444" 2486.48620068068 0.460090740287025 0
"445" 2486.4690764169 0.460091331563732 0
"446" 2486.45195219566 0.460091917005147 0
"447" 2486.43482801712 0.46009249667217 0
"448" 2486.417703881 0.46009308652278 0
"449" 2486.4005797876 0.460093665206006 0
"450" 2486.38345573651 0.46009425952652 0
"451" 2486.3663317276 0.460094858473383 0
"452" 2486.34920776214 0.460095409597691 0
"453" 2486.33208383875 0.46009601292325 0
"454" 2486.31495995785 0.460096600104782 0
"455" 2486.29783611988 0.460097170939854 0
"456" 2486.28071232444 0.460097757126909 0
"457" 2486.26358857097 0.460098364049546 0
"458" 2486.24646486032 0.460098938781224 0
"459" 2486.22934119224 0.460099523573216 0
"460" 2487.41822652164 0.459884720441109 0.00099949999999982
"461" 2486.19509848969 0.460100692362616 0
"462" 2486.17797494946 0.46010127049818 0
"463" 2486.16085145101 0.460101885212403 0
"464" 2486.1437279956 0.460102451984186 0
"465" 2486.12660458281 0.460103034168794 0
"466" 2486.10948121211 0.460103636965987 0
"467" 2486.09235788406 0.460104218176248 0
"468" 2486.07523459882 0.460104793653851 0
"469" 2486.05811135626 0.460105374022364 0
"470" 2486.04098815625 0.460105959220298 0
"471" 2486.73396766217 0.459902689544259 0.00099949999999982
"472" 2486.00674660054 0.460107143625566 0
"473" 2485.98962352783 0.460107727540009 0
"474" 2485.97250049828 0.460108289767668 0
"475" 2485.95537751051 0.460108904221173 0
"476" 2485.93825456536 0.46010948681227 0
"477" 2485.92113166312 0.460110058277398 0
"478" 2485.90400880367 0.460110634470536 0
"479" 2485.8868859866 0.460111226136833 0
"480" 2485.86976321207 0.460111812060501 0
"481" 2485.85264048008 0.460112397623742 0
"482" 2485.83551779037 0.460112993185924 0
"483" 2485.81839514365 0.46011356181055 0
"484" 2485.80127253923 0.460114156632191 0
"485" 2485.78414997754 0.460114735006896 0
"486" 2485.76702745804 0.460115333993011 0
"487" 2485.74990498101 0.460115922230187 0
"488" 2485.73278254662 0.460116504480574 0
"489" 2485.71566015459 0.460117096871512 0
"490" 2485.69853780563 0.460117662478959 0
"491" 2485.68141549877 0.460118264619552 0
"492" 2485.66429323446 0.460118850344624 0
"493" 2485.64717101326 0.460119414587678 0
"494" 2485.63004883406 0.460120020603632 0
"495" 2485.61292669785 0.460120589254792 0
"496" 2485.59580460423 0.460121173143758 0
"497" 2485.57868255279 0.460121772484286 0
"498" 2485.56156054368 0.460122366204149 0
"499" 2485.54443857761 0.460122933059899 0
"500" 2485.52731665418 0.460123515285535 0
"501" 2485.51019477297 0.460124112880825 0
"502" 2485.4930729347 0.460124683592025 0
"503" 2485.47595113841 0.460125290773574 0
"504" 2485.4588293855 0.460125844679609 0
"505" 2485.44170767444 0.460126456360857 0
"506" 2485.4245860061 0.460127035816753 0
"507" 2486.41887371309 0.459916512172609 0.00099949999999982
"508" 2485.39034738163 0.460128188258363 0
"509" 2485.37322584118 0.46012878220069 0
"510" 2485.35610434293 0.460129380992273 0
"511" 2485.33898288773 0.4601299476613 0
"512" 2485.32186147461 0.460130550870802 0
"513" 2485.30474010441 0.460131121937718 0
"514" 2484.52008773436 0.459951693672093 0.00099949999999982
"515" 2484.50298010903 0.459952282690317 0.00099949999999982
"516" 2485.25338654047 0.460132886807475 0
"517" 2485.23626534009 0.460133477138621 0
"518" 2485.21914418271 0.460134045918221 0
"519" 2485.20202306735 0.460134651155481 0
"520" 2485.18490199501 0.460135219042195 0
"521" 2485.16778096556 0.460135791870044 0
"522" 2485.15065997858 0.460136379944026 0
"523" 2485.13353903397 0.460136972764533 0
"524" 2485.11641813199 0.460137554797999 0
"525" 2485.09929727268 0.460138136227354 0
"526" 2485.0821764559 0.46013872251591 0
"527" 2485.06505568166 0.460139308261107 0
"528" 2485.04793494955 0.46013990962796 0
"529" 2485.03081426002 0.460140494562311 0
"530" 2485.0136936132 0.460141073744638 0
"531" 2484.99657300911 0.460141652557142 0
"532" 2484.97945244776 0.460142230765601 0
"533" 2484.96233192889 0.46014281925574 0
"534" 2484.94521145222 0.460143417812204 0
"535" 2484.92809101848 0.460143989407434 0
"536" 2484.91097062724 0.460144576481495 0
"537" 2484.89385027826 0.460145173735017 0
"538" 2484.87672997236 0.460145738706522 0
"539" 2484.85960970873 0.460146335026549 0
"540" 2484.84248948794 0.460146909756511 0
"541" 2484.82536930903 0.46014752088987 0
"542" 2484.80824917285 0.460148099946029 0
"543" 2484.79112907953 0.460148673423402 0
"544" 2484.77400902868 0.460149262074485 0
"545" 2484.75688902032 0.460149850274014 0
"546" 2484.73976905459 0.460150432936431 0
"547" 2484.72264913136 0.460151020284148 0
"548" 2484.70552925079 0.460151601829597 0
"549" 2484.68840941275 0.460152188355922 0
"550" 2484.67128961684 0.460152790218104 0
"551" 2484.65416986403 0.460153354693754 0
"552" 2484.63705015393 0.460153934617434 0
"553" 2484.6199304864 0.460154519195923 0
"554" 2484.60281086105 0.460155119292979 0
"555" 2484.58569127885 0.460155682035185 0
"556" 2484.56857173899 0.46015627581785 0
"557" 2484.55145224148 0.460156869311605 0
"558" 2484.5343327866 0.460157451684388 0
"559" 2484.51721337396 0.460158049463386 0
"560" 2484.50009400454 0.460158609877646 0
"561" 2484.56584395753 0.459972375298733 0.00099949999999982
"562" 2484.61449671994 0.459786328158946 0.00199799999999994
"563" 2484.44875124081 0.460160358059085 0
"564" 2484.43163204152 0.460160953641905 0
"565" 2484.41451288481 0.460161538113605 0
"566" 2484.39739377056 0.460162127372685 0
"567" 2484.38027469863 0.460162721652059 0
"568" 2484.36315566975 0.460163288994413 0
"569" 2484.34603668307 0.460163887670378 0
"570" 2484.32891773876 0.460164480391939 0
"571" 2484.31179883752 0.460165046431321 0
"572" 2484.29467997867 0.460165638433495 0
"573" 2484.27756116222 0.460166229872681 0
"574" 2484.26044238861 0.460166805054942 0
"575" 2484.24332365755 0.460167390505661 0
"576" 2484.22620496893 0.460167980550466 0
"577" 2484.20908632276 0.46016857018365 0
"578" 2483.8784817796 0.459992179362404 0.00099949999999982
"579" 2483.86137693718 0.459992781522298 0.00099949999999982
"580" 2483.84427213681 0.459993372740104 0.00099949999999982
"581" 2484.140627783 0.46017091316947 0
"582" 2484.12350935034 0.460171468834889 0
"583" 2484.10639095992 0.460172066388873 0
"584" 2484.0892726119 0.460172658233158 0
"585" 2484.07215430656 0.460173238926821 0
"586" 2484.05503604391 0.460173819382999 0
"587" 2484.03791782398 0.460174399306752 0
"588" 2484.02079964607 0.460175004997639 0
"589" 2484.00368151131 0.460175568284995 0
"590" 2483.98656341846 0.46017617848391 0
"591" 2483.9694453685 0.460176751242605 0
"592" 2483.95232736132 0.46017732893007 0
"593" 2483.93520939663 0.460177916661702 0
"594" 2483.91809147419 0.460178514559479 0
"595" 2483.9009735944 0.460179096100465 0
"596" 2483.88385575772 0.460179661324231 0
"597" 2483.86673796386 0.460180236766144 0
"598" 2483.84962021257 0.460180822169791 0
"599" 2483.83250250385 0.460181407214367 0
"600" 2483.81538483702 0.460182018248672 0
"601" 2483.79826721251 0.460182612977099 0
"602" 2483.78114963145 0.460183165029274 0
"603" 2483.76403209287 0.460183753556785 0
"604" 2483.74691459692 0.460184336284024 0
"605" 2483.72979714307 0.460184939702331 0
"606" 2483.71267973243 0.460185500515948 0
"607" 2483.69556236391 0.460186103031906 0
"608" 2483.67844503835 0.460186673489021 0
"609" 2483.66132775576 0.46018724340405 0
"610" 2483.64421051532 0.460187844718168 0
"611" 2483.62709331746 0.460188429533595 0
"612" 2483.60997616192 0.460189024524519 0
"613" 2483.59285904857 0.460189624402966 0
"614" 2483.57574197824 0.460190192112645 0
"615" 2483.55862495041 0.460190780482258 0
"616" 2483.54150796522 0.460191363112697 0
"617" 2483.52439102282 0.460191940064816 0
"618" 2483.50727412322 0.460192516565643 0
"619" 2483.49015726574 0.460193118953439 0
"620" 2483.47304045096 0.460193699758693 0
"621" 2483.45592367859 0.460194290789742 0
"622" 2483.4388069488 0.460194876051338 0
"623" 2483.421690262 0.460195444988082 0
"624" 2483.40457361753 0.460196039780339 0
"625" 2483.38745701567 0.460196623637177 0
"626" 2483.37034045644 0.460197207083761 0
"627" 2483.35322393983 0.460197790048593 0
"628" 2483.33610746573 0.460198377971663 0
"629" 2483.31899103442 0.46019895472606 0
"630" 2483.30187464579 0.460199536215317 0
"631" 2483.28475829956 0.460200128092538 0
"632" 2483.26764199561 0.460200724562 0
"633" 2483.25052573464 0.460201294274893 0
"634" 2483.23340951583 0.460201895231335 0
"635" 2483.21629334004 0.460202464031497 0
"636" 2483.19917720712 0.460203037637974 0
"637" 2483.18206111668 0.460203626594211 0
"638" 2483.16494506858 0.460204220539375 0
"639" 2483.14782906327 0.460204798028472 0
"640" 2483.13071310047 0.460205385692497 0
"641" 2483.11359718019 0.4602059730064 0
"642" 2483.09648130272 0.460206549121888 0
"643" 2483.0793654678 0.46020713550333 0
"644" 2483.06224967517 0.460207731804437 0
"645" 2483.04513392511 0.4602083173748 0
"646" 2483.02801821819 0.460208881100803 0
"647" 2483.0109025533 0.460209486795173 0
"648" 2482.92889710203 0.460027259468016 0.00099949999999982
"649" 2482.91179513265 0.460027846384729 0.00099949999999982
"650" 2482.95956601466 0.46021123428878 0
"651" 2482.94245051992 0.460211832840366 0
"652" 2482.92533506838 0.460212394063198 0
"653" 2482.90821965952 0.4602129757597 0
"654" 2482.89110429293 0.460213572957797 0
"655" 2482.87398896902 0.460214153873709 0
"656" 2482.85687368782 0.460214734277569 0
"657" 2482.83975844933 0.460215314433294 0
"658" 2482.82264325316 0.460215909643592 0
"659" 2482.80552809945 0.460216499460596 0
"660" 2482.78841298836 0.460217083326847 0
"661" 2482.77129792017 0.460217656136834 0
"662" 2482.75418289475 0.460218234077772 0
"663" 2482.7370679117 0.460218827062258 0
"664" 2482.71995297076 0.460219430352036 0
"665" 2482.70283807236 0.460220017187511 0
"666" 2482.68572321692 0.460220588087797 0
"667" 2482.66860840418 0.460221168744901 0
"668" 2482.65149363387 0.460221759554178 0
"669" 2482.634378906 0.460222349984147 0
"670" 2482.61726422143 0.460222908303422 0
"671" 2482.60014957876 0.460223518977322 0
"672" 2482.58303497899 0.460224092254125 0
"673" 2482.56592042199 0.460224670275042 0
"674" 2482.5488059075 0.460225258418706 0
"675" 2482.53169143608 0.460225824923886 0
"676" 2482.51457700705 0.460226417583629 0
"677" 2482.49746262 0.460227025457934 0
"678" 2482.48034827606 0.460227590823206 0
"679" 2482.46323397496 0.460228166178928 0
"680" 2482.44611971588 0.460228772719951 0
"681" 2482.42900549953 0.460229352449181 0
"682" 2482.41189132605 0.460229926552372 0
"683" 2482.39477719519 0.460230510615345 0
"684" 2482.37766310695 0.460231094236569 0
"685" 2482.36054906121 0.460231682693257 0
"686" 2482.34343505854 0.460232249635199 0
"687" 2482.32632109824 0.460232842557093 0
"688" 2482.30920718035 0.460233434825101 0
"689" 2482.29209330513 0.460234016414525 0
"690" 2482.27497947248 0.460234602585005 0
"691" 2482.25786568239 0.460235188395917 0
"692" 2482.24075193489 0.46023577358282 0
"693" 2482.2236382297 0.460236369094031 0
"694" 2482.20652456753 0.460236937703398 0
"695" 2482.18941094771 0.46023753222091 0
"696" 2482.17229737079 0.460238105254914 0
"697" 2482.15518383637 0.460238693523223 0
"698" 2482.13807034461 0.460239276267624 0
"699" 2482.1209568951 0.460239874185333 0
"700" 2482.10384348868 0.460240440067966 0
"701" 2482.08673012481 0.460241026592579 0
"702" 2482.06961680378 0.460241602277291 0
"703" 2482.05250352519 0.460242193155379 0
"704" 2482.03539028904 0.460242783683985 0
"705" 2482.01827709563 0.460243363067246 0
"706" 2482.00116394484 0.460243947407665 0
"707" 2481.98405083625 0.460244547093542 0
"708" 2481.96693777057 0.460245119817841 0
"709" 2481.94982474754 0.46024570281464 0
"710" 2481.93271176717 0.460246285360817 0
"711" 2481.91559882892 0.460246888517489 0
"712" 2481.89848593362 0.460247459539473 0
"713" 2481.88137308075 0.460248051242167 0
"714" 2481.86426027058 0.460248631963735 0
"715" 2481.84714750326 0.460249206908192 0
"716" 2481.83003477855 0.460249791941982 0
"717" 2481.81292209657 0.460250371320149 0
"718" 2481.79580945679 0.460250971349297 0
"719" 2481.77869685991 0.460251544600988 0
"720" 2481.76158430596 0.460252117239019 0
"721" 2481.7444717948 0.460252694701742 0
"722" 2481.72735932602 0.460253287671566 0
"723" 2481.7102468995 0.460253885383607 0
"724" 2481.69313451568 0.460254466788311 0
"725" 2481.67602217483 0.46025503727298 0
"726" 2481.65890987641 0.460255628478877 0
"727" 2481.64179762016 0.46025622959059 0
"728" 2481.62468540665 0.460256809353946 0
"729" 2481.60757323562 0.460257398982676 0
"730" 2482.735269449 0.460043880698518 0.00099949999999982
"731" 2481.57335354915 0.460258545780422 0
"732" 2481.5562415064 0.460259134340276 0
"733" 2481.53912950659 0.460259706370541 0
"734" 2481.52201754917 0.460260299273128 0
"735" 2481.5049056336 0.460260912641559 0
"736" 2481.48779376156 0.460261462401165 0
"737" 2481.4706819318 0.460262059103958 0
"738" 2481.45357014449 0.460262650059799 0
"739" 2481.43645840032 0.46026321417992 0
"740" 2481.41934669833 0.460263814885314 0
"741" 2481.40223503952 0.460264378093149 0
"742" 2481.38512342333 0.460264962061918 0
"743" 2481.36801184937 0.460265561302249 0
"744" 2481.35090031819 0.460266139012348 0
"745" 2481.33378882982 0.460266716210609 0
"746" 2481.31667738357 0.460267319473618 0
"747" 2481.29956598001 0.460267901085154 0
"748" 2481.28245461914 0.460268482296766 0
"749" 2481.26534330071 0.460269073656885 0
"750" 2481.24823202472 0.460269664495491 0
"751" 2481.23112079174 0.460270233824875 0
"752" 2481.21400960151 0.460270813191433 0
"753" 2481.19689845335 0.460271418500439 0
"754" 2481.17978734824 0.460271986517618 0
"755" 2481.16267628562 0.460272575090235 0
"756" 2481.14556526609 0.460273142174975 0
"757" 2481.12845428908 0.460273729775094 0
"758" 2481.11134335447 0.460274322360867 0
"759" 2481.09423246311 0.460274882727043 0
"760" 2481.0771216139 0.460275484959687 0
"761" 2481.06001080741 0.460276065501121 0
"762" 2481.04290004364 0.460276645805202 0
"763" 2481.0257893222 0.460277241247958 0
"764" 2481.00867864351 0.460277820578883 0
"765" 2480.99156800731 0.460278409793856 0
"766" 2480.97445741361 0.460278998821985 0
"767" 2480.95734686269 0.460279576688191 0
"768" 2480.94023635444 0.460280159489939 0
"769" 2480.92312588858 0.460280752327342 0
"770" 2480.90601546596 0.46028131295742 0
"771" 2480.88890508563 0.460281910349982 0
"772" 2480.87179474828 0.460282480667136 0
"773" 2480.85468445309 0.460283082279473 0
"774" 2480.83757420036 0.460283672862244 0
"775" 2480.82046399066 0.46028424193806 0
"776" 2480.80335382357 0.460284826232784 0
"777" 2480.7862436994 0.460285399732278 0
"778" 2480.76913361828 0.460285967394416 0
"779" 2480.75202357884 0.460286587437282 0
"780" 2480.73491358193 0.460287175273306 0
"781" 2480.71780362784 0.460287752211842 0
"782" 2480.7006937163 0.460288339146244 0
"783" 2480.68358384802 0.460288899331132 0
"784" 2480.66647402163 0.460289511671225 0
"785" 2480.64936423879 0.46029006039661 0
"786" 2480.63225449841 0.460290650871858 0
"787" 2480.61514480065 0.460291235581819 0
"788" 2480.59803514509 0.460291835885336 0
"789" 2480.58092553231 0.460292414266968 0
"790" 2480.56381596203 0.460293003110831 0
"791" 2480.54670643497 0.460293564779842 0
"792" 2480.52959695003 0.460294168400461 0
"793" 2480.51248750763 0.460294755668313 0
"794" 2480.49537810779 0.460295342566002 0
"795" 2480.47826875066 0.460295923657567 0
"796" 2480.46115943653 0.46029649377208 0
"797" 2480.44405016457 0.46029709511713 0
"798" 2480.42694093522 0.46029768024197 0
"799" 2480.40983174863 0.460298259448886 0
"800" 2480.39272260494 0.460298833114206 0
"801" 2480.37561350431 0.460299401095765 0
"802" 2480.35850444564 0.460300010591234 0
"803" 2480.34139542963 0.460300593440474 0
"804" 2480.32428645616 0.460301181041049 0
"805" 2480.30717752552 0.460301757705415 0
"806" 2480.29006863759 0.460302339059817 0
"807" 2480.2729597925 0.460302914862665 0
"808" 2480.25585098972 0.460303511125554 0
"809" 2480.23874222982 0.46030408609775 0
"810" 2480.22163351211 0.460304686893977 0
"811" 2480.20452483758 0.460305250103026 0
"812" 2480.18741620582 0.460305828985791 0
"813" 2480.17030761658 0.460306417720143 0
"814" 2480.15319906999 0.460307000832173 0
"815" 2480.13609056579 0.460307594120667 0
"816" 2480.11898210428 0.460308176371614 0
"817" 2480.10187368573 0.460308747584592 0
"818" 2480.08476530907 0.460309360500766 0
"819" 2480.06765697567 0.46030992037778 0
"820" 2480.05054868459 0.460310516552759 0
"821" 2480.03344043666 0.460311080699629 0
"822" 2480.01633223094 0.460311681316124 0
"823" 2479.99922406771 0.460312270986985 0
"824" 2479.98211594739 0.460312844215813 0
"825" 2479.96500786945 0.460313438328768 0
"826" 2479.94789983417 0.460314021272487 0
"827" 2479.93079184157 0.460314603795552 0
"828" 2479.91368389207 0.460315170079941 0
"829" 2479.89657598541 0.460315746438578 0
"830" 2479.87946812105 0.460316343458219 0
"831" 2479.86236029913 0.460316934723715 0
"832" 2479.84525251995 0.460317515084009 0
"833" 2479.82814478365 0.460318089558261 0
"834" 2479.81103708984 0.460318679480769 0
"835" 2479.79392943852 0.460319269074796 0
"836" 2479.7768218304 0.460319831610652 0
"837" 2479.75971426438 0.460320436120714 0
"838" 2479.74260674145 0.460321003128963 0
"839" 2479.72549926106 0.460321590868344 0
"840" 2479.70839182281 0.460322193862251 0
"841" 2479.69128442726 0.460322775437742 0
"842" 2479.67417707457 0.460323351238714 0
"843" 2479.6570697642 0.460323947617967 0
"844" 2479.63996249711 0.460324506679232 0
"845" 2479.62285527279 0.460325086319407 0
"846" 2479.60574809095 0.460325676165035 0
"847" 2479.58864095188 0.460326255045478 0
"848" 2479.57153385478 0.460326864905884 0
"849" 2479.55442680075 0.460327432420791 0
"850" 2479.5373197894 0.460328015038324 0
"851" 2479.52021282142 0.460328571006077 0
"852" 2479.50310589559 0.460329173943056 0
"853" 2479.48599901247 0.460329755289269 0
"854" 2479.46889217151 0.460330357425756 0
"855" 2479.45178537371 0.46033092199245 0
"856" 2479.43467861824 0.460331517904202 0
"857" 2479.4175719058 0.46033208680129 0
"858" 2479.40046523558 0.46033268711393 0
"859" 2479.38335860856 0.460333250060412 0
"860" 2479.36625202391 0.460333843985997 0
"861" 2479.34914548193 0.460334427089261 0
"862" 2479.3320389825 0.460335014993215 0
"863" 2479.31493252617 0.460335581246219 0
"864" 2479.29782611213 0.460336178884225 0
"865" 2479.28071974066 0.460336765364389 0
"866" 2479.26361341151 0.460337362029396 0
"867" 2479.24650712565 0.460337921167126 0
"868" 2479.2294008824 0.460338506396213 0
"869" 2479.21229468165 0.460339096345471 0
"870" 2479.19518852339 0.460339685894277 0
"871" 2479.17808240777 0.460340269842383 0
"872" 2479.16097633496 0.460340847945889 0
"873" 2479.14387030454 0.46034144134256 0
"874" 2479.12676431736 0.460342002800182 0
"875" 2479.1096583726 0.460342595234877 0
"876" 2479.09255247042 0.460343182068352 0
"877" 2479.07544661081 0.460343768563321 0
"878" 2479.0583407938 0.460344354444255 0
"879" 2479.04123501981 0.460344924121056 0
"880" 2479.02412928872 0.460345498628661 0
"881" 2479.00702359997 0.46034609385334 0
"882" 2478.98991795374 0.460346683182333 0
"883" 2478.97281234987 0.46034727747455 0
"884" 2478.95570678896 0.460347850168922 0
"885" 2478.93860127099 0.460348422372033 0
"886" 2478.92149579558 0.460349010029964 0
"887" 2478.90439036315 0.460349581402786 0
"888" 2478.88728497302 0.460350178651469 0
"889" 2478.87017962533 0.460350770187925 0
"890" 2478.85307432024 0.460351356063418 0
"891" 2478.83596905819 0.460351925571987 0
"892" 2478.81886383833 0.460352526380094 0
"893" 2478.80175866195 0.460353079061573 0
"894" 2478.78465352794 0.46035367367644 0
"895" 2478.76754843616 0.460354273152431 0
"896" 2478.75044338762 0.460354834983929 0
"897" 2478.7333383819 0.460355412483849 0
"898" 2478.71623341818 0.460356021058044 0
"899" 2478.69912849703 0.46035660812728 0
"900" 2478.68202361901 0.460357173589577 0
"901" 2478.66491878317 0.460357775550384 0
"902" 2478.64781399049 0.460358340131864 0
"903" 2478.63070924015 0.460358936021541 0
"904" 2478.61360453271 0.460359510101629 0
"905" 2478.59649986792 0.460360094537498 0
"906" 2478.57939524536 0.460360694335634 0
"907" 2478.56229066616 0.460361251342251 0
"908" 2478.54518612977 0.460361829063052 0
"909" 2478.52808163579 0.460362422176956 0
"910" 2477.96731759498 0.460188274014514 0.00099949999999982
"911" 2478.49387801789 0.460363594276512 0
"912" 2478.47677365195 0.460364170113494 0
"913" 2478.45966932847 0.46036476149505 0
"914" 2478.44256504732 0.46036535766594 0
"915" 2478.42546080935 0.460365921548303 0
"916" 2478.40835661374 0.460366516817983 0
"917" 2478.39125246091 0.460367095763554 0
"918" 2478.37414835033 0.460367695320985 0
"919" 2478.35704428297 0.460368257532859 0
"920" 2478.33994025828 0.460368840417314 0
"921" 2478.32283627588 0.460369438602342 0
"922" 2478.30573233674 0.46036999948218 0
"923" 2478.2886284399 0.46037059688738 0
"924" 2478.27152458607 0.460371167306092 0
"925" 2478.25442077469 0.460371758569361 0
"926" 2478.23731700552 0.460372359811801 0
"927" 2478.22021327926 0.460372934138262 0
"928" 2478.20310959619 0.460373497585148 0
"929" 2478.18600595549 0.460374092366973 0
"930" 2478.16890235731 0.460374681102654 0
"931" 2478.15179880182 0.4603752643706 0
"932" 2478.1346952897 0.460375820622844 0
"933" 2478.11759182 0.460376413510736 0
"934" 2478.10048839315 0.460376990166796 0
"935" 2478.08338500833 0.460377597943207 0
"936" 2478.0662816668 0.460378157592515 0
"937" 2478.04917836733 0.460378764538422 0
"938" 2478.03207511089 0.460379334009736 0
"939" 2478.01497189708 0.460379918912045 0
"940" 2477.99786872592 0.460380503252246 0
"941" 2477.98076559769 0.46038107667231 0
"942" 2477.96366251186 0.460381670681883 0
"943" 2477.94655946898 0.46038224323131 0
"944" 2477.92945646837 0.460382841691213 0
"945" 2477.91235351089 0.460383408069098 0
"946" 2477.89525059612 0.460383989725233 0
"947" 2477.87814772353 0.460384592011371 0
"948" 2477.86104489409 0.460385157057236 0
"949" 2477.84394210699 0.460385753263331 0
"950" 2477.82683936223 0.460386348977987 0
"951" 2477.80973666081 0.460386907300651 0
"952" 2477.79263400176 0.46038750213389 0
"953" 2477.77553138579 0.460388070085864 0
"954" 2477.75842881249 0.460388653457405 0
"955" 2477.74132628145 0.460389252340479 0
"956" 2477.72422379326 0.460389829449267 0
"957" 2477.70712134764 0.460390416749001 0
"958" 2477.69001894501 0.460390987869834 0
"959" 2477.67291658498 0.460391574176971 0
"960" 2477.65581426756 0.460392160094541 0
"961" 2477.63871199289 0.460392740361891 0
"962" 2477.62160976057 0.460393336059732 0
"963" 2477.60450757146 0.460393899393775 0
"964" 2477.58740542458 0.460394499449365 0
"965" 2477.57030332107 0.460395056775545 0
"966" 2477.55320125968 0.460395660985971 0
"967" 2477.53609924097 0.460396243900793 0
"968" 2477.51899726511 0.460396820963359 0
"969" 2477.50189533197 0.460397402845202 0
"970" 2477.48479344127 0.460397994906624 0
"971" 2477.46769159359 0.460398565368391 0
"972" 2477.45058978838 0.460399156437188 0
"973" 2477.43348802635 0.460399720637239 0
"974" 2477.41638630668 0.460400316257001 0
"975" 2477.39928462951 0.46040090602452 0
"976" 2477.38218299529 0.460401479431185 0
"977" 2477.36508140346 0.460402073475918 0
"978" 2477.3479798539 0.460402672500725 0
"979" 2477.33087834759 0.460403234017366 0
"980" 2477.31377688384 0.460403821491042 0
"981" 2477.29667546282 0.460404403356625 0
"982" 2477.27957408425 0.46040499518829 0
"983" 2477.26247274885 0.460405560151783 0
"984" 2477.24537145578 0.460406156432466 0
"985" 2477.22827020534 0.460406741693252 0
"986" 2477.21116899837 0.460407294736421 0
"987" 2477.19406783378 0.460407889766496 0
"988" 2477.17696671186 0.460408473635281 0
"989" 2477.15986563247 0.460409062312715 0
"990" 2477.14276459591 0.460409640091931 0
"991" 2477.12566360205 0.460410222619166 0
"992" 2477.1085626509 0.460410804746223 0
"993" 2477.09146174262 0.460411381133486 0
"994" 2477.07436087638 0.460411988663916 0
"995" 2477.05726005289 0.460412569439224 0
"996" 2477.04015927245 0.460413139043103 0
"997" 2477.02305853421 0.460413740104459 0
"998" 2477.00595783918 0.460414303751764 0
"999" 2476.98885718653 0.460414898481035 0
"1000" 2476.97175657669 0.460415476851121 0
"1001" 2476.95465600994 0.460416044415842 0
"1002" 2476.93755548603 0.460416622067865 0
"1003" 2476.92045500455 0.460417214953686 0
"1004" 2476.90335456578 0.46041779691218 0
"1005" 2476.88625417003 0.460418367892976 0
"1006" 2476.62881104294 0.460240424771006 0.00099949999999982
"1007" 2476.61172440876 0.460240992612854 0.00099949999999982
"1008" 2477.70921178568 0.46002783184881 0.00199849999999979
"1009" 2477.69213831064 0.460028419918758 0.00199850000000001
"1010" 2477.93247382913 0.460207450937131 0.00099949999999982
"1011" 2476.7836869827 0.460421877907242 0
"1012" 2476.76658688521 0.46042246678801 0
"1013" 2476.74948683012 0.460423060548225 0
"1014" 2476.73238681841 0.460423617079109 0
"1015" 2476.71528684901 0.460424215084329 0
"1016" 2476.69818692247 0.460424791666581 0
"1017" 2476.68108703838 0.460425383624454 0
"1018" 2476.66398719732 0.46042595407754 0
"1019" 2476.64688739916 0.460426529135985 0
"1020" 2476.62978764405 0.46042709872899 0
"1021" 2476.61268793116 0.460427699431183 0
"1022" 2476.59558826066 0.460428294333421 0
"1023" 2476.57848863296 0.460428873030379 0
"1024" 2476.5613890478 0.460429461853959 0
"1025" 2476.54428950575 0.460430029143722 0
"1026" 2476.52719000628 0.460430616832826 0
"1027" 2476.51009054965 0.460431193890153 0
"1028" 2476.49299113575 0.460431775531761 0
"1029" 2476.47589176446 0.460432362113205 0
"1030" 2476.45879243577 0.460432948202886 0
"1031" 2476.44169314972 0.46043353382224 0
"1032" 2476.42459390671 0.460434103257277 0
"1033" 2476.40749470636 0.460434687924188 0
"1034" 2476.3903955484 0.460435282697574 0
"1035" 2476.37329643393 0.460435834957004 0
"1036" 2476.35619736174 0.460436434198618 0
"1037" 2476.33909833266 0.460437001320677 0
"1038" 2476.32199934588 0.460437599549609 0
"1039" 2476.30490040167 0.460438186994357 0
"1040" 2476.28780150006 0.460438773816526 0
"1041" 2476.27070264037 0.460439386700203 0
"1042" 2476.25360382413 0.460439940820739 0
"1043" 2476.23650505093 0.460440510629973 0
"1044" 2476.21940632024 0.460441100856507 0
"1045" 2476.20230763235 0.460441680218958 0
"1046" 2476.18520898684 0.460442274995448 0
"1047" 2476.16811038415 0.460442853416125 0
"1048" 2476.15101182415 0.460443436654363 0
"1049" 2476.13391330713 0.460444008977662 0
"1050" 2476.11681483269 0.46044459645077 0
"1051" 2476.09971640084 0.460445183706287 0
"1052" 2476.08261801186 0.460445759864992 0
"1053" 2476.0655196655 0.460446346219802 0
"1054" 2476.04842136203 0.460446921497537 0
"1055" 2476.03132310079 0.460447522672365 0
"1056" 2476.01422488261 0.460448091832585 0
"1057" 2475.99712670765 0.460448655203646 0
"1058" 2475.98002857508 0.460449249810283 0
"1059" 2475.96293048464 0.460449854460892 0
"1060" 2475.94583243759 0.460450411253976 0
"1061" 2475.92873443311 0.460450999241871 0
"1062" 2475.91163647121 0.46045158681951 0
"1063" 2475.89453855218 0.460452163178974 0
"1064" 2475.87744067576 0.460452749835728 0
"1065" 2475.86034284181 0.460453341319069 0
"1066" 2475.84324505119 0.460453900606195 0
"1067" 2475.82614730279 0.460454501611376 0
"1068" 2475.80904959719 0.46045508114852 0
"1069" 2475.79195193481 0.460455644493056 0
"1070" 2475.77485431468 0.460456244269295 0
"1071" 2475.75775673725 0.460456827599816 0
"1072" 2475.74065920252 0.460457410713411 0
"1073" 2475.72356171091 0.460457977422669 0
"1074" 2475.70646426134 0.460458585991305 0
"1075" 2475.68936685464 0.460459162354689 0
"1076" 2475.67226949056 0.460459748791234 0
"1077" 2475.65517216937 0.460460324253495 0
"1078" 2475.63807489138 0.46046088876187 0
"1079" 2475.62097765561 0.460461489770328 0
"1080" 2476.32416716678 0.460257892510733 0.00099949999999982
"1081" 2476.30708322339 0.460258475939644 0.00099949999999982
"1082" 2476.28999932263 0.460259032760244 0.00099949999999982
"1083" 2475.5526032584 0.460463830249142 0
"1084" 2475.53550623643 0.460464391953357 0
"1085" 2475.51840925719 0.460464974518961 0
"1086" 2475.50131232025 0.460465572282379 0
"1087" 2475.48421542648 0.460466137933331 0
"1088" 2475.46711857588 0.460466703164235 0
"1089" 2475.45002176707 0.46046732077484 0
"1090" 2475.43292500174 0.460467874460288 0
"1091" 2475.41582827892 0.460468464877075 0
"1092" 2475.39873159862 0.460469054629752 0
"1093" 2475.38163496114 0.460469633520646 0
"1094" 2475.3645383662 0.460470222524892 0
"1095" 2475.34744181411 0.460470800322638 0
"1096" 2475.33034530473 0.460471383149149 0
"1097" 2475.31324883834 0.460471954931038 0
"1098" 2475.29615241469 0.46047253674533 0
"1099" 2475.2790560331 0.460473144594287 0
"1100" 2475.26195969441 0.460473720271266 0
"1101" 2475.24486339862 0.460474295508472 0
"1102" 2475.22776714576 0.460474870223874 0
"1103" 2475.21067093541 0.460475460430918 0
"1104" 2475.19357476773 0.46047604498111 0
"1105" 2475.17647864343 0.460476602435112 0
"1106" 2475.15938256127 0.460477207109942 0
"1107" 2475.14228652208 0.460477779583507 0
"1108" 2475.1251905259 0.460478351739227 0
"1109" 2475.10809457174 0.460478960379986 0
"1110" 2475.09099866074 0.460479526144956 0
"1111" 2475.07390279222 0.460480117983819 0
"1112" 2475.05680696674 0.460480688338115 0
"1113" 2475.03971118404 0.460481268662931 0
"1114" 2475.02261544413 0.460481848649006 0
"1115" 2475.00551974618 0.460482459760903 0
"1116" 2474.98842409133 0.460483028232355 0
"1117" 2474.97132847916 0.460483612051874 0
"1118" 2474.95423290997 0.460484184919332 0
"1119" 2474.93713738376 0.460484757306076 0
"1120" 2474.9200419 0.460485350387941 0
"1121" 2474.90294645911 0.46048592714017 0
"1122" 2474.88585106055 0.460486524546879 0
"1123" 2474.86875570544 0.460487079476309 0
"1124" 2474.85166039282 0.460487670695365 0
"1125" 2474.83456512271 0.460488261514917 0
"1126" 2474.81746989484 0.460488862456943 0
"1127" 2474.80037470991 0.460489436425279 0
"1128" 2474.78327956794 0.460490010106098 0
"1129" 2474.76618446866 0.46049059386844 0
"1130" 2474.74908941167 0.460491192907042 0
"1131" 2474.7319943978 0.460491759990989 0
"1132" 2474.71489942639 0.460492352913357 0
"1133" 2474.69780449813 0.460492919056655 0
"1134" 2474.85195559588 0.460304145246887 0.00099949999999982
"1135" 2474.66361974585 0.460494085703177 0
"1136" 2474.64652494562 0.460494671507393 0
"1137" 2474.62943018872 0.460495230543206 0
"1138" 2474.61233547421 0.460495826029197 0
"1139" 2474.59524080251 0.46049640524744 0
"1140" 2474.57814617378 0.460496978759937 0
"1141" 2474.56105158774 0.460497562363529 0
"1142" 2474.54395704399 0.460498161414346 0
"1143" 2474.5268625431 0.460498738861581 0
"1144" 2474.50976808508 0.46049931581798 0
"1145" 2474.49267366939 0.460499913345308 0
"1146" 2474.47557929659 0.46050048951307 0
"1147" 2474.45848496656 0.46050107044455 0
"1148" 2474.44139067959 0.460501640395137 0
"1149" 2474.42429643486 0.460502241437261 0
"1150" 2474.40720223334 0.460502805242007 0
"1151" 2474.39010807423 0.460503399965708 0
"1152" 2474.3730139585 0.460503957554079 0
"1153" 2474.35591988506 0.46050455694687 0
"1154" 2474.33882585432 0.460505140001608 0
"1155" 2474.32173186646 0.460505717310509 0
"1156" 2474.30463792118 0.460506304831634 0
"1157" 2474.28754401908 0.460506870628799 0
"1158" 2474.27045015932 0.460507467586452 0
"1159" 2474.25335634219 0.460508053706189 0
"1160" 2474.23626256772 0.460508639232777 0
"1161" 2474.21916883631 0.460509208666269 0
"1162" 2474.20207514772 0.460509788047913 0
"1163" 2474.1849815018 0.460510372375967 0
"1164" 2474.16788789845 0.460510961457768 0
"1165" 2474.15079433794 0.46051153947857 0
"1166" 2474.13370082028 0.460512117139907 0
"1167" 2474.11660734494 0.460512715431386 0
"1168" 2474.09951391276 0.460513281631975 0
"1169" 2474.08242052333 0.460513863217533 0
"1170" 2474.06532717653 0.460514449597765 0
"1171" 2474.04823387264 0.460515024987437 0
"1172" 2474.03114061169 0.460515599765114 0
"1173" 2474.01404739326 0.460516190160349 0
"1174" 2473.99695421723 0.460516785269234 0
"1175" 2473.97986108375 0.460517374662348 0
"1176" 2473.96276799352 0.460517937362324 0
"1177" 2473.94567494628 0.460518510020578 0
"1178" 2473.92858194121 0.460519113877468 0
"1179" 2473.9114889793 0.46051968028894 0
"1180" 2473.89439606013 0.460520262237369 0
"1181" 2473.87730318358 0.460520848888113 0
"1182" 2473.86021034925 0.460521451055215 0
"1183" 2473.84311755839 0.460522005227657 0
"1184" 2473.82602481061 0.460522574784498 0
"1185" 2473.80893210494 0.460523180773708 0
"1186" 2473.79183944222 0.460523754755903 0
"1187" 2473.77474682234 0.460524333319143 0
"1188" 2473.75765424489 0.460524927428142 0
"1189" 2473.73677541777 0.460340994082475 0.00099949999999982
"1190" 2473.72347428264 0.460526086633624 0
"1191" 2473.7063818334 0.46052667404618 0
"1192" 2473.68928942691 0.460527255835006 0
"1193" 2473.67219706318 0.46052783709261 0
"1194" 2473.65510474222 0.460528418022265 0
"1195" 2473.63801246462 0.460528977251288 0
"1196" 2473.62092022953 0.460529567818672 0
"1197" 2473.60382803739 0.4605301420726 0
"1198" 2473.58673588781 0.460530731586999 0
"1199" 2473.56964378064 0.460531326098586 0
"1200" 2473.55255171674 0.460531888391937 0
"1201" 2473.53545969555 0.460532471423626 0
"1202" 2473.51836771641 0.46053308043766 0
"1203" 2473.50127578043 0.46053364669512 0
"1204" 2473.48418388734 0.46053422295953 0
"1205" 2473.46709203634 0.460534830450301 0
"1206" 2473.45000022853 0.460535395397837 0
"1207" 2473.43290846352 0.460535975717655 0
"1208" 2473.41581674144 0.46053655034411 0
"1209" 2473.39872506219 0.460537129642056 0
"1210" 2473.38163342535 0.460537724505043 0
"1211" 2473.36454183163 0.460538292394901 0
"1212" 2473.34745028034 0.460538886316646 0
"1213" 2473.33035877206 0.460539458671851 0
"1214" 2473.31326730624 0.460540051510335 0
"1215" 2473.29617588359 0.460540617650132 0
"1216" 2473.27908450356 0.46054120438541 0
"1217" 2473.26199316617 0.460541790822401 0
"1218" 2473.24490187212 0.460542350226602 0
"1219" 2473.22781062004 0.460542962122434 0
"1220" 2473.21071941049 0.460543552421866 0
"1221" 2473.1936282439 0.460544126347761 0
"1222" 2473.1765371207 0.460544684113742 0
"1223" 2473.15944603952 0.460545294087007 0
"1224" 2473.14235500161 0.460545856114925 0
"1225" 2473.12526400643 0.46054643886887 0
"1226" 2473.10817305441 0.460547005362045 0
"1227" 2473.09108214515 0.460547587185722 0
"1228" 2473.0739912781 0.460548189724197 0
"1229" 2473.05690045383 0.460548770636944 0
"1230" 2473.03980967249 0.460549345917468 0
"1231" 2473.02271893423 0.460549915423251 0
"1232" 2473.00562823851 0.460550505593716 0
"1233" 2472.98853758479 0.460551116316821 0
"1234" 2472.97144697418 0.460551684553001 0
"1235" 2472.95435640643 0.460552262653307 0
"1236" 2472.93726588154 0.460552840465549 0
"1237" 2472.92017539952 0.460553417736615 0
"1238" 2472.90308495984 0.460554015823231 0
"1239" 2472.88599456292 0.460554597517915 0
"1240" 2472.86890420933 0.460555157689185 0
"1241" 2472.85181389782 0.460555764972201 0
"1242" 2472.83472362967 0.460556324232899 0
"1243" 2472.81763340446 0.460556898914605 0
"1244" 2472.8005432218 0.46055748887444 0
"1245" 2473.97914295019 0.460342794954597 0.00099949999999982
"1246" 2473.96206585247 0.460343368490927 0.00099949999999982
"1247" 2475.12360560614 0.460128840718946 0.00199799999999994
"1248" 2473.9279162895 0.460344540681903 0.00099949999999982
"1249" 2472.71511546794 0.460560381653085 0
"1250" 2472.69802554121 0.460561000652692 0
"1251" 2472.68093565753 0.460561571581249 0
"1252" 2472.6638458169 0.460562142190943 0
"1253" 2472.64675601921 0.46056271759367 0
"1254" 2472.62966626458 0.460563287344617 0
"1255" 2472.61257655222 0.460563888202207 0
"1256" 2472.59548688241 0.460564478094565 0
"1257" 2472.57839725558 0.460565051767494 0
"1258" 2472.56130767173 0.460565624909437 0
"1259" 2472.54421813047 0.460566213491904 0
"1260" 2472.52712863222 0.46056678574348 0
"1261" 2472.51003917671 0.460567368141982 0
"1262" 2472.49294976355 0.460567965848785 0
"1263" 2472.47586039317 0.460568547306187 0
"1264" 2472.45877106597 0.460569112626765 0
"1265" 2472.44168178089 0.460569719528346 0
"1266" 2472.4245925386 0.460570299675882 0
"1267" 2472.40750333928 0.460570874019827 0
"1268" 2472.39041418348 0.460571426792009 0
"1269" 2472.37332506956 0.460572042498388 0
"1270" 2472.35623599849 0.460572620866336 0
"1271" 2472.33914697056 0.460573188167265 0
"1272" 2472.32205798551 0.460573765574276 0
"1273" 2472.30496904294 0.460574358409498 0
"1274" 2472.28788014299 0.460574945592635 0
"1275" 2472.2707912861 0.460575516254697 0
"1276" 2472.25370247171 0.460576107800763 0
"1277" 2472.23661370013 0.460576688158162 0
"1278" 2472.21952497136 0.460577268207908 0
"1279" 2472.20243628568 0.460577837272381 0
"1280" 2472.18534764243 0.460578432239105 0
"1281" 2472.16825904203 0.460579010745674 0
"1282" 2472.15117048462 0.46057958376331 0
"1283" 2472.13408197037 0.460580151017654 0
"1284" 2472.11699349872 0.460580738759661 0
"1285" 2472.09990506982 0.460581321001997 0
"1286" 2472.08281668411 0.46058188675441 0
"1287" 2472.06572834077 0.460582483751668 0
"1288" 2472.04864003967 0.460583085672141 0
"1289" 2472.03155178207 0.460583639559551 0
"1290" 2472.01446356659 0.460584245831866 0
"1291" 2471.99737539381 0.460584830605497 0
"1292" 2471.98028726414 0.46058539898049 0
"1293" 2471.9631991769 0.460585993357221 0
"1294" 2471.94611113364 0.460586529209887 0
"1295" 2471.92902313257 0.460587133281803 0
"1296" 2471.91193517452 0.460587705098535 0
"1297" 2471.89484725882 0.460588302987475 0
"1298" 2471.87775938658 0.460588858148935 0
"1299" 2471.86067155658 0.460589460288318 0
"1300" 2471.84358376951 0.460590035749019 0
"1301" 2471.82649602457 0.460590642341425 0
"1302" 2471.8094083223 0.460591227415991 0
"1303" 2471.79232066343 0.460591785517802 0
"1304" 2471.77523304726 0.460592369702189 0
"1305" 2471.75814547353 0.46059296393987 0
"1306" 2471.74105794295 0.46059353133751 0
"1307" 2471.72397045539 0.460594103577542 0
"1308" 2471.70688301031 0.460594696454457 0
"1309" 2471.68979560786 0.460595283700949 0
"1310" 2471.67270824832 0.460595859781232 0
"1311" 2471.65562093144 0.460596446066699 0
"1312" 2471.63853365723 0.460597031851443 0
"1313" 2471.62144642638 0.460597590827368 0
"1314" 2471.60435923822 0.460598175813413 0
"1315" 2471.58727209221 0.460598781324478 0
"1316" 2471.5701849896 0.460599338899639 0
"1317" 2471.55309792972 0.460599922525569 0
"1318" 2471.53601091229 0.460600516254714 0
"1319" 2471.51892393776 0.460601093607261 0
"1320" 2471.50183700584 0.460601681103387 0
"1321" 2471.48475011698 0.460602252334806 0
"1322" 2471.46766327145 0.460602812451888 0
"1323" 2471.45057646844 0.460603403818992 0
"1324" 2471.43348970797 0.460603994878358 0
"1325" 2471.41640299031 0.460604574781706 0
"1326" 2471.3993163159 0.460605138502761 0
"1327" 2471.3822296842 0.460605722859071 0
"1328" 2471.36514309536 0.460606301422779 0
"1329" 2471.34805654938 0.460606879577349 0
"1330" 2471.330970046 0.460607467864947 0
"1331" 2471.31388358524 0.460608055713001 0
"1332" 2471.29679716739 0.46060863254736 0
"1333" 2471.27971079231 0.460609214153361 0
"1334" 2471.26262445988 0.460609800609875 0
"1335" 2471.24553817039 0.460610376105147 0
"1336" 2471.22845192358 0.460610961651834 0
"1337" 2471.21136571959 0.460611541528486 0
"1338" 2471.19427955844 0.460612120782192 0
"1339" 2471.17719343973 0.460612715622884 0
"1340" 2471.16010736429 0.460613278264665 0
"1341" 2471.14302133159 0.460613861561804 0
"1342" 2471.12593534149 0.460614449679592 0
"1343" 2471.10884939429 0.460615026926756 0
"1344" 2471.09176348959 0.460615619395349 0
"1345" 2471.07467762766 0.46061620095299 0
"1346" 2471.05759180853 0.460616782030208 0
"1347" 2471.04050603221 0.460617362545646 0
"1348" 2471.02342029871 0.460617942773703 0
"1349" 2471.00633460804 0.460618522571835 0
"1350" 2470.54183144073 0.46044384917449 0.00099949999999982
"1351" 2470.06026493251 0.460269426491276 0.00199799999999994
"1352" 2471.32920686816 0.460237995140858 0.00199849999999979
"1353" 2472.1336707062 0.460031710928554 0.00299649999999996
"1354" 2470.92094692506 0.460621393258833 0
"1355" 2470.90386149135 0.460621996620087 0
"1356" 2470.88677610027 0.460622583810404 0
"1357" 2470.86969075239 0.460623149355892 0
"1358" 2470.85260544649 0.460623761989247 0
"1359" 2470.83552018381 0.460624326685614 0
"1360" 2470.81843496368 0.460624917194317 0
"1361" 2470.80134978638 0.460625496873614 0
"1362" 2470.78426465179 0.460626081343476 0
"1363" 2470.7671795602 0.460626654649769 0
"1364" 2470.75009451161 0.460627227647988 0
"1365" 2470.73300950591 0.460627805477171 0
"1366" 2470.71592454256 0.46062840389747 0
"1367" 2470.69883962266 0.460628959714651 0
"1368" 2470.68175474541 0.460629546744773 0
"1369" 2470.66466991094 0.460630127973814 0
"1370" 2470.64758511915 0.460630714012815 0
"1371" 2470.63050037059 0.460631278601338 0
"1372" 2470.61341566471 0.460631863740824 0
"1373" 2470.5963310014 0.460632453913435 0
"1374" 2470.57924638067 0.460633043524211 0
"1375" 2470.56216180307 0.460633611543533 0
"1376" 2470.54507726835 0.460634189632765 0
"1377" 2470.5279927761 0.46063478319473 0
"1378" 2470.51090832676 0.460635360394458 0
"1379" 2470.49382392019 0.460635942434285 0
"1380" 2470.47673955654 0.460636518683459 0
"1381" 2470.45965523514 0.460637120995973 0
"1382" 2470.44257095668 0.460637696426283 0
"1383" 2470.42548672146 0.460638260876413 0
"1384" 2470.40840252935 0.460638830126914 0
"1385" 2470.39131837898 0.46063945166882 0
"1386" 2470.37423427216 0.460640004260241 0
"1387" 2470.35715020793 0.46064059313938 0
"1388" 2470.34006618645 0.460641176420964 0
"1389" 2470.322982208 0.460641748773031 0
"1390" 2470.30589827203 0.460642341613155 0
"1391" 2470.28881437968 0.460642891935486 0
"1392" 2470.27173052943 0.46064349981687 0
"1393" 2470.25464672225 0.46064407027867 0
"1394" 2470.2375629583 0.460644635050648 0
"1395" 2470.22047923663 0.460645236332774 0
"1396" 2470.20339555835 0.460645794915656 0
"1397" 2470.18631192264 0.460646384656974 0
"1398" 2470.16922832965 0.460646968819959 0
"1399" 2470.15214477954 0.460647547112007 0
"1400" 2470.13506127232 0.460648124954052 0
"1401" 2470.11797780744 0.460648723495638 0
"1402" 2470.10089438533 0.460649305839344 0
"1403" 2470.08381100601 0.460649887509755 0
"1404" 2470.06672767003 0.460650447894959 0
"1405" 2470.04964437631 0.460651049906667 0
"1406" 2470.03256112513 0.460651640837445 0
"1407" 2470.01547791734 0.460652199721379 0
"1408" 2469.99839475253 0.460652774106443 0
"1409" 2469.98131163044 0.460653358418542 0
"1410" 2469.96422855094 0.46065394756999 0
"1411" 2469.94714551459 0.460654515305285 0
"1412" 2468.87117194183 0.460428965820675 0.00099949999999982
"1413" 2468.85410177541 0.460429544119768 0.00099949999999982
"1414" 2469.89590523943 0.460656249685742 0
"1415" 2469.87882237435 0.460656836588281 0
"1416" 2469.86173955208 0.460657417892777 0
"1417" 2469.84465677219 0.460658014555008 0
"1418" 2469.82757403583 0.460658568502031 0
"1419" 2469.81049134175 0.4606591694127 0
"1420" 2469.79340869066 0.46065974361787 0
"1421" 2469.77632608201 0.460660338420457 0
"1422" 2469.75924351637 0.460660911685267 0
"1423" 2469.74216099362 0.460661489851019 0
"1424" 2469.72507851445 0.460662040947497 0
"1425" 2469.70799607751 0.46066264451869 0
"1426" 2469.69091368278 0.460663247893109 0
"1427" 2469.67383133155 0.460663803000747 0
"1428" 2469.65674902257 0.46066440515148 0
"1429" 2469.63966675723 0.460664954262804 0
"1430" 2469.62258453389 0.460665566102016 0
"1431" 2469.60550235326 0.460666151166242 0
"1432" 2469.58842021603 0.460666709375201 0
"1433" 2469.57133812112 0.460667309346805 0
"1434" 2469.55425606964 0.460667866635857 0
"1435" 2469.5371740609 0.460668449941865 0
"1436" 2469.52009209493 0.460669032746804 0
"1437" 2469.57283204889 0.460483041545345 0.00099949999999982
"1438" 2469.48593331662 0.460670185088349 0
"1439" 2469.46885147875 0.460670787780829 0
"1440" 2469.45176968411 0.460671352808087 0
"1441" 2469.43468793229 0.460671933384569 0
"1442" 2469.41760622302 0.460672524048629 0
"1443" 2469.40052455688 0.460673093147276 0
"1444" 2469.38344293305 0.460673693489143 0
"1445" 2469.36636135222 0.460674266905854 0
"1446" 2469.34927981442 0.460674839933848 0
"1447" 2469.33219831965 0.460675412421168 0
"1448" 2469.31511686682 0.46067602695193 0
"1449" 2469.29803545773 0.460676572166247 0
"1450" 2469.28095409116 0.460677164520095 0
"1451" 2469.26387276739 0.460677745785841 0
"1452" 2469.24679148658 0.460678321404037 0
"1453" 2469.22971024832 0.460678912398364 0
"1454" 2469.21262905235 0.460679513499172 0
"1455" 2469.19554789964 0.460680077272063 0
"1456" 2469.17846679034 0.460680635204806 0
"1457" 2469.16138572323 0.460681240245183 0
"1458" 2469.14430469901 0.460681818372589 0
"1459" 2469.12722371769 0.460682396110636 0
"1460" 2469.11014277942 0.460682968211472 0
"1461" 2469.09306188379 0.460683555525882 0
"1462" 2469.07598103124 0.460684126697283 0
"1463" 2469.05890022177 0.460684697357736 0
"1464" 2469.04181945485 0.460685288560674 0
"1465" 2469.0247387309 0.460685863570321 0
"1466" 2469.00765804965 0.460686448777513 0
"1467" 2468.99057741126 0.460687028276942 0
"1468" 2468.97349681574 0.460687607124067 0
"1469" 2468.9564162631 0.460688185653076 0
"1470" 2468.93933575293 0.460688779627634 0
"1471" 2468.92225528581 0.460689351948005 0
"1472" 2468.90517486188 0.460689918531218 0
"1473" 2468.88809448047 0.460690511055049 0
"1474" 2468.87101414227 0.460691076758778 0
"1475" 2468.85393384619 0.460691684419674 0
"1476" 2468.83685359335 0.460692249112644 0
"1477" 2468.81977338322 0.460692834559466 0
"1478" 2468.80269321621 0.460693403721998 0
"1479" 2468.78561309178 0.46069399361795 0
"1480" 2468.76853301051 0.460694561850537 0
"1481" 2468.75145297198 0.460695145538737 0
"1482" 2468.73437297552 0.460695755115861 0
"1483" 2468.71729302266 0.460696306277579 0
"1484" 2468.70021311216 0.460696904520597 0
"1485" 2468.6831332453 0.460697454600685 0
"1486" 2468.66605342068 0.460698057232103 0
"1487" 2468.64897363875 0.460698643428311 0
"1488" 2468.63189389978 0.460699218639789 0
"1489" 2468.61481420421 0.460699777649191 0
"1490" 2468.59773455094 0.460700378309183 0
"1491" 2468.58065494054 0.460700957651546 0
"1492" 2468.56357537301 0.460701536351762 0
"1493" 2468.54649584838 0.460702114541596 0
"1494" 2468.52941636651 0.460702697620053 0
"1495" 2468.5123369277 0.460703269753922 0
"1496" 2468.49525753153 0.46070385719038 0
"1497" 2468.47817817775 0.460704454863794 0
"1498" 2468.46109886705 0.460705025578027 0
"1499" 2468.44401959932 0.460705601241415 0
"1500" 2468.4269403747 0.460706171046044 0
"1501" 2468.40986119279 0.460706756193326 0
"1502" 2468.39278205332 0.460707351556567 0
"1503" 2468.37570295742 0.460707904160136 0
"1504" 2468.35862390412 0.460708493427852 0
"1505" 2468.34154489344 0.460709082123942 0
"1506" 2468.32446592526 0.460709675729042 0
"1507" 2468.30738700068 0.460710226483261 0
"1508" 2468.29030811862 0.460710819148336 0
"1509" 2468.27322927951 0.460711395511065 0
"1510" 2468.25615048293 0.460711987226435 0
"1511" 2468.23907172877 0.460712583839391 0
"1512" 2468.22199301814 0.46071313773412 0
"1513" 2468.20491435022 0.46071372283241 0
"1514" 2468.18783572545 0.460714291670377 0
"1515" 2468.17075714327 0.460714881206995 0
"1516" 2468.15367860399 0.46071545961896 0
"1517" 2468.13660010802 0.460716021789871 0
"1518" 2468.11952165468 0.460716609896868 0
"1519" 2468.10244324399 0.460717197766392 0
"1520" 2468.08536487624 0.460717774420088 0
"1521" 2468.06828655129 0.46071835593097 0
"1522" 2468.05120826945 0.460718926407797 0
"1523" 2468.03413003002 0.460719522881148 0
"1524" 2468.01705183344 0.46072010298169 0
"1525" 2467.99997368013 0.46072066698504 0
"1526" 2467.98289556914 0.460721267324809 0
"1527" 2467.96581750103 0.460721846117138 0
"1528" 2467.94873947595 0.460722419183719 0
"1529" 2467.20226510621 0.460544109358173 0.00099949999999982
"1530" 2467.91458871174 0.460723588654004 0
"1531" 2467.89751081516 0.460724160543351 0
"1532" 2467.88043296152 0.460724737037528 0
"1533" 2467.86335515042 0.460725328952179 0
"1534" 2467.84627738215 0.460725909863478 0
"1535" 2467.57535424346 0.460548146630751 0.00099949999999982
"1536" 2467.81212714781 0.460727047414968 0
"1537" 2467.79504950784 0.46072765881013 0
"1538" 2467.77797191117 0.460728222052306 0
"1539" 2467.76089435752 0.460728795510226 0
"1540" 2467.74381684635 0.460729389614612 0
"1541" 2467.72673937809 0.460729967277127 0
"1542" 2467.70966195344 0.460730518391826 0
"1543" 2467.6925845709 0.460731126915482 0
"1544" 2467.67550723131 0.460731703391293 0
"1545" 2467.65842993495 0.460732268723262 0
"1546" 2467.64135268114 0.460732860230735 0
"1547" 2467.62427547032 0.460733435316978 0
"1548" 2467.60719830235 0.460734015230784 0
"1549" 2467.59012117739 0.460734589468601 0
"1550" 2467.57304409502 0.460735179106778 0
"1551" 2467.55596705528 0.460735768193608 0
"1552" 2467.53889005844 0.460736346226956 0
"1553" 2467.52181310437 0.460736929259797 0
"1554" 2467.50473619351 0.46073749589279 0
"1555" 2467.77348382541 0.460545441835846 0.00099949999999982
"1556" 2467.47058741416 0.460738658679531 0
"1557" 2467.45351063244 0.460739213411183 0
"1558" 2467.43643389258 0.460739831189856 0
"1559" 2467.41935719613 0.460740390268284 0
"1560" 2467.40228054225 0.4607409806244 0
"1561" 2467.38520393153 0.460741549386599 0
"1562" 2467.36812736328 0.460742144069046 0
"1563" 2467.35105083806 0.460742717461495 0
"1564" 2467.33397435561 0.46074330062165 0
"1565" 2467.31689791567 0.460743894066726 0
"1566" 2467.29982151866 0.460744471142948 0
"1567" 2467.282745165 0.460745031982319 0
"1568" 2467.26566885389 0.460745624169434 0
"1569" 2467.24859258616 0.460746184059117 0
"1570" 2467.23151636085 0.460746780501257 0
"1571" 2467.21444017909 0.460747334124773 0
"1572" 2467.19736403937 0.460747945454782 0
"1573" 2467.18028794252 0.460748524852564 0
"1574" 2467.1632118887 0.460749098311566 0
"1575" 2467.14613587779 0.460749676586881 0
"1576" 2467.12905990992 0.460750249288953 0
"1577" 2467.11198398484 0.46075083199193 0
"1578" 2467.09490810228 0.460751424796498 0
"1579" 2467.07783226267 0.460752001435476 0
"1580" 2467.06075646644 0.460752561636224 0
"1581" 2467.04368071263 0.460753158367461 0
"1582" 2467.0266050018 0.460753733506109 0
"1583" 2467.00952933369 0.460754318958599 0
"1584" 2466.99245370817 0.460754909004595 0
"1585" 2467.57445748132 0.460554329212949 0.00099949999999982
"1586" 2466.95830734529 0.460756045292224 0
"1587" 2466.94123184886 0.460756628835529 0
"1588" 2466.92415639508 0.460757217245166 0
"1589" 2466.90708098395 0.460757804981925 0
"1590" 2466.89000561673 0.460758344902171 0
"1591" 2466.87293029191 0.460758942453019 0
"1592" 2466.85585500992 0.460759523849815 0
"1593" 2466.83877977063 0.460760109849469 0
"1594" 2466.82170457419 0.460760690215102 0
"1595" 2466.80462942061 0.460761270131046 0
"1596" 2466.7875543095 0.460761865484458 0
"1597" 2466.77047924154 0.460762433930866 0
"1598" 2466.75340421621 0.460763023018474 0
"1599" 2466.73632923379 0.460763601075061 0
"1600" 2466.71925429444 0.460764173437973 0
"1601" 2466.70217939787 0.460764756053437 0
"1602" 2466.68510454453 0.460765322242277 0
"1603" 2466.66802973429 0.460765893175724 0
"1604" 2466.65095496647 0.460766490115921 0
"1605" 2466.63388024176 0.460767060434181 0
"1606" 2466.61680555964 0.460767651149674 0
"1607" 2466.59973092066 0.460768220447062 0
"1608" 2466.5826563247 0.460768794458661 0
"1609" 2466.56558177135 0.460769383845214 0
"1610" 2466.54850726063 0.46076997287394 0
"1611" 2466.53143279255 0.460770561432715 0
"1612" 2466.5143583674 0.460771139042379 0
"1613" 2466.49728398533 0.460771710775985 0
"1614" 2466.48020964621 0.460772287486434 0
"1615" 2466.46313535046 0.460772847872708 0
"1616" 2466.44606109728 0.460773439367534 0
"1617" 2466.42898688667 0.460774030473058 0
"1618" 2466.41191271934 0.460774594836659 0
"1619" 2466.39483859474 0.460775179778488 0
"1620" 2466.37776451316 0.460775753741971 0
"1621" 2466.36069047434 0.460776337723962 0
"1622" 2466.34361647788 0.460776937303521 0
"1623" 2466.32654252461 0.460777504562423 0
"1624" 2466.309468614 0.460778092501084 0
"1625" 2466.29239474634 0.460778669420684 0
"1626" 2466.27532092191 0.460779235473255 0
"1627" 2466.25824714031 0.460779816808894 0
"1628" 2466.24117340169 0.460780392420681 0
"1629" 2466.22409970578 0.460780978141928 0
"1630" 2466.20702605288 0.460781552915558 0
"1631" 2466.18995244258 0.460782143102968 0
"1632" 2466.17287887586 0.460782695687524 0
"1633" 2466.1558053515 0.460783295474678 0
"1634" 2466.13873186977 0.46078388425315 0
"1635" 2466.12165843137 0.460784446240713 0
"1636" 2466.20759760216 0.460597542204274 0.00099949999999982
"1637" 2466.08751668826 0.460785609609672 0
"1638" 2466.07044337846 0.46078618607156 0
"1639" 2466.05337011121 0.460786777937458 0
"1640" 2466.03629688681 0.460787358633733 0
"1641" 2466.01922370528 0.460787938981212 0
"1642" 2466.00215056688 0.460788508350881 0
"1643" 2465.98507747137 0.460789087819969 0
"1644" 2465.96800441849 0.460789677256059 0
"1645" 2465.95093140864 0.460790250753695 0
"1646" 2465.93385844143 0.46079083929106 0
"1647" 2465.91678551757 0.460791401038339 0
"1648" 2465.89971263666 0.460791978239916 0
"1649" 2465.88263979814 0.460792576148472 0
"1650" 2465.86556700287 0.460793141842275 0
"1651" 2465.84849425044 0.460793722918339 0
"1652" 2465.831421541 0.460794298342322 0
"1653" 2465.81434887456 0.460794873336929 0
"1654" 2465.79727625085 0.460795458389464 0
"1655" 2465.78020366976 0.460796048185273 0
"1656" 2465.76313113213 0.460796605939258 0
"1657" 2465.74605863726 0.460797189673866 0
"1658" 2465.72898618518 0.460797772968922 0
"1659" 2465.71191377576 0.460798361038024 0
"1660" 2465.69484140915 0.460798943484797 0
"1661" 2465.67776908577 0.46079950948846 0
"1662" 2465.66069680468 0.460800112030172 0
"1663" 2465.64362456657 0.460800687753882 0
"1664" 2465.62655237145 0.460801263037548 0
"1665" 2465.6094802192 0.4608018431664 0
"1666" 2465.59240811011 0.460802412207103 0
"1667" 2465.57533604336 0.460803012663519 0
"1668" 2465.55826401964 0.46080358612939 0
"1669" 2465.54119203913 0.460804153781777 0
"1670" 2465.52412010168 0.460804726298309 0
"1671" 2465.50704820676 0.460805319622465 0
"1672" 2465.48997635479 0.460805896615074 0
"1673" 2465.47290454647 0.460806446720017 0
"1674" 2465.45583278071 0.46080703861481 0
"1675" 2465.43876105753 0.460807630029062 0
"1676" 2465.42168937707 0.460808215852179 0
"1677" 2465.40461773976 0.460808785192995 0
"1678" 2465.38754614534 0.460809364772786 0
"1679" 2465.37047459382 0.460809943882869 0
"1680" 2465.35340308492 0.460810532999861 0
"1681" 2465.33633161895 0.460811111322277 0
"1682" 2465.31926019633 0.460811673163442 0
"1683" 2465.30218881637 0.460812260992245 0
"1684" 2465.28511747924 0.460812843179154 0
"1685" 2465.26804618466 0.460813435382796 0
"1686" 2465.25097493306 0.460814011306314 0
"1687" 2465.23390372459 0.460814581436958 0
"1688" 2465.21683255912 0.460815156563556 0
"1689" 2465.19976143695 0.460815720603782 0
"1690" 2465.1826903574 0.460816310579824 0
"1691" 2465.16561932047 0.460816900106808 0
"1692" 2465.148548327 0.460817457575728 0
"1693" 2465.13147737577 0.460818061982609 0
"1694" 2465.11440646748 0.460818639726345 0
"1695" 2465.09733560214 0.460819216828465 0
"1696" 2465.08026477948 0.46081980415857 0
"1697" 2465.06319400022 0.460820364523094 0
"1698" 2465.04612326352 0.460820956257596 0
"1699" 2465.02905256969 0.460821536824783 0
"1700" 2465.01198191886 0.460822111731 0
"1701" 2464.99491131147 0.460822670530939 0
"1702" 2464.97784074628 0.460823276185121 0
"1703" 2464.960770224 0.460823854975005 0
"1704" 2464.94369974492 0.460824422962653 0
"1705" 2464.92662930877 0.460825000874393 0
"1706" 2464.90955891528 0.460825588912856 0
"1707" 2464.89248856516 0.460826150248994 0
"1708" 2464.87541825788 0.460826731974411 0
"1709" 2464.85834799288 0.460827334613499 0
"1710" 2465.15741881888 0.46063442361301 0.00099949999999982
"1711" 2465.14036202355 0.460635008192129 0.00099949999999982
"1712" 2464.8071472486 0.460829074441388 0
"1713" 2464.79007715537 0.460829643586939 0
"1714" 2464.77300710449 0.460830243847542 0
"1715" 2464.75593709721 0.460830796155464 0
"1716" 2464.73886713285 0.460831374538643 0
"1717" 2464.72179721157 0.460831947068 0
"1718" 2464.70472733324 0.460832524471654 0
"1719" 2464.68765749787 0.460833101517168 0
"1720" 2464.67058770477 0.460833704384003 0
"1721" 2464.65351795508 0.460834264500872 0
"1722" 2464.6364482481 0.460834850803666 0
"1723" 2464.61937858399 0.460835431172074 0
"1724" 2464.60230896318 0.460835995304743 0
"1725" 2464.58523938457 0.46083660122712 0
"1726" 2464.56816984873 0.460837185559841 0
"1727" 2464.55110035609 0.460837753556209 0
"1728" 2464.53403090623 0.460838337071845 0
"1729" 2464.51696149987 0.460838893665474 0
"1730" 2464.49989213618 0.460839481483571 0
"1731" 2464.48282281573 0.460840047875177 0
"1732" 2464.46575353743 0.460840655852978 0
"1733" 2464.44868430198 0.460841237131286 0
"1734" 2464.43161510967 0.460841807305794 0
"1735" 2464.41454596093 0.46084236117374 0
"1736" 2464.39747685438 0.460842967394193 0
"1737" 2464.38040779128 0.460843525757255 0
"1738" 2464.36333876999 0.460844146924864 0
"1739" 2464.34626979286 0.46084467782764 0
"1740" 2464.32920085812 0.460845277119948 0
"1741" 2464.31213196645 0.460845849482024 0
"1742" 2464.29506311747 0.460846437209961 0
"1743" 2464.27799431104 0.460847029740315 0
"1744" 2464.26092554815 0.460847584827511 0
"1745" 2464.24385682839 0.460848155352335 0
"1746" 2464.22678815108 0.460848751988428 0
"1747" 2464.20971951747 0.460849300477116 0
"1748" 2464.19265092621 0.460849901243833 0
"1749" 2464.17558237758 0.460850491179352 0
"1750" 2464.15851387144 0.46085108585574 0
"1751" 2464.14144540864 0.460851648443563 0
"1752" 2464.12437698892 0.46085222113546 0
"1753" 2465.33631480043 0.460636729145506 0.00099949999999982
"1754" 2465.31925943737 0.46063731693296 0.00099949999999982
"1755" 2464.07318095539 0.460853984974992 0
"1756" 2464.05611270749 0.460854529410563 0
"1757" 2464.03904450203 0.460855126324873 0
"1758" 2464.02197634027 0.460855675104199 0
"1759" 2464.0049082214 0.460856255204233 0
"1760" 2463.98784014501 0.460856850679489 0
"1761" 2463.97077211194 0.460857414087429 0
"1762" 2463.95370412096 0.460858024529128 0
"1763" 2463.93663617305 0.460858597519921 0
"1764" 2463.91956826836 0.460859164709754 0
"1765" 2463.90250040635 0.46085975267722 0
"1766" 2463.8854325873 0.460860329541773 0
"1767" 2463.86836481152 0.460860895515221 0
"1768" 2463.85129707803 0.460861498080035 0
"1769" 2463.83422938782 0.460862062942527 0
"1770" 2463.81716174049 0.460862643463676 0
"1771" 2463.80009413632 0.460863212779697 0
"1772" 2463.78302657492 0.460863797662892 0
"1773" 2463.76595905615 0.460864387388202 0
"1774" 2463.74889158003 0.460864976411492 0
"1775" 2463.73182414726 0.460865538720917 0
"1776" 2463.71475675757 0.460866111325387 0
"1777" 2463.69768941085 0.460866688398014 0
"1778" 2463.68062210683 0.460867275876851 0
"1779" 2463.66355484634 0.460867831057477 0
"1780" 2463.64648762815 0.460868433460852 0
"1781" 2463.6294204527 0.460869019531546 0
"1782" 2463.61235332041 0.460869589177956 0
"1783" 2463.59528623101 0.46087016898741 0
"1784" 2463.57821918465 0.460870743148055 0
"1785" 2463.56115218107 0.460871327431906 0
"1786" 2463.54408522042 0.460871906005288 0
"1787" 2463.52701830285 0.460872478727243 0
"1788" 2463.50995142768 0.460873077323218 0
"1789" 2463.49288459589 0.460873638777414 0
"1790" 2463.47581780736 0.460874204870927 0
"1791" 2463.45875106195 0.460874775795724 0
"1792" 2463.44168435913 0.460875367486133 0
"1793" 2463.42461769904 0.460875953446611 0
"1794" 2463.40755108198 0.460876528366024 0
"1795" 2463.39048450809 0.460877097473974 0
"1796" 2463.37341797697 0.460877682137357 0
"1797" 2463.35635148864 0.460878266199602 0
"1798" 2463.33928504297 0.460878855113501 0
"1799" 2463.3222186401 0.460879438388334 0
"1800" 2463.30515228089 0.460879989449206 0
"1801" 2463.28808596395 0.460880592846909 0
"1802" 2463.27101968972 0.460881180055086 0
"1803" 2463.25395345862 0.460881750941234 0
"1804" 2463.23688727107 0.460882305608184 0
"1805" 2463.21982112627 0.460882891367108 0
"1806" 2463.20275502395 0.460883487187678 0
"1807" 2463.18568896494 0.460884051077847 0
"1808" 2463.16862294871 0.460884635479164 0
"1809" 2463.15155697555 0.460885208921373 0
"1810" 2463.13449104505 0.460885797734854 0
"1811" 2463.11742515791 0.460886359687004 0
"1812" 2463.10035931387 0.460886931933759 0
"1813" 2463.08329351198 0.460887540490672 0
"1814" 2463.06622775349 0.460888101095665 0
"1815" 2463.04916203773 0.460888687713964 0
"1816" 2463.03209636525 0.460889252721218 0
"1817" 2463.01503073552 0.460889838329459 0
"1818" 2462.9979651484 0.460890428900921 0
"1819" 2462.98089960447 0.460890997891199 0
"1820" 2462.96383410374 0.460891566332158 0
"1821" 2462.94676864552 0.46089216085614 0
"1822" 2462.92970323039 0.460892733698449 0
"1823" 2462.91263785849 0.460893300852702 0
"1824" 2462.89557252941 0.460893883448464 0
"1825" 2462.87850724346 0.460894454903382 0
"1826" 2462.86144200036 0.460895036600554 0
"1827" 2462.84437679998 0.460895623007745 0
"1828" 2462.82731164221 0.460896214417013 0
"1829" 2462.81024652788 0.460896773474734 0
"1830" 2462.79318145603 0.460897369184948 0
"1831" 2462.77611642724 0.460897943356552 0
"1832" 2462.75905144151 0.460898516998346 0
"1833" 2462.74198649857 0.460899100800859 0
"1834" 2462.72492159831 0.460899689424025 0
"1835" 2462.70785674087 0.460900272348574 0
"1836" 2462.69079192737 0.460900812484731 0
"1837" 2462.67372715644 0.460901405009923 0
"1838" 2462.65666242865 0.460901975987136 0
"1839" 2462.63959774304 0.460902583382336 0
"1840" 2462.62253310072 0.460903148252709 0
"1841" 2462.60546850171 0.460903712602872 0
"1842" 2462.58840394547 0.460904297531593 0
"1843" 2462.57133943159 0.46090489799216 0
"1844" 2462.55427496078 0.460905471544215 0
"1845" 2462.53721053319 0.460906039357193 0
"1846" 2462.52014614827 0.460906627809959 0
"1847" 2462.50308180688 0.46090718427702 0
"1848" 2462.48601750804 0.460907777110426 0
"1849" 2462.46895325247 0.460908343208453 0
"1850" 2462.45188903921 0.460908945752967 0
"1851" 2462.43482486952 0.460909500191731 0
"1852" 2462.4177607423 0.460910096679971 0
"1853" 2462.40069665825 0.4609106660487 0
"1854" 2462.38363261712 0.460911245749678 0
"1855" 2462.36656861905 0.460911819530455 0
"1856" 2462.34950466363 0.460912408902154 0
"1857" 2462.3324407513 0.46091298190532 0
"1858" 2462.31537688179 0.46091356500826 0
"1859" 2462.29831305607 0.460914110717427 0
"1860" 2462.28124927265 0.460914713978863 0
"1861" 2462.26418553195 0.460915301074543 0
"1862" 2462.24712183411 0.460915882350831 0
"1863" 2462.23005817943 0.460916452679818 0
"1864" 2462.21299456751 0.460917038306224 0
"1865" 2462.19593099917 0.460917591920481 0
"1866" 2462.17886747334 0.460918187166862 0
"1867" 2462.16180399071 0.460918755771195 0
"1868" 2462.14474055103 0.460919334292405 0
"1869" 2462.12767715415 0.460919917855755 0
"1870" 2462.1106138001 0.460920500787937 0
"1871" 2462.09355048916 0.460921072672163 0
"1872" 2462.07648722093 0.460921660157492 0
"1873" 2462.05942399557 0.460922241711708 0
"1874" 2462.04236081307 0.460922823069685 0
"1875" 2462.02529767346 0.460923403705881 0
"1876" 2462.00823457702 0.460923973456743 0
"1877" 2461.99117152363 0.460924547996678 0
"1878" 2461.97410851344 0.460925116889611 0
"1879" 2461.95704554604 0.46092570099867 0
"1880" 2461.93998262117 0.460926295427932 0
"1881" 2461.92291974022 0.460926836458841 0
"1882" 2461.90585690127 0.460927451104904 0
"1883" 2461.88879410572 0.46092801232262 0
"1884" 2461.8717313526 0.460928610193473 0
"1885" 2461.85466864277 0.460929175842169 0
"1886" 2461.83760597623 0.460929740951201 0
"1887" 2461.82054335203 0.46093034289531 0
"1888" 2461.80348077072 0.46093092293173 0
"1889" 2461.78641823288 0.460931481637295 0
"1890" 2461.76935573797 0.460932060907611 0
"1891" 2461.75229328641 0.460932623953589 0
"1892" 2461.73523087724 0.460933223419138 0
"1893" 2461.71816851117 0.460933796134292 0
"1894" 2461.7011061878 0.460934384144471 0
"1895" 2461.68404390796 0.460934940025287 0
"1896" 2461.66698167099 0.460935521889945 0
"1897" 2461.20164818015 0.460760750524464 0.00099949999999982
"1898" 2460.71927476967 0.460586166433993 0.00199799999999994
"1899" 2461.61581089019 0.460937274707575 0
"1900" 2461.59874882459 0.460937849517603 0
"1901" 2461.58168680177 0.460938434444973 0
"1902" 2461.5646248223 0.460938997668831 0
"1903" 2461.54756288549 0.460939587017225 0
"1904" 2461.53050099205 0.460940149373761 0
"1905" 2461.51343914116 0.460940743092116 0
"1906" 2461.49637733352 0.460941309939642 0
"1907" 2461.47931556915 0.460941876268267 0
"1908" 2461.46225384722 0.460942473867023 0
"1909" 2461.44519216873 0.460943034119797 0
"1910" 2461.42813053312 0.460943614844855 0
"1911" 2460.55691646785 0.460756080987131 0.00099949999999982
"1912" 2459.66866284723 0.460568717718372 0.00199799999999994
"1913" 2459.65162831752 0.460569310150697 0.00199799999999994
"1914" 2459.63459383028 0.460569870371656 0.00199799999999994
"1915" 2461.34285790366 0.460946514922584 0
"1916" 2461.32579652489 0.460947114135181 0
"1917" 2461.30873518964 0.460947670827485 0
"1918" 2461.2916738975 0.460948242803913 0
"1919" 2461.27461264823 0.460948824845963 0
"1920" 2461.25755144183 0.46094940640922 0
"1921" 2461.2404902783 0.460949987674364 0
"1922" 2461.22342915781 0.460950563061892 0
"1923" 2461.2063680809 0.460951117060815 0
"1924" 2461.18930704623 0.460951723257151 0
"1925" 2461.17224605461 0.460952297418791 0
"1926" 2461.1551851058 0.460952881606029 0
"1927" 2460.16460751325 0.460747727516279 0.00099949999999982
"1928" 2461.12106799656 0.460954048573604 0
"1929" 2461.10400717635 0.460954626227292 0
"1930" 2461.08694639968 0.460955182189717 0
"1931" 2461.06988566587 0.460955764303714 0
"1932" 2461.05282497465 0.460956356362393 0
"1933" 2461.03576432687 0.460956916306522 0
"1934" 2461.01870372199 0.460957496911464 0
"1935" 2461.00164315974 0.46095808770382 0
"1936" 2460.98458264027 0.460958672698761 0
"1937" 2460.96752216401 0.460959241533594 0
"1938" 2460.95046173069 0.460959820180902 0
"1939" 2460.93340134061 0.460960388138443 0
"1940" 2460.91634099349 0.4609609659996 0
"1941" 2460.89928068922 0.460961548779853 0
"1942" 2460.88222042793 0.46096212591457 0
"1943" 2461.94827931772 0.460749785987683 0.00099949999999982
"1944" 2460.84810457437 0.460963289508914 0
"1945" 2460.83104444224 0.460963849283328 0
"1946" 2460.81398435274 0.460964440515165 0
"1947" 2460.79692430658 0.460965004547617 0
"1948" 2460.77986430361 0.460965573701742 0
"1949" 2460.76280434302 0.460966173878011 0
"1950" 2460.74574442566 0.460966742225181 0
"1951" 2460.72868455182 0.460967299245366 0
"1952" 2460.7116247208 0.460967882435402 0
"1953" 2460.69456493236 0.460968475588707 0
"1954" 2460.7782176499 0.460781575933967 0.00099949999999982
"1955" 2460.66045048776 0.460969638336135 0
"1956" 2460.64339082836 0.460970203747579 0
"1957" 2460.62633121227 0.4609707687806 0
"1958" 2460.60927163853 0.46097137028349 0
"1959" 2460.59221210771 0.460971950401445 0
"1960" 2460.57515262037 0.460972508760518 0
"1961" 2460.55809317555 0.460973103689732 0
"1962" 2460.54103377397 0.460973671644611 0
"1963" 2460.52397441508 0.460974260399084 0
"1964" 2460.50691509847 0.460974864464342 0
"1965" 2460.48985582568 0.460975410116241 0
"1966" 2460.47279659575 0.460975992156412 0
"1967" 2461.31306019746 0.460768901351339 0.00099949999999982
"1968" 2461.2960141706 0.460769466360742 0.00099949999999982
"1969" 2461.27896818698 0.460770046808446 0.00099949999999982
"1970" 2460.40457401305 0.460978300467421 0
"1971" 2460.38751499757 0.460978895961411 0
"1972" 2460.37045602544 0.460979459589187 0
"1973" 2460.35339709597 0.4609800491308 0
"1974" 2460.33633820988 0.46098061184052 0
"1975" 2460.31927936635 0.460981205629286 0
"1976" 2460.30222056635 0.460981762114306 0
"1977" 2460.28516180906 0.460982349779147 0
"1978" 2460.26810309493 0.460982921226369 0
"1979" 2460.25104442408 0.460983486958652 0
"1980" 2460.23398579558 0.460984089106297 0
"1981" 2460.21692721025 0.460984659186967 0
"1982" 2460.19986866826 0.460985223532054 0
"1983" 2460.18281016864 0.460985824493973 0
"1984" 2460.16575171251 0.460986382594656 0
"1985" 2460.14869329919 0.46098696669847 0
"1986" 2460.1316349287 0.460987550414201 0
"1987" 2460.11457660118 0.460988128313766 0
"1988" 2460.09751831721 0.460988684639563 0
"1989" 2460.0804600754 0.460989293338943 0
"1990" 2460.0634018773 0.460989843521246 0
"1991" 2460.04634372152 0.460990446117604 0
"1992" 2460.02928560865 0.460991027169872 0
"1993" 2460.01222753923 0.460991586487152 0
"1994" 2459.99516951301 0.460992156059893 0
"1995" 2459.97811152945 0.460992746207173 0
"1996" 2459.9610535891 0.460993314810898 0
"1997" 2459.9439956913 0.460993909397306 0
"1998" 2459.92693783688 0.460994471827449 0
"1999" 2459.90988002558 0.460995044441721 0
"2000" 2459.89282225685 0.460995637580314 0
"2001" 2459.87576453154 0.460996198694546 0
"2002" 2459.85870684925 0.460996775127395 0
"2003" 2459.84164920958 0.460997366999383 0
"2004" 2459.82459161321 0.460997932043615 0
"2005" 2459.80753405907 0.46099853879475 0
"2006" 2459.79047654786 0.460999118798712 0
"2007" 2460.82408130959 0.460787475108252 0.00099949999999982
"2008" 2460.80703691863 0.460788048922879 0.00099949999999982
"2009" 2459.7393133792 0.461000856679327 0
"2010" 2459.72225604072 0.461001397907814 0
"2011" 2459.70519874495 0.461001986158574 0
"2012" 2459.6881414919 0.461002574020633 0
"2013" 2459.671084282 0.461003145526663 0
"2014" 2459.65402711553 0.461003706042188 0
"2015" 2459.6369699914 0.461004308455855 0
"2016" 2459.61991291129 0.461004846870903 0
"2017" 2460.47310295483 0.460797457650813 0.00099949999999982
"2018" 2459.58580350793 0.461006038849984 0
"2019" 2459.5687465559 0.461006612857684 0
"2020" 2459.55168964682 0.461007191894089 0
"2021" 2459.53463278111 0.461007754564497 0
"2022" 2459.51757595825 0.461008337786326 0
"2023" 2459.50051917837 0.46100891559792 0
"2024" 2459.48346244164 0.461009487371737 0
"2025" 2459.46640574764 0.461010074533512 0
"2026" 2459.44934909612 0.461010671917543 0
"2027" 2459.43229248791 0.461011237221071 0
"2028" 2459.41523592302 0.461011802015421 0
"2029" 2459.39817940105 0.461012382247865 0
"2030" 2459.38112292188 0.461012967296149 0
"2031" 2459.36406648608 0.461013530633186 0
"2032" 2459.34701009323 0.461014109478575 0
"2033" 2459.3299537428 0.461014709066616 0
"2034" 2459.31289743548 0.461015281729118 0
"2035" 2459.29584117172 0.461015838127354 0
"2036" 2459.27878495054 0.461016430891734 0
"2037" 2459.26172877239 0.461017007564049 0
"2038" 2458.339597908 0.460823165198728 0.00099949999999982
"2039" 2459.22762141233 0.461018163886659 0
"2040" 2459.21056536302 0.461018744507598 0
"2041" 2459.1935093572 0.461019303397579 0
"2042" 2459.17645339431 0.461019883020149 0
"2043" 2459.15939747424 0.461020467468946 0
"2044" 2459.14234159713 0.461021046284779 0
"2045" 2459.12528576286 0.461021629875899 0
"2046" 2459.10822997171 0.461022202387923 0
"2047" 2459.09117422411 0.461022758626483 0
"2048" 2459.07411851925 0.461023346196945 0
"2049" 2459.05706285713 0.461023933136621 0
"2050" 2459.04000723805 0.461024509239499 0
"2051" 2459.02295166187 0.461025090117555 0
"2052" 2459.00589612876 0.461025665191811 0
"2053" 2458.98884063885 0.461026234734081 0
"2054" 2458.97178519133 0.461026835243744 0
"2055" 2458.95472978718 0.461027398533387 0
"2056" 2458.93767442628 0.461027966507686 0
"2057" 2458.92061910822 0.461028550028812 0
"2058" 2458.90356383315 0.461029127826169 0
"2059" 2458.88650860095 0.46102971026768 0
"2060" 2458.86945341162 0.461030292452658 0
"2061" 2458.85239826601 0.461030842369744 0
"2062" 2458.8353431633 0.461031423575995 0
"2063" 2458.81828810337 0.461032009679067 0
"2064" 2458.80123308567 0.4610326162797 0
"2065" 2458.78417811118 0.461033185651228 0
"2066" 2458.76712317978 0.461033759818426 0
"2067" 2458.75006829203 0.461034312298084 0
"2068" 2458.73301344698 0.461034901421728 0
"2069" 2458.7159586445 0.461035495390449 0
"2070" 2459.93860066518 0.460819713560304 0.00099949999999982
"2071" 2458.68185364616 0.461036656003134 0
"2072" 2458.66479897323 0.461037206289894 0
"2073" 2458.64774434332 0.46103778256023 0
"2074" 2458.63068975618 0.461038368980911 0
"2075" 2458.6136352121 0.461038944232727 0
"2076" 2458.59658071067 0.46103953507021 0
"2077" 2458.57952625232 0.461040109555666 0
"2078" 2458.56247183693 0.4610406887453 0
"2079" 2458.54541746491 0.46104125185608 0
"2080" 2458.52836313588 0.461041830138042 0
"2081" 2458.51130884969 0.461042413417087 0
"2082" 2458.49425460664 0.461042985709963 0
"2083" 2458.47720040675 0.461043557392464 0
"2084" 2458.46014625001 0.461044128797261 0
"2085" 2458.44309213603 0.461044715535594 0
"2086" 2458.42603806497 0.461045296409937 0
"2087" 2458.40898403669 0.461045882321443 0
"2088" 2458.39193005148 0.46104645718517 0
"2089" 2458.37487610936 0.461047031529964 0
"2090" 2458.35782221033 0.461047605385723 0
"2091" 2458.340768354 0.461048194776405 0
"2092" 2458.32371454106 0.461048757207157 0
"2093" 2458.3066607707 0.461049350882946 0
"2094" 2458.28960704431 0.46104989118001 0
"2095" 2458.27255336053 0.461050484059402 0
"2096" 2458.25549971964 0.461051065892213 0
"2097" 2458.23844612192 0.461051636617067 0
"2098" 2458.2213925674 0.461052206924577 0
"2099" 2458.20433905553 0.461052797948007 0
"2100" 2458.18728558715 0.461053356810235 0
"2101" 2458.17023216159 0.461053941582255 0
"2102" 2458.15317877857 0.461054536593806 0
"2103" 2458.13612543838 0.461055120488667 0
"2104" 2458.1190721416 0.461055682759201 0
"2105" 2458.10201888782 0.461056260604089 0
"2106" 2458.08496567705 0.461056837747433 0
"2107" 2458.06791250916 0.46105741999856 0
"2108" 2458.05085938444 0.46105799112334 0
"2109" 2458.03380630222 0.46105858801418 0
"2110" 2458.01675326361 0.461059142471439 0
"2111" 2457.99970026765 0.461059733475088 0
"2112" 2457.98264731505 0.46106029734952 0
"2113" 2457.96559440513 0.461060887395094 0
"2114" 2457.94854153873 0.461061445240627 0
"2115" 2457.48356726796 0.460886602867054 0.00099949999999982
"2116" 2457.46652818489 0.460887194508462 0.00099949999999982
"2117" 2457.4494891444 0.460887769852914 0.00099949999999982
"2118" 2457.88034615807 0.461063771897309 0
"2119" 2457.86329350678 0.461064327530197 0
"2120" 2457.8462408984 0.461064909141744 0
"2121" 2457.82918833265 0.461065500718557 0
"2122" 2457.81213581065 0.461066049713185 0
"2123" 2457.79508333132 0.461066640524414 0
"2124" 2457.77803089507 0.461067215017203 0
"2125" 2457.76097850123 0.461067815487236 0
"2126" 2457.74392615091 0.461068373192851 0
"2127" 2457.72687384344 0.461068956845523 0
"2128" 2457.7098215791 0.461069529574017 0
"2129" 2457.69276935735 0.461070123036952 0
"2130" 2457.67571717946 0.461070668180296 0
"2131" 2457.65866504473 0.461071239674597 0
"2132" 2457.64161295222 0.461071847569627 0
"2133" 2457.62456090263 0.461072428560274 0
"2134" 2457.60750889651 0.461072987991073 0
"2135" 2457.5904569332 0.461073573378031 0
"2136" 2457.57340501354 0.461074126507185 0
"2137" 2457.55635313642 0.461074721643226 0
"2138" 2457.53930130201 0.461075310997598 0
"2139" 2456.57853165135 0.460875318755236 0.00099949999999982
"2140" 2456.56149313534 0.460875901060551 0.00099949999999982
"2141" 2457.4881555629 0.461077027994671 0
"2142" 2457.47110390104 0.461077599756078 0
"2143" 2457.45405228209 0.461078181371814 0
"2144" 2457.43700070646 0.461078746983713 0
"2145" 2457.41994917375 0.461079327924517 0
"2146" 2457.40289768343 0.461079929466712 0
"2147" 2457.38584623688 0.461080477713655 0
"2148" 2457.36879483246 0.461081088943265 0
"2149" 2457.35174347156 0.461081646938921 0
"2150" 2457.33469215405 0.461082209738641 0
"2151" 2457.31764087926 0.461082798502685 0
"2152" 2457.30058964734 0.461083381605614 0
"2153" 2457.28353845816 0.461083969441788 0
"2154" 2457.26648731229 0.461084535577904 0
"2155" 2457.24943621015 0.461085085660859 0
"2156" 2457.23238515051 0.461085682625584 0
"2157" 2457.21533413393 0.4610862582437 0
"2158" 2457.1982831603 0.461086838584392 0
"2159" 2457.18123222974 0.46108741330568 0
"2160" 2457.16418134216 0.461087992628218 0
"2161" 2457.14713049726 0.461088582238544 0
"2162" 2457.13007969564 0.461089150199845 0
"2163" 2457.11302893715 0.461089722905035 0
"2164" 2457.09597822153 0.461090305886702 0
"2165" 2457.07892754893 0.461090883178659 0
"2166" 2457.06187691936 0.461091459739071 0
"2167" 2457.04482633271 0.461092041355004 0
"2168" 2457.0277757898 0.461092590799429 0
"2169" 2457.01072528913 0.46109319798984 0
"2170" 2456.9936748321 0.461093751698051 0
"2171" 2456.97662441843 0.46109431569391 0
"2172" 2456.95957404691 0.461094926699395 0
"2173" 2456.94252371864 0.461095494979425 0
"2174" 2456.92547343391 0.461096052317575 0
"2175" 2456.90842319232 0.461096625002196 0
"2176" 2456.8913729932 0.461097223638668 0
"2177" 2456.87432283737 0.461097790195231 0
"2178" 2456.85727272418 0.461098382652605 0
"2179" 2456.84022265389 0.461098964218331 0
"2180" 2456.8231726268 0.461099534630484 0
"2181" 2456.8061226432 0.461100094009947 0
"2182" 2456.78907270214 0.46110068991413 0
"2183" 2456.77202280404 0.461101269695763 0
"2184" 2456.75497294932 0.461101833072892 0
"2185" 2456.73792313758 0.46110241180579 0
"2186" 2455.57305417601 0.460836855898882 0.00099949999999982
"2187" 2455.55601648251 0.460837437228892 0.00099949999999982
"2188" 2456.68678106492 0.461104147607133 0
"2189" 2456.66973142474 0.461104740522081 0
"2190" 2456.65268182788 0.461105306439056 0
"2191" 2456.63563227435 0.461105871978518 0
"2192" 2456.61858276403 0.461106442361259 0
"2193" 2456.60153329664 0.461107022777787 0
"2194" 2456.5844838718 0.461107618610205 0
"2195" 2456.56743449034 0.461108182295488 0
"2196" 2456.55038515198 0.461108756165383 0
"2197" 2456.5333358569 0.461109324285533 0
"2198" 2456.51628660495 0.461109897207971 0
"2199" 2456.49923739615 0.461110469621468 0
"2200" 2456.48218822983 0.461111068094394 0
"2201" 2456.46513910653 0.461111645013926 0
"2202" 2456.44809002684 0.4611122003186 0
"2203" 2456.43104098994 0.461112786741879 0
"2204" 2457.48332546944 0.460900717353621 0.00099949999999982
"2205" 2456.3969475887 0.461113937832827 0
"2206" 2456.3798986806 0.461114528332845 0
"2207" 2456.36284981533 0.4611151129826 0
"2208" 2456.34580099374 0.461115665616758 0
"2209" 2456.32875221431 0.461116275825686 0
"2210" 2456.31170347871 0.461116822332914 0
"2211" 2456.29465478599 0.461117405208271 0
"2212" 2456.27760613658 0.461117971821906 0
"2213" 2456.26055752965 0.46111856980523 0
"2214" 2456.24350896605 0.461119135522239 0
"2215" 2456.22646044552 0.461119711383324 0
"2216" 2456.2094119682 0.461120281454305 0
"2217" 2456.19236353424 0.46112084588672 0
"2218" 2456.17531514269 0.461121446887624 0
"2219" 2456.15826679454 0.461122010251874 0
"2220" 2456.14121848881 0.461122610315051 0
"2221" 2456.12417022664 0.461123167632416 0
"2222" 2456.1071220072 0.461123756318332 0
"2223" 2456.09007383078 0.461124333740886 0
"2224" 2456.0730256978 0.46112489504404 0
"2225" 2456.05597760788 0.46112547169139 0
"2226" 2456.03892956045 0.461126069033401 0
"2227" 2456.02188155638 0.461126634141123 0
"2228" 2456.00483359525 0.461127214693348 0
"2229" 2455.98778567748 0.46112777912649 0
"2230" 2457.14529178464 0.460913397807527 0.00099949999999982
"2231" 2458.2857715556 0.460699152020888 0.00199799999999994
"2232" 2458.26874976066 0.4606997365472 0.00199799999999994
"2233" 2455.91961695476 0.461130102977309 0
"2234" 2455.90256925262 0.461130643975033 0
"2235" 2455.88552159296 0.46113124259128 0
"2236" 2455.86847397662 0.461131808833136 0
"2237" 2455.85142640347 0.461132380220147 0
"2238" 2455.83437887323 0.461132961639508 0
"2239" 2455.81733138607 0.46113353726868 0
"2240" 2455.80028394159 0.461134128260949 0
"2241" 2455.78323654047 0.461134692492657 0
"2242" 2455.76618918178 0.46113529318899 0
"2243" 2455.74914186634 0.461135861723674 0
"2244" 2455.73209459431 0.461136424681413 0
"2245" 2455.71504736543 0.461136997438826 0
"2246" 2455.69800017943 0.461137580651145 0
"2247" 2455.68095303687 0.461138142092545 0
"2248" 2455.66390593694 0.461138734847334 0
"2249" 2455.64685888007 0.4611393112625 0
"2250" 2455.6298118664 0.461139882040445 0
"2251" 2455.61276489567 0.461140462717657 0
"2252" 2455.59571796789 0.461141043249707 0
"2253" 2455.5786710828 0.46114163374235 0
"2254" 2455.56162424123 0.461142191963835 0
"2255" 2455.54457744266 0.461142771049661 0
"2256" 2455.52753068736 0.461143339066128 0
"2257" 2455.51048397507 0.461143917164418 0
"2258" 2455.49343730595 0.461144489614991 0
"2259" 2455.47639067999 0.46114506156621 0
"2260" 2455.45934409695 0.461145643639882 0
"2261" 2455.44229755655 0.461146235763655 0
"2262" 2455.42525105949 0.461146801171351 0
"2263" 2455.4082046058 0.461147365917716 0
"2264" 2455.39115819506 0.461147946238009 0
"2265" 2455.37411182716 0.461148531247787 0
"2266" 2455.35706550251 0.461149100101457 0
"2267" 2455.34001922071 0.461149684356059 0
"2268" 2455.3229729822 0.461150252191502 0
"2269" 2455.30592678628 0.461150846068649 0
"2270" 2455.28888063368 0.461151413037225 0
"2271" 2455.27183452411 0.461151990259119 0
"2272" 2455.25478845731 0.461152577490463 0
"2273" 2455.23774243372 0.461153148282847 0
"2274" 2455.2206964532 0.461153724240187 0
"2275" 2455.20365051591 0.461154294246853 0
"2276" 2455.18660462144 0.461154879665078 0
"2277" 2455.16955877064 0.46115543301719 0
"2278" 2455.15251296254 0.461156022737131 0
"2279" 2455.13546719772 0.461156591051699 0
"2280" 2455.11842147577 0.461157174756275 0
"2281" 2455.10137579697 0.461157747322871 0
"2282" 2455.08433016121 0.461158324821177 0
"2283" 2455.06728456863 0.461158896500893 0
"2284" 2455.05023901952 0.461159457274167 0
"2285" 2455.03319351252 0.46116007031302 0
"2286" 2455.01614804846 0.461160651307386 0
"2287" 2454.99910262803 0.46116120544625 0
"2288" 2454.98205725016 0.461161801421806 0
"2289" 2454.9650119161 0.461162349153231 0
"2290" 2454.9479666242 0.461162960100181 0
"2291" 2454.93092137613 0.461163507116403 0
"2292" 2454.91387617079 0.461164095969277 0
"2293" 2454.89683100903 0.461164652607453 0
"2294" 2454.8797858899 0.461165245720825 0
"2295" 2454.86274081382 0.461165822680058 0
"2296" 2454.84569578135 0.461166378054123 0
"2297" 2454.82865079112 0.461166985730668 0
"2298" 2454.81160584425 0.4611675507865 0
"2299" 2454.79456094048 0.461168125882085 0
"2300" 2454.77751607941 0.461168716315354 0
"2301" 2454.76047126228 0.461169258799251 0
"2302" 2454.74342648732 0.461169869643837 0
"2303" 2454.72638175592 0.46117042710871 0
"2304" 2454.70933706726 0.461171015869761 0
"2305" 2454.69229242204 0.461171577615894 0
"2306" 2454.67524782001 0.461172149562945 0
"2307" 2454.65820326048 0.461172747506432 0
"2308" 2454.64115874415 0.461173318667056 0
"2309" 2454.62411427089 0.461173894517547 0
"2310" 2454.60706984073 0.461174470050883 0
"2311" 2454.5900254538 0.461175039745962 0
"2312" 2454.57298110985 0.461175619570917 0
"2313" 2454.55593680889 0.461176199007696 0
"2314" 2454.53889255106 0.461176772575799 0
"2315" 2454.52184833625 0.461177351187232 0
"2316" 2454.504804165 0.461177908123739 0
"2317" 2454.4877600368 0.461178485606026 0
"2318" 2454.47071595178 0.461179057533161 0
"2319" 2454.45367190967 0.461179639487816 0
"2320" 2454.43662791009 0.461180236810654 0
"2321" 2454.41958395373 0.46118080737228 0
"2322" 2454.40254004101 0.46118136172047 0
"2323" 2454.38549617098 0.461181952439845 0
"2324" 2454.36845234407 0.461182526833909 0
"2325" 2454.35140856043 0.461183095582569 0
"2326" 2454.33436481924 0.461183695533726 0
"2327" 2454.3173211212 0.461184268704262 0
"2328" 2454.30027746647 0.461184836037305 0
"2329" 2454.28323385505 0.461185403053313 0
"2330" 2454.26619028668 0.461185979986436 0
"2331" 2454.2491467611 0.461186567027479 0
"2332" 2454.23210327873 0.461187138017619 0
"2333" 2454.21505983945 0.461187713706567 0
"2334" 2454.19801644341 0.461188283598363 0
"2335" 2454.18097309048 0.461188858421315 0
"2336" 2454.16392978011 0.46118945399916 0
"2337" 2454.1468865133 0.461190011858413 0
"2338" 2454.12984328963 0.461190585356893 0
"2339" 2454.11280010857 0.46119117956979 0
"2340" 2454.09575697095 0.461191741544503 0
"2341" 2454.07871387651 0.461192313707883 0
"2342" 2454.06167082499 0.461192895938541 0
"2343" 2454.04462781668 0.461193467114692 0
"2344" 2454.02758485145 0.461194043050328 0
"2345" 2454.01054192986 0.461194597546223 0
"2346" 2453.99349905068 0.461195199066309 0
"2347" 2453.97645621476 0.461195768509938 0
"2348" 2453.9594134221 0.461196337505267 0
"2349" 2453.94237067231 0.461196921886448 0
"2350" 2453.92532796524 0.461197511137965 0
"2351" 2453.90828530121 0.461198089172691 0
"2352" 2453.8912426809 0.46119864050158 0
"2353" 2453.87420010323 0.461199233634991 0
"2354" 2453.85715756889 0.461199799961511 0
"2355" 2453.84011507749 0.461200381552305 0
"2356" 2453.82307262958 0.461200941714378 0
"2357" 2453.80603022477 0.46120151717141 0
"2358" 2453.78898786265 0.461202108063257 0
"2359" 2453.77194554338 0.461202693128238 0
"2360" 2453.75490326752 0.461203256705127 0
"2361" 2453.73786103466 0.461203835667119 0
"2362" 2453.72081884523 0.461204398407791 0
"2363" 2453.70377669842 0.461204992336437 0
"2364" 2453.68673459506 0.46120555411013 0
"2365" 2453.66969253475 0.461206131339608 0
"2366" 2453.65265051737 0.461206713347532 0
"2367" 2453.63560854307 0.461207289548999 0
"2368" 2453.61856661213 0.46120785481847 0
"2369" 2453.6015247247 0.46120841439229 0
"2370" 2453.58448287943 0.461209026312428 0
"2371" 2453.56744107783 0.461209579601482 0
"2372" 2453.55039931922 0.461210158950618 0
"2373" 2453.53335760363 0.461210737841317 0
"2374" 2453.51631593092 0.461211321520318 0
"2375" 2453.49927430097 0.461211910028916 0
"2376" 2453.4822327142 0.461212482327732 0
"2377" 2453.46519117104 0.461213038205398 0
"2378" 2453.4481496715 0.461213593715971 0
"2379" 2453.43110821422 0.461214201590921 0
"2380" 2453.41406679947 0.461214798432354 0
"2381" 2453.39702542853 0.461215347291129 0
"2382" 2453.37998410069 0.461215922178126 0
"2383" 2453.36294281599 0.461216496566574 0
"2384" 2453.34590157401 0.461217086408746 0
"2385" 2453.32886037532 0.461217654421691 0
"2386" 2453.31181921953 0.46121823801954 0
"2387" 2453.29477810677 0.461218815922565 0
"2388" 2453.27773703803 0.461219356317338 0
"2389" 2453.2606960118 0.461219954411733 0
"2390" 2453.24365502878 0.461220525693413 0
"2391" 2453.22661408857 0.461221112287093 0
"2392" 2453.20957319159 0.461221682682201 0
"2393" 2453.19253233786 0.461222252639724 0
"2394" 2453.17549152739 0.461222821966944 0
"2395" 2453.15845075978 0.461223406777937 0
"2396" 2453.14141003518 0.461223985924465 0
"2397" 2453.12436935373 0.461224559264755 0
"2398" 2453.10732871532 0.461225137474467 0
"2399" 2453.09028812036 0.461225699466119 0
"2400" 2453.0732475679 0.461226297845933 0
"2401" 2453.05620705879 0.461226864198389 0
"2402" 2453.03916659275 0.461227440604849 0
"2403" 2453.02212616994 0.461228011276791 0
"2404" 2453.00508579024 0.461228586807408 0
"2405" 2452.98804545337 0.461229172413068 0
"2406" 2452.97100516018 0.46122972579009 0
"2407" 2452.9539649093 0.461230331706439 0
"2408" 2452.93692470185 0.461230894881042 0
"2409" 2452.91988453729 0.461231478663245 0
"2410" 2452.90284441603 0.461232046268911 0
"2411" 2452.8858043381 0.461232613416952 0
"2412" 2452.86876430336 0.46123318521074 0
"2413" 2452.85172431129 0.461233777874695 0
"2414" 2452.83468436243 0.461234348944495 0
"2415" 2452.8176444568 0.46123491957554 0
"2416" 2452.80060459387 0.461235510793946 0
"2417" 2452.78356477419 0.461236080488835 0
"2418" 2452.76652499793 0.461236644287709 0
"2419" 2452.74948526439 0.461237234262232 0
"2420" 2452.73244557386 0.461237813155177 0
"2421" 2452.71540592678 0.461238375792052 0
"2422" 2452.69836632274 0.461238953718215 0
"2423" 2452.97651713958 0.461046571729254 0.00099949999999982
"2424" 2452.95949099279 0.461047147632698 0.00099949999999982
"2425" 2452.94246488903 0.461047712672167 0.00099949999999982
"2426" 2452.92543882858 0.461048292999424 0.00099949999999982
"2427" 2452.90841281106 0.461048851769785 0.00099949999999982
"2428" 2452.59615410162 0.461242408270011 0
"2429" 2452.57911479935 0.461242977823651 0
"2430" 2452.56207554008 0.461243557602588 0
"2431" 2452.54503632382 0.461244136842213 0
"2432" 2452.52799715071 0.46124471037815 0
"2433" 2452.51095802078 0.461245283415045 0
"2434" 2452.49391893458 0.461245834759482 0
"2435" 2452.47687989089 0.461246433351229 0
"2436" 2453.16214145095 0.461043109300716 0.00099949999999982
"2437" 2453.14511566618 0.461043695929727 0.00099949999999982
"2438" 2454.49864710183 0.460637020553025 0.00299549999999993
"2439" 2453.11107363857 0.461044830521398 0.00099949999999982
"2440" 2453.77934359034 0.46084169763231 0.00199799999999994
"2441" 2452.3746841721 0.461249876884188 0
"2442" 2452.35764543017 0.461250456471063 0
"2443" 2452.34060673099 0.461251046251778 0
"2444" 2452.32356807524 0.461251609054308 0
"2445" 2452.30652946308 0.461252166213964 0
"2446" 2452.28949089314 0.461252775631925 0
"2447" 2452.27245236668 0.461253337120723 0
"2448" 2452.25541388357 0.461253903528228 0
"2449" 2452.23837544313 0.461254495724296 0
"2450" 2452.22133704592 0.46125506645022 0
"2451" 2452.20429869182 0.461255642044433 0
"2452" 2452.18726038126 0.461256201313326 0
"2453" 2452.17022211355 0.461256786532354 0
"2454" 2452.15318388885 0.461257365996743 0
"2455" 2452.13614570785 0.461257918636279 0
"2456" 2452.11910756947 0.461258513101926 0
"2457" 2452.10206947441 0.461259080581446 0
"2458" 2452.08503142213 0.461259668844833 0
"2459" 2452.0679934136 0.461260219692624 0
"2460" 2452.0509554476 0.461260817530139 0
"2461" 2452.03391752483 0.461261388583473 0
"2462" 2452.01687964544 0.461261953973566 0
"2463" 2451.57137120561 0.461086859394179 0.00099949999999982
"2464" 2451.55434709369 0.461087432156992 0.00099949999999982
"2465" 2451.96577668632 0.461263685774116 0
"2466" 2451.94873897909 0.46126426515746 0
"2467" 2451.93170131462 0.461264854582863 0
"2468" 2451.91466369317 0.46126543318078 0
"2469" 2451.89762611532 0.461265990139745 0
"2470" 2451.88058858081 0.461266557080055 0
"2471" 2451.86355108951 0.461267128928449 0
"2472" 2451.84651364088 0.461267721408072 0
"2473" 2451.82947623575 0.461268281870659 0
"2474" 2451.81243887331 0.461268873505214 0
"2475" 2451.79540155427 0.461269438326004 0
"2476" 2451.77836427849 0.461270007944299 0
"2477" 2451.76132704586 0.46127058231864 0
"2478" 2451.74428985583 0.461271177415234 0
"2479" 2451.72725270979 0.461271719405663 0
"2480" 2451.71021560623 0.461272318870814 0
"2481" 2451.69317854601 0.461272886259109 0
"2482" 2451.67614152912 0.461273453078219 0
"2483" 2451.65910455503 0.461274040801211 0
"2484" 2451.64206762417 0.461274612100006 0
"2485" 2451.62503073599 0.461275203999306 0
"2486" 2451.60799389119 0.461275769107431 0
"2487" 2451.59095708925 0.46127635492645 0
"2488" 2451.57392033085 0.461276913893733 0
"2489" 2451.55688361504 0.461277509346471 0
"2490" 2451.53984694267 0.461278072763252 0
"2491" 2451.52281031347 0.461278646170398 0
"2492" 2451.50577372744 0.461279219150125 0
"2493" 2451.48873718462 0.461279791640976 0
"2494" 2451.47170068486 0.461280369019247 0
"2495" 2451.45466422859 0.461280930166273 0
"2496" 2451.437627815 0.461281522462118 0
"2497" 2451.42059144465 0.461282093191847 0
"2498" 2451.40355511728 0.461282674123063 0
"2499" 2451.38651883331 0.461283238682054 0
"2500" 2451.36948259248 0.461283813271175 0
"2501" 2451.35244639452 0.461284398173262 0
"2502" 2451.33541023931 0.461284987740283 0
"2503" 2451.31837412797 0.461285534634007 0
"2504" 2451.30133805954 0.461286117990209 0
"2505" 2451.28430203445 0.461286685206803 0
"2506" 2451.26726605215 0.461287273102978 0
"2507" 2451.25023011307 0.461287844596703 0
"2508" 2451.23319421708 0.461288421037808 0
"2509" 2451.21615836435 0.461288991676167 0
"2510" 2451.19912255445 0.461289577639066 0
"2511" 2451.18208678769 0.461290152826799 0
"2512" 2451.16505106462 0.461290706178293 0
"2513" 2451.14801538443 0.461291290948103 0
"2514" 2451.13097974741 0.461291864519899 0
"2515" 2451.11394415356 0.46129243785572 0
"2516" 2451.09690860263 0.46129302120075 0
"2517" 2451.07987309463 0.461293604148407 0
"2518" 2451.0628376297 0.461294181323589 0
"2519" 2451.04580220827 0.461294742188309 0
"2520" 2451.02876682953 0.46129533441003 0
"2521" 2451.01173149418 0.461295899582409 0
"2522" 2450.99469620222 0.461296464437994 0
"2523" 2450.97766095313 0.46129704991136 0
"2524" 2450.96062574705 0.46129762965254 0
"2525" 2450.94359058454 0.461298187849914 0
"2526" 2450.92655546478 0.461298777353871 0
"2527" 2450.90952038849 0.461299339858857 0
"2528" 2450.89248535539 0.461299912585334 0
"2529" 2450.87545036564 0.461300479468244 0
"2530" 2450.85841541841 0.461301077727354 0
"2531" 2450.84138051442 0.46130164906941 0
"2532" 2450.82434565339 0.461302230480226 0
"2533" 2450.80731083561 0.461302800996473 0
"2534" 2450.79027606139 0.46130336027599 0
"2535" 2450.77324133029 0.461303935190697 0
"2536" 2450.75620664194 0.461304525376712 0
"2537" 2450.73917199703 0.461305088768189 0
"2538" 2450.72213739447 0.461305693888813 0
"2539" 2450.70510283578 0.461306240573432 0
"2540" 2450.68806832016 0.461306818380854 0
"2541" 2450.67103384774 0.46130739062792 0
"2542" 2450.65399941828 0.461307972792658 0
"2543" 2451.19467241857 0.461108388772808 0.00099949999999982
"2544" 2451.17765131307 0.461108964149329 0.00099949999999982
"2545" 2452.78270032389 0.460510185685182 0.003992
"2546" 2453.30641764814 0.460311349963425 0.00498749999999992
"2547" 2451.12662171171 0.461110700516614 0.00099949999999982
"2548" 2450.55185108296 0.461311415260289 0
"2549" 2450.53481695548 0.461311989096854 0
"2550" 2450.5177828705 0.461312588831368 0
"2551" 2450.50074882954 0.461313130072801 0
"2552" 2450.48371483151 0.461313713111946 0
"2553" 2450.46668087628 0.461314301037084 0
"2554" 2450.44964696427 0.461314872613987 0
"2555" 2450.43261309551 0.461315443742921 0
"2556" 2450.41557927013 0.461316009201501 0
"2557" 2450.39854548733 0.461316605850573 0
"2558" 2450.38151174781 0.46131717557579 0
"2559" 2450.36447805129 0.461317755509758 0
"2560" 2450.34744439863 0.461318303237185 0
"2561" 2451.40027067643 0.461106180565361 0.00099949999999982
"2562" 2450.31338176155 0.461319477067983 0
"2563" 2450.29634823827 0.461320028785054 0
"2564" 2450.27931475807 0.461320606399335 0
"2565" 2450.26228132054 0.461321199444769 0
"2566" 2450.24524792637 0.461321765748082 0
"2567" 2450.22821457559 0.461322331432208 0
"2568" 2450.21118126766 0.4613229177902 0
"2569" 2450.19414800312 0.461323482690045 0
"2570" 2450.17711478145 0.461324068364001 0
"2571" 2450.16008160294 0.461324642842732 0
"2572" 2450.14304846759 0.461325216924283 0
"2573" 2450.12601537542 0.461325790598023 0
"2574" 2450.1089823263 0.461326368925266 0
"2575" 2450.09194932038 0.461326941773906 0
"2576" 2450.07491635753 0.461327519245901 0
"2577" 2450.05788343819 0.461328080572878 0
"2578" 2450.0408505618 0.461328662472442 0
"2579" 2450.02381772826 0.461329249307046 0
"2580" 2450.00678493811 0.461329814402214 0
"2581" 2449.98975219109 0.461330389826247 0
"2582" 2449.97271948709 0.461330969903606 0
"2583" 2449.95568682637 0.461331539088818 0
"2584" 2449.9386542087 0.461332118300904 0
"2585" 2449.9216216342 0.461332691812555 0
"2586" 2449.9045891029 0.461333264987278 0
"2587" 2449.88755661493 0.461333832351249 0
"2588" 2449.87052416978 0.461334420256099 0
"2589" 2449.8534917684 0.4613349709276 0
"2590" 2449.83645940986 0.461335557976661 0
"2591" 2449.81942709429 0.461336139467086 0
"2592" 2449.80239482212 0.461336704461512 0
"2593" 2449.78536259295 0.461337285045956 0
"2594" 2449.7683304068 0.461337865071935 0
"2595" 2449.75129826409 0.461338428732675 0
"2596" 2449.79892261496 0.461152455514552 0.00099949999999982
"2597" 2449.71723912348 0.461339559069776 0
"2598" 2449.70020711048 0.461340142516056 0
"2599" 2449.68317514055 0.461340720434046 0
"2600" 2449.66614321343 0.461341308397575 0
"2601" 2449.64911132953 0.461341880006843 0
"2602" 2449.63207948875 0.461342456459804 0
"2603" 2449.61504769122 0.46134302727423 0
"2604" 2449.59801593656 0.461343613275056 0
"2605" 2449.58098422544 0.461344172568603 0
"2606" 2449.56395255735 0.461344752533187 0
"2607" 2449.54692093229 0.461345332009023 0
"2608" 2449.52988935081 0.461345889849209 0
"2609" 2449.51285781184 0.46134648962805 0
"2610" 2449.49582631635 0.461347051955421 0
"2611" 2449.4787948638 0.461347634911976 0
"2612" 2449.46176345502 0.461348185870765 0
"2613" 2449.44473208893 0.461348778475233 0
"2614" 2449.42770076664 0.461349328508335 0
"2615" 2449.41066948679 0.461349930811263 0
"2616" 2449.39363825035 0.461350495723319 0
"2617" 2449.37660705691 0.4613510759633 0
"2618" 2449.35957590678 0.461351645241949 0
"2619" 2449.34254480023 0.461352203428347 0
"2620" 2449.32551373646 0.461352792928273 0
"2621" 2449.3084827156 0.461353376839537 0
"2622" 2449.29145173767 0.461353960162249 0
"2623" 2449.27442080337 0.461354516618632 0
"2624" 2449.25738991175 0.461355109739894 0
"2625" 2449.24035906407 0.461355654616973 0
"2626" 2449.22332825923 0.461356241399577 0
"2627" 2449.20629749737 0.461356822653941 0
"2628" 2449.18926677839 0.461357408490307 0
"2629" 2449.17223610283 0.461357972864211 0
"2630" 2449.15520547029 0.461358552584031 0
"2631" 2449.13817488176 0.461359094926382 0
"2632" 2449.12114433628 0.461359673690377 0
"2633" 2449.10411383359 0.461360262680281 0
"2634" 2449.08708337424 0.461360830137296 0
"2635" 2449.07005295743 0.461361428814081 0
"2636" 2449.05302258399 0.461361995244176 0
"2637" 2449.03599225436 0.46136254541323 0
"2638" 2449.01896196756 0.461363132154011 0
"2639" 2449.00193172377 0.4613637131153 0
"2640" 2448.98490152311 0.461364288357424 0
"2641" 2448.9678713659 0.461364852539014 0
"2642" 2448.95084125171 0.461365432328474 0
"2643" 2448.93381118028 0.461366022111324 0
"2644" 2448.91678115233 0.461366584959717 0
"2645" 2448.89975116785 0.461367147420912 0
"2646" 2448.88272122632 0.461367730508675 0
"2647" 2448.86569132787 0.461368308019123 0
"2648" 2450.11775848221 0.461151836472065 0.00099949999999982
"2649" 2451.35281726165 0.460935541941977 0.00199799999999994
"2650" 2448.81461527957 0.461370028985299 0
"2651" 2448.79758555379 0.461370604603332 0
"2652" 2448.78055587142 0.461371169192077 0
"2653" 2448.76352623194 0.461371754497048 0
"2654" 2448.74649663591 0.461372318160068 0
"2655" 2448.72946708307 0.461372891897036 0
"2656" 2448.71243757287 0.461373486450796 0
"2657" 2448.69540810601 0.461374054223043 0
"2658" 2448.67837868211 0.461374637147948 0
"2659" 2448.66134930184 0.461375193351944 0
"2660" 2448.64431996413 0.4613757913245 0
"2661" 2448.62729066982 0.461376357134848 0
"2662" 2448.61026141905 0.461376917246842 0
"2663" 2448.59323221142 0.461377492763361 0
"2664" 2448.57620304681 0.461378073112721 0
"2665" 2448.5591739255 0.461378642503634 0
"2666" 2448.54214484709 0.461379227207821 0
"2667" 2448.52511581229 0.461379785041475 0
"2668" 2448.50808682055 0.461380363610128 0
"2669" 2448.49105787189 0.461380941680713 0
"2670" 2448.47402896645 0.461381514022893 0
"2671" 2448.45700010383 0.461382101809629 0
"2672" 2448.43997128543 0.461382636273117 0
"2673" 2448.42294250918 0.461383249707218 0
"2674" 2448.4059137762 0.461383820268731 0
"2675" 2448.38888508638 0.46138439561273 0
"2676" 2448.37185643998 0.461384960089795 0
"2677" 2448.3548278369 0.461385529287971 0
"2678" 2448.33779927658 0.461386119099626 0
"2679" 2448.32077075987 0.461386676802534 0
"2680" 2448.30374228609 0.461387260700275 0
"2681" 2448.28671385567 0.461387828138614 0
"2682" 2448.2696854682 0.461388410949375 0
"2683" 2448.25265712369 0.461388993292754 0
"2684" 2448.23562882271 0.461389554107506 0
"2685" 2448.218600565 0.461390124995481 0
"2686" 2448.20157235015 0.461390711466902 0
"2687" 2448.18454417914 0.461391260338662 0
"2688" 2448.16751605102 0.461391845743897 0
"2689" 2448.15048796594 0.461392425401035 0
"2690" 2448.13345992432 0.461392988800196 0
"2691" 2448.11643192562 0.461393572852454 0
"2692" 2448.09940397026 0.461394140646821 0
"2693" 2448.08237605827 0.461394708033628 0
"2694" 2448.0653481891 0.461395296072612 0
"2695" 2448.0483203629 0.461395878323479 0
"2696" 2448.03129257981 0.46139645488727 0
"2697" 2448.01426484 0.461397025663138 0
"2698" 2447.99723714402 0.461397574962025 0
"2699" 2447.98020949051 0.461398176531847 0
"2700" 2447.96318188098 0.461398719706935 0
"2701" 2447.94615431423 0.461399309811338 0
"2702" 2447.92912679039 0.461399894157882 0
"2703" 2447.91209930989 0.461400462308126 0
"2704" 2447.89507187233 0.461401045819832 0
"2705" 2447.87804447869 0.461401591986384 0
"2706" 2447.86101712828 0.46140216407394 0
"2707" 2447.84398982044 0.46140276208206 0
"2708" 2447.82696255599 0.461403327903394 0
"2709" 2447.80993533468 0.461403904008121 0
"2710" 2447.79290815639 0.461404484763463 0
"2711" 2447.77588102194 0.461405033504446 0
"2712" 2447.75885393052 0.461405613465333 0
"2713" 2447.74182688187 0.461406203497337 0
"2714" 2447.72479987656 0.461406771983414 0
"2715" 2447.70777291445 0.461407345321981 0
"2716" 2447.69074599529 0.46140792866078 0
"2717" 2447.67371911964 0.461408490565585 0
"2718" 2447.65669228736 0.461409057341773 0
"2719" 2447.63966549793 0.461409644707631 0
"2720" 2447.62263875217 0.461410199859634 0
"2721" 2447.60561204887 0.461410802228218 0
"2722" 2447.5885853894 0.461411351245672 0
"2723" 2447.57155877256 0.461411947339469 0
"2724" 2447.55453219888 0.461412522059399 0
"2725" 2447.53750566853 0.461413090780825 0
"2726" 2447.5204791818 0.461413648637207 0
"2727" 2447.50345273773 0.461414242869498 0
"2728" 2447.48642633729 0.461414799912013 0
"2729" 2447.46939997953 0.461415393318893 0
"2730" 2447.45237366461 0.46141598107012 0
"2731" 2447.43534739351 0.461416531218385 0
"2732" 2447.41832116567 0.46141710226697 0
"2733" 2447.40129498097 0.461417678147553 0
"2734" 2447.38426883916 0.461418264067652 0
"2735" 2447.36724274052 0.461418838962393 0
"2736" 2447.35021668574 0.461419386923532 0
"2737" 2447.33319067416 0.461419961003925 0
"2738" 2447.31616470509 0.461420561090972 0
"2739" 2447.29913877965 0.461421118277849 0
"2740" 2447.28211289717 0.461421701562849 0
"2741" 2447.26508705806 0.461422268392238 0
"2742" 2447.24806126207 0.461422845412589 0
"2743" 2447.23103550947 0.461423411508421 0
"2744" 2447.21400979946 0.461424008929842 0
"2745" 2447.19698413329 0.461424558102649 0
"2746" 2447.17995851015 0.461425138721978 0
"2747" 2447.1629329299 0.461425723930892 0
"2748" 2447.14590739298 0.461426293127925 0
"2749" 2447.12888189952 0.461426856588604 0
"2750" 2447.111856449 0.461427440535217 0
"2751" 2447.0948310417 0.461428013557603 0
"2752" 2447.07780567791 0.461428575494222 0
"2753" 2447.06078035763 0.461429137145033 0
"2754" 2447.04375507979 0.461429740405765 0
"2755" 2447.02672984494 0.461430322234382 0
"2756" 2447.00970465392 0.461430871854672 0
"2757" 2446.9926795055 0.461431468584291 0
"2758" 2446.97565440039 0.461432038544376 0
"2759" 2446.95862933831 0.461432618482756 0
"2760" 2446.94160431984 0.46143317698064 0
"2761" 2446.92457934484 0.461433740219182 0
"2762" 2446.90755441333 0.461434302929935 0
"2763" 2446.89052952436 0.461434902352381 0
"2764" 2446.87350467904 0.461435459010462 0
"2765" 2446.85647987642 0.461436052078416 0
"2766" 2446.83945511705 0.461436623666169 0
"2767" 2446.82243040082 0.461437200195509 0
"2768" 2446.80540572773 0.461437776146162 0
"2769" 2446.78838109808 0.461438341022472 0
"2770" 2446.77135651202 0.461438900183092 0
"2771" 2446.75433196927 0.461439469534039 0
"2772" 2446.73730746944 0.461440054311391 0
"2773" 2446.72028301268 0.461440633262513 0
"2774" 2446.70325859914 0.461441206507904 0
"2775" 2446.68623422882 0.461441779386509 0
"2776" 2446.66920990147 0.461442362333475 0
"2777" 2446.65218561793 0.461442913104317 0
"2778" 2446.63516137723 0.461443500444091 0
"2779" 2446.61813717981 0.461444071472616 0
"2780" 2446.60111302527 0.461444658017848 0
"2781" 2446.58408891444 0.461445212226967 0
"2782" 2446.56706484637 0.461445802973642 0
"2783" 2446.55004082204 0.461446356368564 0
"2784" 2446.53301684063 0.461446941023457 0
"2785" 2446.51599290229 0.461447519962178 0
"2786" 2446.49896900732 0.461448087817918 0
"2787" 2446.48194515488 0.461448686933039 0
"2788" 2446.46492134584 0.461449253873395 0
"2789" 2446.44789758046 0.461449809941719 0
"2790" 2446.43087385848 0.461450376067957 0
"2791" 2446.41385017952 0.461450957539662 0
"2792" 2446.39682654371 0.461451533255898 0
"2793" 2446.37980295134 0.461452098029371 0
"2794" 2446.36277940201 0.461452678198882 0
"2795" 2446.3457558956 0.461453263158206 0
"2796" 2446.32873243239 0.461453837073888 0
"2797" 2446.31170901253 0.461454405436123 0
"2798" 2446.2946856359 0.461454978467286 0
"2799" 2446.27766230305 0.461455529971485 0
"2800" 2446.26063901305 0.461456117940126 0
"2801" 2446.24361576589 0.461456705572528 0
"2802" 2446.22659256228 0.461457266289099 0
"2803" 2446.20956940209 0.461457831775481 0
"2804" 2446.19254628493 0.461458412737453 0
"2805" 2446.17552321107 0.461458982787262 0
"2806" 2446.15850017984 0.461459578605785 0
"2807" 2446.14147719195 0.461460147649992 0
"2808" 2446.12445424727 0.461460721382958 0
"2809" 2446.10743134594 0.461461289713823 0
"2810" 2446.09040848771 0.461461867990615 0
"2811" 2446.07338567327 0.46146241925247 0
"2812" 2446.05636290222 0.461462986040274 0
"2813" 2446.03934017361 0.461463589501443 0
"2814" 2446.02231748896 0.461464134164384 0
"2815" 2446.0052948472 0.461464720768333 0
"2816" 2445.98827224818 0.46146531213087 0
"2817" 2445.97124969275 0.461465871514653 0
"2818" 2445.95422718038 0.461466451398245 0
"2819" 2445.93720471147 0.46146701503376 0
"2820" 2445.92018228564 0.46146759413314 0
"2821" 2446.9692221945 0.461255504395105 0.00099949999999982
"2822" 2445.88614210293 0.461468724908885 0
"2823" 2445.86911980692 0.461469307832247 0
"2824" 2445.85209755347 0.461469906339919 0
"2825" 2445.83507534357 0.46147046727084 0
"2826" 2445.81805317682 0.461471043625128 0
"2827" 2445.80103105336 0.461471614244952 0
"2828" 2445.78400897376 0.461472163350651 0
"2829" 2445.76698693734 0.46147273838313 0
"2830" 2445.74996494355 0.461473334024454 0
"2831" 2445.73294299311 0.461473902915578 0
"2832" 2445.71592108616 0.461474466082481 0
"2833" 2445.69889922203 0.461475055094699 0
"2834" 2445.68187740168 0.461475606722346 0
"2835" 2445.6648556239 0.461476205544379 0
"2836" 2445.64783388924 0.461476782751218 0
"2837" 2445.63081219799 0.461477348887034 0
"2838" 2445.6137905499 0.461477925038356 0
"2839" 2445.59676894496 0.461478500913203 0
"2840" 2445.57974738375 0.461479055123979 0
"2841" 2445.56272586586 0.461479624787254 0
"2842" 2445.5457043909 0.461480209772402 0
"2843" 2445.52868295941 0.461480773375646 0
"2844" 2444.69041861793 0.461295301935885 0.00099949999999982
"2845" 2445.49464523914 0.461481939966487 0
"2846" 2445.4776239375 0.461482486317797 0
"2847" 2445.4606026787 0.461483074352201 0
"2848" 2445.44358146372 0.461483624984315 0
"2849" 2445.42656029106 0.461484233329874 0
"2850" 2445.4095391621 0.461484788313911 0
"2851" 2445.39251807658 0.461485353433346 0
"2852" 2445.37549703355 0.461485955139548 0
"2853" 2445.3584760344 0.461486503716861 0
"2854" 2445.34145507817 0.461487088578778 0
"2855" 2445.32443416488 0.461487673063849 0
"2856" 2445.30741329509 0.461488235976538 0
"2857" 2445.29039246881 0.46148879841237 0
"2858" 2445.2733716855 0.461489381655786 0
"2859" 2445.25635094587 0.461489937849845 0
"2860" 2445.23933024895 0.461490530801154 0
"2861" 2445.22230959532 0.46149110199934 0
"2862" 2445.20528898567 0.461491646319763 0
"2863" 2445.18826841823 0.461492258942247 0
"2864" 2445.17124789466 0.461492807613792 0
"2865" 2445.15422741374 0.461493403522688 0
"2866" 2445.13720697642 0.461493962033083 0
"2867" 2445.12018658219 0.46149454104884 0
"2868" 2445.10316623133 0.461495109105378 0
"2869" 2445.08614592412 0.461495666233565 0
"2870" 2445.06912566003 0.461496244048541 0
"2871" 2445.05210543947 0.461496805567878 0
"2872" 2445.03508526123 0.461497414041862 0
"2873" 2445.01806512682 0.461497964095179 0
"2874" 2445.00104503503 0.461498561193107 0
"2875" 2445.45954451251 0.461301148996351 0.00099949999999982
"2876" 2444.96700978707 0.461499679761489 0
"2877" 2444.94998982565 0.461500254334422 0
"2878" 2444.93296990717 0.461500839040682 0
"2879" 2444.91595003219 0.461501402247545 0
"2880" 2444.8989302003 0.46150198081385 0
"2881" 2444.8819104111 0.461502574739354 0
"2882" 2444.86489066544 0.461503136685282 0
"2883" 2444.84787096318 0.461503703317872 0
"2884" 2444.83085130351 0.461504301196903 0
"2885" 2444.81383168755 0.461504856444289 0
"2886" 2444.79681211475 0.461505432236046 0
"2887" 2444.77979258472 0.461506023516958 0
"2888" 2444.76277309885 0.46150656153642 0
"2889" 2444.74575365645 0.461507125526581 0
"2890" 2444.7287342563 0.461507736627412 0
"2891" 2444.71171490007 0.461508283795645 0
"2892" 2444.69469558693 0.461508862339777 0
"2893" 2444.67767631691 0.461509440245323 0
"2894" 2444.66065709015 0.461510012498878 0
"2895" 2444.64363790666 0.461510584546245 0
"2896" 2444.62661876673 0.461511145264269 0
"2897" 2444.60959966997 0.461511721450897 0
"2898" 2444.59258061678 0.461512281496032 0
"2899" 2444.57556160595 0.461512888478962 0
"2900" 2444.55854263845 0.461513457988398 0
"2901" 2444.54152371375 0.461514048392154 0
"2902" 2444.52450483336 0.461514580151818 0
"2903" 2444.50748599621 0.461515153604386 0
"2904" 2444.49046720188 0.461515742626368 0
"2905" 2444.47344845053 0.461516325794785 0
"2906" 2444.45642974259 0.461516892650565 0
"2907" 2444.4394110782 0.461517454025855 0
"2908" 2444.42239245668 0.461518041056758 0
"2909" 2444.4053738786 0.46151860654037 0
"2910" 2444.38835534384 0.461519177103422 0
"2911" 2444.37133685239 0.46151974698792 0
"2912" 2444.35431840457 0.461520305906014 0
"2913" 2444.33729999926 0.461520906796727 0
"2914" 2444.32028163745 0.461521469943884 0
"2915" 2444.30326331915 0.461522032935703 0
"2916" 2444.28624504382 0.46152261655926 0
"2917" 2444.26922681147 0.461523199574307 0
"2918" 2444.2522086224 0.461523771733351 0
"2919" 2444.23519047674 0.461524338130226 0
"2920" 2444.21817237368 0.461524935687716 0
"2921" 2444.20115431462 0.461525480091765 0
"2922" 2444.18413629833 0.461526071540436 0
"2923" 2444.16711832564 0.461526630843782 0
"2924" 2444.1501003967 0.461527184405299 0
"2925" 2444.13308251057 0.461527774390825 0
"2926" 2443.57101596932 0.461352851774337 0.00099949999999982
"2927" 2444.09905207658 0.461528925111089 0
"2928" 2444.08203432033 0.46152948731213 0
"2929" 2444.06501660693 0.461530075780857 0
"2930" 2444.0479989368 0.461530647726917 0
"2931" 2444.03098131037 0.461531203341639 0
"2932" 2444.01396372683 0.461531790448058 0
"2933" 2443.99694618632 0.4615323716014 0
"2934" 2443.97992868968 0.461532920641203 0
"2935" 2443.96291123583 0.461533511689704 0
"2936" 2443.94589382559 0.461534070383643 0
"2937" 2443.92887645816 0.461534660356813 0
"2938" 2443.91185913397 0.461535233999527 0
"2939" 2443.89484185356 0.461535786128071 0
"2940" 2443.87782461642 0.461536358886273 0
"2941" 2443.86080742267 0.461536926154705 0
"2942" 2443.84379027152 0.461537524318857 0
"2943" 2443.82677316393 0.46153808535823 0
"2944" 2443.80975609937 0.461538666785003 0
"2945" 2443.7927390784 0.461539226778863 0
"2946" 2443.77572210034 0.461539812847392 0
"2947" 2443.75870516602 0.461540366713358 0
"2948" 2443.74168827451 0.461540956959488 0
"2949" 2443.72467142595 0.461541541645663 0
"2950" 2443.7076546209 0.461542104657594 0
"2951" 2443.69063785923 0.461542672556997 0
"2952" 2443.67362114055 0.461543255780164 0
"2953" 2443.65660446513 0.461543828089486 0
"2954" 2443.639587833 0.46154439998155 0
"2955" 2443.6225712443 0.461544966031589 0
"2956" 2443.60555469919 0.461545526270345 0
"2957" 2443.58853819753 0.461546091607576 0
"2958" 2443.57152173892 0.461546672107222 0
"2959" 2443.55450532338 0.461547252280932 0
"2960" 2443.53748895119 0.461547821409064 0
"2961" 2443.52047262251 0.461548384816828 0
"2962" 2443.50345633666 0.461548974165849 0
"2963" 2443.48644009432 0.461549536709689 0
"2964" 2443.4694238954 0.461550104039291 0
"2965" 2443.45240773905 0.461550702553304 0
"2966" 2443.43539162642 0.461551258320735 0
"2967" 2443.41837555707 0.461551829743612 0
"2968" 2443.40135953132 0.461552390001136 0
"2969" 2443.38434354805 0.46155299212053 0
"2970" 2443.36732760854 0.461553546169852 0
"2971" 2443.35031171196 0.461554131342776 0
"2972" 2443.33329585929 0.461554679335729 0
"2973" 2443.31628004958 0.461555263795069 0
"2974" 2443.29926428297 0.461555842343144 0
"2975" 2443.28224855935 0.461556426088964 0
"2976" 2443.26523287954 0.461556977375513 0
"2977" 2443.24821724259 0.461557565369494 0
"2978" 2443.23120164922 0.461558126379084 0
"2979" 2443.21418609873 0.461558713388737 0
"2980" 2443.19717059129 0.461559294687094 0
"2981" 2443.18015512744 0.461559854456345 0
"2982" 2443.16313970666 0.461560434870733 0
"2983" 2443.14612432923 0.461561004221216 0
"2984" 2443.12910899503 0.461561578357543 0
"2985" 2443.11209370406 0.461562152197517 0
"2986" 2443.09507845648 0.461562720226892 0
"2987" 2443.07806325256 0.461563277343038 0
"2988" 2443.06104809151 0.461563865510238 0
"2989" 2443.04403297402 0.461564426864744 0
"2990" 2443.02701789983 0.461564998469099 0
"2991" 2443.01000286867 0.461565580082025 0
"2992" 2442.99298788109 0.461566140256476 0
"2993" 2442.97597293631 0.461566731510715 0
"2994" 2442.95895803486 0.461567301286476 0
"2995" 2442.94194317663 0.461567875827197 0
"2996" 2442.92492836218 0.461568428799653 0
"2997" 2442.90791359083 0.461569007779584 0
"2998" 2441.87395963404 0.461351229939739 0.00099949999999982
"2999" 2442.87388859849 0.461570165220777 0
"3000" 2442.85687395663 0.461570737526434 0
"3001" 2442.83985935833 0.461571298839324 0
"3002" 2442.82284480264 0.461571896654388 0
"3003" 2442.80583029081 0.461572446457205 0
"3004" 2442.78881582217 0.461573022387589 0
"3005" 2442.77180139659 0.461573602993041 0
"3006" 2442.75478701435 0.461574172716107 0
"3007" 2442.73777267548 0.461574741801564 0
"3008" 2442.72075838052 0.461575289489741 0
"3009" 2442.70374412826 0.461575884164736 0
"3010" 2442.6867299194 0.461576452029463 0
"3011" 2442.66971575366 0.461577030072263 0
"3012" 2442.65270163107 0.461577607467339 0
"3013" 2442.63568755219 0.461578163486141 0
"3014" 2442.61867351688 0.461578724320365 0
"3015" 2442.6016595242 0.46157932153381 0
"3016" 2442.58464557499 0.461579886736597 0
"3017" 2442.56763166898 0.46158046199635 0
"3018" 2442.55061780604 0.46158104214135 0
"3019" 2442.53360398647 0.461581611164697 0
"3020" 2442.51659021082 0.461582158781865 0
"3021" 2442.49957647801 0.461582748080393 0
"3022" 2442.48256278819 0.461583331689299 0
"3023" 2442.46554914219 0.461583883137805 0
"3024" 2442.44853553934 0.461584460580661 0
"3025" 2442.43152197964 0.461585037525555 0
"3026" 2442.41450846312 0.461585614033809 0
"3027" 2442.39749498978 0.461586190195619 0
"3028" 2442.3804815595 0.461586771031416 0
"3029" 2442.36346817256 0.461587341027204 0
"3030" 2442.34645482911 0.461587905122186 0
"3031" 2442.32944152903 0.461588474122902 0
"3032" 2442.31242827178 0.461589063855392 0
"3033" 2442.29541505806 0.461589626609481 0
"3034" 2442.27840188816 0.461590178473329 0
"3035" 2442.26138876126 0.461590761461918 0
"3036" 2442.24437567737 0.461591344174134 0
"3037" 2442.22736263706 0.461591905180434 0
"3038" 2442.21034963978 0.461592487008236 0
"3039" 2442.19333668583 0.461593057644601 0
"3040" 2442.17632377535 0.461593622511272 0
"3041" 2442.15931090836 0.461594187061716 0
"3042" 2442.14229808404 0.461594782876649 0
"3043" 2442.1252853031 0.461595351764994 0
"3044" 2442.10827256567 0.461595914964527 0
"3045" 2442.09125987096 0.461596509377442 0
"3046" 2442.07424721951 0.461597082216023 0
"3047" 2442.05723461203 0.461597628259634 0
"3048" 2442.0402220484 0.461598179037299 0
"3049" 2442.02320952793 0.461598755837072 0
"3050" 2442.00619705023 0.461599348024497 0
"3051" 2441.989184616 0.461599913337043 0
"3052" 2441.97217222456 0.461600504649929 0
"3053" 2441.95515987702 0.461601053122671 0
"3054" 2441.93814757257 0.461601633099472 0
"3055" 2441.92113531094 0.461602222920946 0
"3056" 2441.90412309312 0.461602775545044 0
"3057" 2441.88711091842 0.46160335399993 0
"3058" 2441.87009878727 0.461603916283495 0
"3059" 2441.85308669913 0.461604499024707 0
"3060" 2441.83607465401 0.461605081510196 0
"3061" 2441.81906265262 0.461605637020739 0
"3062" 2441.8020506944 0.461606213380677 0
"3063" 2441.7850387798 0.46160677319838 0
"3064" 2441.76802690827 0.46160735388586 0
"3065" 2441.75101507995 0.461607928834214 0
"3066" 2441.73400329487 0.46160850325526 0
"3067" 2441.71699155262 0.461609093073439 0
"3068" 2441.69997985376 0.461609661248722 0
"3069" 2441.68296819844 0.461610223907326 0
"3070" 2441.66595658668 0.461610785958037 0
"3071" 2441.64894501821 0.461611358194158 0
"3072" 2441.63193349276 0.461611940485874 0
"3073" 2441.61492201104 0.461612496065156 0
"3074" 2441.59791057195 0.461613093376528 0
"3075" 2441.58089917634 0.461613658442826 0
"3076" 2441.56388782422 0.461614223123404 0
"3077" 2441.54687651546 0.461614792678037 0
"3078" 2441.52986524966 0.46161537760847 0
"3079" 2441.51285402724 0.461615946248795 0
"3080" 2441.49584284877 0.461616493227601 0
"3081" 2441.47883171343 0.461617071637165 0
"3082" 2441.46182062097 0.461617659939712 0
"3083" 2441.4448095718 0.461618232163968 0
"3084" 2441.42779856579 0.461618809121181 0
"3085" 2441.41078760338 0.461619369798536 0
"3086" 2441.39377668389 0.461619956312941 0
"3087" 2441.37676580801 0.461620516147177 0
"3088" 2441.35975497521 0.461621096537212 0
"3089" 2441.34274418578 0.461621665988746 0
"3090" 2441.32573343945 0.461622245575242 0
"3091" 2441.3087227365 0.461622814203316 0
"3092" 2441.29171207724 0.461623371642158 0
"3093" 2441.27470146124 0.461623944607372 0
"3094" 2441.25769088868 0.4616245117235 0
"3095" 2441.24068035927 0.461625089025069 0
"3096" 2441.22366987345 0.461625649997193 0
"3097" 2441.20665943027 0.461626247627483 0
"3098" 2441.18964903055 0.461626813026604 0
"3099" 2441.17263867364 0.46162740435108 0
"3100" 2441.15562836035 0.461627963636268 0
"3101" 2441.13861809071 0.46162852241385 0
"3102" 2441.12160786376 0.461629117637864 0
"3103" 2441.10459768034 0.461629680832393 0
"3104" 2441.08758754033 0.461630248860323 0
"3105" 2441.07057744401 0.461630805790427 0
"3106" 2441.05356739085 0.461631383415534 0
"3107" 2441.03655738043 0.461631976625297 0
"3108" 2441.01954741375 0.461632532094147 0
"3109" 2441.00253749053 0.461633097938253 0
"3110" 2440.98552761092 0.461633657863659 0
"3111" 2440.96851777466 0.461634228195427 0
"3112" 2440.95150798108 0.461634824188744 0
"3113" 2440.93449823101 0.461635388174631 0
"3114" 2440.91748852391 0.461635972743918 0
"3115" 2440.90047886007 0.461636546476679 0
"3116" 2440.88346923978 0.461637109011913 0
"3117" 2440.86645966318 0.461637665950391 0
"3118" 2440.84945012933 0.461638259362153 0
"3119" 2440.83244063865 0.461638836567322 0
"3120" 2440.81543119197 0.461639381393901 0
"3121" 2440.79842178849 0.461639957775846 0
"3122" 2440.78141242821 0.461640533499771 0
"3123" 2440.76440311088 0.461641119326421 0
"3124" 2440.74739383705 0.461641683606361 0
"3125" 2440.73038460605 0.461642273919407 0
"3126" 2440.71337541926 0.461642810946731 0
"3127" 2440.69636627491 0.461643416195147 0
"3128" 2440.67935717453 0.461643962989092 0
"3129" 2440.66234811715 0.461644546133879 0
"3130" 2440.64533910336 0.461645107723144 0
"3131" 2440.6283301326 0.461645690024469 0
"3132" 2440.61132120543 0.461646250749836 0
"3133" 2440.59431232174 0.461646816348068 0
"3134" 2440.57730348112 0.461647397358958 0
"3135" 2440.56029468332 0.461647988371217 0
"3136" 2440.54328592915 0.461648547299255 0
"3137" 2440.52627721823 0.461649121669273 0
"3138" 2440.50926855071 0.461649690303283 0
"3139" 2440.49225992631 0.461650268988713 0
"3140" 2440.4752513452 0.461650842098965 0
"3141" 2440.45824280779 0.461651398631511 0
"3142" 2440.44123431355 0.461651976097294 0
"3143" 2440.42422586248 0.461652553146062 0
"3144" 2440.40721745515 0.461653108469858 0
"3145" 2440.39020909062 0.461653700322056 0
"3146" 2440.37320076998 0.461654249563356 0
"3147" 2440.35619249174 0.461654856370072 0
"3148" 2440.33918425716 0.461655415235495 0
"3149" 2440.32217606623 0.461655973634664 0
"3150" 2440.30516791871 0.461656542125538 0
"3151" 2440.28815981473 0.461657104849563 0
"3152" 2440.27115175321 0.461657709431848 0
"3153" 2440.25414373554 0.46165826086483 0
"3154" 2440.23713576049 0.461658859272992 0
"3155" 2440.22012782931 0.461659409651932 0
"3156" 2440.20311994146 0.461659980830881 0
"3157" 2440.18611209681 0.461660556721817 0
"3158" 2440.16910429552 0.461661127098133 0
"3159" 2440.15209653815 0.46166167557899 0
"3160" 2440.13508882347 0.461662271416732 0
"3161" 2440.11808115232 0.461662834922219 0
"3162" 2440.10107352457 0.461663403380006 0
"3163" 2440.08406594038 0.461663965961692 0
"3164" 2440.06705839933 0.461664544124244 0
"3165" 2440.05005090158 0.461665116581464 0
"3166" 2440.03304344688 0.461665698968062 0
"3167" 2440.01603603563 0.461666265222362 0
"3168" 2439.99902866772 0.461666836137791 0
"3169" 2439.98202134316 0.461667406847809 0
"3170" 2439.96501406209 0.461667971600578 0
"3171" 2439.94800682371 0.46166856771055 0
"3172" 2439.93099962871 0.461669136989497 0
"3173" 2439.91399247711 0.46166970579089 0
"3174" 2439.89698536946 0.461670253011113 0
"3175" 2439.87997830496 0.461670831336062 0
"3176" 2439.86297128347 0.461671414704134 0
"3177" 2439.84596430529 0.461671986876984 0
"3178" 2439.82895737029 0.461672564032319 0
"3179" 2439.81195047889 0.461673125025633 0
"3180" 2439.79494363056 0.461673706404852 0
"3181" 2439.77793682557 0.461674276921317 0
"3182" 2439.76093006368 0.461674857507855 0
"3183" 2439.7439233453 0.461675421801255 0
"3184" 2439.72691667058 0.461675980329889 0
"3185" 2439.70991003899 0.461676559665762 0
"3186" 2439.69290345081 0.46167712794829 0
"3187" 2439.67589690591 0.461677700921566 0
"3188" 2439.65889040417 0.461678278897112 0
"3189" 2439.64188394574 0.461678851007121 0
"3190" 2439.62487753063 0.461679422810398 0
"3191" 2439.60787115872 0.461679999244811 0
"3192" 2439.59086482988 0.461680580832145 0
"3193" 2439.57385854508 0.461681124793122 0
"3194" 2439.55685230337 0.461681705245792 0
"3195" 2439.53984610559 0.461682253611901 0
"3196" 2439.52283995066 0.461682843727188 0
"3197" 2439.50583383899 0.461683417621513 0
"3198" 2439.48882777088 0.46168398049259 0
"3199" 2439.47182174522 0.461684585171891 0
"3200" 2439.45481576384 0.461685120748568 0
"3201" 2439.43780982549 0.461685703382057 0
"3202" 2439.42080393033 0.461686280299887 0
"3203" 2439.40379807891 0.46168683567927 0
"3204" 2439.38679227057 0.461687417102707 0
"3205" 2439.36978650518 0.461688003156268 0
"3206" 2439.35278078344 0.461688562393003 0
"3207" 2439.33577510549 0.461689116096515 0
"3208" 2439.31876947093 0.461689684905546 0
"3209" 2439.30176387855 0.461690301030214 0
"3210" 2439.28475833014 0.461690848014557 0
"3211" 2439.26775282488 0.461691426059161 0
"3212" 2439.25074736334 0.461691982756403 0
"3213" 2439.2337419454 0.461692544104524 0
"3214" 2439.21673657009 0.46169314214111 0
"3215" 2439.1997312384 0.461693702786277 0
"3216" 2439.18272594979 0.461694283844108 0
"3217" 2439.16572070426 0.461694864757099 0
"3218" 2439.1487155024 0.461695423750799 0
"3219" 2439.13171034392 0.461695993134016 0
"3220" 2439.11470522883 0.461696562091618 0
"3221" 2439.09770015703 0.461697135698585 0
"3222" 2439.08069512837 0.46169771427701 0
"3223" 2439.06369014328 0.461698276465701 0
"3224" 2439.04668520164 0.46169884354525 0
"3225" 2439.02968030347 0.461699410178007 0
"3226" 2439.01267544848 0.461699986969589 0
"3227" 2438.99567063629 0.461700579076567 0
"3228" 2438.9786658676 0.461701144439954 0
"3229" 2438.96166114255 0.461701703898353 0
"3230" 2438.94465646101 0.461702268368251 0
"3231" 2438.92765182246 0.461702853380131 0
"3232" 2438.91064722731 0.461703422193652 0
"3233" 2438.89364267599 0.461703974658337 0
"3234" 2438.87663816769 0.461704558340192 0
"3235" 2438.85963370241 0.461705141656347 0
"3236" 2438.84262928072 0.46170570332523 0
"3237" 2438.82562490208 0.461706285736993 0
"3238" 2438.80862056706 0.461706846623609 0
"3239" 2438.79161627524 0.461707422744305 0
"3240" 2438.77461202665 0.461707998598906 0
"3241" 2438.75760782157 0.461708563272169 0
"3242" 2438.74060366015 0.461709122231005 0
"3243" 2438.72359954158 0.461709712557023 0
"3244" 2438.70659546669 0.461710270622879 0
"3245" 2438.68959143439 0.461710870549059 0
"3246" 2438.67258744636 0.461711406673889 0
"3247" 2438.65558350121 0.461711995112224 0
"3248" 2438.63857959966 0.461712556728719 0
"3249" 2438.62157574172 0.461713117939156 0
"3250" 2438.6045719267 0.461713704996823 0
"3251" 2438.58756815531 0.461714265324298 0
"3252" 2438.57056442674 0.461714856714994 0
"3253" 2438.55356074182 0.461715416188932 0
"3254" 2438.53655710043 0.461715980453009 0
"3255" 2438.51955350257 0.461716544179679 0
"3256" 2438.50254994813 0.461717112727009 0
"3257" 2438.48554643629 0.461717712568783 0
"3258" 2438.46854296788 0.461718280252375 0
"3259" 2439.29857442491 0.4613260471527 0.00199849999999979
"3260" 2438.43454582428 0.461719423978475 0
"3261" 2438.41754248639 0.461719974291605 0
"3262" 2438.40053919128 0.46172056681352 0
"3263" 2438.38353593995 0.461721121559923 0
"3264" 2438.36653273158 0.461721707811351 0
"3265" 2438.34952956686 0.461722267051624 0
"3266" 2438.33252644567 0.46172283108236 0
"3267" 2438.31552336748 0.46172341587258 0
"3268" 2438.29852033229 0.461724000337156 0
"3269" 2438.28151734122 0.46172454183094 0
"3270" 2438.26451439331 0.461725120084905 0
"3271" 2438.24751148844 0.461725703199654 0
"3272" 2438.23050862717 0.461726264489841 0
"3273" 2438.21350580897 0.46172684660023 0
"3274" 2438.19650303438 0.461727407218365 0
"3275" 2438.17950030317 0.461727977741744 0
"3276" 2438.16249761533 0.461728548049773 0
"3277" 2438.14549497087 0.461729117790342 0
"3278" 2438.12849236926 0.461729708169788 0
"3279" 2438.11148981174 0.461730250726214 0
"3280" 2438.09448729724 0.461730834985889 0
"3281" 2438.07748482589 0.461731413422364 0
"3282" 2438.06048239812 0.461731975683587 0
"3283" 2438.04348001395 0.461732537518789 0
"3284" 2438.02647767311 0.461733109378924 0
"3285" 2438.00947537533 0.46173369138572 0
"3286" 2437.99247312119 0.461734251810732 0
"3287" 2437.97547090986 0.461734843526083 0
"3288" 2437.95846874232 0.461735397821633 0
"3289" 2437.94146661818 0.46173596739917 0
"3290" 2437.92446453688 0.461736557794033 0
"3291" 2437.90746249955 0.461737105504859 0
"3292" 2437.89046050564 0.461737673722236 0
"3293" 2437.87345855476 0.461738257431327 0
"3294" 2437.85645664677 0.461738846029457 0
"3295" 2437.83945478238 0.461739407721277 0
"3296" 2437.8224529612 0.46173998478399 0
"3297" 2437.80545118349 0.461740550949551 0
"3298" 2437.78844944983 0.461741095383355 0
"3299" 2437.77144775858 0.461741702922534 0
"3300" 2437.75444611139 0.461742246513694 0
"3301" 2437.73744450719 0.461742831794762 0
"3302" 2437.7204429464 0.46174340107326 0
"3303" 2437.70344142929 0.461743959222426 0
"3304" 2437.68643995521 0.461744543173468 0
"3305" 2437.6694385247 0.461745105665513 0
"3306" 2437.6524371371 0.461745694179619 0
"3307" 2437.63543579295 0.461746261175118 0
"3308" 2437.61843449257 0.461746816930876 0
"3309" 2437.60143323498 0.461747409380769 0
"3310" 2437.58443202103 0.461747969609973 0
"3311" 2437.56743085045 0.461748539943576 0
"3312" 2437.55042972368 0.461749094074759 0
"3313" 2437.53342863961 0.461749690124248 0
"3314" 2437.51642759978 0.461750227314533 0
"3315" 2437.49942660199 0.461750848837406 0
"3316" 2437.4824256486 0.461751379960381 0
"3317" 2437.46542473824 0.46175196342058 0
"3318" 2437.44842387107 0.461752541299915 0
"3319" 2437.43142304764 0.461753097480002 0
"3320" 2437.41442226783 0.461753658600127 0
"3321" 2437.39742153068 0.461754256230429 0
"3322" 2437.38042083731 0.46175481109186 0
"3323" 2437.36342018746 0.461755375996567 0
"3324" 2437.34641958073 0.461755956400874 0
"3325" 2437.32941901754 0.461756520583563 0
"3326" 2437.31241849693 0.46175712136624 0
"3327" 2437.2954180203 0.46175766852874 0
"3328" 2437.27841758656 0.461758257798145 0
"3329" 2437.26141719654 0.461758814899057 0
"3330" 2437.24441684971 0.461759392513517 0
"3331" 2437.22741654649 0.461759953966867 0
"3332" 2437.21041628675 0.461760520228638 0
"3333" 2437.19341607037 0.461761091338789 0
"3334" 2437.17641589751 0.461761656627267 0
"3335" 2437.15941576788 0.461762232199695 0
"3336" 2437.14241568138 0.46176281252025 0
"3337" 2437.12541563828 0.461763381824283 0
"3338" 2437.10841563846 0.461763956027163 0
"3339" 2437.09141568276 0.461764498003138 0
"3340" 2437.07441576981 0.461765092312019 0
"3341" 2437.05741590073 0.461765644035802 0
"3342" 2437.04041607485 0.461766221616885 0
"3343" 2437.0234162923 0.46176679347651 0
"3344" 2437.00641655282 0.461767375539547 0
"3345" 2436.98941685685 0.461767941221097 0
"3346" 2436.97241720467 0.461768496017416 0
"3347" 2436.95541759573 0.461769071355759 0
"3348" 2437.06743988694 0.461581228069581 0.00099949999999982
"3349" 2436.9214234819 0.461770230442782 0
"3350" 2436.90442400238 0.46177080979621 0
"3351" 2436.88742456671 0.461771362179508 0
"3352" 2436.87042517393 0.461771951249336 0
"3353" 2436.85342582461 0.461772518633657 0
"3354" 2436.83642651807 0.461773112024383 0
"3355" 2436.81942725515 0.461773673362145 0
"3356" 2436.80242803613 0.461774223563289 0
"3357" 2436.78542886062 0.461774789191891 0
"3358" 2436.76842972863 0.461775354323904 0
"3359" 2436.75143064017 0.461775919110024 0
"3360" 2436.73443159497 0.46177649392762 0
"3361" 2436.71743259291 0.46177707359406 0
"3362" 2436.70043363415 0.461777647508882 0
"3363" 2436.6834347184 0.461778231626213 0
"3364" 2436.66643584666 0.461778778336517 0
"3365" 2436.64943701852 0.461779340373715 0
"3366" 2436.63243823302 0.461779938933738 0
"3367" 2436.61543949156 0.461780484285182 0
"3368" 2435.55413177181 0.46155364773019 0.00099949999999982
"3369" 2436.58144639205 0.461781632998816 0
"3370" 2436.56444778051 0.461782203512667 0
"3371" 2436.54744921196 0.461782789332091 0
"3372" 2436.53045068681 0.461783358791957 0
"3373" 2436.51345220522 0.461783922491207 0
"3374" 2436.49645376706 0.461784491188623 0
"3375" 2436.47945537221 0.461785064533359 0
"3376" 2436.46245702067 0.461785637481505 0
"3377" 2436.44545871273 0.461786199515804 0
"3378" 2436.42846044814 0.461786771651442 0
"3379" 2436.4114622269 0.461787343229829 0
"3380" 2436.39446404861 0.461787930213796 0
"3381" 2436.37746591369 0.461788500970101 0
"3382" 2436.36046782271 0.461789050163986 0
"3383" 2436.34346977472 0.461789635949302 0
"3384" 2436.32647177042 0.461790194627132 0
"3385" 2436.30947380981 0.461790753079825 0
"3386" 2436.2924758925 0.461791326897832 0
"3387" 2436.27547801836 0.461791905532919 0
"3388" 2436.25848018768 0.461792472962729 0
"3389" 2436.24148240075 0.461793029660611 0
"3390" 2436.22448465647 0.461793628111072 0
"3391" 2436.20748695582 0.461794189118819 0
"3392" 2436.19048929882 0.461794749550069 0
"3393" 2436.17349168478 0.461795336113908 0
"3394" 2436.15649411386 0.461795916886848 0
"3395" 2436.13949658648 0.46179648144321 0
"3396" 2436.12249910293 0.461797034814872 0
"3397" 2436.10550166198 0.461797635362545 0
"3398" 2436.0885042653 0.461798172071476 0
"3399" 2436.07150691165 0.461798755876171 0
"3400" 2436.05450960133 0.461799328686792 0
"3401" 2436.03751233462 0.461799890484114 0
"3402" 2436.02051511098 0.461800472938952 0
"3403" 2436.0035179307 0.461801044481091 0
"3404" 2435.98652079366 0.461801620578685 0
"3405" 2435.96952370014 0.461802186034445 0
"3406" 2435.95252665002 0.461802756106911 0
"3407" 2435.93552964344 0.461803320569658 0
"3408" 2435.91853268014 0.461803894991699 0
"3409" 2435.90153576027 0.46180446369459 0
"3410" 2435.8845388833 0.461805053214217 0
"3411" 2435.86754205019 0.461805605305171 0
"3412" 2435.85054526069 0.461806167405422 0
"3413" 2435.83354851466 0.461806734382634 0
"3414" 2435.81655181185 0.46180731151039 0
"3415" 2435.79955515255 0.461807877594869 0
"3416" 2435.78255853689 0.461808437949868 0
"3417" 2435.76556196435 0.461809018971015 0
"3418" 2435.74856543479 0.461809604839085 0
"3419" 2435.7315689492 0.461810153359293 0
"3420" 2435.71457250648 0.461810743567153 0
"3421" 2435.69757610747 0.46181130166031 0
"3422" 2435.68057975163 0.461811880429181 0
"3423" 2435.66358343925 0.46181244824577 0
"3424" 2435.64658717034 0.461813015575874 0
"3425" 2435.62959094478 0.461813587863538 0
"3426" 2435.61259476271 0.461814154230657 0
"3427" 2435.59559862429 0.461814714888577 0
"3428" 2435.57860252911 0.461815291019518 0
"3429" 2435.56160647718 0.461815866813918 0
"3430" 2435.54461046865 0.461816436749039 0
"3431" 2435.52761450313 0.461817021955023 0
"3432" 2435.51061858173 0.461817564653907 0
"3433" 2435.49362270362 0.461818138582896 0
"3434" 2435.47662686869 0.461818717347934 0
"3435" 2435.45963107709 0.461819290193188 0
"3436" 2435.44263532896 0.461819857560034 0
"3437" 2435.42563962377 0.461820445400452 0
"3438" 2435.40864396221 0.461821006592352 0
"3439" 2435.39164834416 0.461821572509742 0
"3440" 2435.37465276978 0.461822132568236 0
"3441" 2435.35765723838 0.461822718803716 0
"3442" 2435.34066175052 0.461823283402332 0
"3443" 2435.32366630622 0.461823847474529 0
"3444" 2435.3066709059 0.461824395202684 0
"3445" 2435.28967554889 0.4618249690581 0
"3446" 2435.27268023479 0.461825558243297 0
"3447" 2435.25568496442 0.461826115358735 0
"3448" 2435.23868973671 0.461826714245904 0
"3449" 2435.2216945529 0.46182726508557 0
"3450" 2435.2046994126 0.46182783133624 0
"3451" 2435.18770431553 0.461828407704871 0
"3452" 2435.17070926185 0.461828978384811 0
"3453" 2435.15371425171 0.46182954339676 0
"3454" 2435.13671928512 0.461830107801708 0
"3455" 2435.11972436141 0.461830698201326 0
"3456" 2435.10272948085 0.461831277670711 0
"3457" 2435.08573464416 0.461831830252732 0
"3458" 2435.06873985051 0.46183241412123 0
"3459" 2435.05174510047 0.461832976375138 0
"3460" 2435.0347503935 0.461833559109969 0
"3461" 2435.01775573017 0.461834120551628 0
"3462" 2435.00076111061 0.461834676224435 0
"3463" 2434.9837665343 0.46183525251918 0
"3464" 2434.96677200097 0.461835838971168 0
"3465" 2434.9497775116 0.46183638787295 0
"3466" 2434.9327830655 0.461836962868909 0
"3467" 2434.91578866283 0.461837532125975 0
"3468" 2434.89879430373 0.461838095715443 0
"3469" 2434.88179998823 0.461838658778565 0
"3470" 2434.86480571577 0.461839242442283 0
"3471" 2434.84781148625 0.461839830951726 0
"3472" 2434.83081730021 0.461840398007762 0
"3473" 2434.81382315794 0.46184095394349 0
"3474" 2434.79682905904 0.461841525398497 0
"3475" 2434.77983500367 0.46184209098546 0
"3476" 2434.76284099156 0.461842666659251 0
"3477" 2434.745847023 0.461843231403413 0
"3478" 2434.72885309744 0.461843816938623 0
"3479" 2434.71185921545 0.461844380860535 0
"3480" 2434.69486537705 0.461844944246119 0
"3481" 2434.67787158196 0.461845517858927 0
"3482" 2434.66087783048 0.46184608018119 0
"3483" 2434.64388412233 0.461846652951791 0
"3484" 2434.62689045768 0.461847219833966 0
"3485" 2434.60989683598 0.461847807425901 0
"3486" 2434.59290325849 0.461848346997805 0
"3487" 2434.57590972383 0.461848938988828 0
"3488" 2434.55891623285 0.461849498854723 0
"3489" 2434.54192278528 0.461850068796924 0
"3490" 2434.52492938114 0.461850638343342 0
"3491" 2434.50793602029 0.461851212684017 0
"3492" 2434.49094270331 0.46185176540339 0
"3493" 2434.47394942923 0.461852354716127 0
"3494" 2434.45695619863 0.461852922276386 0
"3495" 2434.43996301137 0.461853494872623 0
"3496" 2434.42296986734 0.461854072313565 0
"3497" 2434.40597676708 0.461854628133655 0
"3498" 2434.38898370994 0.461855209852911 0
"3499" 2434.3719906959 0.461855791306237 0
"3500" 2434.35499772597 0.461856334964101 0
"3501" 2434.33800479917 0.461856915515298 0
"3502" 2434.32101191553 0.461857495520009 0
"3503" 2434.30401907629 0.461858027497827 0
"3504" 2434.28702628023 0.461858606609936 0
"3505" 2434.27003352722 0.461859190567079 0
"3506" 2434.25304081741 0.461859768705611 0
"3507" 2434.23604815163 0.461860314773091 0
"3508" 2434.21905552936 0.46186088151788 0
"3509" 2434.20206294977 0.461861479461831 0
"3510" 2434.18507041426 0.461862024109982 0
"3511" 2434.16807792159 0.461862615950776 0
"3512" 2434.15108547288 0.461863165148392 0
"3513" 2434.13409306691 0.461863761267018 0
"3514" 2434.11710070478 0.461864314652213 0
"3515" 2434.10010838582 0.461864894135803 0
"3516" 2434.08311611032 0.461865462601631 0
"3517" 2434.06612387828 0.461866030661721 0
"3518" 2434.04913168945 0.46186660871612 0
"3519" 2434.03213954425 0.461867170632922 0
"3520" 2434.01514744241 0.461867742454027 0
"3521" 2433.99815538395 0.461868313929352 0
"3522" 2433.98116336888 0.461868885008621 0
"3523" 2433.96417139735 0.461869450210178 0
"3524" 2433.94717946937 0.461870015136633 0
"3525" 2433.9301875844 0.461870600759158 0
"3526" 2433.91319574287 0.461871169973352 0
"3527" 2433.89620394506 0.461871728119863 0
"3528" 2433.87921219058 0.461872301792451 0
"3529" 2433.86222047929 0.461872880168454 0
"3530" 2433.84522881163 0.461873442387639 0
"3531" 2433.82823718759 0.461874004110606 0
"3532" 2433.81124560666 0.461874586539042 0
"3533" 2433.79425406937 0.461875147399408 0
"3534" 2433.77726257562 0.461875713054411 0
"3535" 2433.76027112528 0.461876283482774 0
"3536" 2433.74327971822 0.46187685884616 0
"3537" 2433.72628835485 0.461877417902115 0
"3538" 2433.70929703493 0.461877987052772 0
"3539" 2433.69230575819 0.461878566327332 0
"3540" 2433.67531452477 0.46187913996596 0
"3541" 2433.65832333511 0.461879697206902 0
"3542" 2433.64133218865 0.461880275203014 0
"3543" 2433.62434108556 0.461880847292171 0
"3544" 2433.60735002612 0.461881408445593 0
"3545" 2433.59035901007 0.461881979712769 0
"3546" 2433.57336803727 0.461882555944129 0
"3547" 2433.55637710789 0.461883126268656 0
"3548" 2433.53938622234 0.461883680407176 0
"3549" 2433.52239537994 0.461884260540135 0
"3550" 2433.50540458099 0.461884829646396 0
"3551" 2433.48841382522 0.461885408846634 0
"3552" 2433.47142311237 0.461885998160066 0
"3553" 2433.45443244342 0.461886549927398 0
"3554" 2433.43744181795 0.461887117269659 0
"3555" 2433.4204512353 0.461887710494342 0
"3556" 2433.403460697 0.461888245224496 0
"3557" 2432.31375896665 0.461650958410474 0.00099949999999982
"3558" 2432.29678102675 0.461651530958723 0.00099949999999982
"3559" 2432.27980313016 0.461652108429151 0.00099949999999982
"3560" 2433.33551116427 0.461890528541547 0
"3561" 2433.31852084282 0.461891103219924 0
"3562" 2433.30153056496 0.461891666852261 0
"3563" 2433.2845403307 0.461892230098393 0
"3564" 2433.26755013949 0.461892814057581 0
"3565" 2433.25055999177 0.461893381811828 0
"3566" 2433.23356988824 0.461893922491392 0
"3567" 2433.2165798278 0.46189450513175 0
"3568" 2433.19958981019 0.461895097785167 0
"3569" 2433.18259983611 0.461895663734409 0
"3570" 2433.16560990599 0.461896213209394 0
"3571" 2433.14862001901 0.461896794004456 0
"3572" 2433.13163017574 0.461897353196432 0
"3573" 2433.11464037577 0.461897927940735 0
"3574" 2433.09765061884 0.461898512646753 0
"3575" 2433.08066090634 0.461899044113173 0
"3576" 2433.0636712369 0.46189962798794 0
"3577" 2433.0466816104 0.461900216755461 0
"3578" 2433.02969202767 0.461900773260264 0
"3579" 2433.01270248846 0.461901339927894 0
"3580" 2432.99571299235 0.46190192191737 0
"3581" 2432.97872353965 0.461902493102738 0
"3582" 2432.96173413035 0.461903063560792 0
"3583" 2432.94474476448 0.461903633733129 0
"3584" 2432.92775544232 0.461904192790593 0
"3585" 2432.9107661636 0.461904762111135 0
"3586" 2432.89377692834 0.46190533104602 0
"3587" 2432.87678773654 0.4619058993136 0
"3588" 2432.85979858768 0.461906488402502 0
"3589" 2432.84280948286 0.461907034791752 0
"3590" 2432.82582042126 0.461907612339712 0
"3591" 2432.80883140291 0.461908189511929 0
"3592" 2432.79184242809 0.461908755709506 0
"3593" 2432.77485349653 0.461909331878657 0
"3594" 2432.75786460866 0.461909891735097 0
"3595" 2432.74087576421 0.461910461812972 0
"3596" 2432.72388696266 0.461911052580858 0
"3597" 2432.70689820483 0.461911611229255 0
"3598" 2432.689909491 0.461912158874155 0
"3599" 2432.67292082024 0.461912742934607 0
"3600" 2432.65593219324 0.461913300325255 0
"3601" 2432.63894360959 0.461913872955865 0
"3602" 2432.62195506932 0.46191444519021 0
"3603" 2432.60496657243 0.461915016968931 0
"3604" 2432.58797811906 0.461915583082832 0
"3605" 2432.57098970925 0.461916148620054 0
"3606" 2432.55400134257 0.461916729577296 0
"3607" 2432.53701301988 0.461917278407212 0
"3608" 2432.52002474036 0.461917858422075 0
"3609" 2432.50303650374 0.461918448748625 0
"3610" 2432.48604831113 0.461918996260166 0
"3611" 2433.63230528697 0.461704633320777 0.00099949999999982
"3612" 2432.45207654847 0.461920138146224 0
"3613" 2432.43508848588 0.461920715961066 0
"3614" 2432.41810046681 0.461921282882888 0
"3615" 2432.40111249112 0.461921854506956 0
"3616" 2432.38412455938 0.46192240472158 0
"3617" 2432.3671366705 0.461922996637044 0
"3618" 2432.35014882531 0.461923556426619 0
"3619" 2432.3331610237 0.461924121037773 0
"3620" 2432.31617326525 0.461924701128541 0
"3621" 2432.29918555013 0.461925275414899 0
"3622" 2432.28219787861 0.461925838638176 0
"3623" 2432.26521025057 0.461926406763459 0
"3624" 2432.24822266575 0.461926985079931 0
"3625" 2432.23123512513 0.461927525751978 0
"3626" 2432.21424762747 0.461928113642991 0
"3627" 2432.19726017361 0.461928669418248 0
"3628" 2432.18027276261 0.461929261734734 0
"3629" 2432.16328539502 0.461929832391734 0
"3630" 2432.14629807072 0.461930407961663 0
"3631" 2432.1293107904 0.461930956724786 0
"3632" 2432.11232355326 0.461931536600449 0
"3633" 2432.09533635999 0.461932089659803 0
"3634" 2432.07834920993 0.461932668643143 0
"3635" 2432.06136210334 0.461933236745066 0
"3636" 2432.04437504012 0.461933809628711 0
"3637" 2432.02738802068 0.461934366182237 0
"3638" 2432.01040104462 0.461934938233625 0
"3639" 2431.9934141114 0.461935530870479 0
"3640" 2431.97642722228 0.461936075550821 0
"3641" 2431.95944037644 0.461936651391582 0
"3642" 2431.94245357444 0.461937205705412 0
"3643" 2431.92546681533 0.461937796648559 0
"3644" 2431.90848009981 0.46193836065606 0
"3645" 2431.89149342763 0.461938934803287 0
"3646" 2431.87450679932 0.461939487353442 0
"3647" 2431.85752021479 0.461940044675288 0
"3648" 2431.84053367307 0.46194063864499 0
"3649" 2431.82354717458 0.461941216115304 0
"3650" 2431.80656071948 0.461941788162886 0
"3651" 2431.78957430834 0.461942338222418 0
"3652" 2431.77258794047 0.461942914605363 0
"3653" 2431.75560161615 0.461943479886772 0
"3654" 2431.73861533513 0.461944055147 0
"3655" 2431.72162909811 0.461944603694121 0
"3656" 2431.70464290427 0.461945183480047 0
"3657" 2431.68765675363 0.461945762840318 0
"3658" 2431.67067064687 0.461946315377283 0
"3659" 2431.65368458334 0.461946893704838 0
"3660" 2431.63669856317 0.461947466439435 0
"3661" 2431.61971258652 0.461948033300789 0
"3662" 2431.6027266534 0.461948599925903 0
"3663" 2431.58574076395 0.461949160697889 0
"3664" 2431.56875491778 0.461949736855962 0
"3665" 2431.55176911531 0.46195029683638 0
"3666" 2431.53478335629 0.461950866744604 0
"3667" 2431.51779764015 0.461951457566652 0
"3668" 2431.50081196776 0.461952016008418 0
"3669" 2431.48382633884 0.46195258470938 0
"3670" 2431.46684075354 0.461953147737219 0
"3671" 2431.44985521146 0.461953725970178 0
"3672" 2431.4328697129 0.461954293302937 0
"3673" 2431.41588425826 0.461954844338832 0
"3674" 2431.39889884592 0.461955458343632 0
"3675" 2431.38191347754 0.461956008467353 0
"3676" 2431.36492815271 0.461956574026413 0
"3677" 2431.34794287132 0.46195714440632 0
"3678" 2431.33095763309 0.461957724874401 0
"3679" 2431.31397243872 0.461958278551647 0
"3680" 2431.29698728823 0.461958831713089 0
"3681" 2431.2800021815 0.461959389785949 0
"3682" 2431.26301711784 0.461959973767167 0
"3683" 2431.24603209741 0.46196055199547 0
"3684" 2431.22904711994 0.461961140311586 0
"3685" 2431.21206218641 0.461961691283555 0
"3686" 2431.195077296 0.46196227354065 0
"3687" 2431.17809244928 0.461962834184547 0
"3688" 2431.16110764597 0.461963404866334 0
"3689" 2431.14412288638 0.46196396455833 0
"3690" 2431.12713817052 0.461964523804993 0
"3691" 2431.11015349838 0.461965082725629 0
"3692" 2431.09316886943 0.461965662146479 0
"3693" 2431.07618428356 0.461966246568661 0
"3694" 2431.05919974159 0.461966798775445 0
"3695" 2431.04221524285 0.461967376948492 0
"3696" 2431.02523078777 0.46196793880624 0
"3697" 2431.00824637607 0.461968510861304 0
"3698" 2430.99126200778 0.461969082310454 0
"3699" 2430.97427768249 0.461969669262417 0
"3700" 2430.95729340118 0.461970218834002 0
"3701" 2430.94030916317 0.461970794331811 0
"3702" 2430.92332496861 0.461971364077294 0
"3703" 2430.90634081737 0.461971938712923 0
"3704" 2430.88935670974 0.461972502270121 0
"3705" 2430.87237264601 0.461973054858969 0
"3706" 2430.85538862551 0.461973633292922 0
"3707" 2430.83840464865 0.461974195602756 0
"3708" 2430.82142071489 0.461974778511196 0
"3709" 2430.80443682481 0.461975339849102 0
"3710" 2430.78745297827 0.461975906107665 0
"3711" 2430.77046917515 0.461976477146357 0
"3712" 2430.75348541546 0.461977047678483 0
"3713" 2430.73650169921 0.461977617725228 0
"3714" 2430.71951802642 0.461978187506362 0
"3715" 2430.70253439723 0.461978751435075 0
"3716" 2430.68555081152 0.461979320133848 0
"3717" 2430.66856726929 0.461979888457153 0
"3718" 2430.6515837703 0.461980466956753 0
"3719" 2430.63460031481 0.461981034338057 0
"3720" 2430.61761690313 0.461981590872166 0
"3721" 2430.60063353498 0.461982157351632 0
"3722" 2430.5836502101 0.461982734137692 0
"3723" 2430.56666692837 0.461983315663526 0
"3724" 2430.54968369008 0.461983886141796 0
"3725" 2430.5327004955 0.461984445551516 0
"3726" 2430.5157173448 0.461984999400703 0
"3727" 2430.49873423715 0.461985584318264 0
"3728" 2430.48175117312 0.461986147737017 0
"3729" 2430.46476815218 0.461986731803548 0
"3730" 2430.3525357681 0.461804907195905 0.00099949999999982
"3731" 2430.43080732001 0.461987865631203 0
"3732" 2430.41382442991 0.46198842209106 0
"3733" 2430.39684158334 0.461988988456397 0
"3734" 2430.37985878019 0.461989559872245 0
"3735" 2430.36287602088 0.461990114804099 0
"3736" 2430.3458933046 0.461990701004623 0
"3737" 2430.32891063135 0.461991286828891 0
"3738" 2430.31192800239 0.461991824697153 0
"3739" 2430.29494541649 0.461992409549262 0
"3740" 2430.27796287435 0.461992967638638 0
"3741" 2430.26098037544 0.461993546313624 0
"3742" 2430.24399792017 0.461994108837048 0
"3743" 2430.22701550814 0.461994686700519 0
"3744" 2430.21003313965 0.461995253486896 0
"3745" 2430.19305081456 0.461995825183093 0
"3746" 2430.17606853331 0.461996380587676 0
"3747" 2430.15908629507 0.461996967168291 0
"3748" 2430.14210410014 0.461997542712446 0
"3749" 2430.12512194866 0.461998112685242 0
"3750" 2430.10813984134 0.461998655686045 0
"3751" 2430.09115777735 0.461999229912422 0
"3752" 2430.07417575658 0.461999809088916 0
"3753" 2430.05719377931 0.462000377088266 0
"3754" 2430.04021184542 0.462000949977253 0
"3755" 2430.02322995547 0.462001501390136 0
"3756" 2430.00624810905 0.462002068102359 0
"3757" 2429.98926630618 0.462002634388659 0
"3758" 2429.97228454645 0.462003216074443 0
"3759" 2429.95530283016 0.462003786814857 0
"3760" 2429.93832115746 0.46200435175394 0
"3761" 2429.92133952876 0.462004900341455 0
"3762" 2429.90435794312 0.462005485659878 0
"3763" 2429.88737640138 0.462006038721668 0
"3764" 2429.87039490312 0.462006607172714 0
"3765" 2429.85341344769 0.462007201502365 0
"3766" 2429.83643203591 0.462007763837171 0
"3767" 2429.8194506682 0.462008309860839 0
"3768" 2429.80246934335 0.462008902922957 0
"3769" 2429.78548806261 0.46200944794574 0
"3770" 2429.76850682515 0.462010024301863 0
"3771" 2429.75152563072 0.462010610761239 0
"3772" 2429.73454447987 0.462011175495711 0
"3773" 2429.71756337291 0.462011729445493 0
"3774" 2429.70058230969 0.4620122881642 0
"3775" 2429.68360128954 0.462012872810409 0
"3776" 2429.66662031316 0.462013430627379 0
"3777" 2429.64963938002 0.462014009177637 0
"3778" 2429.63265849012 0.462014587201392 0
"3779" 2429.6156776439 0.46201514890588 0
"3780" 2429.59869684081 0.462015731383275 0
"3781" 2429.07189749239 0.461840577432842 0.00099949999999982
"3782" 2429.05493041571 0.461841162175114 0.00099949999999982
"3783" 2429.54776508691 0.462017419721516 0
"3784" 2429.53078445871 0.462017968648823 0
"3785" 2429.51380387343 0.46201855946589 0
"3786" 2429.49682333163 0.462019128548769 0
"3787" 2429.47984283359 0.462019686777666 0
"3788" 2429.46286237864 0.462020271013049 0
"3789" 2429.44588196762 0.462020822965609 0
"3790" 2429.42890159998 0.462021395630345 0
"3791" 2429.41192127561 0.462021973133303 0
"3792" 2429.39494099478 0.462022539671971 0
"3793" 2429.37796075724 0.462023116223746 0
"3794" 2429.36098056328 0.462023681810754 0
"3795" 2429.34400041289 0.462024246972502 0
"3796" 2429.32702030597 0.462024816941908 0
"3797" 2429.31004024306 0.462025365389947 0
"3798" 2429.29306022309 0.462025955554959 0
"3799" 2429.27608024702 0.462026508505847 0
"3800" 2429.2591003139 0.46202709777891 0
"3801" 2429.24212042458 0.462027654992297 0
"3802" 2429.22514057892 0.462028217073813 0
"3803" 2429.20816077653 0.46202879450183 0
"3804" 2429.19118101783 0.462029355561884 0
"3805" 2429.17420130214 0.462029942726256 0
"3806" 2429.15722163058 0.462030487023279 0
"3807" 2429.14024200248 0.46203105732413 0
"3808" 2429.12326241811 0.462031616701517 0
"3809" 2429.10628287638 0.462032218025123 0
"3810" 2429.08930337869 0.462032765862864 0
"3811" 2429.07232392422 0.462033344988793 0
"3812" 2429.05534451354 0.462033902523598 0
"3813" 2429.03836514624 0.462034475413648 0
"3814" 2429.02138582248 0.4620350427146 0
"3815" 2429.00440654253 0.46203559883226 0
"3816" 2428.98742730601 0.462036170505864 0
"3817" 2428.97044811236 0.462036762798428 0
"3818" 2428.95346896257 0.462037317768977 0
"3819" 2428.93648985623 0.462037888055055 0
"3820" 2428.91951079363 0.462038447358337 0
"3821" 2428.90253177437 0.46203902202687 0
"3822" 2428.12258050848 0.461857030607413 0.00099949999999982
"3823" 2428.86857893511 0.462040152793762 0
"3824" 2428.85160004692 0.4620407049508 0
"3825" 2428.83462120199 0.46204128312007 0
"3826" 2428.81764240086 0.462041839699565 0
"3827" 2428.80066364315 0.4620424117937 0
"3828" 2428.78368492844 0.462042999162591 0
"3829" 2428.76670625703 0.462043575498992 0
"3830" 2428.74972762948 0.462044130305339 0
"3831" 2428.7327490458 0.462044684606743 0
"3832" 2428.71577050532 0.462045264958874 0
"3833" 2428.69879200804 0.462045844825716 0
"3834" 2428.68181355453 0.462046403173423 0
"3835" 2428.66483514453 0.462046971602335 0
"3836" 2428.64785677804 0.462047539584856 0
"3837" 2428.63087845481 0.462048117558512 0
"3838" 2428.61390017512 0.462048684620042 0
"3839" 2428.59692193911 0.462049245972758 0
"3840" 2428.57994374695 0.462049801576828 0
"3841" 2428.56296559823 0.462050372554811 0
"3842" 2427.54118411543 0.461833670887983 0.00099949999999982
"3843" 2428.52901386415 0.462051535343295 0
"3844" 2428.51203584592 0.462052078518132 0
"3845" 2428.49505787116 0.462052647833352 0
"3846" 2428.4780799399 0.462053216523077 0
"3847" 2428.46110205175 0.462053800665109 0
"3848" 2428.44412420752 0.462054352724597 0
"3849" 2428.42714640724 0.462054904288017 0
"3850" 2428.41016864995 0.46205549249732 0
"3851" 2428.39319093608 0.462056064311409 0
"3852" 2428.37621326578 0.462056630336494 0
"3853" 2428.35923563906 0.462057196026856 0
"3854" 2428.3422580558 0.462057766433752 0
"3855" 2428.32528051586 0.462058341757954 0
"3856" 2428.3083030194 0.462058911484096 0
"3857" 2428.29132556684 0.462059464655958 0
"3858" 2428.27434815765 0.46206003869338 0
"3859" 2428.25737079183 0.462060612225089 0
"3860" 2428.24039346995 0.462061164210282 0
"3861" 2428.22341619188 0.462061720932601 0
"3862" 2428.20643895722 0.462062293007392 0
"3863" 2428.18946176585 0.462062870189561 0
"3864" 2427.41486703496 0.461881201907911 0.00099949999999982
"3865" 2427.39790344488 0.461881760497454 0.00099949999999982
"3866" 2426.60636213649 0.461700271923835 0.00199799999999994
"3867" 2425.81484290842 0.461518921442139 0.00299549999999993
"3868" 2425.79790656204 0.461519470383098 0.00299549999999993
"3869" 2427.33007491861 0.461884021226845 0.00099949999999982
"3870" 2428.54656771857 0.461667858840185 0.00199849999999979
"3871" 2428.05371119434 0.462067413273404 0
"3872" 2428.03673439418 0.462067991536874 0
"3873" 2428.01975763757 0.462068558869936 0
"3874" 2428.0027809245 0.462069125727345 0
"3875" 2427.98580425501 0.4620696919987 0
"3876" 2427.96882762894 0.462070263327295 0
"3877" 2427.9518510462 0.462070839342509 0
"3878" 2427.93487450732 0.462071393733058 0
"3879" 2427.91789801151 0.462071979571268 0
"3880" 2427.90092155946 0.462072538432979 0
"3881" 2427.88394515118 0.462073096849091 0
"3882" 2427.86696878668 0.462073654749746 0
"3883" 2427.84999246543 0.462074233433101 0
"3884" 2427.83301618758 0.462074806349348 0
"3885" 2427.81603995354 0.462075363093261 0
"3886" 2427.79906376251 0.462075950863984 0
"3887" 2427.78208761601 0.462076480246678 0
"3888" 2427.76511151254 0.462077067155924 0
"3889" 2427.74813545266 0.4620776325718 0
"3890" 2427.73115943598 0.462078213398587 0
"3891" 2427.71418346304 0.462078772691143 0
"3892" 2427.69720753346 0.462079347274177 0
"3893" 2427.68023164738 0.462079916079808 0
"3894" 2427.66325580454 0.462080495183414 0
"3895" 2427.64628000549 0.462081052604077 0
"3896" 2427.62930425026 0.462081609518698 0
"3897" 2427.61232853858 0.462082176772424 0
"3898" 2427.59535287018 0.462082753984013 0
"3899" 2427.57837724508 0.462083330729239 0
"3900" 2427.5614016637 0.46208389118399 0
"3901" 2427.54442612646 0.462084435378478 0
"3902" 2427.52745063229 0.462085021470753 0
"3903" 2427.51047518173 0.462085585880773 0
"3904" 2427.49349977507 0.462086139312162 0
"3905" 2427.47652441096 0.462086745053841 0
"3906" 2427.45954909078 0.462087297593844 0
"3907" 2427.442573814 0.462087870724737 0
"3908" 2427.42559858088 0.462088432987482 0
"3909" 2427.40862339174 0.462088984200814 0
"3910" 2427.39164824547 0.4620895771812 0
"3911" 2427.37467314319 0.462090127483932 0
"3912" 2427.35769808408 0.462090709020137 0
"3913" 2427.34072306871 0.462091269075309 0
"3914" 2427.32374809722 0.462091823222847 0
"3915" 2427.30677316895 0.462092403442541 0
"3916" 2427.28979828376 0.462092988367269 0
"3917" 2427.27282344263 0.462093535967231 0
"3918" 2427.25584864516 0.46209409909615 0
"3919" 2427.23887389095 0.462094677513647 0
"3920" 2427.22189918041 0.462095239591 0
"3921" 2427.2049245133 0.462095811725638 0
"3922" 2427.18794988934 0.462096394187448 0
"3923" 2427.17097530924 0.462096949687356 0
"3924" 2427.15400077273 0.462097515293804 0
"3925" 2427.13702628037 0.462098059310791 0
"3926" 2427.12005183121 0.462098639920149 0
"3927" 2427.10307742541 0.462099214652495 0
"3928" 2427.08610306352 0.462099767985172 0
"3929" 2426.90306001199 0.46191970539748 0.00099949999999982
"3930" 2427.05215957699 0.462100914088012 0
"3931" 2427.03518534528 0.462101487118759 0
"3932" 2427.24816775261 0.461910762780901 0.00099949999999982
"3933" 2427.00124192938 0.462102625912357 0
"3934" 2426.98426782877 0.462103171121286 0
"3935" 2426.96729377077 0.462103774035259 0
"3936" 2426.95031975665 0.462104328984936 0
"3937" 2426.933345786 0.462104899462765 0
"3938" 2426.91637185937 0.462105448210815 0
"3939" 2426.89939797597 0.462106028229086 0
"3940" 2426.88242413607 0.462106597269695 0
"3941" 2426.86545033968 0.462107165855302 0
"3942" 2426.8484765871 0.462107723494027 0
"3943" 2426.83150287806 0.462108291118042 0
"3944" 2426.81452921202 0.462108879520144 0
"3945" 2426.79755558983 0.46210943567184 0
"3946" 2426.78058201148 0.462109991578865 0
"3947" 2426.76360847644 0.46211056797205 0
"3948" 2426.746634985 0.46211113340917 0
"3949" 2426.72966153732 0.462111693080407 0
"3950" 2426.71268813312 0.462112262926794 0
"3951" 2426.69571477214 0.462112842909435 0
"3952" 2426.6787414548 0.462113406684563 0
"3953" 2426.66176818099 0.462113975074936 0
"3954" 2426.64479495139 0.4621145167474 0
"3955" 2426.62782176465 0.462115110788728 0
"3956" 2426.61084862161 0.462115672742315 0
"3957" 2426.59387552159 0.462116260431957 0
"3958" 2426.57690246597 0.462116795012341 0
"3959" 2426.55992945284 0.462117403193263 0
"3960" 2426.54295648386 0.462117947373777 0
"3961" 2426.52598355836 0.462118517530182 0
"3962" 2426.50901067676 0.46211907150107 0
"3963" 2426.49203783771 0.462119677789193 0
"3964" 2426.47506504271 0.462120225588229 0
"3965" 2426.45809229165 0.462120778112816 0
"3966" 2426.44111958385 0.462121356612596 0
"3967" 2426.42414692016 0.462121903016141 0
"3968" 2426.40717429919 0.462122501896078 0
"3969" 2426.39020172248 0.462123042098751 0
"3970" 2426.37322918909 0.462123618736346 0
"3971" 2426.35625669942 0.462124179238887 0
"3972" 2426.33928425281 0.462124765806827 0
"3973" 2426.32231185024 0.462125314657809 0
"3974" 2426.30533949101 0.46212588969443 0
"3975" 2426.28836717516 0.462126464094637 0
"3976" 2426.27139490351 0.462127006540235 0
"3977" 2426.25442267484 0.462127596040131 0
"3978" 2426.23745048971 0.462128163864388 0
"3979" 2426.22047834814 0.462128731293578 0
"3980" 2426.2035062504 0.462129287797714 0
"3981" 2426.1865341961 0.462129859655493 0
"3982" 2426.16956218524 0.462130431108786 0
"3983" 2426.15259021771 0.462131007305703 0
"3984" 2426.13561829393 0.462131567267536 0
"3985" 2426.11864641391 0.46213212676458 0
"3986" 2426.10167457711 0.462132706865075 0
"3987" 2426.08470278369 0.462133281259742 0
"3988" 2426.0677310346 0.462133818412044 0
"3989" 2426.73469716908 0.461930814115147 0.00099949999999982
"3990" 2426.0337923604 0.462134959667166 0
"3991" 2426.01682074194 0.462135521791985 0
"3992" 2425.99984916635 0.462136115098397 0
"3993" 2425.98287763435 0.462136681591487 0
"3994" 2425.96590614621 0.462137237130272 0
"3995" 2425.94893470126 0.462137818420754 0
"3996" 2425.93196330006 0.462138378478203 0
"3997" 2425.91499194276 0.462138932550974 0
"3998" 2425.89802062869 0.462139512535329 0
"3999" 2425.88104935827 0.462140076326145 0
"4000" 2425.83760883359 0.461956438163568 0.00099949999999982
"4001" 2425.84711199135 0.462141222566671 0
"4002" 2425.83014085169 0.462141774442729 0
"4003" 2425.81316975559 0.462142341911593 0
"4004" 2425.79619870319 0.462142903365341 0
"4005" 2425.7792276948 0.462143453805538 0
"4006" 2425.76225672931 0.462144046164395 0
"4007" 2426.92787560095 0.461929194070718 0.00099949999999982
"4008" 2428.0765449927 0.461714562459651 0.00199799999999994
"4009" 2426.8939642053 0.461930356956282 0.00099949999999982
"4010" 2426.87700633122 0.461930900475968 0.00099949999999982
"4011" 2425.67742496519 0.462146883506367 0
"4012" 2425.66045426148 0.462147430999474 0
"4013" 2425.64348360118 0.462148004383145 0
"4014" 2425.62651298428 0.462148577331236 0
"4015" 2425.60954241096 0.462149144484515 0
"4016" 2425.59257188079 0.462149727119761 0
"4017" 2425.57560139422 0.462150293482327 0
"4018" 2425.55863095165 0.462150843533184 0
"4019" 2425.54166055242 0.462151419452737 0
"4020" 2425.52469019723 0.462151968563008 0
"4021" 2425.50771988525 0.462152549071636 0
"4022" 2425.49074961692 0.462153113047411 0
"4023" 2425.47377939239 0.462153671409443 0
"4024" 2425.45680921098 0.46215425579031 0
"4025" 2425.43983907352 0.462154807932351 0
"4026" 2425.42286897962 0.462155375466079 0
"4027" 2425.4058989286 0.462155969148455 0
"4028" 2425.38892892129 0.462156530562393 0
"4029" 2425.37195895799 0.46215708087358 0
"4030" 2425.35498903816 0.46215765186466 0
"4031" 2425.33801916194 0.462158217301953 0
"4032" 2425.32104932879 0.462158803408184 0
"4033" 2425.30407953983 0.462159346589622 0
"4034" 2425.28710979425 0.462159921307909 0
"4035" 2425.27014009219 0.462160490082233 0
"4036" 2425.25317043367 0.46216105851145 0
"4037" 2425.23620081856 0.46216163173304 0
"4038" 2425.21923124727 0.462162188774567 0
"4039" 2425.20226171984 0.462162745100269 0
"4040" 2425.18529223572 0.462163322324899 0
"4041" 2425.16832279505 0.462163893805795 0
"4042" 2425.15135339785 0.462164464871729 0
"4043" 2425.13438404414 0.462165035231051 0
"4044" 2425.11741473433 0.462165589661337 0
"4045" 2425.10044546761 0.462166175115682 0
"4046" 2425.08347624454 0.462166738961457 0
"4047" 2425.06650706514 0.462167302551967 0
"4048" 2425.04953792928 0.462167870875424 0
"4049" 2425.03256883752 0.462168417570273 0
"4050" 2425.01559978891 0.462169000858231 0
"4051" 2424.99863078402 0.462169562517592 0
"4052" 2424.98166182243 0.462170139596038 0
"4053" 2424.96469290431 0.462170710960981 0
"4054" 2424.9477240298 0.462171276742777 0
"4055" 2424.93075519932 0.462171825965007 0
"4056" 2424.91378641234 0.462172396014344 0
"4057" 2424.896817669 0.462172960410212 0
"4058" 2424.87984896932 0.462173524250994 0
"4059" 2424.86288031345 0.462174082298196 0
"4060" 2424.84591170071 0.462174666400522 0
"4061" 2424.82894313111 0.462175250057244 0
"4062" 2424.81197460577 0.462175791004806 0
"4063" 2424.79500612373 0.462176368392923 0
"4064" 2424.77803768501 0.462176945475453 0
"4065" 2424.7610692903 0.462177495613846 0
"4066" 2424.74410093893 0.462178071785618 0
"4067" 2424.72713263105 0.462178642134535 0
"4068" 2424.7101643668 0.462179206860775 0
"4069" 2424.69319614703 0.462179739244471 0
"4070" 2424.67622797024 0.462180329588866 0
"4071" 2424.65925983684 0.462180903425037 0
"4072" 2424.64229174699 0.462181471637392 0
"4073" 2424.62532370098 0.462182028759648 0
"4074" 2424.60835569825 0.462182606697248 0
"4075" 2424.59138773925 0.462183168156398 0
"4076" 2424.57441982385 0.462183734637747 0
"4077" 2424.55745195122 0.462184332119782 0
"4078" 2424.54048412291 0.462184871202507 0
"4079" 2424.52351633835 0.462185431080987 0
"4080" 2424.50654859689 0.462186016802198 0
"4081" 2424.4895808995 0.462186564974866 0
"4082" 2424.47261324577 0.462187128775337 0
"4083" 2424.4556456353 0.462187707862464 0
"4084" 2424.43867806866 0.462188265274365 0
"4085" 2424.42171054545 0.462188838294394 0
"4086" 2424.40474306581 0.462189405470961 0
"4087" 2424.38777562935 0.462189988024216 0
"4088" 2424.37080823648 0.46219055442025 0
"4089" 2424.35384088778 0.462191099041974 0
"4090" 2424.33687358228 0.462191680309512 0
"4091" 2424.31990632042 0.462192245380161 0
"4092" 2424.30293910275 0.462192788666241 0
"4093" 2424.28597192833 0.462193368498522 0
"4094" 2424.26900479744 0.462193937510861 0
"4095" 2424.25203770968 0.462194521828912 0
"4096" 2424.23507066575 0.462195079256329 0
"4097" 2424.21810366497 0.462195662654179 0
"4098" 2424.20113670805 0.46219621921091 0
"4099" 2424.18416979527 0.462196764808615 0
"4100" 2424.1672029254 0.462197357374784 0
"4101" 2424.1502360997 0.462197902001617 0
"4102" 2424.13326931693 0.462198493907431 0
"4103" 2424.11630257808 0.462199048098201 0
"4104" 2424.09933588287 0.462199612538089 0
"4105" 2424.08236923133 0.462200176563201 0
"4106" 2424.06540262387 0.462200724222015 0
"4107" 2424.048436059 0.462201329621697 0
"4108" 2424.03146953823 0.462201876470267 0
"4109" 2424.0145030609 0.462202449147791 0
"4110" 2423.99753662757 0.462203000272944 0
"4111" 2423.98057023728 0.462203588130712 0
"4112" 2423.96360389073 0.462204148958938 0
"4113" 2423.94663758807 0.46220470411586 0
"4114" 2423.92967132849 0.462205290517744 0
"4115" 2423.9127051127 0.462205849960868 0
"4116" 2423.89573894041 0.462206419651886 0
"4117" 2423.87877281207 0.462206973088219 0
"4118" 2423.86180672754 0.462207531125303 0
"4119" 2423.84484068656 0.462208099491121 0
"4120" 2423.82787468846 0.462208693774692 0
"4121" 2423.81090873435 0.462209245300416 0
"4122" 2423.79394282423 0.46220979647079 0
"4123" 2423.77697695757 0.462210368262535 0
"4124" 2423.76001113466 0.462210929035857 0
"4125" 2423.74304535496 0.462211510440227 0
"4126" 2423.72607961875 0.462212080955775 0
"4127" 2423.7091139262 0.462212645660058 0
"4128" 2423.69214827729 0.462213209959571 0
"4129" 2423.67518267178 0.462213784426556 0
"4130" 2423.65821710982 0.462214353051202 0
"4131" 2423.64125159196 0.462214900166021 0
"4132" 2423.62428611752 0.462215473217401 0
"4133" 2423.60732068653 0.462216045863314 0
"4134" 2423.59035529885 0.462216623290656 0
"4135" 2423.57338995505 0.4622171792272 0
"4136" 2423.92310326007 0.462022634984095 0.00099949999999982
"4137" 2423.90615128311 0.462023173289403 0.00099949999999982
"4138" 2423.88919935041 0.462023758713956 0.00099949999999982
"4139" 2423.58198620641 0.46184604225236 0.00199849999999979
"4140" 2423.21530077144 0.462041643761985 0.00099949999999982
"4141" 2423.19834926982 0.462042205602612 0.00099949999999982
"4142" 2423.45466859689 0.462221151803182 0
"4143" 2423.43770360196 0.462221704029223 0
"4144" 2423.42073865074 0.462222266392879 0
"4145" 2423.40377374297 0.462222838983119 0
"4146" 2423.3868088792 0.462223389944097 0
"4147" 2423.36984405848 0.462223977471629 0
"4148" 2423.35287928125 0.462224548586395 0
"4149" 2423.33591454792 0.462225103538499 0
"4150" 2423.31894985809 0.462225673912934 0
"4151" 2423.30198521206 0.462226233120154 0
"4152" 2423.28502060914 0.46222681848197 0
"4153" 2423.26805605016 0.462227371653905 0
"4154" 2423.25109153515 0.462227924230043 0
"4155" 2423.23412706357 0.462228497614596 0
"4156" 2423.2171626357 0.462229059922452 0
"4157" 2423.200198251 0.462229642958659 0
"4158" 2423.18323390976 0.462230215027813 0
"4159" 2423.16626961241 0.462230770654092 0
"4160" 2423.14930535854 0.462231341803486 0
"4161" 2423.13234114858 0.462231896710144 0
"4162" 2423.11537698212 0.462232466958554 0
"4163" 2423.09841285877 0.462233052539078 0
"4164" 2423.08144877978 0.462233590183898 0
"4165" 2423.44790805539 0.462038577808488 0.00099949999999982
"4166" 2423.79742508652 0.461843746288596 0.00199799999999994
"4167" 2423.41401149546 0.462039712170952 0.00099949999999982
"4168" 2423.01361225522 0.462235861246987 0
"4169" 2422.99664839377 0.462236438950396 0
"4170" 2422.97968457619 0.462236994977249 0
"4171" 2422.96272080222 0.462237561189987 0
"4172" 2422.94575707201 0.462238121722276 0
"4173" 2422.92879338531 0.46223869222009 0
"4174" 2422.91182974184 0.462239273023986 0
"4175" 2422.89486614217 0.462239832180789 0
"4176" 2422.8779025863 0.46224039080277 0
"4177" 2422.86093907385 0.462240965005857 0
"4178" 2422.84397560468 0.462241543918417 0
"4179" 2422.82701217962 0.462242090755183 0
"4180" 2422.81004879788 0.46224266875738 0
"4181" 2422.79308546014 0.46224321997953 0
"4182" 2422.77612216559 0.462243802366784 0
"4183" 2422.75915891494 0.462244357853349 0
"4184" 2422.74219570777 0.462244929030821 0
"4185" 2422.72523254425 0.462245494097677 0
"4186" 2422.7082694241 0.462246069559238 0
"4187" 2422.69130634748 0.46224663913128 0
"4188" 2422.67434331426 0.462247213722852 0
"4189" 2422.65738032528 0.462247756049524 0
"4190" 2422.64041737972 0.462248329461138 0
"4191" 2422.62345447787 0.462248892227607 0
"4192" 2422.60649161989 0.462249448974662 0
"4193" 2422.58952880536 0.462250021250684 0
"4194" 2422.5725660343 0.462250593032235 0
"4195" 2422.55560330728 0.462251143278971 0
"4196" 2422.53864062334 0.462251729974591 0
"4197" 2422.52167798318 0.46225228981103 0
"4198" 2422.50471538709 0.462252838772972 0
"4199" 2422.48775283398 0.462253429477741 0
"4200" 2422.47079032427 0.462254003843271 0
"4201" 2422.4538278588 0.462254546105722 0
"4202" 2422.43686543622 0.462255140769598 0
"4203" 2422.41990305776 0.462255687346559 0
"4204" 2422.40294072262 0.462256265216359 0
"4205" 2422.38597843148 0.462256816298421 0
"4206" 2422.3690161841 0.462257377444319 0
"4207" 2422.35205397993 0.46225795929398 0
"4208" 2422.33509182009 0.462258498351573 0
"4209" 2422.31812970306 0.46225909516418 0
"4210" 2422.30116762998 0.462259649275817 0
"4211" 2422.28420560042 0.462260218735793 0
"4212" 2422.26724361469 0.46226077729193 0
"4213" 2422.25028167196 0.462261366929587 0
"4214" 2422.23331977335 0.462261914016631 0
"4215" 2422.21635791792 0.462262497459779 0
"4216" 2422.19939610662 0.462263043677296 0
"4217" 2422.18243433893 0.462263610407265 0
"4218" 2422.16547261444 0.462264192754638 0
"4219" 2422.14851093358 0.462264758604788 0
"4220" 2422.13154929705 0.462265297628096 0
"4221" 2422.11458770376 0.462265878550889 0
"4222" 2422.09762615454 0.462266427113198 0
"4223" 2422.0806646479 0.46226703365601 0
"4224" 2422.0637031855 0.462267576044203 0
"4225" 2422.04674176707 0.462268128816198 0
"4226" 2422.02978039166 0.462268718051458 0
"4227" 2422.01281906012 0.462269275097485 0
"4228" 2421.99585777176 0.462269858068152 0
"4229" 2421.97889652769 0.462270398472402 0
"4230" 2421.96193532669 0.462270985807209 0
"4231" 2421.94497416974 0.462271535859039 0
"4232" 2421.92801305588 0.46227212240428 0
"4233" 2421.91105198567 0.462272687438115 0
"4234" 2421.89409095914 0.462273251747227 0
"4235" 2421.87712997669 0.462273800049462 0
"4236" 2421.86016903794 0.462274363638586 0
"4237" 2421.84320814247 0.462274942594066 0
"4238" 2421.82624729059 0.462275510567116 0
"4239" 2421.80928648243 0.462276072811547 0
"4240" 2421.79232571841 0.462276618919936 0
"4241" 2421.77536499747 0.462277206663056 0
"4242" 2421.75840432014 0.462277772916152 0
"4243" 2421.74144368686 0.462278322773063 0
"4244" 2421.72448309668 0.462278909250979 0
"4245" 2421.70752255085 0.462279447651111 0
"4246" 2421.690562048 0.462280038552592 0
"4247" 2421.67360158897 0.46228059712698 0
"4248" 2421.6566411735 0.462281166124355 0
"4249" 2421.63968080187 0.462281723879064 0
"4250" 2421.62272047437 0.462282270602388 0
"4251" 2421.60576018964 0.462282869765378 0
"4252" 2421.5887999481 0.462283452762829 0
"4253" 2421.57183975073 0.462283998211363 0
"4254" 2421.55487959726 0.462284553721624 0
"4255" 2421.53791948715 0.462285129880827 0
"4256" 2421.52095942111 0.462285679348103 0
"4257" 2421.50399939859 0.462286249403828 0
"4258" 2421.48703942003 0.462286803164665 0
"4259" 2421.47007948501 0.462287372390706 0
"4260" 2421.45311959314 0.462287956921646 0
"4261" 2421.43615974498 0.462288519954461 0
"4262" 2421.41919994068 0.462289077208884 0
"4263" 2421.4022401797 0.462289655211728 0
"4264" 2421.38528046247 0.462290216839704 0
"4265" 2421.36832078899 0.462290778203253 0
"4266" 2421.3513611586 0.462291365246615 0
"4267" 2421.3344015724 0.462291909810477 0
"4268" 2421.31744202985 0.462292474942492 0
"4269" 2421.3004825311 0.462293034455691 0
"4270" 2421.28352307549 0.462293619820051 0
"4271" 2421.26656366411 0.462294162494642 0
"4272" 2421.24960429603 0.462294741695429 0
"4273" 2421.23264497166 0.462295304712523 0
"4274" 2421.21568569074 0.462295877700529 0
"4275" 2421.1987264541 0.46229641871626 0
"4276" 2421.1817672604 0.462297011876286 0
"4277" 2421.16480811045 0.462297573122965 0
"4278" 2421.14784900427 0.462298133765558 0
"4279" 2421.1308899416 0.462298704649088 0
"4280" 2421.11393092246 0.462299274927528 0
"4281" 2421.09697194685 0.462299844871101 0
"4282" 2421.08001301506 0.462300403813986 0
"4283" 2421.06305412655 0.462300983452998 0
"4284" 2421.04609528189 0.462301541356419 0
"4285" 2421.02913648094 0.462302104327723 0
"4286" 2421.01217772413 0.462302650886099 0
"4287" 2420.99521901092 0.462303218089966 0
"4288" 2420.97826034106 0.462303795474491 0
"4289" 2420.9613017151 0.462304351303893 0
"4290" 2420.94434313236 0.462304933071242 0
"4291" 2420.92738459355 0.462305488010705 0
"4292" 2420.91042609799 0.462306068817543 0
"4293" 2420.89346764624 0.462306628149913 0
"4294" 2420.87650923818 0.462307192389919 0
"4295" 2420.85955087354 0.462307766469755 0
"4296" 2420.84259255233 0.46230834034482 0
"4297" 2420.82563427526 0.462308887232795 0
"4298" 2420.80867604219 0.462309439078894 0
"4299" 2420.7917178526 0.462310011499545 0
"4300" 2420.7747597058 0.462310609996262 0
"4301" 2420.75780160331 0.46231114985306 0
"4302" 2420.74084354461 0.462311710394477 0
"4303" 2420.72388552915 0.462312291579721 0
"4304" 2420.70692755722 0.462312861935777 0
"4305" 2420.68996962938 0.462313410507402 0
"4306" 2420.67301174495 0.462313985116028 0
"4307" 2420.65605390395 0.462314559309466 0
"4308" 2420.63909610721 0.462315101345446 0
"4309" 2420.58677655916 0.462131675206042 0.00099949999999982
"4310" 2420.56983232384 0.462132246757824 0.00099949999999982
"4311" 2420.5882330665 0.462316801609606 0
"4312" 2420.57127544366 0.462317389474527 0
"4313" 2420.55431786445 0.462317955777146 0
"4314" 2420.53736032972 0.462318489742154 0
"4315" 2420.52040283836 0.462319065719128 0
"4316" 2420.50344539054 0.462319635778259 0
"4317" 2420.48648798654 0.462320195029498 0
"4318" 2420.46953062595 0.462320769511432 0
"4319" 2420.45257330921 0.462321327752672 0
"4320" 2420.43561603578 0.462321906707109 0
"4321" 2420.41865880634 0.462322458796846 0
"4322" 2420.40170162051 0.462323026197384 0
"4323" 2420.3847444783 0.462323593273102 0
"4324" 2420.36778737985 0.462324154582517 0
"4325" 2420.35083032503 0.462324720678716 0
"4326" 2420.33387331373 0.462325291752093 0
"4327" 2420.31691634623 0.462325851696867 0
"4328" 2420.29995942226 0.462326421770155 0
"4329" 2420.28300254185 0.462326991308806 0
"4330" 2420.26604570567 0.462327534184369 0
"4331" 2420.24908891266 0.462328118718327 0
"4332" 2420.23213216392 0.462328660614027 0
"4333" 2420.21517545781 0.462329265494514 0
"4334" 2420.19821879572 0.462329816984486 0
"4335" 2420.18126217712 0.462330389135344 0
"4336" 2420.16430560214 0.462330955740493 0
"4337" 2420.1473490708 0.462331521880196 0
"4338" 2420.13039258312 0.462332087465401 0
"4339" 2419.46432738683 0.462154849320239 0.00099949999999982
"4340" 2420.09648489072 0.462333210546969 0
"4341" 2420.07952853423 0.462333774827405 0
"4342" 2419.84348876996 0.462154827124553 0.00099949999999982
"4343" 2420.04562107659 0.462334895387259 0
"4344" 2420.02866485112 0.462335468995965 0
"4345" 2420.01170866924 0.462336036669476 0
"4346" 2419.99475253125 0.462336593484936 0
"4347" 2419.97779643647 0.462337176092225 0
"4348" 2419.96084038547 0.462337737369754 0
"4349" 2419.94388437824 0.462338298011988 0
"4350" 2419.92692841468 0.462338863521347 0
"4351" 2419.90997249478 0.462339428665505 0
"4352" 2419.89301661842 0.462339998696619 0
"4353" 2419.87606078576 0.462340562941013 0
"4354" 2419.85910499707 0.462341116048877 0
"4355" 2419.84214925169 0.462341695237746 0
"4356" 2419.82519354991 0.462342263268879 0
"4357" 2419.80823789186 0.462342825814639 0
"4358" 2419.79128227742 0.462343393016363 0
"4359" 2419.77432670689 0.462343949261647 0
"4360" 2419.75737117958 0.462344531536915 0
"4361" 2419.74041569592 0.46234509741448 0
"4362" 2419.72346025634 0.462345647114937 0
"4363" 2419.70650486056 0.462346206802388 0
"4364" 2419.68954950778 0.462346797829734 0
"4365" 2420.61870473303 0.462137227862634 0.00099949999999982
"4366" 2419.65564350834 0.462347910208533 0
"4367" 2419.63868828735 0.462348462976194 0
"4368" 2419.62173310967 0.46234904144306 0
"4369" 2419.60477797574 0.462349603912453 0
"4370" 2419.58782288502 0.462350186920411 0
"4371" 2419.57086783875 0.462350721936925 0
"4372" 2419.55391283515 0.462351325337715 0
"4373" 2419.53695787535 0.462351885768615 0
"4374" 2419.52000295949 0.462352440743934 0
"4375" 2419.50304808744 0.462353000255426 0
"4376" 2419.48609325963 0.462353543640711 0
"4377" 2419.46913847484 0.462354134086066 0
"4378" 2419.45218373375 0.462354697783578 0
"4379" 2419.4352290368 0.462355245065015 0
"4380" 2419.41827438345 0.462355813094031 0
"4381" 2419.40131977357 0.462356385888603 0
"4382" 2419.38436520759 0.462356942537317 0
"4383" 2419.3674106851 0.462357514532398 0
"4384" 2419.35045620625 0.462358080762348 0
"4385" 2418.94978097815 0.462182000486038 0.00099949999999982
"4386" 2418.9328401899 0.462182574383956 0.00099949999999982
"4387" 2418.91589944502 0.462183137364921 0.00099949999999982
"4388" 2418.89895874382 0.462183678765164 0.00099949999999982
"4389" 2419.2657051648 0.462360914625651 0
"4390" 2418.94607231222 0.462183595074031 0.00099949999999982
"4391" 2418.92913172081 0.462184161749941 0.00099949999999982
"4392" 2418.91219117297 0.462184717203888 0.00099949999999982
"4393" 2418.57564323291 0.462007621893993 0.00199799999999994
"4394" 2418.87831536371 0.462185878275894 0.00099949999999982
"4395" 2418.86137494614 0.462186437802805 0.00099949999999982
"4396" 2417.88568849826 0.461654521298121 0.003992
"4397" 2418.82750973143 0.462187545461502 0.00099949999999982
"4398" 2419.11318067301 0.462365994696536 0
"4399" 2419.09622684882 0.462366564695882 0
"4400" 2419.07927306846 0.462367123811057 0
"4401" 2419.06231933167 0.462367692931315 0
"4402" 2419.0453656386 0.462368256526841 0
"4403" 2419.02841198939 0.462368814337617 0
"4404" 2419.01145838366 0.462369387404264 0
"4405" 2418.99450482168 0.462369949565856 0
"4406" 2418.97755130292 0.462370532301909 0
"4407" 2418.96059782848 0.462371072374836 0
"4408" 2418.94364439756 0.462371643871928 0
"4409" 2418.92669101072 0.462372193545513 0
"4410" 2418.90973766741 0.462372764033549 0
"4411" 2418.89278436752 0.462373339356768 0
"4412" 2418.87583111146 0.46237389839564 0
"4413" 2418.85887789856 0.462374483398504 0
"4414" 2418.84192472953 0.462375041458136 0
"4415" 2418.82497160437 0.462375599153344 0
"4416" 2418.80801852268 0.462376172242418 0
"4417" 2418.79106548461 0.462376739567485 0
"4418" 2418.77411249044 0.462377295958924 0
"4419" 2418.75715953979 0.462377867584118 0
"4420" 2418.74020663279 0.46237843358481 0
"4421" 2418.72325376987 0.462378983443134 0
"4422" 2418.70630094994 0.462379574901687 0
"4423" 2418.68934817412 0.462380123680731 0
"4424" 2418.67239544227 0.462380677444311 0
"4425" 2418.65544275441 0.462381230583437 0
"4426" 2418.63849010945 0.462381825722696 0
"4427" 2418.62153750892 0.462382361974582 0
"4428" 2418.60458495173 0.462382940356481 0
"4429" 2418.58763243803 0.462383512924831 0
"4430" 2418.57067996796 0.462384079748839 0
"4431" 2418.55372754181 0.462384635609379 0
"4432" 2418.53677515919 0.462385206792997 0
"4433" 2418.51982282023 0.462385772283342 0
"4434" 2418.5028705251 0.462386332109795 0
"4435" 2418.48591827311 0.46238691784667 0
"4436" 2418.46896606469 0.462387487292054 0
"4437" 2418.45201390095 0.462388013989405 0
"4438" 2418.4350617804 0.46238859829292 0
"4439" 2418.41810970372 0.462389155856568 0
"4440" 2418.40115767093 0.462389712974978 0
"4441" 2418.38420568136 0.462390295974477 0
"4442" 2418.36725373557 0.462390857452836 0
"4443" 2418.35030183342 0.462391423805617 0
"4444" 2418.33334997454 0.462392005480519 0
"4445" 2418.31639816014 0.462392539190463 0
"4446" 2418.29944638875 0.462393130674272 0
"4447" 2418.28249466147 0.462393679271697 0
"4448" 2418.26554297776 0.462394248630244 0
"4449" 2418.2485913375 0.462394822913359 0
"4450" 2418.23163974097 0.462395386033512 0
"4451" 2418.21468818833 0.462395943581029 0
"4452" 2418.1977366793 0.462396511110823 0
"4453" 2418.18078521405 0.462397072907477 0
"4454" 2418.1638337923 0.462397644947518 0
"4455" 2418.14688241421 0.46239821115365 0
"4456" 2418.12993108005 0.462398766378239 0
"4457" 2418.11297978985 0.462399321237885 0
"4458" 2418.09602854334 0.462399886010479 0
"4459" 2418.0790773404 0.462400455846856 0
"4460" 2418.06212618062 0.462401040964978 0
"4461" 2417.81359511753 0.462222326880982 0.00099949999999982
"4462" 2418.02822912044 0.462402150447383 0
"4463" 2418.0112780923 0.462402713007628 0
"4464" 2417.99432710766 0.462403285749257 0
"4465" 2417.97737616692 0.462403842321749 0
"4466" 2417.96042526969 0.462404414264725 0
"4467" 2417.9434744168 0.462404953862309 0
"4468" 2417.92652360704 0.462405540901388 0
"4469" 2417.90957284096 0.462406106131973 0
"4470" 2417.89262211857 0.462406670897964 0
"4471" 2417.87567144017 0.462407224703064 0
"4472" 2417.85872080534 0.462407793958529 0
"4473" 2417.84177021411 0.462408362708924 0
"4474" 2417.82481966661 0.462408925826849 0
"4475" 2417.80786916329 0.462409472525792 0
"4476" 2417.79091870276 0.462410071692259 0
"4477" 2417.7739682867 0.462410607015237 0
"4478" 2417.75701791401 0.462411184169468 0
"4479" 2417.74006758471 0.462411760689133 0
"4480" 2417.72311729896 0.462412331665973 0
"4481" 2417.70616705688 0.462412896850016 0
"4482" 2417.68921685892 0.462413445795353 0
"4483" 2417.67226670425 0.462414025945087 0
"4484" 2417.65531659358 0.462414579319369 0
"4485" 2417.63836652664 0.46241514261537 0
"4486" 2417.62141650359 0.462415700329036 0
"4487" 2417.60446652442 0.462416257667821 0
"4488" 2417.58751658834 0.46241684609014 0
"4489" 2417.57056669618 0.462417402540161 0
"4490" 2417.55361684753 0.462417974229012 0
"4491" 2417.53666704296 0.462418524391935 0
"4492" 2417.5197172818 0.462419100519975 0
"4493" 2417.50276756487 0.462419644586253 0
"4494" 2417.48581789137 0.462420219864804 0
"4495" 2417.46886826103 0.462420805184388 0
"4496" 2417.45191867497 0.462421347867782 0
"4497" 2417.43496913224 0.462421927030481 0
"4498" 2417.41801963339 0.462422484667527 0
"4499" 2417.40107017802 0.462423057753609 0
"4500" 2417.38412076643 0.462423619729607 0
"4501" 2417.36717139903 0.462424165358226 0
"4502" 2417.35022207501 0.46242474239825 0
"4503" 2417.33327279453 0.462425313705691 0
"4504" 2417.31632355787 0.462425873773868 0
"4505" 2417.29937436504 0.462426433587198 0
"4506" 2417.28242521632 0.46242698241156 0
"4507" 2417.26547611105 0.462427557228272 0
"4508" 2417.24852704895 0.462428142045613 0
"4509" 2417.23157803101 0.462428689446644 0
"4510" 2417.21462905613 0.462429278832011 0
"4511" 2417.19768012584 0.462429809402023 0
"4512" 2417.18073123919 0.462430376618848 0
"4513" 2417.16378239619 0.462430943391629 0
"4514" 2417.14683359657 0.462431520283725 0
"4515" 2417.12988484036 0.462432096762112 0
"4516" 2417.11293612865 0.462432630477649 0
"4517" 2417.09598746023 0.462433211363713 0
"4518" 2417.07903883593 0.462433759971977 0
"4519" 2417.06209025535 0.462434324157382 0
"4520" 2417.04514171837 0.46243489304565 0
"4521" 2417.02819322458 0.462435477391232 0
"4522" 2417.01124477441 0.462436045429896 0
"4523" 2416.994296368 0.462436607827373 0
"4524" 2418.08679921982 0.462223297196873 0.00099949999999982
"4525" 2418.06986383114 0.462223858958095 0.00099949999999982
"4526" 2416.94346042083 0.462438298699697 0
"4527" 2416.55448869062 0.462262029094483 0.00099949999999982
"4528" 2416.9095691721 0.462439412509882 0
"4529" 2416.89262102837 0.462439977387965 0
"4530" 2416.87567292862 0.462440531297503 0
"4531" 2416.85872487204 0.462441116604281 0
"4532" 2415.79279550961 0.462209114419905 0.00099949999999982
"4533" 2414.709939229 0.461977247518026 0.00199799999999994
"4534" 2416.80789342563 0.462442822119679 0
"4535" 2416.79094554415 0.462443363323115 0
"4536" 2416.77399770646 0.462443925010223 0
"4537" 2416.75704991215 0.462444502292341 0
"4538" 2416.74010216178 0.46244505799358 0
"4539" 2416.72315445427 0.462445655373809 0
"4540" 2416.70620679142 0.462446183602471 0
"4541" 2416.68925917185 0.462446764403584 0
"4542" 2416.672311596 0.462447328770496 0
"4543" 2416.65536406388 0.462447892742625 0
"4544" 2416.63841657564 0.46244845097401 0
"4545" 2416.62146913142 0.462449003544376 0
"4546" 2416.60452173041 0.462449587359414 0
"4547" 2416.58757437305 0.462450154750545 0
"4548" 2416.57062705988 0.462450700561278 0
"4549" 2416.5536797905 0.462451261947073 0
"4550" 2416.53673256467 0.462451833251568 0
"4551" 2416.51978538238 0.462452404291163 0
"4552" 2416.50283824365 0.462452974766118 0
"4553" 2416.48589114876 0.462453534334484 0
"4554" 2416.46894409774 0.462454093238233 0
"4555" 2416.4519970903 0.462454662520057 0
"4556" 2416.43505012688 0.462455215448477 0
"4557" 2416.41810320653 0.462455804797071 0
"4558" 2416.40115633009 0.462456362032768 0
"4559" 2416.38420949742 0.462456924180762 0
"4560" 2416.36726270855 0.462457485864355 0
"4561" 2416.35031596361 0.462458041907182 0
"4562" 2416.33336926235 0.462458607808528 0
"4563" 2416.31642260532 0.462459152370374 0
"4564" 2416.29947599089 0.462459759811218 0
"4565" 2416.282529421 0.462460292832336 0
"4566" 2416.26558289498 0.462460851709734 0
"4567" 2416.24863641255 0.462461420875078 0
"4568" 2416.23168997386 0.462461984229975 0
"4569" 2416.21474357921 0.4624625365679 0
"4570" 2416.19779722737 0.462463136055522 0
"4571" 2416.18085091931 0.462463698156942 0
"4572" 2416.16390465491 0.462464264970089 0
"4573" 2416.14695843472 0.462464810274924 0
"4574" 2416.13001225821 0.462465376248937 0
"4575" 2416.11306612554 0.462465936492931 0
"4576" 2416.09612003656 0.462466501688008 0
"4577" 2416.0791739913 0.462467066238962 0
"4578" 2416.06222798922 0.462467651549231 0
"4579" 2416.04528203143 0.462468194158367 0
"4580" 2416.02833611738 0.462468757556153 0
"4581" 2416.0113902471 0.46246932041931 0
"4582" 2415.99444442032 0.462469893350159 0
"4583" 2415.97749863759 0.462470444763629 0
"4584" 2415.96055289825 0.462471022200801 0
"4585" 2415.94360720272 0.462471583236839 0
"4586" 2415.92666155061 0.462472159655501 0
"4587" 2415.909715943 0.462472693504621 0
"4588" 2415.89277037883 0.462473269144408 0
"4589" 2415.87582485838 0.462473833698997 0
"4590" 2415.85887938152 0.462474403054448 0
"4591" 2415.84193394813 0.462474977280341 0
"4592" 2415.82498855918 0.462475514154307 0
"4593" 2415.80804321331 0.462476103308523 0
"4594" 2415.79109791095 0.462476676301513 0
"4595" 2415.77415265292 0.462477217008032 0
"4596" 2415.75720743827 0.462477794377827 0
"4597" 2415.74026226744 0.462478355386875 0
"4598" 2415.72331714085 0.462478900116236 0
"4599" 2415.70637205796 0.462479465412359 0
"4600" 2415.68942701823 0.462480051495575 0
"4601" 2415.67248202277 0.462480594941553 0
"4602" 2415.65553707049 0.462481180195351 0
"4603" 2415.63859216209 0.462481738569117 0
"4604" 2415.62164729759 0.462482296318212 0
"4605" 2415.60470247673 0.462482864313714 0
"4606" 2415.58775769923 0.462483442514431 0
"4607" 2415.57081296552 0.46248400434547 0
"4608" 2415.5538682759 0.462484555132812 0
"4609" 2415.38909134176 0.462303917608888 0.00099949999999982
"4610" 2415.37216025533 0.462304497655799 0.00099949999999982
"4611" 2415.50304465345 0.462486239408207 0
"4612" 2415.48610013864 0.462486814892885 0
"4613" 2415.4691556681 0.462487358063813 0
"4614" 2415.4522112413 0.462487922100396 0
"4615" 2415.43526685798 0.46248849619201 0
"4616" 2415.41832251828 0.462489064664576 0
"4617" 2415.40137822236 0.462489627288178 0
"4618" 2415.38443396939 0.462490221245677 0
"4619" 2415.36748976091 0.462490756516348 0
"4620" 2415.35054559596 0.462491328396061 0
"4621" 2415.33360147496 0.46249188408747 0
"4622" 2415.31665739766 0.462492449803849 0
"4623" 2415.29971336393 0.462493020301057 0
"4624" 2415.28276937419 0.462493574529409 0
"4625" 2415.26582542791 0.462494149472415 0
"4626" 2415.24888152537 0.46249471345203 0
"4627" 2415.0082570846 0.462315826775042 0.00099949999999982
"4628" 2415.21499897356 0.462495843769014 0
"4629" 2415.19805520205 0.462496411620039 0
"4630" 2415.18111147434 0.462496973842492 0
"4631" 2415.16416779028 0.462497540894791 0
"4632" 2415.14722415017 0.462498096813779 0
"4633" 2415.13028055389 0.462498657483061 0
"4634" 2415.11333700145 0.462499217918099 0
"4635" 2415.09639349257 0.462499788407893 0
"4636" 2415.07945002728 0.462500358512902 0
"4637" 2415.06250660599 0.462500912240573 0
"4638" 2415.04556322832 0.462501481297613 0
"4639" 2415.02861989495 0.462502023578632 0
"4640" 2415.01167660493 0.462502602435465 0
"4641" 2414.99473335869 0.46250316502458 0
"4642" 2414.97779015556 0.462503753471294 0
"4643" 2414.96084699706 0.462504283297246 0
"4644" 2414.94390388197 0.462504860306638 0
"4645" 2414.44643193003 0.462329436097572 0.00099949999999982
"4646" 2414.4295025079 0.462329994484463 0.00099949999999982
"4647" 2414.4125731296 0.462330547226014 0.00099949999999982
"4648" 2414.39564379527 0.46233111524603 0.00099949999999982
"4649" 2414.85920969286 0.462507679771689 0
"4650" 2414.84226684003 0.462508248831306 0
"4651" 2414.8253240315 0.462508790976474 0
"4652" 2414.8083812662 0.462509375059349 0
"4653" 2414.7914385451 0.462509921610195 0
"4654" 2414.77449586697 0.462510515452759 0
"4655" 2414.75755323292 0.462511066309011 0
"4656" 2414.74061064227 0.462511643260719 0
"4657" 2414.72366809587 0.462512188144365 0
"4658" 2414.70672559358 0.462512737848126 0
"4659" 2414.68978313433 0.462513329319064 0
"4660" 2414.6728407188 0.462513893926103 0
"4661" 2414.65589834701 0.462514458128571 0
"4662" 2414.63895601952 0.462515000721904 0
"4663" 2414.62201373566 0.462515569189944 0
"4664" 2414.60507149571 0.462516126876185 0
"4665" 2414.58812929941 0.462516694465447 0
"4666" 2414.57118714664 0.462517266984984 0
"4667" 2414.55424503767 0.462517828382227 0
"4668" 2414.53730297267 0.462518384261355 0
"4669" 2414.52036095095 0.462518965935338 0
"4670" 2414.50341897376 0.462519499741877 0
"4671" 2414.48647703933 0.46252010174078 0
"4672" 2414.46953514904 0.4625206505003 0
"4673" 2413.71180038147 0.46233928076516 0.00099949999999982
"4674" 2414.43565657263 0.462521771654847 0
"4675" 2414.41871481377 0.462522334801846 0
"4676" 2414.40177309854 0.462522902948565 0
"4677" 2414.38483142669 0.462523481127542 0
"4678" 2414.36788979933 0.462524016544868 0
"4679" 2414.35094821551 0.462524588372535 0
"4680" 2414.33400667593 0.462525133648478 0
"4681" 2414.82983967259 0.462326548114043 0.00099949999999982
"4682" 2414.30012849559 0.462526275209807 0
"4683" 2414.28318708741 0.462526819033744 0
"4684" 2414.26624572241 0.462527404669971 0
"4685" 2414.24930440102 0.462527974021699 0
"4686" 2414.23236312381 0.46252852154715 0
"4687" 2414.2154218905 0.46252907947386 0
"4688" 2414.19848070042 0.462529663382767 0
"4689" 2414.18153955455 0.462530209745217 0
"4690" 2414.1645984518 0.462530797969121 0
"4691" 2414.14765739259 0.462531369968603 0
"4692" 2414.13071637763 0.462531914918706 0
"4693" 2414.11377540637 0.462532480697182 0
"4694" 2414.09683447896 0.462533040677856 0
"4695" 2414.07989359514 0.462533610880818 0
"4696" 2414.06295275465 0.462534191115765 0
"4697" 2414.04601195804 0.462534749864111 0
"4698" 2414.02907120507 0.462535318674312 0
"4699" 2414.01213049627 0.462535865928642 0
"4700" 2413.99518983113 0.462536433780119 0
"4701" 2413.97824921005 0.462536985369569 0
"4702" 2413.96130863265 0.462537552383421 0
"4703" 2413.94436809839 0.462538140123492 0
"4704" 2413.92742760878 0.462538669288987 0
"4705" 2413.91048716274 0.462539240202722 0
"4706" 2413.89354676042 0.462539805539479 0
"4707" 2413.8766064021 0.462540359657175 0
"4708" 2413.85966608712 0.462540939833728 0
"4709" 2413.84272581534 0.462541524899054 0
"4710" 2413.82578558801 0.462542061975597 0
"4711" 2413.80884540474 0.462542614346819 0
"4712" 2413.79190526484 0.462543192816242 0
"4713" 2413.77496516916 0.462543739076466 0
"4714" 2413.7580251166 0.462544327193017 0
"4715" 2413.74108510828 0.462544872415061 0
"4716" 2413.72414514366 0.462545438583234 0
"4717" 2413.70720522289 0.462545998924357 0
"4718" 2413.69026534611 0.462546553578944 0
"4719" 2413.67332551279 0.462547128889669 0
"4720" 2413.65638572377 0.462547671981709 0
"4721" 2413.63944597795 0.462548256958639 0
"4722" 2413.62250627619 0.462548809677266 0
"4723" 2413.60556661765 0.462549393825688 0
"4724" 2413.58862700263 0.46254996686505 0
"4725" 2414.84633268913 0.462333041819007 0.00099949999999982
"4726" 2413.55475234278 0.462551091463033 0
"4727" 2413.53781285889 0.462551663189996 0
"4728" 2413.52087341899 0.462552218715918 0
"4729" 2413.50393402348 0.462552757711722 0
"4730" 2413.48699467157 0.462553328106075 0
"4731" 2413.4700553638 0.462553876897904 0
"4732" 2413.45311609937 0.462554456968549 0
"4733" 2413.43617687843 0.462555031352789 0
"4734" 2413.41923770168 0.462555578762919 0
"4735" 2413.40229856843 0.462556152258655 0
"4736" 2413.38535947912 0.462556709354433 0
"4737" 2413.36842043375 0.462557266096171 0
"4738" 2413.35148143192 0.462557838319408 0
"4739" 2413.33454247393 0.462558399344981 0
"4740" 2413.3176035602 0.462558944090381 0
"4741" 2413.30066468977 0.462559525385585 0
"4742" 2413.28372586293 0.462560095702521 0
"4743" 2413.26678708025 0.462560644418084 0
"4744" 2413.24984834132 0.46256120862538 0
"4745" 2413.23290964602 0.462561777579833 0
"4746" 2413.21597099463 0.462562335616625 0
"4747" 2413.19903238703 0.462562898351499 0
"4748" 2413.18209382281 0.462563476627356 0
"4749" 2413.16515530282 0.462564022798647 0
"4750" 2413.14821682611 0.462564605168458 0
"4751" 2413.13127839323 0.46256516632649 0
"4752" 2413.11434000461 0.462565711005763 0
"4753" 2413.09740165944 0.462566287000708 0
"4754" 2413.08046335855 0.462566830772529 0
"4755" 2413.06352510072 0.462567421713979 0
"4756" 2413.04658688705 0.462567969988712 0
"4757" 2413.02964871661 0.462568554760869 0
"4758" 2413.01271059022 0.462569107369423 0
"4759" 2412.99577250776 0.462569664854829 0
"4760" 2412.97883446937 0.462570216615623 0
"4761" 2412.96189647412 0.462570804812289 0
"4762" 2412.94495852297 0.462571355614536 0
"4763" 2412.92802061593 0.462571906072787 0
"4764" 2412.91108275205 0.462572493027287 0
"4765" 2412.89414493204 0.462573053080268 0
"4766" 2413.92919785958 0.462361006595586 0.00099949999999982
"4767" 2412.86027394949 0.462574161965258 0
"4768" 2412.84333626096 0.462574736610051 0
"4769" 2412.82639861593 0.462575310630982 0
"4770" 2412.80946101497 0.462575863222727 0
"4771" 2412.79252345752 0.462576436475145 0
"4772" 2412.77558594429 0.462576982837608 0
"4773" 2412.75864847446 0.46257756056321 0
"4774" 2412.74171104874 0.462578111279141 0
"4775" 2412.72477366742 0.462578650888955 0
"4776" 2412.70783632953 0.462579227262208 0
"4777" 2412.6908990351 0.46257980310167 0
"4778" 2412.6739617851 0.462580341589319 0
"4779" 2412.65702457802 0.46258093771461 0
"4780" 2413.52269606573 0.462372842285821 0.00099949999999982
"4781" 2414.37145191474 0.462164960287199 0.00199799999999994
"4782" 2413.48885250338 0.462373964202869 0.00099949999999982
"4783" 2414.33762536184 0.462166080539572 0.00199799999999994
"4784" 2413.45500911612 0.46237509998975 0.00099949999999982
"4785" 2413.43808518863 0.462375672403438 0.00099949999999982
"4786" 2413.42116130462 0.462376217870738 0.00099949999999982
"4787" 2412.5215698867 0.46258541933561 0
"4788" 2412.50463307341 0.462586011363574 0
"4789" 2412.48769630453 0.462586550228738 0
"4790" 2412.47075957926 0.462587120205608 0
"4791" 2412.45382289775 0.462587684587128 0
"4792" 2412.43688626001 0.462588248354923 0
"4793" 2412.41994966604 0.462588811738824 0
"4794" 2412.40301311601 0.462589369517605 0
"4795" 2412.3860766095 0.462589942574467 0
"4796" 2412.36914014639 0.462590520618249 0
"4797" 2412.35220372766 0.462591061103423 0
"4798" 2412.33526735317 0.462591606505101 0
"4799" 2412.31833102199 0.462592188387395 0
"4800" 2412.30139473481 0.462592743352574 0
"4801" 2412.28445849136 0.462593308614741 0
"4802" 2412.26752229193 0.462593862681894 0
"4803" 2412.25058613543 0.462594458689107 0
"4804" 2412.23365002299 0.46259501186854 0
"4805" 2412.2167139546 0.462595564663642 0
"4806" 2412.19977792987 0.46259613293614 0
"4807" 2412.18284194894 0.462596695514304 0
"4808" 2412.16590601169 0.462597262819004 0
"4809" 2412.14897011854 0.462597813798471 0
"4810" 2412.1320342691 0.462598380165319 0
"4811" 2412.11509846351 0.462598940828016 0
"4812" 2412.09816270179 0.46259950116653 0
"4813" 2412.08122698395 0.462600060831182 0
"4814" 2412.06429130917 0.462600651962956 0
"4815" 2412.0473556791 0.462601179218303 0
"4816" 2412.03042009213 0.462601769371666 0
"4817" 2412.01348454909 0.462602327320766 0
"4818" 2411.99654905025 0.462602874434769 0
"4819" 2411.97961359467 0.462603457866445 0
"4820" 2411.96267818264 0.4626040304634 0
"4821" 2411.94574281527 0.462604560305725 0
"4822" 2411.92880749132 0.462605137245173 0
"4823" 2411.91187221123 0.462605697940115 0
"4824" 2411.89493697515 0.462606252761734 0
"4825" 2411.8780017824 0.462606833728458 0
"4826" 2411.86106663382 0.46260738235198 0
"4827" 2411.844131529 0.462607946471373 0
"4828" 2411.82719646823 0.462608499656681 0
"4829" 2411.81026145153 0.462609052288714 0
"4830" 2411.7933264778 0.462609646794898 0
"4831" 2411.77639154775 0.462610214478197 0
"4832" 2411.75945666153 0.462610776347942 0
"4833" 2411.74252181941 0.462611327263994 0
"4834" 2411.72558702087 0.462611898824927 0
"4835" 2411.70865226646 0.462612448863563 0
"4836" 2411.69171755565 0.462613019526424 0
"4837" 2411.67478288872 0.462613579226345 0
"4838" 2411.65784826555 0.462614143821746 0
"4839" 2411.64091368656 0.462614691815552 0
"4840" 2411.62397915108 0.462615266072049 0
"4841" 2411.60704465912 0.462615839745216 0
"4842" 2411.59011021124 0.462616391956362 0
"4843" 2411.57317580718 0.462616954192435 0
"4844" 2411.55624144735 0.462617500185701 0
"4845" 2411.53930713109 0.462618072223038 0
"4846" 2411.52237285826 0.462618649005847 0
"4847" 2411.50543862917 0.462619214705664 0
"4848" 2411.48850444409 0.462619769592822 0
"4849" 2411.47157030303 0.462620323905657 0
"4850" 2411.45463620614 0.462620872455848 0
"4851" 2411.43770215193 0.462621478685103 0
"4852" 2411.42076814219 0.462622015848341 0
"4853" 2411.40383417597 0.462622589573458 0
"4854" 2411.3869002541 0.462623131129088 0
"4855" 2411.36996637538 0.462623719753641 0
"4856" 2411.35303254048 0.462624281468348 0
"4857" 2411.33609874943 0.46262484281916 0
"4858" 2411.3191650025 0.462625393177164 0
"4859" 2411.30223129931 0.462625958909508 0
"4860" 2411.28529763999 0.462626518829045 0
"4861" 2411.2683640247 0.462627073114744 0
"4862" 2411.25143045276 0.462627653392721 0
"4863" 2411.23449692488 0.462628206771152 0
"4864" 2411.2175634405 0.46262878081151 0
"4865" 2411.20063000035 0.462629327913488 0
"4866" 2411.18369660386 0.462629895877243 0
"4867" 2411.16676325065 0.462630479174213 0
"4868" 2411.14982994141 0.462631035532452 0
"4869" 2411.13289667616 0.462631591526878 0
"4870" 2411.1159634549 0.462632147007245 0
"4871" 2411.09903027751 0.462632707402884 0
"4872" 2411.082097144 0.462633267374441 0
"4873" 2411.06516405398 0.462633842659026 0
"4874" 2411.04823100813 0.462634391145426 0
"4875" 2411.03129800621 0.46263494969569 0
"4876" 2411.01436504738 0.46263553960432 0
"4877" 2410.99743213305 0.462636076201667 0
"4878" 2410.98049926253 0.462636638699593 0
"4879" 2410.96356643543 0.462637216658561 0
"4880" 2410.9466336523 0.462637773000107 0
"4881" 2410.92970091275 0.462638344752952 0
"4882" 2410.91276821692 0.462638910902739 0
"4883" 2410.8958355651 0.462639465802533 0
"4884" 2410.87890295745 0.462640015139884 0
"4885" 2410.86197039369 0.462640574560508 0
"4886" 2410.84503787356 0.462641144103984 0
"4887" 2410.82810539667 0.462641729028951 0
"4888" 2410.81117296399 0.462642276531001 0
"4889" 2410.79424057539 0.462642828788435 0
"4890" 2410.77730823032 0.46264340206431 0
"4891" 2410.76037592923 0.46264395877155 0
"4892" 2410.74344367239 0.462644504379014 0
"4893" 2410.72651145913 0.462645076193826 0
"4894" 2410.70957928919 0.462645657991861 0
"4895" 2410.69264716339 0.462646207755389 0
"4896" 2410.67571508149 0.46264676743277 0
"4897" 2410.65878304335 0.462647332163897 0
"4898" 2410.64185104912 0.462647890962775 0
"4899" 2410.62491909854 0.462648460024808 0
"4900" 2410.60798719163 0.46264902859255 0
"4901" 2410.59105532838 0.462649596746694 0
"4902" 2410.57412350937 0.462650143354037 0
"4903" 2410.55719173392 0.462650715858916 0
"4904" 2410.54026000259 0.462651266746983 0
"4905" 2410.52332831484 0.462651838463897 0
"4906" 2410.50639667069 0.462652409576604 0
"4907" 2410.48946507041 0.462652969759594 0
"4908" 2410.47253351444 0.462653513714996 0
"4909" 2410.45560200238 0.462654072980533 0
"4910" 2410.43867053395 0.462654642308207 0
"4911" 2410.42173910918 0.462655211342106 0
"4912" 2410.40480772781 0.462655790347914 0
"4913" 2410.38787639051 0.462656342599919 0
"4914" 2410.37094509718 0.462656899676852 0
"4915" 2410.35401384769 0.462657461626819 0
"4916" 2410.33708264191 0.462658028301892 0
"4917" 2410.32015147999 0.462658589314645 0
"4918" 2410.30322036235 0.462659134080651 0
"4919" 2410.28628928805 0.462659715237412 0
"4920" 2410.26935825792 0.46266026447316 0
"4921" 2410.25242727101 0.462660850109216 0
"4922" 2410.23549632898 0.462661371800267 0
"4923" 2410.21856543006 0.462661961876573 0
"4924" 2410.20163457535 0.462662509238261 0
"4925" 2410.18470376432 0.462663077266209 0
"4926" 2410.16777299671 0.462663655385261 0
"4927" 2410.15084227336 0.462664201286289 0
"4928" 2410.13391159358 0.462664773260183 0
"4929" 2410.1169809578 0.462665328907916 0
"4930" 2410.10005036563 0.462665900064683 0
"4931" 2410.0831198172 0.462666465289983 0
"4932" 2410.06618931281 0.462667019656409 0
"4933" 2410.04925885247 0.462667573589584 0
"4934" 2410.03232843605 0.462668132166622 0
"4935" 2410.01539806316 0.462668706361576 0
"4936" 2409.99846773352 0.462669290606759 0
"4937" 2409.98153744853 0.462669821535812 0
"4938" 2409.9646072071 0.462670394359247 0
"4939" 2409.94767700978 0.462670945639993 0
"4940" 2409.93074685618 0.462671512139221 0
"4941" 2409.91381674604 0.462672088888441 0
"4942" 2409.89688667978 0.462672649362062 0
"4943" 2409.87995665809 0.4626731829665 0
"4944" 2409.86302667935 0.462673779453099 0
"4945" 2409.84609674521 0.462674312150173 0
"4946" 2409.82916685417 0.462674902552095 0
"4947" 2409.81223700748 0.462675444846138 0
"4948" 2409.79530720419 0.462676023736015 0
"4949" 2409.77837744513 0.462676570440254 0
"4950" 2409.76144773005 0.462677127344041 0
"4951" 2409.74451805827 0.462677710099895 0
"4952" 2409.72758843007 0.462678282067168 0
"4953" 2409.71065884575 0.462678842926355 0
"4954" 2409.69372930612 0.462679371512044 0
"4955" 2409.67679980999 0.462679947305147 0
"4956" 2409.65987035775 0.462680506813755 0
"4957" 2409.64294094916 0.462681076402808 0
"4958" 2409.62601158437 0.462681640241142 0
"4959" 2409.6090822631 0.462682214278984 0
"4960" 2409.59215298619 0.46268275616263 0
"4961" 2409.57522375339 0.462683308016909 0
"4962" 2409.55829456402 0.462683886020043 0
"4963" 2409.54136541864 0.462684442313275 0
"4964" 2409.52443631684 0.462685014192012 0
"4965" 2409.50750725905 0.462685569557891 0
"4966" 2408.35175350542 0.462410985572847 0.00099949999999982
"4967" 2409.47365265482 0.462686694327843 0
"4968" 2409.45672372888 0.462687243135924 0
"4969" 2409.43979484685 0.462687802113445 0
"4970" 2409.42286600794 0.462688392266585 0
"4971" 2409.40593721297 0.462688950376775 0
"4972" 2409.38900846182 0.462689513329215 0
"4973" 2409.37207975477 0.462690065156012 0
"4974" 2409.35515109129 0.462690637854223 0
"4975" 2409.33822247181 0.462691194129701 0
"4976" 2409.32129389674 0.462691734092591 0
"4977" 2409.30436536513 0.462692310755824 0
"4978" 2409.28743687714 0.46269288153902 0
"4979" 2409.27050843305 0.462693441376165 0
"4980" 2409.25358003259 0.46269401127224 0
"4981" 2409.23665167634 0.462694559549664 0
"4982" 2409.21972336375 0.462695128638196 0
"4983" 2409.20279509484 0.462695697163074 0
"4984" 2409.18586687043 0.462696233647132 0
"4985" 2409.16893868917 0.462696822459512 0
"4986" 2409.15201055175 0.462697384516793 0
"4987" 2409.1350824586 0.462697930182745 0
"4988" 2409.11815440919 0.462698496528973 0
"4989" 2409.10122640297 0.462699083605957 0
"4990" 2409.08429844133 0.462699617259096 0
"4991" 2409.0673705236 0.462700177038034 0
"4992" 2407.93083683834 0.462436161876758 0.00099949999999982
"4993" 2409.03351838849 0.462701325330227 0
"4994" 2409.01659060188 0.462701878472368 0
"4995" 2408.99966285909 0.462702441772762 0
"4996" 2408.9827351608 0.462702978210329 0
"4997" 2408.96580750594 0.462703556471471 0
"4998" 2408.94887989493 0.462704118201665 0
"4999" 2408.93195232779 0.46270467966747 0
"5000" 2408.91502480437 0.462705246025713 0
"5001" 2408.89809732457 0.462705817155944 0
"5002" 2408.88116988867 0.46270637725125 0
"5003" 2408.8642424964 0.462706947513692 0
"5004" 2408.84731514873 0.462707480273576 0
"5005" 2408.42539149116 0.462531508889246 0.00099949999999982
"5006" 2408.81346575349 0.46270861707086 0
"5007" 2408.79653853685 0.462709185568765 0
"5008" 2408.77961136405 0.462709748278107 0
"5009" 2408.76268423522 0.462710305257961 0
"5010" 2408.74575714996 0.462710877670513 0
"5011" 2408.72883010885 0.462711428547337 0
"5012" 2408.71190311175 0.462711984246341 0
"5013" 2408.69497615826 0.462712555348058 0
"5014" 2408.67804924894 0.462713104854755 0
"5015" 2408.66112238313 0.462713680294944 0
"5016" 2408.64419556096 0.462714250005669 0
"5017" 2408.62726878356 0.462714776980155 0
"5018" 2408.61034204996 0.462715340468409 0
"5019" 2408.59341535964 0.462715924764699 0
"5020" 2408.57648871356 0.462716471609108 0
"5021" 2408.55956211118 0.462717039251947 0
"5022" 2408.54263555225 0.462717616811486 0
"5023" 2408.52570903719 0.462718178181367 0
"5024" 2408.50878256656 0.462718717847489 0
"5025" 2408.4918561394 0.462719294186161 0
"5026" 2408.47492975629 0.462719848880064 0
"5027" 2408.45800341696 0.462720413731331 0
"5028" 2408.44107712168 0.462720967618554 0
"5029" 2408.42415087035 0.462721526167474 0
"5030" 2408.40722466228 0.462722110827945 0
"5031" 2408.39029849845 0.462722658049218 0
"5032" 2408.37337237886 0.462723204757449 0
"5033" 2408.35644630272 0.462723782751762 0
"5034" 2408.33952027057 0.462724339212492 0
"5035" 2408.32259428215 0.462724905889782 0
"5036" 2408.30566833775 0.462725461313621 0
"5037" 2408.28874243711 0.462726026944008 0
"5038" 2408.27181658038 0.462726586975304 0
"5039" 2408.25489076742 0.462727151697795 0
"5040" 2408.23796499786 0.462727731842052 0
"5041" 2408.22103927278 0.462728269323451 0
"5042" 2408.20411359151 0.462728832884872 0
"5043" 2408.18718795394 0.4627294010188 0
"5044" 2408.17026235979 0.462729979427698 0
"5045" 2408.15333681032 0.462730509840601 0
"5046" 2408.13641130403 0.462731097911937 0
"5047" 2408.11948584202 0.462731643302211 0
"5048" 2408.10256042376 0.462732209447184 0
"5049" 2408.08563504913 0.46273278023341 0
"5050" 2408.0687097184 0.462733340147154 0
"5051" 2408.05178443146 0.462733904851737 0
"5052" 2408.03485918859 0.462734458553729 0
"5053" 2408.01793398953 0.462735022370992 0
"5054" 2408.00100883401 0.462735596383372 0
"5055" 2407.98408372301 0.462736132891211 0
"5056" 2407.96715865585 0.462736695288781 0
"5057" 2407.95023363228 0.462737267880753 0
"5058" 2407.93330865298 0.462737813597393 0
"5059" 2407.91638371687 0.462738401145078 0
"5060" 2407.89945882521 0.462738940730278 0
"5061" 2407.88253397758 0.462739495765286 0
"5062" 2407.86560917332 0.462740076707751 0
"5063" 2407.84868441297 0.462740636119995 0
"5064" 2407.83175969616 0.462741210831453 0
"5065" 2407.81483502371 0.462741753473379 0
"5066" 2407.79791039508 0.462742316778992 0
"5067" 2407.78098581055 0.462742869072842 0
"5068" 2407.76406127001 0.462743426257133 0
"5069" 2407.74713677361 0.462743977554684 0
"5070" 2407.7302123208 0.462744549694759 0
"5071" 2407.71328791132 0.462745131889459 0
"5072" 2407.69636354574 0.462745692653496 0
"5073" 2407.67943922378 0.462746263442426 0
"5074" 2407.66251494602 0.462746812601845 0
"5075" 2407.64559071218 0.462747371935756 0
"5076" 2407.62866652229 0.462747930626899 0
"5077" 2407.61174237621 0.462748494417293 0
"5078" 2407.59481827409 0.462749052480542 0
"5079" 2407.57789421568 0.462749620568464 0
"5080" 2407.56097020152 0.462750166977849 0
"5081" 2407.54404623082 0.462750744756496 0
"5082" 2407.52712230426 0.462751295632265 0
"5083" 2407.51019842118 0.462751872553274 0
"5084" 2407.4932745824 0.462752417318098 0
"5085" 2407.47635078754 0.462752977441033 0
"5086" 2407.45942703577 0.462753568783431 0
"5087" 2407.44250332834 0.462754112208231 0
"5088" 2407.42557966472 0.462754676313916 0
"5089" 2408.60336687489 0.462539419916633 0.00099949999999982
"5090" 2407.39173693483 0.462755788071398 0
"5091" 2407.37481340335 0.462756340289897 0
"5092" 2407.35788991531 0.462756918472536 0
"5093" 2407.3409664714 0.462757469724445 0
"5094" 2407.32404307138 0.462758031169785 0
"5095" 2407.30711971469 0.462758613305639 0
"5096" 2407.29019640245 0.46275915267997 0
"5097" 2407.27327313372 0.46275972858528 0
"5098" 2407.25634990918 0.462760277619453 0
"5099" 2407.23942672857 0.46276083679781 0
"5100" 2407.22250359137 0.462761416775464 0
"5101" 2407.20558049826 0.462761969702998 0
"5102" 2407.18865744898 0.462762532893655 0
"5103" 2407.17173444355 0.462763095521588 0
"5104" 2407.15481148197 0.462763657865355 0
"5105" 2407.13788856495 0.462764193149195 0
"5106" 2407.12096569098 0.462764786225913 0
"5107" 2407.10404286146 0.462765325906788 0
"5108" 2407.08712007529 0.4627659075497 0
"5109" 2407.07019733345 0.46276645174671 0
"5110" 2407.05327463512 0.462767027199705 0
"5111" 2407.03635198114 0.462767570449603 0
"5112" 2407.01942937125 0.462768123783605 0
"5113" 2407.00250680491 0.462768697815882 0
"5114" 2406.98558428213 0.462769271594243 0
"5115" 2406.96866180347 0.462769823686882 0
"5116" 2406.95173936868 0.462770385733082 0
"5117" 2406.93481697776 0.462770947495153 0
"5118" 2406.91789463058 0.462771514226428 0
"5119" 2406.90097232715 0.462772080305036 0
"5120" 2406.88405006805 0.46277262478844 0
"5121" 2406.86712785273 0.462773190009786 0
"5122" 2406.85020568107 0.46277376015058 0
"5123" 2406.83328355334 0.462774319162576 0
"5124" 2406.81636146998 0.462774861912465 0
"5125" 2406.79943943045 0.462775425329567 0
"5126" 2406.78251743449 0.46277599895921 0
"5127" 2406.76559548183 0.462776582671291 0
"5128" 2406.74867357331 0.46277713430294 0
"5129" 2406.73175170893 0.46277768530139 0
"5130" 2406.71482988831 0.462778251834615 0
"5131" 2406.69790811172 0.462778807299038 0
"5132" 2406.68098637904 0.462779367682807 0
"5133" 2406.66406469069 0.462779911754889 0
"5134" 2406.64714304573 0.462780492362314 0
"5135" 2406.63022144458 0.462781056598386 0
"5136" 2406.61329988765 0.46278160467302 0
"5137" 2406.59637837442 0.462782173335162 0
"5138" 2406.57945690476 0.462782746875451 0
"5139" 2406.56253547923 0.462783298743479 0
"5140" 2406.5456140973 0.46278387137735 0
"5141" 2406.52869275937 0.462784427709886 0
"5142" 2406.51177146589 0.462784967663151 0
"5143" 2406.49485021576 0.462785549591082 0
"5144" 2406.47792900982 0.462786099271587 0
"5145" 2406.46100784794 0.462786653891068 0
"5146" 2406.44408672999 0.462787213309893 0
"5147" 2406.427165656 0.462787772135754 0
"5148" 2406.41024462528 0.462788357089049 0
"5149" 2406.39332363894 0.462788899340575 0
"5150" 2406.37640269659 0.462789456885589 0
"5151" 2406.35948179754 0.462790040528502 0
"5152" 2406.34256094278 0.462790586672583 0
"5153" 2406.3256401319 0.462791148199799 0
"5154" 2406.30871936491 0.462791709383377 0
"5155" 2406.29179864183 0.462792269924366 0
"5156" 2406.27487796225 0.462792846097425 0
"5157" 2406.25795732674 0.46279340065889 0
"5158" 2406.24103673503 0.462793965151556 0
"5159" 2406.22411618755 0.462794513464586 0
"5160" 2406.20719568362 0.462795087684223 0
"5161" 2406.1902752238 0.462795640522136 0
"5162" 2406.17335480756 0.46279621393466 0
"5163" 2406.15643443573 0.462796755123056 0
"5164" 2406.13951410763 0.46279732225737 0
"5165" 2406.12259382328 0.46279788922721 0
"5166" 2406.10567358283 0.462798450262516 0
"5167" 2406.08875338643 0.462799005553129 0
"5168" 2406.07183323408 0.462799560379908 0
"5169" 2406.05491312566 0.462800120145655 0
"5170" 2406.03799306036 0.462800711147614 0
"5171" 2406.02107303943 0.462801254081365 0
"5172" 2405.49006250291 0.462625610820789 0.00099949999999982
"5173" 2404.94215407375 0.462450154686716 0.00199799999999994
"5174" 2405.45625502728 0.462626742315054 0.00099949999999982
"5175" 2405.43934876671 0.462627297418252 0.00099949999999982
"5176" 2405.42244255013 0.462627862796608 0.00099949999999982
"5177" 2405.91958488488 0.462804599195396 0
"5178" 2405.90266517127 0.462805176017116 0
"5179" 2405.88574550129 0.462805747233783 0
"5180" 2405.86882587511 0.462806312585699 0
"5181" 2405.8519062934 0.46280685101707 0
"5182" 2405.83498675578 0.462807404969203 0
"5183" 2405.81806726226 0.462807958458131 0
"5184" 2405.80114781229 0.462808532659743 0
"5185" 2405.7842284059 0.462809106427667 0
"5186" 2405.76730904336 0.462809669119506 0
"5187" 2405.75038972483 0.462810226146533 0
"5188" 2405.73347045045 0.462810777379253 0
"5189" 2405.71655121968 0.462811349293836 0
"5190" 2405.69963203269 0.462811915493952 0
"5191" 2405.68271288988 0.46281246547645 0
"5192" 2405.66579379073 0.462813036030803 0
"5193" 2405.64887473593 0.462813579706294 0
"5194" 2405.63195572494 0.462814144232571 0
"5195" 2405.61503675791 0.462814702954701 0
"5196" 2405.59811783458 0.462815271786061 0
"5197" 2405.5811989551 0.462815834842448 0
"5198" 2405.56428011948 0.462816397526047 0
"5199" 2405.54736132773 0.462816959686234 0
"5200" 2405.53044258 0.462817516181347 0
"5201" 2405.51352387617 0.462818077475169 0
"5202" 2405.49660521569 0.462818659608282 0
"5203" 2405.47968659982 0.462819193550633 0
"5204" 2406.55294675652 0.462606237738768 0.00099949999999982
"5205" 2405.44585400488 0.462820329799479 0
"5206" 2405.42893552025 0.462820894117572 0
"5207" 2405.41201707972 0.462821447360734 0
"5208" 2405.39509868303 0.462822010971238 0
"5209" 2405.37818033019 0.462822573969036 0
"5210" 2405.36126202136 0.462823131323044 0
"5211" 2405.34434375626 0.462823698755253 0
"5212" 2405.32742553518 0.462824255202047 0
"5213" 2405.31050735787 0.462824821618413 0
"5214" 2405.29358922474 0.462825371858521 0
"5215" 2405.27667113594 0.462825916504138 0
"5216" 2405.25975309108 0.462826476389626 0
"5217" 2405.24283508989 0.462827046382778 0
"5218" 2405.22591713238 0.462827615912598 0
"5219" 2405.20899921897 0.462828169347045 0
"5220" 2405.17989471936 0.46264401548187 0.00099949999999982
"5221" 2405.16299032652 0.462644571836144 0.00099949999999982
"5222" 2405.15825578825 0.462829835114834 0
"5223" 2405.14133805045 0.462830413068977 0
"5224" 2405.12442035653 0.462830974718456 0
"5225" 2405.10750270665 0.462831530754302 0
"5226" 2405.09058510013 0.46283211256868 0
"5227" 2405.07366753837 0.462832641086815 0
"5228" 2405.05675002013 0.462833216973759 0
"5229" 2404.92922164512 0.46265160642351 0.00099949999999982
"5230" 2405.0229201835 0.462834334194655 0
"5231" 2405.00600279647 0.462834919152789 0
"5232" 2404.98908545396 0.462835456155201 0
"5233" 2404.97216815532 0.462836019016132 0
"5234" 2404.95525090041 0.462836586714054 0
"5235" 2404.93833368965 0.462837138237225 0
"5236" 2404.92141652265 0.462837705078763 0
"5237" 2404.90449939955 0.462838266206502 0
"5238" 2404.88758232065 0.46283881640038 0
"5239" 2404.8706652854 0.462839387192096 0
"5240" 2404.85374829436 0.462839936420022 0
"5241" 2404.83683134727 0.462840495844535 0
"5242" 2404.81991444443 0.46284104411654 0
"5243" 2404.80299758501 0.462841623715015 0
"5244" 2404.78608076943 0.462842187179514 0
"5245" 2404.76916399759 0.462842755211705 0
"5246" 2404.75224726989 0.462843306980648 0
"5247" 2404.73533058621 0.462843863835652 0
"5248" 2404.71841394616 0.462844435887883 0
"5249" 2404.70149734974 0.462845007427201 0
"5250" 2404.68458079792 0.462845541832757 0
"5251" 2404.66766428976 0.462846112445784 0
"5252" 2404.65074782569 0.462846666905679 0
"5253" 2404.63383140488 0.462847252750075 0
"5254" 2404.61691502872 0.462847785134211 0
"5255" 2404.59999869696 0.46284832762521 0
"5256" 2404.58308240863 0.462848906820562 0
"5257" 2404.56616616362 0.462849490772828 0
"5258" 2404.54924996304 0.462850031933955 0
"5259" 2404.53233380648 0.462850588640748 0
"5260" 2404.51541769369 0.462851155334236 0
"5261" 2404.49850162549 0.462851689907159 0
"5262" 2404.48158559998 0.462852298090078 0
"5263" 2404.46466961882 0.462852842415181 0
"5264" 2404.44775368188 0.462853391407611 0
"5265" 2404.4308377889 0.46285395080443 0
"5266" 2404.41392193975 0.462854514769147 0
"5267" 2404.39700613444 0.462855078409569 0
"5268" 2404.38009037327 0.462855631098322 0
"5269" 2404.36317465569 0.462856204411255 0
"5270" 2405.14449306836 0.462650121807175 0.00099949999999982
"5271" 2405.90891734258 0.462444237718917 0.00199799999999994
"5272" 2407.45469850008 0.462032430418117 0.003992
"5273" 2406.65649147233 0.462239081661318 0.00299549999999993
"5274" 2406.63961516677 0.462239652755489 0.00299549999999993
"5275" 2405.0600176334 0.462652944999571 0.00099949999999982
"5276" 2404.24483076245 0.462860119799843 0
"5277" 2404.22791539617 0.462860684248311 0
"5278" 2404.21100007386 0.462861243063993 0
"5279" 2404.19408479554 0.462861801306885 0
"5280" 2404.17716956094 0.462862369744434 0
"5281" 2404.16025437062 0.462862916593038 0
"5282" 2404.14333922391 0.462863489473447 0
"5283" 2404.12642412137 0.462864040624394 0
"5284" 2404.10950906342 0.462864575575786 0
"5285" 2404.09259404898 0.462865152315719 0
"5286" 2404.07567907792 0.462865733872074 0
"5287" 2404.05876415094 0.462866288718898 0
"5288" 2404.04184926832 0.462866832356052 0
"5289" 2404.02493442967 0.462867391516304 0
"5290" 2404.00801963458 0.462867966050604 0
"5291" 2403.99110488349 0.462868524234992 0
"5292" 2403.9741901768 0.46286906621912 0
"5293" 2403.95727551302 0.462869665987593 0
"5294" 2403.94036089355 0.462870212194962 0
"5295" 2403.92344631838 0.462870758228251 0
"5296" 2403.90653178713 0.462871319366347 0
"5297" 2403.88961729952 0.462871890847657 0
"5298" 2403.87270285625 0.462872435382832 0
"5299" 2403.85578845652 0.462873011177086 0
"5300" 2403.83887410102 0.462873560164246 0
"5301" 2403.82195978935 0.462874124564491 0
"5302" 2403.80504552125 0.46287469896926 0
"5303" 2403.78813129742 0.462875246687529 0
"5304" 2403.77121711745 0.462875809598695 0
"5305" 2403.75430298136 0.462876372216566 0
"5306" 2403.73738888888 0.462876944997497 0
"5307" 2403.72047484031 0.462877506679186 0
"5308" 2403.70356083592 0.462878057330663 0
"5309" 2403.68664687546 0.462878618086301 0
"5310" 2403.66973295893 0.46287917847805 0
"5311" 2403.65281908621 0.462879743745398 0
"5312" 2403.63590525759 0.462880297863059 0
"5313" 2403.61899147322 0.462880846259698 0
"5314" 2403.60207773269 0.46288141009767 0
"5315" 2403.58516403575 0.462881984089541 0
"5316" 2403.56825038281 0.462882541812694 0
"5317" 2403.55133677376 0.462883104391495 0
"5318" 2403.53442320914 0.462883645214611 0
"5319" 2403.5175096883 0.462884212145805 0
"5320" 2403.50059621164 0.46288476285883 0
"5321" 2403.48368277836 0.462885344638127 0
"5322" 2403.4667693893 0.462885894415162 0
"5323" 2403.44985604405 0.462886459503361 0
"5324" 2403.43294274303 0.462887008454246 0
"5325" 2403.41602948572 0.462887578004297 0
"5326" 2403.39911627212 0.462888146922013 0
"5327" 2403.38220310279 0.462888694543426 0
"5328" 2403.36528997679 0.46288927853865 0
"5329" 2403.34837689522 0.462889819896431 0
"5330" 2403.33146385741 0.462890387230868 0
"5331" 2403.31455086351 0.46289094877454 0
"5332" 2403.29763791366 0.462891504657073 0
"5333" 2403.28072500802 0.462892054739136 0
"5334" 2403.26381214646 0.46289260961647 0
"5335" 2403.24689932844 0.462893185390359 0
"5336" 2403.22998655398 0.462893760462749 0
"5337" 2403.21307382445 0.462894282572775 0
"5338" 2403.19616113863 0.462894851531156 0
"5339" 2403.17924849642 0.462895425303706 0
"5340" 2403.16233589834 0.462895977672042 0
"5341" 2403.14542334389 0.462896550578525 0
"5342" 2403.1285108336 0.462897102090316 0
"5343" 2403.11159836764 0.462897647652605 0
"5344" 2402.33104256846 0.462714230242767 0.00099949999999982
"5345" 2403.07777859565 0.462898773603535 0
"5346" 2403.06086626123 0.462899339116639 0
"5347" 2403.04395397077 0.462899898839417 0
"5348" 2403.02704172386 0.462900474011525 0
"5349" 2403.01012952148 0.462901011797432 0
"5350" 2402.99321736351 0.462901554258829 0
"5351" 2402.97630524913 0.462902128051917 0
"5352" 2402.95939317821 0.462902706759176 0
"5353" 2402.94248115201 0.462903237406179 0
"5354" 2402.92556916903 0.462903825692269 0
"5355" 2402.90865723065 0.462904360771021 0
"5356" 2402.89174533619 0.462904921724303 0
"5357" 2402.87483348513 0.462905503463208 0
"5358" 2402.85792167815 0.462906058272426 0
"5359" 2402.84100991526 0.462906612798427 0
"5360" 2402.82409819608 0.462907182513986 0
"5361" 2402.80718652102 0.462907736053992 0
"5362" 2402.79027489023 0.462908283724887 0
"5363" 2402.77336330317 0.462908852200838 0
"5364" 2402.75645175958 0.462909430977114 0
"5365" 2402.73954026044 0.462909971982537 0
"5366" 2402.72262880547 0.462910523307758 0
"5367" 2402.70571739443 0.462911084694816 0
"5368" 2402.68880602662 0.462911672193222 0
"5369" 2402.6718947029 0.462912227326804 0
"5370" 2402.65498342327 0.462912782037757 0
"5371" 2402.63807218801 0.462913325871618 0
"5372" 2402.62116099631 0.462913900943738 0
"5373" 2402.6042498486 0.462914459732645 0
"5374" 2402.58733874531 0.462915002028008 0
"5375" 2402.57042768589 0.462915565157711 0
"5376" 2402.55351667035 0.462916127934093 0
"5377" 2402.53660569857 0.462916695394997 0
"5378" 2402.51969477071 0.462917257275166 0
"5379" 2402.50278388703 0.462917807969382 0
"5380" 2402.48587304743 0.462918363607175 0
"5381" 2402.46896225109 0.462918950492923 0
"5382" 2402.45205149939 0.462919484117742 0
"5383" 2402.43514079151 0.462920048920521 0
"5384" 2402.41823012749 0.462920613319798 0
"5385" 2402.40131950799 0.462921150942799 0
"5386" 2402.38440893168 0.462921740829878 0
"5387" 2402.36749839993 0.462922277527188 0
"5388" 2402.35058791153 0.46292286127089 0
"5389" 2402.33367746729 0.46292341295195 0
"5390" 2402.31676706725 0.462923964100215 0
"5391" 2402.29985671071 0.462924541238268 0
"5392" 2402.28294639852 0.462925086244789 0
"5393" 2402.26603613015 0.462925651903678 0
"5394" 2402.24912590628 0.462926190698137 0
"5395" 2402.23221572583 0.462926771290669 0
"5396" 2402.21530558965 0.462927319821605 0
"5397" 2402.19839549759 0.462927873225769 0
"5398" 2402.18148544871 0.462928463121655 0
"5399" 2402.16457544413 0.462929010193974 0
"5400" 2402.14766548358 0.462929567495807 0
"5401" 2402.13075556679 0.462930134897496 0
"5402" 2402.1138456942 0.462930685987838 0
"5403" 2402.09693586553 0.462931247306912 0
"5404" 2402.08002608094 0.462931802747361 0
"5405" 2402.06311634029 0.462932363140682 0
"5406" 2402.0462066432 0.462932938859696 0
"5407" 2402.02929699009 0.462933498376687 0
"5408" 2402.01238738109 0.462934051986049 0
"5409" 2401.99547781637 0.462934600204559 0
"5410" 2401.97856829524 0.462935174032174 0
"5411" 2401.96165881828 0.4629357264618 0
"5412" 2401.94474938493 0.462936299503473 0
"5413" 2401.92783999591 0.462936845770936 0
"5414" 2401.91093065066 0.462937412750051 0
"5415" 2401.89402135003 0.462937947371298 0
"5416" 2401.87711209307 0.462938518710138 0
"5417" 2401.86020287992 0.462939084250466 0
"5418" 2401.84329371061 0.462939649467247 0
"5419" 2401.82638458513 0.462940214102148 0
"5420" 2401.80947550392 0.462940762525588 0
"5421" 2401.79256646643 0.462941331629672 0
"5422" 2401.77565747364 0.462941863231036 0
"5423" 2401.75874852488 0.462942420888077 0
"5424" 2401.74183961919 0.462943015091965 0
"5425" 2401.72493075782 0.46294356114194 0
"5426" 2401.70802194011 0.462944133367202 0
"5427" 2401.69111316714 0.462944662774522 0
"5428" 2401.67420443771 0.462945239279311 0
"5429" 2401.65729575238 0.46294579415924 0
"5430" 2401.64038711047 0.462946375223167 0
"5431" 2401.62347851308 0.462946913440685 0
"5432" 2401.60656995955 0.462947477533108 0
"5433" 2401.58966144989 0.462948041321838 0
"5434" 2401.57275298438 0.462948593977508 0
"5435" 2401.55584456303 0.462949146289986 0
"5436" 2401.53893618532 0.462949719281059 0
"5437" 2401.52202785165 0.46295027592303 0
"5438" 2401.50511956232 0.462950821571601 0
"5439" 2401.48821131679 0.462951387968541 0
"5440" 2401.47130311534 0.462951943272053 0
"5441" 2401.45439495745 0.462952519383984 0
"5442" 2401.43748684366 0.46295307372245 0
"5443" 2401.420578774 0.462953627876308 0
"5444" 2401.40367074778 0.462954207795031 0
"5445" 2401.38676276584 0.462954755708791 0
"5446" 2401.36985482819 0.46295530303044 0
"5447" 2401.3529469339 0.46295588696467 0
"5448" 2401.33603908391 0.462956433490173 0
"5449" 2401.31913127798 0.462956990073833 0
"5450" 2401.30222351585 0.462957556823889 0
"5451" 2401.28531579806 0.462958102041146 0
"5452" 2401.26840812395 0.462958673101144 0
"5453" 2401.25150049421 0.462959217422703 0
"5454" 2401.23459290818 0.462959787676581 0
"5455" 2401.21768536627 0.462960341622367 0
"5456" 2401.20077786822 0.462960905695857 0
"5457" 2401.18387041446 0.462961453491222 0
"5458" 2401.16696300404 0.462962037718321 0
"5459" 2401.15005563751 0.462962600582264 0
"5460" 2401.13314831543 0.462963141684577 0
"5461" 2401.11624103769 0.462963687679198 0
"5462" 2401.09933380333 0.462964270194735 0
"5463" 2401.08242661333 0.462964815353056 0
"5464" 2401.06551946728 0.462965375833839 0
"5465" 2401.04861236465 0.46296595712975 0
"5466" 2401.03170530627 0.462966506095449 0
"5467" 2401.01479829243 0.462967044178294 0
"5468" 2400.99789132232 0.462967613406649 0
"5469" 2400.98098439595 0.462968182331877 0
"5470" 2400.96407751361 0.462968740145598 0
"5471" 2400.94717067557 0.462969286996665 0
"5472" 2400.93026388118 0.462969859798326 0
"5473" 2400.91335713097 0.462970411098379 0
"5474" 2400.89645042471 0.462970972325341 0
"5475" 2400.87954376212 0.462971543947225 0
"5476" 2400.86263714362 0.462972099024093 0
"5477" 2400.84573056895 0.462972664346608 0
"5478" 2400.82882403868 0.462973207999011 0
"5479" 2400.81191755186 0.462973788328715 0
"5480" 2400.79501111 0.462974309958248 0
"5481" 2400.77810471133 0.462974900021014 0
"5482" 2400.76119835724 0.462975436617657 0
"5483" 2400.74429204677 0.462976009842073 0
"5484" 2400.72738577968 0.46297659318155 0
"5485" 2400.71047955747 0.462977117941667 0
"5486" 2400.69357337892 0.462977689827223 0
"5487" 2400.6766672446 0.462978240063864 0
"5488" 2399.60582891098 0.462741289887041 0.00099949999999982
"5489" 2398.51810544479 0.462504472067932 0.00199799999999994
"5490" 2400.62596128112 0.462979916233601 0
"5491" 2400.60905532236 0.46298049102005 0
"5492" 2400.59214940816 0.46298102856387 0
"5493" 2400.57524353743 0.46298160782783 0
"5494" 2400.55833771045 0.462982176240196 0
"5495" 2400.5414319282 0.462982707072387 0
"5496" 2400.52452618946 0.462983285017895 0
"5497" 2400.50762049465 0.462983846818037 0
"5498" 2400.49071484406 0.462984397438184 0
"5499" 2400.47380923755 0.462984952978813 0
"5500" 2400.45690367515 0.462985507997319 0
"5501" 2400.43999815686 0.462986062662776 0
"5502" 2400.42309268215 0.462986637931253 0
"5503" 2400.40618725198 0.4629871759193 0
"5504" 2400.38928186528 0.462987755476765 0
"5505" 2400.37237652233 0.462988324282262 0
"5506" 2400.35547122423 0.462988850215124 0
"5507" 2400.33856596909 0.462989449747922 0
"5508" 2400.32166075855 0.462989985412947 0
"5509" 2400.30475559167 0.462990557561525 0
"5510" 2400.28785046928 0.462991097725113 0
"5511" 2400.27094539057 0.462991669057254 0
"5512" 2400.25404035597 0.462992224106467 0
"5513" 2400.23713536507 0.462992794423882 0
"5514" 2400.22023041885 0.462993327423736 0
"5515" 2400.20332551609 0.462993907581783 0
"5516" 2400.18642065747 0.462994460780357 0
"5517" 2400.16951584275 0.462995024113143 0
"5518" 2400.15261107166 0.462995597589888 0
"5519" 2400.13570634488 0.462996144295871 0
"5520" 2400.11880166217 0.462996700907524 0
"5521" 2400.10189702367 0.462997252021397 0
"5522" 2400.08499242912 0.46299781307052 0
"5523" 2400.06808787838 0.462998379139723 0
"5524" 2400.05118337176 0.462998934029596 0
"5525" 2400.17315778007 0.462810614447006 0.00099949999999982
"5526" 2400.15626670989 0.462811167576407 0.00099949999999982
"5527" 2400.00048000631 0.463000621274412 0
"5528" 2399.98357567583 0.463001163976804 0
"5529" 2399.96667138937 0.463001721857285 0
"5530" 2399.94976714655 0.463002295333507 0
"5531" 2399.93286294792 0.463002847194218 0
"5532" 2399.91595879349 0.46300339859297 0
"5533" 2399.89905468299 0.463003960124634 0
"5534" 2399.88215061618 0.463004531780326 0
"5535" 2399.86524659346 0.463005087143674 0
"5536" 2399.84834261499 0.463005636731601 0
"5537" 2399.83143868024 0.463006207068565 0
"5538" 2399.81453478962 0.463006761034153 0
"5539" 2399.79763094273 0.463007330594904 0
"5540" 2399.78072714 0.463007883664956 0
"5541" 2399.76382338144 0.463008436401837 0
"5542" 2399.74691966693 0.463008993879867 0
"5543" 2399.73001599619 0.463009561540406 0
"5544" 2399.71311236966 0.463010112959139 0
"5545" 2399.69620878681 0.463010684917188 0
"5546" 2399.67930524872 0.463011214200315 0
"5547" 2399.66240175447 0.463011780119916 0
"5548" 2399.64549830364 0.463012361405434 0
"5549" 2399.62859489694 0.46301291591379 0
"5550" 2399.61169153452 0.463013464477487 0
"5551" 2399.59478821583 0.463014033848952 0
"5552" 2399.57788494117 0.463014592152609 0
"5553" 2399.56098171068 0.463015144840374 0
"5554" 2399.5440785241 0.463015707661253 0
"5555" 2399.52717538186 0.463016254011853 0
"5556" 2399.51027228354 0.463016815916875 0
"5557" 2399.49336922918 0.463017377279996 0
"5558" 2399.47646621877 0.463017938379226 0
"5559" 2399.45956325247 0.46301849351473 0
"5560" 2399.44266033029 0.463019048287357 0
"5561" 2399.42575745196 0.463019613311033 0
"5562" 2399.4088546179 0.463020161965773 0
"5563" 2399.39195182732 0.463020741901703 0
"5564" 2399.37504908117 0.463021284288804 0
"5565" 2399.35814637865 0.463021857927764 0
"5566" 2399.34124371991 0.463022426050018 0
"5567" 2399.32434110523 0.463022982976447 0
"5568" 2399.3074385349 0.463023528935094 0
"5569" 2399.29053600893 0.463024074381787 0
"5570" 2399.27363352664 0.46302464594591 0
"5571" 2399.25673108887 0.463025185314693 0
"5572" 2399.23982869427 0.463025777003311 0
"5573" 2399.22292634366 0.463026336665028 0
"5574" 2399.20602403747 0.463026879928441 0
"5575" 2399.18912177516 0.463027443877958 0
"5576" 2399.17221955702 0.463027996840184 0
"5577" 2399.1553173832 0.463028544068296 0
"5578" 2399.13841525315 0.463029112050937 0
"5579" 2399.12151316731 0.463029663616307 0
"5580" 2398.61595241073 0.462853935117248 0.00099949999999982
"5581" 2399.08771429473 0.46303080117845 0
"5582" 2399.07081234077 0.463031346113781 0
"5583" 2399.05391043077 0.463031906641277 0
"5584" 2399.03700856463 0.46303247184887 0
"5585" 2399.0201067429 0.463033015596083 0
"5586" 2399.00320496476 0.463033590511747 0
"5587" 2398.98630323065 0.463034149119011 0
"5588" 2398.96940154098 0.463034691558032 0
"5589" 2398.95249989508 0.463035259873945 0
"5590" 2398.93559829311 0.463035822385958 0
"5591" 2398.91869673561 0.463036363467913 0
"5592" 2398.90179522179 0.46303693566738 0
"5593" 2398.88489375191 0.463037496940907 0
"5594" 2398.86799232601 0.46303805785152 0
"5595" 2398.85109094477 0.463038591642893 0
"5596" 2398.83418960738 0.463039156929482 0
"5597" 2398.81728831358 0.463039732267225 0
"5598" 2398.80038706393 0.463040285947017 0
"5599" 2398.78348585831 0.463040844663848 0
"5600" 2398.76658469686 0.463041397468204 0
"5601" 2398.74968357932 0.463041960472254 0
"5602" 2398.73278250557 0.463042528275448 0
"5603" 2398.71588147604 0.463043079751696 0
"5604" 2398.69898049058 0.46304363622647 0
"5605" 2398.68207954921 0.463044192049377 0
"5606" 2398.66517865209 0.463044742277545 0
"5607" 2398.64827779855 0.463045318470142 0
"5608" 2398.63137698886 0.46304588361744 0
"5609" 2398.61447622344 0.463046432497697 0
"5610" 2398.59757550191 0.463046996859212 0
"5611" 2398.58067482454 0.46304754998694 0
"5612" 2398.56377419094 0.46304811870468 0
"5613" 2398.54687360152 0.46304867118594 0
"5614" 2398.52997305631 0.463049222966481 0
"5615" 2398.5130725553 0.463049774502501 0
"5616" 2398.49617209757 0.463050362494924 0
"5617" 2398.47927168461 0.463050891971867 0
"5618" 2398.46237131536 0.463051463255641 0
"5619" 2398.44547099009 0.463052023464407 0
"5620" 2398.42857070922 0.463052567447812 0
"5621" 2398.41167047209 0.463053137433092 0
"5622" 2398.39477027871 0.463053706896325 0
"5623" 2398.37787012991 0.463054244251009 0
"5624" 2398.36097002487 0.463054812848692 0
"5625" 2398.34406996403 0.463055365131536 0
"5626" 2398.32716994712 0.463055927633324 0
"5627" 2398.31026997469 0.463056468459149 0
"5628" 2398.29337004581 0.463057045838573 0
"5629" 2398.2764701613 0.463057591219162 0
"5630" 2398.25957032091 0.463058146470779 0
"5631" 2398.24267052423 0.463058717301135 0
"5632" 2398.22577077114 0.463059292959577 0
"5633" 2398.2088710626 0.46305983106111 0
"5634" 2398.19197139837 0.463060379390704 0
"5635" 2398.17507177775 0.463060953800894 0
"5636" 2398.15817220105 0.463061516978432 0
"5637" 2398.14127266841 0.463062074522293 0
"5638" 2398.12437317969 0.463062636963618 0
"5639" 2398.10747373493 0.463063198793286 0
"5640" 2397.65841999806 0.462887245250575 0.00099949999999982
"5641" 2397.64153420642 0.462887804647885 0.00099949999999982
"5642" 2397.17561161172 0.462712054011735 0.00199799999999994
"5643" 2397.60776792143 0.462888920337192 0.00099949999999982
"5644" 2398.02300299933 0.463065978971641 0
"5645" 2398.00610381912 0.463066532915729 0
"5646" 2397.98920468238 0.463067112879021 0
"5647" 2397.97230559037 0.463067644905664 0
"5648" 2397.95540654199 0.463068218613102 0
"5649" 2397.93850753781 0.463068770926537 0
"5650" 2397.92160857771 0.463069328007885 0
"5651" 2397.90470966169 0.463069884517296 0
"5652" 2397.88781078894 0.463070472355815 0
"5653" 2397.87091196071 0.463071012357911 0
"5654" 2397.85401317633 0.46307157806037 0
"5655" 2397.83711443621 0.4630721277485 0
"5656" 2397.8202157401 0.463072687405459 0
"5657" 2397.80331708815 0.46307324120035 0
"5658" 2397.78641848009 0.463073805351312 0
"5659" 2397.76951991593 0.463074368980375 0
"5660" 2397.75262139637 0.463074905697334 0
"5661" 2397.73572292061 0.463075473691681 0
"5662" 2397.71882448919 0.463076020093815 0
"5663" 2397.70192610131 0.463076597733317 0
"5664" 2397.6850277574 0.463077159298971 0
"5665" 2397.668129458 0.463077699133557 0
"5666" 2397.65123120259 0.463078259545564 0
"5667" 2397.63433299118 0.463078819605253 0
"5668" 2397.6174348235 0.46307938986145 0
"5669" 2397.60053670025 0.463079933106335 0
"5670" 2397.5836386209 0.46308049710824 0
"5671" 2397.56674058573 0.463081050137431 0
"5672" 2397.54984259435 0.46308161860387 0
"5673" 2397.53294464744 0.463082160019314 0
"5674" 2397.51604674447 0.463082722351034 0
"5675" 2397.49914888504 0.463083299999074 0
"5676" 2397.48225107013 0.46308384005784 0
"5677" 2397.46535329906 0.463084406361266 0
"5678" 2397.44845557211 0.46308496161309 0
"5679" 2397.43155788903 0.463085526772624 0
"5680" 2397.41466025023 0.463086075750115 0
"5681" 2397.39776265546 0.463086635004047 0
"5682" 2397.38086510404 0.463087220004353 0
"5683" 2397.36396759776 0.463087735947455 0
"5684" 2397.34707013512 0.463088309632684 0
"5685" 2397.33017271656 0.463088866957912 0
"5686" 2397.31327534167 0.463089439757764 0
"5687" 2397.29637801115 0.463089985609062 0
"5688" 2397.27948072446 0.463090552215067 0
"5689" 2397.26258348202 0.463091102500448 0
"5690" 2397.24568628412 0.463091641735014 0
"5691" 2397.22878912995 0.463092212302686 0
"5692" 2397.21189201952 0.463092782279136 0
"5693" 2397.19499495367 0.463093320256168 0
"5694" 2397.1780979313 0.46309390006456 0
"5695" 2397.16120095299 0.463094458194681 0
"5696" 2397.14430401915 0.463095000153914 0
"5697" 2397.1274071287 0.463095583884492 0
"5698" 2397.11051028315 0.463096108981799 0
"5699" 2397.09361348116 0.463096686438999 0
"5700" 2397.07671672327 0.463097242446168 0
"5701" 2397.05982000923 0.463097808648361 0
"5702" 2397.0429233396 0.463098352964042 0
"5703" 2397.02602671356 0.463098928830068 0
"5704" 2396.6605137002 0.462922065470116 0.00099949999999982
"5705" 2396.99223874261 0.463100030150827 0
"5706" 2396.97534224922 0.463100583334033 0
"5707" 2396.95844580003 0.463101136264659 0
"5708" 2396.94154939449 0.463101709818721 0
"5709" 2396.92465303343 0.463102251087331 0
"5710" 2396.90775671578 0.463102834374112 0
"5711" 2396.89086044264 0.463103374947057 0
"5712" 2396.87396421375 0.463103925555715 0
"5713" 2396.8570680283 0.463104507275813 0
"5714" 2396.84017188698 0.46310506241802 0
"5715" 2396.82327578954 0.463105627635805 0
"5716" 2396.8063797368 0.463106160538963 0
"5717" 2396.78948372768 0.463106735389786 0
"5718" 2396.77258776261 0.463107293991301 0
"5719" 2396.75569184186 0.463107841463547 0
"5720" 2396.73879596519 0.463108398951845 0
"5721" 2396.7219001326 0.46310895622653 0
"5722" 2396.70500434409 0.463109513038331 0
"5723" 2396.68810859996 0.463110058622676 0
"5724" 2396.67121289941 0.463110635594771 0
"5725" 2396.65431724325 0.463111180542264 0
"5726" 2396.07799008463 0.462935025170821 0.00099949999999982
"5727" 2396.62053121975 0.463112309738934 0
"5728" 2396.6036356951 0.463112879662648 0
"5729" 2396.5867402149 0.463113422790833 0
"5730" 2396.56984477833 0.463113997158058 0
"5731" 2396.55294938678 0.46311451805003 0
"5732" 2396.53605403862 0.463115102098452 0
"5733" 2396.51915873509 0.463115638160057 0
"5734" 2396.50226347538 0.463116205389729 0
"5735" 2396.48536825991 0.463116756331849 0
"5736" 2396.46847308815 0.463117328024087 0
"5737" 2396.45157796065 0.463117878131358 0
"5738" 2396.43468287716 0.463118438342914 0
"5739" 2396.41778783728 0.463119013926352 0
"5740" 2396.40089284183 0.463119557388388 0
"5741" 2396.38399789042 0.463120116332452 0
"5742" 2396.3671029832 0.463120669396883 0
"5743" 2396.35020811949 0.463121248488911 0
"5744" 2396.33331330041 0.463121784982985 0
"5745" 2396.31641852527 0.463122347336352 0
"5746" 2396.29952379437 0.463122898621136 0
"5747" 2396.28262910744 0.463123460129164 0
"5748" 2396.26573446436 0.463124026383648 0
"5749" 2396.24883986514 0.463124592354539 0
"5750" 2396.23194530992 0.463125152555389 0
"5751" 2396.21505079941 0.463125685715437 0
"5752" 2396.19815633266 0.463126255616845 0
"5753" 2396.18126191049 0.46312679326983 0
"5754" 2396.16436753155 0.46312738347798 0
"5755" 2396.14747319723 0.463127920156481 0
"5756" 2396.13057890713 0.463128472366135 0
"5757" 2396.1136846607 0.463129045274427 0
"5758" 2396.09679045837 0.463129601916575 0
"5759" 2396.0798963007 0.463130136786822 0
"5760" 2396.06300218647 0.463130719062355 0
"5761" 2396.04610811638 0.463131274298034 0
"5762" 2396.02921409016 0.463131839756208 0
"5763" 2396.01232010824 0.463132388670367 0
"5764" 2395.99542617048 0.463132942678996 0
"5765" 2395.9785322765 0.463133511968096 0
"5766" 2395.96163842644 0.463134075666866 0
"5767" 2395.94474462086 0.463134617594448 0
"5768" 2395.92785085936 0.463135174981782 0
"5769" 2395.91095714181 0.463135737323614 0
"5770" 2395.89406346823 0.46313629929225 0
"5771" 2395.87716983931 0.463136834133425 0
"5772" 2395.86027625411 0.463137405673914 0
"5773" 2395.84338271305 0.463137960839308 0
"5774" 2395.82648921586 0.463138526266824 0
"5775" 2395.8095957627 0.463139085756104 0
"5776" 2395.79270235372 0.463139639684525 0
"5777" 2395.77580898892 0.463140193081515 0
"5778" 2395.75891566749 0.463140777818888 0
"5779" 2395.74202239069 0.463141314499015 0
"5780" 2395.72512915783 0.46314187712341 0
"5781" 2395.7082359692 0.463142428830609 0
"5782" 2395.69134282509 0.46314296952122 0
"5783" 2395.67444972468 0.463143541402619 0
"5784" 2395.65755666786 0.463144118248489 0
"5785" 2395.64066365532 0.46314466803709 0
"5786" 2395.62377068693 0.463145222740318 0
"5787" 2394.92195880158 0.46296581260131 0.00099949999999982
"5788" 2395.58998998034 0.463146335006911 0
"5789" 2395.57309714408 0.463146898837652 0
"5790" 2395.55620435217 0.463147446485064 0
"5791" 2395.53931160405 0.463148014878066 0
"5792" 2395.52241890015 0.46314856696728 0
"5793" 2395.50552624063 0.463149113327913 0
"5794" 2395.48863362494 0.463149680204472 0
"5795" 2395.47174105324 0.463150241570625 0
"5796" 2395.45484852581 0.463150791841596 0
"5797" 2395.43795604238 0.463151352333498 0
"5798" 2394.90423706436 0.462975468485848 0.00099949999999982
"5799" 2395.40417637083 0.463152465055029 0
"5800" 2395.38728401979 0.463153018793959 0
"5801" 2395.37039171307 0.463153566883663 0
"5802" 2395.35349945057 0.463154119728709 0
"5803" 2395.33660723159 0.463154698594291 0
"5804" 2395.31971505684 0.463155250524252 0
"5805" 2395.30282292591 0.463155818110951 0
"5806" 2395.28593083951 0.463156358633174 0
"5807" 2396.57728787409 0.462938598181438 0.00099949999999982
"5808" 2395.25215121366 0.463157481634838 0
"5809" 2395.23525925894 0.463158052658682 0
"5810" 2395.21836734879 0.463158591353013 0
"5811" 2395.20147548227 0.463159166779131 0
"5812" 2395.18458366019 0.463159709934745 0
"5813" 2395.16769188218 0.463160268408411 0
"5814" 2395.15080014797 0.463160837112007 0
"5815" 2395.13390845851 0.463161368437994 0
"5816" 2395.11701681261 0.463161946730615 0
"5817" 2395.10012521053 0.463162514166381 0
"5818" 2395.08323365257 0.46316307057784 0
"5819" 2395.06634213928 0.463163605193605 0
"5820" 2395.04945067027 0.463164155404108 0
"5821" 2395.03255924487 0.463164731624353 0
"5822" 2395.01566786321 0.463165302105366 0
"5823" 2394.99877652587 0.463165850900331 0
"5824" 2394.98188523271 0.463166404459458 0
"5825" 2394.96499398389 0.463166952549271 0
"5826" 2394.94810277914 0.463167510589729 0
"5827" 2394.93121161847 0.463168068247834 0
"5828" 2394.91432050162 0.463168636095051 0
"5829" 2394.89742942888 0.463169192600683 0
"5830" 2394.8805384004 0.463169743676069 0
"5831" 2394.86364741632 0.463170289012766 0
"5832" 2394.84675647598 0.463170860307899 0
"5833" 2394.82986557965 0.463171420598621 0
"5834" 2394.81297472748 0.463171975171004 0
"5835" 2394.79608391963 0.463172523886631 0
"5836" 2394.77919315529 0.463173103874511 0
"5837" 2394.76230243542 0.463173646548908 0
"5838" 2394.74541175962 0.46317420453903 0
"5839" 2394.72852112764 0.463174772788201 0
"5840" 2394.71163053961 0.463175335239344 0
"5841" 2394.69473999611 0.463175876025489 0
"5842" 2394.67784949674 0.463176432227237 0
"5843" 2394.66095904108 0.463177003972961 0
"5844" 2394.64406862998 0.463177543493049 0
"5845" 2394.62717826263 0.463178114205085 0
"5846" 2394.61028793889 0.463178689959335 0
"5847" 2394.59339765989 0.463179222598802 0
"5848" 2394.57650742467 0.463179792153142 0
"5849" 2394.5596172342 0.463180324156906 0
"5850" 2394.54272708726 0.463180903318549 0
"5851" 2394.52583698495 0.463181439664134 0
"5852" 2394.50894692716 0.463181980872962 0
"5853" 2394.4920569128 0.463182563943587 0
"5854" 2394.47516694284 0.463183109544047 0
"5855" 2394.45827701687 0.463183670658084 0
"5856" 2394.44138713465 0.463184241850174 0
"5857" 2394.42449729713 0.463184775543973 0
"5858" 2394.40760750378 0.46318532992658 0
"5859" 2394.39071775366 0.463185920943745 0
"5860" 2394.373828048 0.463186463951409 0
"5861" 2394.35693838656 0.463187017027525 0
"5862" 2394.34004876878 0.463187590841896 0
"5863" 2394.32315919565 0.463188127148173 0
"5864" 2394.30626966579 0.463188716003876 0
"5865" 2394.28938018047 0.463189256542129 0
"5866" 2394.27249073982 0.463189791562151 0
"5867" 2394.25560134277 0.463190368500762 0
"5868" 2394.23871198986 0.463190923816987 0
"5869" 2394.22182268112 0.463191478640941 0
"5870" 2394.20493341655 0.463192032992995 0
"5871" 2394.18804419548 0.46319261344778 0
"5872" 2394.17115501916 0.463193145596625 0
"5873" 2394.15426588651 0.463193719901563 0
"5874" 2394.13737679848 0.463194256650807 0
"5875" 2394.12048775468 0.463194808841883 0
"5876" 2394.10359875458 0.463195381691361 0
"5877" 2394.08670979888 0.463195927614143 0
"5878" 2394.06982088758 0.463196473134999 0
"5879" 2394.05293202015 0.463197039313473 0
"5880" 2394.03604319701 0.463197589344216 0
"5881" 2394.01915441736 0.463198170561683 0
"5882" 2394.00226568229 0.463198708989441 0
"5883" 2393.98537699113 0.463199273458763 0
"5884" 2393.96848834432 0.463199821582221 0
"5885" 2393.95159974158 0.463200379812535 0
"5886" 2393.93471118224 0.46320096416354 0
"5887" 2393.91782266728 0.463201510990596 0
"5888" 2393.90093419657 0.463202062569955 0
"5889" 2393.88404576984 0.463202624436377 0
"5890" 2393.86715738765 0.463203164582646 0
"5891" 2393.85026904948 0.46320372549487 0
"5892" 2393.83338075532 0.463204286074248 0
"5893" 2393.81649250492 0.463204856532451 0
"5894" 2393.79960429871 0.463205410793833 0
"5895" 2393.78271613695 0.463205954104133 0
"5896" 2393.76582801913 0.46320651802042 0
"5897" 2393.74893994539 0.463207076349713 0
"5898" 2393.73205191629 0.46320761289044 0
"5899" 2393.71516393101 0.46320818085471 0
"5900" 2393.69827598944 0.463208753650478 0
"5901" 2393.68138809213 0.463209304728218 0
"5902" 2393.66450023924 0.463209850169196 0
"5903" 2393.64761242994 0.46321042693294 0
"5904" 2393.63072466467 0.463210987302677 0
"5905" 2393.6138369437 0.463211536761317 0
"5906" 2393.59694926733 0.463212075189746 0
"5907" 2393.58006163461 0.463212650075635 0
"5908" 2393.56317404622 0.463213198198024 0
"5909" 2393.54628650165 0.463213766865769 0
"5910" 2393.52939900172 0.46321430345659 0
"5911" 2393.51251154535 0.463214881838329 0
"5912" 2393.49562413269 0.463215454612897 0
"5913" 2393.4787367647 0.463215989887245 0
"5914" 2393.46184944085 0.463216545776481 0
"5915" 2393.44496216156 0.463217085451431 0
"5916" 2393.4280749263 0.463217645899877 0
"5917" 2393.41118773508 0.463218205806618 0
"5918" 2393.39430058818 0.463218754634161 0
"5919" 2393.37741348507 0.463219324244101 0
"5920" 2393.3605264259 0.463219888118589 0
"5921" 2393.34363941067 0.463220451610184 0
"5922" 2393.32675243967 0.463221004062296 0
"5923" 2393.30986551306 0.463221550689646 0
"5924" 2393.29297863043 0.463222112805914 0
"5925" 2393.27609179193 0.463222669126426 0
"5926" 2393.25920499771 0.463223219860166 0
"5927" 2393.24231824696 0.463223801784619 0
"5928" 2393.22543154052 0.463224351366342 0
"5929" 2393.20854487853 0.46322489541091 0
"5930" 2393.19165826086 0.463225444277317 0
"5931" 2393.17477168713 0.463226008562895 0
"5932" 2393.15788515733 0.463226572356198 0
"5933" 2393.14099867148 0.463227135747426 0
"5934" 2393.12411223001 0.463227682796496 0
"5935" 2393.10722583251 0.463228245382561 0
"5936" 2393.09033947885 0.46322881271157 0
"5937" 2393.07345316975 0.463229353141025 0
"5938" 2393.05656690465 0.463229914182461 0
"5939" 2393.03968068399 0.463230459002001 0
"5940" 2393.0227945075 0.463231013995737 0
"5941" 2393.00590837504 0.463231573909827 0
"5942" 2392.98902228637 0.46323214385997 0
"5943" 2392.97213624205 0.463232692234088 0
"5944" 2392.9552502418 0.463233250712944 0
"5945" 2392.93836428605 0.463233792900547 0
"5946" 2392.92147837358 0.463234382254494 0
"5947" 2392.90459250578 0.463234918225228 0
"5948" 2392.88770668196 0.463235480309 0
"5949" 2392.87082090256 0.46323602584285 0
"5950" 2392.85393516703 0.463236592335422 0
"5951" 2392.83704947539 0.463237158266506 0
"5952" 2392.82016382847 0.463237692008093 0
"5953" 2392.80327822518 0.46323826770081 0
"5954" 2392.78639266637 0.463238811124492 0
"5955" 2392.76950715148 0.463239375387171 0
"5956" 2392.75262168068 0.463239933785644 0
"5957" 2392.73573625452 0.463240470659651 0
"5958" 2392.71885087233 0.463241033507044 0
"5959" 2392.70196553398 0.463241601224552 0
"5960" 2392.68508023963 0.463242163157921 0
"5961" 2392.66819498955 0.463242714153238 0
"5962" 2392.65130978376 0.463243264448252 0
"5963" 2392.63442462186 0.463243830378312 0
"5964" 2392.61753950414 0.463244385330282 0
"5965" 2392.6006544306 0.463244939790752 0
"5966" 2392.58376940127 0.463245493699803 0
"5967" 2392.56688441586 0.463246057941091 0
"5968" 2392.54999947455 0.463246616358629 0
"5969" 2392.53311457774 0.463247158346459 0
"5970" 2392.51622972436 0.463247742382752 0
"5971" 2392.49934491564 0.463248278204452 0
"5972" 2392.48246015065 0.463248850711429 0
"5973" 2392.46557542993 0.463249401676118 0
"5974" 2392.44869075378 0.463249941534249 0
"5975" 2392.43180612111 0.463250523339855 0
"5976" 2392.41492153248 0.463251083434052 0
"5977" 2392.39803698804 0.46325163790375 0
"5978" 2392.38115248822 0.46325217574609 0
"5979" 2392.36426803234 0.463252739906018 0
"5980" 2392.34738362054 0.463253298302438 0
"5981" 2392.33049925285 0.463253856147427 0
"5982" 2392.31361492968 0.463254397693395 0
"5983" 2392.29673065022 0.463254970700336 0
"5984" 2392.27984641571 0.463255495545673 0
"5985" 2392.26296222535 0.463256051622704 0
"5986" 2392.24607807833 0.46325663902166 0
"5987" 2392.22919397602 0.463257173115686 0
"5988" 2392.21230991762 0.463257738521148 0
"5989" 2392.19542590315 0.46325830341466 0
"5990" 2392.17854193315 0.463258846817666 0
"5991" 2392.16165800763 0.463259389718881 0
"5992" 2392.14477412608 0.463259953257267 0
"5993" 2392.12789028821 0.463260526986933 0
"5994" 2392.1110064946 0.463261079097234 0
"5995" 2392.09412274511 0.4632616361366 0
"5996" 2392.07723903949 0.463262203228768 0
"5997" 2392.06035537815 0.463262754022902 0
"5998" 2392.04347176029 0.463263336176278 0
"5999" 2392.02658818716 0.463263870021707 0
"6000" 2392.00970465807 0.46326443003456 0
"6001" 2391.99282117345 0.463264973838749 0
"6002" 2391.97593773317 0.463265522423639 0
"6003" 2391.95905433697 0.46326608107041 0
"6004" 2391.94217098487 0.463266639335054 0
"6005" 2391.92528767688 0.463267197168152 0
"6006" 2390.96032503304 0.463058854116532 0.00099949999999982
"6007" 2389.01354636658 0.462642034101123 0.00299549999999993
"6008" 2390.92659371926 0.463059942739462 0.00099949999999982
"6009" 2391.85777775627 0.463269411039049 0
"6010" 2391.84089466896 0.463269977284924 0
"6011" 2391.82401162569 0.463270537609293 0
"6012" 2391.80712862648 0.46327109760036 0
"6013" 2391.79024567145 0.463271651967834 0
"6014" 2391.77336276037 0.46327221632681 0
"6015" 2391.75647989351 0.463272769741068 0
"6016" 2391.73959707047 0.463273338517858 0
"6017" 2391.72271429208 0.463273875123852 0
"6018" 2391.70583155768 0.463274437705471 0
"6019" 2391.68894886755 0.463274989361775 0
"6020" 2391.6720662217 0.463275540456921 0
"6021" 2391.65518362001 0.463276096461373 0
"6022" 2391.63830106221 0.463276662527347 0
"6023" 2391.62141854831 0.463277228290208 0
"6024" 2391.60453607874 0.4632777776477 0
"6025" 2391.58765365337 0.463278331844636 0
"6026" 2391.5707712729 0.463278859193694 0
"6027" 2391.55388893556 0.463279454807233 0
"6028" 2391.5370066426 0.463280002407446 0
"6029" 2391.52012439402 0.463280549536154 0
"6030" 2391.50324218983 0.463281096203238 0
"6031" 2391.48636002951 0.46328166374224 0
"6032" 2391.46947791347 0.46328221475721 0
"6033" 2391.45259584159 0.46328277067074 0
"6034" 2391.43571381415 0.463283315610342 0
"6035" 2391.41883182994 0.463283907747275 0
"6036" 2391.4019498906 0.46328443594979 0
"6037" 2391.38506799519 0.463285000698369 0
"6038" 2391.36818614373 0.463285564985118 0
"6039" 2391.3513043369 0.463286102364943 0
"6040" 2391.33442257377 0.463286676369295 0
"6041" 2391.31754085544 0.463287207594936 0
"6042" 2391.74238208501 0.463090408957775 0.00099949999999982
"6043" 2391.72551363525 0.463090965224116 0.00099949999999982
"6044" 2391.70864522957 0.463091521146346 0.00099949999999982
"6045" 2391.69177686799 0.463092092483111 0.00099949999999982
"6046" 2391.23315207982 0.463289999319233 0
"6047" 2391.21627062637 0.463290543746381 0
"6048" 2391.19938921697 0.463291103634592 0
"6049" 2391.18250785137 0.463291673662109 0
"6050" 2391.16562653013 0.463292222044909 0
"6051" 2391.14874525244 0.463292801720156 0
"6052" 2391.1318640194 0.463293338648398 0
"6053" 2391.11498283048 0.4632938962576 0
"6054" 2391.09810168568 0.463294453434747 0
"6055" 2391.0812205849 0.463295015490707 0
"6056" 2391.06433952799 0.463295582405028 0
"6057" 2391.04745851538 0.463296132866972 0
"6058" 2391.03057754722 0.463296677715257 0
"6059" 2391.01369662352 0.463297222162508 0
"6060" 2390.99681574388 0.463297781989098 0
"6061" 2390.97993490818 0.463298346575135 0
"6062" 2390.96305411616 0.463298921448967 0
"6063" 2390.94617336905 0.463299448118159 0
"6064" 2390.92929266619 0.463300000957156 0
"6065" 2390.91241200718 0.463300569016307 0
"6066" 2390.8955313923 0.463301126152373 0
"6067" 2390.87865082156 0.463301682916316 0
"6068" 2390.8617702947 0.463302249798948 0
"6069" 2390.84488981229 0.463302794989356 0
"6070" 2390.82800937433 0.463303339788017 0
"6071" 2390.81112898042 0.463303899886184 0
"6072" 2390.79424863003 0.463304480882465 0
"6073" 2390.77736832426 0.463305019095055 0
"6074" 2390.76048806217 0.463305593767795 0
"6075" 2390.74360784432 0.463306146908117 0
"6076" 2390.72672767099 0.463306689076024 0
"6077" 2390.70984754192 0.463307241302496 0
"6078" 2390.69296745672 0.463307808977932 0
"6079" 2390.67608741607 0.46330834976114 0
"6080" 2390.65920741971 0.463308900613272 0
"6081" 2390.64232746671 0.463309488152156 0
"6082" 2390.6254475583 0.463310027590092 0
"6083" 2390.60856769394 0.463310587786395 0
"6084" 2390.59168787366 0.463311147500647 0
"6085" 2390.57480809758 0.463311701493089 0
"6086" 2390.55792836533 0.463312270953081 0
"6087" 2390.54104867718 0.463312829411342 0
"6088" 2390.52416903355 0.463313371548705 0
"6089" 2390.50728943446 0.463313913135074 0
"6090" 2390.49040987923 0.463314480778671 0
"6091" 2390.4735303687 0.46331501616219 0
"6092" 2390.45665090165 0.463315598780987 0
"6093" 2390.43977147918 0.463316138680425 0
"6094" 2390.42289210076 0.46331669920693 0
"6095" 2390.40601276681 0.463317243512442 0
"6096" 2390.38913347665 0.463317813705243 0
"6097" 2390.37225423045 0.463318378206054 0
"6098" 2390.35537502847 0.463318931726102 0
"6099" 2390.33849587129 0.463319463606434 0
"6100" 2390.32161675849 0.463320010923367 0
"6101" 2390.30473768914 0.46332059480577 0
"6102" 2389.5080853203 0.463135197253346 0.00099949999999982
"6103" 2389.49121971665 0.463135768613215 0.00099949999999982
"6104" 2389.47435415672 0.463136318240876 0.00099949999999982
"6105" 2389.45748864105 0.463136888734965 0.00099949999999982
"6106" 2390.22036294755 0.463323367033031 0
"6107" 2390.2034841435 0.463323916537921 0
"6108" 2390.18660538367 0.463324470919938 0
"6109" 2390.16972666819 0.46332501957094 0
"6110" 2390.15284799627 0.463325599436839 0
"6111" 2390.135969369 0.463326136556637 0
"6112" 2390.11909078545 0.463326710308782 0
"6113" 2390.1022122467 0.463327241226365 0
"6114" 2390.08533375156 0.463327819354813 0
"6115" 2390.06845530084 0.46332836534572 0
"6116" 2390.05157689388 0.463328937320965 0
"6117" 2390.03469853165 0.463329471771208 0
"6118" 2390.01782021306 0.46333004811218 0
"6119" 2390.0009419384 0.463330613462809 0
"6120" 2389.98406370836 0.463331151817501 0
"6121" 2389.96718552255 0.463331705667128 0
"6122" 2389.95030738043 0.463332280290439 0
"6123" 2389.93342928283 0.463332822609428 0
"6124" 2389.91655122963 0.463333369884932 0
"6125" 2389.89967322056 0.463333927375435 0
"6126" 2389.88279525537 0.463334494833732 0
"6127" 2389.86591733474 0.463335035396344 0
"6128" 2389.84903945829 0.463335591462645 0
"6129" 2389.83216162601 0.463336146988343 0
"6130" 2389.81528383793 0.463336702221063 0
"6131" 2389.79840609433 0.463337246236425 0
"6132" 2389.78152839481 0.463337805884809 0
"6133" 2389.76465073911 0.463338375440171 0
"6134" 2389.7477731275 0.463338934155404 0
"6135" 2389.73089556057 0.463339471194843 0
"6136" 2389.71401803776 0.463340028917333 0
"6137" 2389.69714055922 0.463340581008888 0
"6138" 2389.68026312483 0.46334113779901 0
"6139" 2389.66338573433 0.463341704942294 0
"6140" 2389.64650838759 0.463342276853084 0
"6141" 2389.62963108545 0.463342816501729 0
"6142" 2389.6127538275 0.463343371544421 0
"6143" 2389.59587661377 0.463343926224988 0
"6144" 2389.57899944411 0.463344485771933 0
"6145" 2389.56212231937 0.463345013097007 0
"6146" 2389.54524523818 0.463345592835417 0
"6147" 2389.52836820126 0.463346145620533 0
"6148" 2389.51149120832 0.463346708758429 0
"6149" 2389.49461425967 0.463347260660018 0
"6150" 2389.47773735517 0.463347817458118 0
"6151" 2389.46086049496 0.463348368754089 0
"6152" 2390.02963006471 0.463147676437315 0.00099949999999982
"6153" 2390.01276640008 0.463148231624876 0.00099949999999982
"6154" 2389.4102396154 0.463350040674001 0
"6155" 2389.39336293194 0.463350589965353 0
"6156" 2389.37648629242 0.463351154739163 0
"6157" 2389.35960969727 0.463351703217418 0
"6158" 2389.34273314623 0.463352261739979 0
"6159" 2389.32585663904 0.463352830417727 0
"6160" 2389.3089801768 0.463353356328741 0
"6161" 2389.29210375788 0.463353945394632 0
"6162" 2389.27522738339 0.463354491664277 0
"6163" 2389.25835105321 0.463355042661063 0
"6164" 2389.24147476707 0.463355603832077 0
"6165" 2389.22459852567 0.463356138141418 0
"6166" 2389.20772232833 0.463356698469166 0
"6167" 2389.19084617493 0.463357263603425 0
"6168" 2389.17397006589 0.463357812412103 0
"6169" 2389.15709400068 0.463358382000569 0
"6170" 2389.14021797973 0.463358935164156 0
"6171" 2389.12334200316 0.463359482787228 0
"6172" 2389.10646607087 0.463360035177356 0
"6173" 2389.08959018286 0.463360586986894 0
"6174" 2389.07271433914 0.463361138533193 0
"6175" 2389.0558385396 0.463361694806902 0
"6176" 2389.0389627841 0.463362255886386 0
"6177" 2389.02208707279 0.463362811277214 0
"6178" 2389.00521140556 0.463363371652204 0
"6179" 2388.67770879985 0.463185874764492 0.00099949999999982
"6180" 2388.97146533413 0.463364500184874 0
"6181" 2388.95458979973 0.463365027410832 0
"6182" 2388.9377143089 0.463365606991003 0
"6183" 2388.9208388626 0.463366149176402 0
"6184" 2388.90396346058 0.463366701445698 0
"6185" 2388.8870881027 0.463367258531094 0
"6186" 2388.87021278913 0.463367809957156 0
"6187" 2388.85333751987 0.463368360951464 0
"6188" 2388.8364622952 0.463368900969014 0
"6189" 2388.81958711431 0.463369472170042 0
"6190" 2388.80271197777 0.463370021830095 0
"6191" 2388.78583688518 0.463370586939909 0
"6192" 2388.76896183627 0.463371162152718 0
"6193" 2388.75208683174 0.463371710388242 0
"6194" 2388.73521187174 0.463372252974626 0
"6195" 2388.71833695587 0.463372810852517 0
"6196" 2388.70146208427 0.463373363159637 0
"6197" 2388.68458725642 0.463373936303723 0
"6198" 2388.667712473 0.46337448236131 0
"6199" 2388.65083773417 0.463375022601384 0
"6200" 2388.6339630394 0.463375583706735 0
"6201" 2388.61708838854 0.463376149618437 0
"6202" 2388.60021378177 0.463376709790893 0
"6203" 2388.58333921948 0.463377253591605 0
"6204" 2388.56646470075 0.463377834177836 0
"6205" 2388.54959022681 0.463378366610899 0
"6206" 2388.53271579726 0.46337891436388 0
"6207" 2388.51584141158 0.463379482852973 0
"6208" 2388.4989670699 0.463380045653514 0
"6209" 2388.48209277292 0.463380581567768 0
"6210" 2388.46521852011 0.463381138178486 0
"6211" 2388.44834431079 0.463381720880741 0
"6212" 2388.43147014635 0.463382250143994 0
"6213" 2388.4145960257 0.463382821359629 0
"6214" 2388.39772195008 0.463383344384073 0
"6215" 2388.38084791828 0.463383914676909 0
"6216" 2388.36397393099 0.463384458024948 0
"6217" 2388.34709998726 0.463385037998302 0
"6218" 2388.33022608835 0.463385569860246 0
"6219" 2388.31335223356 0.463386127942082 0
"6220" 2388.29647842278 0.463386690611402 0
"6221" 2388.27960465548 0.463387274124571 0
"6222" 2388.26273093249 0.463387825396526 0
"6223" 2388.24585725436 0.463388354942126 0
"6224" 2388.22898362016 0.46338892129043 0
"6225" 2388.21211003029 0.463389471387069 0
"6226" 2388.19523648478 0.463390020715015 0
"6227" 2388.17836298294 0.463390596331427 0
"6228" 2388.16148952576 0.463391134292243 0
"6229" 2388.1446161127 0.46339169302733 0
"6230" 2388.12774274376 0.463392251370146 0
"6231" 2388.11086941937 0.463392793392689 0
"6232" 2388.09399613899 0.463393356158939 0
"6233" 2388.07712290277 0.463393913137985 0
"6234" 2388.06024971045 0.463394480257703 0
"6235" 2388.04337656259 0.463395025711293 0
"6236" 2388.02650345892 0.463395581345719 0
"6237" 2388.00963039919 0.463396147110815 0
"6238" 2387.99275738437 0.46339667553998 0
"6239" 2387.97588441322 0.463397250974943 0
"6240" 2387.95901148646 0.463397799527228 0
"6241" 2387.94213860408 0.463398347717601 0
"6242" 2387.92526576598 0.463398900633974 0
"6243" 2387.90839297174 0.463399468996409 0
"6244" 2387.89152022192 0.463400015921928 0
"6245" 2387.87464751613 0.463400578135423 0
"6246" 2387.85777485452 0.463401134610836 0
"6247" 2387.84090223737 0.463401680072841 0
"6248" 2387.82402966442 0.463402235715711 0
"6249" 2387.80715713582 0.463402785511439 0
"6250" 2388.90125355725 0.463189212835135 0.00099949999999982
"6251" 2388.88439399109 0.463189778233823 0.00099949999999982
"6252" 2388.86753446882 0.463190353744633 0.00099949999999982
"6253" 2388.85067499017 0.463190886661372 0.00099949999999982
"6254" 2387.72281310209 0.463405574145148 0
"6255" 2387.70594083829 0.46340613207214 0
"6256" 2387.68906861919 0.46340666816729 0
"6257" 2387.67219644372 0.463407246274906 0
"6258" 2387.65532431242 0.463407802619746 0
"6259" 2387.63845222586 0.463408337549014 0
"6260" 2387.62158018309 0.463408908838025 0
"6261" 2387.60470818535 0.463409432372498 0
"6262" 2387.58783623102 0.463410018814537 0
"6263" 2387.57096432093 0.46341057299168 0
"6264" 2387.55409245508 0.463411126707522 0
"6265" 2387.53722063336 0.463411685326553 0
"6266" 2387.52034885605 0.463412233013273 0
"6267" 2387.50347712288 0.463412790828794 0
"6268" 2387.48660543428 0.463413332277099 0
"6269" 2387.46973378998 0.463413883766214 0
"6270" 2387.45286218987 0.463414440148547 0
"6271" 2387.43599063354 0.463415012114969 0
"6272" 2387.41911912142 0.463415567584422 0
"6273" 2387.40224765405 0.463416101490964 0
"6274" 2387.38537623092 0.463416656097857 0
"6275" 2387.36850485203 0.463417210323054 0
"6276" 2387.35163351698 0.463417779823527 0
"6277" 2387.33476222591 0.463418343815516 0
"6278" 2387.3178909794 0.463418886115995 0
"6279" 2387.30101977703 0.463419443760809 0
"6280" 2387.28414861869 0.463420006339227 0
"6281" 2387.26727750493 0.463420547315318 0
"6282" 2387.2504064348 0.463421124886214 0
"6283" 2387.23353540942 0.463421659615279 0
"6284" 2387.21666442866 0.463422199168345 0
"6285" 2387.19979349212 0.463422754214657 0
"6286" 2387.1829225994 0.463423324704584 0
"6287" 2387.16605175065 0.463423889477718 0
"6288" 2387.14918094628 0.463424437904476 0
"6289" 2387.13231018618 0.463424991145679 0
"6290" 2387.11543947009 0.463425554554637 0
"6291" 2387.0985687987 0.463426090958892 0
"6292" 2387.0816981716 0.463426643014518 0
"6293" 2387.06482758787 0.463427231454442 0
"6294" 2387.04795704873 0.463427771878356 0
"6295" 2387.03108655392 0.463428322441527 0
"6296" 2387.01421610374 0.463428862092525 0
"6297" 2386.99734569764 0.463429422391677 0
"6298" 2386.98047533536 0.463429992829102 0
"6299" 2386.96360501801 0.463430520496989 0
"6300" 2386.9467347441 0.463431105856508 0
"6301" 2386.92986451473 0.46343164860527 0
"6302" 2386.91299433005 0.463432185509025 0
"6303" 2387.42053783289 0.463233127163767 0.00099949999999982
"6304" 2387.40368086786 0.463233657566031 0.00099949999999982
"6305" 2387.38682394764 0.463234219320297 0.00099949999999982
"6306" 2386.84552827052 0.463434418651755 0
"6307" 2386.82865830682 0.463434963908218 0
"6308" 2386.81178838719 0.463435524646366 0
"6309" 2386.79491851152 0.463436090158866 0
"6310" 2386.77804868021 0.463436639464817 0
"6311" 2386.76117889316 0.463437193455772 0
"6312" 2386.74430915023 0.463437752348849 0
"6313" 2386.72743945184 0.46343829494802 0
"6314" 2386.71056979732 0.46343886367607 0
"6315" 2386.69370018697 0.463439421175536 0
"6316" 2386.67683062119 0.463439962410947 0
"6317" 2386.65996109933 0.463440529606462 0
"6318" 2386.6430916222 0.46344106482356 0
"6319" 2386.62622218872 0.463441641784042 0
"6320" 2386.60935279933 0.463442202381204 0
"6321" 2386.59248345417 0.463442757331684 0
"6322" 2386.57561415393 0.463443285301084 0
"6323" 2386.5587448978 0.463443844722652 0
"6324" 2386.5418756858 0.46344440354475 0
"6325" 2386.5250065182 0.463444951455988 0
"6326" 2386.50813739449 0.463445519982951 0
"6327" 2386.4912683148 0.46344608282378 0
"6328" 2386.47439927982 0.463446618763748 0
"6329" 2386.45753028849 0.463447196613616 0
"6330" 2386.44066134162 0.463447742139348 0
"6331" 2386.42379243924 0.463448287373029 0
"6332" 2386.40692358079 0.463448853301471 0
"6333" 2386.39005476631 0.463449418777867 0
"6334" 2386.37318599607 0.463449973166065 0
"6335" 2386.35631727063 0.46345050591781 0
"6336" 2386.33944858973 0.463451048984712 0
"6337" 2386.3225799531 0.463451602088394 0
"6338" 2386.30571136049 0.4634521651805 0
"6339" 2386.28884281178 0.463452733272729 0
"6340" 2386.27197430764 0.46345327451484 0
"6341" 2386.25510584715 0.463453852351835 0
"6342" 2386.23823743154 0.463454382005084 0
"6343" 2386.22136906013 0.463454937735169 0
"6344" 2386.20450073282 0.463455498386382 0
"6345" 2386.18763244973 0.463456053115113 0
"6346" 2386.17076421103 0.463456602227479 0
"6347" 2386.15389601645 0.463457161514883 0
"6348" 2386.81981906844 0.463253900208643 0.00099949999999982
"6349" 2386.12016443092 0.463458263072146 0
"6350" 2386.10329636929 0.463458815633398 0
"6351" 2386.08642835196 0.463459367813095 0
"6352" 2386.06956037854 0.463459935461407 0
"6353" 2386.05269244945 0.463460486718748 0
"6354" 2386.03582456428 0.463461053454453 0
"6355" 2386.01895672414 0.463461577432093 0
"6356" 2386.00208892823 0.463462132708583 0
"6357" 2385.98522117614 0.463462703364463 0
"6358" 2385.9683534683 0.463463257629108 0
"6359" 2385.95148580513 0.463463795850647 0
"6360" 2385.93461818582 0.463464365053225 0
"6361" 2385.91775061039 0.463464933893801 0
"6362" 2385.90088307938 0.463465481160192 0
"6363" 2385.88401559268 0.463466033426347 0
"6364" 2385.86714815017 0.463466590336842 0
"6365" 2385.85028075239 0.463467125732822 0
"6366" 2384.77185561201 0.46322411639653 0.00099949999999982
"6367" 2385.81655003169 0.46346823487398 0
"6368" 2385.79968276661 0.463468790009197 0
"6369" 2385.78281554536 0.463469360602531 0
"6370" 2385.7659483685 0.463469909760626 0
"6371" 2385.74908123562 0.463470474227234 0
"6372" 2385.73221414757 0.463471006415777 0
"6373" 2385.71534710339 0.463471575282845 0
"6374" 2385.69848010351 0.463472127859761 0
"6375" 2385.68161314807 0.463472674702631 0
"6376" 2385.66474623627 0.46347325273265 0
"6377" 2385.6478793688 0.463473803985403 0
"6378" 2385.63101254567 0.463474354748077 0
"6379" 2385.61414576677 0.463474910232555 0
"6380" 2385.59727903223 0.463475460211871 0
"6381" 2385.58041234193 0.463476014883353 0
"6382" 2385.5635456963 0.463476553305522 0
"6383" 2385.54667909425 0.463477133548353 0
"6384" 2385.52981253674 0.463477676430334 0
"6385" 2385.51294602353 0.463478229317285 0
"6386" 2385.49607955448 0.463478787055961 0
"6387" 2385.47921312947 0.463479349625934 0
"6388" 2385.46234674905 0.463479890752644 0
"6389" 2385.44548041324 0.463480431359227 0
"6390" 2385.42861412123 0.463481003210264 0
"6391" 2385.41174787372 0.463481548296277 0
"6392" 2385.3948816703 0.463482108620003 0
"6393" 2385.3780155114 0.463482652664957 0
"6394" 2385.36114939676 0.463483206923504 0
"6395" 2385.34428332651 0.463483755487364 0
"6396" 2385.32741729946 0.463484351083131 0
"6397" 2385.31055131725 0.463484882857948 0
"6398" 2385.29368537906 0.463485445945286 0
"6399" 2385.27681948519 0.463485997908223 0
"6400" 2385.25995363591 0.463486538904859 0
"6401" 2385.2430878307 0.463487100539883 0
"6402" 2385.22622206998 0.463487646015196 0
"6403" 2385.20935635321 0.463488212079904 0
"6404" 2385.19249068067 0.463488767138857 0
"6405" 2385.17562505306 0.463489295394615 0
"6406" 2385.15875946972 0.463489849541537 0
"6407" 2385.1418939305 0.463490408608777 0
"6408" 2385.12502843529 0.463490972546306 0
"6409" 2385.10816298425 0.46349153063149 0
"6410" 2385.97010890276 0.463283357822015 0.00099949999999982
"6411" 2386.81521085189 0.463075351225651 0.00199799999999994
"6412" 2385.93640873706 0.46328444120729 0.00099949999999982
"6413" 2385.91955642906 0.46328500833181 0.00099949999999982
"6414" 2385.02385931144 0.463494291238027 0
"6415" 2385.0069941257 0.463494862532147 0
"6416" 2384.99012898447 0.463495406945254 0
"6417" 2384.97326388776 0.463495951036201 0
"6418" 2384.9563988349 0.463496521115383 0
"6419" 2384.93953382673 0.463497058943338 0
"6420" 2384.92266886284 0.463497612126162 0
"6421" 2384.90580394298 0.463498175579818 0
"6422" 2384.88893906756 0.463498722717314 0
"6423" 2384.87207423605 0.46349929038251 0
"6424" 2384.8552094486 0.463499852512078 0
"6425" 2384.83834470631 0.463500371868154 0
"6426" 2384.82148000756 0.463500954143725 0
"6427" 2384.80461535344 0.463501493823555 0
"6428" 2385.24071304576 0.463304350219179 0.00099949999999982
"6429" 2384.7708909571 0.463502603294871 0
"6430" 2384.75402643532 0.463503173291624 0
"6431" 2384.73716195836 0.463503705766656 0
"6432" 2384.72029752569 0.463504258917344 0
"6433" 2384.70343313691 0.463504827728889 0
"6434" 2384.68656879257 0.463505374795055 0
"6435" 2384.6697044927 0.463505921330652 0
"6436" 2384.65284023688 0.463506483339489 0
"6437" 2384.63597602528 0.463507039625022 0
"6438" 2384.61911185803 0.463507590158335 0
"6439" 2384.60224773556 0.463508124505772 0
"6440" 2384.58538365638 0.463508716497099 0
"6441" 2384.56851962201 0.463509249743804 0
"6442" 2384.55165563203 0.463509798631839 0
"6443" 2384.53479168661 0.463510341618686 0
"6444" 2384.5179277848 0.46351092126282 0
"6445" 2384.50106392769 0.463511458274659 0
"6446" 2384.48420011463 0.463512021113057 0
"6447" 2384.46733634548 0.463512588791218 0
"6448" 2384.45047262067 0.463513140253752 0
"6449" 2384.43360894021 0.463513691146816 0
"6450" 2384.41674530383 0.463514252279775 0
"6451" 2384.39988171197 0.463514797088881 0
"6452" 2384.38301816407 0.463515362590736 0
"6453" 2384.36615466099 0.463515895866101 0
"6454" 2384.34929120257 0.46351643416951 0
"6455" 2384.33242778776 0.463517014151656 0
"6456" 2383.25226157387 0.463272934149001 0.00099949999999982
"6457" 2384.29870501444 0.463518128118958 0
"6458" 2384.28184173246 0.463518675052236 0
"6459" 2384.26497849522 0.463519211031444 0
"6460" 2384.24811530176 0.46351978355626 0
"6461" 2384.23125215226 0.463520350279311 0
"6462" 2384.21438904752 0.463520884995416 0
"6463" 2384.19752598716 0.4635214350135 0
"6464" 2384.18066297119 0.46352198453124 0
"6465" 2384.16379999906 0.463522554959283 0
"6466" 2384.14693707135 0.463523103674071 0
"6467" 2384.13007418751 0.463523673030822 0
"6468" 2384.11321134824 0.463524215612752 0
"6469" 2384.09634855396 0.463524741772525 0
"6470" 2384.07948580318 0.463525325657837 0
"6471" 2384.06262309687 0.4635258723258 0
"6472" 2384.04576043435 0.463526444807277 0
"6473" 2384.02889781646 0.463526985024735 0
"6474" 2384.01203524253 0.463527551372743 0
"6475" 2383.99517271352 0.463528080177544 0
"6476" 2383.97831022822 0.463528656273675 0
"6477" 2383.96144778799 0.463529178994875 0
"6478" 2383.94458539218 0.463529727638313 0
"6479" 2383.92772304011 0.46353030234165 0
"6480" 2383.91086073248 0.463530850043452 0
"6481" 2383.8939984693 0.463531397403401 0
"6482" 2383.87713624989 0.463531970783448 0
"6483" 2383.86027407522 0.463532506611101 0
"6484" 2383.84341194408 0.46353308972887 0
"6485" 2383.82654985757 0.463533629924861 0
"6486" 2383.80968781501 0.463534196259552 0
"6487" 2383.79282581752 0.463534719812373 0
"6488" 2383.77596386402 0.463535285126649 0
"6489" 2383.75910195491 0.463535834198731 0
"6490" 2383.74224008968 0.463536404019721 0
"6491" 2383.72537826901 0.463536946820247 0
"6492" 2383.70851649222 0.463537515947359 0
"6493" 2383.69165476003 0.463538057875506 0
"6494" 2383.67479307189 0.463538620632382 0
"6495" 2383.6579314289 0.463539140588055 0
"6496" 2383.64106982971 0.463539712953592 0
"6497" 2383.62420827461 0.463540274267973 0
"6498" 2383.60734676389 0.4635408247792 0
"6499" 2383.59048529713 0.463541390521246 0
"6500" 2383.57362387491 0.463541934811099 0
"6501" 2383.55676249695 0.46354248905188 0
"6502" 2383.53990116342 0.463543037621035 0
"6503" 2383.5230398739 0.463543601618049 0
"6504" 2383.50617862882 0.463544149423901 0
"6505" 2383.48931742766 0.463544717779379 0
"6506" 2383.47245627109 0.463545259334458 0
"6507" 2383.45559515886 0.46354581099805 0
"6508" 2383.43873409098 0.463546362260002 0
"6509" 2383.42187306759 0.463546907742031 0
"6510" 2383.40501208832 0.463547468562687 0
"6511" 2383.38815115315 0.463548029140601 0
"6512" 2383.37129026238 0.463548578579478 0
"6513" 2383.35442941602 0.463549127616737 0
"6514" 2383.33756861435 0.46354966555467 0
"6515" 2383.32070785684 0.463550224199842 0
"6516" 2383.30384714323 0.463550793102053 0
"6517" 2383.2869864738 0.463551350875238 0
"6518" 2383.27012584924 0.463551881898328 0
"6519" 2383.25326526862 0.463552449319204 0
"6520" 2383.23640473235 0.463553000519256 0
"6521" 2383.21954424031 0.46355355659763 0
"6522" 2383.20268379264 0.463554106895765 0
"6523" 2383.1858233895 0.463554651453802 0
"6524" 2383.16896303063 0.463555206051091 0
"6525" 2383.15210271562 0.463555776183714 0
"6526" 2383.1352424449 0.463556330106386 0
"6527" 2383.11838221915 0.463556856973135 0
"6528" 2383.10152203717 0.463557431141599 0
"6529" 2383.08466189924 0.463557994140937 0
"6530" 2383.06780180578 0.463558540802471 0
"6531" 2383.05094175694 0.463559081892437 0
"6532" 2383.03408175232 0.463559638290551 0
"6533" 2383.01722179179 0.463560199605515 0
"6534" 2383.00036187537 0.463560760370201 0
"6535" 2382.98350200374 0.463561294308501 0
"6536" 2382.96664217611 0.463561859658631 0
"6537" 2382.94978239236 0.463562429628922 0
"6538" 2382.93292265329 0.463562967622347 0
"6539" 2382.91606295894 0.463563505086122 0
"6540" 2382.89920330863 0.463564068563274 0
"6541" 2382.88234370251 0.463564626300629 0
"6542" 2382.86548414072 0.463565178239107 0
"6543" 2382.84862462341 0.463565724576062 0
"6544" 2382.83176515019 0.463566286249264 0
"6545" 2382.81490572161 0.463566826386509 0
"6546" 2382.79804633687 0.463567397775093 0
"6547" 2382.78118699694 0.463567931562991 0
"6548" 2382.76432770072 0.463568507437954 0
"6549" 2382.74746844934 0.463569040413519 0
"6550" 2382.73060924197 0.463569604798929 0
"6551" 2382.7137500789 0.463570158007766 0
"6552" 2382.69689095974 0.463570726888709 0
"6553" 2382.68003188546 0.463571258071396 0
"6554" 2382.66317285551 0.46357181000645 0
"6555" 2382.64631387018 0.463572350943987 0
"6556" 2382.62945492908 0.463572907276183 0
"6557" 2382.61259603181 0.463573479122292 0
"6558" 2382.59573717865 0.463574039861112 0
"6559" 2382.57887837016 0.463574579024715 0
"6560" 2382.56201960566 0.463575144239352 0
"6561" 2382.54516088545 0.46357569840611 0
"6562" 2382.52830220981 0.463576241475863 0
"6563" 2382.5114435782 0.463576805298185 0
"6564" 2382.49458499118 0.463577347595636 0
"6565" 2382.47772644877 0.463577889313534 0
"6566" 2382.46086795001 0.46357846769744 0
"6567" 2382.44400949533 0.463579029805253 0
"6568" 2382.42715108529 0.463579570200043 0
"6569" 2382.41029271936 0.46358013143622 0
"6570" 2382.39343439808 0.463580670929397 0
"6571" 2382.37657612093 0.46358123124347 0
"6572" 2382.35971788847 0.463581769865242 0
"6573" 2382.34285970029 0.463582324138688 0
"6574" 2382.32600155586 0.463582898885616 0
"6575" 2382.30914345587 0.46358344681979 0
"6576" 2382.29228540021 0.463583999561771 0
"6577" 2382.27542738902 0.463584546723983 0
"6578" 2382.25856942217 0.463585098524834 0
"6579" 2382.24171149954 0.46358565517311 0
"6580" 2382.22485362141 0.463586200962519 0
"6581" 2382.20799578753 0.463586756709073 0
"6582" 2382.1911379979 0.463587312203138 0
"6583" 2382.17428025212 0.463587883050334 0
"6584" 2382.15742255117 0.463588416381424 0
"6585" 2382.14056489464 0.463588965225347 0
"6586" 2382.12370728228 0.463589524164198 0
"6587" 2382.1068497145 0.463590066778768 0
"6588" 2382.08999219077 0.463590630073922 0
"6589" 2382.0731347111 0.46359119290824 0
"6590" 2382.05627727592 0.463591739428308 0
"6591" 2382.03941988509 0.463592290963832 0
"6592" 2382.02256253864 0.463592841821145 0
"6593" 2382.00570523602 0.463593413566135 0
"6594" 2381.98884797834 0.463593942350887 0
"6595" 2381.9719907652 0.463594486835757 0
"6596" 2381.9551335962 0.463595046534344 0
"6597" 2381.93827647081 0.463595627100389 0
"6598" 2381.92141939027 0.463596159568593 0
"6599" 2381.90456235391 0.463596717934211 0
"6600" 2381.88770536256 0.463597244153988 0
"6601" 2381.87084841499 0.463597817669083 0
"6602" 2381.85399151164 0.463598374722188 0
"6603" 2381.83713465293 0.463598915531095 0
"6604" 2381.82027783804 0.463599487624325 0
"6605" 2381.80342106768 0.463600032730107 0
"6606" 2381.78656434143 0.463600593416095 0
"6607" 2381.76970765987 0.463601132373203 0
"6608" 2381.75285102245 0.46360169223642 0
"6609" 2381.73599442933 0.463602246064659 0
"6610" 2381.71913788051 0.463602799798801 0
"6611" 2381.70228137587 0.463603358191114 0
"6612" 2381.68542491556 0.463603910775904 0
"6613" 2381.6685685 0.463604447127748 0
"6614" 2381.65171212852 0.463605009553839 0
"6615" 2381.63485580167 0.463605550281975 0
"6616" 2381.61799951879 0.463606117103203 0
"6617" 2381.60114328071 0.463606651652783 0
"6618" 2381.58428708661 0.463607217612352 0
"6619" 2381.56743093707 0.463607761804706 0
"6620" 2381.55057483167 0.463608321525805 0
"6621" 2381.53371877084 0.463608864876416 0
"6622" 2381.51686275431 0.46360941842941 0
"6623" 2381.50000678171 0.463609987313049 0
"6624" 2381.48315085329 0.463610545350257 0
"6625" 2381.46629496962 0.46361108161049 0
"6626" 2381.12706182214 0.463433665273831 0.00099949999999982
"6627" 2381.43258846368 0.463612188712842 0
"6628" 2381.41573271259 0.463612755481386 0
"6629" 2381.39887700574 0.463613311185106 0
"6630" 2381.3820213433 0.463613861171715 0
"6631" 2381.36516572568 0.46361439477826 0
"6632" 2381.34831015207 0.463614959832237 0
"6633" 2381.33145462276 0.46361551369403 0
"6634" 2381.3145991379 0.463616061898008 0
"6635" 2381.29774369737 0.463616614907589 0
"6636" 2381.28088830103 0.463617172802738 0
"6637" 2381.26403294876 0.463617735573526 0
"6638" 2381.24717764099 0.463618281964595 0
"6639" 2381.23032237786 0.46361882266789 0
"6640" 2381.2134671587 0.463619389431849 0
"6641" 2381.19661198339 0.463619960923365 0
"6642" 2381.17975685343 0.463620473743052 0
"6643" 2381.16290176762 0.463621033828905 0
"6644" 2381.14604672583 0.463621598840085 0
"6645" 2381.12919172847 0.463622147352548 0
"6646" 2381.11233677543 0.463622700909341 0
"6647" 2381.09548186685 0.463623248570263 0
"6648" 2381.07862700247 0.463623806452025 0
"6649" 2381.56258768897 0.463425321443357 0.00099949999999982
"6650" 2381.54574604526 0.463425878095333 0.00099949999999982
"6651" 2381.0280721834 0.463625456201647 0
"6652" 2381.01121749632 0.463626017576928 0
"6653" 2380.99436285322 0.46362658377816 0
"6654" 2380.97750825425 0.463627144380463 0
"6655" 2380.96065370024 0.46362767257755 0
"6656" 2380.94379919053 0.463628226933335 0
"6657" 2380.92694472553 0.463628764910313 0
"6658" 2380.91009030416 0.463629344755553 0
"6659" 2380.89323592754 0.463629881841573 0
"6660" 2380.87638159498 0.463630444936636 0
"6661" 2380.85952730704 0.46363098640785 0
"6662" 2380.84267306361 0.463631532783319 0
"6663" 2380.82581886427 0.463632094576036 0
"6664" 2380.80896470919 0.463632650691274 0
"6665" 2380.79211059864 0.463633195566183 0
"6666" 2380.77525653209 0.463633761372384 0
"6667" 2380.75840251037 0.463634294873042 0
"6668" 2380.7415485328 0.46363485452164 0
"6669" 2380.72469459968 0.46363540301878 0
"6670" 2380.70784071048 0.463635972257708 0
"6671" 2380.69098686573 0.463636520021538 0
"6672" 2380.67413306533 0.463637072482325 0
"6673" 2380.65727930928 0.463637624492413 0
"6674" 2380.64042559733 0.463638186672783 0
"6675" 2380.62357192975 0.463638737929861 0
"6676" 2380.60671830643 0.463639293724866 0
"6677" 2380.12091494728 0.463463183296215 0.00099949999999982
"6678" 2380.57301634337 0.463640382095662 0
"6679" 2380.55616285316 0.463640947268423 0
"6680" 2380.53930940725 0.463641501558121 0
"6681" 2380.52245600606 0.463642039431956 0
"6682" 2380.50560264891 0.463642603420658 0
"6683" 2380.48874933638 0.463643145698328 0
"6684" 2380.47189606778 0.463643714061602 0
"6685" 2380.45504284394 0.463644250182854 0
"6686" 2380.43818966447 0.463644801758696 0
"6687" 2380.42133652911 0.463645363484511 0
"6688" 2380.40448343814 0.463645914179248 0
"6689" 2380.38763039117 0.463646480209919 0
"6690" 2380.37077738915 0.463647008930987 0
"6691" 2380.35392443115 0.463647574080584 0
"6692" 2380.33707151705 0.463648144202461 0
"6693" 2380.32021864752 0.463648687378398 0
"6694" 2380.30336582205 0.463649251324106 0
"6695" 2380.28651304105 0.463649798894289 0
"6696" 2380.26966030468 0.463650340669126 0
"6697" 2380.25280761279 0.463650887486 0
"6698" 2380.23595496569 0.463651423055074 0
"6699" 2380.21910236242 0.463651995357388 0
"6700" 2380.20224980355 0.463652545890509 0
"6701" 2380.18539728895 0.46365310149563 0
"6702" 2380.16854481863 0.463653656481932 0
"6703" 2380.15169239274 0.463654205850963 0
"6704" 2380.13484001128 0.463654754611694 0
"6705" 2380.11798767415 0.463655308443772 0
"6706" 2380.10113538147 0.463655856431997 0
"6707" 2380.084283133 0.463656414509577 0
"6708" 2380.06743092901 0.463656961665551 0
"6709" 2380.05057876966 0.463657503036364 0
"6710" 2380.03372665468 0.463658054566676 0
"6711" 2380.01687458354 0.463658626716009 0
"6712" 2380.00002255694 0.463659172129259 0
"6713" 2379.98317057502 0.463659711580099 0
"6714" 2379.96631863696 0.463660282575582 0
"6715" 2379.94946674375 0.463660816018065 0
"6716" 2379.93261489458 0.463661380659468 0
"6717" 2379.91576308972 0.463661934419031 0
"6718" 2379.89891132864 0.463662508728552 0
"6719" 2379.88205961218 0.463663050987579 0
"6720" 2379.86520794021 0.463663597942599 0
"6721" 2379.84835631233 0.46366416059776 0
"6722" 2379.83150472965 0.46366468032813 0
"6723" 2379.81465319067 0.463665257728323 0
"6724" 2379.7978016965 0.463665792510023 0
"6725" 2379.78095024688 0.463666337212299 0
"6726" 2379.7640988414 0.463666897515839 0
"6727" 2379.74724747982 0.463667468006809 0
"6728" 2379.73039616254 0.463668022085191 0
"6729" 2379.71354488999 0.463668559849813 0
"6730" 2379.69669366151 0.46366912365463 0
"6731" 2379.6798424775 0.463669671116741 0
"6732" 2379.66299133758 0.463670233971531 0
"6733" 2379.6461402423 0.463670775356715 0
"6734" 2379.62928919125 0.463671332075389 0
"6735" 2379.61243818487 0.463671872480719 0
"6736" 2379.59558722262 0.463672433651281 0
"6737" 2379.57873630465 0.463672988978711 0
"6738" 2379.5618854311 0.46367353867005 0
"6739" 2379.54503460186 0.463674093136293 0
"6740" 2379.52818381692 0.46367464728989 0
"6741" 2379.51133307617 0.46367520619799 0
"6742" 2379.49448237948 0.463675769900528 0
"6743" 2379.47763172782 0.463676296212578 0
"6744" 2379.46078112039 0.463676853719663 0
"6745" 2379.4439305576 0.463677394954142 0
"6746" 2379.42708003877 0.463677962405414 0
"6747" 2379.41022956475 0.463678497385456 0
"6748" 2379.39337913459 0.463679069090562 0
"6749" 2379.37652874926 0.463679603258889 0
"6750" 2379.35967840767 0.463680179267581 0
"6751" 2378.79649856846 0.463503690442634 0.00099949999999982
"6752" 2378.77966183435 0.46350425882395 0.00099949999999982
"6753" 2378.76282514411 0.463504805489228 0.00099949999999982
"6754" 2379.29229291224 0.463682364324202 0
"6755" 2379.27544279287 0.463682922387039 0
"6756" 2379.25859271772 0.463683479979535 0
"6757" 2379.24174268681 0.463684036983482 0
"6758" 2379.22489270028 0.463684588370912 0
"6759" 2379.20804275829 0.463685133906073 0
"6760" 2379.19119286056 0.463685689855107 0
"6761" 2379.17434300753 0.463686229314184 0
"6762" 2379.15749319906 0.463686773577353 0
"6763" 2379.14064343463 0.463687338553891 0
"6764" 2379.1237937141 0.463687908382819 0
"6765" 2379.10694403831 0.463688446169181 0
"6766" 2379.9673905663 0.463480255037243 0.00099949999999982
"6767" 2379.07324939955 0.463689541878483 0
"6768" 2379.05639985665 0.463690110063852 0
"6769" 2379.03955035839 0.463690651321832 0
"6770" 2379.02270090398 0.463691223761128 0
"6771" 2379.0058514941 0.463691769381599 0
"6772" 2378.9890021289 0.463692309209318 0
"6773" 2378.97215280827 0.463692853880295 0
"6774" 2378.95530353206 0.463693403522516 0
"6775" 2378.9384542999 0.463693968356141 0
"6776" 2378.92160511218 0.463694517235804 0
"6777" 2378.90475596866 0.463695075934986 0
"6778" 2378.88790686976 0.463695618383073 0
"6779" 2378.87105781521 0.463696171095505 0
"6780" 2378.85420880503 0.463696723209341 0
"6781" 2378.83735983855 0.463697301456261 0
"6782" 2378.82051091713 0.463697826332893 0
"6783" 2378.80366203957 0.463698398297116 0
"6784" 2378.7868132067 0.463698938131635 0
"6785" 2378.76996441838 0.463699482858406 0
"6786" 2378.7531156741 0.463700048197857 0
"6787" 2378.73626697412 0.463700602649032 0
"6788" 2378.71941831901 0.463701135320201 0
"6789" 2378.7025697081 0.463701694213004 0
"6790" 2378.68572114098 0.463702268425306 0
"6791" 2378.66887261918 0.463702783916668 0
"6792" 2378.65202414162 0.463703341349005 0
"6793" 2378.63517570802 0.463703908867822 0
"6794" 2378.6183273195 0.463704433751614 0
"6795" 2378.60147897456 0.463705016355874 0
"6796" 2378.58463067458 0.463705545582741 0
"6797" 2378.56778241876 0.463706106075895 0
"6798" 2378.55093420696 0.463706671519854 0
"6799" 2378.53408603962 0.463707220477151 0
"6800" 2378.5172379166 0.463707774494306 0
"6801" 2378.50038983846 0.463708306663186 0
"6802" 2378.48354180426 0.463708875548153 0
"6803" 2378.46669381483 0.463709412306817 0
"6804" 2378.44984586977 0.463709964403395 0
"6805" 2378.43299796882 0.463710526624764 0
"6806" 2378.12278146984 0.463532590963445 0.00099949999999982
"6807" 2377.79573907057 0.463354865660191 0.00199799999999994
"6808" 2378.38246989382 0.463712175501754 0
"6809" 2377.72227865887 0.46353367008955 0.00099949999999982
"6810" 2377.04526164327 0.463355332987103 0.00199799999999994
"6811" 2378.3319421755 0.463713831121188 0
"6812" 2378.31509458508 0.463714390318331 0
"6813" 2378.29824703872 0.463714954257896 0
"6814" 2378.2813995374 0.463715480859581 0
"6815" 2378.2645520799 0.463716054591831 0
"6816" 2378.24770466649 0.463716617190276 0
"6817" 2378.23085729843 0.463717131837276 0
"6818" 2378.21400997408 0.463717709500639 0
"6819" 2378.19716269469 0.4637182390737 0
"6820" 2378.18031545972 0.463718789286596 0
"6821" 2378.16346826849 0.463719365726925 0
"6822" 2378.14662112212 0.463719899221727 0
"6823" 2378.1297740198 0.46372046413728 0
"6824" 2378.11292696166 0.463721023349835 0
"6825" 2378.09607994828 0.46372156076566 0
"6826" 2378.07923297912 0.463722118968997 0
"6827" 2378.06238605473 0.463722655711911 0
"6828" 2378.04553917458 0.463723212915322 0
"6829" 2378.02869233827 0.463723785751917 0
"6830" 2378.01184554664 0.463724326346695 0
"6831" 2377.99499879955 0.463724871744032 0
"6832" 2377.97815209662 0.463725432635401 0
"6833" 2377.96130543771 0.463725998388114 0
"6834" 2377.94445882352 0.463726537152452 0
"6835" 2377.92761225405 0.463727075535487 0
"6836" 2377.91076572879 0.463727634714325 0
"6837" 2377.89391924814 0.463728177389706 0
"6838" 2377.8770728113 0.463728751503271 0
"6839" 2377.86022641924 0.463729288105173 0
"6840" 2377.84338007128 0.463729850625898 0
"6841" 2377.82653376772 0.463730402290586 0
"6842" 2377.80968750896 0.463730937600627 0
"6843" 2377.79284129408 0.463731509353354 0
"6844" 2377.77599512403 0.463732043792866 0
"6845" 2377.75914899842 0.463732593656692 0
"6846" 2377.74230291712 0.463733148222947 0
"6847" 2377.72545688041 0.463733691865202 0
"6848" 2377.70861088818 0.463734240348401 0
"6849" 2377.69176493988 0.4637348095768 0
"6850" 2377.67491903622 0.46373535180828 0
"6851" 2377.6580731772 0.463735893836913 0
"6852" 2377.64122736228 0.463736456313879 0
"6853" 2377.6243815919 0.46373700261475 0
"6854" 2377.60753586551 0.463737569561294 0
"6855" 2377.59069018314 0.46373813597847 0
"6856" 2377.573844546 0.463738654520981 0
"6857" 2377.55699895317 0.46373920971207 0
"6858" 2377.54015340452 0.463739769575716 0
"6859" 2377.52330790047 0.46374031312526 0
"6860" 2377.50646244075 0.463740866906081 0
"6861" 2377.48961702539 0.463741420157138 0
"6862" 2377.4727716537 0.463741999443585 0
"6863" 2377.45592632707 0.463742525427372 0
"6864" 2378.01019836391 0.463542157967804 0.00099949999999982
"6865" 2379.10192712536 0.463141354231692 0.00299549999999993
"6866" 2379.08512128425 0.463141915458063 0.00299549999999993
"6867" 2377.38857853066 0.463744737013458 0
"6868" 2377.37173342606 0.463745276639401 0
"6869" 2377.35488836549 0.463745842200407 0
"6870" 2377.33804334951 0.46374638623674 0
"6871" 2377.32119837773 0.463746945656035 0
"6872" 2377.30435345097 0.463747472859513 0
"6873" 2377.28750856746 0.463748068581767 0
"6874" 2377.270663729 0.463748594973841 0
"6875" 2377.25381893506 0.463749141911398 0
"6876" 2377.23697418537 0.463749699256701 0
"6877" 2378.22835569827 0.463538392977334 0.00099949999999982
"6878" 2377.20328934194 0.463750792027408 0
"6879" 2377.18644472558 0.463751347873969 0
"6880" 2377.16960015365 0.463751898058164 0
"6881" 2377.15275562616 0.463752447791752 0
"6882" 2377.13591114272 0.463753012848983 0
"6883" 2377.11906670402 0.463753551190283 0
"6884" 2377.10222230926 0.463754120696188 0
"6885" 2377.08537795912 0.463754663358339 0
"6886" 2377.06853365335 0.463755216072729 0
"6887" 2377.05168939236 0.463755752613031 0
"6888" 2377.03484517549 0.463756315116328 0
"6889" 2377.01800100289 0.463756871789716 0
"6890" 2377.00115687538 0.463757396369292 0
"6891" 2376.98431279161 0.463757973521384 0
"6892" 2376.96746875228 0.463758523533876 0
"6893" 2376.95062475699 0.463759089046479 0
"6894" 2376.93378080616 0.463759638365649 0
"6895" 2376.91693689966 0.463760192456313 0
"6896" 2376.90009303805 0.463760724915459 0
"6897" 2376.88324922093 0.463761272834674 0
"6898" 2376.86640544778 0.463761841415692 0
"6899" 2376.84956171914 0.463762388543145 0
"6900" 2376.83271803558 0.463762913832188 0
"6901" 2376.81587439614 0.463763475950088 0
"6902" 2376.79903080099 0.463764032238412 0
"6903" 2376.7821872504 0.463764577377824 0
"6904" 2376.7653437441 0.463765132834465 0
"6905" 2376.74850028213 0.463765687762595 0
"6906" 2376.73165686502 0.463766221119254 0
"6907" 2376.71481349212 0.463766780377044 0
"6908" 2376.69797016342 0.463767339333336 0
"6909" 2376.68112687922 0.463767887288669 0
"6910" 2376.66428363926 0.463768445205265 0
"6911" 2376.64744044368 0.463768997490692 0
"6912" 2376.6305972925 0.463769549405196 0
"6913" 2376.61375418544 0.463770111469042 0
"6914" 2376.59691112295 0.46377065695577 0
"6915" 2376.58006810502 0.463771202160287 0
"6916" 2376.56322513153 0.463771752323547 0
"6917" 2376.54638220262 0.463772296617809 0
"6918" 2376.52953931819 0.463772845791406 0
"6919" 2376.51269647781 0.463773410414076 0
"6920" 2376.49585368166 0.463773969325752 0
"6921" 2376.47901093 0.463774517168748 0
"6922" 2376.46216822326 0.463775048682149 0
"6923" 2376.44532556049 0.46377561680344 0
"6924" 2375.56760289772 0.463580565844578 0.00099949999999982
"6925" 2376.41164517134 0.463776725207034 0
"6926" 2376.39480264165 0.46377727612761 0
"6927" 2376.37796015639 0.463777826499493 0
"6928" 2376.36111771572 0.463778371369318 0
"6929" 2376.34427531963 0.463778915640108 0
"6930" 2376.32743296829 0.463779454141953 0
"6931" 2376.31059066088 0.463780023999817 0
"6932" 2376.29374839809 0.463780567019644 0
"6933" 2376.27690617926 0.463781136065396 0
"6934" 2375.55976772617 0.463600189000261 0.00099949999999982
"6935" 2375.54293902727 0.46360074000027 0.00099949999999982
"6936" 2376.22638990655 0.463782785437116 0
"6937" 2376.20954786585 0.463783320916274 0
"6938" 2377.15094309192 0.463573173233806 0.00099949999999982
"6939" 2377.1341140546 0.463573745394434 0.00099949999999982
"6940" 2376.15903109553 0.463784979126403 0
"6941" 2376.14218923266 0.463785518025736 0
"6942" 2376.12534741412 0.463786072412013 0
"6943" 2376.10850563952 0.463786642284373 0
"6944" 2376.0916639101 0.463787164114052 0
"6945" 2376.07482222422 0.463787748943933 0
"6946" 2376.05798058326 0.463788280382249 0
"6947" 2376.04113898657 0.463788837836319 0
"6948" 2376.02429743454 0.463789379031506 0
"6949" 2376.0074559268 0.463789935654646 0
"6950" 2375.99061446347 0.463790486508604 0
"6951" 2375.97377304405 0.463791058048281 0
"6952" 2375.9569316692 0.463791602692666 0
"6953" 2375.94009033882 0.463792152275261 0
"6954" 2375.92324905331 0.463792685520763 0
"6955" 2375.90640781202 0.463793244662318 0
"6956" 2375.88956661495 0.463793803501839 0
"6957" 2375.87272546184 0.46379437236985 0
"6958" 2375.85588435379 0.463794898714424 0
"6959" 2375.83904329028 0.463795445428071 0
"6960" 2375.8222022713 0.463795991889065 0
"6961" 2374.90629117016 0.463595080406274 0.00099949999999982
"6962" 2374.88946330998 0.463595646920169 0.00099949999999982
"6963" 2375.77168887438 0.463797671388129 0
"6964" 2375.75484803269 0.46379821068113 0
"6965" 2375.73800723559 0.463798754931236 0
"6966" 2375.72116648269 0.463799314606869 0
"6967" 2375.70432577401 0.463799873743622 0
"6968" 2375.68748511024 0.463800405967493 0
"6969" 2375.67064449056 0.463800969611554 0
"6970" 2375.65380391541 0.463801516870298 0
"6971" 2375.63696338437 0.463802079702423 0
"6972" 2375.62012289843 0.463802604867243 0
"6973" 2375.6032824565 0.463803172008524 0
"6974" 2375.5864420594 0.463803706909986 0
"6975" 2375.56960170607 0.46380428371791 0
"6976" 2375.55276139732 0.463804828454099 0
"6977" 2375.53592113291 0.463805383168233 0
"6978" 2375.51908091297 0.463805932094843 0
"6979" 2375.5022407382 0.463806454327783 0
"6980" 2375.48540060739 0.46380702362589 0
"6981" 2375.46856052095 0.463807576588935 0
"6982" 2375.45172047876 0.463808134400556 0
"6983" 2375.43488048152 0.463808665360202 0
"6984" 2375.41804052854 0.463809222291261 0
"6985" 2375.40120061945 0.463809794696158 0
"6986" 2375.38436075506 0.463810334862325 0
"6987" 2375.36752093526 0.463810879798066 0
"6988" 2375.35068116018 0.463811419192745 0
"6989" 2375.33384142915 0.463811984548297 0
"6990" 2375.31700174248 0.463812538847775 0
"6991" 2375.30016210042 0.463813082210068 0
"6992" 2375.28332250315 0.463813619597155 0
"6993" 2375.26648295011 0.463814177864212 0
"6994" 2375.24964344147 0.463814730373644 0
"6995" 2375.23280397695 0.463815293117178 0
"6996" 2375.21596455698 0.463815839458255 0
"6997" 2375.19912518157 0.463816385229958 0
"6998" 2375.18228585033 0.463816946584182 0
"6999" 2375.1654465638 0.463817486346406 0
"7000" 2375.14860732132 0.46381805197903 0
"7001" 2375.13176812359 0.463818590949359 0
"7002" 2375.11492897034 0.463819139828852 0
"7003" 2375.10287150585 0.46363434913444 0.00099949999999982
"7004" 2375.08125579105 0.463820246286195 0
"7005" 2375.06441677104 0.463820793973437 0
"7006" 2375.04757779556 0.463821341160814 0
"7007" 2375.03073886462 0.463821887878455 0
"7008" 2375.0138999781 0.463822439463543 0
"7009" 2374.99706113573 0.463823001183682 0
"7010" 2374.98022233766 0.463823557304625 0
"7011" 2374.96338358404 0.463824107509746 0
"7012" 2374.94654487515 0.463824646798472 0
"7013" 2374.92970621019 0.463825217273449 0
"7014" 2374.91286759013 0.463825750275769 0
"7015" 2374.82641115633 0.463642904661754 0.00099949999999982
"7016" 2374.80958602316 0.463643441027458 0.00099949999999982
"7017" 2374.79276093473 0.463643987509049 0.00099949999999982
"7018" 2374.84552863998 0.463827933901905 0
"7019" 2374.8286902417 0.463828517657261 0
"7020" 2374.81185188812 0.463829058603908 0
"7021" 2374.79501357856 0.463829625537159 0
"7022" 2374.77817531371 0.46383016572207 0
"7023" 2374.76133709358 0.463830705407831 0
"7024" 2374.74449891833 0.46383123923796 0
"7025" 2374.72766078714 0.463831804459979 0
"7026" 2374.71082270044 0.463832353458856 0
"7027" 2374.69398465769 0.463832923077868 0
"7028" 2374.67714665972 0.463833460503678 0
"7029" 2374.66030870601 0.463834018776507 0
"7030" 2374.64347079668 0.463834571164116 0
"7031" 2374.62663293205 0.463835112438225 0
"7032" 2374.60979511169 0.463835669400737 0
"7033" 2374.59295733604 0.46383620990336 0
"7034" 2374.57611960469 0.463836765896849 0
"7035" 2374.55928191794 0.463837310806514 0
"7036" 2374.54244427524 0.463837876374274 0
"7037" 2374.52560667743 0.463838409869484 0
"7038" 2374.50876912398 0.463838963983381 0
"7039" 2374.49193161502 0.463839512479234 0
"7040" 2374.47509415044 0.463840065762488 0
"7041" 2374.45825673025 0.463840618615337 0
"7042" 2374.44141935418 0.463841181601689 0
"7043" 2374.42458202294 0.463841717575422 0
"7044" 2374.40774473584 0.463842279691124 0
"7045" 2374.39090749332 0.463842825526682 0
"7046" 2374.37407029538 0.463843370842785 0
"7047" 2374.35723314135 0.463843942191557 0
"7048" 2374.34039603246 0.463844465579908 0
"7049" 2374.32355896793 0.4638450200697 0
"7050" 2374.30672194774 0.463845574208997 0
"7051" 2374.28988497234 0.463846112058258 0
"7052" 2374.27304804063 0.463846691759903 0
"7053" 2374.25621115386 0.463847223363162 0
"7054" 2374.23937431203 0.463847754615039 0
"7055" 2374.22253751408 0.463848327759366 0
"7056" 2374.20570076068 0.463848873832895 0
"7057" 2374.18886405186 0.463849419634171 0
"7058" 2374.17202738721 0.463849980864916 0
"7059" 2374.15519076743 0.463850515134816 0
"7060" 2374.13835419158 0.463851085988571 0
"7061" 2374.12151766061 0.463851619447714 0
"7062" 2374.10468117401 0.463852173631531 0
"7063" 2374.0878447315 0.463852737710531 0
"7064" 2374.07100833365 0.463853280382737 0
"7065" 2374.05417198006 0.463853838463083 0
"7066" 2374.03733567059 0.463854401370091 0
"7067" 2375.27381700276 0.463637603368632 0.00099949999999982
"7068" 2374.00366760925 0.463855474264249 0
"7069" 2373.98683143398 0.463856020002832 0
"7070" 2373.96999530288 0.463856580971477 0
"7071" 2373.95315921611 0.463857136500489 0
"7072" 2373.93632317368 0.463857691481059 0
"7073" 2373.91948717546 0.463858251238376 0
"7074" 2373.90265122269 0.463858763089666 0
"7075" 2373.88581531416 0.463859322075077 0
"7076" 2373.86897944946 0.463859896370451 0
"7077" 2373.8521436293 0.463860443815232 0
"7078" 2373.83530785355 0.463860996076102 0
"7079" 2373.81847212316 0.46386151090511 0
"7080" 2373.80163643653 0.463862088863612 0
"7081" 2373.78480079406 0.463862650435593 0
"7082" 2373.76796519646 0.463863185098418 0
"7083" 2373.75112964359 0.46386372466623 0
"7084" 2373.73429413506 0.463864279583048 0
"7085" 2373.71745867088 0.463864834138393 0
"7086" 2373.70062325121 0.463865382760251 0
"7087" 2373.68378787605 0.463865931041586 0
"7088" 2373.66695254486 0.463866500193117 0
"7089" 2373.65011725834 0.46386704235784 0
"7090" 2373.63328201637 0.463867589348297 0
"7091" 2373.61644681895 0.46386813591835 0
"7092" 2373.59961166583 0.463868692679294 0
"7093" 2373.58277655729 0.463869238349457 0
"7094" 2373.56594149321 0.46386978863862 0
"7095" 2373.54910647333 0.463870349404381 0
"7096" 2373.53227149805 0.463870893685382 0
"7097" 2373.51543656727 0.463871442881655 0
"7098" 2373.4986016814 0.463871975820323 0
"7099" 2373.48176683977 0.463872534707547 0
"7100" 2373.46493204266 0.463873082583622 0
"7101" 2373.44809728941 0.463873656377706 0
"7102" 2373.43126258057 0.463874208767367 0
"7103" 2373.41442791683 0.463874734014152 0
"7104" 2373.39759329754 0.463875285327051 0
"7105" 2373.38075872268 0.463875836298209 0
"7106" 2373.36392419242 0.463876381514733 0
"7107" 2373.34708970623 0.463876947471802 0
"7108" 2373.33025526506 0.463877475824081 0
"7109" 2373.31342086797 0.463878040970348 0
"7110" 2373.29658651511 0.463878600242653 0
"7111" 2373.27975220704 0.463879137983708 0
"7112" 2373.2629179435 0.463879685638197 0
"7113" 2373.24608372368 0.46388026474128 0
"7114" 2373.2292495491 0.463880785257867 0
"7115" 2373.21241541853 0.463881353009278 0
"7116" 2373.19558133294 0.463881883246372 0
"7117" 2373.17874729166 0.463882439369711 0
"7118" 2373.16191329498 0.463882984601465 0
"7119" 2373.14507934237 0.463883550493941 0
"7120" 2373.12824543464 0.463884084236189 0
"7121" 2373.11141157087 0.46388465448448 0
"7122" 2373.09457775201 0.463885187336882 0
"7123" 2373.07774397781 0.463885730053109 0
"7124" 2373.06091024746 0.463886304434005 0
"7125" 2373.04407656219 0.46388683067207 0
"7126" 2373.02724292039 0.463887419829552 0
"7127" 2373.0104093237 0.463887945139022 0
"7128" 2372.99357577158 0.463888491265993 0
"7129" 2372.9767422635 0.463889057963613 0
"7130" 2372.95990879989 0.463889608475799 0
"7131" 2372.94307538102 0.463890147889953 0
"7132" 2372.9262420065 0.463890702668833 0
"7133" 2372.90940867662 0.463891246457918 0
"7134" 2372.89257539098 0.46389180569083 0
"7135" 2372.87574215026 0.463892337902143 0
"7136" 2372.85890895367 0.463892901688005 0
"7137" 2372.84207580162 0.46389344900196 0
"7138" 2372.82524269372 0.46389401178951 0
"7139" 2372.80840963066 0.463894547673945 0
"7140" 2372.79157661177 0.46389510950205 0
"7141" 2372.7747436372 0.463895665625457 0
"7142" 2372.75791070763 0.463896194896564 0
"7143" 2372.74107782268 0.463896739531759 0
"7144" 2372.72424498236 0.463897283816118 0
"7145" 2372.70741218626 0.463897843474059 0
"7146" 2372.69057943453 0.463898397397371 0
"7147" 2372.67374672693 0.463898961459719 0
"7148" 2372.65691406412 0.463899498600965 0
"7149" 2372.6400814456 0.463900056439549 0
"7150" 2372.62324887218 0.463900582191991 0
"7151" 2372.60641634278 0.46390114963059 0
"7152" 2372.58958385755 0.463901711591511 0
"7153" 2372.57275141706 0.463902251837783 0
"7154" 2372.55591902103 0.463902802162741 0
"7155" 2372.53908666961 0.463903346892295 0
"7156" 2372.52225436255 0.463903901661061 0
"7157" 2372.50542210054 0.46390442957997 0
"7158" 2372.48858988222 0.463905009909201 0
"7159" 2372.47175770912 0.463905531525607 0
"7160" 2372.45492558041 0.463906084584195 0
"7161" 2372.43809349598 0.46390664248706 0
"7162" 2372.42126145597 0.463907194646473 0
"7163" 2372.40442945999 0.463907762157849 0
"7164" 2372.38759750914 0.463908286869599 0
"7165" 2372.37076560261 0.463908842973007 0
"7166" 2372.35393374069 0.463909387980068 0
"7167" 2372.33710192244 0.46390996962307 0
"7168" 2372.32027014881 0.463910513829266 0
"7169" 2372.30343841996 0.463911052291769 0
"7170" 2372.28660673549 0.463911606215285 0
"7171" 2372.26977509582 0.463912143709487 0
"7172" 2372.25294350056 0.463912696713753 0
"7173" 2372.23611194985 0.463913243935569 0
"7174" 2372.21928044356 0.463913796119462 0
"7175" 2372.20244898157 0.463914352988784 0
"7176" 2372.18561756444 0.463914888382991 0
"7177" 2372.16878619191 0.463915433854898 0
"7178" 2372.15195486386 0.463915984180619 0
"7179" 2372.13512357987 0.463916549946914 0
"7180" 2372.11829234093 0.463917078179695 0
"7181" 2372.10146114637 0.46391763245958 0
"7182" 2372.08462999604 0.463918191612155 0
"7183" 2372.0677988897 0.463918760970584 0
"7184" 2372.05096782804 0.463919303354124 0
"7185" 2372.0341368108 0.463919855794635 0
"7186" 2372.01730583813 0.463920402561818 0
"7187" 2372.00047491017 0.463920943586343 0
"7188" 2371.98364402639 0.463921505284207 0
"7189" 2371.96681318748 0.463922040195017 0
"7190" 2371.94998239304 0.463922590446886 0
"7191" 2371.93315164296 0.463923145620458 0
"7192" 2371.91632093806 0.463923668645793 0
"7193" 2371.89949027684 0.463924249326621 0
"7194" 2371.88265966029 0.463924792555401 0
"7195" 2371.86582908786 0.463925356496761 0
"7196" 2371.84899856025 0.463925893503796 0
"7197" 2371.83216807733 0.46392643545225 0
"7198" 2371.81533763857 0.463926998143699 0
"7199" 2371.79850724466 0.4639275337421 0
"7200" 2371.78167689535 0.463928079694248 0
"7201" 2371.76484659063 0.463928625157355 0
"7202" 2371.74801632998 0.463929191282602 0
"7203" 2371.73118611355 0.463929751635845 0
"7204" 2371.71435594203 0.463930285243205 0
"7205" 2371.69752581461 0.463930850078479 0
"7206" 2371.68069573186 0.463931393194434 0
"7207" 2371.66386569418 0.463931920149969 0
"7208" 2371.6470357001 0.463932504806771 0
"7209" 2371.63020575057 0.463933052034284 0
"7210" 2371.61337584589 0.463933588028906 0
"7211" 2371.59654598579 0.463934134366925 0
"7212" 2371.57971617069 0.463934664318103 0
"7213" 2371.56288639966 0.463935230927241 0
"7214" 2371.54605667296 0.463935786471788 0
"7215" 2371.52922699089 0.463936331040437 0
"7216" 2371.51239735374 0.463936864446557 0
"7217" 2371.49556775987 0.463937461021269 0
"7218" 2371.47873821189 0.463937956598813 0
"7219" 2371.46190870805 0.463938520460024 0
"7220" 2371.44507924807 0.463939094594427 0
"7221" 2371.42824983292 0.463939631094041 0
"7222" 2371.41142046262 0.463940167213525 0
"7223" 2371.39459113663 0.463940724081771 0
"7224" 2371.37776185564 0.463941253891385 0
"7225" 2371.36093261818 0.463941841614663 0
"7226" 2371.34410342547 0.463942381286418 0
"7227" 2371.32727427725 0.463942931152687 0
"7228" 2371.31044517367 0.463943475099738 0
"7229" 2371.29361611516 0.463944002917462 0
"7230" 2371.27678710008 0.463944593634662 0
"7231" 2371.25995812996 0.463945125747157 0
"7232" 2371.24312920452 0.463945667984023 0
"7233" 2371.2263003231 0.463946236311385 0
"7234" 2371.2094714868 0.463946761772856 0
"7235" 2371.19264269509 0.463947307982688 0
"7236" 2371.1758139473 0.463947880302276 0
"7237" 2371.15898524357 0.463948446830412 0
"7238" 2371.14215658514 0.463948965300676 0
"7239" 2371.1253279708 0.463949530860563 0
"7240" 2371.10849940097 0.463950080252341 0
"7241" 2371.09167087606 0.463950613220652 0
"7242" 2371.07484239528 0.463951177559687 0
"7243" 2371.05801395918 0.463951720172617 0
"7244" 2371.04118556749 0.46395227293932 0
"7245" 2371.02435722065 0.463952809450539 0
"7246" 2371.00752891811 0.463953366728597 0
"7247" 2370.99070065975 0.463953928858195 0
"7248" 2370.9738724464 0.463954458679305 0
"7249" 2370.95704427684 0.463955035765904 0
"7250" 2370.94021615259 0.463955554183033 0
"7251" 2370.9233880727 0.46395610922303 0
"7252" 2370.90656003719 0.463956663753701 0
"7253" 2370.88973204593 0.463957223195386 0
"7254" 2370.87290409933 0.463957766283271 0
"7255" 2370.85607619715 0.463958319553894 0
"7256" 2370.8392483398 0.463958856411353 0
"7257" 2370.8224205266 0.46395941939526 0
"7258" 2370.80559275798 0.463959966015785 0
"7259" 2370.78876503382 0.463960517527622 0
"7260" 2370.77193735426 0.463961063298017 0
"7261" 2370.75510971946 0.463961603209114 0
"7262" 2370.73828212901 0.463962158693269 0
"7263" 2370.72145458305 0.463962708406528 0
"7264" 2370.70462708175 0.46396325233914 0
"7265" 2370.68779962456 0.463963817047139 0
"7266" 2370.67097221219 0.463964354779589 0
"7267" 2370.65414484409 0.46396491328731 0
"7268" 2370.63731752027 0.463965471443572 0
"7269" 2370.6204902413 0.463966007876975 0
"7270" 2370.60366300704 0.46396654918132 0
"7271" 2370.58683581697 0.463967111191689 0
"7272" 2370.5700086711 0.463967672781755 0
"7273" 2370.55318157012 0.463968207406424 0
"7274" 2370.53635451404 0.463968741671305 0
"7275" 2370.51952750246 0.46396929130078 0
"7276" 2370.50270053526 0.463969845870302 0
"7277" 2370.48587361205 0.463970415952069 0
"7278" 2370.46904673418 0.463970932466629 0
"7279" 2370.45221990101 0.463971475135351 0
"7280" 2370.4353931124 0.463972022507021 0
"7281" 2370.4185663674 0.463972606623961 0
"7282" 2370.40173966672 0.463973163796565 0
"7283" 2370.38491301131 0.463973683453316 0
"7284" 2370.36808640011 0.463974244968549 0
"7285" 2370.35125983298 0.463974811443424 0
"7286" 2370.33443331116 0.463975329791672 0
"7287" 2370.31760683344 0.463975895288661 0
"7288" 2370.30078040092 0.463976418058676 0
"7289" 2370.28395401224 0.46397699328708 0
"7290" 2371.16931203524 0.463768136614815 0.00099949999999982
"7291" 2371.15249866271 0.463768695403776 0.00099949999999982
"7292" 2370.23348424049 0.463978622421547 0
"7293" 2370.21665802984 0.463979190600595 0
"7294" 2370.19983186392 0.463979731866459 0
"7295" 2370.18300574219 0.463980293834898 0
"7296" 2370.16617966547 0.463980823620431 0
"7297" 2370.14935363311 0.463981379567637 0
"7298" 2370.13252764551 0.46398191899606 0
"7299" 2370.11570170215 0.46398247912729 0
"7300" 2370.09887580345 0.463983023085032 0
"7301" 2370.08204994955 0.463983561184545 0
"7302" 2370.06522413965 0.463984130716122 0
"7303" 2370.00069152758 0.463800666228159 0.00099949999999982
"7304" 2370.03157766925 0.463985214630495 0
"7305" 2370.01475199305 0.463985772143229 0
"7306" 2369.99792636172 0.463986308054686 0
"7307" 2369.98110077471 0.463986864708152 0
"7308" 2369.96427523177 0.463987431482748 0
"7309" 2369.94744973359 0.463987971494029 0
"7310" 2369.93062427992 0.463988521448456 0
"7311" 2369.91379887034 0.463989087091459 0
"7312" 2369.89697350555 0.463989625536704 0
"7313" 2369.88014818544 0.463990169069913 0
"7314" 2369.86332291014 0.463990706686265 0
"7315" 2369.84649767941 0.463991254502291 0
"7316" 2369.82967249256 0.463991828398275 0
"7317" 2369.81284735097 0.463992348904165 0
"7318" 2369.79602225356 0.463992911232275 0
"7319" 2369.77919720076 0.463993457289375 0
"7320" 2370.82880760216 0.463780747685032 0.00099949999999982
"7321" 2369.74555172313 0.463994554243997 0
"7322" 2369.72872680403 0.463995099022542 0
"7323" 2369.71190192958 0.463995643242309 0
"7324" 2369.69507709912 0.463996213571802 0
"7325" 2369.67825231332 0.463996757109803 0
"7326" 2369.66142757166 0.463997321210422 0
"7327" 2369.64460287511 0.463997847861549 0
"7328" 2369.62777822285 0.46399840577291 0
"7329" 2369.61095361573 0.463998931476156 0
"7330" 2369.59412905211 0.463999520336457 0
"7331" 2369.57730453337 0.46400005575955 0
"7332" 2369.56048005965 0.464000585375063 0
"7333" 2369.54365563002 0.464001151835482 0
"7334" 2369.5268312453 0.464001685831708 0
"7335" 2369.5100069051 0.464002235415535 0
"7336" 2369.49318260983 0.464002768681229 0
"7337" 2369.47635835869 0.46400333333355 0
"7338" 2369.45953415156 0.46400390265838 0
"7339" 2368.83730438448 0.463826151393699 0.00099949999999982
"7340" 2369.42589098386 0.464004986094372 0
"7341" 2369.409066911 0.464005522432138 0
"7342" 2368.49936237755 0.463805025060671 0.00099949999999982
"7343" 2368.48255145783 0.46380555512769 0.00099949999999982
"7344" 2367.55605286673 0.463605206541405 0.00199799999999994
"7345" 2368.44893445627 0.46380665126827 0.00099949999999982
"7346" 2369.32497072224 0.464008293949776 0
"7347" 2369.30814691634 0.464008822350892 0
"7348" 2369.29132315497 0.464009371361887 0
"7349" 2369.27449943787 0.464009930580641 0
"7350" 2369.25767576545 0.464010473531311 0
"7351" 2369.24085213747 0.464011026571807 0
"7352" 2369.22402855406 0.464011573804427 0
"7353" 2369.20720501511 0.464012125936071 0
"7354" 2369.19038152062 0.464012677638427 0
"7355" 2369.17355807114 0.464013207763449 0
"7356" 2369.15673466602 0.464013764014219 0
"7357" 2369.13991130525 0.464014319725787 0
"7358" 2369.12308798927 0.4640148590913 0
"7359" 2369.1062647178 0.464015408546316 0
"7360" 2369.08944149047 0.464015973438971 0
"7361" 2369.07261830822 0.464016500897719 0
"7362" 2369.05579517038 0.464017054411574 0
"7363" 2369.03897207658 0.464017623284201 0
"7364" 2369.02214902789 0.464018149385582 0
"7365" 2369.00532602325 0.464018717486854 0
"7366" 2368.98850306334 0.464019258605714 0
"7367" 2368.97168014833 0.464019793966376 0
"7368" 2368.95485727779 0.464020344813419 0
"7369" 2368.93803445135 0.464020911067969 0
"7370" 2368.9212116697 0.464021450389165 0
"7371" 2368.9043889327 0.464021994559942 0
"7372" 2368.88756623997 0.464022554186635 0
"7373" 2368.87074359137 0.464023118741805 0
"7374" 2368.85392098774 0.464023650967023 0
"7375" 2368.83709842922 0.464024177562688 0
"7376" 2368.82027591487 0.464024740700123 0
"7377" 2368.80345344498 0.464025292732631 0
"7378" 2368.70655171826 0.46384264844961 0.00099949999999982
"7379" 2368.76981366818 0.464026378947299 0
"7380" 2367.65592876134 0.46376291180372 0.00099949999999982
"7381" 2367.63911840558 0.463763481850093 0.00099949999999982
"7382" 2367.62230809376 0.463764024884535 0.00099949999999982
"7383" 2368.70253530316 0.464028596771837 0
"7384" 2368.68571314539 0.464029119373515 0
"7385" 2368.6688910315 0.464029694420187 0
"7386" 2368.65206896202 0.464030247854134 0
"7387" 2368.63524693794 0.464030763750082 0
"7388" 2368.61842495816 0.464031321633002 0
"7389" 2368.60160302244 0.464031889623457 0
"7390" 2368.58478113186 0.464032414837312 0
"7391" 2368.56795928536 0.464032981800469 0
"7392" 2368.55113748403 0.464033506224413 0
"7393" 2368.53431572639 0.464034088242733 0
"7394" 2368.51749401354 0.464034627534172 0
"7395" 2368.50067234563 0.464035161068752 0
"7396" 2368.48385072171 0.464035731378661 0
"7397" 2368.46702914275 0.464036263974621 0
"7398" 2368.45020760835 0.464036812095367 0
"7399" 2368.43338611852 0.464037359667279 0
"7400" 2368.41656467314 0.464037912275866 0
"7401" 2368.39974327237 0.464038459037977 0
"7402" 2368.38292191619 0.464039005390604 0
"7403" 2368.36610060505 0.464039535478612 0
"7404" 2368.3492793384 0.464040086181043 0
"7405" 2368.33245811572 0.464040657616017 0
"7406" 2368.31563693796 0.464041191506179 0
"7407" 2368.29881580432 0.464041756882777 0
"7408" 2368.28199471537 0.464042300529269 0
"7409" 2368.26517367096 0.464042849152141 0
"7410" 2368.24835267125 0.464043391930008 0
"7411" 2368.23153171626 0.464043934278218 0
"7412" 2368.21471080558 0.464044492050071 0
"7413" 2368.19788993977 0.464045028212072 0
"7414" 2368.18106911844 0.464045579758352 0
"7415" 2368.16424834174 0.464046125586842 0
"7416" 2368.14742760953 0.464046676451657 0
"7417" 2368.13060692182 0.464047226718527 0
"7418" 2368.11378627905 0.464047760683737 0
"7419" 2368.0969656804 0.464048325875881 0
"7420" 2368.08014512602 0.464048885459427 0
"7421" 2367.62460505346 0.463872471306226 0.00099949999999982
"7422" 2368.04650928819 0.464049970321087 0
"7423" 2368.02968886739 0.464050533745427 0
"7424" 2368.01286849145 0.464051070380563 0
"7425" 2367.99604815998 0.464051622420045 0
"7426" 2367.97922787326 0.464052163336354 0
"7427" 2367.96240763061 0.46405273038828 0
"7428" 2367.94558743315 0.464053254701666 0
"7429" 2368.33261463943 0.463857368880865 0.00099949999999982
"7430" 2367.91195196418 0.464054365304462 0
"7431" 2367.89513190014 0.464054909320803 0
"7432" 2367.72918433419 0.463873929749924 0.00099949999999982
"7433" 2367.86149696347 0.464056016456119 0
"7434" 2367.8446770331 0.4640565540247 0
"7435" 2367.82785714704 0.464057112105861 0
"7436" 2367.81103730612 0.464057638082952 0
"7437" 2367.79421750912 0.464058211245842 0
"7438" 2367.77739775674 0.464058757493415 0
"7439" 2367.76057804926 0.464059292816181 0
"7440" 2367.743758386 0.464059854046576 0
"7441" 2367.72693876794 0.464060377866531 0
"7442" 2367.71011919386 0.464060948822129 0
"7443" 2367.693299665 0.464061471615384 0
"7444" 2367.67648018015 0.464062041691794 0
"7445" 2367.65966074026 0.464062574378575 0
"7446" 2367.64284134454 0.4640631382197 0
"7447" 2367.62602199353 0.464063680492919 0
"7448" 2366.83070898253 0.463877044381529 0.00099949999999982
"7449" 2366.0185984256 0.46369053950842 0.00199799999999994
"7450" 2366.00180587345 0.463691099909007 0.00199799999999994
"7451" 2367.55876979594 0.464065879459976 0
"7452" 2367.5419506676 0.464066424872777 0
"7453" 2367.52513158392 0.464066969757145 0
"7454" 2367.50831254476 0.464067519558508 0
"7455" 2367.49149355041 0.464068058366471 0
"7456" 2367.4746746002 0.464068623080126 0
"7457" 2367.45785569483 0.464069160950234 0
"7458" 2367.4410368339 0.464069714181867 0
"7459" 2367.42421801755 0.464070261756339 0
"7460" 2367.4073992458 0.464070808842236 0
"7461" 2367.39058051825 0.464071371427433 0
"7462" 2367.37376183559 0.464071907120607 0
"7463" 2367.35694319797 0.464072436959325 0
"7464" 2367.34012460431 0.46407300876049 0
"7465" 2367.32330605531 0.46407355375767 0
"7466" 2367.30648755097 0.464074098207406 0
"7467" 2367.28966909118 0.464074647445578 0
"7468" 2367.27285067621 0.464075185710043 0
"7469" 2367.25603230568 0.464075739415027 0
"7470" 2367.23921397971 0.46407628747234 0
"7471" 2367.2223956982 0.464076840199508 0
"7472" 2367.20557746102 0.464077397892282 0
"7473" 2367.18875926831 0.464077949839201 0
"7474" 2367.17194112036 0.464078490695428 0
"7475" 2367.1551230169 0.4640790418819 0
"7476" 2367.13830495864 0.464079565960954 0
"7477" 2367.12148694476 0.464080121456417 0
"7478" 2367.10466897569 0.464080660624525 0
"7479" 2367.08785105007 0.464081252314052 0
"7480" 2367.07103316982 0.464081769370012 0
"7481" 2366.77549765323 0.463903473358126 0.00099949999999982
"7482" 2366.46316621326 0.463725356114215 0.00199799999999994
"7483" 2367.02059511714 0.464083399359083 0
"7484" 2367.00377741526 0.464083957065612 0
"7485" 2366.98695975785 0.464084508957557 0
"7486" 2366.97014214562 0.464085033940319 0
"7487" 2366.95332457707 0.464085616807631 0
"7488" 2366.93650705344 0.464086151405643 0
"7489" 2366.91968957406 0.464086712299501 0
"7490" 2366.90287213962 0.464087246077129 0
"7491" 2366.88605474986 0.464087790057264 0
"7492" 2366.86923740412 0.464088359948585 0
"7493" 2366.85242010309 0.464088903118521 0
"7494" 2366.83560284663 0.464089450987342 0
"7495" 2366.81878563477 0.464089998466445 0
"7496" 2366.80196846806 0.464090524323127 0
"7497" 2366.78515134582 0.464091076218894 0
"7498" 2366.76833426794 0.464091633158823 0
"7499" 2366.75151723497 0.464092168220002 0
"7500" 2367.34714147635 0.463890617662007 0.00099949999999982
"7501" 2366.7178879942 0.464093279754062 0
"7502" 2366.70107109451 0.464093829581466 0
"7503" 2366.6842542391 0.464094389284783 0
"7504" 2366.66743742879 0.464094916913547 0
"7505" 2366.65062066264 0.464095481102457 0
"7506" 2366.63380394135 0.464096018502897 0
"7507" 2366.61698726466 0.464096566005663 0
"7508" 2366.60017063257 0.46409711297026 0
"7509" 2366.5833540451 0.46409765956481 0
"7510" 2366.56653750253 0.464098195001213 0
"7511" 2366.54972100406 0.464098762026941 0
"7512" 2366.53290455024 0.464099307284271 0
"7513" 2366.51608814081 0.464099862623328 0
"7514" 2366.49927177592 0.464100412296769 0
"7515" 2366.48245545571 0.464100956305287 0
"7516" 2366.46563918035 0.464101494431177 0
"7517" 2366.44882294915 0.464102058573976 0
"7518" 2366.4320067628 0.464102595949404 0
"7519" 2366.41519062092 0.464103148711538 0
"7520" 2366.39837452323 0.4641037116353 0
"7521" 2366.38155847071 0.464104237043181 0
"7522" 2366.36474246283 0.464104783104123 0
"7523" 2366.34792649985 0.464105318283695 0
"7524" 2366.33111058113 0.464105879341322 0
"7525" 2366.31429470679 0.464106434694264 0
"7526" 2366.29747887741 0.46410696847732 0
"7527" 2366.28066309217 0.464107533570713 0
"7528" 2366.26384735164 0.46410807705561 0
"7529" 2366.24703165595 0.46410861475641 0
"7530" 2366.23021600526 0.46410914667441 0
"7531" 2366.21340039889 0.464109704775241 0
"7532" 2366.19658483646 0.464110278163415 0
"7533" 2366.17976931919 0.464110803497879 0
"7534" 2366.16295384615 0.464111365496872 0
"7535" 2366.14613841762 0.46411191661428 0
"7536" 2366.12932303415 0.464112445936421 0
"7537" 2366.11250769494 0.464113006439896 0
"7538" 2366.09569240028 0.464113556081585 0
"7539" 2366.07887715017 0.464114105422557 0
"7540" 2366.06206194503 0.464114638213838 0
"7541" 2366.04524678421 0.464115197058521 0
"7542" 2366.0284316677 0.46411575555268 0
"7543" 2366.01161659593 0.464116297624893 0
"7544" 2365.9948015689 0.464116839287892 0
"7545" 2365.97798658651 0.464117385806368 0
"7546" 2365.96117164916 0.464117915962175 0
"7547" 2365.94435675631 0.464118466916481 0
"7548" 2365.92754190759 0.464119033333824 0
"7549" 2365.91072710381 0.464119567447468 0
"7550" 2365.89391234457 0.464120117103351 0
"7551" 2365.87709762989 0.464120666221725 0
"7552" 2365.86028295978 0.46412121493022 0
"7553" 2365.0013528183 0.463927740682351 0.00099949999999982
"7554" 2364.98455142204 0.46392828812019 0.00099949999999982
"7555" 2365.8098488683 0.464122852877679 0
"7556" 2365.79303437642 0.464123410447346 0
"7557" 2365.77621992889 0.464123967627267 0
"7558" 2365.75940552614 0.464124508347092 0
"7559" 2365.74259116845 0.46412503800948 0
"7560" 2365.72577685528 0.464125588459335 0
"7561" 2365.70896258665 0.464126138578432 0
"7562" 2365.69214836216 0.464126703962661 0
"7563" 2365.67533418277 0.464127231898216 0
"7564" 2365.65852004823 0.464127769973439 0
"7565" 2365.641705958 0.464128328914073 0
"7566" 2365.62489191182 0.464128897904357 0
"7567" 2365.60807791065 0.46412942935766 0
"7568" 2365.59126395369 0.464129992284136 0
"7569" 2365.57445004177 0.464130522859615 0
"7570" 2365.55763617504 0.464131047632601 0
"7571" 2365.54082235227 0.464131619790165 0
"7572" 2365.52400857404 0.464132170272946 0
"7573" 2365.50719484048 0.46413271489475 0
"7574" 2365.49038115133 0.464133269733489 0
"7575" 2365.47356750729 0.46413379776341 0
"7576" 2365.45675390755 0.46413435696853 0
"7577" 2365.43994035199 0.464134921018376 0
"7578" 2365.42312684117 0.464135463602059 0
"7579" 2365.40631337508 0.464136005687051 0
"7580" 2365.38949995349 0.464136557782583 0
"7581" 2365.3726865772 0.464137077755984 0
"7582" 2365.35587324501 0.464137645041738 0
"7583" 2365.33905995707 0.464138206475784 0
"7584" 2365.3222467142 0.464138735708591 0
"7585" 2365.30543351574 0.464139291040187 0
"7586" 2365.28862036224 0.46413982464951 0
"7587" 2365.27180725304 0.464140384287118 0
"7588" 2365.2549941884 0.464140932997304 0
"7589" 2365.23818116836 0.464141481258406 0
"7590" 2365.22136819319 0.464142018405231 0
"7591" 2365.20455526249 0.464142570953331 0
"7592" 2365.25545298486 0.4639560183966 0.00099949999999982
"7593" 2365.23865345739 0.463956558633471 0.00099949999999982
"7594" 2365.27276849977 0.463770173156449 0.00199799999999994
"7595" 2365.1373238229 0.464144753632864 0
"7596" 2365.12051111488 0.464145319914275 0
"7597" 2365.1036984518 0.464145854085514 0
"7598" 2365.08688583355 0.464146393022796 0
"7599" 2365.07007325987 0.464146942086978 0
"7600" 2365.05326073036 0.464147506611741 0
"7601" 2365.03644824543 0.464148054867193 0
"7602" 2365.01963580566 0.464148581382429 0
"7603" 2365.00282341022 0.464149139276349 0
"7604" 2364.98601105941 0.464149686214207 0
"7605" 2364.96919875337 0.464150227252725 0
"7606" 2364.95238649198 0.464150773213461 0
"7607" 2364.93557427525 0.46415131876504 0
"7608" 2364.91876210237 0.464151895724398 0
"7609" 2364.90194997459 0.464152424350947 0
"7610" 2364.88513789122 0.464152979180372 0
"7611" 2364.86832585283 0.464153512399754 0
"7612" 2364.53989168991 0.463975746846352 0.00099949999999982
"7613" 2364.83470702119 0.464154618760085 0
"7614" 2364.81789511672 0.464155150662075 0
"7615" 2364.80108325632 0.464155719016893 0
"7616" 2364.78427144083 0.464156255234843 0
"7617" 2364.76745966997 0.464156801678231 0
"7618" 2364.75064794376 0.464157347721686 0
"7619" 2364.73383626235 0.464157887826928 0
"7620" 2364.71702462561 0.464158432952816 0
"7621" 2364.7002130337 0.464158972288362 0
"7622" 2364.68340148634 0.46415952178959 0
"7623" 2364.66658998287 0.464160097294999 0
"7624" 2364.6497785244 0.464160630030492 0
"7625" 2364.63296711052 0.464161178115861 0
"7626" 2364.61615574138 0.464161720626889 0
"7627" 2364.59934441631 0.464162289014119 0
"7628" 2364.58253313642 0.464162814631728 0
"7629" 2364.5657219009 0.464163371683797 0
"7630" 2364.54891071016 0.464163912231476 0
"7631" 2364.53209956382 0.46416446838545 0
"7632" 2364.51528846242 0.464165002891568 0
"7633" 2364.49847740571 0.464165547434736 0
"7634" 2364.48166639316 0.464166112737928 0
"7635" 2364.4648554249 0.464166672437349 0
"7636" 2364.44804450123 0.464167221073715 0
"7637" 2364.43123362284 0.464167742602287 0
"7638" 2364.41442278878 0.464168301014178 0
"7639" 2364.39761199989 0.464168827046155 0
"7640" 2364.38080125535 0.464169384589518 0
"7641" 2364.3639905556 0.464169925561213 0
"7642" 2364.34717990036 0.464170476687821 0
"7643" 2364.33036928951 0.464171032904296 0
"7644" 2364.31355872348 0.464171572647481 0
"7645" 2364.29674820173 0.464172133041172 0
"7646" 2364.27993772468 0.464172677297088 0
"7647" 2364.26312729262 0.464173210302483 0
"7648" 2364.2463169046 0.464173780032355 0
"7649" 2364.22950656117 0.464174328233025 0
"7650" 2364.21269626263 0.46417486532243 0
"7651" 2364.19588600858 0.464175417857956 0
"7652" 2364.17907579929 0.464175959341732 0
"7653" 2364.16226563465 0.464176505727034 0
"7654" 2364.14545551494 0.464177040863329 0
"7655" 2364.12864543922 0.464177612919154 0
"7656" 2364.11183540885 0.464178131390542 0
"7657" 2364.09502542277 0.46417869197465 0
"7658" 2364.07821548153 0.464179230734975 0
"7659" 2364.06140558446 0.46417979564432 0
"7660" 2364.04459573238 0.464180328373019 0
"7661" 2364.02778592504 0.464180871079222 0
"7662" 2364.01097616219 0.464181423959001 0
"7663" 2363.99416644367 0.464181981987036 0
"7664" 2363.97735677021 0.464182512743665 0
"7665" 2363.96054714098 0.464183074909311 0
"7666" 2363.94373755655 0.464183615666452 0
"7667" 2363.92692801652 0.464184171534318 0
"7668" 2363.9101185213 0.46418471140346 0
"7669" 2363.89330907119 0.464185239985187 0
"7670" 2363.87649966537 0.46418579995561 0
"7671" 2363.85969030441 0.46418633840952 0
"7672" 2363.84288098763 0.464186902694532 0
"7673" 2363.82607171545 0.46418745080446 0
"7674" 2363.80926248816 0.46418798790186 0
"7675" 2363.79245330577 0.464188524579909 0
"7676" 2363.77564416801 0.464189071313816 0
"7677" 2363.75883507409 0.464189649307045 0
"7678" 2363.74202602511 0.464190184570261 0
"7679" 2363.7252170212 0.464190714142298 0
"7680" 2363.70840806211 0.464191253917266 0
"7681" 2363.69159914732 0.464191814251036 0
"7682" 2363.67479027695 0.46419236896206 0
"7683" 2363.65798145171 0.464192896719832 0
"7684" 2363.64117267093 0.464193450641908 0
"7685" 2363.62436393449 0.464194009228849 0
"7686" 2363.60755524252 0.46419456208584 0
"7687" 2363.59074659573 0.464195088166095 0
"7688" 2363.57393799371 0.464195629533606 0
"7689" 2363.55712943608 0.464196186354898 0
"7690" 2363.54032092311 0.464196732293084 0
"7691" 2363.52351245467 0.464197282994522 0
"7692" 2363.50670403092 0.464197827965661 0
"7693" 2363.48989565201 0.464198367187571 0
"7694" 2363.47308731753 0.464198921892374 0
"7695" 2363.4562790275 0.464199476079527 0
"7696" 2363.43947078207 0.464200024546254 0
"7697" 2363.42266258166 0.464200556790204 0
"7698" 2363.40585442586 0.464201104418739 0
"7699" 2363.38904631442 0.464201662081723 0
"7700" 2363.3722382479 0.464202198270289 0
"7701" 2363.35543022616 0.464202739143528 0
"7702" 2363.33862224896 0.464203290415339 0
"7703" 2363.32181431629 0.46420384109048 0
"7704" 2363.30500642846 0.464204380577367 0
"7705" 2363.28819858518 0.464204930493332 0
"7706" 2363.2713907858 0.464205506245456 0
"7707" 2362.41475509041 0.464012088652037 0.00099949999999982
"7708" 2362.39796056196 0.46401263665023 0.00099949999999982
"7709" 2362.38116607806 0.464013178873738 0.00099949999999982
"7710" 2361.50776114401 0.463819955698434 0.00199799999999994
"7711" 2363.18737659484 0.464208240562491 0
"7712" 2363.17056906363 0.46420877141507 0
"7713" 2363.15376157735 0.46420930705082 0
"7714" 2363.13695413559 0.46420985822755 0
"7715" 2363.12014673839 0.464210408846871 0
"7716" 2363.10333938574 0.464210959027119 0
"7717" 2363.08653207792 0.464211498285832 0
"7718" 2363.06972481469 0.464212047588632 0
"7719" 2363.0529175959 0.464212601850814 0
"7720" 2363.03611042186 0.464213144866653 0
"7721" 2363.01930329256 0.464213687650709 0
"7722" 2363.00249620789 0.464214235305881 0
"7723" 2362.98568916799 0.464214776985156 0
"7724" 2362.96888217273 0.464215323753106 0
"7725" 2362.95207522213 0.464215870012195 0
"7726" 2362.93526831593 0.464216426423405 0
"7727" 2362.91846145455 0.464216966465613 0
"7728" 2362.90165463813 0.464217500689704 0
"7729" 2362.88484786628 0.464218050621677 0
"7730" 2362.86804113874 0.46421861038985 0
"7731" 2362.85123445552 0.464219169964688 0
"7732" 2362.83442781744 0.464219697202708 0
"7733" 2362.81762122385 0.464220250452339 0
"7734" 2362.80081467474 0.464220803292324 0
"7735" 2362.78400817055 0.46422133985342 0
"7736" 2362.76720171045 0.46422190769497 0
"7737" 2362.75039529584 0.464222422090188 0
"7738" 2362.73358892508 0.464222999663824 0
"7739" 2362.71678259955 0.464223523898792 0
"7740" 2362.69997631817 0.464224089955204 0
"7741" 2362.68317008177 0.464224623823774 0
"7742" 2362.66636389049 0.464225151973943 0
"7743" 2362.6495577434 0.464225716703443 0
"7744" 2362.63275164118 0.464226254456411 0
"7745" 2362.61594558372 0.464226797179316 0
"7746" 2362.59913957076 0.464227349933365 0
"7747" 2362.58233360257 0.464227891778341 0
"7748" 2362.56552767889 0.464228443763468 0
"7749" 2362.54872179987 0.464228990000135 0
"7750" 2362.09694743897 0.464052468500117 0.00099949999999982
"7751" 2361.62838917157 0.463876114015313 0.00199799999999994
"7752" 2362.4983198327 0.464230638483314 0
"7753" 2362.48151413235 0.464231172178688 0
"7754" 2362.46470847658 0.464231721628597 0
"7755" 2362.44790286541 0.464232270364281 0
"7756" 2362.43109729898 0.46423281354849 0
"7757" 2362.41429177718 0.46423336144608 0
"7758" 2362.3974863 0.464233908963549 0
"7759" 2362.38068086705 0.464234471949391 0
"7760" 2362.36387547904 0.464235007970494 0
"7761" 2362.34707013582 0.46423554891155 0
"7762" 2362.330264837 0.464236105222762 0
"7763" 2362.31345958301 0.464236645246717 0
"7764" 2362.29665437386 0.464237184772954 0
"7765" 2362.27984920901 0.464237745135126 0
"7766" 2362.26304408902 0.464238283793302 0
"7767" 2362.24623901362 0.464238832611006 0
"7768" 2362.22943398284 0.46423938100876 0
"7769" 2362.21262899667 0.464239928860262 0
"7770" 2362.19582405555 0.46424046063168 0
"7771" 2362.1790191588 0.464241018183382 0
"7772" 2362.16221430711 0.464241549018252 0
"7773" 2362.14540949968 0.464242111079341 0
"7774" 2362.12860473706 0.464242651486821 0
"7775" 2362.11180001873 0.4642432126312 0
"7776" 2362.09499534523 0.464243752288914 0
"7777" 2362.07819071604 0.464244312516024 0
"7778" 2362.06138613212 0.464244835340314 0
"7779" 2362.04458159239 0.464245399919188 0
"7780" 2362.02777709727 0.464245948340623 0
"7781" 2362.01097264719 0.46424648035795 0
"7782" 2361.99416824188 0.464247022455125 0
"7783" 2361.97736388148 0.464247559099955 0
"7784" 2361.96055956601 0.464248095080136 0
"7785" 2361.94375529494 0.4642486517669 0
"7786" 2361.92695106855 0.4642491974466 0
"7787" 2361.91014688672 0.464249748104983 0
"7788" 2361.89334274904 0.464250314042114 0
"7789" 2361.87653865649 0.464250842599034 0
"7790" 2361.85973460881 0.464251381176052 0
"7791" 2361.84293060532 0.46425194594457 0
"7792" 2361.82612664684 0.464252478404645 0
"7793" 2362.60521358352 0.464046184558782 0.00099949999999982
"7794" 2361.79252346866 0.464253569091167 0
"7795" 2361.77571964407 0.464254121447932 0
"7796" 2361.75891586427 0.464254662681102 0
"7797" 2361.74211212874 0.464255224717721 0
"7798" 2361.72530843775 0.464255775689564 0
"7799" 2361.70850479146 0.46425632090444 0
"7800" 2361.69170119042 0.464256844625393 0
"7801" 2361.67489763383 0.4642573994902 0
"7802" 2361.65809412128 0.464257969958717 0
"7803" 2361.64129065389 0.464258497592938 0
"7804" 2361.62448723138 0.464259035276041 0
"7805" 2361.60768385322 0.464259593762469 0
"7806" 2361.59088051957 0.464260146512218 0
"7807" 2361.91758507931 0.464065873579707 0.00099949999999982
"7808" 2361.55727880547 0.464261234771006 0
"7809" 2361.54047560606 0.464261775568509 0
"7810" 2361.5236724512 0.464262326543111 0
"7811" 2361.50686934091 0.464262877098997 0
"7812" 2361.49006627586 0.4642634007157 0
"7813" 2361.47326325554 0.464263945027273 0
"7814" 2361.45646027913 0.464264520736127 0
"7815" 2361.43965734814 0.464265037709684 0
"7816" 2361.4228544615 0.464265596706594 0
"7817" 2361.40605161908 0.464266160414784 0
"7818" 2361.38924882157 0.464266697282996 0
"7819" 2361.37244606899 0.464267233664055 0
"7820" 2361.35564336108 0.464267780181978 0
"7821" 2361.33884069797 0.464268321012805 0
"7822" 2361.32203807914 0.464268882605483 0
"7823" 2361.30523550475 0.464269438343031 0
"7824" 2361.28843297547 0.464269967321665 0
"7825" 2361.27163049077 0.464270516933354 0
"7826" 2361.25482805122 0.464271044965355 0
"7827" 2361.23802565559 0.464271620158117 0
"7828" 2361.22122330513 0.464272147293513 0
"7829" 2361.17361269348 0.464088196459053 0.00099949999999982
"7830" 2361.10922156961 0.463904435269457 0.00199799999999994
"7831" 2360.99725845164 0.463536911659781 0.003992
"7832" 2361.02809525222 0.463721411497754 0.00299549999999993
"7833" 2361.05891032152 0.46390607177142 0.00199799999999994
"7834" 2361.12047023662 0.464275419434978 0
"7835" 2361.10366819869 0.464275969937593 0
"7836" 2361.08686620534 0.464276519941909 0
"7837" 2361.07006425699 0.464277053714125 0
"7838" 2361.05326235297 0.464277613376952 0
"7839" 2361.03646049369 0.46427815692535 0
"7840" 2361.01965867877 0.464278715690731 0
"7841" 2361.00285690902 0.464279242460064 0
"7842" 2360.9860551846 0.464279763385612 0
"7843" 2360.96925350415 0.46428033686396 0
"7844" 2360.95245186797 0.464280899141837 0
"7845" 2360.93565027701 0.464281424127496 0
"7846" 2360.91884873033 0.4642819856067 0
"7847" 2360.90204722876 0.464282515021455 0
"7848" 2360.88524577151 0.464283075485666 0
"7849" 2360.86844435938 0.464283603934775 0
"7850" 2360.85164299186 0.464284153134015 0
"7851" 2360.83484166909 0.464284696596674 0
"7852" 2360.81804039053 0.464285260720857 0
"7853" 2360.80123915688 0.464285797979912 0
"7854" 2360.78443796774 0.464286350691537 0
"7855" 2360.76763682327 0.464286897647625 0
"7856" 2360.75083572359 0.464287438887496 0
"7857" 2360.73403466888 0.464287974303397 0
"7858" 2360.71723365804 0.464288551764369 0
"7859" 2360.70043269299 0.464289054462663 0
"7860" 2360.68363177252 0.464289604660434 0
"7861" 2360.66683089651 0.464290159498837 0
"7862" 2360.65003006524 0.464290703384187 0
"7863" 2360.63322927845 0.464291257267074 0
"7864" 2361.58641266381 0.464080729220339 0.00099949999999982
"7865" 2360.59963236741 0.464292348967141 0
"7866" 2360.58283171423 0.464292912205573 0
"7867" 2360.56603110625 0.464293437889622 0
"7868" 2360.54923054281 0.464293989775149 0
"7869" 2360.53243002418 0.464294530521151 0
"7870" 2360.51562954985 0.464295092014647 0
"7871" 2360.49882912076 0.464295616072108 0
"7872" 2360.48202873626 0.464296166006479 0
"7873" 2360.46522839622 0.464296720975718 0
"7874" 2360.44842810092 0.464297264657424 0
"7875" 2360.43162785051 0.464297802800484 0
"7876" 2360.33441203658 0.464115109016568 0.00099949999999982
"7877" 2360.3176252492 0.464115661133036 0.00099949999999982
"7878" 2360.38123741369 0.464299439476533 0
"7879" 2360.36443734159 0.464300002259005 0
"7880" 2360.34763731444 0.464300538111053 0
"7881" 2360.33083733266 0.464301057714207 0
"7882" 2360.3140373949 0.464301629772607 0
"7883" 2360.29723750171 0.464302180217116 0
"7884" 2360.2804376531 0.464302730301545 0
"7885" 2360.26363784896 0.464303285037069 0
"7886" 2360.24683809051 0.4643037918256 0
"7887" 2360.23003837614 0.464304361660907 0
"7888" 2360.21323870654 0.464304904694697 0
"7889" 2360.19643908171 0.464305447172167 0
"7890" 2360.1796395014 0.464305999734167 0
"7891" 2360.16283996603 0.464306536116429 0
"7892" 2360.14604047534 0.46430708251459 0
"7893" 2360.12924102906 0.464307639155115 0
"7894" 2360.11244162748 0.46430818475475 0
"7895" 2360.09564227089 0.464308719225473 0
"7896" 2360.07884295861 0.464309279934598 0
"7897" 2360.06204369107 0.464309824120049 0
"7898" 2360.0452444684 0.464310362689014 0
"7899" 2360.0284452905 0.464310906055953 0
"7900" 2360.01164615737 0.464311448915601 0
"7901" 2359.99484706847 0.46431201255957 0
"7902" 2359.97804802464 0.464312543970068 0
"7903" 2359.96124902574 0.464313080316951 0
"7904" 2359.94445007139 0.464313632112282 0
"7905" 2359.92765116187 0.464314172818925 0
"7906" 2359.91085229732 0.464314707721908 0
"7907" 2359.89405347762 0.464315247629745 0
"7908" 2359.87725470183 0.464315824060398 0
"7909" 2359.86045597132 0.464316347155034 0
"7910" 2359.84365728556 0.464316890806168 0
"7911" 2359.82685864401 0.464317455418281 0
"7912" 2359.81006004737 0.464317993044457 0
"7913" 2359.79326149566 0.464318530134037 0
"7914" 2359.77646298819 0.464319093370425 0
"7915" 2359.75966452566 0.464319629632248 0
"7916" 2359.74286610795 0.464320170878517 0
"7917" 2359.72606773507 0.464320711460139 0
"7918" 2359.70926940663 0.464321267656373 0
"7919" 2359.69247112276 0.464321818039878 0
"7920" 2359.67567288362 0.464322362640759 0
"7921" 2359.65887468909 0.464322912206253 0
"7922" 2359.64207653916 0.464323461224627 0
"7923" 2359.62527843414 0.464323999272859 0
"7924" 2359.60848037389 0.464324542286309 0
"7925" 2359.59168235802 0.464325100510833 0
"7926" 2359.57488438653 0.464325658483928 0
"7927" 2359.5580864604 0.464326178823577 0
"7928" 2359.54128857908 0.464326720033465 0
"7929" 2359.5244907422 0.464327276463964 0
"7930" 2359.50769295028 0.464327811531288 0
"7931" 2359.49089520268 0.464328372508194 0
"7932" 2359.47409750035 0.464328895960275 0
"7933" 2359.4572998429 0.464329434928704 0
"7934" 2359.44050222965 0.464329999795919 0
"7935" 2359.42370466131 0.464330537827612 0
"7936" 2359.40690713733 0.464331096591369 0
"7937" 2359.39010965815 0.464331639031668 0
"7938" 2359.37331222389 0.46433217578732 0
"7939" 2359.35651483431 0.46433272258611 0
"7940" 2359.33971748942 0.464333269025238 0
"7941" 2359.32292018922 0.46433381504591 0
"7942" 2359.306122934 0.464334349889843 0
"7943" 2359.28932572336 0.464334900328258 0
"7944" 2359.27252855706 0.464335460690623 0
"7945" 2359.25573143617 0.464335978473069 0
"7946" 2359.2389343595 0.464336543440392 0
"7947" 2359.22213732732 0.464337097349776 0
"7948" 2359.20534034005 0.464337634936582 0
"7949" 2359.18854339771 0.464338171967279 0
"7950" 2359.17174649976 0.464338729924697 0
"7951" 2359.15494964649 0.464339276834273 0
"7952" 2359.1381528379 0.46433982305962 0
"7953" 2359.12135607429 0.464340358512945 0
"7954" 2359.1045593558 0.464340888026734 0
"7955" 2359.08776268175 0.464341443722314 0
"7956" 2359.07096605244 0.464341988469507 0
"7957" 2359.05416946719 0.464342559063096 0
"7958" 2359.03737292698 0.464343092225556 0
"7959" 2359.02057643139 0.464343640754217 0
"7960" 2359.00377998127 0.464344157196472 0
"7961" 2358.98698357539 0.464344720780603 0
"7962" 2358.97018721432 0.46434526265002 0
"7963" 2358.95339089833 0.464345793600962 0
"7964" 2358.93659462689 0.464346345398981 0
"7965" 2358.91979839935 0.464346923023364 0
"7966" 2358.90300221692 0.464347452687921 0
"7967" 2358.88620607894 0.464348008346068 0
"7968" 2358.86940998611 0.464348536967067 0
"7969" 2358.85261393762 0.464349097140882 0
"7970" 2358.83581793429 0.464349624894671 0
"7971" 2358.8190219756 0.46435017351451 0
"7972" 2358.80222606142 0.464350726931163 0
"7973" 2358.78543019203 0.46435126921294 0
"7974" 2358.76863436731 0.464351816536524 0
"7975" 2358.75183858769 0.464352347382852 0
"7976" 2358.73504285248 0.464352904447641 0
"7977" 2358.7182471617 0.464353460975125 0
"7978" 2358.70145151577 0.464354001054253 0
"7979" 2358.68465591511 0.464354524951059 0
"7980" 2358.6678603592 0.464355069565531 0
"7981" 2358.65106484775 0.464355624388855 0
"7982" 2358.63426938121 0.464356162763262 0
"7983" 2358.6174739593 0.4643567113952 0
"7984" 2358.60067858204 0.464357259412168 0
"7985" 2358.58388324957 0.464357801804997 0
"7986" 2358.56708796137 0.464358364963684 0
"7987" 2358.55029271799 0.464358906400329 0
"7988" 2358.53349751943 0.464359447517228 0
"7989" 2358.51670236545 0.464359998635116 0
"7990" 2358.49990725673 0.464360523072527 0
"7991" 2358.48311219273 0.464361068079001 0
"7992" 2358.46631717348 0.464361612558152 0
"7993" 2358.4495221983 0.464362183205153 0
"7994" 2358.43272726856 0.464362700506862 0
"7995" 2358.41593238318 0.464363259551453 0
"7996" 2358.39913754273 0.464363797081894 0
"7997" 2358.38234274708 0.464364339467506 0
"7998" 2358.3655479961 0.464364886648854 0
"7999" 2359.2193652221 0.464156749832303 0.00099949999999982
"8000" 2358.33196319688 0.464365996321074 0
"8001" 2358.31516858009 0.464366521151449 0
"8002" 2358.29837400774 0.464367077274016 0
"8003" 2358.28157948 0.464367627409113 0
"8004" 2358.26478499767 0.464368145631364 0
"8005" 2358.24799055928 0.464368721513474 0
"8006" 2358.23119616579 0.464369259844611 0
"8007" 2358.21440181749 0.464369787190912 0
"8008" 2358.19760751357 0.464370345956478 0
"8009" 2358.18081325431 0.464370893578518 0
"8010" 2358.16401903986 0.46437143553846 0
"8011" 2358.1472248701 0.46437198233303 0
"8012" 2358.13043074504 0.464372528571506 0
"8013" 2358.11363666455 0.464373079841635 0
"8014" 2358.09684262932 0.464373604060139 0
"8015" 2358.08004863842 0.464374164960738 0
"8016" 2358.06325469267 0.464374693566244 0
"8017" 2358.046460791 0.46437526420538 0
"8018" 2358.02966693464 0.464375786641431 0
"8019" 2358.01287312265 0.4643763458569 0
"8020" 2357.99607935572 0.464376878061154 0
"8021" 2357.97928563373 0.464377415050956 0
"8022" 2357.96249195574 0.464377988721524 0
"8023" 2357.94569832298 0.464378514307617 0
"8024" 2357.92890473465 0.464379071193143 0
"8025" 2357.91211119103 0.464379617074304 0
"8026" 2357.89531769214 0.464380162556155 0
"8027" 2357.87852423784 0.464380712725293 0
"8028" 2357.86173082856 0.464381246774353 0
"8029" 2357.8449374635 0.464381812024054 0
"8030" 2357.82814414429 0.464382313321629 0
"8031" 2357.81135086973 0.464382861875333 0
"8032" 2357.794557639 0.464383441775997 0
"8033" 2357.77776445349 0.464383968094652 0
"8034" 2357.76097131212 0.464384536483473 0
"8035" 2357.74417821652 0.464385041010941 0
"8036" 2357.72738516522 0.464385603023757 0
"8037" 2357.71059215822 0.464386164824375 0
"8038" 2357.69379919649 0.464386689099258 0
"8039" 2357.67700627937 0.46438723927048 0
"8040" 2357.66021340659 0.464387799716293 0
"8041" 2357.64342057897 0.464388327979024 0
"8042" 2357.62662779639 0.464388861016507 0
"8043" 2357.60983505833 0.464389414805938 0
"8044" 2357.59304236506 0.464389957591404 0
"8045" 2357.57624971701 0.464390483903708 0
"8046" 2357.55945711296 0.464391057566535 0
"8047" 2357.54266455414 0.464391583248697 0
"8048" 2357.52587203935 0.464392155985304 0
"8049" 2357.50907956954 0.464392691246895 0
"8050" 2357.49228714433 0.464393241917824 0
"8051" 2357.47549476372 0.464393792160625 0
"8052" 2357.45870242827 0.464394320755929 0
"8053" 2357.44191013772 0.464394859675064 0
"8054" 2357.42511789139 0.46439542446898 0
"8055" 2357.40832568972 0.464395972839774 0
"8056" 2357.39153353311 0.46439650497443 0
"8057" 2357.37474142118 0.464397052694869 0
"8058" 2357.35794935366 0.464397610462614 0
"8059" 2357.34115733191 0.464398114812865 0
"8060" 2357.32436535393 0.464398698134422 0
"8061" 2357.3075734212 0.464399222864097 0
"8062" 2357.29078153294 0.464399778721266 0
"8063" 2357.27398968955 0.464400318352513 0
"8064" 2357.25719789092 0.464400862935357 0
"8065" 2357.24040613664 0.464401422867006 0
"8066" 2357.22361442781 0.464401940005942 0
"8067" 2357.20682276378 0.464402483185501 0
"8068" 2357.19003114413 0.464403041920535 0
"8069" 2357.17323956929 0.464403584115442 0
"8070" 2357.15644803887 0.464404141904279 0
"8071" 2357.13965655355 0.464404672688187 0
"8072" 2357.12286511308 0.46440521356794 0
"8073" 2357.10607371678 0.464405780664779 0
"8074" 2357.09552067992 0.464220802767211 0.00099949999999982
"8075" 2357.07874270094 0.464221373221274 0.00099949999999982
"8076" 2357.06196476599 0.464221906157045 0.00099949999999982
"8077" 2357.03892352426 0.46440793655008 0
"8078" 2357.02213235268 0.464408464383953 0
"8079" 2356.4386212865 0.464231136628429 0.00099949999999982
"8080" 2355.25483831306 0.463876500582901 0.00299549999999993
"8081" 2356.40507632246 0.464232232717202 0.00099949999999982
"8082" 2356.95499369754 0.464410650334352 0
"8083" 2356.93820274884 0.464411218230259 0
"8084" 2356.92141184526 0.464411748500478 0
"8085" 2356.90462098641 0.464412294304943 0
"8086" 2356.88783017201 0.46441285030294 0
"8087" 2356.87103940263 0.464413384539892 0
"8088" 2356.85424867747 0.464413950332617 0
"8089" 2356.83745799748 0.464414478558701 0
"8090" 2356.82066736199 0.464415032714809 0
"8091" 2356.80387677185 0.464415554645674 0
"8092" 2356.78708622636 0.464416102653902 0
"8093" 2356.77029572502 0.464416671477096 0
"8094" 2356.75350526931 0.464417181422419 0
"8095" 2356.7367148579 0.464417744008924 0
"8096" 2356.71992449106 0.464418295642915 0
"8097" 2356.70313416909 0.464418836129306 0
"8098" 2356.68634389239 0.464419360264051 0
"8099" 2356.66955366031 0.464419910515052 0
"8100" 2356.65276347298 0.464420454997306 0
"8101" 2356.63597332988 0.46442102020508 0
"8102" 2356.61918323224 0.464421537227687 0
"8103" 2356.60239317885 0.464422101637566 0
"8104" 2356.58560316986 0.464422660210072 0
"8105" 2356.56881320609 0.464423186667065 0
"8106" 2356.55202328674 0.464423744274051 0
"8107" 2356.5352334121 0.464424290969484 0
"8108" 2356.51844358257 0.464424821432044 0
"8109" 2356.50165379819 0.464425351221423 0
"8110" 2356.48486405799 0.464425917794408 0
"8111" 2356.46807436268 0.46442645738686 0
"8112" 2356.45128471227 0.464426996589993 0
"8113" 2356.43449510703 0.464427524577357 0
"8114" 2356.4177055459 0.4644280947468 0
"8115" 2356.40091602984 0.464428627286039 0
"8116" 2356.38412655913 0.464429148844758 0
"8117" 2356.36733713256 0.464429717463338 0
"8118" 2356.35054775041 0.464430275170169 0
"8119" 2356.33375841378 0.464430790193162 0
"8120" 2356.31696912159 0.464431347003773 0
"8121" 2356.30017987372 0.464431908597994 0
"8122" 2356.28339067087 0.464432443330596 0
"8123" 2356.26660151263 0.464432993575696 0
"8124" 2356.24981239956 0.464433522072679 0
"8125" 2356.233023331 0.464434076682161 0
"8126" 2356.21623430735 0.464434614952878 0
"8127" 2356.1994453281 0.464435173976107 0
"8128" 2356.18265639392 0.464435706128682 0
"8129" 2356.16586750512 0.464436227046809 0
"8130" 2356.14907866046 0.464436795405062 0
"8131" 2356.13228986105 0.464437320854678 0
"8132" 2356.11550110623 0.46443787238663 0
"8133" 2356.09871239559 0.464438439409966 0
"8134" 2356.08192372969 0.464438984686558 0
"8135" 2356.06513510896 0.4644395137133 0
"8136" 2356.04834653312 0.464440052813948 0
"8137" 2356.0315580022 0.464440591633022 0
"8138" 2356.01476951579 0.464441145678344 0
"8139" 2355.99798107418 0.464441688842519 0
"8140" 2355.98119267725 0.464442236829226 0
"8141" 2355.96440432487 0.464442789618801 0
"8142" 2355.94761601746 0.464443326050639 0
"8143" 2355.93082775448 0.464443883380945 0
"8144" 2355.9140395365 0.464444418946636 0
"8145" 2355.89725136379 0.464444943464082 0
"8146" 2355.88046323515 0.464445515408934 0
"8147" 2355.86367515153 0.464446049590792 0
"8148" 2355.84688711214 0.464446615133155 0
"8149" 2355.83009911807 0.464447138016388 0
"8150" 2355.81331116879 0.464447681660525 0
"8151" 2355.79652326404 0.464448235239432 0
"8152" 2355.77973540478 0.464448751489599 0
"8153" 2355.76294758994 0.464449309530866 0
"8154" 2355.74615981993 0.464449851353472 0
"8155" 2355.7293720945 0.464450403140065 0
"8156" 2355.71258441366 0.464450954685294 0
"8157" 2355.69579677796 0.464451484594541 0
"8158" 2355.67900918659 0.464452045842728 0
"8159" 2355.6622216404 0.464452574757488 0
"8160" 2355.64543413897 0.464453119132056 0
"8161" 2355.62864668245 0.464453657819047 0
"8162" 2355.61185927019 0.464454222584019 0
"8163" 2355.59507190259 0.464454770924141 0
"8164" 2355.18977436664 0.464277801598432 0.00099949999999982
"8165" 2354.36242225933 0.463923932476364 0.00299549999999993
"8166" 2355.54473057256 0.464456388047055 0
"8167" 2355.52794338419 0.464456940002689 0
"8168" 2355.51115624095 0.464457470333208 0
"8169" 2355.49436914232 0.464458021402557 0
"8170" 2355.47758208884 0.464458550669592 0
"8171" 2355.46079507971 0.464459111490874 0
"8172" 2355.44400811535 0.464459655907002 0
"8173" 2355.4272211955 0.464460210513205 0
"8174" 2355.41043432112 0.464460727528285 0
"8175" 2355.3936474906 0.464461307645396 0
"8176" 2355.20895066686 0.464280644843579 0.00099949999999982
"8177" 2355.00748889082 0.464100171750901 0.00199799999999994
"8178" 2355.17540908909 0.464281730965172 0.00099949999999982
"8179" 2355.32652085012 0.464463472191519 0
"8180" 2355.30973424395 0.464464007804042 0
"8181" 2355.29294768252 0.464464553477932 0
"8182" 2355.27616116625 0.464465082876048 0
"8183" 2355.2593746946 0.464465633031263 0
"8184" 2355.24258826759 0.464466182699839 0
"8185" 2355.22580188509 0.464466737356267 0
"8186" 2355.20901554739 0.464467280799842 0
"8187" 2355.1922292549 0.46446780798823 0
"8188" 2355.17544300709 0.464468355991992 0
"8189" 2355.15865680452 0.464468882323811 0
"8190" 2355.14187064598 0.464469455905884 0
"8191" 2355.1250845327 0.464469981145428 0
"8192" 2355.10829846387 0.464470537954616 0
"8193" 2355.09151244006 0.464471073092141 0
"8194" 2355.07472646114 0.464471613041304 0
"8195" 2355.05794052738 0.46447214210248 0
"8196" 2355.04115463773 0.464472712799543 0
"8197" 2355.02436879353 0.464473230368216 0
"8198" 2355.00758299333 0.46447380555574 0
"8199" 2354.99079723847 0.464474327556571 0
"8200" 2354.97401152775 0.464474896677716 0
"8201" 2354.95722586255 0.464475412248183 0
"8202" 2354.94044024178 0.464475969935567 0
"8203" 2354.92365466601 0.464476505941887 0
"8204" 2354.13919283867 0.464289981184654 0.00099949999999982
"8205" 2354.12242064155 0.464290547337317 0.00099949999999982
"8206" 2354.87330809631 0.464478158057492 0
"8207" 2354.85652269911 0.464478702858941 0
"8208" 2354.8397373475 0.464479215462217 0
"8209" 2354.82295204014 0.464479780551403 0
"8210" 2354.8061667773 0.464480334753005 0
"8211" 2354.78938155981 0.464480856638727 0
"8212" 2354.77259638647 0.464481425662331 0
"8213" 2354.7558112581 0.464481962468038 0
"8214" 2354.73902617458 0.464482504212752 0
"8215" 2354.72224113592 0.464483045529714 0
"8216" 2354.70545614212 0.464483586407955 0
"8217" 2354.68867119333 0.46448412157015 0
"8218" 2354.67188628904 0.464484677446882 0
"8219" 2354.65510142964 0.464485216854115 0
"8220" 2354.63831661503 0.464485761209365 0
"8221" 2354.6215318452 0.464486305205963 0
"8222" 2354.60474712058 0.464486832850287 0
"8223" 2354.58796244051 0.464487386536686 0
"8224" 2354.57117780498 0.464487939666775 0
"8225" 2354.55439321403 0.464488492378777 0
"8226" 2354.53760866846 0.46448901292452 0
"8227" 2354.52082416748 0.46448956473092 0
"8228" 2354.50403971138 0.464490105650812 0
"8229" 2354.48725529988 0.464490656571042 0
"8230" 2354.47047093355 0.464491186048439 0
"8231" 2354.45368661198 0.464491730716344 0
"8232" 2354.43690233493 0.464492285758096 0
"8233" 2354.42011810294 0.464492819101603 0
"8234" 2354.40333391521 0.464493383763921 0
"8235" 2354.3865497727 0.464493910913948 0
"8236" 2354.36976567489 0.46449445882644 0
"8237" 2354.35298162191 0.464495000993939 0
"8238" 2354.33619761351 0.464495553190715 0
"8239" 2354.31941365011 0.464496089292019 0
"8240" 2354.30262973131 0.46449664059292 0
"8241" 2354.28584585766 0.464497170423275 0
"8242" 2354.26906202877 0.464497715707609 0
"8243" 2354.25227824507 0.46449824465159 0
"8244" 2354.23549450546 0.464498815517705 0
"8245" 2354.21871081119 0.464499338220178 0
"8246" 2354.20192716146 0.464499892278431 0
"8247" 2354.18514355613 0.464500451166467 0
"8248" 2354.16835999618 0.464500972623397 0
"8249" 2354.1515764808 0.464501525406918 0
"8250" 2354.13479301027 0.464502066971094 0
"8251" 2354.11800958419 0.464502624215309 0
"8252" 2354.10122620313 0.464503159694628 0
"8253" 2354.08444286736 0.464503684141484 0
"8254" 2354.06765957607 0.464504240041411 0
"8255" 2354.0508763297 0.464504779464745 0
"8256" 2354.03409312784 0.464505334430202 0
"8257" 2354.0173099701 0.464505904828675 0
"8258" 2354.00052685785 0.464506421867703 0
"8259" 2353.98374379027 0.464506970113335 0
"8260" 2353.96696076767 0.464507507434942 0
"8261" 2353.95017779004 0.464508044259832 0
"8262" 2353.933394857 0.464508596508434 0
"8263" 2353.91661196936 0.464509116625551 0
"8264" 2353.89982912578 0.464509689234851 0
"8265" 2353.88304632709 0.464510229653991 0
"8266" 2353.86626357344 0.464510764229946 0
"8267" 2353.84948086443 0.464511314199934 0
"8268" 2353.83269820061 0.464511842682457 0
"8269" 2353.81591558146 0.464512391913921 0
"8270" 2353.79913300698 0.464512940677889 0
"8271" 2353.78235047731 0.464513483795584 0
"8272" 2353.76556799262 0.464514020981571 0
"8273" 2353.7487855525 0.46451457372865 0
"8274" 2353.73200315723 0.464515115404375 0
"8275" 2353.7152208067 0.464515661840926 0
"8276" 2353.69843850145 0.464516186800035 0
"8277" 2353.68165624042 0.464516753684782 0
"8278" 2353.66487402469 0.464517277718714 0
"8279" 2353.64809185293 0.464517854212106 0
"8280" 2353.63130972595 0.46451839852728 0
"8281" 2353.61452764418 0.464518926622957 0
"8282" 2353.59774560709 0.46451947535929 0
"8283" 2353.58096361509 0.464520007816906 0
"8284" 2353.56418166779 0.464520555509643 0
"8285" 2353.54739976561 0.464521087120701 0
"8286" 2353.53061790801 0.464521639470438 0
"8287" 2353.51383609501 0.464522191155196 0
"8288" 2353.49705432744 0.464522710801398 0
"8289" 2353.48027260421 0.464523272360623 0
"8290" 2353.46349092576 0.464523817573004 0
"8291" 2353.44670929221 0.464524357071179 0
"8292" 2353.42992770386 0.464524885636644 0
"8293" 2353.41314616005 0.464525439901975 0
"8294" 2353.39636466146 0.464525967454589 0
"8295" 2353.37958320728 0.464526526376058 0
"8296" 2353.36280179794 0.464527068960939 0
"8297" 2353.34602043359 0.464527605782298 0
"8298" 2353.32923911355 0.464528168735102 0
"8299" 2353.31245783851 0.464528704581955 0
"8300" 2353.29567660849 0.464529240168195 0
"8301" 2353.2788954231 0.464529791106902 0
"8302" 2353.2621142822 0.464530346854048 0
"8303" 2353.24533318663 0.464530870328176 0
"8304" 2353.22855213599 0.464531409291699 0
"8305" 2353.21177113002 0.464531958518031 0
"8306" 2353.19499016927 0.464532486092538 0
"8307" 2353.1782092524 0.464533066168971 0
"8308" 2353.16142838063 0.464533598114439 0
"8309" 2353.14464755386 0.464534134908166 0
"8310" 2353.12786677235 0.464534660751134 0
"8311" 2353.11108603516 0.4645352231978 0
"8312" 2353.0943053426 0.464535774525973 0
"8313" 2353.07752469479 0.464536320179572 0
"8314" 2353.06074409243 0.46453683875923 0
"8315" 2353.04396353486 0.464537383537023 0
"8316" 2353.02718302167 0.464537943744382 0
"8317" 2353.01040255384 0.464538466503035 0
"8318" 2352.99362213027 0.464539031081053 0
"8319" 2352.97684175181 0.46453956353564 0
"8320" 2352.96006141832 0.464540100789309 0
"8321" 2352.94328112941 0.464540653432558 0
"8322" 2352.92650088537 0.464541195017238 0
"8323" 2352.90972068607 0.464541741627007 0
"8324" 2352.89294053151 0.464542287680776 0
"8325" 2352.87616042213 0.464542817370336 0
"8326" 2352.85938035739 0.464543367785011 0
"8327" 2352.84260033716 0.464543923125558 0
"8328" 2352.82582036186 0.464544462161885 0
"8329" 2352.80904043177 0.464544990110223 0
"8330" 2352.79226054637 0.464545538793099 0
"8331" 2352.77548070553 0.464546092460476 0
"8332" 2352.75870090953 0.464546634981721 0
"8333" 2352.74192115838 0.464547177143283 0
"8334" 2352.7251414517 0.464547734566278 0
"8335" 2352.70836179029 0.464548259947123 0
"8336" 2352.69158217337 0.46454881657297 0
"8337" 2352.67480260175 0.464549341038998 0
"8338" 2352.65802307505 0.464549880982193 0
"8339" 2352.64124359286 0.464550436245201 0
"8340" 2352.6244641556 0.464550975194495 0
"8341" 2352.6076847633 0.464551513726068 0
"8342" 2352.59090541595 0.464552051839326 0
"8343" 2352.30110996324 0.46437351219165 0.00099949999999982
"8344" 2352.55735194606 0.464553146934326 0
"8345" 2352.54057273324 0.464553678498109 0
"8346" 2352.52379356489 0.464554236039757 0
"8347" 2352.50701444155 0.464554772022729 0
"8348" 2352.49023536283 0.46455532335427 0
"8349" 2352.47345632915 0.4645558583245 0
"8350" 2352.45667733984 0.464556419429186 0
"8351" 2352.43989839572 0.464556948297179 0
"8352" 2352.42311949667 0.464557481934247 0
"8353" 2352.40634064203 0.46455804168584 0
"8354" 2352.38956183222 0.464558585075811 0
"8355" 2352.37278306751 0.464559117418765 0
"8356" 2352.35600434778 0.464559654747035 0
"8357" 2352.33922567236 0.464560217943596 0
"8358" 2352.32244704236 0.464560738393923 0
"8359" 2352.30566845724 0.464561279467352 0
"8360" 2352.28888991688 0.464561825642674 0
"8361" 2352.27211142115 0.464562376498608 0
"8362" 2352.25533297047 0.464562911003409 0
"8363" 2352.23855456444 0.464563461042169 0
"8364" 2352.60193528716 0.464368115893265 0.00099949999999982
"8365" 2352.58517010523 0.464368685938484 0.00099949999999982
"8366" 2352.18822920486 0.464565092670469 0
"8367" 2352.17145097795 0.464565640889591 0
"8368" 2352.1546727956 0.464566194072798 0
"8369" 2352.13789465893 0.464566704345181 0
"8370" 2352.12111656646 0.464567272506579 0
"8371" 2352.10433851914 0.46456780298326 0
"8372" 2352.08756051671 0.464568343816923 0
"8373" 2352.07078255918 0.464568884084993 0
"8374" 2352.05400464644 0.464569429219306 0
"8375" 2352.03722677808 0.464569989916521 0
"8376" 2352.02044895467 0.464570528890706 0
"8377" 2352.00367117634 0.464571062152699 0
"8378" 2351.9868934431 0.464571594947588 0
"8379" 2351.9701157543 0.464572153745748 0
"8380" 2351.95333811049 0.464572690900423 0
"8381" 2351.93656051167 0.464573227774395 0
"8382" 2351.91978295732 0.464573785239733 0
"8383" 2351.90300544826 0.46457431053241 0
"8384" 2351.88622798382 0.464574861847409 0
"8385" 2351.86945056444 0.464575396744506 0
"8386" 2351.85267318969 0.464575947213637 0
"8387" 2351.83589585961 0.464576497215472 0
"8388" 2351.81911857447 0.464577036171862 0
"8389" 2351.80234133441 0.46457756950468 0
"8390" 2351.78556413946 0.464578102272028 0
"8391" 2351.76878698921 0.464578650473565 0
"8392" 2351.75200988368 0.464579198246966 0
"8393" 2351.73523282261 0.464579756209865 0
"8394" 2351.71845580627 0.46458030309759 0
"8395" 2351.70167883523 0.464580828382585 0
"8396" 2351.68490190909 0.464581369190128 0
"8397" 2351.66812502799 0.464581904147554 0
"8398" 2351.65134819154 0.464582454519681 0
"8399" 2351.63457139934 0.464583020393666 0
"8400" 2351.61779465263 0.464583538304348 0
"8401" 2351.60101795047 0.464584092656482 0
"8402" 2351.58424129341 0.464584625406487 0
"8403" 2351.56746468106 0.46458517366806 0
"8404" 2351.55068811329 0.464585726726056 0
"8405" 2351.53391159052 0.464586263436672 0
"8406" 2351.51713511222 0.464586820991241 0
"8407" 2351.50035867936 0.464587340916326 0
"8408" 2351.48358229125 0.464587887047928 0
"8409" 2351.46680594833 0.464588416635767 0
"8410" 2351.45002964965 0.464588983035604 0
"8411" 2351.43325339618 0.464589511875565 0
"8412" 2351.41647718725 0.464590066695947 0
"8413" 2351.39970102327 0.46459060519767 0
"8414" 2351.38292490453 0.46459113270548 0
"8415" 2351.3661488301 0.464591696739691 0
"8416" 2351.3493728012 0.464592212794569 0
"8417" 2351.33259681662 0.464592776042213 0
"8418" 2351.31582087652 0.46459333346936 0
"8419" 2351.29904498212 0.464593842879388 0
"8420" 2351.28226913222 0.464594399539698 0
"8421" 2351.26549332723 0.464594939774358 0
"8422" 2351.24871756702 0.464595484864993 0
"8423" 2351.23194185162 0.46459602955691 0
"8424" 2351.21516618063 0.464596589680536 0
"8425" 2351.19839055513 0.464597107090586 0
"8426" 2351.18161497379 0.46459767688492 0
"8427" 2351.16483943825 0.464598182735781 0
"8428" 2351.14806394716 0.464598741088523 0
"8429" 2351.13128850107 0.464599277822182 0
"8430" 2351.11451309946 0.464599835308914 0
"8431" 2351.09773774246 0.464600387084896 0
"8432" 2351.08096243078 0.464600911929116 0
"8433" 2351.0641871632 0.464601483971725 0
"8434" 2351.04741194109 0.464602002588934 0
"8435" 2351.03063676391 0.464602541988902 0
"8436" 2351.01386163196 0.464603070395444 0
"8437" 2350.99708654469 0.464603619417604 0
"8438" 2350.98031150267 0.464604147017846 0
"8439" 2350.96353650523 0.464604700476774 0
"8440" 2350.9467615521 0.46460526410279 0
"8441" 2350.92998664412 0.46460579546679 0
"8442" 2350.91321178101 0.464606337154488 0
"8443" 2350.89643696267 0.464606883619454 0
"8444" 2350.87966218896 0.464607434781603 0
"8445" 2350.86288746071 0.46460795386826 0
"8446" 2350.84611277699 0.464608509614905 0
"8447" 2350.82933813792 0.464609059788123 0
"8448" 2350.81256354395 0.464609593449794 0
"8449" 2350.79578899466 0.464610142472495 0
"8450" 2350.77901449062 0.464610669976077 0
"8451" 2350.76224003116 0.464611223435891 0
"8452" 2350.74546561697 0.464611750025048 0
"8453" 2350.72869124725 0.464612307911494 0
"8454" 2350.71191692241 0.464612849512205 0
"8455" 2350.6951426426 0.464613385275301 0
"8456" 2350.67836840784 0.464613920708887 0
"8457" 2350.66159421813 0.464614455675489 0
"8458" 2350.64482007294 0.464615011393117 0
"8459" 2350.62804597269 0.464615550805862 0
"8460" 2350.61127191686 0.464616110880802 0
"8461" 2350.59449790599 0.464616649418589 0
"8462" 2350.5777239405 0.464617171592678 0
"8463" 2350.56095001946 0.464617730345067 0
"8464" 2350.54417614301 0.464618283397315 0
"8465" 2350.52740231198 0.464618804278021 0
"8466" 2350.51062852569 0.464619351113853 0
"8467" 2350.49385478418 0.464619897511323 0
"8468" 2350.47708108743 0.464620443530272 0
"8469" 2350.46030743534 0.464620994325256 0
"8470" 2350.44353382804 0.464621539439319 0
"8471" 2350.42676026596 0.46462206815176 0
"8472" 2350.40998674896 0.464622601904949 0
"8473" 2350.39321327653 0.464623156221406 0
"8474" 2350.37643984921 0.464623689010947 0
"8475" 2350.35966646674 0.464624231937162 0
"8476" 2350.34289312887 0.464624784980021 0
"8477" 2350.32611983601 0.464625321787798 0
"8478" 2350.30934658776 0.464625873886683 0
"8479" 2350.29257338428 0.464626420314636 0
"8480" 2350.27580022571 0.464626961061974 0
"8481" 2350.2590271122 0.464627495952833 0
"8482" 2350.24225404403 0.464628019950385 0
"8483" 2350.22548102053 0.464628569890627 0
"8484" 2350.20870804186 0.464629114071522 0
"8485" 2350.19193510802 0.464629657795743 0
"8486" 2350.17516221889 0.464630206471613 0
"8487" 2350.15838937448 0.46463075457227 0
"8488" 2350.14161657534 0.464631281187458 0
"8489" 2350.12484382121 0.464631817937849 0
"8490" 2350.10807111212 0.464632354201759 0
"8491" 2350.09129844778 0.464632900680046 0
"8492" 2350.07452582823 0.464633446563611 0
"8493" 2350.05775325359 0.46463398700269 0
"8494" 2350.04098072363 0.464634537312039 0
"8495" 2350.02420823834 0.464635087233084 0
"8496" 2350.00743579814 0.464635620940636 0
"8497" 2349.99066340264 0.46463617002539 0
"8498" 2349.97389105226 0.464636702749585 0
"8499" 2349.95711874633 0.464637261463339 0
"8500" 2349.94034648554 0.464637793342161 0
"8501" 2349.92357426963 0.46463833533601 0
"8502" 2349.90680209848 0.464638882134545 0
"8503" 2349.89002997182 0.464639439245097 0
"8504" 2349.87325789076 0.464639953402183 0
"8505" 2349.85648585436 0.464640504130031 0
"8506" 2349.83971386248 0.464641059887777 0
"8507" 2349.82294191623 0.464641572693244 0
"8508" 2349.8061700144 0.464642132916239 0
"8509" 2349.78939815754 0.464642671439435 0
"8510" 2349.7726263458 0.464643204106348 0
"8511" 2349.75585457838 0.464643768189829 0
"8512" 2349.7390828561 0.464644300050457 0
"8513" 2349.72231117897 0.464644831414942 0
"8514" 2349.70553954647 0.464645383662001 0
"8515" 2349.68876795873 0.464645930004469 0
"8516" 2349.67199641551 0.464646486510535 0
"8517" 2349.65522491762 0.464647010843469 0
"8518" 2349.63845346468 0.464647550612065 0
"8519" 2349.62168205641 0.464648100729923 0
"8520" 2349.6049106931 0.464648639633022 0
"8521" 2350.60260823775 0.464436985139155 0.00099949999999982
"8522" 2349.57137260444 0.464649727670307 0
"8523" 2349.55460137591 0.464650259989421 0
"8524" 2349.53783019239 0.464650797152546 0
"8525" 2349.52105905403 0.46465132851845 0
"8526" 2349.50428795988 0.464651896539949 0
"8527" 2349.48751691091 0.464652427128929 0
"8528" 2350.53277315245 0.464439654816296 0.00099949999999982
"8529" 2349.45397943214 0.464653503767195 0
"8530" 2349.43720851792 0.464654049013605 0
"8531" 2349.42043764865 0.464654588296697 0
"8532" 2349.40366682393 0.464655143042402 0
"8533" 2349.3868960442 0.464655681508872 0
"8534" 2349.37012530945 0.464656219557922 0
"8535" 2349.35335461983 0.464656751819771 0
"8536" 2349.33658397441 0.464657320765436 0
"8537" 2349.31981337402 0.464657857403321 0
"8538" 2349.30304281879 0.464658388313333 0
"8539" 2349.28627230807 0.46465894539504 0
"8540" 2349.26950184253 0.46465947550872 0
"8541" 2349.25273142193 0.46466001575572 0
"8542" 2349.23596104586 0.464660571456037 0
"8543" 2349.21919071529 0.464661089529483 0
"8544" 2349.20242042955 0.464661633735101 0
"8545" 2349.1856501888 0.464662172143933 0
"8546" 2349.16887999262 0.464662726064449 0
"8547" 2349.15210984144 0.464663263627994 0
"8548" 2349.13533973501 0.464663811362943 0
"8549" 2349.11856967359 0.464664348169232 0
"8550" 2349.10179965654 0.464664910889955 0
"8551" 2349.08502968439 0.464665451963864 0
"8552" 2349.06825975744 0.464665982020203 0
"8553" 2349.05148987542 0.464666522327181 0
"8554" 2349.03472003862 0.464667051420648 0
"8555" 2349.01795024691 0.464667585464968 0
"8556" 2349.00118049936 0.464668156130491 0
"8557" 2348.98441079705 0.464668684009711 0
"8558" 2348.96764113947 0.464669232728246 0
"8559" 2348.95087152702 0.464669764983273 0
"8560" 2348.93410195904 0.464670323259696 0
"8561" 2348.9173324361 0.464670859890344 0
"8562" 2348.90056295845 0.464671385671296 0
"8563" 2348.88379352573 0.464671926647804 0
"8564" 2348.86702413765 0.464672478002515 0
"8565" 2348.85025479437 0.464673023433233 0
"8566" 2348.83348549604 0.464673563401732 0
"8567" 2348.81671624253 0.464674107948135 0
"8568" 2348.79994703413 0.464674641536369 0
"8569" 2348.78317787085 0.46467517467738 0
"8570" 2348.76640875228 0.464675723259452 0
"8571" 2348.74963967845 0.46467627144358 0
"8572" 2348.73287064991 0.464676797962714 0
"8573" 2348.71610166559 0.464677366400449 0
"8574" 2348.69933272643 0.464677897422873 0
"8575" 2348.68256383205 0.464678443827387 0
"8576" 2348.66579498247 0.464678989676467 0
"8577" 2348.64902617782 0.464679529965866 0
"8578" 2348.63225741812 0.464680069709675 0
"8579" 2348.61548870352 0.46468060376573 0
"8580" 2348.59872003375 0.464681147953832 0
"8581" 2348.58195140883 0.464681691792326 0
"8582" 2348.56518282931 0.464682213859679 0
"8583" 2348.54841429453 0.464682761985498 0
"8584" 2348.53164580449 0.464683309722569 0
"8585" 2348.51487735908 0.464683862193412 0
"8586" 2348.49810895844 0.464684409104717 0
"8587" 2348.48134060298 0.46468493954427 0
"8588" 2348.46457229245 0.464685480271889 0
"8589" 2348.44780402686 0.464686020601101 0
"8590" 2348.43103580622 0.464686560385338 0
"8591" 2348.41426763067 0.464687094403367 0
"8592" 2348.39749949983 0.464687643763156 0
"8593" 2348.38073141425 0.464688171647742 0
"8594" 2348.36396337312 0.464688730798434 0
"8595" 2348.34719537673 0.46468927899329 0
"8596" 2348.33042742508 0.464689826779884 0
"8597" 2348.31365951887 0.464690347527404 0
"8598" 2348.2968916573 0.464690899658977 0
"8599" 2348.28012384092 0.46469143022797 0
"8600" 2348.26335606879 0.464691997203857 0
"8601" 2348.24658834241 0.464692505663829 0
"8602" 2348.22982066031 0.464693072010629 0
"8603" 2348.2130530229 0.464693621906164 0
"8604" 2348.1962854306 0.464694155468573 0
"8605" 2348.17951788329 0.464694693940946 0
"8606" 2348.16275038098 0.46469523185864 0
"8607" 2348.14598292395 0.464695758840315 0
"8608" 2348.1292155118 0.464696301407567 0
"8609" 2348.11244814428 0.464696853908227 0
"8610" 2348.09568082181 0.464697390174455 0
"8611" 2348.07891354439 0.46469792594467 0
"8612" 2348.06214631149 0.464698482362708 0
"8613" 2348.04537912408 0.464699001519991 0
"8614" 2348.02861198108 0.464699562587801 0
"8615" 2348.01184488304 0.464700101857622 0
"8616" 2347.99507782931 0.464700667132298 0
"8617" 2347.97831082111 0.464701184392869 0
"8618" 2347.96154385736 0.464701743524143 0
"8619" 2347.94477693836 0.4647022917289 0
"8620" 2347.92801006492 0.464702807737252 0
"8621" 2347.91124323611 0.464703360227939 0
"8622" 2347.89447645207 0.464703907051933 0
"8623" 2347.87770971295 0.464704448170263 0
"8624" 2347.86094301918 0.464704972947289 0
"8625" 2347.84417637035 0.464705513082821 0
"8626" 2347.82740976661 0.464706047708229 0
"8627" 2347.81064320797 0.464706581730209 0
"8628" 2347.79387669431 0.464707120485185 0
"8629" 2347.77711022483 0.464707690737955 0
"8630" 2347.76034380063 0.464708218110615 0
"8631" 2347.74357742102 0.464708771682466 0
"8632" 2346.91170563231 0.464517087687272 0.00099949999999982
"8633" 2346.89495252578 0.464517645087553 0.00099949999999982
"8634" 2346.8781994637 0.464518180775352 0.00099949999999982
"8635" 2346.86144644661 0.464518721506897 0.00099949999999982
"8636" 2347.65976559041 0.464711478899835 0
"8637" 2347.64299948039 0.464712013708777 0
"8638" 2347.6262334152 0.464712558764884 0
"8639" 2347.60946739525 0.464713087430713 0
"8640" 2347.59270142015 0.464713631641326 0
"8641" 2347.57593548949 0.464714191317119 0
"8642" 2347.55916960411 0.464714718700715 0
"8643" 2347.54240376388 0.464715251013621 0
"8644" 2347.52563796813 0.464715809279284 0
"8645" 2347.50887221742 0.464716345985609 0
"8646" 2347.49210651176 0.464716882186207 0
"8647" 2347.47534085076 0.464717433910273 0
"8648" 2347.45857523455 0.464717979811435 0
"8649" 2347.4418096637 0.464718504173938 0
"8650" 2347.42504413781 0.464719043853526 0
"8651" 2347.40827865676 0.464719588423602 0
"8652" 2347.39151322096 0.464720116849775 0
"8653" 2347.37474782948 0.464720681705126 0
"8654" 2347.35798248341 0.464721203782826 0
"8655" 2347.34121718222 0.464721746672294 0
"8656" 2347.32445192565 0.464722299590697 0
"8657" 2347.30768671399 0.464722841663879 0
"8658" 2347.29092154737 0.464723377816271 0
"8659" 2347.27415642528 0.464723934759741 0
"8660" 2347.25739134881 0.464724449015339 0
"8661" 2347.24062631715 0.464724994420767 0
"8662" 2347.22386133004 0.464725550238128 0
"8663" 2347.20709638818 0.464726078848041 0
"8664" 2347.19033149117 0.464726623010202 0
"8665" 2347.17356663915 0.464727161447674 0
"8666" 2347.15680183214 0.464727699330607 0
"8667" 2347.14003706961 0.464728258228483 0
"8668" 2347.12327235183 0.46472880584029 0
"8669" 2347.10650767937 0.464729331954458 0
"8670" 2347.08974305183 0.46472987343399 0
"8671" 2347.07297846921 0.464730414622975 0
"8672" 2347.05621393168 0.464730949892142 0
"8673" 2347.03944943895 0.464731495405623 0
"8674" 2347.02268499119 0.46473203521417 0
"8675" 2347.00592058827 0.464732579745438 0
"8676" 2346.98915623047 0.464733113373328 0
"8677" 2346.97239191686 0.464733683592355 0
"8678" 2346.9556276488 0.464734200288043 0
"8679" 2346.93886342589 0.464734732584482 0
"8680" 2346.92209924802 0.464735269731191 0
"8681" 2346.90533511437 0.464735838229675 0
"8682" 2346.88857102592 0.464736369116417 0
"8683" 2346.87180698226 0.464736915436221 0
"8684" 2346.85504298436 0.464737424350003 0
"8685" 2346.83827903087 0.464737985783227 0
"8686" 2346.82151512261 0.464738514862347 0
"8687" 2346.80475125866 0.464739080599952 0
"8688" 2346.78798744009 0.464739603674551 0
"8689" 2346.77122366599 0.464740163348784 0
"8690" 2347.97283805415 0.464523903340801 0.00099949999999982
"8691" 2349.15770988743 0.464307833149965 0.00199799999999994
"8692" 2349.14097179402 0.464308366828839 0.00199799999999994
"8693" 2346.70419113393 0.46474231390066 0
"8694" 2346.68742758435 0.464742871181568 0
"8695" 2346.67066408023 0.464743391088669 0
"8696" 2346.65390062066 0.464743947632738 0
"8697" 2346.63713720604 0.464744487821203 0
"8698" 2346.62037383652 0.46474502227553 0
"8699" 2346.60361051158 0.464745577459133 0
"8700" 2346.58684723122 0.464746132155239 0
"8701" 2346.5700839964 0.464746649537193 0
"8702" 2346.55332080619 0.464747203467243 0
"8703" 2346.5365576614 0.464747725036037 0
"8704" 2346.51979456138 0.464748272795314 0
"8705" 2346.50303150682 0.464748793421417 0
"8706" 2346.48626849704 0.464749340462993 0
"8707" 2346.46950553207 0.464749886675375 0
"8708" 2346.45274261163 0.464750443150399 0
"8709" 2346.43597973615 0.464750983368961 0
"8710" 2346.41921690618 0.464751502083633 0
"8711" 2346.40245412078 0.464752057207561 0
"8712" 2346.3856913801 0.464752606637186 0
"8713" 2346.36892868497 0.464753123844389 0
"8714" 2346.35216603404 0.464753693809272 0
"8715" 2346.33540342841 0.464754220645839 0
"8716" 2346.31864086781 0.464754757715631 0
"8717" 2346.30187835158 0.464755320885665 0
"8718" 2346.28511588069 0.46475584662658 0
"8719" 2346.26835345486 0.464756382355261 0
"8720" 2346.25159107426 0.464756912311961 0
"8721" 2346.23482873862 0.464757452471721 0
"8722" 2346.21806644767 0.464758002972248 0
"8723" 2346.20130420144 0.464758552790076 0
"8724" 2346.18454200087 0.4647590651702 0
"8725" 2346.16777984464 0.46475963002044 0
"8726" 2346.15101773368 0.464760157599134 0
"8727" 2346.13425566708 0.464760721525714 0
"8728" 2346.11749364593 0.464761242738517 0
"8729" 2346.10073166942 0.464761795365957 0
"8730" 2346.0839697377 0.464762342133573 0
"8731" 2346.06720785092 0.464762883217245 0
"8732" 2346.05044600922 0.464763418440706 0
"8733" 2346.03368421275 0.464763948196418 0
"8734" 2346.01692246099 0.46476449849025 0
"8735" 2346.00016075461 0.464765021939536 0
"8736" 2345.98339909297 0.464765571330142 0
"8737" 2345.96663747619 0.464766115115041 0
"8738" 2345.94987590456 0.464766647745174 0
"8739" 2345.93311437702 0.464767222428255 0
"8740" 2345.91635289519 0.464767732934532 0
"8741" 2345.89959145801 0.46476828564988 0
"8742" 2345.88283006576 0.464768827014087 0
"8743" 2345.86606871912 0.464769341709998 0
"8744" 2345.84930741676 0.464769908784158 0
"8745" 2345.8325461595 0.464770443757537 0
"8746" 2345.81578494721 0.464770983392379 0
"8747" 2345.7990237795 0.464771538642324 0
"8748" 2345.78226265705 0.464772066921141 0
"8749" 2345.76550157976 0.464772600018241 0
"8750" 2345.74874054707 0.464773153898375 0
"8751" 2345.73197955969 0.464773680747988 0
"8752" 2345.71521861708 0.464774228595319 0
"8753" 2345.69845771938 0.46477477050481 0
"8754" 2345.68169686676 0.464775306760884 0
"8755" 2345.66493605893 0.464775853189042 0
"8756" 2345.64817529593 0.464776399052386 0
"8757" 2345.50585120828 0.464594707661767 0.00099949999999982
"8758" 2345.61465893668 0.464777467728414 0
"8759" 2345.59789830888 0.464778006995724 0
"8760" 2345.58113772621 0.464778540618986 0
"8761" 2345.56437718854 0.464779078992439 0
"8762" 2345.5476166959 0.464779617066 0
"8763" 2345.53085624775 0.464780175665663 0
"8764" 2345.51409584438 0.464780723385658 0
"8765" 2345.49733548633 0.464781249538713 0
"8766" 2345.4805751728 0.464781806865505 0
"8767" 2345.46381490395 0.464782358578368 0
"8768" 2345.44705468073 0.464782872674047 0
"8769" 2345.4302945022 0.464783423512848 0
"8770" 2345.41353436879 0.46478395802048 0
"8771" 2345.39677427996 0.464784513122446 0
"8772" 2345.38001423694 0.464785020332873 0
"8773" 2345.36325423893 0.464785558706513 0
"8774" 2345.34649428555 0.464786112556076 0
"8775" 2345.32973437678 0.464786666076266 0
"8776" 2345.31297451307 0.464787203147959 0
"8777" 2345.29621469441 0.464787739705016 0
"8778" 2345.27945492015 0.464788302413601 0
"8779" 2345.26269519164 0.464788811771846 0
"8780" 2345.24593550822 0.464789347173742 0
"8781" 2345.2291758691 0.464789913758061 0
"8782" 2345.21241627535 0.464790437697676 0
"8783" 2345.1956567266 0.464790976994427 0
"8784" 2345.17889722204 0.464791547580507 0
"8785" 2345.1621377629 0.464792070238638 0
"8786" 2345.14537834892 0.464792602901036 0
"8787" 2345.12861897984 0.464793145665123 0
"8788" 2345.11185965594 0.464793677424025 0
"8789" 2345.0951003767 0.46479423008916 0
"8790" 2345.0783411428 0.464794755660267 0
"8791" 2345.06158195344 0.464795312597378 0
"8792" 2345.04482280931 0.464795842647431 0
"8793" 2345.02806370987 0.464796393505149 0
"8794" 2345.01130465569 0.464796922553505 0
"8795" 2344.99454564609 0.464797477781324 0
"8796" 2344.97778668177 0.464798006043918 0
"8797" 2344.96102776206 0.464798560397888 0
"8798" 2344.94426888737 0.46479909843309 0
"8799" 2344.92751005813 0.46479962009065 0
"8800" 2344.91075127367 0.464800167702639 0
"8801" 2344.89399253386 0.46480072029805 0
"8802" 2344.8772338394 0.464801245909485 0
"8803" 2344.8604751892 0.464801813512216 0
"8804" 2344.84371658464 0.464802327740174 0
"8805" 2344.82695802478 0.464802878479485 0
"8806" 2344.81019950964 0.464803428791888 0
"8807" 2344.79344104016 0.464803941660069 0
"8808" 2344.77668261461 0.464804522830436 0
"8809" 2344.75992423489 0.464805029521202 0
"8810" 2344.74316589993 0.464805578075269 0
"8811" 2344.72640760959 0.464806131544772 0
"8812" 2344.70964936486 0.464806647345763 0
"8813" 2344.69289116437 0.464807215909221 0
"8814" 2344.67613300909 0.464807746824433 0
"8815" 2344.65937489862 0.464808293134655 0
"8816" 2344.64261683312 0.464808833850954 0
"8817" 2344.62585881286 0.464809363435478 0
"8818" 2343.79654588346 0.464617748073495 0.00099949999999982
"8819" 2343.779801131 0.464618281763175 0.00099949999999982
"8820" 2342.93376024469 0.46442684185557 0.00199799999999994
"8821" 2344.55884657898 0.464811514049758 0
"8822" 2344.88906715569 0.464617085817159 0.00099949999999982
"8823" 2345.20255149054 0.464422824168147 0.00199799999999994
"8824" 2344.50858775297 0.464813132219173 0
"8825" 2344.49183009225 0.46481369004821 0
"8826" 2344.47507247661 0.464814226130141 0
"8827" 2344.45831490646 0.46481474616958 0
"8828" 2344.44155738033 0.464815323810724 0
"8829" 2344.42479989999 0.464815832184933 0
"8830" 2344.40804246436 0.464816382662594 0
"8831" 2344.39128507372 0.464816921930962 0
"8832" 2343.58608943119 0.464627843263571 0.00099949999999982
"8833" 2343.56934535289 0.464628375840441 0.00099949999999982
"8834" 2342.74742242683 0.464439463508218 0.00199799999999994
"8835" 2343.53586222718 0.46462944458707 0.00099949999999982
"8836" 2342.71395613694 0.464440541563481 0.00199799999999994
"8837" 2344.29077593702 0.464820152098571 0
"8838" 2344.27401886121 0.464820698903667 0
"8839" 2344.25726183022 0.464821245252083 0
"8840" 2344.24050484419 0.464821785880913 0
"8841" 2344.22374790341 0.464822315555434 0
"8842" 2344.20699100748 0.46482286054381 0
"8843" 2344.19023415655 0.464823399851728 0
"8844" 2344.17347735049 0.46482394406409 0
"8845" 2344.1567205896 0.464824477195428 0
"8846" 2344.13996387373 0.464825015241017 0
"8847" 2344.12320720251 0.464825568708529 0
"8848" 2344.10645057647 0.464826100420824 0
"8849" 2344.08969399523 0.464826647800162 0
"8850" 2344.07293745853 0.46482720513109 0
"8851" 2344.05618096692 0.464827740923536 0
"8852" 2344.03942452109 0.464828249815848 0
"8853" 2344.02266811983 0.464828805865428 0
"8854" 2344.00591176384 0.464829334976429 0
"8855" 2343.98915545271 0.464829879625423 0
"8856" 2343.97239918605 0.464830439637067 0
"8857" 2343.95564296481 0.464830962330619 0
"8858" 2343.93888678875 0.464831494956787 0
"8859" 2343.92213065788 0.464832027106389 0
"8860" 2343.90537457138 0.464832590779661 0
"8861" 2343.88861853009 0.464833122173435 0
"8862" 2343.87186253401 0.464833653101007 0
"8863" 2343.85510658262 0.464834204799678 0
"8864" 2343.8383506762 0.464834745428531 0
"8865" 2343.82159481461 0.464835291000085 0
"8866" 2343.8048389983 0.464835820052213 0
"8867" 2343.78808322739 0.464836343483248 0
"8868" 2343.77132750096 0.464836903611341 0
"8869" 2343.75457181955 0.464837442034998 0
"8870" 2343.73781618291 0.464837990499052 0
"8871" 2343.72106059118 0.464838533458977 0
"8872" 2343.70430504424 0.464839081195207 0
"8873" 2343.68754954264 0.464839607218997 0
"8874" 2343.67079408639 0.464840132903529 0
"8875" 2343.6540386747 0.464840689825483 0
"8876" 2343.63728330797 0.46484123050273 0
"8877" 2343.6205279861 0.46484177601535 0
"8878" 2343.60377270935 0.464842310457767 0
"8879" 2343.58701747814 0.46484282858828 0
"8880" 2343.57026229128 0.464843393967679 0
"8881" 2343.55350714998 0.464843911204254 0
"8882" 2343.53675205359 0.464844454513014 0
"8883" 2343.51999700252 0.464844981508871 0
"8884" 2343.5032419961 0.464845534468614 0
"8885" 2343.48648703435 0.464846087039985 0
"8886" 2343.46973211755 0.464846628581075 0
"8887" 2343.45297724584 0.464847164383748 0
"8888" 2343.43622241898 0.464847710215081 0
"8889" 2343.41946763736 0.464848239910738 0
"8890" 2343.40271290047 0.464848790150502 0
"8891" 2343.38595820872 0.464849324303486 0
"8892" 2343.36920356213 0.464849857912228 0
"8893" 2343.35244896043 0.464850401549422 0
"8894" 2343.33569440417 0.464850923671454 0
"8895" 2343.31893989242 0.464851482476238 0
"8896" 2343.3021854256 0.464852024881087 0
"8897" 2343.28543100318 0.464852588044459 0
"8898" 2343.26867662639 0.464853103078543 0
"8899" 2343.25192229483 0.464853633600059 0
"8900" 2343.23516800797 0.464854184761698 0
"8901" 2343.21841376623 0.46485471978849 0
"8902" 2343.20165956949 0.464855259434919 0
"8903" 2343.18490541775 0.4648557988895 0
"8904" 2343.16815131131 0.464856327099046 0
"8905" 2343.15139725003 0.464856860251403 0
"8906" 2343.13464323312 0.464857424773229 0
"8907" 2343.11788926112 0.464857967575412 0
"8908" 2343.10113533446 0.464858494135447 0
"8909" 2343.51053419913 0.464475692786238 0.00199849999999979
"8910" 2343.06763734539 0.464859577195288 0
"8911" 2343.36960352672 0.464665933662448 0.00099949999999982
"8912" 2343.35286292532 0.464666458058491 0.00099949999999982
"8913" 2343.33612236926 0.464666982161098 0.00099949999999982
"8914" 2343.31938185853 0.464667537464141 0.00099949999999982
"8915" 2342.98388811208 0.464862273170297 0
"8916" 2342.96713454517 0.464862817243794 0
"8917" 2342.95038102329 0.464863355824112 0
"8918" 2342.9336275466 0.464863888451617 0
"8919" 2342.91687411482 0.464864431292943 0
"8920" 2342.90012072784 0.464864978977805 0
"8921" 2342.8833673858 0.464865520984767 0
"8922" 2342.86661408899 0.464866052079873 0
"8923" 2342.84986083673 0.464866608997587 0
"8924" 2342.83310763026 0.464867117742427 0
"8925" 2342.81635446838 0.464867673962449 0
"8926" 2342.79960135109 0.464868229480742 0
"8927" 2342.78284827895 0.464868763594867 0
"8928" 2342.76609525196 0.46486929709595 0
"8929" 2342.74934226987 0.464869840937779 0
"8930" 2342.73258933324 0.464870363003385 0
"8931" 2342.71583644139 0.464870911262072 0
"8932" 2342.69908359447 0.4648714536755 0
"8933" 2343.86573405267 0.464655924728189 0.00099949999999982
"8934" 2343.84899405377 0.464656462022471 0.00099949999999982
"8935" 2342.64883418697 0.464873070140989 0
"8936" 2342.63208151994 0.464873616283788 0
"8937" 2342.61532889816 0.464874145736019 0
"8938" 2342.59857632112 0.464874696237474 0
"8939" 2342.58182378963 0.464875214343102 0
"8940" 2342.5650713029 0.464875763735449 0
"8941" 2342.54831886079 0.464876318137801 0
"8942" 2342.5315664636 0.464876861414522 0
"8943" 2342.514814112 0.464877377910683 0
"8944" 2342.49806180508 0.464877930826029 0
"8945" 2342.4813095435 0.464878457019473 0
"8946" 2342.46455732647 0.464879014400524 0
"8947" 2342.44780515468 0.464879544922701 0
"8948" 2342.43105302801 0.464880080200745 0
"8949" 2342.41430094579 0.464880641649423 0
"8950" 2342.39754890911 0.464881160280752 0
"8951" 2342.38079691731 0.464881704789458 0
"8952" 2342.36404497054 0.464882243805848 0
"8953" 2342.34729306935 0.464882761009928 0
"8954" 2342.33054121266 0.464883320244636 0
"8955" 2342.31378940144 0.464883841884726 0
"8956" 2342.29703763475 0.464884400226589 0
"8957" 2342.28028591328 0.464884931671774 0
"8958" 2342.26353423649 0.464885483829606 0
"8959" 2342.24678260562 0.46488598782412 0
"8960" 2342.23003101893 0.464886560170328 0
"8961" 2342.80241600342 0.464685480746809 0.00099949999999982
"8962" 2342.78567752019 0.464686036547472 0.00099949999999982
"8963" 2342.17978590375 0.464888185768165 0
"8964" 2342.16303449771 0.464888692820233 0
"8965" 2342.14628313631 0.464889247191296 0
"8966" 2342.12953181942 0.464889806355944 0
"8967" 2342.11278054732 0.464890354592428 0
"8968" 2342.09602932056 0.464890881096017 0
"8969" 2342.07927813875 0.46489142317944 0
"8970" 2342.06252700191 0.464891964629725 0
"8971" 2342.0457759099 0.464892511060164 0
"8972" 2342.02902486328 0.464893035787385 0
"8973" 2342.01227386192 0.464893565495517 0
"8974" 2341.99552290557 0.464894105325945 0
"8975" 2341.97877199438 0.464894639253844 0
"8976" 2341.96202112834 0.464895172902226 0
"8977" 2341.94527030763 0.464895700765255 0
"8978" 2341.92851953128 0.464896265287258 0
"8979" 2341.91176880013 0.46489679756606 0
"8980" 2341.89501811393 0.464897339987542 0
"8981" 2341.8782674724 0.464897892482643 0
"8982" 2341.86151687638 0.464898412990514 0
"8983" 2341.84476632533 0.464898954013147 0
"8984" 2341.82801581899 0.464899505384148 0
"8985" 2341.81126535725 0.464900061431318 0
"8986" 2341.79451494065 0.464900595932587 0
"8987" 2341.77776456934 0.46490112467861 0
"8988" 2341.76101424278 0.464901674194756 0
"8989" 2341.74426396114 0.464902217837297 0
"8990" 2341.72751372455 0.464902755959805 0
"8991" 2341.71076353343 0.464903277640379 0
"8992" 2341.6940133878 0.464903798884964 0
"8993" 2341.67726328752 0.464904325011328 0
"8994" 2341.66051323152 0.464904893122079 0
"8995" 2341.64376322065 0.464905428816385 0
"8996" 2341.62701325475 0.464905969519599 0
"8997" 2341.61026333372 0.464906514977473 0
"8998" 2341.59351345797 0.464907044327197 0
"8999" 2341.57676362684 0.464907599518607 0
"9000" 2341.560013841 0.464908127740051 0
"9001" 2341.54326410049 0.464908655662562 0
"9002" 2341.52651440503 0.46490919372559 0
"9003" 2341.50976475436 0.464909741871626 0
"9004" 2341.49301514837 0.464910294879339 0
"9005" 2341.47626558746 0.46491083166231 0
"9006" 2341.45951607193 0.464911357214642 0
[truncated: 93,635,519 more chars]
