# Supplementary material for: Down the Penrose stairs, or how selection for fewer recombination hotspots maintains their existence
Source: eLife. 2023 Oct 13;12:e83769. doi: 10.7554/eLife.83769 (PMC10703446; doi:10.7554/eLife.83769)
Supplement: Appendix 4—figure 1—source data 3. — This data was used to generate Appendix 4—figure 1. [file elife-83769-app4-fig1-data3.zip › sup_data_19.txt]

"n1" "W" "pi"
"254500" 165.401993720111 0.850765563214645 0.8008491034045
"254501" 165.034499060791 0.84992331435421 0.8028942138255
"254502" 164.781362094342 0.849243224415215 0.804815012914
"254503" 164.763377319874 0.848817383705454 0.8067099099365
"254504" 164.662124154928 0.848420847595967 0.8082452670315
"254505" 164.684681141414 0.848168869736136 0.809823633157
"254506" 164.660594266535 0.848005461211008 0.8106736623245
"254507" 164.653450823632 0.847961296620775 0.811267661855
"254508" 164.706644065725 0.848029588016399 0.8113885126505
"254509" 164.865830391657 0.848288969227972 0.8113881812615
"254510" 164.958270368679 0.848600569166127 0.810903461109
"254511" 164.926849667366 0.848871136775804 0.8098777504205
"254512" 164.952973440348 0.84928361782162 0.808244321525
"254513" 164.926420711508 0.849612922208604 0.8067226685695
"254514" 164.786644183603 0.849950322889419 0.8047356464035
"254515" 164.546291195783 0.850278651504405 0.802108106048
"254516" 164.250801030379 0.850465514472518 0.7996083659955
"254517" 164.004487752686 0.850672025767291 0.7969886172945
"254518" 163.576791351298 0.850768522808917 0.7938788585465
"254519" 163.197018852659 0.85074531072844 0.790831958797
"254520" 162.710949298537 0.85054304773329 0.788438007391
"254521" 162.138629593063 0.850170319375219 0.7862810756475
"254522" 161.525444059523 0.849715160850853 0.7840263855255
"254523" 160.909021203968 0.849063610842488 0.782372493513
"254524" 160.357304948385 0.848335400166972 0.781275287214
"254525" 159.867275698862 0.847543563680849 0.780970882559
"254526" 159.441710022427 0.846671858766993 0.78116398682
"254527" 159.003816340714 0.84573611502092 0.781792737469
"254528" 158.675056478712 0.844825742186486 0.7828713609655
"254529" 158.359212908682 0.843802347348459 0.784891537632
"254530" 158.223455536403 0.842907287627509 0.7874779910235
"254531" 158.197494178823 0.842108054454719 0.790684101477
"254532" 158.242429903929 0.841404027090952 0.794105489891
"254533" 158.469439749019 0.840856117161591 0.7978194411055
"254534" 158.803944089812 0.840445213584925 0.801974318402
"254535" 159.23570700605 0.840218247470769 0.806546180846
"254536" 159.786587548439 0.84023593329202 0.8110061218665
"254537" 160.351571554524 0.8403966668367 0.8152860349695
"254538" 160.829996774606 0.840635397242761 0.819283452256
"254539" 161.586694308862 0.841201489999706 0.8232093856045
"254540" 162.293920241083 0.841946652758709 0.8264907493095
"254541" 163.030569757065 0.842902963180712 0.829594335996
"254542" 163.759116122892 0.843972709004322 0.8319529060495
"254543" 164.462189146794 0.84510566033953 0.833884238919
"254544" 165.108038045809 0.846285201973724 0.835298239658
"254545" 165.623482399892 0.847530805273164 0.8358765213205
"254546" 166.055993635197 0.848709537465436 0.836050711224
"254547" 166.356619394704 0.849890394001602 0.835807424617
"254548" 166.59978540085 0.850996017727644 0.835159816214
"254549" 166.639795266712 0.851934359381549 0.8339061797125
"254550" 166.629046644981 0.852915255484497 0.8322790526035
"254551" 166.358157689786 0.853574134564642 0.8307003696835
"254552" 166.081457994253 0.854163650568849 0.828989282767
"254553" 165.595119093532 0.854597360517168 0.8271422848655
"254554" 165.048733876598 0.854857982056275 0.8251697106655
"254555" 164.477529379126 0.854966188491546 0.8236869867195
"254556" 163.849421546796 0.854940543023611 0.822194825031
"254557" 163.091769027597 0.854745312508464 0.8206983049495
"254558" 162.25052973476 0.854397822481369 0.8192599508995
"254559" 161.485222633075 0.853962712802256 0.818066943812
"254560" 160.65544398459 0.85339461263818 0.8170855818305
"254561" 159.7950724967 0.852639392126217 0.8163744814535
"254562" 158.919505567059 0.851811259961342 0.815902199042
"254563" 158.08032530525 0.850883163138123 0.815697047176
"254564" 157.189538059859 0.849825429187423 0.8155750929845
"254565" 156.350819305137 0.848672865538261 0.8158992357455
"254566" 155.500900797618 0.84747849681333 0.816341452376
"254567" 154.895098107225 0.846321702111495 0.8172886277395
"254568" 154.259391342797 0.845080592521341 0.818479644114
"254569" 153.702493653557 0.843831978284229 0.8199497851835
"254570" 153.297399279263 0.842613588066284 0.8215909427485
"254571" 152.94116898774 0.841443836630697 0.823478571482
"254572" 152.730891117954 0.840287839519798 0.825803556323
"254573" 152.412048254802 0.83910831269862 0.827884825135
"254574" 152.3303018165 0.838073990541828 0.830336516341
"254575" 152.453958322245 0.837155679236623 0.8331919801345
"254576" 152.457359223711 0.836261474483348 0.835840728713
"254577" 152.704913561729 0.835512697180461 0.8387003344185
"254578" 152.969059569842 0.834828184113576 0.8414940315215
"254579" 153.488068370587 0.834314812973504 0.844484563845
"254580" 154.009231551901 0.833903255570939 0.8473505268405
"254581" 154.731845445483 0.833711623215655 0.8501613047805
"254582" 155.465906759513 0.833596712308155 0.8527812550025
"254583" 156.239340254035 0.833605219658842 0.8552163418925
"254584" 157.169910996388 0.833840833002122 0.8574446085155
"254585" 158.294528929421 0.834288894028191 0.8595457241445
"254586" 159.230081212459 0.834703493302948 0.8612727181785
"254587" 160.335398324611 0.835301838186486 0.862745960901
"254588" 161.377110654844 0.835936092251002 0.8637800497035
"254589" 162.33049702149 0.836669633479067 0.864442388316
"254590" 163.410285743411 0.83755133985868 0.8649407993715
"254591" 164.54971506402 0.83852686649298 0.8651028232225
"254592" 165.642491316858 0.839545990985099 0.8649712191235
"254593" 166.621474489251 0.840615223846117 0.864303029388
"254594" 167.619219167799 0.841747597838209 0.8632160984725
"254595" 168.659737308196 0.842922054251747 0.862005241718
"254596" 169.508546297755 0.844057336705056 0.860261115016
"254597" 170.231577343596 0.845125637890924 0.858240011653
"254598" 170.800654713219 0.846155422901181 0.8559569214015
"254599" 171.22804431169 0.847069489277798 0.8533156837975
"254600" 171.622146119279 0.84805897769748 0.8503179606925
"254601" 171.911701272797 0.848879700740992 0.8472235219075
"254602" 172.034838934981 0.849585561719281 0.8439629168755
"254603" 172.135111663266 0.850258832264692 0.840599852116
"254604" 172.136091109394 0.850796620975065 0.8371725780165
"254605" 172.065619208084 0.851200086015737 0.833862384242
"254606" 171.928443082754 0.851512523154638 0.830530334337
"254607" 171.671912324031 0.85167185164949 0.827213178772
"254608" 171.35390600474 0.851679609226963 0.824056356105
"254609" 170.946731941773 0.851590553349706 0.8208265382015
"254610" 170.572974425842 0.851319933367641 0.817759086596
"254611" 170.028132073038 0.850856229929806 0.8149950030715
"254612" 169.515801522426 0.850286723555692 0.812738926901
"254613" 169.020594062697 0.84960661140637 0.8106190124925
"254614" 168.539590023857 0.848827315281629 0.808654400026
"254615" 168.080341412387 0.847920317520689 0.80735618616
"254616" 167.644708422318 0.846915213687765 0.80645706136
"254617" 167.148942034505 0.845779541396399 0.806033012445
"254618" 166.858341002522 0.844620936722536 0.806135032425
"254619" 166.688717351625 0.843470401727168 0.806150622263
"254620" 166.465787695679 0.842248047239934 0.8071403498525
"254621" 166.536600166039 0.841079462592598 0.808326754952
"254622" 166.604941418167 0.839896327464858 0.8100900921035
"254623" 166.716848416874 0.838745761822981 0.8117740568425
"254624" 167.167445683188 0.837719414130994 0.814278410364
"254625" 167.700253647908 0.83677727772231 0.816773048434
"254626" 168.415220784968 0.835953738351615 0.8195500280575
"254627" 169.341772877913 0.835308274412916 0.822558730684
"254628" 170.353360781022 0.834792405920224 0.8256108152415
"254629" 171.482032652969 0.834461244327899 0.8287504153645
"254630" 172.740206651061 0.834300662808518 0.831466628507
"254631" 174.076059406054 0.834332914639264 0.8342259684345
"254632" 175.644824584266 0.834563050639093 0.836843243368
"254633" 177.291381516414 0.834985976787391 0.8392240168775
"254634" 178.964332538529 0.835542681027128 0.84131074619
"254635" 180.664438671867 0.836266633802556 0.8429241861005
"254636" 182.630617507548 0.837285567223623 0.8442634160725
"254637" 184.66451272025 0.83848218693225 0.844954661157
"254638" 186.654732276618 0.839802226162233 0.845362172657
"254639" 188.468391120082 0.841231013269974 0.845151390668
"254640" 190.318436127678 0.842786797367308 0.844306096904
"254641" 192.186181685509 0.84449242618437 0.843035677543
"254642" 194.099422714638 0.846364139936062 0.841206765251
"254643" 195.893917550952 0.848313517878836 0.838541641095
"254644" 197.493240736481 0.850275148030477 0.8353990883575
"254645" 198.964915840754 0.85227993255191 0.8316388967985
"254646" 200.221857143327 0.854274216544155 0.8272721257
"254647" 201.305126184044 0.856239817319764 0.8224852250225
"254648" 202.155760498853 0.858222321696828 0.816752326339
"254649" 202.754584054261 0.860148731248393 0.8105605520685
"254650" 203.187316466766 0.862019045341234 0.803860752722
"254651" 203.437209252123 0.863790643123652 0.796865483425
"254652" 203.322412824568 0.865336634859789 0.789875681428
"254653" 202.965707461777 0.866736323375221 0.782318611128
"254654" 202.439174002418 0.867977241506471 0.774660188906
"254655" 201.65652055788 0.869075989946978 0.766966210648
"254656" 200.596313370359 0.869900536841825 0.759282654752
"254657" 199.459819394205 0.870589149183394 0.7517683164435
"254658" 198.185138721369 0.871066510594843 0.744299533606
"254659" 196.674387695462 0.871238205152928 0.7373589851075
"254660" 194.767021179059 0.871086577271406 0.7303205874055
"254661" 192.976455291494 0.870789200309156 0.7234552937515
"254662" 191.09698630797 0.870221079343822 0.717270097247
"254663" 189.092744117573 0.869367005923014 0.712212230445
"254664" 187.060668389768 0.868238712264286 0.708143586401
"254665" 185.046928146135 0.866944858952912 0.704210149402
"254666" 183.171765391615 0.865465158230885 0.7011952656125
"254667" 181.258521216971 0.863807690526636 0.699126372343
"254668" 179.353618900884 0.862001352213784 0.697276856916
"254669" 177.55883963957 0.860096082386684 0.6964632140535
"254670" 176.051766475607 0.858155579596859 0.697034264183
"254671" 174.593369105695 0.85616222528581 0.698030621991
"254672" 173.32727560955 0.85422214285895 0.699344505901
"254673" 172.226683132883 0.852383756133073 0.7016420597765
"254674" 171.290160494032 0.850700949438439 0.704118706553
"254675" 170.523261055646 0.849206809634362 0.707170959533
"254676" 169.921718834281 0.847936310061374 0.7101608509695
"254677" 169.483534407897 0.846938962361424 0.7133011762385
"254678" 169.126750621257 0.846215328763822 0.71600581328
"254679" 168.860663864246 0.845810032297209 0.7181505348885
"254680" 168.770681474811 0.845717042742034 0.71989188851
"254681" 168.680558079368 0.845947992286607 0.7202547839765
"254682" 168.539943430753 0.846391238950252 0.7196773848205
"254683" 168.282961773333 0.846973059250956 0.71817796022
"254684" 167.975313464357 0.847718875997024 0.7154522014745
"254685" 167.599969188107 0.848611341183624 0.7116479528205
"254686" 167.162690438122 0.849637847958991 0.7059771076945
"254687" 166.398540617523 0.850345063094049 0.6997724617095
"254688" 165.422519472839 0.851036492050953 0.6919636169475
"254689" 164.355125281935 0.85146630737403 0.684005672195
"254690" 163.084020337991 0.851689212230048 0.674817301443499
"254691" 161.497145923075 0.851479991882105 0.665032822374499
"254692" 159.755875744133 0.850809701003886 0.655898345869999
"254693" 157.931067722413 0.849698099751461 0.647284108766499
"254694" 155.895610461038 0.848096797763087 0.6387815481245
"254695" 154.05827919964 0.846104522792628 0.631910326806499
"254696" 151.999888810565 0.843574648981298 0.62568885622
"254697" 150.023851192993 0.840647963890789 0.620095400005499
"254698" 148.108451389523 0.837287712092534 0.616339869087
"254699" 146.244962651814 0.833555784042917 0.613553586279999
"254700" 144.552268694741 0.829482391646931 0.612929842961999
"254701" 143.244578969481 0.825221124839257 0.614889155894999
"254702" 142.159000732216 0.820880053141591 0.618146361898499
"254703" 141.435926644097 0.816555802973963 0.624250995616499
"254704" 141.141736348355 0.812293202750167 0.632728414157
"254705" 141.360493441235 0.808391945086691 0.643739694125999
"254706" 142.037730794327 0.804956204189406 0.656261716108
"254707" 143.259161319922 0.802095134330779 0.6705523000245
"254708" 145.083778383299 0.799944001672977 0.686647117327999
"254709" 147.49573611988 0.798686133960601 0.7043519587175
"254710" 150.351279203572 0.798228063203084 0.722349446366
"254711" 153.773999844694 0.798724180005584 0.741000626232
"254712" 157.521016893632 0.800057961346967 0.7585868277905
"254713" 161.828827498682 0.802415395546865 0.776034594364
"254714" 166.281295961536 0.805423253980491 0.791832256174
"254715" 170.924467813163 0.809113541341711 0.8061160947125
"254716" 175.671747089484 0.8132467031369 0.818165560066
"254717" 180.435639727997 0.817806358165942 0.828206306293
"254718" 185.108992906393 0.822576343543566 0.8361169827345
"254719" 189.520859828269 0.827361130868221 0.842061198339
"254720" 193.648410602752 0.832127310707959 0.8458863886065
"254721" 197.609450406688 0.836897834082575 0.848020899722
"254722" 201.179496350009 0.841450374384388 0.848866533695
"254723" 204.323769885404 0.845700472098143 0.8482224541945
"254724" 206.990672546011 0.849627448106663 0.8468365074
"254725" 209.490696045191 0.85341655046713 0.8443511200785
"254726" 211.578884307559 0.856915447563015 0.841186448095
"254727" 213.326733712216 0.860164299805275 0.8374597532855
"254728" 214.67528323689 0.863141381582373 0.833393203102
"254729" 215.757364662832 0.865940763201105 0.828976332626
"254730" 216.524656042055 0.868495489661195 0.8241460632625
"254731" 216.893994690413 0.870829642745759 0.8190994684895
"254732" 216.875026355579 0.872812276629243 0.8140418394825
"254733" 216.657092853494 0.874731074051553 0.808517264161
"254734" 216.129903116504 0.876402001268118 0.803180949404
"254735" 215.499380059688 0.877972571807199 0.797309702083
"254736" 214.45375671401 0.879278948219856 0.7919353230225
"254737" 213.216342316218 0.88043159533332 0.786377825634
"254738" 211.853899804676 0.881430385360972 0.7807327674545
"254739" 210.229146480254 0.882198504345531 0.7754421918175
"254740" 208.450517923291 0.882909564796393 0.769605555991
"254741" 206.558328357529 0.883401253173257 0.764446219265
"254742" 204.495478099117 0.883757670252632 0.7589818656515
"254743" 202.272810094597 0.883982702800286 0.7533404987515
"254744" 199.895670632393 0.883980894224031 0.7483364811655
"254745" 197.368622070022 0.883833395700901 0.743143670965
"254746" 194.828850860192 0.883541119284912 0.7379989398375
"254747" 192.13869566576 0.883025893347122 0.733366871445
"254748" 189.285156898322 0.882327501830301 0.7290549236605
"254749" 186.450410756609 0.881506530468102 0.7244208942215
"254750" 183.590128871659 0.880505347216008 0.720392559062
"254751" 180.655756094704 0.879321854656123 0.716390636574
"254752" 177.695174768099 0.877928467489358 0.7126333677045
"254753" 174.746580994913 0.876357396232977 0.7095818710865
"254754" 171.764801332076 0.874596884431592 0.706551752388
"254755" 168.760092477895 0.872637671195515 0.70398290097
"254756" 165.787286227115 0.870517543577509 0.7016952134965
"254757" 162.837061827889 0.868209301611787 0.6995917079975
"254758" 160.007175053092 0.865744250502285 0.6979232950545
"254759" 157.154567643394 0.863129183628077 0.696445396175
"254760" 154.366973673973 0.860357903162125 0.6948844679175
"254761" 151.698418537574 0.857386225723183 0.6947957035255
"254762" 149.149276282108 0.854292008946107 0.6946393626115
"254763" 146.660144571218 0.851084577013147 0.6950284602075
"254764" 144.223218214506 0.847731235201642 0.6955038962165
"254765" 142.002629690776 0.84433306029183 0.6968630747885
"254766" 139.938226656258 0.840843442470643 0.698908586799
"254767" 137.961460256786 0.837306943153057 0.700912728464
"254768" 136.169096318087 0.833743014387008 0.7036799419425
"254769" 134.533483907584 0.830129514661088 0.706739728738
"254770" 133.144053845133 0.826586613451941 0.710005499734
"254771" 131.914242161671 0.823036502994512 0.713930075205
"254772" 130.840558353462 0.819563292133529 0.718177604703
"254773" 130.016058894199 0.816182600955547 0.722877811527
"254774" 129.403130231911 0.812942004912222 0.728140591107
"254775" 129.068861580617 0.809862443833351 0.73372165348
"254776" 129.014945012778 0.806988202687038 0.7400382162355
"254777" 129.214474122282 0.804302973163895 0.746419203017
"254778" 129.64326275463 0.801831462164153 0.753083841712
"254779" 130.408588409659 0.799696470883808 0.7605156763355
"254780" 131.561844005606 0.797876773663232 0.768255645124
"254781" 132.938844017885 0.796393709332933 0.776605082427
"254782" 134.78516677006 0.795402106040616 0.785722650344
"254783" 137.051984727819 0.79485270378859 0.7953214802445
"254784" 139.57724843446 0.794757875631616 0.8051052871355
"254785" 142.457494319494 0.795098395948972 0.814802732642
"254786" 145.741493272514 0.795984075003539 0.8248189470705
"254787" 149.358357713111 0.79743254286715 0.8349274355895
"254788" 153.21151580255 0.799306175476972 0.8447471921215
"254789" 157.332520538231 0.801601332996021 0.8540700344535
"254790" 161.610142601168 0.804286020120148 0.8626305252005
"254791" 166.082063370725 0.807352497602553 0.870682041349
"254792" 170.734383835809 0.810737509520863 0.8781111221485
"254793" 175.397455153791 0.814373597718808 0.884834517768
"254794" 179.959631913431 0.818050744218619 0.890490353174
"254795" 184.559639974082 0.821876236252631 0.89538094181
"254796" 189.111069107073 0.825793739568906 0.899375441208
"254797" 193.507943853296 0.829673689688515 0.9026414246115
"254798" 197.638067000988 0.833399869399059 0.905012965703
"254799" 201.769116687111 0.837154481666689 0.9067823082545
"254800" 205.554935889605 0.84070692683212 0.907862251968
"254801" 209.193597766722 0.844209829956236 0.9083595212275
"254802" 212.364639015133 0.847366929289486 0.908378696568
"254803" 215.36345741002 0.850427466354033 0.908064642596
"254804" 218.287909786824 0.853416719823793 0.907449196203
"254805" 220.886943195894 0.85615249321748 0.9066398566325
"254806" 223.184758999879 0.858725814067854 0.9054886178565
"254807" 225.17718256619 0.861043181353641 0.90426621706
"254808" 226.980340985943 0.863273187756396 0.9028945917385
"254809" 228.602550693364 0.865356169910446 0.901302695765
"254810" 230.065774451624 0.867351491965427 0.899686859457
"254811" 231.157559360008 0.869115624124813 0.897929743596
"254812" 232.167416109593 0.870818812932323 0.896040340634
"254813" 232.978058657671 0.872402223826848 0.894159087442
"254814" 233.592179024054 0.873866945065549 0.892185931316
"254815" 233.948155014715 0.875202035415028 0.8901930218
"254816" 234.293472560238 0.876463905704629 0.888233536086
"254817" 234.452622846278 0.877645908348509 0.886116843092
"254818" 234.453300131188 0.878720731009825 0.8841691709315
"254819" 234.304211570905 0.879700733231041 0.8820612385725
"254820" 233.984945305712 0.880574811219963 0.879790255261
"254821" 233.532701391906 0.881352115184529 0.877820147224
"254822" 232.90219408175 0.882049587132032 0.87576021037
"254823" 232.286593380592 0.882712478571141 0.873716061298
"254824" 231.677500569795 0.883373004053881 0.871512554932
"254825" 230.800525036605 0.883852205181371 0.8694615391495
"254826" 229.843720477256 0.884294509284593 0.8673580070495
"254827" 228.795771081293 0.88467099963132 0.8652854898605
"254828" 227.673265176037 0.884947281253184 0.8633891731565
"254829" 226.476977124703 0.885190514173116 0.86152251631
"254830" 225.182427622655 0.885375922189375 0.8596422020195
"254831" 223.867074929699 0.885492316623087 0.857831486023
"254832" 222.502321232522 0.885561109577214 0.85608759604
"254833" 221.074711781535 0.885547287153846 0.8543923386495
"254834" 219.550259665075 0.885447428529896 0.8527131933165
"254835" 218.04267690523 0.885300809788009 0.8512383260935
"254836" 216.448694925559 0.885103388850526 0.849701968704
"254837" 214.863610217937 0.884846289457187 0.8482615934245
"254838" 213.2582842567 0.884544610858168 0.8468769985495
"254839" 211.63605218748 0.884185387527486 0.8456411797095
"254840" 209.947299642822 0.883743722422093 0.84463732131
"254841" 208.335468585603 0.883253336973531 0.8438822745365
"254842" 206.736277962286 0.882707930267815 0.8428648413025
"254843" 205.073268069359 0.882114771442115 0.842304239549
"254844" 203.392427141797 0.881483019256658 0.8416939266915
"254845" 201.750268177393 0.880826877927043 0.8409984704415
"254846" 200.189560002183 0.880113232063601 0.8408986465955
"254847" 198.601684036114 0.87937993324121 0.8406613321575
"254848" 197.101315108909 0.878585470499366 0.840713741909
"254849" 195.661914974229 0.877791999893948 0.840920702714
"254850" 194.233927636188 0.876961439883549 0.8414378594225
"254851" 192.858727500177 0.87612888807922 0.842072098499
"254852" 191.511454199336 0.875268722907468 0.8427215244085
"254853" 190.257918542316 0.874441255329553 0.843478542987
"254854" 189.058117342615 0.873595494319159 0.8444780584395
"254855" 187.888689675102 0.872768072651544 0.8455267345935
"254856" 186.799702292532 0.871947359163654 0.8466696116695
"254857" 185.776396858955 0.871163064271588 0.8477230078105
"254858" 184.74990692362 0.870368259129668 0.8487678128155
"254859" 183.673514917636 0.869591752613709 0.8498941596195
"254860" 182.72609094886 0.868875534065913 0.8508724019685
"254861" 181.797199872596 0.868197644158739 0.8518097360105
"254862" 180.906724676333 0.867542923316729 0.8528762648265
"254863" 180.0264201107 0.866930308992194 0.853949336112
"254864" 179.179238982998 0.866335975527022 0.8546147933315
"254865" 178.444849283801 0.865809537977735 0.855572910624
"254866" 177.798169027857 0.865358376869107 0.8565275206345
"254867" 177.133196560989 0.86494412642775 0.8573318396875
"254868" 176.48599057355 0.864551199966606 0.8580545412885
"254869" 175.850551406779 0.864231794465237 0.8586250865565
"254870" 175.183408664395 0.863901072936255 0.8587606343575
"254871" 174.574538332373 0.863572455236041 0.859174872284
"254872" 174.003947517801 0.863320639088743 0.8593281107915
"254873" 173.397086882737 0.863026976933543 0.859533192949
"254874" 172.756955335895 0.862748510889945 0.8594530149075
"254875" 172.107202783683 0.862451397519499 0.8591989015695
"254876" 171.445729531897 0.86213770574096 0.8590349865475
"254877" 170.809525333693 0.861846261706582 0.858841431182
"254878" 170.234756750015 0.861555821309872 0.858537171284
"254879" 169.625777502457 0.861255465272284 0.8580926715815
"254880" 168.9930320732 0.860925375202579 0.8578260800735
"254881" 168.314366350075 0.860500752790221 0.857437906116
"254882" 167.697203326081 0.860150028029185 0.8568990847265
"254883" 167.006632128679 0.859700298638197 0.8564648846015
"254884" 166.304222723895 0.859230365337087 0.8559515172445
"254885" 165.668770145831 0.858767949202848 0.8557328592985
"254886" 164.901154636644 0.858228243779618 0.855177617853
"254887" 164.251376451798 0.85771495718708 0.854794818658
"254888" 163.59968037034 0.857199277400161 0.854502410539
"254889" 162.977876973638 0.856643670860725 0.85427247041
"254890" 162.376952462608 0.856079228548683 0.854318556623
"254891" 161.773370254841 0.855502138764316 0.8542343281395
"254892" 161.207763332026 0.854964909244877 0.8542000798525
"254893" 160.648881950064 0.854407942977518 0.854167526109
"254894" 160.081082536683 0.853853855491971 0.8541285917175
"254895" 159.537838364916 0.853306804042435 0.854001452955
"254896" 158.960978967683 0.852743884508754 0.8538684075535
"254897" 158.410446497384 0.852231178689989 0.853713815392
"254898" 157.919062808512 0.8517660591685 0.853443849005
"254899" 157.4904588721 0.851325449910305 0.853130784606
"254900" 157.036510196323 0.850892996242948 0.852533152634
"254901" 156.594216733698 0.850496325233812 0.8519672219695
"254902" 156.145052809425 0.85011099707153 0.8512787172465
"254903" 155.746468503814 0.849745412941724 0.850502741462
"254904" 155.266460786342 0.849330614142919 0.8495208198045
"254905" 154.73773674116 0.848939846981067 0.8484803222605
"254906" 154.351115345281 0.848620157744461 0.847236689907
"254907" 153.863277662704 0.848237804620278 0.845834785991
"254908" 153.334277211178 0.847856738461607 0.8441444750685
"254909" 152.855666674592 0.847442704514644 0.84254472675
"254910" 152.33920277339 0.846981369444043 0.8408358281885
"254911" 151.804009610573 0.846554186454122 0.838834942504
"254912" 151.143954284712 0.845960714009517 0.8369174747115
"254913" 150.444978701509 0.845254382144391 0.835087573174
"254914" 149.920151742946 0.844611260758764 0.833216629496
"254915" 149.243884139915 0.843801031453186 0.831446874296
"254916" 148.699713210871 0.843011251156448 0.8297577286195
"254917" 148.138597015867 0.84210692295925 0.828137281905
"254918" 147.657981884646 0.841178233061531 0.8266425741115
"254919" 147.144673640647 0.840164078640799 0.8252719637945
"254920" 146.590775264944 0.839004029086032 0.824431724688
"254921" 146.092045376565 0.837795051059405 0.823789935903
"254922" 145.603786153122 0.836513711878346 0.823374355988
"254923" 145.276027460213 0.835234715702814 0.823223569684
"254924" 144.995531650093 0.833937517016814 0.8231562653335
"254925" 144.77150810632 0.832565130052289 0.8236212567365
"254926" 144.640757810699 0.831199888084761 0.824660536609
"254927" 144.631439891864 0.829838322245244 0.826196267278
"254928" 144.773692973151 0.828548041323885 0.8278606904275
"254929" 145.02977010685 0.827300076149279 0.8299738425225
"254930" 145.368289709078 0.826108930509373 0.8324307097525
"254931" 145.963893666934 0.825084256009913 0.835501406832
"254932" 146.697576810225 0.82416844005071 0.838669735599
"254933" 147.539274786409 0.823382586716353 0.841799257746
"254934" 148.536213764976 0.822767917950099 0.8452449876985
"254935" 149.703023024536 0.822314975589611 0.8487620549675
"254936" 151.059184070988 0.822094856999379 0.8526500307705
"254937" 152.636332684804 0.822106424320054 0.8563114413355
"254938" 154.492511113663 0.822447738241909 0.8602426752975
"254939" 156.38482864224 0.822896849437397 0.86416926582
"254940" 158.273467550801 0.823485716776821 0.867611463908
"254941" 160.434499969821 0.824370277391588 0.870778827754
"254942" 162.693991160221 0.825431104564714 0.8738599602075
"254943" 164.94526774476 0.826657501965762 0.8766796960885
"254944" 167.570822163121 0.828251234782128 0.8789920538755
"254945" 170.069855975497 0.82991229106299 0.8809365528665
"254946" 172.640382137604 0.831767854852786 0.8823580093395
"254947" 175.129388564748 0.833735109184038 0.883304293931
"254948" 177.467669795645 0.835721244420438 0.883755907796
"254949" 180.139204863177 0.83807034175296 0.8837064032615
"254950" 182.51816934897 0.840339224114227 0.8832821542475
"254951" 184.81246324462 0.842611204685161 0.882380682097
"254952" 186.934232953926 0.844980629593922 0.880885867353
"254953" 188.974209247875 0.847370252676774 0.8787902278515
"254954" 190.814980978776 0.849716224764237 0.876330307741
"254955" 192.462240780969 0.851946854590359 0.873596619411
"254956" 193.910837978838 0.854175900426518 0.870398966697
"254957" 195.226277431318 0.856356225934517 0.8668177146775
"254958" 196.344846518239 0.858460348734234 0.8629207319055
"254959" 197.266200634078 0.860470872629753 0.858570066432
"254960" 197.938744758974 0.862273942751831 0.8544899991085
"254961" 198.354572949555 0.8640470388313 0.84964326238
"254962" 198.563674709199 0.865617640793456 0.845101905783
"254963" 198.611168015481 0.867066659452299 0.8403738539685
"254964" 198.540536719535 0.868428915029427 0.835509135121
"254965" 198.141132893736 0.869527254768769 0.830831215598
"254966" 197.492425129701 0.870457122849815 0.8260263605005
"254967" 196.812489131482 0.871301732733639 0.8214160728375
"254968" 195.97152962116 0.871974322051089 0.8168215171095
"254969" 194.968002337651 0.87246494816934 0.8124241311225
"254970" 193.88775872191 0.872776197653741 0.808302705204
"254971" 192.607724310989 0.872936440120818 0.8040095382755
"254972" 191.265824477129 0.872972034198986 0.800006577103
"254973" 189.768768849083 0.872734843953476 0.796611069876
"254974" 188.208196263273 0.872391738541045 0.7932635721705
"254975" 186.547759613266 0.8719082517714 0.790157825775
"254976" 184.865073357226 0.871244368299379 0.7876352828995
"254977" 183.169525612499 0.870441613181527 0.78529544746
"254978" 181.491146283987 0.869533010023251 0.783470103281
"254979" 179.841819249365 0.868524071350741 0.781825353817
"254980" 178.218664556075 0.867394439891396 0.781008112862
"254981" 176.438212389736 0.866142053085889 0.7798493092335
"254982" 174.764104380445 0.864830105836194 0.7790805850805
"254983" 173.171787528116 0.863439737268861 0.7785785829545
"254984" 171.63333637619 0.861982561318334 0.7786426651195
"254985" 170.21174876697 0.860509270323462 0.778740094481
"254986" 168.846111630911 0.858966244416772 0.779547155796
"254987" 167.531227159096 0.857396797067845 0.7803846912015
"254988" 166.360989094192 0.855826586047105 0.781612358673
"254989" 165.276329427727 0.854271592675365 0.782786485752
"254990" 164.31752497047 0.852751410165164 0.7845590077895
"254991" 163.468210989721 0.851299832500545 0.786281100813
"254992" 162.710377083708 0.849869463889722 0.7883719949505
"254993" 162.043998163848 0.848499627572858 0.7902508641135
"254994" 161.468176954231 0.847164651006243 0.792231038026
"254995" 160.969620536309 0.84597300704514 0.794409062657
"254996" 160.558767472217 0.84483569380128 0.796647818159
"254997" 160.326961418596 0.843834812771851 0.7987287841395
"254998" 160.271169355618 0.842998373077599 0.8008033854765
"254999" 160.255089439826 0.842305409768161 0.8028153368335
