# Supplementary material for: Down the Penrose stairs, or how selection for fewer recombination hotspots maintains their existence
Source: eLife. 2023 Oct 13;12:e83769. doi: 10.7554/eLife.83769 (PMC10703446; doi:10.7554/eLife.83769)
Supplement: Appendix 4—figure 1—source data 4. — This data was used to generate Appendix 4—figure 1. [file elife-83769-app4-fig1-data4.zip › sup_data_20.txt]

"n1" "W" "pi"
"1" 233.667005461975 0.942435385876717 0
"2" 233.6544020564 0.942431463905047 0
"3" 233.641799118144 0.942427541063094 0
"4" 233.629196647223 0.942423617392601 0
"5" 233.616594642916 0.942419709957601 0
"6" 233.603993104872 0.942415810213246 0
"7" 233.591392034954 0.942411866803373 0
"8" 233.578791430964 0.942407973888574 0
"9" 233.566191294763 0.942404037335984 0
"10" 233.553591626 0.942400108471619 0
"11" 233.540992425429 0.942396161646235 0
"12" 233.528393690486 0.942392273841625 0
"13" 233.5157954234 0.942388333842214 0
"14" 233.503197623082 0.942384418654583 0
"15" 233.490600289918 0.942380494032915 0
"16" 233.478003425399 0.94237653434142 0
"17" 233.4654070277 0.94237261656265 0
"18" 233.452811094993 0.942368740711916 0
"19" 233.440215630613 0.942364786997163 0
"20" 234.654495522798 0.942173177449579 0.00099949999999982
"21" 233.415030232495 0.942356937462267 0
"22" 233.402436170127 0.942352989711127 0
"23" 233.389842573943 0.942349083866381 0
"24" 233.377249445434 0.942345142956051 0
"25" 233.364656784985 0.942341192605119 0
"26" 233.35206459077 0.942337284202858 0
"27" 233.33947286465 0.942333332148407 0
"28" 233.326881605534 0.942329404897468 0
"29" 233.314290812705 0.942325493899986 0
"30" 233.301700488756 0.942321522145882 0
"31" 233.289110631865 0.942317592291033 0
"32" 233.276521242783 0.942313644466002 0
"33" 233.26393231895 0.942309755705999 0
"34" 233.251343862225 0.942305823278877 0
"35" 233.23875587336 0.942301872896544 0
"36" 233.226168352004 0.942297930186772 0
"37" 233.213581296701 0.942294020851515 0
"38" 233.200994709309 0.942290067875659 0
"39" 233.188408589109 0.942286131137859 0
"40" 233.175822936854 0.942282176437332 0
"41" 233.163237752193 0.94227822940415 0
"42" 233.150653034405 0.94227429865324 0
"43" 233.138068784244 0.942270349933192 0
"44" 233.12548500136 0.942266408886224 0
"45" 233.112901685768 0.942262466980451 0
"46" 233.100318837853 0.942258515671502 0
"47" 233.087736456529 0.94225458915763 0
"48" 233.075154541445 0.942250670353947 0
"49" 233.062573094824 0.942246699316374 0
"50" 233.049992115581 0.942242753093258 0
"51" 233.037411603365 0.942238814568015 0
"52" 233.024831558192 0.942234875196276 0
"53" 233.012251980813 0.942230917832615 0
"54" 232.999672870879 0.942226968186254 0
"55" 232.98709422767 0.94222303478907 0
"56" 232.974516051939 0.942219083398234 0
"57" 232.9619383426 0.942215156825558 0
"58" 232.949361100772 0.942211203714205 0
"59" 232.936784326841 0.942207241185904 0
"60" 232.924208020087 0.94220329489199 0
"61" 232.911632181263 0.942199330634502 0
"62" 232.899056807814 0.942195425427809 0
"63" 233.27860727941 0.942079565467904 0.00099949999999982
"64" 233.266043186506 0.942075653770158 0.00099949999999982
"65" 232.861342557067 0.94218353481636 0
"66" 232.848769054194 0.942179583361662 0
"67" 232.836196018249 0.942175639603083 0
"68" 232.823623451452 0.942171643630417 0
"69" 232.811051350515 0.942167723820162 0
"70" 232.798479717659 0.942163751795554 0
"71" 232.785908551797 0.94215980458611 0
"72" 232.773337853314 0.942155847962958 0
"73" 232.760767622226 0.942151890481849 0
"74" 232.748197858551 0.942147932121792 0
"75" 232.735628561571 0.94214399003451 0
"76" 232.723059731303 0.942140047067593 0
"77" 232.710491369965 0.942136051899568 0
"78" 232.69792347684 0.942132072970222 0
"79" 232.685356050111 0.942128135979816 0
"80" 232.672789090894 0.942124172441921 0
"81" 232.660222597006 0.942120259421592 0
"82" 232.647656573232 0.942116234237218 0
"83" 232.635091015553 0.942112302344577 0
"84" 232.622525925088 0.94210834393059 0
"85" 232.609961302585 0.942104367515735 0
"86" 232.597397146962 0.942100415937841 0
"87" 232.584833457868 0.942096472042252 0
"88" 232.572270238254 0.94209245881762 0
"89" 233.770484103135 0.941901824062258 0.00099949999999982
"90" 232.547149320386 0.94208454165824 0
"91" 232.849875745726 0.941981551951597 0.00099949999999982
"92" 232.522030745805 0.942076603988843 0
"93" 232.50946986221 0.942072646364301 0
"94" 232.496909446728 0.942068662176285 0
"95" 232.484349497542 0.942064719949678 0
"96" 232.471790016869 0.942060725490608 0
"97" 232.459231001793 0.942056798631972 0
"98" 232.446672455996 0.942052785335614 0
"99" 232.434114378028 0.942048805408528 0
"100" 232.421556766441 0.942044858842233 0
"101" 232.408999621983 0.942040894320874 0
"102" 232.396442945404 0.942036911794013 0
"103" 232.383886737454 0.942032911296237 0
"104" 232.371330995584 0.942028969846712 0
"105" 232.358775721279 0.942024993264202 0
"106" 232.346220914553 0.94202101585653 0
"107" 232.333666575788 0.942017029025984 0
"108" 232.321112705002 0.942013041328932 0
"109" 232.308559301478 0.942009069889743 0
"110" 232.296006365601 0.942005089009713 0
"111" 232.283453895921 0.942001141512628 0
"112" 232.270901894287 0.941997150357848 0
"113" 232.258350360347 0.941993166911179 0
"114" 232.245799293021 0.941989208268591 0
"115" 232.233248693791 0.941985214509095 0
"116" 232.220698561208 0.941981254126417 0
"117" 232.208148897484 0.941977241550797 0
"118" 232.195599701539 0.941973253742501 0
"119" 232.183050972292 0.941969290780416 0
"120" 232.170502711221 0.941965292720505 0
"121" 232.157954917613 0.941961310902067 0
"122" 232.14540759002 0.94195736246434 0
"123" 232.132860730654 0.941953361811196 0
"124" 232.120314340262 0.94194934318027 0
"125" 232.107768416301 0.94194538357698 0
"126" 232.095222960251 0.941941388894725 0
"127" 232.082677970666 0.941937427566427 0
"128" 232.07013344939 0.94193342259878 0
"129" 232.057589394976 0.941929451004185 0
"130" 232.04504580854 0.941925452839715 0
"131" 232.032502689732 0.941921462381488 0
"132" 232.019960038566 0.94191747108289 0
"133" 233.393450058547 0.941718736061513 0.00099949999999982
"134" 236.12791077282 0.941325418335074 0.00299549999999993
"135" 234.741897475545 0.941516048929735 0.00199799999999994
"136" 231.969818509981 0.941901543732194 0
"137" 231.957278195814 0.941897522405954 0
"138" 231.944738349755 0.941893517354315 0
"139" 231.932198970359 0.941889545669099 0
"140" 231.919660059105 0.94188553888135 0
"141" 231.907121614913 0.94188155690277 0
"142" 231.894583638529 0.941877556950259 0
"143" 231.882046130701 0.941873539013645 0
"144" 231.869509089619 0.941869562989117 0
"145" 231.856972517856 0.941865526197435 0
"146" 231.844436411413 0.941861582694728 0
"147" 231.831900773589 0.941857561321151 0
"148" 231.819365602213 0.94185359040969 0
"149" 231.806830899856 0.941849558706823 0
"150" 231.79429666544 0.941845551823095 0
"151" 231.781762897886 0.941841569752247 0
"152" 231.769229597575 0.941837578282072 0
"153" 231.756696765619 0.941833560249777 0
"154" 231.744164401668 0.941829549923377 0
"155" 231.731632504645 0.941825564402538 0
"156" 231.719101075661 0.941821552342305 0
"157" 231.706570113272 0.941817573660399 0
"158" 231.69403961932 0.941813551300888 0
"159" 231.681509592362 0.94180956231307 0
"160" 231.668980033144 0.941805555353249 0
"161" 231.656450942046 0.9418015389681 0
"162" 231.643922318355 0.941797538844531 0
"163" 231.631394163182 0.94179351216568 0
"164" 231.618866476544 0.941789484623867 0
"165" 231.606339255903 0.941785516149341 0
"166" 231.593812503466 0.941781495423023 0
"167" 231.581286219611 0.941777465296244 0
"168" 231.568760402897 0.941773468528881 0
"169" 231.556235053343 0.941769470892146 0
"170" 231.543710172056 0.941765446704321 0
"171" 231.531185758689 0.941761430226903 0
"172" 231.5186618118 0.941757447127855 0
"173" 231.506138332864 0.941753428931152 0
"174" 231.493615321532 0.941749418408869 0
"175" 231.481092778184 0.941745398468022 0
"176" 231.468570703567 0.941741360546688 0
"177" 231.456049095874 0.941737364560516 0
"178" 231.44352795585 0.94173335059294 0
"179" 231.431007282785 0.941729352857853 0
"180" 231.418487078879 0.941725302908152 0
"181" 231.405967342691 0.941721286356238 0
"182" 231.393448072781 0.941717303152051 0
"183" 231.380929271351 0.941713267733614 0
"184" 231.368410938417 0.941709231445228 0
"185" 231.355893072174 0.941705237093322 0
"186" 231.343375674096 0.941701207637595 0
"187" 231.266203986259 0.941585476583546 0.00099949999999982
"188" 231.318346763692 0.941693155395755 0
"189" 231.30583076752 0.941689174714396 0
"190" 231.293315240304 0.941685124672867 0
"191" 231.280800180606 0.941681108004918 0
"192" 231.268285587716 0.941677107581561 0
"193" 231.255771463103 0.941673072080234 0
"194" 231.243257806785 0.941669035661671 0
"195" 231.230744616231 0.941665058355524 0
"196" 231.218231894368 0.941661011668009 0
"197" 231.205719640484 0.941656981247899 0
"198" 231.193207855323 0.941652932848165 0
"199" 231.180696536356 0.941648943485292 0
"200" 231.168185687234 0.941644867676979 0
"201" 231.155675304339 0.941640876587285 0
"202" 231.143165390594 0.941636816169693 0
"203" 231.130655943472 0.941632814790547 0
"204" 231.118146963716 0.941628795429263 0
"205" 231.105638452069 0.941624758078782 0
"206" 231.093130407821 0.941620736990351 0
"207" 231.08062283353 0.941616655107463 0
"208" 231.06811572558 0.941612657973646 0
"209" 231.05560908653 0.941608600030683 0
"210" 231.043102914581 0.941604584041029 0
"211" 231.030597210837 0.941600541505779 0
"212" 231.018091973499 0.941596540901475 0
"213" 231.005587204401 0.941592496615714 0
"214" 230.993082903556 0.941588451477937 0
"215" 230.98057907062 0.941584414020504 0
"216" 230.968075705969 0.941580367154234 0
"217" 230.955572808533 0.941576345098284 0
"218" 230.943070377964 0.941572330729217 0
"219" 230.93056841682 0.941568255562406 0
"220" 230.918066922212 0.941564248021862 0
"221" 230.905565895971 0.941560196833017 0
"222" 230.893065338477 0.941556136189487 0
"223" 230.880565247932 0.941552117497535 0
"224" 230.868065626165 0.941548055116897 0
"225" 230.855566471741 0.94154402613448 0
"226" 230.843067785766 0.941539970594927 0
"227" 230.830569567166 0.941535939882754 0
"228" 230.818071815233 0.941531925412053 0
"229" 230.805574532521 0.94152785015266 0
"230" 230.793077717234 0.941523816821849 0
"231" 230.780581370476 0.941519756934842 0
"232" 230.768085491175 0.941515721877202 0
"233" 230.755590079346 0.941511685959738 0
"234" 230.743095136094 0.941507623486659 0
"235" 230.730600660348 0.941503585826222 0
"236" 230.718106652485 0.94149953874132 0
"237" 230.705613113247 0.941495473675966 0
"238" 230.6931200412 0.941491441966138 0
"239" 230.680627437085 0.941487392300989 0
"240" 230.668135300193 0.94148335886949 0
"241" 230.655643630541 0.941479324555135 0
"242" 230.643152429595 0.941475255152615 0
"243" 230.630661697731 0.941471176320769 0
"244" 230.618171433155 0.941467139426468 0
"245" 230.605681637332 0.941463067417449 0
"246" 230.593192308829 0.941459028792374 0
"247" 230.580703447301 0.941454997846468 0
"248" 230.568215054211 0.941450931795963 0
"249" 230.555727129214 0.941446873443343 0
"250" 230.543239671964 0.941442822776904 0
"251" 230.530752682838 0.941438762698073 0
"252" 230.518266162215 0.941434693183153 0
"253" 230.50578011011 0.941430622808781 0
"254" 230.493294526179 0.941426560098274 0
"255" 230.48080940935 0.941422522240328 0
"256" 230.468324759279 0.941418492058835 0
"257" 230.455840578875 0.941414392521989 0
"258" 230.443356865262 0.941410360602611 0
"259" 230.430873619539 0.941406302137607 0
"260" 230.418390842086 0.941402234233255 0
"261" 230.405908532193 0.94139818261568 0
"262" 230.393426690962 0.941394104428076 0
"263" 230.380945316963 0.941390059612608 0
"264" 230.368464411659 0.941385979674107 0
"265" 230.355983973619 0.941381933134507 0
"266" 230.343504003582 0.941377868589413 0
"267" 230.33102450084 0.941373820313735 0
"268" 230.318545467219 0.941369728350303 0
"269" 231.538386194485 0.941178373014642 0.00099949999999982
"270" 230.293592881971 0.941361602431757 0
"271" 230.281115253148 0.941357507877291 0
"272" 230.268638092062 0.941353446691249 0
"273" 230.256161397284 0.941349418887924 0
"274" 230.24368517172 0.941345321738788 0
"275" 230.231209414665 0.941341240815692 0
"276" 230.21873412505 0.941337184729384 0
"277" 230.206259303252 0.941333119215191 0
"278" 230.193784950009 0.941329035714806 0
"279" 230.181311064254 0.941324977002466 0
"280" 230.168837647086 0.941320891774452 0
"281" 230.156364696355 0.941316857023336 0
"282" 230.143892216049 0.941312727220521 0
"283" 230.131420203656 0.941308656500655 0
"284" 230.118948658108 0.941304610597327 0
"285" 230.106477581588 0.941300512435205 0
"286" 230.094006972668 0.941296447667709 0
"287" 230.081536831002 0.941292390590198 0
"288" 230.069067156967 0.941288324105797 0
"289" 230.056597951302 0.941284239584959 0
"290" 230.044129214022 0.941280154237055 0
"291" 230.031660945504 0.941276059438592 0
"292" 230.019193143959 0.941272006582334 0
"293" 230.006725810125 0.941267935737335 0
"294" 229.994258945823 0.94126382121129 0
"295" 229.981792549263 0.941259748639968 0
"296" 229.969326620462 0.941255675170179 0
"297" 229.956861159436 0.941251600851488 0
"298" 229.944396166921 0.941247508563256 0
"299" 229.931931642573 0.941243423924762 0
"300" 229.919467586769 0.941239329883864 0
"301" 229.907003998082 0.941235269218246 0
"302" 229.894540877249 0.941231190556971 0
"303" 229.882078223925 0.941227119600478 0
"304" 229.869616038486 0.941223039200983 0
"305" 229.857154322391 0.941218923704759 0
"306" 229.844693074214 0.941214841544493 0
"307" 229.832232295051 0.941210732865505 0
"308" 229.819771983116 0.94120666611995 0
"309" 229.807312139146 0.941202581379474 0
"310" 229.794852763518 0.941198487196768 0
"311" 229.782393855526 0.941194409294235 0
"312" 229.769935416267 0.941190304820388 0
"313" 229.757477445036 0.941186216596352 0
"314" 229.745019941849 0.941182127524916 0
"315" 229.732562906721 0.941178037578672 0
"316" 229.720106338229 0.941173980993074 0
"317" 229.707650239268 0.941169855054557 0
"318" 229.695194609135 0.941165745377066 0
"319" 229.682739446765 0.941161660513928 0
"320" 229.670284752894 0.94115755764162 0
"321" 229.657830527177 0.94115346248427 0
"322" 229.645376769631 0.941149366447213 0
"323" 229.63292348027 0.941145269543445 0
"324" 229.620470659831 0.941141154655236 0
"325" 229.608018306889 0.941137073145335 0
"326" 229.595566421461 0.941132990753309 0
"327" 229.583115005001 0.941128873246643 0
"328" 229.570664056447 0.941124780554004 0
"329" 229.558213576173 0.941120678443748 0
"330" 229.545763563475 0.941116592576776 0
"331" 229.53331401837 0.941112505856528 0
"332" 229.520864943031 0.941108366876015 0
"333" 229.508416335676 0.941104269844807 0
"334" 229.49596819632 0.941100171946164 0
"335" 229.48352052426 0.941096090292967 0
"336" 229.47107332059 0.941091982102603 0
"337" 229.458626584608 0.9410878901464 0
"338" 229.446180316328 0.94108379733848 0
"339" 229.433734517564 0.941079660835449 0
"340" 229.421289186534 0.941075566291782 0
"341" 229.408844323255 0.941071470864267 0
"342" 229.39639992774 0.941067374581616 0
"343" 229.383956000726 0.941063260295202 0
"344" 229.371512542227 0.941059145144855 0
"345" 229.800326785956 0.940936795510921 0.00099949999999982
"346" 229.346631463016 0.941050895847283 0
"347" 229.334189408944 0.941046820890518 0
"348" 229.32174782381 0.941042693699062 0
"349" 229.309306706193 0.941038599867559 0
"350" 229.296866057904 0.941034462371248 0
"351" 229.284425877162 0.94103036681419 0
"352" 229.271986165061 0.94102624470028 0
"353" 229.259546920899 0.941022138847273 0
"354" 229.24710814469 0.941018032118113 0
"355" 229.234669836091 0.941013933100029 0
"356" 229.222231995838 0.941009816050412 0
"357" 229.209794624662 0.94100568103109 0
"358" 229.197357720785 0.941001587949851 0
"359" 229.184921285658 0.940997459753045 0
"360" 229.172485319656 0.940993322108331 0
"361" 229.160049821717 0.940989209289601 0
"362" 229.14761479078 0.940985121295593 0
"363" 229.135180230451 0.940980946799593 0
"364" 229.122746136437 0.940976874195126 0
"365" 229.110312511266 0.940972740778187 0
"366" 229.09787935352 0.940968640740295 0
"367" 230.901830413843 0.940755213241211 0.00099949999999982
"368" 229.07301838375 0.94096038735163 0
"369" 229.060586631834 0.940956250453331 0
"370" 229.048155347404 0.940952146937676 0
"371" 229.035724531554 0.940948016840989 0
"372" 229.023294183579 0.940943903030822 0
"373" 229.010864303496 0.940939788334301 0
"374" 228.998434893115 0.940935629951353 0
"375" 228.986005950656 0.940931513518858 0
"376" 228.973577476495 0.940927387644532 0
"377" 228.961149470646 0.940923260909708 0
"378" 228.948721933126 0.940919133300124 0
"379" 228.936294863233 0.940915021961214 0
"380" 228.923868260982 0.940910909735417 0
"381" 228.911442127465 0.940906770959203 0
"382" 228.899016463055 0.940902622734118 0
"383" 228.886591267052 0.940898490762371 0
"384" 228.874166539112 0.940894366501033 0
"385" 228.861742280684 0.940890207111391 0
"386" 228.849318489275 0.940886106817732 0
"387" 228.836895165975 0.940881979930539 0
"388" 228.824472311518 0.940877835052244 0
"389" 228.812049924843 0.940873715003113 0
"390" 228.799628007757 0.940869551257504 0
"391" 228.787206557411 0.940865455148853 0
"392" 228.774785577401 0.940861272531234 0
"393" 228.762365064877 0.940857157555126 0
"394" 228.74994502093 0.940853016025545 0
"395" 228.737525445575 0.940848873606438 0
"396" 228.725106337754 0.940844756030624 0
"397" 228.712687697482 0.940840637564044 0
"398" 228.700269526564 0.940836475402983 0
"399" 228.687851823942 0.940832338093478 0
"400" 228.675434589989 0.940828191325685 0
"401" 228.66301782472 0.940824043705065 0
"402" 228.650601526362 0.940819938030815 0
"403" 228.638185697794 0.940815762945676 0
"404" 228.625770336882 0.940811638405946 0
"405" 228.61335544436 0.940807495853855 0
"406" 228.600941020241 0.940803352417967 0
"407" 228.588527065974 0.940799173855777 0
"408" 228.576113578352 0.940795071529624 0
"409" 228.563700558823 0.940790934054845 0
"410" 228.551288008118 0.940786778584563 0
"411" 228.538875926251 0.940782622230891 0
"412" 228.526464311809 0.940778499278457 0
"413" 228.514053166236 0.940774341183843 0
"414" 228.501642489548 0.940770182233132 0
"415" 228.489232281045 0.940766039533611 0
"416" 228.476822540744 0.940761895944991 0
"417" 228.464413270088 0.940757717244914 0
"418" 228.452004467306 0.940753580523536 0
"419" 228.439596134199 0.940749400075492 0
"420" 228.427188268283 0.940745278717286 0
"421" 228.414780871002 0.940741122228073 0
"422" 228.402373941658 0.940736981971072 0
"423" 228.38996748205 0.940732798044697 0
"424" 228.377561490053 0.940728664625113 0
"425" 228.365155964966 0.940724547481036 0
"426" 228.352750909305 0.940720369490694 0
"427" 228.340346321657 0.940716224904387 0
"428" 228.327942203466 0.940712045168605 0
"429" 228.315538552961 0.940707907407635 0
"430" 228.303135370516 0.940703760204616 0
"431" 228.29073265793 0.940699569296054 0
"432" 228.278330413433 0.940695420356977 0
"433" 228.265928637754 0.940691253418063 0
"434" 228.253527330554 0.94068709414994 0
"435" 228.241126490418 0.940682968282651 0
"436" 228.228726119148 0.940678798698879 0
"437" 228.216326217115 0.940674619690581 0
"438" 228.203926781838 0.940670499767997 0
"439" 228.191527816541 0.940666301890079 0
"440" 228.179129319813 0.940662137403522 0
"441" 228.166731291313 0.940657980610895 0
"442" 228.154333731056 0.940653822933163 0
"443" 228.141936639416 0.940649655817643 0
"444" 228.129540016761 0.940645479301451 0
"445" 228.117143862752 0.940641310442413 0
"446" 228.10474817776 0.940637132160476 0
"447" 228.092352961088 0.94063297011367 0
"448" 228.079958211682 0.940628832911392 0
"449" 228.067563931696 0.940624643444034 0
"450" 228.055170119362 0.940620495926617 0
"451" 228.042776775766 0.94061632184709 0
"452" 228.030383900209 0.940612164020913 0
"453" 228.01799149449 0.940607962482381 0
"454" 228.005599556128 0.940603820056553 0
"455" 227.993208086207 0.940599651064088 0
"456" 227.980817085456 0.940595464050197 0
"457" 227.968426552821 0.940591301857362 0
"458" 227.956036489031 0.940587121668635 0
"459" 227.943646893743 0.940582949173958 0
"460" 227.931257765549 0.940578810066814 0
"461" 227.9188691066 0.940574618682365 0
"462" 227.906480917981 0.940570400743937 0
"463" 227.894093196501 0.940566259019378 0
"464" 227.881705943245 0.940562090718022 0
"465" 227.86931915965 0.940557887302545 0
"466" 227.856932844665 0.940553708682681 0
"467" 227.84454699688 0.940549563494898 0
"468" 229.991124723381 0.940327682570947 0.00099949999999982
"469" 229.97874940514 0.940323512671905 0.00099949999999982
"470" 229.96637455465 0.940319333110765 0.00099949999999982
"471" 229.954000172285 0.940315178687994 0.00099949999999982
"472" 229.941626256992 0.940311023478191 0.00099949999999982
"473" 227.770261118765 0.940524480332337 0
"474" 227.757878550461 0.940520303314911 0
"475" 227.745496449835 0.940516142559769 0
"476" 227.733114819038 0.940511929531312 0
"477" 227.72073365595 0.94050776703339 0
"478" 227.708352962364 0.940503560826379 0
"479" 227.695972737585 0.940499370869386 0
"480" 227.683592980206 0.940495214304241 0
"481" 227.671213690597 0.940491048309457 0
"482" 227.658834870552 0.940486838606737 0
"483" 227.646456519729 0.940482636599891 0
"484" 227.634078637432 0.940478450843548 0
"485" 227.621701223678 0.940474264229987 0
"486" 227.609324279547 0.940470051018745 0
"487" 227.596947802566 0.940465896935264 0
"488" 227.584571793462 0.940461724822324 0
"489" 229.540279507565 0.94024438101751 0.00099949999999982
"490" 229.527914043881 0.940240218511226 0.00099949999999982
"491" 227.54745437019 0.940449101888149 0
"492" 227.535080236408 0.940444934843865 0
"493" 227.522706571288 0.940440741230777 0
"494" 227.510333374137 0.940436563880563 0
"495" 227.497960646743 0.940432342837302 0
"496" 227.485588386991 0.940428172325076 0
"497" 227.473216596318 0.940423966643929 0
"498" 227.460845274383 0.940419768677479 0
"499" 227.448474420492 0.940415586958817 0
"500" 227.436104036078 0.940411370110733 0
"501" 227.423734119029 0.940407203767316 0
"502" 227.411364671843 0.940402976601611 0
"503" 227.39899569276 0.940398791394286 0
"504" 227.386627181796 0.940394605309282 0
"505" 229.061433868205 0.940185349156695 0.00099949999999982
"506" 230.72388880181 0.939976178455653 0.00199799999999994
"507" 230.711541438157 0.939972004451865 0.00199799999999994
"508" 230.69919454121 0.939967829266075 0.00199799999999994
"509" 230.686848110986 0.939963601568883 0.00199799999999994
"510" 227.312461364439 0.94036944268191 0
"511" 227.30009613352 0.940365190524418 0
"512" 227.287731370486 0.940361006005964 0
"513" 227.275367077125 0.94035677778949 0
"514" 227.263003252742 0.940352565870824 0
"515" 227.250639896289 0.940348378738145 0
"516" 227.23827700778 0.940344190736912 0
"517" 227.225914589005 0.940339959037278 0
"518" 227.213552638913 0.940335752152713 0
"519" 227.201191156458 0.940331570091412 0
"520" 227.188830144135 0.940327327195751 0
"521" 227.176469600541 0.940323117687063 0
"522" 227.164109524272 0.940318941606869 0
"523" 227.15174991818 0.940314696074621 0
"524" 227.139390779799 0.940310509660519 0
"525" 227.127032109144 0.94030632236769 0
"526" 227.114673908711 0.940302074210903 0
"527" 227.102316176388 0.940297876600783 0
"528" 227.089958913962 0.940293635280757 0
"529" 227.077602118613 0.940289461627365 0
"530" 227.065245791773 0.940285252836751 0
"531" 227.052889935229 0.940281000315072 0
"532" 227.04053454687 0.940276798330308 0
"533" 227.028179627066 0.940272586905229 0
"534" 227.015825175477 0.940268383183017 0
"535" 227.003471193181 0.940264152866845 0
"536" 226.991117678422 0.940259964520002 0
"537" 226.978764631924 0.940255758151436 0
"538" 226.966412056534 0.940251482375316 0
"539" 226.954059948724 0.940247291432939 0
"540" 226.94170830922 0.940243082446678 0
"541" 226.929357139452 0.94023883833488 0
"542" 226.917006438018 0.940234627607227 0
"543" 226.904656205289 0.9402304074269 0
"544" 226.89230644057 0.940226203525918 0
"545" 226.879957144586 0.940221981606119 0
"546" 226.867608316995 0.940217767394651 0
"547" 226.855259959937 0.94021350088724 0
"548" 226.84291207095 0.94020929347654 0
"549" 226.830564650756 0.94020506805371 0
"550" 226.818217699016 0.940200850332594 0
"551" 226.805871217515 0.940196588879252 0
"552" 226.79352520379 0.940192386544488 0
"553" 226.781179657857 0.940188183335076 0
"554" 226.768834582205 0.940183919283432 0
"555" 226.756489973668 0.940179731454177 0
"556" 226.74414583509 0.940175474193471 0
"557" 226.73180216507 0.940171250358018 0
"558" 226.719458963976 0.940167017062492 0
"559" 226.707116231472 0.940162791450454 0
"560" 226.694773968277 0.940158547853342 0
"561" 226.682432172993 0.94015433765416 0
"562" 226.670090846342 0.940150109427777 0
"563" 226.657749989751 0.940145846056552 0
"564" 226.645409602884 0.940141590364579 0
"565" 226.633069682221 0.940137419489033 0
"566" 226.62073023131 0.940133162073473 0
"567" 226.60839124946 0.940128920893371 0
"568" 226.59605273633 0.940124687443989 0
"569" 226.583714691585 0.940120461653 0
"570" 226.571377116297 0.940116209289007 0
"571" 226.55904000907 0.940111990310851 0
"572" 226.546703370624 0.940107753335317 0
"573" 227.501430018938 0.939932686047797 0.00099949999999982
"574" 228.443836921463 0.939757706781168 0.00199799999999994
"575" 228.431521733574 0.939753447799013 0.00199799999999994
"576" 226.49738201846 0.940090791974464 0
"577" 226.485047724198 0.940086542061419 0
"578" 226.472713898455 0.940082308378384 0
"579" 226.46038054089 0.940078082410123 0
"580" 226.448047652577 0.940073829868611 0
"581" 226.435715232826 0.940069593579164 0
"582" 226.423383283062 0.940065322153255 0
"583" 226.411051800124 0.940061126966046 0
"584" 226.398720786851 0.940056862343095 0
"585" 226.386390241492 0.940052639691625 0
"586" 226.374060165828 0.940048373311517 0
"587" 226.361730558107 0.94004414891679 0
"588" 226.349401420815 0.940039863650925 0
"589" 226.337072752201 0.940035620369095 0
"590" 226.324744552282 0.94003137619462 0
"591" 226.312416821072 0.940027131161204 0
"592" 226.30008955788 0.940022902367955 0
"593" 226.287762764484 0.940018629881572 0
"594" 226.275436438784 0.940014407920721 0
"595" 226.263110584318 0.940010099379519 0
"596" 226.250785196873 0.940005892811578 0
"597" 226.238460279635 0.940001608224876 0
"598" 226.226135830504 0.939997374189951 0
"599" 226.213811850904 0.939993105011809 0
"600" 226.201488338736 0.939988886361497 0
"601" 226.189165296833 0.939984598267199 0
"602" 226.176842723801 0.93998034360275 0
"603" 226.164520619301 0.9399760966144 0
"604" 226.152198982998 0.93997185731312 0
"605" 226.139877816314 0.939967582858692 0
"606" 226.127557118207 0.939963333249028 0
"607" 226.115236889749 0.939959057041396 0
"608" 226.102917129896 0.939954805691074 0
"609" 226.090597837961 0.939950570586395 0
"610" 226.078279015718 0.939946291754195 0
"611" 226.065960661773 0.939942046331314 0
"612" 226.053642778254 0.939937748608432 0
"613" 226.041325362006 0.939933527135801 0
"614" 226.02900841551 0.93992924478314 0
"615" 226.016691938426 0.939924970164164 0
"616" 226.004375929362 0.939920728932079 0
"617" 225.992060389036 0.939916469661413 0
"618" 225.979745317816 0.939912200957926 0
"619" 225.967430716771 0.939907905682758 0
"620" 225.95511658486 0.939903635205273 0
"621" 225.942802920689 0.939899398185155 0
"622" 225.930489726386 0.939895108821107 0
"623" 225.918177000558 0.939890852879511 0
"624" 225.905864742867 0.939886604619732 0
"625" 225.89355295368 0.939882346926787 0
"626" 225.881241634417 0.939878054080246 0
"627" 225.868930784742 0.93987376893288 0
"628" 225.856620403615 0.939869508577918 0
"629" 225.84431049105 0.939865247384965 0
"630" 225.832001047765 0.939860968150195 0
"631" 225.819692073072 0.939856705190645 0
"632" 225.807383568039 0.939852415646153 0
"633" 225.795075530572 0.93984817664948 0
"634" 225.782767962795 0.939843885349157 0
"635" 225.770460863668 0.939839618875153 0
"636" 225.758154233907 0.939835334406347 0
"637" 225.745848072474 0.939831074745407 0
"638" 225.733542381491 0.939826762792526 0
"639" 225.721237158514 0.93982250997393 0
"640" 225.708932405313 0.939818213393701 0
"641" 225.696628120849 0.939813941657871 0
"642" 225.684324305137 0.939809669058154 0
"643" 225.672020959245 0.939805369856012 0
"644" 225.659718081431 0.939801112655062 0
"645" 225.647415673465 0.939796811700246 0
"646" 225.635113732203 0.939792587004492 0
"647" 225.62281226117 0.93978827572275 0
"648" 225.610511258274 0.93978401499512 0
"649" 225.598210724583 0.939779727671553 0
"650" 225.585910661514 0.939775405201249 0
"651" 225.573611066976 0.939771133278012 0
"652" 225.561311942037 0.939766834740391 0
"653" 225.549013284957 0.939762578197836 0
"654" 225.536715096803 0.939758295054866 0
"655" 225.524417377239 0.939754019628359 0
"656" 225.512120127331 0.939749717589716 0
"657" 225.499823347095 0.939745414666884 0
"658" 225.487527034088 0.939741170883982 0
"659" 225.475231190431 0.939736874787029 0
"660" 225.462935816488 0.939732569237989 0
"661" 225.450640911222 0.939728288532591 0
"662" 225.438346475348 0.939723989819986 0
"663" 225.426052507829 0.939719715914946 0
"664" 225.413759009381 0.939715423997769 0
"665" 225.401465980718 0.939711114067737 0
"666" 225.389173419753 0.939706854700829 0
"667" 225.376881329655 0.939702517287912 0
"668" 225.364589707633 0.939698247580606 0
"669" 225.352298554754 0.93969395127821 0
"670" 225.340007871033 0.93968965410042 0
"671" 225.327717656483 0.939685356026264 0
"672" 225.315427910768 0.939681065693025 0
"673" 225.303138633203 0.939676791583656 0
"674" 225.290849825203 0.939672482326184 0
"675" 225.278561487833 0.939668146448784 0
"676" 225.266273617956 0.939663886871619 0
"677" 225.253986216637 0.939659600688617 0
"678" 225.24169928529 0.939655279337822 0
"679" 225.229412822179 0.939650999971323 0
"680" 225.21712682907 0.939646676859547 0
"681" 225.204841303876 0.939642404305751 0
"682" 225.192556248712 0.939638079461398 0
"683" 225.180271662892 0.939633770855162 0
"684" 225.16798754503 0.939629495663341 0
"685" 225.155703897591 0.939625159606189 0
"686" 225.14342071779 0.939620891223291 0
"687" 225.13113800774 0.939616570551 0
"688" 225.695572438736 0.939477316396505 0.00099949999999982
"689" 226.858241168632 0.939289104859368 0.00199849999999979
"690" 228.585373335691 0.938966157509457 0.00399400000000005
"691" 227.962633074134 0.939010933440026 0.00399349999999998
"692" 228.514852469197 0.938872014109708 0.00498949999999987
"693" 227.938158710416 0.939002353610768 0.00399349999999998
"694" 227.361448942808 0.939132794738004 0.00299649999999996
"695" 227.349200431936 0.939128511212656 0.00299649999999996
"696" 226.772468981058 0.939259051137855 0.00199850000000001
"697" 226.195721485592 0.939389717051823 0.00099949999999982
"698" 228.533445041454 0.939017905595555 0.00299549999999993
"699" 228.521197867197 0.939013643711309 0.00299549999999993
"700" 226.158935247199 0.939376770367422 0.00099949999999982
"701" 226.146668767834 0.939372423082874 0.00099949999999982
"702" 224.947106861982 0.939551968072977 0
"703" 224.934831651714 0.939547676194297 0
"704" 224.922556911789 0.939543332014096 0
"705" 224.910282639776 0.939539046955236 0
"706" 224.898008837435 0.939534718160003 0
"707" 224.88573550513 0.93953037993493 0
"708" 224.87346264043 0.939526100802343 0
"709" 224.861190245446 0.939521769369075 0
"710" 224.848918319144 0.939517462779411 0
"711" 224.836646862585 0.939513129581561 0
"712" 224.824375874388 0.939508829809183 0
"713" 224.812105355963 0.939504494857619 0
"714" 224.799835306277 0.9395001847569 0
"715" 224.787565725344 0.939495873759659 0
"716" 224.775296614227 0.939491536169308 0
"717" 224.763027972588 0.93948720629422 0
"718" 224.750759799746 0.93948289266786 0
"719" 224.738492096412 0.939478561019549 0
"720" 225.785622850364 0.939297782761564 0.00099949999999982
"721" 224.713962136295 0.939469964463589 0
"722" 224.701695840395 0.939465587314193 0
"723" 224.689430012665 0.939461286428604 0
"724" 224.677164654862 0.939456941824041 0
"725" 225.613326072535 0.939283502081252 0.00099949999999982
"726" 224.652639425828 0.939448293636663 0
"727" 224.640375474974 0.939443972084773 0
"728" 224.628111994105 0.939439623936725 0
"729" 224.615848981839 0.939435309208604 0
"730" 226.523541057349 0.93921968698833 0.00099949999999982
"731" 232.234383092147 0.938581560319178 0.003992
"732" 230.31445655581 0.938788438189881 0.00299549999999993
"733" 232.209935263405 0.938572922222727 0.003992
"734" 230.289997447865 0.938779828007406 0.00299549999999993
"735" 228.370044048905 0.938986762015008 0.00199799999999994
"736" 226.450075048363 0.939193723627252 0.00099949999999982
"737" 226.437825293909 0.939189387634644 0.00099949999999982
"738" 224.505576225985 0.939396383209051 0
"739" 224.493317902377 0.939392025396043 0
"740" 224.481060048573 0.939387675303076 0
"741" 224.468802663544 0.9393833500159 0
"742" 224.456545747303 0.939379023856881 0
"743" 224.444289300911 0.939374671095464 0
"744" 224.432033323683 0.939370334622722 0
"745" 224.419777815287 0.939366005810944 0
"746" 224.40752277504 0.939361693283319 0
"747" 224.395268205045 0.939357328427922 0
"748" 224.383014103924 0.939352997004208 0
"749" 224.370760472037 0.939348656129858 0
"750" 224.358507309402 0.939344314342244 0
"751" 224.346254616727 0.939339954532309 0
"752" 224.334002392286 0.93933563672962 0
"753" 224.321750638529 0.939331258038563 0
"754" 224.41658976321 0.939269361585193 0.00099949999999982
"755" 224.499194494002 0.939207489269706 0.00199799999999994
"756" 224.581816567289 0.939145692561678 0.00299549999999993
"757" 224.854170883951 0.938969490915955 0.00598199999999993
"758" 224.652258375878 0.939079735462524 0.003992
"759" 224.450312696754 0.939190196794765 0.00199799999999994
"760" 224.532961036585 0.93912840159654 0.00299549999999993
"761" 224.425862983682 0.939181478786708 0.00199799999999994
"762" 224.413636508289 0.939177152352192 0.00199799999999994
"763" 224.40141050041 0.939172815987299 0.00199799999999994
"764" 224.389184960405 0.93916846195022 0.00199799999999994
"765" 224.566772482989 0.939049362908475 0.003992
"766" 224.744394144806 0.93893057855226 0.00598199999999993
"767" 224.637294444445 0.938983454710649 0.00498749999999992
"768" 224.340329283435 0.939151097327961 0.00199799999999994
"769" 224.42303675548 0.939089367609936 0.00299549999999993
"770" 224.695635088792 0.938913276254068 0.00598199999999993
"771" 224.778398582088 0.938851844714164 0.0069754999999998
"772" 224.576332523141 0.938961798497972 0.00498749999999992
"773" 224.754053418475 0.938843179374351 0.0069754999999998
"774" 224.741886149483 0.938838881131553 0.0069754999999998
"775" 224.25488352408 0.939120754522042 0.00199799999999994
"776" 224.242663594485 0.939116424282715 0.00199799999999994
"777" 224.135464754108 0.939169463737021 0.00099949999999982
"778" 224.313205994054 0.939050341815338 0.00299549999999993
"779" 224.4909813907 0.938931475645327 0.00498749999999992
"780" 224.573793192993 0.938869992493729 0.00598199999999993
"781" 224.846629756151 0.93869461778334 0.00895949999999979
"782" 224.739477745866 0.938747288577376 0.00796799999999998
"783" 224.727325342485 0.938742943186991 0.00796799999999998
"784" 224.240063687126 0.939024325982367 0.00299549999999993
"785" 224.702998909621 0.938734289749883 0.00796799999999998
"786" 224.690847900917 0.938729985108857 0.00796799999999998
"787" 224.963817864504 0.938555096507214 0.0109394999999999
"788" 224.476468685644 0.938835380608058 0.00598199999999993
"789" 224.654402281417 0.938717049582395 0.00796799999999998
"790" 224.547194774547 0.938769664394007 0.0069754999999998
"791" 224.344906564571 0.938879482113752 0.00498749999999992
"792" 224.332726278306 0.938875159947308 0.00498749999999992
"793" 224.225469869027 0.938927971663042 0.003992
"794" 224.213279805642 0.938923634286933 0.003992
"795" 224.296178975575 0.938862107870562 0.00498749999999992
"796" 224.56928510158 0.938686670115477 0.00796799999999998
"797" 224.747341024262 0.938568644482797 0.0099499999999999
"798" 224.259682111534 0.938849090496939 0.00498749999999992
"799" 224.152392047814 0.938901945775717 0.003992
"800" 223.949966526074 0.939012093668947 0.00199799999999994
"801" 224.032883508679 0.938950461057328 0.00299549999999993
"802" 223.925555135447 0.939003363581803 0.00199799999999994
"803" 223.913347825491 0.938999026924847 0.00199799999999994
"804" 223.996284507179 0.938937342075849 0.00299549999999993
"805" 223.984088861558 0.93893302457844 0.00299549999999993
"806" 224.162205104772 0.938814283047139 0.00498749999999992
"807" 223.86454643989 0.938981581415824 0.00199799999999994
"808" 223.852341468348 0.938977206181707 0.00199799999999994
"809" 223.840136965301 0.938972821144761 0.00199799999999994
"810" 223.923113020466 0.938911227880046 0.00299549999999993
"811" 223.720547814748 0.939021433252938 0.00099949999999982
"812" 223.708333980087 0.93901705845666 0.00099949999999982
"813" 223.69612061424 0.939012691436529 0.00099949999999982
"814" 223.874316711589 0.938893756233858 0.00299549999999993
"815" 223.862125740251 0.938889404276769 0.00299549999999993
"816" 224.040368595065 0.938770746895187 0.00498749999999992
"817" 223.837754455222 0.938880649188373 0.00299549999999993
"818" 223.635107191875 0.93899082652845 0.00099949999999982
"819" 223.622896636666 0.938986454159713 0.00099949999999982
"820" 223.801168659702 0.938867570804876 0.00299549999999993
"821" 223.693733348318 0.938920427196315 0.00199799999999994
"822" 223.681534929285 0.938916030961979 0.00199799999999994
"823" 223.574077642075 0.938968925391493 0.00099949999999982
"824" 223.561869430612 0.93896458297618 0.00099949999999982
"825" 223.442172128184 0.939017541685504 0
"826" 223.42995458195 0.939013150200409 0
"827" 223.417737504998 0.939008766392258 0
"828" 223.405520897689 0.939004373135231 0
"829" 223.393304760383 0.938999970423558 0
"830" 223.381089091362 0.938995609723907 0
"831" 223.368873891335 0.938991230955265 0
"832" 223.356659160659 0.938986842758381 0
"833" 223.344444901077 0.938982410784882 0
"834" 223.332231109838 0.938978046541771 0
"835" 223.320017789029 0.938973629966291 0
"836" 223.307804936591 0.938969263944001 0
"837" 223.295592553919 0.938964862733495 0
"838" 223.283380641719 0.93896044351034 0
"839" 223.271169197583 0.938956083450227 0
"840" 223.258958222911 0.938951688166988 0
"841" 223.24674771806 0.938947283438514 0
"842" 223.234537681661 0.938942912151086 0
"843" 223.95592041282 0.938787370807453 0.00099949999999982
"844" 223.210123165849 0.938934107714402 0
"845" 223.197914537868 0.938929716626468 0
"846" 223.185706380122 0.938925298899214 0
"847" 223.173498690554 0.938920931750127 0
"848" 223.161291471248 0.938916512275045 0
"849" 223.149084720491 0.938912134805485 0
"850" 223.136878440716 0.938907696398986 0
"851" 223.124672628137 0.938903351456753 0
"852" 223.11246728622 0.938898919862873 0
"853" 223.100262413599 0.938894521698748 0
"854" 223.088058010978 0.938890105506486 0
"855" 223.075854078025 0.938885696978127 0
"856" 223.063650614408 0.938881296178745 0
"857" 223.051447619106 0.938876920208003 0
"858" 223.039245094894 0.9388724747342 0
"859" 223.02704303937 0.938868088429401 0
"860" 223.014841451855 0.938863718401348 0
"861" 223.002640335127 0.93885927885976 0
"862" 222.990439687817 0.938854872749172 0
"863" 222.97823950994 0.938850465739508 0
"864" 222.966039801509 0.938846057862685 0
"865" 222.953840562538 0.938841649101073 0
"866" 222.941641793041 0.938837239453063 0
"867" 222.929443491995 0.938832854673628 0
"868" 222.91724566045 0.938828443259883 0
"869" 222.90504829911 0.938824013799994 0
"870" 222.892851406264 0.938819626349323 0
"871" 222.880654982959 0.938815212288684 0
"872" 222.868459030589 0.938810763032365 0
"873" 222.8562635471 0.938806364346405 0
"874" 222.844068533192 0.938801947652444 0
"875" 222.831873989225 0.938797521481954 0
"876" 222.819679912455 0.93879316305316 0
"877" 222.807486307378 0.938788692195319 0
"878" 222.795293171937 0.938784271974186 0
"879" 222.783100505112 0.938779876578105 0
"880" 222.770908308298 0.938775445975479 0
"881" 222.758716581161 0.938771023080978 0
"882" 222.746525323371 0.938766607875041 0
"883" 222.734334534253 0.938762208948288 0
"884" 222.722144215198 0.938757774814122 0
"885" 222.709954365187 0.93875336555079 0
"886" 222.697764984921 0.938748938237114 0
"887" 222.685576074416 0.938744510017482 0
"888" 222.673387632305 0.938740115271462 0
"889" 222.661199659293 0.938735702447486 0
"890" 222.649012157114 0.93873124586991 0
"891" 222.636825124404 0.938726822697571 0
"892" 222.624638561178 0.938722398673205 0
"893" 222.612452467103 0.938717982325081 0
"894" 222.600266842884 0.938713547928845 0
"895" 222.588081688532 0.938709112669745 0
"896" 222.575897003029 0.938704702253622 0
"897" 222.563712786045 0.938700299517546 0
"898" 222.551529040346 0.938695827276808 0
"899" 222.539345764568 0.938691388480038 0
"900" 222.527162957694 0.938686974522372 0
"901" 222.514980619737 0.938682559668745 0
"902" 222.502798750367 0.938678152536307 0
"903" 222.49061735166 0.938673693039768 0
"904" 222.478436423288 0.93866924122627 0
"905" 222.466255962855 0.938664848570294 0
"906" 222.454075972782 0.938660395004974 0
"907" 222.441896451021 0.938655992008224 0
"908" 222.429717400334 0.938651519506753 0
"909" 222.417538817298 0.938647131909455 0
"910" 222.405360705707 0.938642649073153 0
"911" 222.393183062826 0.938638233951236 0
"912" 222.381005890041 0.938633783666298 0
"913" 224.050315387096 0.938425492794105 0.00099949999999982
"914" 222.356656809379 0.938624881227444 0
"915" 222.344481044093 0.938620496895464 0
"916" 222.332305749645 0.938616025891192 0
"917" 222.320130923643 0.938611614062865 0
"918" 222.30795656782 0.938607158449282 0
"919" 222.29578268047 0.938602744853862 0
"920" 222.283609264356 0.938598261732454 0
"921" 222.271436316742 0.938593846356327 0
"922" 222.259263838674 0.938589404367863 0
"923" 222.247091830507 0.938584952913153 0
"924" 222.234920291911 0.938580509153453 0
"925" 222.222749221527 0.938576098831731 0
"926" 222.210578621429 0.938571636130504 0
"927" 222.19840849163 0.938567172546505 0
"928" 222.186238831113 0.938562733826079 0
"929" 222.174069639204 0.938558311402761 0
"930" 222.161900917635 0.938553845153639 0
"931" 222.149732666418 0.938549378031249 0
"932" 222.137564883164 0.938544970099753 0
"933" 222.125397570289 0.938540501211173 0
"934" 222.113230727807 0.938536031442834 0
"935" 222.101064354356 0.938531595122335 0
"936" 222.088898450639 0.938527140719491 0
"937" 222.076733016325 0.93852269404235 0
"938" 222.064568052114 0.938518229300881 0
"939" 222.052403557333 0.9385137808451 0
"940" 222.040239531652 0.938509340090528 0
"941" 222.028075975771 0.93850488127309 0
"942" 222.015912889702 0.93850042159111 0
"943" 222.003750272432 0.938495986734368 0
"944" 221.99158812603 0.938491499535123 0
"945" 221.979426448796 0.938487054355903 0
"946" 221.967265240742 0.938482608282501 0
"947" 221.955104502568 0.938478144157896 0
"948" 221.942944233944 0.938473687742351 0
"949" 221.930784434884 0.938469230421792 0
"950" 221.918625105401 0.938464772231338 0
"951" 221.906466245852 0.938460304549532 0
"952" 221.894307854537 0.938455878908834 0
"953" 221.882149934551 0.938451375158983 0
"954" 221.869992483853 0.938446922010213 0
"955" 221.857835501771 0.938442485123403 0
"956" 221.845678990032 0.938438004452657 0
"957" 221.833522947278 0.938433557221697 0
"958" 221.821367374892 0.938429074790347 0
"959" 221.809212271862 0.938424617185199 0
"960" 221.7970576382 0.938420158701686 0
"961" 221.784903475288 0.938415665037803 0
"962" 221.772749780745 0.938411230530607 0
"963" 221.760596555609 0.938406769405627 0
"964" 221.74844379921 0.938402324552921 0
"965" 221.736291514642 0.938397801581719 0
"966" 221.724139698496 0.938393363530244 0
"967" 221.711988352837 0.938388873128707 0
"968" 221.699837475626 0.938384433305509 0
"969" 221.687687069614 0.938379923956902 0
"970" 221.675537131734 0.938375490957486 0
"971" 221.663387663711 0.938371014149383 0
"972" 221.651238665217 0.938366545027604 0
"973" 221.639090137289 0.938362049320671 0
"974" 221.626942078574 0.938357587027798 0
"975" 221.614794489084 0.938353123828633 0
"976" 221.602647369859 0.938348634033253 0
"977" 221.590500720912 0.938344143334307 0
"978" 221.578354540547 0.938339694653955 0
"979" 221.566208829119 0.938335236507151 0
"980" 221.554063589376 0.938330708821609 0
"981" 221.541918818596 0.938326248907058 0
"982" 221.529774517819 0.938321762350314 0
"983" 221.517630685006 0.938317326411442 0
"984" 221.505487322223 0.938312838078189 0
"985" 221.493344430165 0.938308331704895 0
"986" 221.481202007819 0.938303850211129 0
"987" 221.469060055541 0.938299359229805 0
"988" 221.456918572662 0.938294884511996 0
"989" 221.444777559193 0.938290408953185 0
"990" 221.432637014466 0.938285949621881 0
"991" 221.420496940201 0.938281446518276 0
"992" 221.408357335729 0.938276959686176 0
"993" 221.396218200038 0.938272497704284 0
"994" 221.384079534507 0.938268000531932 0
"995" 221.371941339491 0.938263493869345 0
"996" 221.359803612272 0.938259054972322 0
"997" 221.347666354229 0.938254580890687 0
"998" 221.335529567422 0.938250054395253 0
"999" 221.323393249818 0.938245578533316 0
"1000" 221.311257402452 0.938241076026481 0
"1001" 221.299122024656 0.938236589797676 0
"1002" 221.286987117467 0.938232076919685 0
"1003" 221.274852679532 0.938227597516681 0
"1004" 221.262718711207 0.938223108614595 0
"1005" 221.250585211481 0.938218644568556 0
"1006" 221.238452182072 0.938214136741762 0
"1007" 221.226319621631 0.938209662340884 0
"1008" 221.214187531874 0.938205144171197 0
"1009" 221.202055911792 0.938200650838844 0
"1010" 221.189924762422 0.938196130875743 0
"1011" 221.177794081047 0.938191678675768 0
"1012" 221.165663869728 0.938187174123178 0
"1013" 221.153534128818 0.938182660078888 0
"1014" 221.141404857307 0.938178170902781 0
"1015" 221.129276055209 0.938173680833644 0
"1016" 221.117147722878 0.9381691812914 0
"1017" 221.105019861349 0.938164655119199 0
"1018" 221.092892468591 0.938160179550434 0
"1019" 221.080765545638 0.938155677360524 0
"1020" 221.068639091824 0.938151191433206 0
"1021" 221.056513109204 0.938146653127727 0
"1022" 221.044387595067 0.938142182583266 0
"1023" 221.032262550789 0.938137676840971 0
"1024" 221.020137976722 0.938133161624473 0
"1025" 221.00801387288 0.93812864552355 0
"1026" 220.995890238255 0.938124154261418 0
"1027" 220.983767072178 0.938119679297138 0
"1028" 220.971644377045 0.938115143372932 0
"1029" 220.95952215151 0.938110640867323 0
"1030" 220.947400396264 0.938106120323786 0
"1031" 220.935279109619 0.938101641804538 0
"1032" 220.92315829329 0.938097119488665 0
"1033" 220.911037947632 0.938092587681539 0
"1034" 220.898918071635 0.938088080742811 0
"1035" 220.886798663949 0.938083607290381 0
"1036" 220.874679727313 0.938079064241618 0
"1037" 220.862561259016 0.938074588973417 0
"1038" 220.850443261454 0.938070052744567 0
"1039" 220.838325732257 0.938065575696812 0
"1040" 220.826208674501 0.938061020514846 0
"1041" 220.814092085137 0.938056541708867 0
"1042" 220.80197596656 0.938052001916319 0
"1043" 220.789860318101 0.938047478418148 0
"1044" 220.777745138753 0.938042979771637 0
"1045" 220.76563042921 0.938038463057126 0
"1046" 220.753516189484 0.938033945488978 0
"1047" 220.741402419589 0.938029427009622 0
"1048" 220.729289119538 0.938024907635077 0
"1049" 220.717176288323 0.938020413149499 0
"1050" 220.705063927658 0.93801587482937 0
"1051" 220.692952035856 0.938011378552772 0
"1052" 220.680840614968 0.938006829898503 0
"1053" 220.66872966263 0.938002340414387 0
"1054" 220.656619180552 0.937997807140942 0
"1055" 220.644509168069 0.937993290151806 0
"1056" 220.632399625194 0.937988772259021 0
"1057" 220.620290551599 0.937984262077658 0
"1058" 220.608181949677 0.937979690892456 0
"1059" 220.580377858702 0.937914778576163 0.00099949999999982
"1060" 220.568280331869 0.937910278791846 0.00099949999999982
"1061" 220.571868073494 0.937966128655751 0
"1062" 220.559761348236 0.937961648345226 0
"1063" 220.547655095053 0.937957064156188 0
"1064" 220.535549310223 0.937952573487145 0
"1065" 220.523443995118 0.937948047587862 0
"1066" 220.511339150767 0.937943495095348 0
"1067" 220.499234775488 0.937938984591459 0
"1068" 220.487130869631 0.937934464627367 0
"1069" 220.475027434569 0.937929909450561 0
"1070" 220.462924469635 0.937925370523407 0
"1071" 220.450821974162 0.937920847899327 0
"1072" 220.438719947486 0.937916341556727 0
"1073" 220.426618390637 0.937911808550362 0
"1074" 220.414517304986 0.937907240338805 0
"1075" 220.40241668817 0.937902731314365 0
"1076" 220.39031654156 0.937898187055264 0
"1077" 220.378216864488 0.937893659109784 0
"1078" 220.366117657309 0.937889121659911 0
"1079" 220.354018919694 0.937884591932952 0
"1080" 220.341920651998 0.937880052696914 0
"1081" 220.329822854231 0.937875512598141 0
"1082" 220.317725526747 0.937870963035441 0
"1083" 220.305628668201 0.937866446890792 0
"1084" 220.293532280642 0.937861878350166 0
"1085" 220.28143636103 0.937857386205138 0
"1086" 220.269340912769 0.93785280731005 0
"1087" 220.257245933159 0.937848296218598 0
"1088" 220.245151423907 0.937843741315247 0
"1089" 220.233057385028 0.937839185496615 0
"1090" 220.220963815855 0.937834645979188 0
"1091" 220.208870714709 0.937830148483292 0
"1092" 220.196778085666 0.93782554708282 0
"1093" 220.18468592603 0.93782101348773 0
"1094" 220.172594235813 0.937816478992205 0
"1095" 220.160503016722 0.937811900680459 0
"1096" 220.148412266061 0.937807390149576 0
"1097" 220.136321985534 0.93780283582403 0
"1098" 220.124232174478 0.9377982977745 0
"1099" 220.112142833922 0.937793733067487 0
"1100" 220.100053963201 0.937789184646201 0
"1101" 220.087965562327 0.937784635337449 0
"1102" 220.07587762996 0.937780119474538 0
"1103" 220.063790168482 0.93777554263807 0
"1104" 220.051703177229 0.937770982077747 0
"1105" 220.039616655875 0.937766429192217 0
"1106" 220.027530603078 0.937761909804426 0
"1107" 220.015445021898 0.937757312211817 0
"1108" 220.003359910655 0.937752756678591 0
"1109" 219.991275269024 0.93774820883238 0
"1110" 219.97919109634 0.937743677271479 0
"1111" 219.967107394308 0.937739101912507 0
"1112" 219.955024160911 0.937734577142351 0
"1113" 219.942941399545 0.937729965634896 0
"1114" 219.930859106163 0.937725456278561 0
"1115" 219.918777283146 0.937720885928843 0
"1116" 219.906695930843 0.937716306111145 0
"1117" 219.894615047917 0.937711759727569 0
"1118" 219.882534635393 0.937707186692846 0
"1119" 219.870454690917 0.937702672889223 0
"1120" 219.858375217208 0.937698089503494 0
"1121" 219.846296214277 0.93769350522907 0
"1122" 219.834217680109 0.937688971561552 0
"1123" 219.822139616408 0.937684394088359 0
"1124" 219.810062022171 0.937679841489598 0
"1125" 219.797984895722 0.937675330911915 0
"1126" 219.785908241467 0.937670707853781 0
"1127" 219.773832056714 0.937666152564689 0
"1128" 219.761756342491 0.937661570633584 0
"1129" 219.749681097458 0.937657022180298 0
"1130" 219.737606322304 0.937652455631484 0
"1131" 219.725532017042 0.937647888205554 0
"1132" 219.713458181009 0.937643337059302 0
"1133" 219.701384816243 0.937638733494442 0
"1134" 219.689311921069 0.937634172007985 0
"1135" 219.677239495162 0.937629618187074 0
"1136" 219.665167539885 0.937625029141664 0
"1137" 219.653096054576 0.93762045636492 0
"1138" 219.641025038909 0.937615891284363 0
"1139" 219.628954493236 0.937611316733603 0
"1140" 219.616884416892 0.937606758474545 0
"1141" 219.604814810903 0.937602173574476 0
"1142" 219.592745674946 0.937597596335486 0
"1143" 219.580677009032 0.937593018204802 0
"1144" 219.568608812162 0.93758846497532 0
"1145" 219.556541086035 0.937583867907505 0
"1146" 219.544473829314 0.937579304296823 0
"1147" 219.532407043699 0.937574696859684 0
"1148" 219.520340726166 0.93757016580061 0
"1149" 219.508274879427 0.937565565179199 0
"1150" 219.496209502821 0.937560980807689 0
"1151" 219.48414459602 0.937556404182656 0
"1152" 219.472080158027 0.93755185238379 0
"1153" 219.460016191216 0.937547239579847 0
"1154" 219.447952693238 0.937542686033151 0
"1155" 219.435889666803 0.937538062861263 0
"1156" 219.423827109562 0.937533498952821 0
"1157" 219.411765022205 0.937528916940552 0
"1158" 219.399703405754 0.937524308279724 0
"1159" 219.387642257862 0.937519758853777 0
"1160" 219.375581579554 0.937515182750792 0
"1161" 219.363521372189 0.937510571434788 0
"1162" 219.351461634432 0.937505993569856 0
"1163" 219.339402366297 0.937501414784907 0
"1164" 219.327343569143 0.937496800798422 0
"1165" 219.315285241971 0.937492211666197 0
"1166" 219.303227384121 0.937487638822713 0
"1167" 219.291169995943 0.937483056486579 0
"1168" 219.279113077111 0.937478481877587 0
"1169" 219.267056628986 0.937473871982877 0
"1170" 219.255000650233 0.937469295567737 0
"1171" 219.242945142549 0.937464675323726 0
"1172" 219.230890104599 0.937460088530565 0
"1173" 219.218835536058 0.937455509461099 0
"1174" 219.20678143694 0.937450929482236 0
"1175" 219.194727808603 0.937446314236 0
"1176" 219.182674649377 0.937441741078472 0
"1177" 219.170621961631 0.937437106883685 0
"1178" 219.158569743357 0.937432523356076 0
"1179" 219.146517995578 0.937427913127042 0
"1180" 219.13446671696 0.937423336380274 0
"1181" 219.122415908526 0.93741873298455 0
"1182" 221.277354700571 0.937197843095348 0.00099949999999982
"1183" 223.420258927924 0.936976944654798 0.00199799999999994
"1184" 219.086277515656 0.937404937279397 0
"1185" 219.074228586358 0.937400347496605 0
"1186" 219.062180127979 0.937395722448 0
"1187" 219.050132137167 0.937391182403782 0
"1188" 219.038084617635 0.937386547003993 0
"1189" 219.02603756704 0.937381970823788 0
"1190" 219.013990987076 0.937377350807748 0
"1191" 219.001944876748 0.937372755657609 0
"1192" 218.989899237076 0.937368133877539 0
"1193" 218.977854066728 0.937363545523144 0
"1194" 218.96580936639 0.9373589391019 0
"1195" 218.953765137416 0.937354297454674 0
"1196" 218.941721378813 0.93734968067966 0
"1197" 218.92967808891 0.937345105953061 0
"1198" 218.917635269067 0.937340495967596 0
"1199" 218.905592918622 0.937335902299143 0
"1200" 218.893551037925 0.937331299112816 0
"1201" 218.88150962766 0.937326677858789 0
"1202" 218.869468687166 0.937322072910623 0
"1203" 218.857428218137 0.937317424113739 0
"1204" 218.845388217897 0.937312843158538 0
"1205" 218.833348688473 0.937308209743211 0
"1206" 218.821309628201 0.937303618390667 0
"1207" 218.809271039105 0.937298974623513 0
"1208" 218.79723291885 0.937294390057024 0
"1209" 218.785195268118 0.937289787443019 0
"1210" 218.7731580886 0.937285140985949 0
"1211" 218.761121377623 0.937280562363082 0
"1212" 218.749085137214 0.937275931297257 0
"1213" 218.737049368392 0.937271273564281 0
"1214" 218.725014069154 0.937266666496967 0
"1215" 218.712979238508 0.937262084287649 0
"1216" 218.700944877808 0.937257466837536 0
"1217" 218.688910988744 0.937252805537903 0
"1218" 218.676877568307 0.937248220666329 0
"1219" 218.664844616848 0.937243626288914 0
"1220" 218.65281213639 0.93723897951686 0
"1221" 218.64078012728 0.937234323225432 0
"1222" 218.628748587521 0.937229717584463 0
"1223" 218.616717517122 0.937225111066055 0
"1224" 218.604686916434 0.937220495045751 0
"1225" 218.592656787142 0.937215835215206 0
"1226" 218.580627125909 0.93721126034439 0
"1227" 218.568597935428 0.937206615897911 0
"1228" 218.556569214706 0.93720199630723 0
"1229" 218.54454096476 0.937197350062633 0
"1230" 218.532513184598 0.937192728700568 0
"1231" 218.520485875236 0.937188080654558 0
"1232" 218.508459033672 0.937183509056039 0
"1233" 218.496432664273 0.937178824883178 0
"1234" 218.484406764707 0.937174199937808 0
"1235" 218.472381334985 0.937169574110162 0
"1236" 218.460356375456 0.937164938795596 0
"1237" 218.448331885461 0.937160319760468 0
"1238" 218.436307865349 0.937155691222194 0
"1239" 218.424284316135 0.937151036048478 0
"1240" 218.412261236492 0.937146414336661 0
"1241" 218.400238626769 0.937141783145545 0
"1242" 218.388216486641 0.937137159636685 0
"1243" 218.376194816456 0.937132526675743 0
"1244" 218.364173616562 0.937127884186455 0
"1245" 218.35215288697 0.937123240837442 0
"1246" 218.340132628362 0.937118579415274 0
"1247" 218.328112838407 0.937113977210652 0
"1248" 218.31609351946 0.937109314001046 0
"1249" 218.304074670865 0.937104667038574 0
"1250" 218.292056291964 0.937100036413312 0
"1251" 218.28003838277 0.937095404855755 0
"1252" 218.362898363578 0.937037192435669 0.00099949999999982
"1253" 218.433757463861 0.936979044286813 0.00199799999999994
"1254" 218.421761595968 0.936974428117129 0.00199799999999994
"1255" 218.326888223225 0.937023305959666 0.00099949999999982
"1256" 218.314882747718 0.937018640179581 0.00099949999999982
"1257" 218.207972676726 0.937067570196997 0
"1258" 218.195958056091 0.937062932391264 0
"1259" 218.183943905593 0.937058285133774 0
"1260" 218.171930225248 0.937053636937692 0
"1261" 218.15991701473 0.937048996483303 0
"1262" 218.147904275056 0.93704432932351 0
"1263" 218.135892006239 0.937039661289553 0
"1264" 218.123880206618 0.937035035303806 0
"1265" 218.111868876541 0.937030399848173 0
"1266" 218.099858017356 0.937025729120277 0
"1267" 218.08784762774 0.937021091846018 0
"1268" 218.075837708037 0.937016445126273 0
"1269" 218.063828259263 0.937011771717524 0
"1270" 218.05181927976 0.937007140362335 0
"1271" 218.039810769539 0.937002508132618 0
"1272" 218.027802729282 0.936997857807444 0
"1273" 218.015795159667 0.936993189417802 0
"1274" 218.003788060039 0.936988537332865 0
"1275" 217.991781431747 0.936983849945226 0
"1276" 217.97977527213 0.936979230434046 0
"1277" 217.967769583873 0.936974541260666 0
"1278" 217.955764364315 0.936969919958327 0
"1279" 217.943759615808 0.936965237595803 0
"1280" 217.931755337361 0.936960580107319 0
"1281" 217.919751528651 0.936955930357415 0
"1282" 217.907748189026 0.936951296845019 0
"1283" 217.895745320831 0.936946602342413 0
"1284" 217.883742922411 0.936941949865119 0
"1285" 217.871740994112 0.936937287932894 0
"1286" 217.859739535278 0.936932642263655 0
"1287" 217.847738548258 0.936927935564005 0
"1288" 217.835738030393 0.936923296715002 0
"1289" 217.82373798303 0.936918622610292 0
"1290" 217.811738404848 0.936913981964297 0
"1291" 217.799739296192 0.936909331830917 0
"1292" 217.787740658074 0.936904655030859 0
"1293" 217.775742491175 0.936899960127816 0
"1294" 217.763744793172 0.936895324505407 0
"1295" 217.751747566076 0.936890636413222 0
"1296" 217.739750808234 0.936885990416663 0
"1297" 217.727754521324 0.936881300526259 0
"1298" 217.715758703691 0.936876652750224 0
"1299" 217.703763356682 0.936871969654368 0
"1300" 217.69176848064 0.936867277122081 0
"1301" 217.679774073579 0.936862635206838 0
"1302" 217.667780135844 0.936857983823209 0
"1303" 217.655786670113 0.936853262797571 0
"1304" 217.643793673732 0.936848609627129 0
"1305" 217.631801146714 0.936843955547731 0
"1306" 217.619809091735 0.936839231831905 0
"1307" 217.607817505809 0.936834584575695 0
"1308" 217.595826388948 0.936829936422821 0
"1309" 217.58383574283 0.936825244398472 0
"1310" 217.571845567801 0.936820542870843 0
"1311" 217.559855862871 0.936815866257449 0
"1312" 217.547866627721 0.936811197316756 0
"1313" 217.535877862696 0.936806518900536 0
"1314" 217.523889567142 0.936801856760237 0
"1315" 217.511901743068 0.936797142183134 0
"1316" 217.499914387824 0.936792495437689 0
"1317" 217.487927502086 0.936787830630096 0
"1318" 217.475941086534 0.936783147720953 0
"1319" 217.463955141178 0.936778463935218 0
"1320" 217.451969666363 0.936773770648762 0
"1321" 217.439984661436 0.936769093665137 0
"1322" 217.428000126743 0.936764407170957 0
"1323" 217.41601606196 0.936759728396751 0
"1324" 217.404032468765 0.9367550057349 0
"1325" 217.392049345172 0.936750333772558 0
"1326" 217.380066691861 0.936745643686954 0
"1327" 217.368084508175 0.936740969943116 0
"1328" 217.356102795127 0.936736269474608 0
"1329" 217.344121550732 0.936731619689464 0
"1330" 217.332140777663 0.936726900257173 0
"1331" 217.320160474603 0.936722214285201 0
"1332" 217.308180640895 0.936717544649414 0
"1333" 217.296201277886 0.936712839691197 0
"1334" 217.284222384918 0.936708151072865 0
"1335" 217.272243961674 0.936703470120835 0
"1336" 217.26026600883 0.936698771096883 0
"1337" 217.248288526729 0.936694062566262 0
"1338" 217.23631151339 0.936689404739102 0
"1339" 217.224334971151 0.93668468582499 0
"1340" 217.212358898362 0.93668000900225 0
"1341" 217.200383297362 0.936675271098527 0
"1342" 217.188408165835 0.936670592492815 0
"1343" 217.176433505455 0.936665869990582 0
"1344" 217.164459313909 0.936661206778725 0
"1345" 217.152485591542 0.936656534042663 0
"1346" 217.14051233936 0.936651834660967 0
"1347" 217.128539558373 0.936647108564639 0
"1348" 217.116567247928 0.936642398788092 0
"1349" 217.104595407373 0.936637705300296 0
"1350" 217.092624036719 0.936633010912065 0
"1351" 217.080653136642 0.936628298446467 0
"1352" 217.068682706823 0.936623593657617 0
"1353" 217.056712746278 0.936618913771595 0
"1354" 217.044743256677 0.936614190008015 0
"1355" 217.032774236374 0.936609508322855 0
"1356" 217.020805686376 0.936604799962655 0
"1357" 217.008837606031 0.936600107888527 0
"1358" 216.996869996346 0.936595389143052 0
"1359" 216.984902855675 0.936590712450955 0
"1360" 216.972936187013 0.936585957546522 0
"1361" 216.960969988053 0.936581261871243 0
"1362" 216.949004258473 0.936576573928624 0
"1363" 216.937038999612 0.936571850687445 0
"1364" 216.925074211813 0.936567117960702 0
"1365" 216.913109893763 0.936562418707207 0
"1366" 216.901146046466 0.936557692786214 0
"1367" 216.889182668279 0.936553008921861 0
"1368" 216.877219760206 0.936548298386367 0
"1369" 216.865257322592 0.936543578367676 0
"1370" 217.294824693931 0.936424409463995 0.00099949999999982
"1371" 218.57159295542 0.936076918576389 0.003992
"1372" 218.55967216035 0.936072211149149 0.003992
"1373" 217.688581336369 0.936295929022591 0.00199799999999994
"1374" 218.106232365598 0.936177000344334 0.00299549999999993
"1375" 217.235108471231 0.936400855758505 0.00099949999999982
"1376" 216.781596749562 0.936510615003682 0
"1377" 216.769638070912 0.936505879202587 0
"1378" 216.757679861499 0.936501185508674 0
"1379" 216.745722122995 0.936496447900757 0
"1380" 216.733764855077 0.936491718027009 0
"1381" 216.721808056765 0.936487013001637 0
"1382" 216.709851729395 0.936482272734201 0
"1383" 216.697895872316 0.936477548741225 0
"1384" 216.685940484217 0.936472858228748 0
"1385" 216.673985566433 0.93646813243241 0
"1386" 216.662031120298 0.93646337139346 0
"1387" 216.650077142848 0.936458686773306 0
"1388" 216.638123636078 0.93645394970271 0
"1389" 216.62617059934 0.936449228926462 0
"1390" 216.614218033636 0.936444481473457 0
"1391" 216.602265938317 0.936439750295837 0
"1392" 216.590314312402 0.936435044011119 0
"1393" 216.578363156566 0.936430319645093 0
"1394" 218.505073974987 0.93621525656233 0.00099949999999982
"1395" 216.554465982457 0.93642082615577 0
"1396" 216.542516236137 0.936416159280959 0
"1397" 216.530566960272 0.936411422708935 0
"1398" 216.518618155204 0.936406676663776 0
"1399" 216.506669820946 0.936401929706362 0
"1400" 216.494721957508 0.936397181879739 0
"1401" 216.482774563911 0.93639245890537 0
"1402" 216.470827639835 0.936387743657895 0
"1403" 216.458881185624 0.936383018886922 0
"1404" 216.446935202941 0.936378250263306 0
"1405" 216.434989689485 0.936373540894768 0
"1406" 216.423044645929 0.936368813451591 0
"1407" 216.411100072613 0.936364076512327 0
"1408" 216.39915596955 0.936359338666297 0
"1409" 216.387212336751 0.936354599945506 0
"1410" 216.375269173899 0.936349868887655 0
"1411" 216.363326482656 0.936345093968659 0
"1412" 216.351384259731 0.936340404096739 0
"1413" 216.339442509098 0.936335610205171 0
"1414" 216.327501227137 0.936330909944774 0
"1415" 216.315560416831 0.9363261314321 0
"1416" 216.30362007522 0.936321429382775 0
"1417" 216.291680203306 0.93631670066671 0
"1418" 216.279740802092 0.936311945219623 0
"1419" 216.267801872248 0.936307171726834 0
"1420" 216.255863412467 0.936302431688908 0
"1421" 216.24392542342 0.936297673579306 0
"1422" 216.231987903138 0.936292966127773 0
"1423" 216.220050853284 0.936288214820127 0
"1424" 216.208114273869 0.936283462583152 0
"1425" 216.196178166223 0.936278675083661 0
"1426" 216.18424252739 0.93627396404754 0
"1427" 216.172307359361 0.936269200535606 0
"1428" 216.160372661156 0.936264461921826 0
"1429" 216.148438432128 0.936259739605481 0
"1430" 216.136504675258 0.936254938993614 0
"1431" 216.124571387588 0.93625021488207 0
"1432" 216.112638571109 0.936245438270422 0
"1433" 216.100706223853 0.93624071237227 0
"1434" 216.088774346822 0.936235959753145 0
"1435" 216.076842939697 0.936231214828854 0
"1436" 216.06491200282 0.936226460432487 0
"1437" 216.052981536862 0.936221687928365 0
"1438" 216.041051540185 0.936216957516331 0
"1439" 216.02912201478 0.936212174602227 0
"1440" 216.017192959008 0.936207433824814 0
"1441" 216.005264373214 0.936202683490513 0
"1442" 215.993336259053 0.936197889311757 0
"1443" 215.981408614562 0.936193145787183 0
"1444" 215.969481439752 0.936188401398779 0
"1445" 215.957554735294 0.936183638876853 0
"1446" 215.94562850021 0.936178901290086 0
"1447" 215.933702736489 0.936174111178744 0
"1448" 215.921777443483 0.936169337393266 0
"1449" 215.909852621205 0.936164562671429 0
"1450" 215.897928267688 0.936159838685899 0
"1451" 215.886004385578 0.936155045002005 0
"1452" 215.874080972914 0.936150301984601 0
"1453" 215.862158030033 0.936145549497642 0
"1454" 215.850235557938 0.936140770282001 0
"1455" 215.838313555979 0.936136007386292 0
"1456" 215.826392023511 0.93613126079371 0
"1457" 215.814470962189 0.936126470308601 0
"1458" 215.80255037104 0.93612170469742 0
"1459" 215.790630249086 0.936116964003582 0
"1460" 215.778710598973 0.936112153597916 0
"1461" 215.766791419064 0.936107385319187 0
"1462" 215.754872709374 0.9361026161064 0
"1463" 215.742954469912 0.93609784602329 0
"1464" 215.73103670069 0.936093075029986 0
"1465" 215.719119400404 0.936088337522982 0
"1466" 215.707202571369 0.936083538932278 0
"1467" 215.695286213265 0.936078748030585 0
"1468" 215.683370324133 0.936074007839021 0
"1469" 215.67145490464 0.936069249534591 0
"1470" 215.659539956442 0.936064447357055 0
"1471" 215.647625477908 0.936059687248104 0
"1472" 215.635711471677 0.936054857454399 0
"1473" 215.623797934146 0.936050121356667 0
"1474" 215.611884867298 0.93604533277293 0
"1475" 217.787078924864 0.935824429327918 0.00099949999999982
"1476" 217.775175957769 0.935819641879201 0.00099949999999982
"1477" 215.576155848129 0.936030997899244 0
"1478" 215.564244662234 0.936026214291308 0
"1479" 215.552333945764 0.936021455606294 0
"1480" 215.54042369906 0.936016687408815 0
"1481" 215.528513923447 0.936011883910304 0
"1482" 215.516604616966 0.936007131096718 0
"1483" 215.504695782585 0.93600230001201 0
"1484" 215.492787418343 0.935997519598306 0
"1485" 215.480879523596 0.935992755507339 0
"1486" 215.46897209934 0.935987964700539 0
"1487" 215.457065145915 0.935983164396557 0
"1488" 215.445158663331 0.935978363209266 0
"1489" 215.43325264996 0.935973604089964 0
"1490" 215.421347106797 0.935968818312087 0
"1491" 215.409442033197 0.935964048786328 0
"1492" 215.397537430812 0.93595923538844 0
"1493" 215.385633298342 0.935954455473347 0
"1494" 215.37372963711 0.935949640276229 0
"1495" 215.361826445813 0.935944858575966 0
"1496" 215.349923724466 0.935940075962668 0
"1497" 215.338021474061 0.935935266661656 0
"1498" 215.326119693628 0.935930482243575 0
"1499" 215.314218382193 0.935925722739175 0
"1500" 215.302317542391 0.935920893523454 0
"1501" 215.290417171611 0.935916132220066 0
"1502" 215.278517272158 0.935911309788729 0
"1503" 215.266617843061 0.935906512282965 0
"1504" 217.29048453414 0.935689151944789 0.00099949999999982
"1505" 215.242824087702 0.935896924118244 0
"1506" 215.230926069612 0.935892115327338 0
"1507" 215.21902852094 0.935887339995998 0
"1508" 215.207131444318 0.935882494974539 0
"1509" 215.195234837464 0.935877709242701 0
"1510" 215.183338700388 0.935872922636994 0
"1511" 215.171443033103 0.935868135119037 0
"1512" 215.159547836275 0.935863329490381 0
"1513" 215.147653110897 0.935858497161157 0
"1514" 215.135758853706 0.935853749940485 0
"1515" 215.123865067661 0.935848924418801 0
"1516" 215.111971752118 0.935844115170154 0
"1517" 215.10007890807 0.935839279251403 0
"1518" 215.088186532583 0.935834519813082 0
"1519" 215.07629462763 0.935829707892172 0
"1520" 215.064403193879 0.935824877861406 0
"1521" 215.052512229704 0.935820089913727 0
"1522" 215.04062173577 0.935815283887224 0
"1523" 215.028731712417 0.935810468336116 0
"1524" 215.016842159002 0.935805669102936 0
"1525" 215.004953075861 0.935800860363805 0
"1526" 214.993064463662 0.935796033518047 0
"1527" 214.981176320452 0.935791257393489 0
"1528" 214.96928864886 0.935786411521927 0
"1529" 214.957401446934 0.935781616386263 0
"1530" 215.794922746211 0.935617599059348 0.00099949999999982
"1531" 214.93363241166 0.935771990022 0
"1532" 214.921746621282 0.935767157750931 0
"1533" 214.909861301269 0.935762341819607 0
"1534" 214.897976451959 0.935757516341422 0
"1535" 214.886092071402 0.935752741601708 0
"1536" 214.874208162224 0.935747897140247 0
"1537" 214.862324722148 0.935743111986613 0
"1538" 216.995393559787 0.935523213331357 0.00099949999999982
"1539" 216.983520198492 0.935518437867172 0.00099949999999982
"1540" 216.971647305445 0.935513610152781 0.00099949999999982
"1541" 214.814806683139 0.935723819031674 0
"1542" 214.802925594903 0.935719003561631 0
"1543" 214.791044977143 0.93571417860508 0
"1544" 214.779164829218 0.935709369916539 0
"1545" 214.767285151792 0.935704543137331 0
"1546" 214.755405944224 0.935699732653179 0
"1547" 214.74352720685 0.935694912677362 0
"1548" 214.731648941642 0.935690040178551 0
"1549" 214.719771144691 0.935685269999382 0
"1550" 214.707893819928 0.935680395711455 0
"1551" 214.696016964098 0.935675606530264 0
"1552" 214.684140579171 0.93567076482382 0
"1553" 214.672264664506 0.935665939423322 0
"1554" 214.660389219461 0.935661130334408 0
"1555" 214.648514245025 0.935656294543235 0
"1556" 214.636639740559 0.935651475019213 0
"1557" 214.624765707051 0.935646628826889 0
"1558" 214.612892143208 0.935641816102442 0
"1559" 214.601019050346 0.935636968093245 0
"1560" 214.589146427497 0.935632144973734 0
"1561" 214.577274275651 0.935627295165461 0
"1562" 214.56540259384 0.935622470243517 0
"1563" 214.553531383054 0.935617618616866 0
"1564" 214.541660642325 0.935612791901881 0
"1565" 214.529790372318 0.935607947053843 0
"1566" 214.517920571738 0.935603135736034 0
"1567" 214.506051242553 0.935598271906639 0
"1568" 214.494182382817 0.935593458769672 0
"1569" 214.482313994173 0.935588601721564 0
"1570" 214.470446075653 0.935583769576342 0
"1571" 214.458578627267 0.935578936550747 0
"1572" 214.446711649354 0.935574093984297 0
"1573" 214.434845140946 0.935569276351675 0
"1574" 214.422979103357 0.935564423408252 0
"1575" 214.411113535948 0.935559586741671 0
"1576" 214.399248439707 0.935554723380773 0
"1577" 214.515548815487 0.935492432088099 0.00099949999999982
"1578" 214.503694571357 0.935487571769952 0.00099949999999982
"1579" 214.491840797806 0.935482736390043 0.00099949999999982
"1580" 214.351806125766 0.935535384942412 0
"1581" 214.339943380182 0.935530525665143 0
"1582" 214.328081104854 0.935525682675177 0
"1583" 214.316219299142 0.935520856013442 0
"1584" 214.30435796436 0.935515994032179 0
"1585" 214.292497100846 0.935511122517079 0
"1586" 214.280636705677 0.935506327565765 0
"1587" 214.268776781146 0.935501471460395 0
"1588" 214.256917328239 0.935496588660319 0
"1589" 214.245058345015 0.935491756566153 0
"1590" 214.233199831485 0.935486923561767 0
"1591" 214.221341789612 0.935482038052644 0
"1592" 214.209484217455 0.935477203242492 0
"1593" 214.197627115024 0.935472367549158 0
"1594" 214.185770483632 0.935467496513424 0
"1595" 214.17391432264 0.935462641789455 0
"1596" 214.162058631733 0.935457794783887 0
"1597" 214.150203411573 0.935452929630053 0
"1598" 214.138348660544 0.93544810663916 0
"1599" 215.919279486213 0.935237465775827 0.00099949999999982
"1600" 214.114644277456 0.935438381453229 0
"1601" 214.102790938313 0.935433512706429 0
"1602" 214.090938070296 0.935428634446418 0
"1603" 214.079085672765 0.935423772505533 0
"1604" 214.067233744107 0.935418952657928 0
"1605" 214.055382285307 0.935414106124168 0
"1606" 214.043531298002 0.935409215643685 0
"1607" 214.031680781554 0.935404341464874 0
"1608" 214.019830735321 0.935399483606226 0
"1609" 214.007981158341 0.935394650651436 0
"1610" 213.996132051274 0.935389799589274 0
"1611" 213.984283415106 0.935384921812137 0
"1612" 213.972435249199 0.935380060308518 0
"1613" 213.960587553562 0.935375197940775 0
"1614" 213.948740329183 0.935370308820182 0
"1615" 213.936893575096 0.935365444629432 0
"1616" 213.925047291313 0.935360579542522 0
"1617" 213.91320147817 0.935355704925848 0
"1618" 213.901356134702 0.935350855233215 0
"1619" 213.889511262221 0.935345970196762 0
"1620" 213.877666859113 0.935341127300626 0
"1621" 213.865822927987 0.935336214652124 0
"1622" 213.853979465606 0.935331387151574 0
"1623" 213.84213647328 0.935326524346485 0
"1624" 213.830293951995 0.935321634801581 0
"1625" 213.818451901436 0.935316752937149 0
"1626" 213.806610321289 0.935311878808682 0
"1627" 213.794769212216 0.935306986537756 0
"1628" 213.782928573251 0.935302119210739 0
"1629" 213.771088404083 0.93529725954875 0
"1630" 213.759248705371 0.935292381777166 0
"1631" 213.747409477774 0.935287485915843 0
"1632" 213.73557072033 0.935282614940731 0
"1633" 213.723732432727 0.935277751673476 0
"1634" 213.71189461627 0.935272853093923 0
"1635" 213.700057267729 0.93526803965127 0
"1636" 213.68822039133 0.935263113433255 0
"1637" 213.676383984814 0.935258246564463 0
"1638" 213.664548049813 0.935253335739472 0
"1639" 213.652712584717 0.935248467050647 0
"1640" 213.640877589537 0.935243597427925 0
"1641" 213.62904306558 0.935238692511051 0
"1642" 213.617209010587 0.935233846951014 0
"1643" 213.605375426839 0.935228940189073 0
"1644" 213.59354231305 0.935224066986457 0
"1645" 213.581709669879 0.935219175636553 0
"1646" 213.569877497012 0.935214291994172 0
"1647" 213.558045795109 0.935209390255776 0
"1648" 213.546214563857 0.935204496193233 0
"1649" 213.534383802293 0.935199627062266 0
"1650" 213.522553510428 0.935194757036814 0
"1651" 213.51072368957 0.935189851639615 0
"1652" 213.498894339405 0.935184953988158 0
"1653" 213.487065459297 0.935180072601733 0
"1654" 213.475237048931 0.935175198944156 0
"1655" 213.463409109614 0.935170289969276 0
"1656" 213.451581640386 0.935165405868391 0
"1657" 213.439754641905 0.935160503679424 0
"1658" 213.427928113857 0.935155609179863 0
"1659" 213.416102056254 0.935150713779745 0
"1660" 213.404276468782 0.935145826076467 0
"1661" 213.3924513521 0.935140920239178 0
"1662" 213.380626706218 0.935136013533443 0
"1663" 213.368802530499 0.935131123123752 0
"1664" 213.356978823984 0.935126257597421 0
"1665" 213.345155588948 0.935121330961913 0
"1666" 213.333332823462 0.935116455023545 0
"1667" 213.321510528181 0.935111560990387 0
"1668" 214.855849772917 0.934909299614846 0.00099949999999982
"1669" 214.844037586767 0.9349043985762 0.00099949999999982
"1670" 213.286053934446 0.935096841062283 0
"1671" 213.274233521458 0.935091934798747 0
"1672" 213.262413579054 0.935087027618469 0
"1673" 213.250594105951 0.935082153972237 0
"1674" 213.238775104422 0.935077219149789 0
"1675" 213.226956572862 0.935072326475106 0
"1676" 213.215138510635 0.935067450113801 0
"1677" 213.203320919692 0.935062521172197 0
"1678" 213.191503799073 0.935057617178722 0
"1679" 213.179687148142 0.935052729489065 0
"1680" 213.16787096885 0.935047789240599 0
"1681" 213.156055258621 0.935042916949091 0
"1682" 213.144240019728 0.935037983491821 0
"1683" 213.13242525089 0.935033083558382 0
"1684" 213.120610951795 0.935028191329667 0
"1685" 213.10879712342 0.935023272389092 0
"1686" 213.096983766102 0.935018343899571 0
"1687" 213.085170878881 0.93501344035848 0
"1688" 213.073358462413 0.935008518682245 0
"1689" 213.061546516064 0.935003613320489 0
"1690" 213.04973503952 0.93499871565999 0
"1691" 213.037924033118 0.934993808462356 0
"1692" 214.677905071101 0.934787822261527 0.00099949999999982
"1693" 214.666104145232 0.934782890722805 0.00099949999999982
"1694" 213.002501261727 0.934979014708886 0
"1695" 212.990692137345 0.934974129730929 0
"1696" 212.978883482834 0.934969226613781 0
"1697" 212.967075299172 0.934964296783869 0
"1698" 212.955267585079 0.934959400492819 0
"1699" 212.943460341209 0.93495448606614 0
"1700" 212.93165356919 0.934949527667272 0
"1701" 212.91984726677 0.934944628660968 0
"1702" 212.908041434608 0.934939711485756 0
"1703" 212.896236074002 0.934934759011431 0
"1704" 212.884431183351 0.934929848654832 0
"1705" 212.872626762989 0.93492492878972 0
"1706" 212.86082281228 0.934920025237296 0
"1707" 212.849019331558 0.934915112158571 0
"1708" 212.837216323092 0.934910137899578 0
"1709" 212.825413784633 0.934905223016042 0
"1710" 212.813611716194 0.934900307207481 0
"1711" 212.801810118105 0.934895381906355 0
"1712" 212.790008990057 0.93489046430065 0
"1713" 212.778208332704 0.934885528544089 0
"1714" 212.766408145089 0.93488061774077 0
"1715" 214.422524941017 0.934674105931341 0.00099949999999982
"1716" 212.742812887019 0.93487074277073 0
"1717" 212.731014110167 0.934865837854464 0
"1718" 212.719215805351 0.934860863149966 0
"1719" 212.707417969682 0.934855965020189 0
"1720" 212.695620604782 0.934851022931769 0
"1721" 212.683823709694 0.934846105770301 0
"1722" 212.672027285396 0.934841161858803 0
"1723" 212.660231331898 0.934836217065644 0
"1724" 212.648435848567 0.934831288573121 0
"1725" 212.636640834768 0.9348263763852 0
"1726" 212.624846292123 0.934821420244252 0
"1727" 212.613052219998 0.934816480411961 0
"1728" 213.216745693888 0.934675634753451 0.00099949999999982
"1729" 212.589469518832 0.934806616398156 0
"1730" 212.577676856902 0.934801691042296 0
"1731" 212.565884665856 0.934796738997316 0
"1732" 212.554092946669 0.934791760186207 0
"1733" 212.542301697422 0.93478683213041 0
"1734" 212.53051091748 0.934781920395846 0
"1735" 212.518720609429 0.934776938859717 0
"1736" 212.50693077135 0.934772008075199 0
"1737" 212.495141402928 0.934767085025747 0
"1738" 212.483352505464 0.934762126597607 0
"1739" 212.471564078323 0.934757184483369 0
"1740" 212.459776121839 0.934752232844724 0
"1741" 212.447988634412 0.934747323387223 0
"1742" 212.436201617984 0.934742361304029 0
"1743" 212.424415072564 0.934737398354669 0
"1744" 212.412628996878 0.934732468928826 0
"1745" 212.400843391899 0.934727512756811 0
"1746" 212.389058256353 0.934722590128492 0
"1747" 212.377273593786 0.934717571862034 0
"1748" 212.36548940035 0.934712656015297 0
"1749" 212.353705676379 0.934707730669968 0
"1750" 212.341922423488 0.934702761359294 0
"1751" 212.330139641047 0.934697808329754 0
"1752" 212.318357329708 0.934692837190151 0
"1753" 212.306575487875 0.934687908217555 0
"1754" 212.294794117486 0.934682926632233 0
"1755" 212.283013217908 0.934677961391732 0
"1756" 212.27123278626 0.934673072761823 0
"1757" 212.25945282641 0.934668079826114 0
"1758" 212.24767333708 0.934663120483041 0
"1759" 212.23589431764 0.934658177438908 0
"1760" 212.224115769064 0.934653207620848 0
"1761" 212.21233769072 0.934648254159253 0
"1762" 212.200560083259 0.934643282555766 0
"1763" 212.188782945087 0.934638353096848 0
"1764" 212.177006278463 0.934633362431042 0
"1765" 212.165230081469 0.934628422559236 0
"1766" 212.153454355722 0.934623438691736 0
"1767" 212.141679100911 0.934618462536406 0
"1768" 212.129904316082 0.934613511328922 0
"1769" 212.118130001569 0.934608550558112 0
"1770" 212.106356157059 0.934603597531954 0
"1771" 212.094582782563 0.934598643585073 0
"1772" 212.004035491172 0.934415194804744 0.00099949999999982
"1773" 212.071041230461 0.934588682349314 0
"1774" 212.059269267222 0.934583742892268 0
"1775" 212.047497774039 0.934578785313386 0
"1776" 212.035726751884 0.9345738009803 0
"1777" 212.023956200126 0.934568832975574 0
"1778" 212.012186119097 0.934563855422338 0
"1779" 212.000416508165 0.934558894189044 0
"1780" 211.98864736766 0.934553923459372 0
"1781" 211.976878696953 0.934548969031778 0
"1782" 211.965110497337 0.934543979229893 0
"1783" 211.953342768819 0.934538988554173 0
"1784" 211.94157550981 0.934534039993113 0
"1785" 211.92980872128 0.934529064711043 0
"1786" 211.91804240324 0.934524088513087 0
"1787" 211.906276556342 0.93451909416577 0
"1788" 211.894511178671 0.93451415061766 0
"1789" 211.882746272162 0.934509154460156 0
"1790" 211.870981837146 0.934504148773794 0
"1791" 211.859217871068 0.934499211094408 0
"1792" 211.847454376823 0.934494194998756 0
"1793" 211.83569135218 0.934489238253454 0
"1794" 211.823928797146 0.934484280643712 0
"1795" 211.812166713656 0.934479270408067 0
"1796" 211.800405100118 0.934474302334996 0
"1797" 211.788643955581 0.934469359215395 0
"1798" 214.134749633603 0.93424540633978 0.00099949999999982
"1799" 211.765126681063 0.934459342044387 0
"1800" 211.75336694827 0.934454396179221 0
"1801" 211.741607687081 0.934449380493564 0
"1802" 211.729848896544 0.934444389765596 0
"1803" 211.718090576352 0.934439406699565 0
"1804" 211.706332726194 0.934434431360195 0
"1805" 211.694575346079 0.934429455123023 0
"1806" 211.68281843666 0.934424460718704 0
"1807" 211.671061997945 0.934419465418683 0
"1808" 211.659306028346 0.934414512272425 0
"1809" 211.647550530111 0.934409497924665 0
"1810" 211.635795501332 0.934404534353656 0
"1811" 211.624040944258 0.934399509573819 0
"1812" 211.61228685698 0.934394535564245 0
"1813" 211.600533240788 0.93438952620133 0
"1814" 211.58878009537 0.934384524533466 0
"1815" 211.57702742042 0.934379530547617 0
"1816" 211.565275215626 0.934374544303899 0
"1817" 211.553523480359 0.934369574351161 0
"1818" 211.541772216549 0.9343645518034 0
"1819" 211.530021422926 0.934359562805229 0
"1820" 211.51827109886 0.93435459014876 0
"1821" 211.506521245642 0.934349582108865 0
"1822" 211.494771862961 0.934344581763406 0
"1823" 211.483022950188 0.934339597743837 0
"1824" 211.471274508931 0.934334569758841 0
"1825" 211.459526536326 0.934329618360777 0
"1826" 211.447779034937 0.934324597161383 0
"1827" 211.436032005094 0.934319566439153 0
"1828" 211.424285443934 0.934314612314337 0
"1829" 211.412539354659 0.934309571144287 0
"1830" 212.281333084981 0.934143796497595 0.00099949999999982
"1831" 213.1383968128 0.933978098238962 0.00199799999999994
"1832" 211.377315566229 0.934294557571331 0
"1833" 211.365571357483 0.934289581683586 0
"1834" 211.353827618437 0.934284596272768 0
"1835" 211.342084350699 0.934279566850936 0
"1836" 211.330341554278 0.93427453654412 0
"1837" 211.318599227907 0.93426953980061 0
"1838" 211.306857371917 0.934264533488341 0
"1839" 211.295115986317 0.934259526291813 0
"1840" 211.283375070797 0.934254526815198 0
"1841" 211.271634625368 0.934249526398278 0
"1842" 211.259894651636 0.93424448198874 0
"1843" 211.248155147697 0.93423948838264 0
"1844" 211.236416113241 0.934234502476689 0
"1845" 211.224677549555 0.934229481183653 0
"1846" 211.212939456648 0.934224459000022 0
"1847" 211.20120183453 0.934219435897247 0
"1848" 211.189464682575 0.934214429113816 0
"1849" 211.17772800111 0.934209412809523 0
"1850" 211.165991789189 0.934204421442824 0
"1851" 211.154256048417 0.934199386069242 0
"1852" 211.14252077689 0.934194401497169 0
"1853" 211.13078597717 0.93418934707384 0
"1854" 211.119051646715 0.934184360676527 0
"1855" 211.107317788406 0.934179295801809 0
"1856" 211.095584400658 0.934174273118454 0
"1857" 211.083851482842 0.934169266758566 0
"1858" 211.072119035289 0.934164250866139 0
"1859" 211.060387059284 0.934159199576955 0
"1860" 211.048655551649 0.934154233585578 0
"1861" 211.036924514306 0.934149214957544 0
"1862" 211.025193948859 0.934144152311464 0
"1863" 211.013463854043 0.93413912325638 0
"1864" 211.001734228912 0.934134119121686 0
"1865" 210.990005073796 0.934129105454237 0
"1866" 210.978276389977 0.93412405643639 0
"1867" 210.966548175874 0.934119049569249 0
"1868" 210.954820433088 0.934113998712683 0
"1869" 210.943093160039 0.934108990016142 0
"1870" 210.931366357372 0.934103963189428 0
"1871" 210.919640024779 0.93409894406523 0
"1872" 210.907914163226 0.93409389815471 0
"1873" 210.896188771767 0.934088877226393 0
"1874" 210.884463851048 0.934083838126844 0
"1875" 210.87273940108 0.934078798114955 0
"1876" 210.8610154206 0.934073791658059 0
"1877" 210.84929191089 0.934068749826813 0
"1878" 210.837568871643 0.934063715702796 0
"1879" 210.825846303822 0.934058654801085 0
"1880" 210.814124205211 0.934053653322644 0
"1881" 210.802402577729 0.934048599227682 0
"1882" 210.790681420748 0.934043561457833 0
"1883" 210.778960733326 0.934038548606662 0
"1884" 210.767240516743 0.934033500392561 0
"1885" 210.755520771011 0.934028451266027 0
"1886" 210.743801496137 0.934023401220624 0
"1887" 210.732082690862 0.934018384751235 0
"1888" 210.720364356148 0.934013341498862 0
"1889" 212.57850417397 0.933800947891231 0.00099949999999982
"1890" 212.566795802493 0.93379589733112 0.00099949999999982
"1891" 214.413239423257 0.933583564060767 0.00199799999999994
"1892" 212.543384104253 0.933785863845998 0.00099949999999982
"1893" 216.248003577685 0.933366223324248 0.00299549999999993
"1894" 212.51997791886 0.933775775631714 0.00099949999999982
"1895" 210.638381945814 0.933978057444217 0
"1896" 210.626667373205 0.933973015522265 0
"1897" 210.614953270295 0.933967989902894 0
"1898" 210.603239639315 0.93396290305448 0
"1899" 210.591526477735 0.933957884261622 0
"1900" 210.579813786835 0.933952830052477 0
"1901" 210.568101567261 0.933947757699819 0
"1902" 210.556389817116 0.933942736176082 0
"1903" 210.544678537045 0.933937696474274 0
"1904" 210.532967727695 0.933932638604627 0
"1905" 210.521257389074 0.933927579850389 0
"1906" 210.509547520558 0.933922537430292 0
"1907" 210.497838123424 0.933917459604421 0
"1908" 210.486129195781 0.933912432581259 0
"1909" 210.474420739223 0.93390736155026 0
"1910" 210.462712752809 0.93390231547883 0
"1911" 210.451005235914 0.933897285731224 0
"1912" 210.439298189183 0.933892237802476 0
"1913" 210.427591614846 0.933887128645065 0
"1914" 210.415885511009 0.933882070295113 0
"1915" 210.404179875779 0.933877062733184 0
"1916" 210.392474712973 0.933871950831481 0
"1917" 210.380770019427 0.933866924231033 0
"1918" 210.369065797056 0.933861844978995 0
"1919" 210.357362044917 0.93385679066984 0
"1920" 210.345658763337 0.933851726840473 0
"1921" 210.333955950425 0.933846713814118 0
"1922" 210.322253609676 0.933841605047207 0
"1923" 211.787592482871 0.933642478656107 0.00099949999999982
"1924" 211.775900155334 0.933637405764923 0.00099949999999982
"1925" 213.229558859274 0.933438328967998 0.00199799999999994
"1926" 211.75252060454 0.93362731902836 0.00099949999999982
"1927" 211.740829685752 0.933622209283346 0.00099949999999982
"1928" 213.194507323006 0.933423144231735 0.00199799999999994
"1929" 211.717452954179 0.933612108194233 0.00099949999999982
"1930" 211.705763445811 0.93360704720369 0.00099949999999982
"1931" 213.15946001277 0.933407969162297 0.00199799999999994
"1932" 211.682389531422 0.933596923473902 0.00099949999999982
"1933" 214.601495998006 0.933203922329313 0.00299549999999993
"1934" 211.659021188835 0.933586788799479 0.00099949999999982
"1935" 210.170228848352 0.933775799317633 0
"1936" 210.158533090392 0.933770720866162 0
"1937" 210.146837803158 0.933765641516166 0
"1938" 210.135142986658 0.933760561229525 0
"1939" 210.123448640903 0.933755480041252 0
"1940" 210.111754764636 0.933750432442142 0
"1941" 210.100061359132 0.933745349426904 0
"1942" 210.08836842377 0.933740282722758 0
"1943" 210.076675958559 0.933735215127316 0
"1944" 210.06498396319 0.933730155254075 0
"1945" 210.053292439891 0.933725034083478 0
"1946" 210.041601386138 0.93371998097726 0
"1947" 210.029910803524 0.933714883865655 0
"1948" 210.01822069016 0.933709837563314 0
"1949" 210.00653104827 0.933704729979294 0
"1950" 209.994841876282 0.933699664624498 0
"1951" 209.983153174523 0.93369458971051 0
"1952" 209.971464944899 0.933689462156504 0
"1953" 209.95977718489 0.933684402641791 0
"1954" 209.948089895771 0.933679307751481 0
"1955" 209.936403076919 0.933674229187213 0
"1956" 209.924716727395 0.93366917557927 0
"1957" 209.913030848474 0.933664086544535 0
"1958" 209.901345440482 0.933658987989363 0
"1959" 209.88966050311 0.933653897154777 0
"1960" 209.877976035423 0.933648831255793 0
"1961" 209.866292038377 0.933643738572321 0
"1962" 209.854608512297 0.933638636362057 0
"1963" 209.842925456878 0.933633541854705 0
"1964" 209.831242872445 0.933628437817305 0
"1965" 209.819560756796 0.93362339320446 0
"1966" 209.807879112785 0.933618270087967 0
"1967" 209.796197937261 0.933613232283462 0
"1968" 209.784517233078 0.933608115967369 0
"1969" 209.772836998665 0.933603041835031 0
"1970" 209.761157235613 0.933597923678229 0
"1971" 209.749477943612 0.933592813241792 0
"1972" 209.737799121411 0.933587736391545 0
"1973" 209.726120770283 0.933582624091714 0
"1974" 209.714442888659 0.933577554017818 0
"1975" 209.70276547781 0.933572448551497 0
"1976" 209.691088537115 0.933567359395368 0
"1977" 209.679412066268 0.933562277947027 0
"1978" 209.667736066225 0.933557169733968 0
"1979" 209.656060536366 0.933552077830836 0
"1980" 209.64438547733 0.933546967782559 0
"1981" 209.632710888181 0.933541882676233 0
"1982" 209.62103677019 0.933536762168364 0
"1983" 209.609363123683 0.933531632116398 0
"1984" 209.597689946144 0.933526570137401 0
"1985" 209.586017238846 0.933521472761122 0
"1986" 209.57434500306 0.933516339960009 0
"1987" 209.562673237219 0.933511249359757 0
"1988" 209.551001941646 0.933506149234823 0
"1989" 209.870226440675 0.933407048301997 0.00099949999999982
"1990" 209.858565626393 0.933401942216668 0.00099949999999982
"1991" 209.846905282117 0.933396844078133 0.00099949999999982
"1992" 209.504334010554 0.933485717516325 0
"1993" 209.492665066342 0.933480630070324 0
"1994" 209.480996592456 0.933475524438886 0
"1995" 209.469328590168 0.93347038341003 0
"1996" 209.457661058855 0.933465258714724 0
"1997" 209.445993996322 0.933460193477234 0
"1998" 209.434327405099 0.933455058298499 0
"1999" 209.422661283306 0.933449973976214 0
"2000" 209.410995632211 0.933444854238343 0
"2001" 209.399330451825 0.933439733592011 0
"2002" 209.387665742157 0.933434612013067 0
"2003" 209.376001502901 0.933429498147594 0
"2004" 209.364337733123 0.933424409251868 0
"2005" 209.352674433776 0.933419293561233 0
"2006" 209.341011604555 0.93341418557722 0
"2007" 209.329349246415 0.933409050802111 0
"2008" 210.276184571792 0.933237856056879 0.00099949999999982
"2009" 212.229555781182 0.932852201897472 0.00399349999999976
"2010" 212.217933475101 0.93284708075459 0.00399349999999998
"2011" 210.312606109638 0.933173854712871 0.00199850000000001
"2012" 210.300965493389 0.933168733267152 0.00199850000000001
"2013" 210.217960912031 0.933212270143045 0.00099949999999982
"2014" 209.247781721382 0.933373228310738 0
"2015" 209.236123125202 0.933368094834149 0
"2016" 209.224464998615 0.933362994937444 0
"2017" 209.212807342257 0.933357876893364 0
"2018" 209.201150156455 0.933352749290798 0
"2019" 210.150049581377 0.933181403901394 0.00099949999999982
"2020" 210.138402505622 0.933176269707936 0.00099949999999982
"2021" 211.075666967593 0.933005015481245 0.00199799999999994
"2022" 212.012947340421 0.932833884673928 0.00299549999999993
"2023" 212.001320915008 0.932828763737246 0.00299549999999993
"2024" 211.040766464129 0.932989635099323 0.00199799999999994
"2025" 211.029131364093 0.932984525248668 0.00199799999999994
"2026" 211.017496732916 0.932979423994298 0.00199799999999994
"2027" 211.954808503496 0.932808266668656 0.00299549999999993
"2028" 211.943184423058 0.932803193552614 0.00299549999999993
"2029" 211.931560809681 0.932798032051935 0.00299549999999993
"2030" 210.022010968624 0.933125039354405 0.00099949999999982
"2031" 209.04974881783 0.933286115538682 0
"2032" 209.038098214105 0.933280983744145 0
"2033" 209.026448081389 0.933275833774258 0
"2034" 209.014798418751 0.933270708775445 0
"2035" 209.003149227455 0.933265548375635 0
"2036" 208.991500505312 0.93326044742334 0
"2037" 208.979852253274 0.93325531967155 0
"2038" 208.968204472922 0.933250147862412 0
"2039" 208.956557162693 0.933245018278488 0
"2040" 208.94491032197 0.933239905047762 0
"2041" 208.933263951075 0.933234782257398 0
"2042" 208.921618051588 0.933229615420769 0
"2043" 208.860657242563 0.933127962046415 0.00099949999999982
"2044" 208.898331801917 0.933219340656403 0
"2045" 208.886687314365 0.933214171072564 0
"2046" 208.875043295748 0.933209069583213 0
"2047" 208.863399748585 0.933203898146506 0
"2048" 208.851756671003 0.933198777570984 0
"2049" 208.840114064266 0.933193621591211 0
"2050" 208.828471927756 0.93318848191836 0
"2051" 208.816830262424 0.933183315440949 0
"2052" 208.805189067966 0.933178156689128 0
"2053" 208.793548342508 0.933173048776782 0
"2054" 208.781908088255 0.933167879572273 0
"2055" 208.77026830459 0.933162726692268 0
"2056" 208.758628990581 0.933157598765181 0
"2057" 208.746990148119 0.9331524181775 0
"2058" 208.735351774704 0.933147305684191 0
"2059" 208.723713872855 0.933142123252555 0
"2060" 208.712076440072 0.933137008937361 0
"2061" 208.700439477934 0.933131850524966 0
"2062" 208.688802987074 0.93312667398524 0
"2063" 208.677166965936 0.933121539640706 0
"2064" 208.66553141547 0.933116378510237 0
"2065" 208.653896334743 0.933111242346446 0
"2066" 208.642261725021 0.933106070724886 0
"2067" 208.63062758725 0.93310087234423 0
"2068" 208.618993917367 0.933095785196642 0
"2069" 209.210184420409 0.932957362473584 0.00099949999999982
"2070" 208.595731961974 0.933085428167037 0
"2071" 208.584099703818 0.933080295127787 0
"2072" 208.572467916094 0.93307513526751 0
"2073" 208.56083659975 0.933069948641285 0
"2074" 208.549205752604 0.933064821471562 0
"2075" 208.537575377483 0.93305961571866 0
"2076" 208.525945472207 0.93305446943862 0
"2077" 208.514316036155 0.933049339534504 0
"2078" 209.434058878137 0.932880216739158 0.00099949999999982
"2079" 209.422439538315 0.932875088719581 0.00099949999999982
"2080" 209.410820667169 0.932869916616391 0.00099949999999982
"2081" 208.467814447789 0.93302868481782 0
"2082" 208.456187364798 0.933023481274834 0
"2083" 208.444560751715 0.93301832859701 0
"2084" 208.432934610113 0.93301313184608 0
"2085" 208.4213089375 0.933008003193299 0
"2086" 208.409683736074 0.933002813234681 0
"2087" 208.398059004904 0.932997648265446 0
"2088" 208.386434743064 0.932992508249431 0
"2089" 208.374810951499 0.932987341429995 0
"2090" 208.363187631159 0.932982147782442 0
"2091" 208.351564781113 0.932976979122427 0
"2092" 208.339942401059 0.932971818175755 0
"2093" 208.328320491318 0.932966647667466 0
"2094" 208.316699051899 0.932961476253489 0
"2095" 208.305078082812 0.932956303905146 0
"2096" 208.29345758469 0.932951113414738 0
"2097" 208.281837557231 0.932945930607913 0
"2098" 208.270217999818 0.93294076414929 0
"2099" 208.258598912461 0.93293559676389 0
"2100" 208.246980294544 0.932930445738855 0
"2101" 208.235362148577 0.932925224714225 0
"2102" 208.223744473629 0.932920028702302 0
"2103" 208.212127267837 0.932914883542872 0
"2104" 208.200510533083 0.932909685696281 0
"2105" 208.188894269379 0.932904486882309 0
"2106" 208.177278474857 0.9328993389618 0
"2107" 208.165663150463 0.932894164261729 0
"2108" 208.154048296521 0.932888979979251 0
"2109" 208.142433913662 0.932883777524484 0
"2110" 208.13082000221 0.932878565519968 0
"2111" 208.119206559674 0.93287342162074 0
"2112" 209.377646956394 0.932683828462713 0.00099949999999982
"2113" 208.095984796636 0.932863020092839 0
"2114" 208.084372765456 0.93285785619106 0
"2115" 208.072761204791 0.932852665487845 0
"2116" 208.061150113714 0.932847499734405 0
"2117" 208.049539494417 0.932842272679464 0
"2118" 208.037929344726 0.932837105102531 0
"2119" 208.026319664962 0.932831927964798 0
"2120" 208.014710455446 0.932826741307771 0
"2121" 208.003101716811 0.932821536425749 0
"2122" 207.991493447507 0.932816373814999 0
"2123" 207.941997700784 0.932731367797114 0.00099949999999982
"2124" 207.930399907129 0.932726173583333 0.00099949999999982
"2125" 207.956679873185 0.932800779551555 0
"2126" 207.945073486606 0.932795561478702 0
"2127" 207.933467569716 0.932790385616534 0
"2128" 207.921862124081 0.93278516571131 0
"2129" 207.910257148465 0.932779979382069 0
"2130" 207.89865264194 0.932774818050544 0
"2131" 207.887048607323 0.932769578109236 0
"2132" 207.875445041815 0.932764414933742 0
"2133" 207.863841947297 0.93275919903916 0
"2134" 207.852239323778 0.932753982220631 0
"2135" 207.840637170643 0.932748781765969 0
"2136" 207.829035487278 0.932743597628373 0
"2137" 207.817434274004 0.932738403972712 0
"2138" 207.805833531764 0.932733183471764 0
"2139" 207.794233258699 0.932728013854014 0
"2140" 207.782633457309 0.932722774276133 0
"2141" 207.771034126358 0.932717568295829 0
"2142" 207.759435266476 0.932712344127126 0
"2143" 207.74783687674 0.932707144929057 0
"2144" 207.73623895747 0.932701936174925 0
"2145" 207.72464150774 0.932696752420956 0
"2146" 207.713044528804 0.932691533202899 0
"2147" 207.61568800654 0.932460993655107 0.00099949999999982
"2148" 207.689855455891 0.932681119029943 0
"2149" 207.678259888335 0.932675897042364 0
"2150" 207.666664791299 0.932670682781836 0
"2151" 207.65507016448 0.932665476244965 0
"2152" 207.643476007265 0.932660286028673 0
"2153" 207.631882320906 0.932655060388373 0
"2154" 207.620289105104 0.932649842433571 0
"2155" 207.608696360177 0.932644614943551 0
"2156" 207.5971040852 0.932639412427804 0
"2157" 207.585512281118 0.932634183082609 0
"2158" 207.573920946071 0.932629004634422 0
"2159" 207.562330082246 0.932623764807136 0
"2160" 207.550739688408 0.932618558624731 0
"2161" 207.539149763945 0.93261336876396 0
"2162" 207.527560311353 0.932608108914358 0
"2163" 207.515971328775 0.932602899963758 0
"2164" 207.504382815908 0.932597698718022 0
"2165" 207.492794773385 0.932592479283082 0
"2166" 207.481207201835 0.932587241662597 0
"2167" 207.469620100958 0.932582011739842 0
"2168" 207.458033470138 0.932576798189893 0
"2169" 207.446447309076 0.932571592338279 0
"2170" 207.434861617781 0.932566385571557 0
"2171" 207.423276397503 0.932561143347753 0
"2172" 207.411691648562 0.932555891563435 0
"2173" 207.400107368793 0.932550699305476 0
"2174" 207.388523561001 0.932545428403284 0
"2175" 207.376940222399 0.932540234311337 0
"2176" 207.365357355479 0.93253497021562 0
"2177" 207.353774958078 0.932529765630183 0
"2178" 207.342193030515 0.9325245514985 0
"2179" 207.330611573419 0.932519319156886 0
"2180" 207.319030587111 0.932514077287326 0
"2181" 207.307450070357 0.932508869019254 0
"2182" 207.295870024718 0.93250361666984 0
"2183" 207.28429044803 0.932498423837494 0
"2184" 207.272711343097 0.932493152359896 0
"2185" 207.261132708684 0.932487914503355 0
"2186" 207.24955454356 0.932482710255447 0
"2187" 207.237976850216 0.932477436037892 0
"2188" 207.226399626488 0.932472221342244 0
"2189" 207.214822873627 0.932466971159427 0
"2190" 207.2032465904 0.932461754612298 0
"2191" 207.191670777438 0.932456519854926 0
"2192" 207.180095435679 0.932451258282875 0
"2193" 207.168520564512 0.932446013065197 0
"2194" 207.156946163015 0.932440792823491 0
"2195" 207.145372231197 0.932435571673745 0
"2196" 207.133798769996 0.932430323694464 0
"2197" 207.122225778183 0.932425109324633 0
"2198" 207.110653257626 0.932419842221106 0
"2199" 207.099081207404 0.932414600097234 0
"2200" 207.087509627526 0.932409357064068 0
"2201" 207.075938518619 0.932404095846759 0
"2202" 207.89140054936 0.932243595994326 0.00099949999999982
"2203" 209.510775140543 0.931928131725409 0.00299549999999993
"2204" 208.683760197694 0.932077947403 0.00199799999999994
"2205" 207.856730365813 0.932227880074331 0.00099949999999982
"2206" 207.018116867952 0.932377879591804 0
"2207" 207.006548580066 0.932372630109382 0
"2208" 206.994980762904 0.932367371061748 0
"2209" 206.983413414925 0.932362154283217 0
"2210" 206.971846538618 0.932356867463097 0
"2211" 206.960280130893 0.932351666113222 0
"2212" 206.948714194854 0.932346377480001 0
"2213" 206.937148728345 0.932341148373506 0
"2214" 206.925583733232 0.932335866519895 0
"2215" 206.914019206736 0.932330661470335 0
"2216" 206.902455152581 0.932325351877547 0
"2217" 206.890891568301 0.932320110427609 0
"2218" 206.879328453903 0.932314868084819 0
"2219" 206.867765810015 0.932309607539737 0
"2220" 206.856203636027 0.932304363332355 0
"2221" 206.844641932258 0.932299109578159 0
"2222" 206.833080699334 0.932293837628343 0
"2223" 206.821519936337 0.932288590662321 0
"2224" 206.809959643895 0.932283325476447 0
"2225" 206.798399822015 0.932278059404551 0
"2226" 206.786840470397 0.932272801044872 0
"2227" 206.775281588123 0.932267567650834 0
"2228" 206.763723176437 0.932262298806405 0
"2229" 206.752165235658 0.932257020398241 0
"2230" 206.740607765794 0.932251741061213 0
"2231" 206.729050765 0.932246512613509 0
"2232" 206.71749423452 0.932241248712119 0
"2233" 206.705938175601 0.932235949334284 0
"2234" 206.694382586703 0.932230692228978 0
"2235" 206.682827468147 0.932225425554328 0
"2236" 206.67127281963 0.932220166603889 0
"2237" 206.659718641472 0.932214898079445 0
"2238" 206.648164933989 0.932209619990704 0
"2239" 206.636611695646 0.932204384181005 0
"2240" 206.625058928923 0.932199078355341 0
"2241" 206.613506632593 0.932193806136497 0
"2242" 206.601954806354 0.932188541652948 0
"2243" 206.590403449908 0.932183284873977 0
"2244" 206.578852564808 0.932177983980526 0
"2245" 206.567302149826 0.932172716704508 0
"2246" 206.555752205898 0.932167422607357 0
"2247" 206.544202731488 0.932162170768302 0
"2248" 206.532653726605 0.932156918025544 0
"2249" 206.52110519311 0.932151612519238 0
"2250" 206.50955712916 0.932146357913544 0
"2251" 206.498009536306 0.932141059201078 0
"2252" 206.486462412397 0.932135820028107 0
"2253" 206.474915759602 0.932130519469277 0
"2254" 206.463369576387 0.932125261168 0
"2255" 206.451823864302 0.932119958755389 0
"2256" 206.440278622122 0.932114689989372 0
"2257" 206.428733850166 0.932109411640802 0
"2258" 206.417189549365 0.932104106469574 0
"2259" 206.405645718496 0.932098834913067 0
"2260" 206.394102358492 0.932093536532003 0
"2261" 206.382559468437 0.932088263122752 0
"2262" 206.37101704803 0.9320829974602 0
"2263" 206.359475097898 0.932077713573776 0
"2264" 206.347933618357 0.932072420125657 0
"2265" 206.336392608799 0.932067143046298 0
"2266" 206.324852070157 0.932061839121752 0
"2267" 206.313312001824 0.932056551547132 0
"2268" 206.301772403808 0.932051263037019 0
"2269" 206.29023327581 0.932045982259322 0
"2270" 206.278694618762 0.932040674636433 0
"2271" 206.267156431441 0.932035400647769 0
"2272" 206.25561871478 0.932030099815331 0
"2273" 206.244081468171 0.932024815329033 0
"2274" 206.232544691006 0.932019547208923 0
"2275" 206.221008385142 0.932014226325842 0
"2276" 206.209472549357 0.932008939069079 0
"2277" 206.197937183657 0.932003650906603 0
"2278" 206.186402288976 0.931998335892674 0
"2279" 206.1748678644 0.93199304585589 0
"2280" 206.163333909626 0.931987763561981 0
"2281" 206.151800425897 0.931982445772483 0
"2282" 206.140267411682 0.931977170258742 0
"2283" 206.128734867912 0.93197186790574 0
"2284" 206.117202795827 0.93196653006246 0
"2285" 206.105671194204 0.931961225862739 0
"2286" 206.094140061206 0.931955972568984 0
"2287" 206.082609399611 0.931950640591721 0
"2288" 206.071079207888 0.931945350886828 0
"2289" 206.059549485738 0.931940068930517 0
"2290" 206.048020233786 0.931934768746876 0
"2291" 206.036491452963 0.93192944170529 0
"2292" 206.024963141124 0.931924174221388 0
"2293" 206.013435300738 0.931918836704729 0
"2294" 206.001907930891 0.931913524166282 0
"2295" 205.99038103067 0.931908236643487 0
"2296" 205.978854601311 0.931902913634509 0
"2297" 205.967328641287 0.931897632917505 0
"2298" 205.955803152758 0.93189229076403 0
"2299" 205.944278135117 0.931886964975227 0
"2300" 205.932753586837 0.93188168147019 0
"2301" 205.921229508541 0.931876379740496 0
"2302" 205.90970590208 0.931871025260118 0
"2303" 205.898182764697 0.931865747633733 0
"2304" 205.886660097938 0.931860425861215 0
"2305" 205.875137900275 0.931855146365432 0
"2306" 205.863616174173 0.931849796829479 0
"2307" 205.852094918105 0.931844489580558 0
"2308" 205.840574132388 0.931839172731971 0
"2309" 205.8290538158 0.931833889550961 0
"2310" 205.817533970501 0.931828544946549 0
"2311" 205.806014595577 0.931823225346223 0
"2312" 205.794495690115 0.931817930742795 0
"2313" 205.782977256274 0.9318125747211 0
"2314" 205.771459291913 0.931807278263279 0
"2315" 205.759941798267 0.931801946332031 0
"2316" 205.748424774424 0.93179663937853 0
"2317" 205.736908220393 0.931791331509873 0
"2318" 205.725392138024 0.931785970877989 0
"2319" 205.713876524563 0.931780687086915 0
"2320" 205.702361381554 0.931775359127464 0
"2321" 205.690846709003 0.931770030286587 0
"2322" 205.679332506921 0.931764700502372 0
"2323" 205.667818774701 0.931759387080592 0
"2324" 205.656305512352 0.931754072743327 0
"2325" 205.644792721723 0.931748705620737 0
"2326" 205.633280400674 0.931743398068997 0
"2327" 205.621768549523 0.931738080931074 0
"2328" 205.610257169195 0.931732736969772 0
"2329" 205.598746259395 0.931727400687838 0
"2330" 205.587235819822 0.931722072164473 0
"2331" 205.575725849566 0.931716768608084 0
"2332" 205.564216350474 0.931711412310495 0
"2333" 205.552707321329 0.931706089639877 0
"2334" 205.541198761526 0.931700783316319 0
"2335" 205.529690672911 0.931695424229358 0
"2336" 205.518183054576 0.931690090125877 0
"2337" 205.506675906526 0.931684755119766 0
"2338" 205.495169229385 0.931679401886046 0
"2339" 205.483663021627 0.931674090928296 0
"2340" 205.472157283875 0.931668761772387 0
"2341" 205.460652016443 0.931663423043039 0
"2342" 205.449147220258 0.931658057477875 0
"2343" 205.437642892572 0.931652768752178 0
"2344" 205.979424071126 0.931521238931119 0.00099949999999982
"2345" 207.051503750701 0.931263847088319 0.00299549999999993
"2346" 208.123614704523 0.931006902078688 0.00498749999999992
"2347" 207.570361744874 0.931127342264516 0.003992
"2348" 206.47528979619 0.931373851638769 0.00199799999999994
"2349" 206.463807182385 0.931368513955775 0.00199799999999994
"2350" 206.994140603371 0.931237214481312 0.00299549999999993
"2351" 206.440847297129 0.931357829317688 0.00199799999999994
"2352" 205.887539060382 0.931478579232683 0.00099949999999982
"2353" 205.876048647768 0.931473225334802 0.00099949999999982
"2354" 206.406397221717 0.931341829313544 0.00199799999999994
"2355" 206.394917422889 0.93133647804928 0.00199799999999994
"2356" 207.467138067389 0.931079398044167 0.003992
"2357" 209.623101346361 0.930571737693721 0.00796799999999998
"2358" 209.611680740962 0.930566392911178 0.00796799999999998
"2359" 207.974659329194 0.930937680985031 0.00498749999999992
"2360" 207.421338013411 0.93105811232212 0.003992
"2361" 206.868001808226 0.931178584811375 0.00299549999999993
"2362" 206.856534948003 0.931173239078733 0.00299549999999993
"2363" 206.303178580074 0.93129380743218 0.00199799999999994
"2364" 207.654994753398 0.931007268526852 0.00399349999999976
"2365" 207.10163739699 0.931127869172407 0.00299649999999996
"2366" 205.173456921061 0.931529906181562 0
"2367" 205.161963868387 0.931524560704523 0
"2368" 205.15047128595 0.931519205631003 0
"2369" 205.138979174065 0.931513840999416 0
"2370" 205.12748753335 0.931508458135284 0
"2371" 205.115996361675 0.931503134873981 0
"2372" 205.104505659965 0.931497784740416 0
"2373" 205.093015429756 0.931492390457337 0
"2374" 205.081525669834 0.931487029830648 0
"2375" 205.070036378373 0.931481720140463 0
"2376" 205.058547558132 0.931476331735337 0
"2377" 205.047059209118 0.93147094240157 0
"2378" 205.035571329508 0.931465604008127 0
"2379" 205.024083919614 0.931460256028508 0
"2380" 205.012596980667 0.931454872546884 0
"2381" 205.001110511759 0.931449514084174 0
"2382" 204.989624512898 0.931444154689965 0
"2383" 204.978138985008 0.93143876840357 0
"2384" 204.966653925961 0.931433441748996 0
"2385" 204.955169337595 0.931428062273942 0
"2386" 204.943685220835 0.931422655962937 0
"2387" 204.932201573553 0.931417309209397 0
"2388" 204.920718395756 0.931411961542609 0
"2389" 204.909235689589 0.931406552432156 0
"2390" 204.89775345262 0.93140121155047 0
"2391" 204.886271685465 0.931395852456805 0
"2392" 204.874790388745 0.931390475146804 0
"2393" 204.863309561856 0.931385114194333 0
"2394" 204.851829205112 0.931379743684219 0
"2395" 204.840349317912 0.931374389520098 0
"2396" 205.144929143253 0.93127941528134 0.00099949999999982
"2397" 205.438045129393 0.931184636129676 0.00199799999999994
"2398" 205.426585856835 0.931179271485307 0.00199799999999994
"2399" 205.415127053263 0.931173914859649 0.00199799999999994
"2400" 205.403668718379 0.931168505270239 0.00199799999999994
"2401" 205.392210854017 0.931163146744922 0.00199799999999994
"2402" 205.07613927654 0.931247215620478 0.00099949999999982
"2403" 205.064672520944 0.931241850208159 0.00099949999999982
"2404" 204.737104933602 0.931326014435781 0
"2405" 204.725629748258 0.931320590488402 0
"2406" 204.714155031328 0.931315260723907 0
"2407" 204.702680784649 0.931309878140162 0
"2408" 204.691207010057 0.931304442745478 0
"2409" 204.679733705732 0.931299058311721 0
"2410" 204.668260871073 0.931293690240831 0
"2411" 204.656788506696 0.931288303957991 0
"2412" 204.645316612307 0.931282925380797 0
"2413" 204.633845187912 0.931277545874182 0
"2414" 204.622374232911 0.931272182752204 0
"2415" 204.61090374853 0.931266784099027 0
"2416" 204.599433735081 0.931261375869511 0
"2417" 204.587964192573 0.931255966727081 0
"2418" 204.576495118882 0.931250617175707 0
"2419" 204.565026516147 0.931245206180334 0
"2420" 204.553558383159 0.931239828819022 0
"2421" 204.542090719927 0.931234450537404 0
"2422" 204.530623526761 0.931229062700519 0
"2423" 204.519156803976 0.931223665265906 0
"2424" 204.50769055158 0.931218266884392 0
"2425" 204.496224769274 0.931212876265369 0
"2426" 204.484759457373 0.931207476040495 0
"2427" 204.473294614971 0.93120210084912 0
"2428" 204.461830243293 0.931196690128074 0
"2429" 204.450366341435 0.931191304424814 0
"2430" 204.438902910621 0.931185883212941 0
"2431" 204.427439949034 0.931180512943587 0
"2432" 204.415977457292 0.931175124450372 0
"2433" 204.404515436618 0.931169700442117 0
"2434" 204.393053886715 0.93116428416323 0
"2435" 204.381592806681 0.931158892877958 0
"2436" 204.370132195306 0.931153535272548 0
"2437" 204.358672055943 0.931148081608312 0
"2438" 204.347212386169 0.931142696183474 0
"2439" 204.335753186599 0.931137292549074 0
"2440" 204.324294457241 0.931131887963907 0
"2441" 204.312836198103 0.931126482473997 0
"2442" 204.301378409193 0.931121076046006 0
"2443" 204.289921090519 0.931115668692607 0
"2444" 204.278464242088 0.93111026042798 0
"2445" 204.267007863301 0.931104868503926 0
"2446" 204.255551955383 0.931099441066113 0
"2447" 204.244096517124 0.931094047287794 0
"2448" 204.232641549141 0.931088635293516 0
"2449" 204.221187051442 0.93108322237522 0
"2450" 204.209733023731 0.93107781715318 0
"2451" 204.198279466623 0.931072393740793 0
"2452" 204.186826378911 0.931067003974758 0
"2453" 204.175373762426 0.931061561369825 0
"2454" 204.16392161505 0.931056178401116 0
"2455" 204.152469936791 0.931050794492823 0
"2456" 204.141018730086 0.931045340455648 0
"2457" 204.129567993424 0.931039928752435 0
"2458" 204.118117726815 0.931034516083266 0
"2459" 204.106667930871 0.931029085226895 0
"2460" 204.095218604996 0.931023670731441 0
"2461" 204.083769748285 0.931018281241988 0
"2462" 204.072321361962 0.931012856236572 0
"2463" 204.060873446336 0.931007421649968 0
"2464" 204.04942600081 0.931002003430529 0
"2465" 204.037979025087 0.930996592928878 0
"2466" 204.630960035575 0.930859140396368 0.00099949999999982
"2467" 204.015090374908 0.930985753211386 0
"2468" 204.003644809714 0.930980322625095 0
"2469" 203.992199714356 0.930974908411816 0
"2470" 203.980755089449 0.930969475959958 0
"2471" 203.969310935302 0.930964033922044 0
"2472" 203.957867250408 0.930958634224358 0
"2473" 203.946424035381 0.930953216285853 0
"2474" 203.934981291139 0.930947771474256 0
"2475" 203.92353901678 0.930942351687744 0
"2476" 203.912097212614 0.930936922319179 0
"2477" 203.900655878347 0.930931500656935 0
"2478" 203.889215014896 0.930926052118363 0
"2479" 203.877774621359 0.930920628590304 0
"2480" 203.866334697746 0.930915204130517 0
"2481" 203.854895243154 0.93090980472332 0
"2482" 203.843456260317 0.930904326519583 0
"2483" 203.832017747427 0.93089889926526 0
"2484" 203.820579704491 0.930893471109327 0
"2485" 203.809142131515 0.930888042027867 0
"2486" 203.797705028208 0.930882620636173 0
"2487" 203.78626839518 0.93087718103719 0
"2488" 203.77483223244 0.9308717405081 0
"2489" 204.931944816323 0.930688250918966 0.00099949999999982
"2490" 203.751964980697 0.93086085793156 0
"2491" 203.740530228128 0.930855431901709 0
"2492" 205.244659963014 0.930655757847386 0.00099949999999982
"2493" 203.717665717353 0.930844543720349 0
"2494" 203.706232375028 0.930839114899534 0
"2495" 203.694799503046 0.930833667842635 0
"2496" 203.683367100809 0.93082823717974 0
"2497" 203.67193516893 0.930822788269694 0
"2498" 203.660503707115 0.930817347081046 0
"2499" 203.649072715976 0.930811887654919 0
"2500" 203.637642194613 0.930806453255851 0
"2501" 203.626212142733 0.930801026580679 0
"2502" 203.614782562459 0.930795538400438 0
"2503" 203.603353451986 0.930790101212774 0
"2504" 203.591924810413 0.930784689044768 0
"2505" 203.580496639564 0.930779224018146 0
"2506" 203.569068938538 0.93077378403569 0
"2507" 203.557641707947 0.930768325816936 0
"2508" 203.546214947498 0.930762875324088 0
"2509" 203.534788656896 0.930757432545828 0
"2510" 203.523362835846 0.930751997497701 0
"2511" 203.511937485565 0.930746526902911 0
"2512" 203.500512605154 0.930741081334623 0
"2513" 203.489088195226 0.93073561753311 0
"2514" 203.477664255787 0.930730152799265 0
"2515" 203.466240785033 0.930724739035606 0
"2516" 203.454817784785 0.930719272444813 0
"2517" 203.443395254446 0.930713822209257 0
"2518" 203.431973195533 0.930708327805733 0
"2519" 203.420551605639 0.930702901679758 0
"2520" 203.409130487186 0.930697405386901 0
"2521" 203.39770983807 0.930691968745187 0
"2522" 203.386289659505 0.930686496553287 0
"2523" 203.374869949688 0.930681075364622 0
"2524" 203.363450709835 0.930675618607793 0
"2525" 203.352031940857 0.93067013498477 0
"2526" 203.340613641254 0.930664693689539 0
"2527" 203.329195813147 0.93065919086994 0
"2528" 203.317778452921 0.93065379097553 0
"2529" 203.306361563903 0.930648294983482 0
"2530" 203.294945145197 0.930642823985615 0
"2531" 203.283529196207 0.930637369367671 0
"2532" 203.272113717241 0.930631905173946 0
"2533" 203.260698709513 0.930626405436723 0
"2534" 203.24928417062 0.930620973985646 0
"2535" 203.270159528535 0.930570952864473 0.00099949999999982
"2536" 203.226460791613 0.93061001464828 0
"2537" 203.215047663028 0.930604563115552 0
"2538" 203.203635003308 0.93059912794565 0
"2539" 203.192222815477 0.930593605287718 0
"2540" 203.180811097128 0.930588150952645 0
"2541" 203.169399849476 0.930582661044887 0
"2542" 203.157989071624 0.930577196181297 0
"2543" 203.146578764484 0.930571704435145 0
"2544" 203.135168927461 0.93056622905442 0
"2545" 203.123759559054 0.930560796029991 0
"2546" 203.112350661081 0.930555310136707 0
"2547" 203.100942232645 0.930549849271198 0
"2548" 203.089534274959 0.930544352845618 0
"2549" 203.078126787126 0.930538881464035 0
"2550" 203.066719769154 0.930533409164152 0
"2551" 203.055313221353 0.930527927248286 0
"2552" 203.043907144331 0.930522427109513 0
"2553" 203.032501535687 0.930516995272668 0
"2554" 203.021096397839 0.930511493269768 0
"2555" 203.009691729288 0.930506033597822 0
"2556" 202.998287531547 0.930500529713799 0
"2557" 202.986883804323 0.930495033565495 0
"2558" 202.97548054672 0.930489562454143 0
"2559" 202.964077759347 0.930484073100093 0
"2560" 202.95267544101 0.930478617408803 0
"2561" 202.94127359352 0.930473108871045 0
"2562" 202.929872216284 0.930467616718757 0
"2563" 202.918471309308 0.930462123645022 0
"2564" 202.907070871999 0.930456646914793 0
"2565" 202.895670904064 0.930451177918872 0
"2566" 202.884271407315 0.930445656070267 0
"2567" 202.872872380557 0.930440167904117 0
"2568" 202.861473823194 0.930434696127176 0
"2569" 202.850075736439 0.930429188775326 0
"2570" 202.838678119095 0.93042371512431 0
"2571" 202.827280971772 0.930418223220602 0
"2572" 202.81588429568 0.930412695758299 0
"2573" 202.804488088121 0.930407245274328 0
"2574" 202.793092350605 0.930401750585184 0
"2575" 202.781697083741 0.930396237645347 0
"2576" 202.770302287236 0.930390732434002 0
"2577" 202.758907960796 0.930385234937951 0
"2578" 202.747514103828 0.930379753827758 0
"2579" 202.736120717543 0.930374237153544 0
"2580" 202.724727801045 0.930368745505949 0
"2581" 202.713335353142 0.930363287565939 0
"2582" 202.701943375943 0.930357768079422 0
"2583" 202.690551869455 0.930352247683865 0
"2584" 202.679160832785 0.930346752322799 0
"2585" 202.667770265941 0.930341256010428 0
"2586" 202.65638016863 0.93033576742224 0
"2587" 202.64499054176 0.930330251940519 0
"2588" 202.633601384738 0.930324752847761 0
"2589" 202.622212696972 0.930319270114689 0
"2590" 202.610824480569 0.930313725860826 0
"2591" 202.599436733438 0.930308241267133 0
"2592" 202.588049457084 0.93030271247807 0
"2593" 202.576662650316 0.930297217341267 0
"2594" 202.565276313441 0.93029171264257 0
"2595" 202.553890445867 0.93028622432405 0
"2596" 202.542505048801 0.930280700434628 0
"2597" 202.53112012135 0.930275201578969 0
"2598" 202.519735663823 0.930269693143767 0
"2599" 202.508351677425 0.930264149153965 0
"2600" 202.496968160066 0.930258664817354 0
"2601" 202.485585113552 0.930253127603173 0
"2602" 202.474202537891 0.930247589452311 0
"2603" 202.462820431589 0.930242093670318 0
"2604" 202.451438794656 0.930236596948688 0
"2605" 202.440057627398 0.930231090612098 0
"2606" 202.428676930422 0.93022556606016 0
"2607" 202.417296703436 0.930220049222491 0
"2608" 202.405916946448 0.930214531442481 0
"2609" 202.394537659764 0.93020900407496 0
"2610" 202.383158842493 0.930203501743782 0
"2611" 202.371780495841 0.930197963846156 0
"2612" 202.360402618318 0.930192468305415 0
"2613" 202.349025211728 0.930186919877474 0
"2614" 202.337648275179 0.930181396505359 0
"2615" 202.326271808081 0.930175889503281 0
"2616" 202.314895811039 0.930170364258193 0
"2617" 202.303520283762 0.93016484672379 0
"2618" 202.292145227455 0.930159293632527 0
"2619" 202.280770640028 0.930153800223506 0
"2620" 202.269396522987 0.930148262581538 0
"2621" 202.258022876339 0.93014272399558 0
"2622" 202.246649698295 0.930137236423898 0
"2623" 202.235276990958 0.930131687319066 0
"2624" 202.223904754036 0.930126145940937 0
"2625" 202.212532986339 0.930120638267696 0
"2626" 202.201161688772 0.930115103662904 0
"2627" 202.189790860446 0.930109594112798 0
"2628" 202.17842050376 0.930104014351429 0
"2629" 202.167050616629 0.930098494275724 0
"2630" 202.155681198759 0.930092981935081 0
"2631" 202.144312251056 0.930087442661211 0
"2632" 202.132943773827 0.930081893802523 0
"2633" 202.121575766181 0.930076369987335 0
"2634" 202.110208226631 0.930070888524156 0
"2635" 202.098841158772 0.93006530222673 0
"2636" 202.087474561117 0.930059758275205 0
"2637" 203.719430823837 0.929855686641134 0.00099949999999982
"2638" 203.708073904452 0.92985013581997 0.00099949999999982
"2639" 202.053384652363 0.930043132091515 0
"2640" 202.042019933538 0.93003762772684 0
"2641" 202.030655684357 0.930032096418529 0
"2642" 202.019291906319 0.93002652088853 0
"2643" 202.00792859764 0.93002099638373 0
"2644" 201.996565758624 0.930015462299236 0
"2645" 201.98520338928 0.930009927261405 0
"2646" 201.97384149081 0.930004356656285 0
"2647" 201.962480061428 0.929998837083993 0
"2648" 201.95111910174 0.929993299222905 0
"2649" 201.939758613545 0.92998770850589 0
"2650" 201.928398595357 0.929982160114967 0
"2651" 201.917039046287 0.929976636793563 0
"2652" 201.905679967238 0.929971086563626 0
"2653" 201.894321358219 0.929965535370809 0
"2654" 201.882963218936 0.929959991922297 0
"2655" 201.871605549099 0.929954456200103 0
"2656" 201.860248349014 0.929948910870945 0
"2657" 201.848891618986 0.929943355960475 0
"2658" 201.837535359024 0.929937800101232 0
"2659" 201.826179568537 0.929932260631249 0
"2660" 201.814824247831 0.929926711566863 0
"2661" 201.803469397808 0.929921135592666 0
"2662" 201.792115018476 0.929915558667012 0
"2663" 201.780761107752 0.929910041455105 0
"2664" 201.769407667734 0.929904462662833 0
"2665" 201.758054697234 0.929898917582027 0
"2666" 201.746702196559 0.929893362894008 0
"2667" 201.735350165716 0.929887807267893 0
"2668" 201.723998605309 0.929882233403872 0
"2669" 201.712647514449 0.929876684582166 0
"2670" 201.701296894635 0.929871091507466 0
"2671" 201.689946743787 0.929865558141751 0
"2672" 201.678597063701 0.929859971866246 0
"2673" 201.667247851402 0.929854471274466 0
"2674" 201.655899110477 0.929848865799306 0
"2675" 201.644550838845 0.92984332001583 0
"2676" 201.633203037109 0.929837755974715 0
"2677" 201.621855705575 0.9298321823453 0
"2678" 201.610508843654 0.929826625088758 0
"2679" 201.599162452247 0.929821040934342 0
"2680" 201.587816529574 0.929815507780995 0
"2681" 201.576471076833 0.929809939082289 0
"2682" 201.565126093733 0.929804378101341 0
"2683" 201.553781581771 0.929798772862258 0
"2684" 201.542437539466 0.929793209987622 0
"2685" 202.215666320696 0.929647442958937 0.00099949999999982
"2686" 201.519754668404 0.929782082857096 0
"2687" 201.508412035563 0.929776499877403 0
"2688" 201.49706987211 0.929770941923338 0
"2689" 201.485728179837 0.929765331075117 0
"2690" 201.474386956966 0.929759771233097 0
"2691" 201.463046202908 0.929754227818349 0
"2692" 201.451705919456 0.929748631465843 0
"2693" 201.44036610632 0.929743042863223 0
"2694" 201.429026762614 0.929737479295552 0
"2695" 201.417687888345 0.929731914785277 0
"2696" 201.406349484116 0.929726332021586 0
"2697" 201.395011549042 0.929720774306787 0
"2698" 201.38367408402 0.929715189680348 0
"2699" 201.372337088465 0.929709621432142 0
"2700" 201.361000563275 0.929704026253541 0
"2701" 201.349664508458 0.929698430144197 0
"2702" 201.338328922236 0.929692885074777 0
"2703" 201.32699380759 0.929687252435822 0
"2704" 201.315659161554 0.929681705480428 0
"2705" 201.304324986217 0.929676096954259 0
"2706" 201.292991280692 0.929670513504369 0
"2707" 201.281658045582 0.929664911759645 0
"2708" 201.270325280299 0.929659326442551 0
"2709" 201.25899298277 0.929653800801973 0
"2710" 201.247661156865 0.929648161596532 0
"2711" 201.23632980081 0.92964257344315 0
"2712" 201.224998914312 0.92963699301758 0
"2713" 201.213668497678 0.929631402984784 0
"2714" 201.202338550022 0.929625838009685 0
"2715" 201.191009072539 0.929620237448577 0
"2716" 201.179680064941 0.929614644605793 0
"2717" 201.168351527234 0.92960905081701 0
"2718" 201.157023459722 0.92960344745453 0
"2719" 201.145695862115 0.929597851784901 0
"2720" 201.134368733827 0.929592272537342 0
"2721" 201.123042076051 0.929586657663943 0
"2722" 201.111715887608 0.929581076541549 0
"2723" 201.100390168207 0.929575503142981 0
"2724" 201.089064919043 0.929569894138801 0
"2725" 201.07774014042 0.929564275511765 0
"2726" 201.066415830565 0.929558707967213 0
"2727" 201.055091991857 0.92955307016465 0
"2728" 201.043768622524 0.929547483414851 0
"2729" 201.032445722573 0.929541895707023 0
"2730" 201.021123293198 0.929536272404885 0
"2731" 201.009801332032 0.929530717505609 0
"2732" 200.998479842346 0.92952506632633 0
"2733" 200.987158821179 0.929519500884016 0
"2734" 200.975838270913 0.92951386517675 0
"2735" 200.964518189774 0.929508280499586 0
"2736" 200.953198578363 0.929502677581542 0
"2737" 200.94187943728 0.929497056377103 0
"2738" 200.930560766236 0.929491442903208 0
"2739" 200.91924256405 0.929485863165059 0
"2740" 200.907924832806 0.929480221819952 0
"2741" 200.896607570731 0.929474631549372 0
"2742" 200.88529077813 0.929469031651136 0
"2743" 200.873974456491 0.929463387498609 0
"2744" 200.862658603746 0.929457803057896 0
"2745" 200.851343221088 0.929452183016891 0
"2746" 200.840028308524 0.929446562051492 0
"2747" 200.828713866356 0.929440931493972 0
"2748" 200.817399893407 0.929435334638871 0
"2749" 200.806086390572 0.929429710844885 0
"2750" 200.79477335697 0.929424112128519 0
"2751" 200.783460792608 0.929418512446927 0
"2752" 200.772148698973 0.929412868526375 0
"2753" 200.760837074 0.929407284309148 0
"2754" 200.749525918583 0.929401673158682 0
"2755" 200.738215233619 0.929396035070956 0
"2756" 200.726905018522 0.929390413380875 0
"2757" 200.715595273891 0.929384773413178 0
"2758" 200.704285998548 0.929379167174856 0
"2759" 200.692977192501 0.929373560018757 0
"2760" 200.681668855755 0.929367951898619 0
"2761" 200.670360988616 0.929362334167795 0
"2762" 200.659053592273 0.929356680854233 0
"2763" 200.647746665549 0.929351061265437 0
"2764" 200.636440209338 0.929345414746982 0
"2765" 200.625134220985 0.929339845269564 0
"2766" 200.613828703455 0.929334188188662 0
"2767" 200.602523654685 0.929328590855362 0
"2768" 200.591219076751 0.929322931885087 0
"2769" 200.579914968183 0.929317315337082 0
"2770" 200.568611329873 0.929311671825553 0
"2771" 200.557308161238 0.92930604472387 0
"2772" 200.546005461693 0.929300434016864 0
"2773" 200.534703232428 0.929294787681779 0
"2774" 200.523401474041 0.929289123086343 0
"2775" 200.512100184468 0.929283518233869 0
"2776" 200.500799364309 0.92927789509735 0
"2777" 200.489499014752 0.929272236356628 0
"2778" 200.478199134326 0.929266620025061 0
"2779" 200.466899723629 0.929260985427165 0
"2780" 200.455600783258 0.929255332534819 0
"2781" 200.444302311745 0.929249722032264 0
"2782" 200.433004309686 0.929244093253367 0
"2783" 200.421706777679 0.92923844622112 0
"2784" 200.410409715436 0.929232806914493 0
"2785" 200.399113123554 0.929227149310187 0
"2786" 200.387817000563 0.92922153411617 0
"2787" 200.376521346765 0.929215909335503 0
"2788" 200.365226163054 0.929210257587379 0
"2789" 200.35393144914 0.929204613580723 0
"2790" 200.342637204735 0.92919897729467 0
"2791" 200.331343430141 0.929193331430322 0
"2792" 200.320050126842 0.929187641235088 0
"2793" 200.308757291596 0.929182045497637 0
"2794" 200.297464927067 0.929176370771596 0
"2795" 200.286173031491 0.929170747125367 0
"2796" 200.274881605761 0.929165096534767 0
"2797" 200.263590648702 0.929159479686359 0
"2798" 200.252300162387 0.929153801223157 0
"2799" 200.241010145642 0.929148156467802 0
"2800" 200.229720599066 0.929142493444153 0
"2801" 200.218431522073 0.929136846840453 0
"2802" 200.207142914671 0.929131199274827 0
"2803" 200.195854776277 0.929125568109409 0
"2804" 200.184567108371 0.929119892685066 0
"2805" 200.173279910961 0.929114216301066 0
"2806" 200.16199318199 0.92910859964642 0
"2807" 200.150706922938 0.929102938729022 0
"2808" 200.139421133518 0.929097285525281 0
"2809" 200.128135814621 0.929091605359892 0
"2810" 200.116850965369 0.929085950294818 0
"2811" 200.105566584294 0.929080337635868 0
"2812" 200.094282673467 0.929074663324202 0
"2813" 200.082999232306 0.92906900542911 0
"2814" 200.071716261111 0.929063337920016 0
"2815" 200.060433759301 0.929057686800125 0
"2816" 200.049151728059 0.929052000096473 0
"2817" 200.037870165625 0.929046364443471 0
"2818" 200.02658907289 0.929040701840369 0
"2819" 200.015308450451 0.929035020947546 0
"2820" 200.00402829684 0.929029382478721 0
"2821" 199.992748613242 0.92902370838895 0
"2822" 199.981469398781 0.9290180593653 0
"2823" 199.970190654347 0.929012383394829 0
"2824" 199.958912378769 0.929006741158221 0
"2825" 199.947634574114 0.929001037286284 0
"2826" 199.936357238624 0.92899538449538 0
"2827" 199.925080373186 0.928989704778086 0
"2828" 199.91380397722 0.928984041448192 0
"2829" 199.902528051321 0.92897835981838 0
"2830" 199.891252594906 0.928972694614057 0
"2831" 199.879977607983 0.928967028459486 0
"2832" 199.868703090852 0.928961352675877 0
"2833" 199.857429043227 0.928955684632161 0
"2834" 199.846155465407 0.928950006991148 0
"2835" 199.834882356518 0.928944354399899 0
"2836" 199.823609717447 0.928938674875396 0
"2837" 199.812337548497 0.928932985720316 0
"2838" 199.80106584879 0.928927321655082 0
"2839" 199.789794619217 0.928921630632828 0
"2840" 199.778523859489 0.928915947341071 0
"2841" 199.767253568437 0.928910297774702 0
"2842" 199.755983747538 0.92890460393581 0
"2843" 199.744714396505 0.928898917819506 0
"2844" 199.733445515049 0.928893239423758 0
"2845" 199.722177102003 0.928887594776903 0
"2846" 199.710909159725 0.928881879803066 0
"2847" 199.737053705145 0.928833181121539 0.00099949999999982
"2848" 199.688378905544 0.928870509395341 0
"2849" 199.677112372507 0.928864817639477 0
"2850" 199.66584630762 0.928859176965089 0
"2851" 199.65458071412 0.928853439948738 0
"2852" 199.643315589957 0.928847762708414 0
"2853" 201.213993932162 0.928646238800942 0.00099949999999982
"2854" 199.62079025113 0.928836424073437 0
"2855" 199.609526534887 0.928830726666134 0
"2856" 199.598263288595 0.928825028308174 0
"2857" 199.587000511086 0.928819363696104 0
"2858" 199.575738204423 0.92881363742115 0
"2859" 199.564476367143 0.928807953597339 0
"2860" 199.55321499896 0.928802277493191 0
"2861" 199.54195409988 0.928796600451756 0
"2862" 199.53069367079 0.928790896450559 0
"2863" 199.519433710817 0.928785217498667 0
"2864" 199.508174221142 0.928779502938233 0
"2865" 199.915420134031 0.928668904336876 0.00099949999999982
"2866" 200.31142220274 0.928558384686946 0.00199799999999994
"2867" 201.929211348926 0.928134415736553 0.00598199999999993
"2868" 202.32527314724 0.928024448704416 0.0069754999999998
"2869" 200.68500889277 0.928436624990688 0.00299549999999993
"2870" 200.266506447059 0.928535659776813 0.00199799999999994
"2871" 200.255268863583 0.928529974843518 0.00199799999999994
"2872" 199.836746597158 0.928629102030686 0.00099949999999982
"2873" 199.825500410502 0.928623392677162 0.00099949999999982
"2874" 199.395703502499 0.928722586617429 0
"2875" 199.384449173713 0.928716887709018 0
"2876" 199.373195316182 0.928711135819419 0
"2877" 199.361941926393 0.928705487076817 0
"2878" 199.350689006699 0.928699768023586 0
"2879" 199.339436556226 0.928694074017915 0
"2880" 199.328184575861 0.928688353067559 0
"2881" 199.316933065024 0.928682648508096 0
"2882" 199.305682023429 0.92867695167564 0
"2883" 199.294431451667 0.928671236582362 0
"2884" 199.283181348574 0.928665555205871 0
"2885" 199.271931715328 0.928659838204818 0
"2886" 199.260682551936 0.928654120271243 0
"2887" 199.249433858696 0.928648392716301 0
"2888" 199.238185634736 0.928642690253432 0
"2889" 199.226937880063 0.928636986820715 0
"2890" 199.215690594391 0.928631291141757 0
"2891" 199.204443778605 0.928625568491998 0
"2892" 199.193197432711 0.928619844888669 0
"2893" 199.181951556424 0.928614129007766 0
"2894" 199.170706149162 0.928608429564579 0
"2895" 199.15946121152 0.928602711808942 0
"2896" 199.14821674321 0.928597001810317 0
"2897" 199.136972744824 0.928591273491294 0
"2898" 199.125729215784 0.928585561596014 0
"2899" 199.488166351176 0.928482414259929 0.00099949999999982
"2900" 200.201818365188 0.928282112971241 0.00299549999999993
"2901" 199.828156111056 0.928373684482043 0.00199799999999994
"2902" 199.816933123496 0.928367935583516 0.00199799999999994
"2903" 199.069550296867 0.92855695697563 0
"2904" 199.058309583714 0.928551256779894 0
"2905" 199.047069340244 0.928545529591851 0
"2906" 199.035829566757 0.928539792800647 0
"2907" 199.024590262965 0.928534063742695 0
"2908" 199.160077967834 0.928473889073424 0.00099949999999982
"2909" 199.002117222077 0.928522613080094 0
"2910" 198.990879325792 0.928516915895279 0
"2911" 198.979641898645 0.92851120040624 0
"2912" 198.968404943272 0.928505405889483 0
"2913" 201.1204207408 0.928287190819884 0.00099949999999982
"2914" 203.261214685587 0.928068985784346 0.00199799999999994
"2915" 201.097969685825 0.928275752550993 0.00099949999999982
"2916" 201.08674315886 0.928270044430523 0.00099949999999982
"2917" 198.912244254404 0.92847680765703 0
"2918" 198.901010113379 0.928471094249264 0
"2919" 198.889776442127 0.928465353869284 0
"2920" 198.878543240069 0.928459629899542 0
"2921" 198.867310507796 0.928453887648152 0
"2922" 198.856078245023 0.928448153100719 0
"2923" 198.844846451171 0.928442434979101 0
"2924" 198.833615128001 0.928436663840875 0
"2925" 198.822384273473 0.928430952497223 0
"2926" 198.811153890222 0.928425162119397 0
"2927" 198.799923974751 0.928419474930004 0
"2928" 198.788694528233 0.928413752109835 0
"2929" 198.777465553011 0.928407958890132 0
"2930" 198.766237047047 0.928402225492782 0
"2931" 198.75500900918 0.928396525844564 0
"2932" 198.743781441461 0.928390764506971 0
"2933" 198.732554343311 0.92838501958447 0
"2934" 198.721327715029 0.928379265056186 0
"2935" 198.710101555745 0.928373535595009 0
"2936" 198.698875865465 0.928367805227429 0
"2937" 198.687650644488 0.928362065221435 0
"2938" 198.676425893696 0.928356298213996 0
"2939" 198.665201611928 0.928350564994553 0
"2940" 198.653977798608 0.928344848155693 0
"2941" 198.642754455782 0.928339069671784 0
"2942" 198.631531582291 0.928333324913999 0
"2943" 198.620309179016 0.928327553203843 0
"2944" 198.609087244505 0.928321823943573 0
"2945" 198.597865779639 0.928316067690519 0
"2946" 198.586644784133 0.928310319181987 0
"2947" 198.575424258285 0.928304561049385 0
"2948" 198.564204200643 0.928298845363105 0
"2949" 198.552984613254 0.928293067965464 0
"2950" 198.541765495251 0.928287315676523 0
"2951" 198.530546847223 0.928281545076027 0
"2952" 198.519328666843 0.92827584298901 0
"2953" 198.508110956741 0.928270061835739 0
"2954" 198.496893716341 0.928264297081434 0
"2955" 198.485676945357 0.928258540065158 0
"2956" 198.474460643797 0.928252782103989 0
"2957" 198.463244812831 0.928246988462432 0
"2958" 198.452029450135 0.928241263350976 0
"2959" 198.44081455688 0.928235502574031 0
"2960" 198.429600133364 0.928229732154989 0
"2961" 198.418386179011 0.928223978148592 0
"2962" 198.407172693536 0.928218231873124 0
"2963" 198.395959677528 0.92821246729936 0
"2964" 198.384747132448 0.928206658381339 0
"2965" 198.373535056557 0.928200900594994 0
"2966" 198.362323449859 0.928195141885446 0
"2967" 198.351112311779 0.928189399564096 0
"2968" 198.339901643197 0.928183630275529 0
"2969" 198.328691443537 0.928177877392874 0
"2970" 198.317481714552 0.92817207147267 0
"2971" 198.30627245421 0.928166325366816 0
"2972" 198.295063663682 0.928160543607644 0
"2973" 198.283855342391 0.928154778294303 0
"2974" 198.272647490344 0.92814901200825 0
"2975" 198.261440107547 0.928143244778018 0
"2976" 198.250233194298 0.928137467919336 0
"2977" 198.239026750893 0.928131681416452 0
"2978" 198.227820776757 0.928125911349827 0
"2979" 198.216615271896 0.928120140337371 0
"2980" 198.205410236317 0.928114368379096 0
"2981" 198.194205670024 0.928108595478138 0
"2982" 198.183001573898 0.928102795582732 0
"2983" 198.171797946781 0.928097029460862 0
"2984" 198.160594788679 0.928091262405533 0
"2985" 198.149392099889 0.928085485719444 0
"2986" 198.138189881 0.928079690721729 0
"2987" 198.126988130852 0.928073929527326 0
"2988" 198.115786849455 0.928068167349876 0
"2989" 198.104586038267 0.92806236084157 0
"2990" 198.093385696421 0.928056579425517 0
"2991" 198.082185824216 0.928050788367654 0
"2992" 198.070986420495 0.92804503110182 0
"2993" 198.059787486715 0.928039229514281 0
"2994" 198.048589022303 0.928033444311794 0
"2995" 198.037391027845 0.928027640805272 0
"2996" 198.026193502768 0.928021853712336 0
"2997" 198.014996446786 0.928016074364134 0
"2998" 198.003799859615 0.928010302747437 0
"2999" 197.992603742424 0.928004495452028 0
"3000" 197.981408095217 0.927998687218762 0
"3001" 197.97021291742 0.927992895392682 0
"3002" 197.95901820817 0.927987128688348 0
"3003" 197.947823967762 0.927981352317063 0
"3004" 197.936630197653 0.927975531613951 0
"3005" 197.925436896109 0.927969762071229 0
"3006" 197.914244064005 0.927963965517681 0
"3007" 197.903051700479 0.927958194069842 0
"3008" 197.891859806986 0.927952378254635 0
"3009" 197.880668381792 0.927946613602702 0
"3010" 197.869477426643 0.927940795896751 0
"3011" 197.858286941836 0.927934968564852 0
"3012" 197.847096925056 0.927929209768995 0
"3013" 197.83590737718 0.927923423955124 0
"3014" 197.824718299374 0.927917602468086 0
"3015" 197.813529690483 0.927911814766951 0
"3016" 197.802341551094 0.927906008749258 0
"3017" 197.791153881793 0.927900184419955 0
"3018" 197.779966680558 0.927894419908636 0
"3019" 197.768779949711 0.927888585022298 0
"3020" 197.757593688679 0.927882766533698 0
"3021" 197.74640789718 0.927876955788003 0
"3022" 197.73522257406 0.927871178823029 0
"3023" 197.724037719325 0.927865400922718 0
"3024" 197.712853335009 0.927859561281037 0
"3025" 197.7016694188 0.927853790180659 0
"3026" 197.690485972733 0.927847957319472 0
"3027" 197.679302995655 0.927842158249086 0
"3028" 197.668120488441 0.927836332192577 0
"3029" 197.656938449649 0.927830548608342 0
"3030" 197.645756880154 0.927824738011886 0
"3031" 197.63457577996 0.92781892650445 0
"3032" 197.623395149076 0.927813114016108 0
"3033" 197.612214987216 0.927807309277801 0
"3034" 197.601035295257 0.92780147752745 0
"3035" 197.589856072334 0.927795670902164 0
"3036" 197.578677319613 0.927789828554386 0
"3037" 197.567499035073 0.927784046093659 0
"3038" 197.556321220166 0.927778219256584 0
"3039" 197.545143874899 0.927772391457737 0
"3040" 197.533966998122 0.927766597450913 0
"3041" 197.522790590996 0.927760767754342 0
"3042" 197.511614653817 0.927754928434818 0
"3043" 197.500439185434 0.927749122917163 0
"3044" 197.489264185275 0.927743333806649 0
"3045" 197.478089654502 0.92773750902343 0
"3046" 197.466915592833 0.927731691954847 0
"3047" 197.455742001719 0.927725830526083 0
"3048" 197.444568879143 0.927720028929172 0
"3049" 197.433396226264 0.92771419169135 0
"3050" 197.422224042225 0.927708379517633 0
"3051" 197.411052327318 0.927702557723108 0
"3052" 197.399881080973 0.927696752358157 0
"3053" 197.388710304929 0.927690893923077 0
"3054" 197.377539998036 0.927685069269641 0
"3055" 197.366370160299 0.927679243713832 0
"3056" 197.355200792015 0.927673408484766 0
"3057" 197.344031893477 0.927667563624007 0
"3058" 197.332863463536 0.927661752579283 0
"3059" 197.321695502199 0.927655940572758 0
"3060" 197.310528010047 0.927650110261309 0
"3061" 197.299360987377 0.92764427030507 0
"3062" 197.288194434772 0.927638412028619 0
"3063" 197.277028350506 0.927632604911703 0
"3064" 197.265862734872 0.927626788160293 0
"3065" 197.254697589032 0.927620935727022 0
"3066" 197.243532912414 0.927615099730122 0
"3067" 197.232368705602 0.927609245393467 0
"3068" 197.221204967446 0.927603424849133 0
"3069" 197.210041699108 0.927597568619606 0
"3070" 197.198878898861 0.927591763568545 0
"3071" 199.248279459412 0.927376131764372 0.00099949999999982
"3072" 201.286532232329 0.927160594058371 0.00199799999999994
"3073" 201.275388293136 0.927154749511607 0.00199799999999994
"3074" 199.214827552255 0.927358677892241 0.00099949999999982
"3075" 199.203675593954 0.927352827815237 0.00099949999999982
"3076" 197.131935700985 0.927556731934747 0
"3077" 197.12077618529 0.927550850765702 0
"3078" 197.109617138889 0.927545003362433 0
"3079" 197.098458560633 0.927539189773318 0
"3080" 197.08730045197 0.927533331798235 0
"3081" 197.076142812618 0.927527481553068 0
"3082" 197.064985642005 0.927521647767537 0
"3083" 197.053828940713 0.927515795639288 0
"3084" 197.042672708461 0.927509951239213 0
"3085" 197.031516945832 0.92750408850787 0
"3086" 197.020361652253 0.927498242226645 0
"3087" 197.009206827444 0.927492403676438 0
"3088" 196.998052471121 0.927486572877613 0
"3089" 196.986898585595 0.927480671614027 0
"3090" 196.975745168568 0.927474838908974 0
"3091" 196.96459222091 0.9274689791658 0
"3092" 196.953439741474 0.927463153260771 0
"3093" 196.942287731418 0.927457291636628 0
"3094" 196.931136191612 0.927451403006796 0
"3095" 196.919985120334 0.927445565556456 0
"3096" 196.908834518454 0.927439701088464 0
"3097" 196.897684384825 0.927433870428381 0
"3098" 196.886534720316 0.927428012767689 0
"3099" 196.875385524935 0.927422154136403 0
"3100" 196.864236800415 0.927416242418538 0
"3101" 196.853088543018 0.927410442730114 0
"3102" 196.841940755053 0.927404572561481 0
"3103" 196.830793436814 0.927398692756042 0
"3104" 196.81964658658 0.927392864150572 0
"3105" 196.808500206083 0.927386982453946 0
"3106" 196.797354296193 0.927381073725641 0
"3107" 196.786208853461 0.927375268344757 0
"3108" 196.77506388106 0.927369366409066 0
"3109" 196.76391937698 0.927363524376917 0
"3110" 196.752775342091 0.927357655305462 0
"3111" 196.74163177611 0.927351793975554 0
"3112" 196.73048867962 0.927345914306463 0
"3113" 196.719346052338 0.927340042393583 0
"3114" 196.708203894556 0.927334160862222 0
"3115" 196.697062205993 0.927328287042529 0
"3116" 196.685920986081 0.927322429656285 0
"3117" 196.674780235687 0.927316545240106 0
"3118" 196.663639954242 0.927310677263944 0
"3119" 196.652500141464 0.927304817046566 0
"3120" 196.641360797935 0.927298938463938 0
"3121" 196.630221923659 0.927293058960937 0
"3122" 196.61908351893 0.927287169791447 0
"3123" 196.607945582892 0.927281305760473 0
"3124" 196.596808115549 0.927275440803936 0
"3125" 196.585671116908 0.927269574873772 0
"3126" 196.574534588124 0.927263673214694 0
"3127" 196.56339852834 0.927257796700671 0
"3128" 196.552262937563 0.927251919229347 0
"3129" 196.541127814937 0.9272460668801 0
"3130" 196.529993162764 0.927240144056346 0
"3131" 196.518858979901 0.9272342550386 0
"3132" 196.507725265207 0.927228399837005 0
"3133" 196.496592018974 0.9272225349882 0
"3134" 196.837343722964 0.927124041781826 0.00099949999999982
"3135" 197.84849222395 0.92684081137779 0.003992
"3136" 196.81510939615 0.927112253415223 0.00099949999999982
"3137" 197.144755404854 0.927013884875036 0.00199799999999994
"3138" 198.482143037397 0.926901191895666 0.00199849999999979
"3139" 198.130251139372 0.926987945613939 0.00099949999999982
"3140" 198.119129692826 0.926982051785059 0.00099949999999982
"3141" 196.407588593868 0.92717545332056 0
"3142" 196.396459566877 0.927169588625928 0
"3143" 196.385331010699 0.927163644747234 0
"3144" 196.374202922469 0.927157786862067 0
"3145" 196.363075303343 0.927151893236144 0
"3146" 196.351948153612 0.927145989972727 0
"3147" 196.340821472709 0.927140103133128 0
"3148" 196.329695261213 0.927134197942801 0
"3149" 196.318569517981 0.927128326624486 0
"3150" 196.307444244168 0.927122419541536 0
"3151" 196.296319440351 0.927116494133502 0
"3152" 196.285195103956 0.927110646018693 0
"3153" 196.274071237569 0.927104718727144 0
"3154" 196.262947840049 0.927098825235063 0
"3155" 196.251824910542 0.927092956876172 0
"3156" 198.319698998086 0.926877012759669 0.00099949999999982
"3157" 198.74696511519 0.926762602860718 0.00199849999999979
"3158" 200.803746649655 0.926546695431405 0.00299649999999996
"3159" 197.095261641175 0.926852461057953 0.00199799999999994
"3160" 196.64576308625 0.926954978052081 0.00099949999999982
"3161" 197.073053752656 0.92684069755139 0.00199799999999994
"3162" 196.623545033625 0.926943145174619 0.00099949999999982
"3163" 196.612434788709 0.926937274082144 0.00099949999999982
"3164" 196.601325011265 0.926931350173564 0.00099949999999982
"3165" 196.590215703016 0.926925486016112 0.00099949999999982
"3166" 196.579106861967 0.926919612217677 0.00099949999999982
"3167" 197.006433645012 0.926805294534637 0.00199799999999994
"3168" 197.433775830672 0.926691143372816 0.00299549999999993
"3169" 196.09623207679 0.927010341908466 0
"3170" 196.085116179439 0.927004415818303 0
"3171" 196.074000751624 0.926998488774555 0
"3172" 196.062885792776 0.926992578194298 0
"3173" 196.0517713029 0.926986666647149 0
"3174" 196.040657282862 0.926980728052109 0
"3175" 196.029543730378 0.926974858076549 0
"3176" 196.018430646884 0.926968943656865 0
"3177" 196.007318032098 0.92696303701371 0
"3178" 195.996205886314 0.926957120710762 0
"3179" 195.985094209823 0.92695119474966 0
"3180" 195.973983001485 0.926945302610034 0
"3181" 195.962872261879 0.926939392172833 0
"3182" 197.715890825748 0.926732197748029 0.00099949999999982
"3183" 197.704789515078 0.926726280342877 0.00099949999999982
"3184" 195.929549679561 0.926921631831762 0
"3185" 195.918440815818 0.926915708852653 0
"3186" 195.907332421978 0.926909758861355 0
"3187" 195.896224497474 0.926903825287634 0
"3188" 195.88511704117 0.926897925540258 0
"3189" 195.874010053641 0.926892007458355 0
"3190" 195.86290353518 0.92688607973831 0
"3191" 195.851797486362 0.926880133670089 0
"3192" 195.840691906052 0.926874221419031 0
"3193" 195.82958679511 0.926868282146931 0
"3194" 195.818482152116 0.926862385380012 0
"3195" 195.807377977072 0.926856487701748 0
"3196" 195.796274271986 0.926850528157169 0
"3197" 195.785171036292 0.926844585055531 0
"3198" 195.774068269137 0.926838667104984 0
"3199" 195.762965971099 0.926832730829174 0
"3200" 195.751864142182 0.926826793576217 0
"3201" 195.740762782393 0.926820855374813 0
"3202" 195.729661890594 0.926814951002938 0
"3203" 195.718561467934 0.926809010903244 0
"3204" 195.707461513847 0.926803087229697 0
"3205" 195.696362028338 0.926797162614987 0
"3206" 195.685263012841 0.926791193539919 0
"3207" 195.674164465361 0.926785284430088 0
"3208" 195.663066386762 0.926779348262749 0
"3209" 195.651968777049 0.926773411122583 0
"3210" 195.640871636227 0.926767473036463 0
"3211" 195.629774964586 0.926761525325791 0
"3212" 195.618678762417 0.926755567962013 0
"3213" 195.607583028871 0.926749635717745 0
"3214" 195.596487763382 0.92674371990708 0
"3215" 195.585392967953 0.926737742262836 0
"3216" 195.574298641445 0.926731798509724 0
"3217" 195.563204782442 0.926725897228477 0
"3218" 195.552111392944 0.926719934144757 0
"3219" 195.54101847267 0.926713978778212 0
"3220" 195.529926021913 0.926708013774231 0
"3221" 195.518834040105 0.926702065236401 0
"3222" 195.507742527252 0.926696115728541 0
"3223" 195.496651481652 0.926690217432091 0
"3224" 195.485560906444 0.926684222532179 0
"3225" 195.474470799352 0.926678296279385 0
"3226" 195.463381160383 0.926672369031611 0
"3227" 195.452291990398 0.926666414761803 0
"3228" 195.441203289685 0.926660450828429 0
"3229" 195.430115057966 0.926654494656605 0
"3230" 195.419027294961 0.926648546221999 0
"3231" 195.407940000107 0.926642614216236 0
"3232" 195.396853175971 0.926636602977074 0
"3233" 195.385766818857 0.926630703886037 0
"3234" 195.374680931333 0.92662472553479 0
"3235" 195.363595512265 0.926618781030018 0
"3236" 195.352510561659 0.92661283556072 0
"3237" 195.34142608009 0.926606871762248 0
"3238" 195.330342068131 0.92660088960799 0
"3239" 195.319258524936 0.926594932586215 0
"3240" 195.308175449939 0.926588992012311 0
"3241" 195.297092843715 0.926583033086573 0
"3242" 195.286010706269 0.926577073224882 0
"3243" 195.274929037893 0.926571103681286 0
"3244" 196.757791573374 0.926373635947487 0.00099949999999982
"3245" 198.229587421506 0.926176242092674 0.00199799999999994
"3246" 195.241697179144 0.926553228591915 0
"3247" 195.230617384988 0.92654727263954 0
"3248" 195.219538060211 0.926541289638464 0
"3249" 195.208459203967 0.926535331772926 0
"3250" 195.197380816827 0.926529355591864 0
"3251" 195.186302898514 0.926523387120687 0
"3252" 195.175225449033 0.926517417700698 0
"3253" 195.164148466968 0.926511490837892 0
"3254" 195.153071954597 0.926505493423531 0
"3255" 195.141995911074 0.926499521162447 0
"3256" 195.130920336405 0.926493547915796 0
"3257" 195.119845230594 0.926487573724857 0
"3258" 195.108770593362 0.926481607311889 0
"3259" 195.097696425567 0.926475613804916 0
"3260" 195.086622726363 0.926469645449557 0
"3261" 195.075549494901 0.926463702265702 0
"3262" 195.064476733176 0.926457697211821 0
"3263" 195.053404440058 0.926451725994113 0
"3264" 195.04233261555 0.926445753830041 0
"3265" 195.031261260511 0.926439754614464 0
"3266" 195.020190374093 0.926433780563293 0
"3267" 195.009119956586 0.926427796816171 0
"3268" 194.998050006576 0.926421855638215 0
"3269" 194.986980526055 0.926415852605002 0
"3270" 194.975911514461 0.926409866029695 0
"3271" 194.964842970947 0.926403904584888 0
"3272" 194.953774896086 0.926397924787837 0
"3273" 194.942707290451 0.92639192662942 0
"3274" 194.931640152345 0.926385979740775 0
"3275" 194.920573484043 0.926379962264132 0
"3276" 194.909507283848 0.926373996057858 0
"3277" 194.898441553468 0.926367976665973 0
"3278" 194.887376291488 0.926361999868291 0
"3279" 194.876311497631 0.926356030782441 0
"3280" 194.865247172753 0.926350034642024 0
"3281" 194.854183316575 0.926344046260136 0
"3282" 194.843119928819 0.926338065627097 0
"3283" 194.832057010341 0.92633205792031 0
"3284" 194.820994560296 0.926326075357175 0
"3285" 195.913084063015 0.926148113934225 0.00099949999999982
"3286" 194.798874592765 0.926314117625919 0
"3287" 194.787813548195 0.926308114815642 0
"3288" 194.776752971795 0.926302137148708 0
"3289" 194.765692864704 0.926296123708621 0
"3290" 194.754633225793 0.926290144141407 0
"3291" 194.743574055918 0.926284137493341 0
"3292" 194.732515355084 0.926278129898331 0
"3293" 194.721457122163 0.926272156165016 0
"3294" 194.710399359143 0.926266120544881 0
"3295" 194.699342064613 0.9262601274766 0
"3296" 194.688285238577 0.926254133479994 0
"3297" 194.677228880759 0.926248147212591 0
"3298" 194.666172991445 0.926242151303183 0
"3299" 194.655117571776 0.926236119605582 0
"3300" 194.644062620338 0.926230130470925 0
"3301" 194.633008137421 0.92622413170209 0
"3302" 194.621954124163 0.926218097151062 0
"3303" 194.61090057887 0.926212113843219 0
"3304" 194.599847501829 0.926206120895947 0
"3305" 194.588794892764 0.926200135710977 0
"3306" 194.577742754227 0.926194071215597 0
"3307" 194.566691083958 0.926188075386419 0
"3308" 194.55563988253 0.926182061218844 0
"3309" 194.544589148247 0.926176098317807 0
"3310" 194.53353888423 0.926170038706599 0
"3311" 194.522489088785 0.926164030350552 0
"3312" 194.511439760503 0.926158064595191 0
"3313" 194.500390901652 0.926152028210799 0
"3314" 194.489342511671 0.926146008304833 0
"3315" 194.478294589718 0.92614001353767 0
"3316" 194.467247135796 0.92613401784427 0
"3317" 194.456200151044 0.926127986341529 0
"3318" 194.445153634333 0.926121988728145 0
"3319" 194.434107587367 0.926115937922478 0
"3320" 194.423062009302 0.926109912264498 0
"3321" 194.412016899576 0.926103903079606 0
"3322" 194.400972259045 0.926097866801927 0
"3323" 194.389928086299 0.926091873121289 0
"3324" 194.378884383039 0.926085826228351 0
"3325" 194.367841147858 0.926079821907137 0
"3326" 194.356798381326 0.92607379923042 0
"3327" 194.345756082881 0.926067793021697 0
"3328" 194.334714253378 0.926061759721193 0
"3329" 194.323672892821 0.926055725454952 0
"3330" 194.312632000368 0.926049716358177 0
"3331" 194.301591575742 0.926043715027773 0
"3332" 194.290551619795 0.926037686587573 0
"3333" 194.279512133379 0.926031631095481 0
"3334" 194.268473115088 0.926025618183533 0
"3335" 194.257434564643 0.926019613020528 0
"3336" 194.246396484309 0.926013537238198 0
"3337" 194.235358871832 0.926007530159491 0
"3338" 194.224321728065 0.926001496002296 0
"3339" 194.213285052729 0.925995469584838 0
"3340" 194.202248846395 0.92598942481756 0
"3341" 194.191213108502 0.925983396505938 0
"3342" 194.180177839621 0.925977349799697 0
"3343" 194.169143037499 0.92597137181722 0
"3344" 194.158108705527 0.925965288377999 0
"3345" 194.147074842017 0.9259592562387 0
"3346" 194.136041446409 0.925953240543472 0
"3347" 194.125008519557 0.925947197769006 0
"3348" 194.113976060334 0.925941188882853 0
"3349" 194.10294407044 0.925935126790854 0
"3350" 194.091912549598 0.92592907243568 0
"3351" 194.080881496119 0.925923069378425 0
"3352" 194.069850912265 0.925916995707017 0
"3353" 194.058820796632 0.925910964610284 0
"3354" 194.047791149223 0.925904932562339 0
"3355" 194.036761970327 0.925898890839518 0
"3356" 194.025733259948 0.925892848157645 0
"3357" 194.014705017809 0.925886813238983 0
"3358" 194.003677243915 0.92588077734984 0
"3359" 193.992649939398 0.925874705709691 0
"3360" 193.981623103419 0.925868659187092 0
"3361" 193.970596735981 0.925862611730911 0
"3362" 193.959570836809 0.925856572015549 0
"3363" 193.948545405906 0.925850531363088 0
"3364" 193.937520444406 0.925844454901715 0
"3365" 193.973551684183 0.925797921460942 0.00099949999999982
"3366" 193.915476036575 0.925832396731202 0
"3367" 193.904452479206 0.925826343503019 0
"3368" 193.893429391258 0.925820263215228 0
"3369" 193.882406771046 0.925814234233127 0
"3370" 193.871384619139 0.925808186877974 0
"3371" 193.860362936106 0.925802121113486 0
"3372" 193.849341721668 0.925796063128279 0
"3373" 193.838320975269 0.925790021606133 0
"3374" 193.827300698038 0.925783944288292 0
"3375" 193.816280888855 0.925777900824975 0
"3376" 193.805261547726 0.925771856422315 0
"3377" 193.794242675498 0.925765784939745 0
"3378" 193.783224271615 0.925759729909492 0
"3379" 193.772206337206 0.925753639072151 0
"3380" 193.761188870308 0.92574760826374 0
"3381" 193.750171871768 0.925741550363623 0
"3382" 193.739155341592 0.925735491511419 0
"3383" 193.728139280348 0.925729414273173 0
"3384" 193.717123687477 0.925723353498329 0
"3385" 193.706108562141 0.925717317889966 0
"3386" 193.695093906032 0.925711229069182 0
"3387" 193.684079717749 0.925705182840371 0
"3388" 193.673065998702 0.925699092096404 0
"3389" 193.662052747773 0.925693035236037 0
"3390" 193.651039964685 0.92568698614433 0
"3391" 193.640027651128 0.925680883817457 0
"3392" 193.629015805423 0.92567483278681 0
"3393" 193.618004428134 0.925668763405523 0
"3394" 193.606993519269 0.92566269304007 0
"3395" 193.595983078549 0.925656630435426 0
"3396" 193.584973107105 0.925650532017085 0
"3397" 193.573963604379 0.925644450080068 0
"3398" 193.562954568689 0.925638419453148 0
"3399" 193.551946002008 0.925632326868075 0
"3400" 193.54093790434 0.92562623336438 0
"3401" 193.529930274005 0.925620191131484 0
"3402" 193.51892311185 0.925614121806516 0
"3403" 193.507916419005 0.925608016678313 0
"3404" 193.496910195191 0.925601919327531 0
"3405" 193.48590443901 0.92559586456783 0
"3406" 193.474899151591 0.925589773997782 0
"3407" 193.463894332375 0.925583699902085 0
"3408" 193.452889981369 0.925577624831152 0
"3409" 193.441886098577 0.925571548799282 0
"3410" 193.430882683724 0.92556548054214 0
"3411" 193.419879737655 0.925559385164067 0
"3412" 193.408877259816 0.9255533062636 0
"3413" 193.397875249929 0.925547235121993 0
"3414" 193.386873709122 0.925541128158339 0
"3415" 193.3758726374 0.925535020248559 0
"3416" 193.364872033084 0.925528963645686 0
"3417" 193.3538718973 0.925522871258218 0
"3418" 193.342872229494 0.925516795306804 0
"3419" 193.33187302967 0.925510718397 0
"3420" 193.320874299794 0.925504579568215 0
"3421" 193.309876037631 0.925498509444413 0
"3422" 193.298878243183 0.925492438381205 0
"3423" 193.287880917296 0.925486340222782 0
"3424" 193.276884059975 0.92548024111282 0
"3425" 193.265887670666 0.925474158440432 0
"3426" 193.254891749933 0.925468057393214 0
"3427" 193.243896296939 0.925461981540356 0
"3428" 193.23290131225 0.925455887297974 0
"3429" 193.221906796152 0.925449783368968 0
"3430" 193.210912749208 0.925443661093874 0
"3431" 193.199919170304 0.925437572665688 0
"3432" 193.188926059443 0.925431483291487 0
"3433" 193.177933417191 0.925425375556279 0
"3434" 193.166941242713 0.925419292966251 0
"3435" 193.155949536853 0.925413183280263 0
"3436" 193.144958300175 0.925407055249363 0
"3437" 193.133967530446 0.92540099591826 0
"3438" 193.122977228789 0.92539490078407 0
"3439" 193.111987396609 0.925388761140047 0
"3440" 193.100998031671 0.925382690229838 0
"3441" 193.090009135939 0.925376557372706 0
"3442" 193.079020708299 0.925370458390019 0
"3443" 193.068032749314 0.925364341064711 0
"3444" 193.05704525787 0.925358257589437 0
"3445" 193.046058235372 0.925352129599966 0
"3446" 193.035071680144 0.925346052941699 0
"3447" 193.02408559387 0.925339923027459 0
"3448" 193.013099975157 0.925333835738413 0
"3449" 193.002114825686 0.925327695202971 0
"3450" 192.991130144065 0.925321597266007 0
"3451" 192.980145930857 0.925315480933127 0
"3452" 192.969162185787 0.925309372396768 0
"3453" 192.958178909699 0.925303236721822 0
"3454" 192.947196100641 0.925297161084996 0
"3455" 192.936213761132 0.925291006079841 0
"3456" 192.925231889222 0.925284911104016 0
"3457" 192.914250485473 0.925278797718828 0
"3458" 192.903269549611 0.925272692120424 0
"3459" 192.892289082759 0.925266550692154 0
"3460" 192.881309083802 0.925260443151481 0
"3461" 192.870329553027 0.925254325944578 0
"3462" 192.859350490436 0.925248207781225 0
"3463" 192.848371896034 0.925242088651979 0
"3464" 192.837393770666 0.925235942405367 0
"3465" 192.82641611182 0.925229873663591 0
"3466" 192.815438922015 0.925223725496751 0
"3467" 192.804462201816 0.925217558945143 0
"3468" 192.793485948432 0.925211478604135 0
"3469" 192.782510162986 0.925205362437559 0
"3470" 192.771534846042 0.9251992278517 0
"3471" 192.760559997325 0.92519310106213 0
"3472" 192.749585617117 0.925186964571052 0
"3473" 192.738611704867 0.925180844528888 0
"3474" 192.727638261136 0.925174706132297 0
"3475" 192.716665284812 0.925168601636198 0
"3476" 192.705692776739 0.925162469990899 0
"3477" 192.694720737478 0.925156320010312 0
"3478" 192.683749165918 0.925150203890758 0
"3479" 192.6727780629 0.925144060677704 0
"3480" 192.66180742787 0.925137933948588 0
"3481" 192.65083726195 0.925131771366595 0
"3482" 192.639867563192 0.925125668847791 0
"3483" 192.628898332715 0.925119530529413 0
"3484" 192.617929569966 0.925113408637344 0
"3485" 192.606961276346 0.925107242223264 0
"3486" 192.595993450741 0.925101109720094 0
"3487" 192.585026093436 0.925094967532063 0
"3488" 192.574059204157 0.925088833092181 0
"3489" 192.563092782909 0.925082697707658 0
"3490" 192.552126830252 0.925076543918386 0
"3491" 192.541161344799 0.925070432751584 0
"3492" 192.530196328225 0.925064268328782 0
"3493" 192.519231779422 0.925058137794842 0
"3494" 192.508267698393 0.925052006312704 0
"3495" 192.497304086535 0.925045830294374 0
"3496" 192.486340942183 0.925039705596982 0
"3497" 192.475378264783 0.925033597387533 0
"3498" 192.464416056289 0.925027427205854 0
"3499" 192.453454315037 0.92502130833398 0
"3500" 192.442493042978 0.925015127485077 0
"3501" 192.431532238169 0.925009006723548 0
"3502" 192.420571902563 0.925002823957609 0
"3503" 192.409612034494 0.924996692533938 0
"3504" 192.39865263508 0.92499052529271 0
"3505" 192.387693704047 0.924984365798133 0
"3506" 192.376735240565 0.924978231488421 0
"3507" 192.365777245473 0.924972070080935 0
"3508" 192.354819717941 0.924965933845692 0
"3509" 192.343862658808 0.924959770506019 0
"3510" 192.332906068913 0.924953580043562 0
"3511" 192.321949946313 0.924947449652032 0
"3512" 192.31099429157 0.924941300853538 0
"3513" 192.300039105243 0.924935133678799 0
"3514" 192.289084386503 0.924928991673034 0
"3515" 192.278130136189 0.924922822556182 0
"3516" 192.267176352357 0.924916713519536 0
"3517" 192.256223037796 0.924910516314768 0
"3518" 192.245270192508 0.924904318155818 0
"3519" 192.234317815385 0.924898153931777 0
"3520" 192.223365905042 0.924892032310993 0
"3521" 192.212414462873 0.9248858661229 0
"3522" 192.201463488884 0.924879699005091 0
"3523" 192.190512983077 0.92487353090334 0
"3524" 192.179562945459 0.924867361851195 0
"3525" 192.168613375198 0.924861217996954 0
"3526" 192.157664274246 0.92485501213756 0
"3527" 192.146715640662 0.924848866341273 0
"3528" 192.13576747556 0.924842684734248 0
"3529" 192.124819777557 0.924836545747256 0
"3530" 192.113872547768 0.92483037091093 0
"3531" 192.102925786753 0.924824177686116 0
"3532" 192.091979492573 0.924818044524308 0
"3533" 192.08103366662 0.924811866809704 0
"3534" 192.070088308343 0.924805705580535 0
"3535" 192.059143418304 0.924799525908107 0
"3536" 192.048198997338 0.924793319154934 0
"3537" 192.037255044617 0.9247871375817 0
"3538" 192.026311559867 0.92478096377818 0
"3539" 192.015368543371 0.92477478028373 0
"3540" 192.004425994579 0.92476861326865 0
"3541" 191.993483912939 0.924762462710077 0
"3542" 191.982542299843 0.924756267618288 0
"3543" 191.971601153908 0.924750115166631 0
"3544" 191.960660476249 0.92474392683857 0
"3545" 191.949720267425 0.924737720146649 0
"3546" 191.938780525775 0.924731564782622 0
"3547" 191.927841252693 0.924725364849703 0
"3548" 191.916902447348 0.924719190147513 0
"3549" 191.9059641103 0.924712997012183 0
"3550" 191.895026241 0.924706820372166 0
"3551" 191.88408883945 0.924700642772491 0
"3552" 191.873151905934 0.924694455468203 0
"3553" 191.862215440178 0.92468827595572 0
"3554" 191.851279442464 0.924682086713117 0
"3555" 191.840343913628 0.924675870373604 0
"3556" 191.829408851733 0.924669714118886 0
"3557" 191.818474258448 0.92466350454572 0
"3558" 191.807540132668 0.924657328918215 0
"3559" 191.796606474397 0.924651152340157 0
"3560" 191.785673285025 0.92464493115514 0
"3561" 191.774740562617 0.924638770079408 0
"3562" 191.763808307454 0.924632599342592 0
"3563" 191.8334264033 0.924585299825456 0.00099949999999982
"3564" 191.741949268064 0.924620178289998 0
"3565" 191.73101841755 0.924613987187267 0
"3566" 191.720088035685 0.924607768960878 0
"3567" 191.709158120532 0.924601610836348 0
"3568" 193.038803541472 0.924411443324499 0.00099949999999982
"3569" 191.687303109119 0.924589188579751 0
"3570" 193.642959457565 0.924376788642972 0.00099949999999982
"3571" 193.632039714723 0.924370560382046 0.00099949999999982
"3572" 191.654525601231 0.924570609710413 0
"3573" 191.64359849353 0.92456441092399 0
"3574" 191.63267185368 0.924558211156583 0
"3575" 191.621745681963 0.924552001683556 0
"3576" 191.610819978659 0.924545782565553 0
"3577" 191.599894742112 0.924539614797006 0
"3578" 191.588969975371 0.924533350102569 0
"3579" 191.578045675672 0.924527171686227 0
"3580" 191.567121843573 0.924520974852913 0
"3581" 191.556198479631 0.924514759630223 0
"3582" 191.545275583575 0.9245085521543 0
"3583" 191.534353155133 0.924502352409062 0
"3584" 191.52343119569 0.924496108120731 0
"3585" 191.512509703869 0.924489906472533 0
"3586" 191.501588679121 0.924483721297149 0
"3587" 191.49066812228 0.924477509004991 0
"3588" 191.479748033072 0.924471304467298 0
"3589" 191.468828410951 0.92446511640552 0
"3590" 191.457909257855 0.924458866312992 0
"3591" 191.446990571853 0.924452676331673 0
"3592" 191.436072354332 0.924446441760963 0
"3593" 191.425154604191 0.924440241112092 0
"3594" 191.414237322538 0.924434004613166 0
"3595" 191.403320508826 0.924427784611611 0
"3596" 191.392404161954 0.924421598512472 0
"3597" 191.381488284135 0.92441534167832 0
"3598" 191.370572873994 0.924409127491701 0
"3599" 191.359657930981 0.924402929784433 0
"3600" 191.3487434551 0.924396731137525 0
"3601" 191.337829447462 0.924390496595049 0
"3602" 191.326915908071 0.92438426110435 0
"3603" 191.316002836929 0.924378024648027 0
"3604" 191.305090233214 0.924371813382173 0
"3605" 191.29417809693 0.924365601162701 0
"3606" 191.283266429735 0.924359335666778 0
"3607" 191.272355229427 0.924353138963012 0
"3608" 191.261444497391 0.924346897685008 0
"3609" 191.250534232525 0.924340690335883 0
"3610" 192.460908965409 0.924156620033126 0.00099949999999982
"3611" 191.228718540286 0.924328239438539 0
"3612" 191.21780967986 0.924321968112642 0
"3613" 191.206901286345 0.924315765635339 0
"3614" 191.19599336085 0.924309527294228 0
"3615" 191.185085903379 0.924303287981863 0
"3616" 191.174178912833 0.924297082606568 0
"3617" 191.163272390596 0.92429083262548 0
"3618" 191.15236633612 0.924284599135589 0
"3619" 191.141460748856 0.924278382144338 0
"3620" 191.130555629913 0.924272129285551 0
"3621" 191.119650978744 0.924265892903533 0
"3622" 191.108746794524 0.924259681737787 0
"3623" 191.097843078362 0.92425343469911 0
"3624" 191.086939830536 0.924247177969774 0
"3625" 191.076037049949 0.924240955181451 0
"3626" 191.065134737708 0.924234696508772 0
"3627" 191.054232893264 0.924228454356138 0
"3628" 191.043331516347 0.924222219927188 0
"3629" 191.03243060696 0.924215984550181 0
"3630" 191.021530165384 0.924209739497659 0
"3631" 191.010630191622 0.924203493451179 0
"3632" 190.999730685127 0.924197263914607 0
"3633" 190.988831647557 0.924190981043019 0
"3634" 190.977933076161 0.92418478445861 0
"3635" 190.967034974524 0.924178473474629 0
"3636" 190.95613733962 0.924172257534963 0
"3637" 190.945240171452 0.924166040627185 0
"3638" 190.93434347223 0.924159752909071 0
"3639" 190.923447240304 0.924153516596058 0
"3640" 190.912551476505 0.924147253156618 0
"3641" 190.901656178909 0.924141049819094 0
"3642" 190.890761350274 0.924134758243493 0
"3643" 190.879866988676 0.924128526821627 0
"3644" 190.868973096047 0.924122233300136 0
"3645" 190.858079669912 0.924116017402428 0
"3646" 190.847186711654 0.924109756869023 0
"3647" 190.836294221 0.924103504099054 0
"3648" 190.82540219768 0.924097259109685 0
"3649" 190.814510643073 0.924090969497793 0
"3650" 190.945103387751 0.924035090355477 0.00099949999999982
"3651" 190.792732943503 0.924078459104441 0
"3652" 190.781842790774 0.924072227681449 0
"3653" 190.770953105949 0.924065960408826 0
"3654" 190.760063888757 0.924059700875741 0
"3655" 190.749175139202 0.924053440365097 0
"3656" 190.738286857287 0.924047178927951 0
"3657" 190.727399042468 0.924040933972133 0
"3658" 190.716511696122 0.924034644390712 0
"3659" 190.705624817155 0.924028388753777 0
"3660" 190.69473840612 0.924022114703656 0
"3661" 190.68385246302 0.924015839690456 0
"3662" 190.672966986212 0.924009616074207 0
"3663" 190.662081977347 0.924003339136377 0
"3664" 190.651197437255 0.923997035020846 0
"3665" 190.640313363741 0.923990799777062 0
"3666" 190.629429758183 0.923984519925129 0
"3667" 190.618546620035 0.923978256570892 0
"3668" 190.607663950126 0.923971966057369 0
"3669" 190.59678174791 0.923965692025892 0
"3670" 190.585900012567 0.923959443216949 0
"3671" 190.575018744925 0.923953167281301 0
"3672" 190.564137944714 0.923946899078468 0
"3673" 190.553257612212 0.923940621186506 0
"3674" 190.542377748246 0.923934316133362 0
"3675" 190.531498351175 0.923928062498071 0
"3676" 190.520619421274 0.923921799174767 0
"3677" 190.509740959374 0.923915508676613 0
"3678" 190.498862965202 0.923909225970387 0
"3679" 191.335613533719 0.923750715130838 0.00099949999999982
"3680" 192.161500975749 0.923592292793972 0.00199799999999994
"3681" 191.313880415924 0.923738173216397 0.00099949999999982
"3682" 190.455369809836 0.923884126992359 0
"3683" 190.444494151886 0.923877865619992 0
"3684" 190.433618963334 0.923871524700826 0
"3685" 190.422744241168 0.923865278856756 0
"3686" 190.41186998731 0.92385897093487 0
"3687" 190.400996200669 0.923852696958804 0
"3688" 190.390122882344 0.923846387094239 0
"3689" 190.379250030419 0.923840137407726 0
"3690" 190.368377646271 0.923833843063307 0
"3691" 190.357505729355 0.923827565216742 0
"3692" 190.346634279949 0.923821277691112 0
"3693" 190.335763298056 0.923814989188162 0
"3694" 190.324892784229 0.92380868225053 0
"3695" 190.314022737102 0.923802417994194 0
"3696" 190.303153157774 0.923796117868569 0
"3697" 190.292284046524 0.923789808011426 0
"3698" 190.28141540171 0.92378354962049 0
"3699" 190.270547225531 0.923777220363118 0
"3700" 190.259679516344 0.923770942558042 0
"3701" 190.248812274976 0.923764637574152 0
"3702" 190.23794550143 0.923758331638338 0
"3703" 190.227079195711 0.923752024731654 0
"3704" 190.216213357276 0.923745734292753 0
"3705" 190.205347985305 0.923739469101246 0
"3706" 190.194483081446 0.923733150568292 0
"3707" 190.183618644335 0.92372687470165 0
"3708" 190.172754675343 0.923720554230457 0
"3709" 190.161891173379 0.923714267698413 0
"3710" 190.151028139543 0.923707945258907 0
"3711" 190.140165573017 0.923701648075645 0
"3712" 190.129303473532 0.923695358630826 0
"3713" 190.118441841912 0.923689042048825 0
"3714" 190.107580677887 0.923682733213561 0
"3715" 190.096719981187 0.923676432150383 0
"3716" 190.085859751543 0.923670138855789 0
"3717" 190.07499998978 0.923663818371042 0
"3718" 190.064140696448 0.92365747948028 0
"3719" 190.053281869362 0.923651209472216 0
"3720" 190.042423509622 0.923644903572349 0
"3721" 190.149902297867 0.923593282786 0.00099949999999982
"3722" 190.139053839516 0.923586990175773 0.00099949999999982
"3723" 190.128205847641 0.923580670325628 0.00099949999999982
"3724" 190.117358323062 0.923574419366106 0.00099949999999982
"3725" 190.106511263602 0.923568097551661 0.00099949999999982
"3726" 190.09566467145 0.923561800917718 0.00099949999999982
"3727" 190.299841184725 0.923465157734181 0.00299549999999993
"3728" 190.181497626815 0.923503973053281 0.00199799999999994
"3729" 190.063139712486 0.923542858799537 0.00099949999999982
"3730" 189.933913738123 0.923581779305395 0
"3731" 189.923060518332 0.923575471483222 0
"3732" 189.912207766207 0.923569145210128 0
"3733" 189.901355480929 0.923562844187444 0
"3734" 189.890503664415 0.923556481041255 0
"3735" 189.87965231503 0.923550169354529 0
"3736" 189.868801432778 0.923543856682591 0
"3737" 189.857951018208 0.923537525595953 0
"3738" 189.847101070506 0.923531219716908 0
"3739" 189.836251589675 0.923524912864949 0
"3740" 189.825402576811 0.923518570122326 0
"3741" 189.814554031098 0.923512252622734 0
"3742" 189.803705953087 0.923505916660315 0
"3743" 189.792858342508 0.923499588482538 0
"3744" 189.782011199639 0.923493250586203 0
"3745" 189.771164523663 0.923486937944077 0
"3746" 189.760318315404 0.923480598113362 0
"3747" 189.749472573773 0.923474292255586 0
"3748" 189.738627299321 0.923467967956403 0
"3749" 189.727782492868 0.923461616506936 0
"3750" 189.716938153329 0.923455298984682 0
"3751" 189.70609428098 0.923448971782883 0
"3752" 189.695250876369 0.923442626146365 0
"3753" 189.684407938683 0.923436305727419 0
"3754" 189.673565469016 0.923429949427316 0
"3755" 189.662723465734 0.923423644551715 0
"3756" 189.651881929934 0.923417303767155 0
"3757" 189.641040861618 0.923410962015845 0
"3758" 189.630200260791 0.923404619270917 0
"3759" 189.619360126911 0.923398293056474 0
"3760" 189.608520460527 0.923391948399979 0
"3761" 189.597681261641 0.923385602763989 0
"3762" 189.586842529987 0.923379264885101 0
"3763" 189.576004266385 0.923372899848236 0
"3764" 189.565166469748 0.923366568766495 0
"3765" 189.554329140352 0.923360227991815 0
"3766" 189.54349227793 0.923353894986815 0
"3767" 189.532655882212 0.923347569746496 0
"3768" 189.521819955109 0.923341182378931 0
"3769" 189.510984494173 0.923334872663002 0
"3770" 189.500149500496 0.923328527048821 0
"3771" 189.489314974902 0.923322154226282 0
"3772" 189.478480916302 0.923315815396125 0
"3773" 189.467647324973 0.923309466869361 0
"3774" 189.456814201464 0.923303099882139 0
"3775" 189.445981544417 0.92329677562439 0
"3776" 189.435149353836 0.923290450380959 0
"3777" 189.424317632173 0.923284045548412 0
"3778" 189.413486377529 0.923277700888839 0
"3779" 189.402655589633 0.923271363992208 0
"3780" 189.39182526849 0.923265026161213 0
"3781" 189.380995415192 0.923258652383095 0
"3782" 189.370166029197 0.923252295113907 0
"3783" 189.359337110511 0.923245936873977 0
"3784" 189.34850865968 0.923239560190171 0
"3785" 189.337680675077 0.923233234964567 0
"3786" 189.32685315752 0.923226882542347 0
"3787" 191.464189730941 0.923010232183735 0.00099949999999982
"3788" 189.305202775032 0.923214141441904 0
"3789" 189.294376659595 0.923207786133001 0
"3790" 189.283551011219 0.923201429828905 0
"3791" 189.272725829909 0.92319507255685 0
"3792" 189.261901115667 0.923188714335772 0
"3793" 189.251076868497 0.923182355136918 0
"3794" 189.240253088675 0.923175986208519 0
"3795" 189.229429776748 0.923169598832331 0
"3796" 189.218606930817 0.923163271689768 0
"3797" 189.207784553603 0.923156856156005 0
"3798" 189.196962642664 0.923150518330521 0
"3799" 189.186141198819 0.923144153294377 0
"3800" 189.17532022343 0.923137743606433 0
"3801" 189.164499714598 0.923131394095837 0
"3802" 189.153679672872 0.923125026160221 0
"3803" 189.142860098525 0.923118648521548 0
"3804" 189.132040991018 0.923112287369467 0
"3805" 189.12122235117 0.923105899024192 0
"3806" 189.110404177627 0.923099553425288 0
"3807" 189.09958647202 0.923093154417546 0
"3808" 189.088769233539 0.923086780647429 0
"3809" 189.077952461917 0.923080414654679 0
"3810" 189.0671361577 0.923074030191591 0
"3811" 189.056320320619 0.923067653499761 0
"3812" 189.045504950951 0.923061267110691 0
"3813" 189.034690047341 0.923054923447961 0
"3814" 189.023875611149 0.923048535127052 0
"3815" 189.013061642109 0.923042154554945 0
"3816" 189.00224813968 0.92303579051401 0
"3817" 188.991435104953 0.923029390509985 0
"3818" 188.980622537387 0.92302300703139 0
"3819" 188.969810436987 0.923016622574261 0
"3820" 188.958998803484 0.923010245891187 0
"3821" 188.948187637425 0.923003850746522 0
"3822" 188.937376938812 0.922997454641234 0
"3823" 188.926566707379 0.922991066305297 0
"3824" 188.915756942045 0.922984711950165 0
"3825" 188.90494764471 0.922978295453932 0
"3826" 188.894138812938 0.922971956648338 0
"3827" 188.883330448902 0.922965546959231 0
"3828" 188.872522552063 0.922959153744623 0
"3829" 188.861715122153 0.922952768310442 0
"3830" 188.850908160531 0.922946338213109 0
"3831" 188.840101665846 0.922939950828523 0
"3832" 188.829295637558 0.922933579991107 0
"3833" 188.818490075943 0.922927199405529 0
"3834" 190.186080830905 0.922735782848189 0.00099949999999982
"3835" 190.175284488509 0.922729386808363 0.00099949999999982
"3836" 188.786082906438 0.922907993955572 0
"3837" 188.775279213446 0.922901600755801 0
"3838" 188.764475987686 0.922895197823827 0
"3839" 188.753673228619 0.922888811431474 0
"3840" 188.74287093625 0.922882424053252 0
"3841" 188.732069111122 0.922876018227584 0
"3842" 188.72126775324 0.922869611429216 0
"3843" 188.710466862335 0.922863212400034 0
"3844" 188.699666438142 0.922856821126954 0
"3845" 188.688866481747 0.922850393909433 0
"3846" 188.67806699234 0.922843991964705 0
"3847" 188.667267968842 0.922837624029322 0
"3848" 188.656469413152 0.922831193879121 0
"3849" 188.64567132419 0.922824797774251 0
"3850" 188.634873703042 0.922818365690781 0
"3851" 188.62407654836 0.922811976351875 0
"3852" 188.613279860415 0.922805577338409 0
"3853" 188.602483639214 0.922799177292504 0
"3854" 188.591687884488 0.922792785072626 0
"3855" 188.580892598133 0.922786330640079 0
"3856" 188.570097777449 0.922779962689942 0
"3857" 188.559303424874 0.922773515057446 0
"3858" 188.548509539328 0.92276710145358 0
"3859" 188.537716120815 0.922760686857105 0
"3860" 188.526923168798 0.922754288778255 0
"3861" 188.516130683551 0.922747880971834 0
"3862" 188.505338665348 0.922741463466709 0
"3863" 188.494547115273 0.922735009992554 0
"3864" 188.483756030356 0.922728651748276 0
"3865" 188.472965413844 0.922722187607202 0
"3866" 188.462175263578 0.922715792435671 0
"3867" 188.451385580373 0.922709370050748 0
"3868" 188.440596364502 0.922702937957523 0
"3869" 188.429807614617 0.922696548611794 0
"3870" 188.419019332613 0.922690097094411 0
"3871" 188.408231517683 0.92268367081758 0
"3872" 188.39744416902 0.922677269807671 0
"3873" 188.386657287438 0.922670841606181 0
"3874" 188.37587087375 0.92266438617217 0
"3875" 188.365084926069 0.922657990980336 0
"3876" 188.354299446018 0.922651542371093 0
"3877" 188.343514431983 0.922645145230972 0
"3878" 188.332729885044 0.922638712149143 0
"3879" 188.321945805206 0.922632278093299 0
"3880" 188.311162191393 0.922625878066831 0
"3881" 188.300379044687 0.922619442047412 0
"3882" 188.289596364822 0.92261301382708 0
"3883" 190.019451566639 0.922407724866689 0.00099949999999982
"3884" 188.268035689794 0.922600138578118 0
"3885" 189.963401671949 0.922395980863981 0.00099949999999982
"3886" 189.952629065846 0.922389561318777 0.00099949999999982
"3887" 189.941856925778 0.922383097003883 0.00099949999999982
"3888" 189.931085253094 0.922376701991887 0.00099949999999982
"3889" 190.373201582376 0.922262743296943 0.00199849999999979
"3890" 192.510725732123 0.921951189056262 0.00399400000000005
"3891" 190.35168568848 0.922249910182015 0.00199850000000001
"3892" 188.181839618769 0.922548682492056 0
"3893" 188.171062073399 0.922542234826071 0
"3894" 188.160284995181 0.922535786148852 0
"3895" 188.149508383307 0.922529362771731 0
"3896" 188.138732238859 0.922522903415682 0
"3897" 188.127956560494 0.92251648682765 0
"3898" 188.117181348754 0.922510051770783 0
"3899" 188.106406605527 0.922503554517398 0
"3900" 188.095632327045 0.922497178738559 0
"3901" 188.084858516275 0.922490705782466 0
"3902" 188.074085172951 0.922484240565167 0
"3903" 188.063312295999 0.922477809398584 0
"3904" 188.052539885153 0.922471385985602 0
"3905" 188.041767940685 0.922464952864455 0
"3906" 188.030996464214 0.922458466267846 0
"3907" 188.020225454398 0.922452022451865 0
"3908" 188.32721534167 0.922362774015679 0.00099949999999982
"3909" 188.316453978751 0.922356342743968 0.00099949999999982
"3910" 188.305693081635 0.922349893306907 0.00099949999999982
"3911" 187.977157486597 0.922426216844467 0
"3912" 187.966388809641 0.922419794411228 0
"3913" 187.955620600168 0.92241331847842 0
"3914" 187.944852856563 0.922406894102276 0
"3915" 187.934085579908 0.922400433721728 0
"3916" 187.923318770475 0.922393963642701 0
"3917" 187.912552427729 0.922387510068377 0
"3918" 187.901786552211 0.922381038046254 0
"3919" 187.891021142848 0.922374600015325 0
"3920" 187.88025620072 0.922368126036932 0
"3921" 187.869491725292 0.922361668557039 0
"3922" 187.858727717372 0.922355183894538 0
"3923" 187.847964175891 0.922348733214177 0
"3924" 187.837201100581 0.922342290324177 0
"3925" 187.826438491984 0.922335828971173 0
"3926" 187.81567635064 0.922329349129855 0
"3927" 187.804914676015 0.922322885812781 0
"3928" 187.794153467844 0.922316430289327 0
"3929" 187.78339272613 0.922309973757839 0
"3930" 187.772632450607 0.922303525032619 0
"3931" 187.761872641816 0.922297057803962 0
"3932" 187.751113301103 0.922290545885541 0
"3933" 187.740354426591 0.922284094229739 0
"3934" 187.72959601909 0.922277615308348 0
"3935" 187.718838078065 0.922271152958857 0
"3936" 187.708080603519 0.92226468962181 0
"3937" 187.697323595723 0.922258216582904 0
"3938" 187.686567054682 0.922251742515077 0
"3939" 187.675810980667 0.922245258779042 0
"3940" 187.665055372875 0.922238800270408 0
"3941" 187.654300232384 0.92223230580653 0
"3942" 187.643545558123 0.922225845372276 0
"3943" 187.6327913509 0.92221935770332 0
"3944" 187.622037609914 0.922212895317589 0
"3945" 187.611284335435 0.922206423211896 0
"3946" 187.60053152854 0.922199915121867 0
"3947" 187.589779187355 0.922193467305932 0
"3948" 187.579027313224 0.92218697476787 0
"3949" 187.568275905345 0.922180507502189 0
"3950" 187.557524963721 0.922174039264239 0
"3951" 187.546774490234 0.922167508792127 0
"3952" 187.536024481667 0.922161082354874 0
"3953" 187.525274941511 0.922154541188375 0
"3954" 187.514525867086 0.922148086532656 0
"3955" 187.503777259201 0.922141604685089 0
"3956" 187.493029118126 0.922135113070884 0
"3957" 187.482281443865 0.922128620502011 0
"3958" 187.471534235885 0.922122144459314 0
"3959" 187.460787494993 0.922115641192765 0
"3960" 187.450041219851 0.922109180694305 0
"3961" 187.439295411804 0.922102675466692 0
"3962" 187.428550070318 0.922096186757483 0
"3963" 187.417805195664 0.922089688338543 0
"3964" 187.407060787042 0.922083215179922 0
"3965" 187.396316845794 0.922076697312451 0
"3966" 187.385573370583 0.922070222205917 0
"3967" 187.374830362485 0.92206371113876 0
"3968" 187.364087820431 0.922057234080811 0
"3969" 187.353345745763 0.922050712294211 0
"3970" 187.342604137146 0.922044233276981 0
"3971" 187.331862995653 0.922037718300162 0
"3972" 187.321122319414 0.922031263607498 0
"3973" 187.310382110304 0.922024746668314 0
"3974" 189.488226919249 0.921807439052613 0.00099949999999982
"3975" 191.655345923819 0.921590133459126 0.00199799999999994
"3976" 189.46676825652 0.921794461746377 0.00099949999999982
"3977" 187.267438785358 0.921998745647681 0
"3978" 187.256700907948 0.921992267589638 0
"3979" 187.24596349742 0.921985753548164 0
"3980" 187.235226553241 0.921979256018963 0
"3981" 187.22449007702 0.921972705011981 0
"3982" 187.213754066886 0.921966214301126 0
"3983" 187.203018522574 0.921959731372174 0
"3984" 187.192283445694 0.921953194919691 0
"3985" 187.181548834643 0.921946710028791 0
"3986" 187.170814689692 0.921940215400646 0
"3987" 187.160081012181 0.921933676045564 0
"3988" 187.149347801311 0.921927161954166 0
"3989" 187.138615055479 0.921920699433696 0
"3990" 187.127882777364 0.921914148383234 0
"3991" 187.117150965631 0.921907640128739 0
"3992" 188.269592390149 0.921727638203497 0.00099949999999982
"3993" 187.095692116991 0.921894648643507 0
"3994" 187.084961704822 0.921888093689475 0
"3995" 187.074231758246 0.921881607779783 0
"3996" 187.0635022778 0.921875103385838 0
"3997" 187.052773264823 0.921868554263219 0
"3998" 187.042044717448 0.921862065418318 0
"3999" 187.031316637548 0.921855514341934 0
"4000" 187.020589023523 0.921849014786181 0
"4001" 187.009861876178 0.921842488022079 0
"4002" 186.999135194981 0.921835977761111 0
"4003" 186.98840898047 0.921829449025359 0
"4004" 186.977683232914 0.921822910548776 0
"4005" 186.966957951516 0.921816397389044 0
"4006" 186.956233136812 0.921809865700045 0
"4007" 186.945508788004 0.921803359329359 0
"4008" 186.934784906164 0.921796816947185 0
"4009" 186.924061490492 0.92179029986447 0
"4010" 186.913338541794 0.921783755505634 0
"4011" 186.902616058204 0.921777271498108 0
"4012" 186.89189404186 0.921770716448361 0
"4013" 186.881172491963 0.921764186696924 0
"4014" 186.870451408518 0.921757655958581 0
"4015" 186.859730790192 0.921751168048105 0
"4016" 186.84901063939 0.921744600315701 0
"4017" 186.838290955582 0.921738049148097 0
"4018" 186.82757173717 0.921731549515979 0
"4019" 186.81685298549 0.921725005152395 0
"4020" 186.806134700545 0.921718459798612 0
"4021" 186.795416881539 0.921711939725688 0
"4022" 186.784699529273 0.921705392424365 0
"4023" 186.773982642952 0.921698870405594 0
"4024" 186.763266223111 0.921692329890925 0
"4025" 186.752550270553 0.921685762130364 0
"4026" 186.741834783681 0.921679245943505 0
"4027" 186.731119763564 0.921672693745424 0
"4028" 186.720405209406 0.921666166847602 0
"4029" 186.70969112121 0.921659638966813 0
"4030" 186.698977499511 0.921653092579978 0
"4031" 186.688264344047 0.921646553978275 0
"4032" 186.677551655086 0.921640005652963 0
"4033" 186.666839432098 0.921633473853681 0
"4034" 186.65612767562 0.921626923562317 0
"4035" 186.64541638592 0.921620363534547 0
"4036" 186.634705562469 0.921613820049138 0
"4037" 186.623995205535 0.921607266830061 0
"4038" 186.613285314856 0.921600721381934 0
"4039" 186.602575890168 0.921594183707609 0
"4040" 186.591866932538 0.921587610045893 0
"4041" 186.581158439574 0.921581114208548 0
"4042" 186.570450414739 0.921574503540071 0
"4043" 186.559742855109 0.921567988225959 0
"4044" 186.549035762815 0.92156140188009 0
"4045" 186.538329136262 0.921554867110916 0
"4046" 186.527622976253 0.921548305073498 0
"4047" 186.516917282258 0.921541759588198 0
"4048" 186.50621205428 0.921535213125627 0
"4049" 186.495507292853 0.921528648152164 0
"4050" 186.484802997715 0.921522090978249 0
"4051" 186.474099168602 0.921515541571871 0
"4052" 186.463395806582 0.921508956144169 0
"4053" 186.452692909528 0.921502439829643 0
"4054" 186.441990479307 0.921495861191699 0
"4055" 186.43128851592 0.921489281605744 0
"4056" 186.420587018307 0.921482736055358 0
"4057" 186.409885986736 0.921476180798394 0
"4058" 186.399185420945 0.92146963329605 0
"4059" 186.388485321202 0.921463076061397 0
"4060" 186.377785688574 0.92145648280446 0
"4061" 186.367086522264 0.921449914859687 0
"4062" 186.356387821481 0.921443372191331 0
"4063" 186.345689587022 0.921436802282932 0
"4064" 186.334991819689 0.921430205114274 0
"4065" 186.324294517623 0.921423668293835 0
"4066" 186.313597682954 0.921417060397508 0
"4067" 186.30290131409 0.921410504085835 0
"4068" 186.292205412096 0.921403911759899 0
"4069" 186.281509975913 0.921397353496354 0
"4070" 186.270815005808 0.921390785515878 0
"4071" 186.260120500723 0.921384251560682 0
"4072" 186.24942646305 0.921377637809498 0
"4073" 186.238732891465 0.921371066841292 0
"4074" 186.228039785439 0.921364512454115 0
"4075" 186.217347145772 0.92135793078245 0
"4076" 186.2066549722 0.921351356910174 0
"4077" 186.195963264726 0.921344782045511 0
"4078" 186.185272024416 0.921338171152429 0
"4079" 186.174581249945 0.921331603092281 0
"4080" 186.163890940518 0.921325060368197 0
"4081" 186.153201097997 0.921318455290347 0
"4082" 186.142511722384 0.92131184923481 0
"4083" 186.13182281156 0.921305312311362 0
"4084" 186.121134368445 0.921298678036353 0
"4085" 186.110446390124 0.921292139156903 0
"4086" 186.099758878457 0.921285537939541 0
"4087" 186.089071833446 0.921278935771416 0
"4088" 186.078385253769 0.921272376417709 0
"4089" 186.067699140487 0.921265781049238 0
"4090" 186.057013494136 0.921259167156837 0
"4091" 186.046328313656 0.921252587339868 0
"4092" 186.035643598785 0.92124601531875 0
"4093" 186.024959349791 0.921239433534491 0
"4094" 186.014275567208 0.921232833252539 0
"4095" 186.003592250507 0.92122624953343 0
"4096" 185.992909399427 0.921219673575035 0
"4097" 185.982227014764 0.921213070354989 0
"4098" 185.971545096258 0.921206474929483 0
"4099" 185.960863644704 0.921199852221708 0
"4100" 185.950182658252 0.921193289892324 0
"4101" 185.939502138493 0.921186673975951 0
"4102" 185.928822084901 0.921180074641958 0
"4103" 185.918142496683 0.921173500575604 0
"4104" 185.907463375167 0.921166881742828 0
"4105" 185.896784719825 0.921160279448054 0
"4106" 185.886106529336 0.921153719990127 0
"4107" 185.875428806351 0.921147071889833 0
"4108" 185.864751549019 0.92114048419383 0
"4109" 185.854074757078 0.921133904259898 0
"4110" 185.843398431324 0.921127297075191 0
"4111" 185.832722572026 0.921120680144173 0
"4112" 187.01930621074 0.920939002165402 0.00099949999999982
"4113" 185.811375595148 0.921107515161267 0
"4114" 185.800701133507 0.92110087773964 0
"4115" 185.790027138331 0.921094256885231 0
"4116" 185.779353609358 0.921087643788819 0
"4117" 185.768680545798 0.921081056035901 0
"4118" 185.758007948447 0.921074440981681 0
"4119" 185.747335816778 0.921067842484624 0
"4120" 185.736664151588 0.921061216716636 0
"4121" 185.725992951821 0.921054625021692 0
"4122" 185.715322218274 0.921048006057028 0
"4123" 185.704651950419 0.921041403633531 0
"4124" 185.693982149318 0.921034765183912 0
"4125" 185.683312813651 0.921028169549988 0
"4126" 185.672643944213 0.921021546685758 0
"4127" 185.661975540743 0.92101493156332 0
"4128" 185.651307603508 0.921008306720461 0
"4129" 185.640640131453 0.921001715930621 0
"4130" 185.629973125374 0.92099509789833 0
"4131" 185.619306585537 0.920988470105725 0
"4132" 185.608640511946 0.920981841311008 0
"4133" 185.597974904338 0.920975220331573 0
"4134" 185.587309762188 0.92096861587272 0
"4135" 185.57664508682 0.920961966620969 0
"4136" 185.565980875857 0.920955395275837 0
"4137" 185.555317131945 0.920948735303003 0
"4138" 185.544653854294 0.9209421006231 0
"4139" 185.533991042378 0.920935482515325 0
"4140" 185.523328696463 0.920928854639869 0
"4141" 185.512666816817 0.920922217040047 0
"4142" 185.502005401592 0.920915639822851 0
"4143" 185.491344453433 0.920908973948747 0
"4144" 185.480683971021 0.920902350928249 0
"4145" 185.470023954361 0.920895726914405 0
"4146" 185.459364404508 0.920889066867704 0
"4147" 185.44870531962 0.920882467201878 0
"4148" 186.86248096696 0.92068956507178 0.00099949999999982
"4149" 185.427391835886 0.92086922280801 0
"4150" 185.41673414841 0.920862576364058 0
"4151" 185.406076927754 0.920855911407776 0
"4152" 185.395420172339 0.920849298066446 0
"4153" 185.38476388243 0.920842674984915 0
"4154" 185.374108059087 0.920836015837133 0
"4155" 185.363452701255 0.920829390784953 0
"4156" 185.352797809466 0.920822747208139 0
"4157" 185.34214338293 0.920816128982088 0
"4158" 185.331489422178 0.920809492214974 0
"4159" 185.320835927475 0.920802845685473 0
"4160" 185.310182898561 0.920796206966207 0
"4161" 185.299530335174 0.920789576017234 0
"4162" 185.288878238372 0.920782909024496 0
"4163" 185.278226607102 0.920776276115498 0
"4164" 185.267575441368 0.920769642214043 0
"4165" 185.256924741961 0.920762981043696 0
"4166" 185.246274508095 0.920756345192968 0
"4167" 185.235624740297 0.920749690827712 0
"4168" 185.977506927927 0.920601184984746 0.00099949999999982
"4169" 187.450641437801 0.920311220409759 0.00299549999999993
"4170" 185.956233347818 0.920587937479655 0.00099949999999982
"4171" 186.687491902475 0.920439582251736 0.00199799999999994
"4172" 185.934958146484 0.920574675678848 0.00099949999999982
"4173" 185.924319504303 0.920568020313577 0.00099949999999982
"4174" 185.161120749552 0.920703151854555 0
"4175" 185.150474707013 0.920696507157284 0
"4176" 185.139829130038 0.920689861507012 0
"4177" 185.129184018895 0.920683206059398 0
"4178" 185.118539374112 0.920676532117258 0
"4179" 185.107895194374 0.920669901027888 0
"4180" 185.097251480475 0.920663242664176 0
"4181" 185.086608232679 0.920656574530318 0
"4182" 185.075965450726 0.92064991421157 0
"4183" 185.065323134092 0.920643270422915 0
"4184" 185.05468128357 0.920636599335783 0
"4185" 185.044039898635 0.92062994483954 0
"4186" 185.033398979026 0.920623298099041 0
"4187" 185.022758525009 0.920616641616346 0
"4188" 185.012118537903 0.920609940290663 0
"4189" 185.001479015341 0.92060331693334 0
"4190" 184.990839958904 0.920596639973193 0
"4191" 184.980201367807 0.920589988319837 0
"4192" 184.969563242314 0.920583326931866 0
"4193" 184.958925582427 0.920576664542656 0
"4194" 184.948288388676 0.920569983634692 0
"4195" 184.937651661063 0.920563301740141 0
"4196" 184.9270153988 0.920556645198949 0
"4197" 184.916379602416 0.920549970114717 0
"4198" 184.905744271651 0.920543302813425 0
"4199" 184.895109407296 0.920536608213531 0
"4200" 184.884475008565 0.920529938964222 0
"4201" 184.873841074408 0.920523303807952 0
"4202" 184.863207606143 0.920516623792436 0
"4203" 184.852574603771 0.920509942812162 0
"4204" 184.841942066244 0.920503295949343 0
"4205" 184.831309995141 0.920496595443954 0
"4206" 184.820678389676 0.920489920289611 0
"4207" 184.810047249589 0.920483252913332 0
"4208" 184.799416575407 0.920476567010443 0
"4209" 185.129016867119 0.920384440837667 0.00099949999999982
"4210" 185.4480012897 0.920292380966427 0.00199799999999994
"4211" 185.437389597789 0.920285739342874 0.00199799999999994
"4212" 186.415626974013 0.920023615215141 0.00498749999999992
"4213" 187.39390763813 0.919762330618861 0.00796799999999998
"4214" 188.042604680121 0.919586390890271 0.0099499999999999
"4215" 189.020962515944 0.919326528494012 0.0129154999999999
"4216" 189.669725976292 0.919151560927027 0.0148874999999999
"4217" 189.9888756393 0.919060930274074 0.0158720000000001
"4218" 188.00050649747 0.919559936753858 0.0099499999999999
"4219" 187.660317359417 0.919637882685392 0.00895949999999979
"4220" 187.320114509051 0.919715906329023 0.00796799999999998
"4221" 185.990907829256 0.920048851462374 0.003992
"4222" 184.991313274426 0.920297863668927 0.00099949999999982
"4223" 185.310372083424 0.920205869749824 0.00199799999999994
"4224" 186.344766957247 0.920100191272789 0.00199849999999979
"4225" 184.619168892291 0.920363199099873 0
"4226" 184.608546581234 0.920356504293408 0
"4227" 184.597924736127 0.920349799745663 0
"4228" 184.587303356184 0.920343120524501 0
"4229" 184.576682442458 0.920336405224657 0
"4230" 184.566061993377 0.920329741595112 0
"4231" 184.555442010517 0.920323024307206 0
"4232" 184.544822493879 0.920316306073106 0
"4233" 184.534203441632 0.920309648229998 0
"4234" 184.523584855088 0.920302945578421 0
"4235" 184.512966734773 0.920296224383676 0
"4236" 184.502349079642 0.920289537282677 0
"4237" 184.491731890744 0.920282814109572 0
"4238" 184.481115165464 0.920276177677483 0
"4239" 184.470498906946 0.920269434985003 0
"4240" 184.459883114407 0.920262717646275 0
"4241" 184.449267787324 0.920256016852523 0
"4242" 184.438652925438 0.920249323868759 0
"4243" 184.428038529015 0.920242621091104 0
"4244" 184.417424598056 0.920235917351885 0
"4245" 184.406811132825 0.920229203833144 0
"4246" 184.396198132538 0.92022251568698 0
"4247" 184.385585597461 0.920215817762313 0
"4248" 184.374973528642 0.920209083747779 0
"4249" 184.364361924775 0.920202392648046 0
"4250" 184.353750787694 0.920195639099657 0
"4251" 184.343140115568 0.920188946024626 0
"4252" 184.332529908925 0.920182234400727 0
"4253" 184.321920167243 0.920175539349046 0
"4254" 184.311310890786 0.920168834545563 0
"4255" 184.300702079295 0.920162137499281 0
"4256" 184.290093734863 0.920155369302591 0
"4257" 184.279485854617 0.920148696649347 0
"4258" 184.268878439605 0.920141987863666 0
"4259" 184.258271490091 0.920135269359756 0
"4260" 184.247665006077 0.920128549844297 0
"4261" 184.237058988087 0.920121811819483 0
"4262" 184.226453435864 0.920115081571582 0
"4263" 184.215848348101 0.920108394216017 0
"4264" 184.205243725846 0.920101670797598 0
"4265" 184.194639569364 0.920094937574543 0
"4266" 184.184035878134 0.920088220940284 0
"4267" 184.17343265242 0.920081494525097 0
"4268" 184.162829892222 0.920074767158741 0
"4269" 184.152227597544 0.92006803880136 0
"4270" 184.141625768126 0.920061318212505 0
"4271" 184.13102440371 0.920054605444599 0
"4272" 184.120423505343 0.920047856537937 0
"4273" 186.072363293591 0.91983658003639 0.00099949999999982
"4274" 186.061771336961 0.919829868073315 0.00099949999999982
"4275" 186.051179844795 0.919823181574329 0.00099949999999982
"4276" 186.040588816311 0.919816415143007 0.00099949999999982
"4277" 186.029998253858 0.919809682628029 0.00099949999999982
"4278" 186.019408156396 0.919802958175645 0.00099949999999982
"4279" 188.366761646922 0.919493364445442 0.00299649999999996
"4280" 191.540120480109 0.919075689847811 0.0059874999999997
"4281" 186.393646895637 0.919684432740637 0.00199850000000001
"4282" 186.383067596501 0.919677736702644 0.00199850000000001
"4283" 184.003907571654 0.91997387766127 0
"4284" 183.993312254821 0.919967116954335 0
"4285" 183.98271740302 0.919960390379701 0
"4286" 183.972123017558 0.919953618922936 0
"4287" 183.961529096872 0.919946899146629 0
"4288" 183.950935641484 0.919940160846281 0
"4289" 183.940342651138 0.919933430332054 0
"4290" 183.929750126357 0.919926681257166 0
"4291" 183.91915806636 0.91991995754502 0
"4292" 183.908566471671 0.919913215284579 0
"4293" 183.897975342292 0.919906472052981 0
"4294" 183.887384677965 0.919899736605755 0
"4295" 183.876794479214 0.919892982597483 0
"4296" 183.866204745778 0.91988623641214 0
"4297" 183.85561547714 0.919879506776443 0
"4298" 183.845026674866 0.919872723489098 0
"4299" 183.834438336871 0.919866009450084 0
"4300" 183.823850464724 0.919859241736053 0
"4301" 183.813263057643 0.919852499379423 0
"4302" 183.802676115629 0.919845756060486 0
"4303" 183.79208963999 0.919838967816191 0
"4304" 183.781503629163 0.919832231299851 0
"4305" 183.77091808315 0.919825493770141 0
"4306" 183.760333002215 0.919818746486714 0
"4307" 183.749748386358 0.919811998225063 0
"4308" 183.739164236364 0.919805222632137 0
"4309" 183.728580551453 0.919798472382633 0
"4310" 183.717997331628 0.919791721145389 0
"4311" 183.707414577411 0.919784951372521 0
"4312" 183.696832287242 0.919778233304595 0
"4313" 183.686250462686 0.919771461529645 0
"4314" 183.675669104784 0.91976465367618 0
"4315" 183.665088210939 0.919757932621694 0
"4316" 183.65450778245 0.919751166711641 0
"4317" 183.643927818801 0.919744417358408 0
"4318" 183.633348320255 0.919737658214092 0
"4319" 183.622769287333 0.919730880554182 0
"4320" 183.612190719257 0.91972412823358 0
"4321" 183.60161261759 0.919717322238148 0
"4322" 183.591034979212 0.91971062064004 0
"4323" 183.580457806467 0.919703839002614 0
"4324" 183.569881099875 0.919697038859146 0
"4325" 183.559304857621 0.919690299154639 0
"4326" 183.548729081265 0.919683505787989 0
"4327" 183.538153769248 0.919676764146792 0
"4328" 183.527578921575 0.919670021473383 0
"4329" 183.517004540326 0.919663207599565 0
"4330" 183.506430623683 0.919656454205725 0
"4331" 183.495857171909 0.919649691005396 0
"4332" 183.485284185525 0.919642909291084 0
"4333" 183.474711663754 0.919636152945775 0
"4334" 183.464139608417 0.919629334094853 0
"4335" 183.453568016917 0.919622602096994 0
"4336" 183.442996892114 0.919615772517682 0
"4337" 183.432426231153 0.919609038557471 0
"4338" 183.421856035075 0.91960226847645 0
"4339" 183.411286304661 0.91959547102791 0
"4340" 183.400717039653 0.919588681413574 0
"4341" 183.390148239275 0.919581917135337 0
"4342" 183.379579905085 0.919575099200801 0
"4343" 183.369012035527 0.919568332974093 0
"4344" 183.358444630346 0.919561574520321 0
"4345" 183.347877691099 0.9195547623918 0
"4346" 183.337311215973 0.919548010751265 0
"4347" 183.326745206785 0.919541196653812 0
"4348" 183.31617966224 0.919534425469126 0
"4349" 183.30561458312 0.91952762693591 0
"4350" 183.295049967608 0.91952088893593 0
"4351" 183.284485818562 0.91951405332392 0
"4352" 183.273922134426 0.919507269389782 0
"4353" 183.263358915203 0.919500484494878 0
"4354" 183.252796160634 0.919493707401863 0
"4355" 183.242233871501 0.919486902946842 0
"4356" 183.231672046768 0.919480132649042 0
"4357" 183.221110687473 0.919473326219622 0
"4358" 183.21054979336 0.919466527621278 0
"4359" 183.199989363394 0.919459763133896 0
"4360" 183.18942939939 0.91945293617334 0
"4361" 183.178869900574 0.919446134608138 0
"4362" 183.168310867465 0.919439314436774 0
"4363" 183.157752298511 0.919432546026159 0
"4364" 183.147194193971 0.919425767828626 0
"4365" 183.136636554627 0.919418962283407 0
"4366" 183.126079380739 0.919412146982432 0
"4367" 183.115522672049 0.9194053394552 0
"4368" 183.104966427523 0.919398566076663 0
"4369" 183.094410648459 0.919391747804342 0
"4370" 183.08385533434 0.919384946113521 0
"4371" 183.073300484392 0.919378169765394 0
"4372" 183.062746100946 0.919371313401363 0
"4373" 183.052192181415 0.919364543866222 0
"4374" 183.041638726579 0.919357747004053 0
"4375" 183.031085737214 0.919350922805867 0
"4376" 183.020533212548 0.919344123939898 0
"4377" 183.009981152581 0.919337324112417 0
"4378" 182.999429557056 0.919330532083458 0
"4379" 182.98887842753 0.919323686336415 0
"4380" 182.97832776245 0.919316892326135 0
"4381" 182.967777562853 0.91931006216417 0
"4382" 182.957227828224 0.919303248625695 0
"4383" 182.946678558048 0.919296451641742 0
"4384" 182.936129753619 0.919289609732224 0
"4385" 182.925581413387 0.919282819569948 0
"4386" 182.915033538647 0.919275984491132 0
"4387" 182.904486128368 0.919269183552372 0
"4388" 182.89393918255 0.91926238162273 0
"4389" 182.883392701453 0.919255569939877 0
"4390" 182.872846685857 0.919248730877485 0
"4391" 182.86230113447 0.91924193477692 0
"4392" 182.984869983903 0.919191004938946 0.00099949999999982
"4393" 182.974334025704 0.919184187397767 0.00099949999999982
"4394" 182.83067499439 0.919221448160672 0
"4395" 182.820131302898 0.919214630520757 0
"4396" 182.809588075365 0.919207838268553 0
"4397" 182.799045312827 0.91920100988198 0
"4398" 182.788503015029 0.919194189254589 0
"4399" 182.777961183004 0.919187332528312 0
"4400" 182.767419815722 0.919180509958184 0
"4401" 182.756878913184 0.919173686381056 0
"4402" 182.74633847565 0.919166853038988 0
"4403" 182.735798502089 0.919160053839971 0
"4404" 182.725258993278 0.919153227311416 0
"4405" 182.714719949993 0.919146373436165 0
"4406" 182.704181371203 0.919139553690448 0
"4407" 182.693643257684 0.919132706634349 0
"4408" 182.683105608663 0.919125884914412 0
"4409" 182.672568423885 0.919119071001059 0
"4410" 182.66203170361 0.919112247323403 0
"4411" 182.651495448354 0.919105405085125 0
"4412" 182.640959658378 0.919098553051064 0
"4413" 184.792139178549 0.91888244774882 0.00099949999999982
"4414" 182.619892607472 0.919084900493816 0
"4415" 182.60935821167 0.919078045488653 0
"4416" 182.598824280896 0.91907119828759 0
"4417" 182.588290814379 0.91906437645683 0
"4418" 182.577757812637 0.919057536070691 0
"4419" 182.567225275413 0.919050703490004 0
"4420" 182.556693203225 0.919043852315609 0
"4421" 182.546161595817 0.919037008961173 0
"4422" 182.53563045319 0.91903016461974 0
"4423" 182.525099775347 0.919023319267571 0
"4424" 182.514569561772 0.919016490527252 0
"4425" 182.504039813243 0.919009634408405 0
"4426" 182.493510528986 0.919002803681305 0
"4427" 182.482981709519 0.918995954383558 0
"4428" 182.472453355618 0.918989077720087 0
"4429" 182.461925465995 0.918982244016245 0
"4430" 182.451398041167 0.918975391749652 0
"4431" 182.440871080621 0.918968556056849 0
"4432" 182.430344584616 0.918961710591972 0
"4433" 182.419818554185 0.918954828982079 0
"4434" 182.409292988298 0.918947981517716 0
"4435" 182.398767886958 0.918941133097849 0
"4436" 182.388243250423 0.918934274899425 0
"4437" 182.37771907818 0.918927433257589 0
"4438" 182.367195370489 0.918920581859153 0
"4439" 182.356672127093 0.918913738262718 0
"4440" 182.346149349282 0.918906849698361 0
"4441" 182.335627034483 0.918900048074221 0
"4442" 182.325105185529 0.918893148763175 0
"4443" 182.314583801908 0.918886266020914 0
"4444" 182.304062882333 0.918879426251766 0
"4445" 182.293542428094 0.918872541546836 0
"4446" 182.283022437905 0.918865699789753 0
"4447" 182.272502912283 0.918858839472567 0
"4448" 182.261983850715 0.918851995756998 0
"4449" 182.251465255003 0.918845089489712 0
"4450" 182.240947123091 0.918838252566847 0
"4451" 182.230429455495 0.918831397084932 0
"4452" 182.219912253504 0.918824496614769 0
"4453" 182.209395515317 0.918817656739572 0
"4454" 182.198879241709 0.918810789481175 0
"4455" 182.188363432938 0.918803912441303 0
"4456" 182.177848089005 0.918797034418367 0
"4457" 182.167333208628 0.918790199352507 0
"4458" 182.156818794121 0.918783284168765 0
"4459" 182.146304843429 0.918776438333616 0
"4460" 182.135791357583 0.918769556330407 0
"4461" 182.12527833607 0.918762690924824 0
"4462" 182.114765778634 0.918755833337219 0
"4463" 182.104253686049 0.918748948351027 0
"4464" 182.093742058058 0.918742071194366 0
"4465" 182.083230894149 0.918735210633694 0
"4466" 182.072720195609 0.918728305096001 0
"4467" 182.062209961156 0.918721442528607 0
"4468" 182.051700191817 0.918714543809527 0
"4469" 182.041190887338 0.918707652889892 0
"4470" 182.03068204618 0.918700813747384 0
"4471" 182.020173669626 0.918693929648455 0
"4472" 182.009665758195 0.918687026940981 0
"4473" 181.999158311116 0.918680149651456 0
"4474" 181.988651328135 0.918673280152832 0
"4475" 181.978144810536 0.918666365684713 0
"4476" 181.967638757038 0.918659494220365 0
"4477" 181.957133168411 0.918652595376024 0
"4478" 181.946628044402 0.918645704320049 0
"4479" 181.936123384499 0.91863882985741 0
"4480" 181.925619188958 0.918631945631939 0
"4481" 181.915115457784 0.918625060388729 0
"4482" 181.904612191488 0.918618156594676 0
"4483" 181.894109389048 0.918611286967434 0
"4484" 181.883607051749 0.918604372363812 0
"4485" 181.873105177794 0.918597518349284 0
"4486" 181.862603768725 0.918590610572553 0
"4487" 181.852102823519 0.918583736977461 0
"4488" 181.841602343971 0.918576800812471 0
"4489" 181.831102328544 0.918569916461025 0
"4490" 181.820602777497 0.918563022293356 0
"4491" 181.810103691087 0.918556118343121 0
"4492" 181.799605069316 0.91854921341498 0
"4493" 181.789106911673 0.918542325058473 0
"4494" 181.778609218415 0.91853542694941 0
"4495" 181.768111989801 0.918528519036839 0
"4496" 181.757615225062 0.918521636500691 0
"4497" 181.747118925227 0.918514717805783 0
"4498" 181.736623089271 0.918507833309773 0
"4499" 181.726127717708 0.918500930216128 0
"4500" 181.715632811308 0.918493999736232 0
"4501" 181.70513836828 0.918487129857548 0
"4502" 181.694644389906 0.918480214986662 0
"4503" 181.684150875675 0.91847331673432 0
"4504" 181.673657826357 0.918466391091876 0
"4505" 181.663165241186 0.918459490823707 0
"4506" 181.652673119394 0.918452615994588 0
"4507" 181.642181463544 0.91844565218906 0
"4508" 181.631690271333 0.918438766540996 0
"4509" 181.621199544042 0.918431835931456 0
"4510" 181.610709280649 0.918424939533611 0
"4511" 181.600219481667 0.918418024514306 0
"4512" 181.589730146586 0.918411126139397 0
"4513" 181.579241275919 0.918404209158877 0
"4514" 181.568752869156 0.918397308758808 0
"4515" 183.893468492721 0.918177525543236 0.00099949999999982
"4516" 181.547780548683 0.918383480392871 0
"4517" 181.537293536327 0.918376506636972 0
"4518" 181.526806987369 0.918369619883746 0
"4519" 181.516320902834 0.918362696946522 0
"4520" 181.50583528298 0.918355764202491 0
"4521" 181.49535012704 0.918348856873781 0
"4522" 181.484865435016 0.918341948555887 0
"4523" 181.474381207165 0.918335030420947 0
"4524" 181.463897444001 0.91832809371298 0
"4525" 181.4534141445 0.918321191221533 0
"4526" 181.442931309689 0.918314252524254 0
"4527" 181.432448939568 0.918307312839913 0
"4528" 181.42196703235 0.918300433740415 0
"4529" 181.411485590848 0.918293456869659 0
"4530" 181.401004612506 0.918286567002726 0
"4531" 181.39052409886 0.918279623343801 0
"4532" 181.38004404889 0.918272713894383 0
"4533" 181.369564463873 0.918265759436616 0
"4534" 181.359085343046 0.918258830398706 0
"4535" 181.34860668641 0.918251900363461 0
"4536" 181.338128493454 0.918244986927263 0
"4537" 181.327650764437 0.918238063709466 0
"4538" 181.317173499614 0.918231130699111 0
"4539" 181.306696700265 0.918224152685877 0
"4540" 181.296220364857 0.918217226494661 0
"4541" 181.285744492628 0.918210325686338 0
"4542" 181.275269084854 0.918203379894365 0
"4543" 181.264794140772 0.918196459508275 0
"4544" 181.254319662169 0.91818947653041 0
"4545" 181.243845646751 0.918182571739053 0
"4546" 181.23337209758 0.918175560384832 0
"4547" 181.222899010829 0.918168680043107 0
"4548" 181.212426389054 0.918161710674948 0
"4549" 181.201954230468 0.918154801911334 0
"4550" 181.191482536349 0.918147848187724 0
"4551" 181.181011307207 0.918140875856453 0
"4552" 181.17054054075 0.918133981727819 0
"4553" 181.160070238763 0.918127025004004 0
"4554" 181.149600400483 0.918120093702863 0
"4555" 181.139131026932 0.918113126168195 0
"4556" 181.128662117856 0.918106166466786 0
"4557" 181.118193673001 0.918099214579478 0
"4558" 181.107725691859 0.918092279261789 0
"4559" 181.09725817545 0.918085307779956 0
"4560" 181.086791122756 0.918078370499997 0
"4561" 181.07632453429 0.91807141461863 0
"4562" 181.065858409541 0.918064475356639 0
"4563" 181.055392749276 0.918057508692222 0
"4564" 182.376865052901 0.917869722246791 0.00099949999999982
"4565" 182.366408312937 0.917862749126377 0.00099949999999982
"4566" 183.677434792418 0.917675050902614 0.00199799999999994
"4567" 183.666987423647 0.917668115091674 0.00199799999999994
"4568" 181.003090791072 0.918022759578729 0
"4569" 180.992627914637 0.918015778157914 0
"4570" 180.982165501931 0.918008830925722 0
"4571" 180.97170355321 0.918001873890505 0
"4572" 180.961242068221 0.917994924699435 0
"4573" 180.950781047729 0.917987948088447 0
"4574" 180.940320490971 0.917980996878103 0
"4575" 180.929860397949 0.917974044692808 0
"4576" 180.919400769683 0.917967056305138 0
"4577" 180.908941604899 0.917960110932374 0
"4578" 180.898482903856 0.917953155733491 0
"4579" 180.888024667573 0.917946164352281 0
"4580" 180.877566895031 0.917939207185185 0
"4581" 180.867109587252 0.917932213809805 0
"4582" 180.856652743217 0.917925254647208 0
"4583" 180.846196362674 0.917918303317346 0
"4584" 180.835740446641 0.91791131575295 0
"4585" 180.825284993595 0.917904380028689 0
"4586" 180.81483000557 0.91789737287992 0
"4587" 180.804375481297 0.917890408727245 0
"4588" 180.793921420268 0.917883461220408 0
"4589" 180.78346782274 0.917876503894337 0
"4590" 180.773014689983 0.917869501572455 0
"4591" 180.762562021746 0.917862507049015 0
"4592" 180.752109816504 0.917855564362533 0
"4593" 180.74165807553 0.917848576669251 0
"4594" 180.731206798062 0.917841614359045 0
"4595" 180.720755985627 0.917834598230464 0
"4596" 180.710305637464 0.917827607544871 0
"4597" 180.69985575281 0.917820642264944 0
"4598" 180.689406331668 0.917813675990123 0
"4599" 180.678957374547 0.917806691122177 0
"4600" 180.668508881448 0.917799705248498 0
"4601" 180.658060852118 0.91779272717767 0
"4602" 180.647613286559 0.917785748129509 0
"4603" 180.637166185025 0.917778759272883 0
"4604" 180.626719547519 0.917771769413582 0
"4605" 180.616273373533 0.917764796167614 0
"4606" 180.605827664084 0.91775778673239 0
"4607" 180.595382418666 0.917750793874362 0
"4608" 180.584937636772 0.917743817639341 0
"4609" 180.574493318403 0.917736840425071 0
"4610" 180.564049464576 0.917729826992043 0
"4611" 180.553606074277 0.917722847764071 0
"4612" 180.543163148268 0.917715841150099 0
"4613" 180.532720686043 0.917708851145295 0
"4614" 180.522278686843 0.917701886539345 0
"4615" 180.511837150667 0.917694920972681 0
"4616" 180.501396080309 0.91768785751263 0
"4617" 180.490955472471 0.917680907562681 0
"4618" 180.480515328931 0.917673894953856 0
"4619" 180.470075649435 0.91766689016758 0
"4620" 180.459636433479 0.917659901985831 0
"4621" 180.449197681316 0.917652904006879 0
"4622" 180.438759393455 0.917645887427696 0
"4623" 180.428321569136 0.917638896258283 0
"4624" 180.417884208615 0.917631895281933 0
"4625" 180.407447311892 0.917624893319541 0
"4626" 180.397010878461 0.917617907985752 0
"4627" 180.386574908577 0.917610912846289 0
"4628" 180.376139401988 0.917603925493438 0
"4629" 180.36570436047 0.917596875520597 0
"4630" 180.355269783516 0.917589842153583 0
"4631" 180.34483566986 0.917582851826621 0
"4632" 180.33440201925 0.917575869318129 0
"4633" 180.323968832702 0.917568850571725 0
"4634" 180.313536109455 0.917561857266191 0
"4635" 180.303103851032 0.917554810095994 0
"4636" 180.292672054393 0.917547867637599 0
"4637" 180.282240722073 0.91754083610262 0
"4638" 180.271809854326 0.917533794760184 0
"4639" 180.2613794509 0.917526761234246 0
"4640" 180.250949511036 0.917519753130823 0
"4641" 182.64282403628 0.917298824203089 0.00099949999999982
"4642" 184.735282577292 0.91708410922532 0.00199849999999979
"4643" 189.219640032199 0.916655360338613 0.00399400000000005
"4644" 184.714464334929 0.917070105249171 0.00199850000000001
"4645" 180.198834512913 0.917484713847544 0
"4646" 180.188407353537 0.91747769097044 0
"4647" 180.17798065773 0.917470675920499 0
"4648" 180.167554425242 0.91746366864475 0
"4649" 180.157128657086 0.917456625136168 0
"4650" 180.146703352756 0.917449598275431 0
"4651" 180.136278512 0.917442579224156 0
"4652" 180.125854134315 0.917435576766021 0
"4653" 180.115430220206 0.917428555700416 0
"4654" 180.105006769928 0.917421524859252 0
"4655" 180.094583782975 0.917414510627464 0
"4656" 180.084161260109 0.917407468946887 0
"4657" 180.073739200824 0.917400443898226 0
"4658" 180.063317605374 0.917393409051406 0
"4659" 180.05289647376 0.917386373187273 0
"4660" 180.042475805225 0.917379362782165 0
"4661" 181.064954567322 0.917209127603657 0.00099949999999982
"4662" 181.054542852836 0.917202031795636 0.00099949999999982
"4663" 180.011223156276 0.917358294149681 0
"4664" 179.992717544697 0.917298615639232 0.00099949999999982
"4665" 179.963807281695 0.917239018348193 0.00199799999999994
"4666" 179.971902044707 0.917284564587628 0.00099949999999982
"4667" 179.961493114203 0.917277536612673 0.00099949999999982
"4668" 179.951084646698 0.917270516327084 0.00099949999999982
"4669" 179.94873973853 0.917316073816834 0
"4670" 179.938323705435 0.917309018185929 0
"4671" 179.927908135179 0.917302005619172 0
"4672" 179.917493028267 0.917294974425198 0
"4673" 179.907078384448 0.917287951048512 0
"4674" 179.896664204481 0.917280900226421 0
"4675" 179.886250488366 0.917273848429741 0
"4676" 179.87583723661 0.91726677800279 0
"4677" 179.865424448204 0.917259741823174 0
"4678" 179.855012123148 0.917252704646 0
"4679" 179.844600261444 0.917245666468063 0
"4680" 179.83418886385 0.917238600872699 0
"4681" 179.823777929358 0.917231569494623 0
"4682" 179.813367457968 0.917224537152195 0
"4683" 179.802957449682 0.917217503799145 0
"4684" 179.792547905257 0.917210443007043 0
"4685" 179.782138824443 0.917203390023426 0
"4686" 179.771730207996 0.917196309623192 0
"4687" 179.761322054405 0.917189281099308 0
"4688" 179.750914363922 0.917182242760076 0
"4689" 179.740507136297 0.917175212222296 0
"4690" 179.730100372792 0.917168136618004 0
"4691" 179.719694073407 0.917161060040487 0
"4692" 179.70928823638 0.917154044125436 0
"4693" 179.698882863726 0.917146956740545 0
"4694" 179.688477955195 0.917139877151751 0
"4695" 179.678073509528 0.917132840649125 0
"4696" 179.66766952723 0.917125785497225 0
"4697" 179.657266008049 0.917118738180615 0
"4698" 179.646862952744 0.917111663409958 0
"4699" 179.636460360558 0.917104614099031 0
"4700" 179.626058232248 0.917097537330486 0
"4701" 179.615656567565 0.917090468369009 0
"4702" 179.605255365752 0.917083424875182 0
"4703" 179.594854627819 0.917076345110348 0
"4704" 179.584454352759 0.917069299615202 0
"4705" 179.574054541831 0.917062209058188 0
"4706" 179.56365519403 0.917055152750504 0
"4707" 179.553256308601 0.917048121848372 0
"4708" 179.542857886805 0.91704104592289 0
"4709" 179.53245992839 0.917033977807619 0
"4710" 179.522062432853 0.917026926313687 0
"4711" 179.511665401707 0.917019820927217 0
"4712" 179.501268833442 0.917012767444888 0
"4713" 179.490872729316 0.917005668900249 0
"4714" 179.480477087569 0.916998631046236 0
"4715" 179.470081909713 0.916991539290045 0
"4716" 179.459687194741 0.916984481811702 0
"4717" 179.449292943158 0.916977405689719 0
"4718" 179.438899154713 0.916970337408108 0
"4719" 179.428505829659 0.916963259280333 0
"4720" 179.41811296875 0.916956153741745 0
"4721" 179.407720570479 0.916949100061269 0
"4722" 179.397328636105 0.916942001325629 0
"4723" 179.386937165879 0.916934892769751 0
"4724" 179.376546158294 0.91692783611273 0
"4725" 179.366155613601 0.916920769653357 0
"4726" 179.355765532053 0.9169136933473 0
"4727" 179.345375913904 0.916906607234503 0
"4728" 179.334986758901 0.916899528960603 0
"4729" 179.324598068554 0.916892396798598 0
"4730" 179.314209841105 0.916885325309669 0
"4731" 179.303822076051 0.916878270466854 0
"4732" 179.293434775405 0.916871144109678 0
"4733" 179.283047937658 0.916864069654896 0
"4734" 179.272661563064 0.916856985349688 0
"4735" 179.262275651121 0.916849917702224 0
"4736" 179.251890202583 0.916842822608756 0
"4737" 179.2415052172 0.916835735330367 0
"4738" 179.231120694721 0.916828655866861 0
"4739" 179.220736636404 0.916821531317057 0
"4740" 179.210353040994 0.916814449844004 0
"4741" 179.199969908992 0.916807349774069 0
"4742" 179.189587240401 0.916800248658337 0
"4743" 179.179205034216 0.91679318183659 0
"4744" 179.168823290942 0.916786096369277 0
"4745" 179.15844201108 0.916778992282313 0
"4746" 179.14806119388 0.916771913622272 0
"4747" 179.137680841097 0.916764772263622 0
"4748" 179.127300950977 0.916757691620836 0
"4749" 179.116921524524 0.91675057472005 0
"4750" 179.106542560233 0.916743509688339 0
"4751" 179.096164060865 0.916736346704442 0
"4752" 179.085786024163 0.916729262066373 0
"4753" 179.07540845088 0.916722149952414 0
"4754" 179.065031340766 0.916715045677747 0
"4755" 179.054654693069 0.916707966848313 0
"4756" 179.044278508293 0.916700869397575 0
"4757" 179.033902786938 0.91669375330809 0
"4758" 179.023527529007 0.916686636205878 0
"4759" 179.013152733999 0.916679535737464 0
"4760" 179.002778401913 0.91667243428949 0
"4761" 178.992404533504 0.916665305362981 0
"4762" 178.982031127769 0.916658210707902 0
"4763" 178.97165818521 0.916651097441975 0
"4764" 178.961285706329 0.916643965531951 0
"4765" 178.950913690375 0.916636859070289 0
"4766" 178.940542137099 0.916629760426713 0
"4767" 178.930171047253 0.916622634321087 0
"4768" 178.919800419835 0.916615542500299 0
"4769" 178.9094302566 0.916608387959009 0
"4770" 178.899060556046 0.916601285280364 0
"4771" 178.888691317422 0.916594208105877 0
"4772" 178.878322542732 0.916587059372687 0
"4773" 178.867954231726 0.916579918449133 0
"4774" 178.857586383155 0.916572820608104 0
"4775" 178.847218997018 0.916565721786563 0
"4776" 178.836852075318 0.916558551413402 0
"4777" 178.826485616054 0.916551450588083 0
"4778" 178.816119619978 0.916544322281148 0
"4779" 178.805754086339 0.916537219445914 0
"4780" 178.79538901614 0.916530080354194 0
"4781" 178.785024408879 0.916522957886226 0
"4782" 178.77466026456 0.91651583438525 0
"4783" 178.764296582681 0.916508727562203 0
"4784" 179.67541443439 0.916346966621898 0.00099949999999982
"4785" 178.743573909448 0.916494468783738 0
"4786" 178.733211617008 0.916487323656596 0
"4787" 178.722849787261 0.916480204005298 0
"4788" 178.712488420959 0.916473056898156 0
"4789" 178.702127517352 0.916465935227144 0
"4790" 178.691767077191 0.916458786122406 0
"4791" 178.681407100228 0.916451644809362 0
"4792" 178.671047585211 0.916444546602665 0
"4793" 178.660688533893 0.916437385671853 0
"4794" 178.650329944023 0.916430303115277 0
"4795" 178.639971817854 0.916423140155045 0
"4796" 178.629614155634 0.916415967383398 0
"4797" 178.619256955865 0.916408846539841 0
"4798" 178.608900218798 0.916401715870996 0
"4799" 178.598543944933 0.916394566556784 0
"4800" 178.588188134521 0.916387407417665 0
"4801" 178.577832787062 0.916380264930763 0
"4802" 178.567477902058 0.916373139084505 0
"4803" 178.557123479759 0.916366003398209 0
"4804" 178.546769520166 0.916358866724405 0
"4805" 178.536416024029 0.916351702576045 0
"4806" 178.526062990599 0.916344563915077 0
"4807" 178.515710420626 0.916337397758393 0
"4808" 178.505358312612 0.916330283546323 0
"4809" 178.495006668307 0.916323106574402 0
"4810" 178.484655486212 0.916315981531575 0
"4811" 178.474304767576 0.916308811369901 0
"4812" 178.4639545124 0.916301640220999 0
"4813" 178.453604719188 0.916294520992322 0
"4814" 178.443255388688 0.916287374306127 0
"4815" 178.4329065214 0.916280208974427 0
"4816" 178.422558116577 0.916273069079663 0
"4817" 178.412210174967 0.916265901751447 0
"4818" 178.401862695324 0.916258777518515 0
"4819" 178.391515678396 0.916251625827297 0
"4820" 178.381169125931 0.916244411334765 0
"4821" 178.370823035685 0.916237275286073 0
"4822" 178.360477408655 0.916230102928934 0
"4823" 178.350132243844 0.916222964875514 0
"4824" 178.339787541751 0.916215808170195 0
"4825" 178.329443301881 0.91620866807946 0
"4826" 178.319099525229 0.916201491732222 0
"4827" 178.308756211048 0.91619434083261 0
"4828" 178.298413360586 0.916187144819708 0
"4829" 178.288070972596 0.916179991914088 0
"4830" 178.27772904708 0.916172838010546 0
"4831" 178.267387584038 0.916165683110363 0
"4832" 178.257046584468 0.916158491915855 0
"4833" 178.246706048369 0.916151299691991 0
"4834" 178.236365973749 0.916144177089453 0
"4835" 178.226026362354 0.916136991701831 0
"4836" 178.215687213434 0.916129831798051 0
"4837" 178.20534852774 0.916122644401511 0
"4838" 178.195010305023 0.916115464816393 0
"4839" 178.184672544784 0.916108301899664 0
"4840" 178.174335246776 0.916101146795359 0
"4841" 178.163998411745 0.91609396424233 0
"4842" 178.153662039195 0.916086798316251 0
"4843" 178.143326129624 0.91607961371864 0
"4844" 178.132990682784 0.916072436946723 0
"4845" 178.122655698177 0.91606527684173 0
"4846" 178.112321176053 0.916058106910979 0
"4847" 178.327265015465 0.915991287724844 0.00099949999999982
"4848" 178.670286815449 0.915679734766409 0.00399349999999976
"4849" 178.368488057136 0.915546482675232 0.00399400000000005
"4850" 178.926526405363 0.915175790544105 0.00797550000000002
"4851" 179.069333783935 0.915539708028255 0.00598449999999995
"4852" 179.350553932106 0.915658811673093 0.00598199999999993
"4853" 178.910325768632 0.91577011233686 0.003992
"4854" 178.470070186412 0.915881666857701 0.00199799999999994
"4855" 178.674742020218 0.915815118895799 0.00299549999999993
"4856" 178.664438174733 0.915807933175133 0.00299549999999993
"4857" 179.514115820544 0.915563987227622 0.0069754999999998
"4858" 179.28884771694 0.915615925207074 0.00598199999999993
"4859" 178.848560668666 0.915727153875458 0.003992
"4860" 178.838267480784 0.915719988569134 0.003992
"4861" 180.385069659139 0.91531026107846 0.00995449999999976
"4862" 181.182933968849 0.915058734230201 0.0148874999999999
"4863" 181.602790222174 0.914935005908917 0.0168554999999999
"4864" 182.237705347794 0.914753625887785 0.0198
"4865" 180.722301833948 0.915154372455346 0.0129154999999999
"4866" 181.142172362595 0.915030383579055 0.0148874999999999
"4867" 182.852347718075 0.914558926565433 0.0227355
"4868" 181.766967685723 0.914841532096115 0.017838
"4869" 182.401969345955 0.914660460893968 0.0207795
"4870" 182.176767559216 0.914711348884231 0.0198
"4871" 183.241949990733 0.914415512134292 0.0246875
"4872" 183.231844656184 0.914408515876047 0.0246875
"4873" 183.651892203018 0.914286513805268 0.0266354999999998
"4874" 182.996561282127 0.914452074524652 0.023712
"4875" 184.707138255615 0.91398661543344 0.031488
"4876" 184.912185487388 0.9139226889869 0.0324555
"4877" 184.687054433062 0.913972678570868 0.031488
"4878" 182.956203326052 0.914423999668342 0.023712
"4879" 181.655456508649 0.914763972034809 0.017838
"4880" 181.860405600571 0.91469888554179 0.0188195
"4881" 181.420020581787 0.91480794891799 0.0168554999999999
"4882" 180.764487529692 0.914975624313565 0.0139020000000001
"4883" 181.184544650097 0.914851909775591 0.0158720000000001
"4884" 182.250023369136 0.914554808449476 0.0207795
"4885" 183.315570778568 0.914259674316906 0.0256620000000001
"4886" 182.660056578035 0.914425292275166 0.0227355
"4887" 182.434794594815 0.914475911973609 0.0217579999999999
"4888" 182.639821946496 0.914411161135115 0.0227355
"4889" 182.844863333495 0.914346555498022 0.023712
"4890" 182.404435032116 0.914454768005184 0.0217579999999999
"4891" 181.748813767517 0.914621131539155 0.0188195
"4892" 182.814522206451 0.914325427421217 0.023712
"4893" 181.513360143491 0.914664986922006 0.017838
"4894" 180.427298025541 0.914948860899343 0.0129154999999999
"4895" 179.341167709202 0.915234660267513 0.00796799999999998
"4896" 179.546117539922 0.915168768605481 0.00895949999999979
"4897" 180.181474786184 0.914985880311901 0.0119279999999999
"4898" 181.595877807564 0.914701695326542 0.0148944999999999
"4899" 181.237107572422 0.914680392866787 0.0168554999999999
"4900" 180.150887352535 0.914964524998272 0.0119279999999999
"4901" 179.925466086883 0.915015859424951 0.0109394999999999
"4902" 180.560919035482 0.914833530435676 0.0139020000000001
"4903" 179.689825081318 0.915060114323221 0.0099499999999999
"4904" 180.110068630703 0.914935950830116 0.0119279999999999
"4905" 180.099865993171 0.914928859158013 0.0119279999999999
"4906" 179.228695105733 0.915155971694845 0.00796799999999998
"4907" 179.218458497387 0.915148815543386 0.00796799999999998
"4908" 179.423474720384 0.915082942354092 0.00895949999999979
"4909" 180.274277627892 0.914841866924256 0.0129154999999999
"4910" 178.97251077665 0.915186072602267 0.0069754999999998
"4911" 178.962267250225 0.915178880167973 0.0069754999999998
"4912" 178.306205961987 0.915348398579715 0.003992
"4913" 178.511214909626 0.915282263237522 0.00498749999999992
"4914" 178.070389265305 0.915393061573992 0.00299549999999993
"4915" 178.27540059012 0.915326813280066 0.003992
"4916" 178.265133051923 0.915319583919383 0.003992
"4917" 178.470164336909 0.915253445427869 0.00498749999999992
"4918" 178.244603017753 0.915305203178184 0.003992
"4919" 178.449645462225 0.915239019891814 0.00498749999999992
"4920" 178.224074822545 0.91529077482523 0.003992
"4921" 178.213809584122 0.915283576094252 0.003992
"4922" 178.203544805374 0.915276358004264 0.003992
"4923" 178.408609574967 0.915210250498244 0.00498749999999992
"4924" 179.259691306608 0.914968132196048 0.00895949999999979
"4925" 178.388114502624 0.915195815113089 0.00498749999999992
"4926" 178.162515930983 0.91524754473681 0.003992
"4927" 177.721554392779 0.915358375030912 0.00199799999999994
"4928" 177.711274789623 0.915351128765617 0.00199799999999994
"4929" 177.485635849332 0.915403046867034 0.00099949999999982
"4930" 177.475348360824 0.915395808684138 0.00099949999999982
"4931" 177.239395869046 0.915447786980041 0
"4932" 177.229100948591 0.915440504571343 0
"4933" 177.218806490162 0.915433265321961 0
"4934" 178.594697086917 0.915243631182032 0.00099949999999982
"4935" 178.584411382693 0.915236394410717 0.00099949999999982
"4936" 178.574126139947 0.915229156666477 0.00099949999999982
"4937" 182.691559410259 0.914675139047705 0.003992
"4938" 178.553566483558 0.915214657415116 0.00099949999999982
"4939" 177.157074662789 0.915389788950503 0
"4940" 177.146783438467 0.915382542658857 0
"4941" 177.136492676173 0.915375295349447 0
"4942" 177.126202375909 0.9153680470431 0
"4943" 177.11591253866 0.91536076240433 0
"4944" 177.105623163441 0.915353512101736 0
"4945" 177.095334250992 0.915346234286617 0
"4946" 177.085045799834 0.915339008432518 0
"4947" 177.074757812186 0.915331702097596 0
"4948" 177.064470285335 0.915324491937521 0
"4949" 177.054183221502 0.91531720126665 0
"4950" 177.043896618959 0.915309971420107 0
"4951" 177.033610478942 0.915302696383027 0
"4952" 177.023324800709 0.915295446858997 0
"4953" 177.013039584016 0.915288205158269 0
"4954" 177.002754830588 0.915280900615296 0
"4955" 176.992470538699 0.915273656925561 0
"4956" 176.982186710075 0.915266350349665 0
"4957" 176.971903342253 0.91525913113187 0
"4958" 176.961620436463 0.915251866730906 0
"4959" 176.951337992953 0.915244592514841 0
"4960" 176.941056011231 0.915237334936933 0
"4961" 176.930774491296 0.915230076361421 0
"4962" 176.920493434628 0.915222763746032 0
"4963" 176.910212840241 0.915215485495647 0
"4964" 176.899932708135 0.915208206222155 0
"4965" 176.889653037078 0.915200970129521 0
"4966" 176.87937382781 0.915193706520136 0
"4967" 176.869095082302 0.915186371197868 0
"4968" 176.858816798338 0.915179114422393 0
"4969" 176.848538975916 0.915171856629511 0
"4970" 176.838261614299 0.915164624346057 0
"4971" 176.827984715949 0.915157302685177 0
"4972" 176.817708279636 0.915150024202525 0
"4973" 176.807432304622 0.915142771202999 0
"4974" 176.797156792629 0.915135455366631 0
"4975" 176.786881742919 0.915128165022351 0
"4976" 176.776607154262 0.915120917872382 0
"4977" 176.766333027642 0.915113634364349 0
"4978" 176.756059362568 0.915106367497126 0
"4979" 176.745786160271 0.915099055453089 0
"4980" 176.735513419518 0.91509178660612 0
"4981" 176.725241141297 0.915084481373438 0
"4982" 176.714969324621 0.915077210511186 0
"4983" 176.704697970231 0.915069912102401 0
"4984" 176.694427077141 0.915062648046554 0
"4985" 176.684156646091 0.915055356483783 0
"4986" 176.673886677817 0.915048037396746 0
"4987" 176.66361717109 0.915040761500291 0
"4988" 176.653348126649 0.915033458061205 0
"4989" 176.643079544247 0.915026162449559 0
"4990" 176.632811423148 0.915018892348464 0
"4991" 176.622543763843 0.915011603582499 0
"4992" 176.612276566823 0.915004296139322 0
"4993" 176.602009832335 0.914996978827169 0
"4994" 176.591743559396 0.91498969587145 0
"4995" 176.58147774776 0.914982420740975 0
"4996" 176.571212397919 0.914975126926045 0
"4997" 176.560947510856 0.914967796747509 0
"4998" 176.550683085096 0.914960518618265 0
"4999" 176.54041912064 0.914953239449759 0
"5000" 176.530155618472 0.914945923923081 0
"5001" 176.51989257859 0.914938607396339 0
"5002" 176.509630000995 0.914931289880637 0
"5003" 176.49936788495 0.914923997856296 0
"5004" 176.489106230701 0.914916695987194 0
"5005" 176.478845037757 0.914909410789342 0
"5006" 176.468584306855 0.91490209805697 0
"5007" 176.45832403775 0.914894793156796 0
"5008" 176.448064230686 0.914887478424677 0
"5009" 176.437804885664 0.914880162690377 0
"5010" 176.427546002439 0.914872854774105 0
"5011" 176.417287580765 0.914865554688305 0
"5012" 176.407029621624 0.914858218235727 0
"5013" 176.39677212428 0.914850907293268 0
"5014" 176.386515088488 0.914843604192841 0
"5015" 176.376258514493 0.914836291243556 0
"5016" 176.366002402295 0.914828977290095 0
"5017" 176.355746751893 0.914821662330932 0
"5018" 176.34549156378 0.914814328659151 0
"5019" 176.335236836484 0.914807047028737 0
"5020" 176.324982570494 0.914799746726296 0
"5021" 176.314728766793 0.914792410050027 0
"5022" 176.304475425379 0.914785072365027 0
"5023" 176.294222545273 0.914777769024756 0
"5024" 176.283970126966 0.91477044698048 0
"5025" 176.273718170455 0.914763123963668 0
"5026" 176.263466675743 0.914755799920119 0
"5027" 176.253215642093 0.91474850140377 0
"5028" 176.242965070977 0.914741148816934 0
"5029" 176.232714961659 0.914733821758113 0
"5030" 176.222465314139 0.914726493685256 0
"5031" 176.212216128172 0.914719173427194 0
"5032" 176.201967403513 0.914711861041571 0
"5033" 176.191719140652 0.914704529952355 0
"5034" 176.181471339344 0.914697206689398 0
"5035" 176.171224000815 0.914689838191496 0
"5036" 176.16097712286 0.914682548274327 0
"5037" 176.150730706213 0.914675230829322 0
"5038" 176.140484751365 0.914667894694535 0
"5039" 176.130239259049 0.91466053103109 0
"5040" 176.119994228776 0.914653184022562 0
"5041" 176.109749659813 0.914645862547821 0
"5042" 176.099505551913 0.914638548894299 0
"5043" 176.089261906056 0.914631198871427 0
"5044" 176.079018721509 0.914623874365067 0
"5045" 176.068775998515 0.914616540002723 0
"5046" 176.058533736586 0.914609222328464 0
"5047" 176.048291937188 0.914601850593855 0
"5048" 176.038050599101 0.914594522031654 0
"5049" 176.027809722811 0.914587174792745 0
"5050" 176.017569308075 0.914579835410773 0
"5051" 176.007329354893 0.914572495005804 0
"5052" 175.997089863998 0.914565127055203 0
"5053" 175.986850835146 0.91455776695403 0
"5054" 175.97661226638 0.914550476560295 0
"5055" 175.96637415868 0.914543149788975 0
"5056" 175.956136513755 0.914535760132038 0
"5057" 175.945899330873 0.914528395993701 0
"5058" 175.935662608811 0.914521075045682 0
"5059" 175.925426348548 0.914513717714965 0
"5060" 175.915190549837 0.91450636822535 0
"5061" 175.90495521268 0.914499017737992 0
"5062" 175.894720337322 0.914491657377564 0
"5063" 175.884485923027 0.914484322553205 0
"5064" 175.874251970775 0.914476951342191 0
"5065" 175.864018479099 0.914469632188788 0
"5066" 175.853785448976 0.914462276630316 0
"5067" 175.843552880651 0.914454911230214 0
"5068" 175.83332077388 0.914447553655344 0
"5069" 175.823089128905 0.914440186256382 0
"5070" 175.812857945972 0.914432808988616 0
"5071" 175.802627224592 0.914425448396597 0
"5072" 175.792396964032 0.914418113332035 0
"5073" 175.782167164537 0.91441076839437 0
"5074" 175.771937827084 0.914403387080544 0
"5075" 175.761708950938 0.914396031314128 0
"5076" 175.751480536834 0.914388647984931 0
"5077" 175.741252583549 0.914381307877214 0
"5078" 175.731025091817 0.914373940215717 0
"5079" 175.72079806115 0.914366589244487 0
"5080" 175.710571492523 0.914359201860521 0
"5081" 175.700345385448 0.914351831170621 0
"5082" 175.690119739681 0.91434446832041 0
"5083" 175.679894555223 0.914337104463752 0
"5084" 175.669669831828 0.91432974844493 0
"5085" 175.659445569741 0.914322382566902 0
"5086" 175.649221768962 0.914315015685333 0
"5087" 175.638998429978 0.91430763006936 0
"5088" 175.628775552546 0.914300252339891 0
"5089" 175.618553136177 0.91429289125977 0
"5090" 175.608331182091 0.914285484937569 0
"5091" 175.598109688581 0.914278139545645 0
"5092" 175.587888656866 0.914270748897896 0
"5093" 175.577668086458 0.914263374925596 0
"5094" 175.567447977357 0.914255999962343 0
"5095" 175.557228329562 0.914248623992293 0
"5096" 175.547009142343 0.914241273541045 0
"5097" 175.536790417405 0.914233860156588 0
"5098" 175.526572152799 0.914226516537087 0
"5099" 175.516354350474 0.91421910114791 0
"5100" 175.506137009212 0.91421172892602 0
"5101" 175.495920129012 0.914204355740202 0
"5102" 175.485703710606 0.914196954993284 0
"5103" 175.475487753017 0.914189588653382 0
"5104" 175.465272257465 0.914182177019225 0
"5105" 175.455057223218 0.914174790955267 0
"5106" 175.44484265052 0.914167394998311 0
"5107" 175.43462853791 0.914160051128918 0
"5108" 175.424414887579 0.914152626632244 0
"5109" 175.414201698552 0.914145236513605 0
"5110" 175.403988970101 0.914137871915234 0
"5111" 175.393776702709 0.914130488630206 0
"5112" 175.383564897353 0.914123068931608 0
"5113" 175.37335355257 0.914115701311337 0
"5114" 175.363142670065 0.914108270730806 0
"5115" 175.35293224862 0.914100883396093 0
"5116" 175.342722288722 0.914093477350348 0
"5117" 175.332512788911 0.914086123383556 0
"5118" 175.322303750646 0.914078715321641 0
"5119" 175.312095173928 0.914071306249145 0
"5120" 175.301887057783 0.91406393155574 0
"5121" 175.291679402697 0.914056538150488 0
"5122" 175.281472208914 0.914049134876376 0
"5123" 175.271265477162 0.914041704063533 0
"5124" 175.261059206226 0.91403431647569 0
"5125" 175.250853395863 0.914026936718234 0
"5126" 175.240648047044 0.914019520583745 0
"5127" 175.23044315977 0.914012103414473 0
"5128" 175.220238732581 0.914004738346207 0
"5129" 175.210034766937 0.913997319129697 0
"5130" 175.199831264051 0.913989854690797 0
"5131" 175.189628221495 0.913982477711635 0
"5132" 175.179425639023 0.913975108597778 0
"5133" 175.169223518823 0.91396765881921 0
"5134" 177.069138907064 0.913759188183967 0.00099949999999982
"5135" 177.058945375831 0.91375178496524 0.00099949999999982
"5136" 175.138625991134 0.913945440049792 0
"5137" 175.128425714899 0.913938030479133 0
"5138" 175.118225900206 0.913930602173753 0
"5139" 175.108026546568 0.913923190590135 0
"5140" 175.097827653986 0.913915777978728 0
"5141" 175.087629222216 0.913908373191929 0
"5142" 175.077431251016 0.913900976272522 0
"5143" 175.067233741113 0.91389355177002 0
"5144" 175.057036692507 0.913886126249643 0
"5145" 175.046840104956 0.913878708584378 0
"5146" 175.036643978458 0.913871289905757 0
"5147" 175.026448313257 0.913863861375743 0
"5148" 175.016253109108 0.913856440668878 0
"5149" 175.006058365528 0.913849036664842 0
"5150" 174.995864083243 0.913841605077908 0
"5151" 174.985670262011 0.913834181319142 0
"5152" 174.975476902316 0.913826738867077 0
"5153" 174.965284002704 0.913819348506771 0
"5154" 177.064801360702 0.913605584225377 0.00099949999999982
"5155" 177.299617023993 0.913592582245043 0.00099949999999982
"5156" 174.934714061599 0.913797069024195 0
"5157" 174.924523006418 0.913789621517852 0
"5158" 174.914332412532 0.913782181826979 0
"5159" 174.904142278726 0.913774785398778 0
"5160" 174.893952606696 0.913767326018341 0
"5161" 174.88376339499 0.913759918714304 0
"5162" 174.873574644333 0.913752483836439 0
"5163" 174.863386354967 0.913745039105955 0
"5164" 174.85319852665 0.913737602216608 0
"5165" 174.843011159865 0.913730146622697 0
"5166" 174.832824253644 0.913722725390077 0
"5167" 174.822637807502 0.913715320864355 0
"5168" 174.812451823134 0.913707853367294 0
"5169" 174.802266299087 0.913700437977717 0
"5170" 174.792081235845 0.913693003851936 0
"5171" 174.781896633649 0.91368555988565 0
"5172" 174.771712492983 0.913678097188179 0
"5173" 174.761528813363 0.913670651176321 0
"5174" 174.751345594546 0.913663213018324 0
"5175" 174.741162836774 0.913655764966604 0
"5176" 174.730980540047 0.913648315942223 0
"5177" 174.72079870388 0.913640883598464 0
"5178" 174.710617328031 0.913633459103564 0
"5179" 174.70043641371 0.913625989310981 0
"5180" 174.690255960431 0.913618536225359 0
"5181" 174.810410832451 0.913572074940219 0.00099949999999982
"5182" 174.669900140453 0.913603655974064 0
"5183" 174.659721068933 0.913596217549772 0
"5184" 174.649542458697 0.913588751552632 0
"5185" 174.639364309502 0.913581293390748 0
"5186" 174.629186621107 0.913573843071714 0
"5187" 174.619009393027 0.913566409464395 0
"5188" 174.60883262647 0.913558930556771 0
"5189" 174.598656319503 0.913551521494824 0
"5190" 174.588480474058 0.913544040576075 0
"5191" 174.578305090136 0.913536558604543 0
"5192" 174.568130166286 0.913529128773512 0
"5193" 174.557955702749 0.913521689099683 0
"5194" 174.547781701217 0.913514186396793 0
"5195" 174.53760816048 0.913506726976263 0
"5196" 174.527435080296 0.913499275390714 0
"5197" 174.517262459942 0.913491849360833 0
"5198" 174.507090300623 0.913484378037304 0
"5199" 174.496918602823 0.913476887987304 0
"5200" 174.486747365093 0.913469450044858 0
"5201" 174.476576588881 0.91346195798656 0
"5202" 174.466406273461 0.913454491469475 0
"5203" 174.456236417626 0.913447068211302 0
"5204" 174.446067023791 0.913439555386277 0
"5205" 174.435898090746 0.913432085834494 0
"5206" 174.425729617045 0.913424668404166 0
"5207" 174.4155616051 0.913417161397107 0
"5208" 174.405394053463 0.913409706480774 0
"5209" 174.395226962133 0.913402250593419 0
"5210" 174.385060332317 0.913394749382206 0
"5211" 174.37489416329 0.913387273756514 0
"5212" 174.36472845481 0.913379805966012 0
"5213" 174.354563207359 0.913372319437283 0
"5214" 174.344398420213 0.913364858463507 0
"5215" 174.334234093373 0.913357396491376 0
"5216" 174.324070227077 0.913349924649013 0
"5217" 174.313906822292 0.913342416341642 0
"5218" 174.303743877087 0.913334977882551 0
"5219" 174.293581393391 0.913327467562165 0
"5220" 174.283419369515 0.913320018247771 0
"5221" 174.273257806424 0.913312532458739 0
"5222" 174.263096705081 0.913305010234211 0
"5223" 174.252936063316 0.913297566729064 0
"5224" 174.242775882334 0.913290077914762 0
"5225" 174.232616161652 0.913282605800318 0
"5226" 174.222456902476 0.913275088360655 0
"5227" 174.21229810384 0.913267605375987 0
"5228" 174.202139765745 0.913260121354286 0
"5229" 174.191981888189 0.913252636324372 0
"5230" 174.181824469967 0.913245194581791 0
"5231" 174.171667513489 0.913237663224092 0
"5232" 174.161511017549 0.913230175148666 0
"5233" 174.151354982387 0.913222677216212 0
"5234" 174.141199408003 0.913215178269224 0
"5235" 174.131044293674 0.913207704857058 0
"5236" 174.120889639641 0.913200221576189 0
"5237" 174.110735447348 0.913192684148541 0
"5238" 174.100581714626 0.913185225430693 0
"5239" 174.090428443643 0.913177685952091 0
"5240" 174.08027563199 0.913170234089368 0
"5241" 174.070123280871 0.913162736881913 0
"5242" 174.059971390285 0.91315523867074 0
"5243" 174.049819960472 0.913147730587334 0
"5244" 174.03966899095 0.913140239202 0
"5245" 174.029518482442 0.913132720215068 0
"5246" 174.019368434224 0.913125226807913 0
"5247" 174.009218846296 0.913117732377304 0
"5248" 173.999069718657 0.91311023694907 0
"5249" 173.988921052029 0.913102713910478 0
"5250" 173.978772845208 0.913095234160936 0
"5251" 173.968625099155 0.913087717963455 0
"5252" 173.958477813391 0.913080218459819 0
"5253" 173.948330988393 0.913072700233203 0
"5254" 173.938184624163 0.913065180981915 0
"5255" 173.928038719498 0.913057705009226 0
"5256" 173.917893275118 0.913050201456494 0
"5257" 173.907748292465 0.913042643715019 0
"5258" 173.897603770095 0.913035138137317 0
"5259" 173.887459707048 0.913027666988619 0
"5260" 173.877316104764 0.913020141654401 0
"5261" 173.867172962522 0.91301264188879 0
"5262" 173.857030280323 0.913005141087944 0
"5263" 173.846888058885 0.912997612726922 0
"5264" 174.900464614855 0.912826708197967 0.00099949999999982
"5265" 175.943912706477 0.912655890640778 0.00199799999999994
"5266" 173.816473663714 0.912975045477214 0
"5267" 173.806333283946 0.912967530758589 0
"5268" 173.796193365177 0.912959988424461 0
"5269" 173.786053906446 0.912952480537919 0
"5270" 173.775914906791 0.912945007103109 0
"5271" 173.765776368613 0.912937444017101 0
"5272" 173.755638290711 0.912929924217327 0
"5273" 173.745500673085 0.912922403407865 0
"5274" 173.735363516214 0.912914863866276 0
"5275" 173.725226818417 0.91290738532564 0
"5276" 173.715090582574 0.912899799432362 0
"5277" 173.704954806284 0.91289230115531 0
"5278" 173.694819490266 0.912884775263582 0
"5279" 173.684684635 0.912877230642369 0
"5280" 173.674550239766 0.912869711585661 0
"5281" 174.004712964646 0.912782229555006 0.00099949999999982
"5282" 174.324755388912 0.912694866018487 0.00199799999999994
"5283" 174.314639049785 0.912687348693593 0.00199799999999994
"5284" 174.634701060444 0.912600063897319 0.00299549999999993
"5285" 175.284960062385 0.912433315035722 0.00498749999999992
"5286" 176.595622586552 0.912108451690044 0.00895949999999979
"5287" 176.255374714213 0.912180158860924 0.00796799999999998
"5288" 175.584915825234 0.912331368762682 0.00598199999999993
"5289" 174.584227343971 0.912562528120317 0.00299549999999993
"5290" 174.904330814204 0.912475361157299 0.003992
"5291" 175.554661404516 0.912308858132211 0.00598199999999993
"5292" 175.544583313142 0.91230139426087 0.00598199999999993
"5293" 175.534505677617 0.912293841084567 0.00598199999999993
"5294" 176.184884814927 0.912127765987296 0.00796799999999998
"5295" 177.49575774601 0.911804159371423 0.0119279999999999
"5296" 179.797399333835 0.911247046242749 0.0188195
"5297" 176.485002313089 0.91202617533858 0.00895949999999979
"5298" 177.135448581112 0.911860650083163 0.0109394999999999
"5299" 175.47415071846 0.912248949390752 0.00598199999999993
"5300" 176.931818833095 0.912193643177239 0.00498949999999987
"5301" 175.930946475425 0.912425134402128 0.00199850000000001
"5302" 173.792569483928 0.912624389955987 0.00099949999999982
"5303" 173.782453757004 0.912616809981253 0.00099949999999982
"5304" 173.431936832748 0.912689096667621 0
"5305" 173.421813921172 0.912681587734734 0
"5306" 173.411691470329 0.912674015731952 0
"5307" 173.401569479022 0.912666487029339 0
"5308" 173.391447948446 0.912658912983935 0
"5309" 173.751252224472 0.912566124191437 0.00099949999999982
"5310" 173.371209752901 0.912643835084262 0
"5311" 173.361089602928 0.912636240265547 0
"5312" 173.350969912488 0.912628706482638 0
"5313" 173.340850682058 0.912621153950773 0
"5314" 173.330731912116 0.912613582683051 0
"5315" 173.320613601703 0.912606045859262 0
"5316" 173.310495751299 0.912598490282948 0
"5317" 173.300378360663 0.912590942551693 0
"5318" 173.290261430751 0.912583358342382 0
"5319" 173.280144960366 0.912575817455139 0
"5320" 173.270028950704 0.912568231210517 0
"5321" 173.259913401285 0.91256066168884 0
"5322" 173.249798311392 0.91255311772696 0
"5323" 173.239683681502 0.912545555042012 0
"5324" 173.229569511853 0.912537982463455 0
"5325" 173.219455802206 0.912530417736789 0
"5326" 173.209342552798 0.912522843137255 0
"5327" 173.199229762912 0.912515294110962 0
"5328" 173.189117433026 0.912507726328905 0
"5329" 173.179005563138 0.912500157530468 0
"5330" 174.736916060356 0.912303511863381 0.00099949999999982
"5331" 174.726812747282 0.912295945338391 0.00099949999999982
"5332" 174.716709893664 0.912288413746361 0.00099949999999982
"5333" 176.264533142559 0.912091799916902 0.00199799999999994
"5334" 177.812369977779 0.911895268872096 0.00299549999999993
"5335" 177.802284658424 0.911887760430399 0.00299549999999993
"5336" 176.234259040003 0.912069115212755 0.00199799999999994
"5337" 176.224166565517 0.912061521356058 0.00199799999999994
"5338" 173.088065141514 0.912432049856423 0
"5339" 173.077957868872 0.912424470892988 0
"5340" 173.067851056699 0.912416873174122 0
"5341" 173.057744704514 0.91240929219068 0
"5342" 173.047638812079 0.912401719057703 0
"5343" 173.037533380109 0.912394118295064 0
"5344" 173.027428406694 0.912386587455396 0
"5345" 173.017323893982 0.912378975786072 0
"5346" 173.00721984197 0.912371363122932 0
"5347" 172.997116249943 0.912363776016735 0
"5348" 172.987013117423 0.912356205623691 0
"5349" 172.976910444886 0.912348616486497 0
"5350" 172.966808231616 0.912341052952622 0
"5351" 172.956706479758 0.91233340857379 0
"5352" 172.946605187165 0.912325842990961 0
"5353" 172.93650435479 0.912318240940634 0
"5354" 172.926403981201 0.912310691070247 0
"5355" 172.916304067591 0.912303095817348 0
"5356" 172.906204614435 0.912295481835705 0
"5357" 172.896105620779 0.912287902291175 0
"5358" 172.886007087098 0.91228030400929 0
"5359" 172.875909012677 0.912272731312618 0
"5360" 172.86581139823 0.912265130990889 0
"5361" 172.855714243517 0.912257538521531 0
"5362" 172.845617549254 0.912249918402998 0
"5363" 172.835521314486 0.912242332769305 0
"5364" 172.82542553945 0.912234737241528 0
"5365" 172.815330224622 0.912227122961242 0
"5366" 172.805235368571 0.912219560878712 0
"5367" 172.795140973203 0.912211926830612 0
"5368" 172.785047036374 0.912204371578553 0
"5369" 172.774953560225 0.912196735484813 0
"5370" 172.764860543803 0.912189133858096 0
"5371" 172.75476798687 0.912181540074216 0
"5372" 172.7446758899 0.912173927543 0
"5373" 172.734584252179 0.912166340595724 0
"5374" 172.724493075133 0.912158699407859 0
"5375" 172.714402356859 0.91215112817443 0
"5376" 172.704312098069 0.912143529290064 0
"5377" 175.01695994202 0.911925135666249 0.00099949999999982
"5378" 176.041031017856 0.911755786193521 0.00199849999999979
"5379" 174.996799930062 0.911909951999107 0.00099949999999982
"5380" 174.986719036044 0.911902335168762 0.00099949999999982
"5381" 172.653882647053 0.91210543217042 0
"5382" 172.643795147593 0.912097809452154 0
"5383" 172.633708107136 0.91209022120113 0
"5384" 172.623621526632 0.912082596455727 0
"5385" 172.613535405604 0.912074988411915 0
"5386" 172.603449744765 0.912067352743002 0
"5387" 172.5933645434 0.912059742677689 0
"5388" 172.583279801033 0.912052149352136 0
"5389" 172.573195518853 0.91204451061344 0
"5390" 172.563111695431 0.912036924122646 0
"5391" 172.553028332669 0.912029265592983 0
"5392" 172.542945429377 0.912021650435927 0
"5393" 172.532862984841 0.912014060889005 0
"5394" 172.522781000487 0.912006417049406 0
"5395" 172.51269947655 0.911998763334718 0
"5396" 172.502618411605 0.911991161853775 0
"5397" 172.492537805413 0.911983568228695 0
"5398" 172.482457659161 0.9119759291956 0
"5399" 172.472377973084 0.911968280299758 0
"5400" 172.462298746234 0.911960665856696 0
"5401" 172.452219979557 0.911953014913746 0
"5402" 172.442141671629 0.911945416179018 0
"5403" 172.432063823637 0.911937772057246 0
"5404" 172.421986435103 0.911930144678678 0
"5405" 172.411909506027 0.911922516285925 0
"5406" 172.401833036883 0.911914869117282 0
"5407" 172.391757026721 0.911907256420184 0
"5408" 172.38168147649 0.911899607202106 0
"5409" 172.371606385712 0.911891974719537 0
"5410" 172.361531754388 0.911884341229207 0
"5411" 172.351457582992 0.911876688931758 0
"5412" 172.341383870335 0.911869080022438 0
"5413" 172.331310618078 0.911861407973476 0
"5414" 172.321237825508 0.911853761520508 0
"5415" 172.311165492149 0.911846131799926 0
"5416" 172.301093617526 0.911838518802047 0
"5417" 172.291022202351 0.911830878174336 0
"5418" 172.280951246858 0.911823227646725 0
"5419" 172.270880751284 0.911815567225501 0
"5420" 172.260810715154 0.911807923519785 0
"5421" 172.250741137993 0.911800296559745 0
"5422" 172.240672020273 0.91179265085011 0
"5423" 172.230603362231 0.911784995215875 0
"5424" 172.220535163393 0.911777356321451 0
"5425" 172.210467424466 0.911769689786355 0
"5426" 172.200400144741 0.911762048850071 0
"5427" 172.159799944669 0.911674520663995 0.00099949999999982
"5428" 172.149741621427 0.911666884544131 0.00099949999999982
"5429" 172.139683756809 0.911659220811651 0.00099949999999982
"5430" 172.089041240379 0.911571751903545 0.00199799999999994
"5431" 172.078992783405 0.911564110624893 0.00199799999999994
"5432" 172.140030380249 0.911716162879552 0
"5433" 172.129966315504 0.911708488177225 0
"5434" 172.119902710189 0.911700830209074 0
"5435" 172.109839563592 0.911693197850052 0
"5436" 172.09977687737 0.911685502356519 0
"5437" 172.089714649391 0.911677885712454 0
"5438" 172.079652880838 0.911670223665669 0
"5439" 172.069591572892 0.911662516220304 0
"5440" 172.05953072366 0.911654878759768 0
"5441" 172.049470332668 0.911647258052481 0
"5442" 172.039410402044 0.911639556403599 0
"5443" 172.029350930366 0.911631907024798 0
"5444" 172.019291918581 0.911624221114754 0
"5445" 172.009233366214 0.911616551930048 0
"5446" 171.999175272555 0.911608908365625 0
"5447" 171.989117638548 0.911601228251332 0
"5448" 171.979060463484 0.911593573756071 0
"5449" 171.969003748307 0.911585882750796 0
"5450" 171.958947492306 0.91157821734737 0
"5451" 171.948891695716 0.911570542031431 0
"5452" 171.938836358302 0.911562874558462 0
"5453" 171.928781479352 0.91155523273386 0
"5454" 171.918727059811 0.911547554358943 0
"5455" 171.908673100386 0.911539848333326 0
"5456" 171.898619599422 0.911532203452761 0
"5457" 171.888566557864 0.911524522023051 0
"5458" 171.878513975001 0.911516866205384 0
"5459" 171.868461851777 0.911509173865591 0
"5460" 171.858410187483 0.911501507135096 0
"5461" 171.848358983062 0.911493803857984 0
"5462" 171.838308237805 0.911486126211537 0
"5463" 171.828257952656 0.91147841201339 0
"5464" 171.818208125014 0.911470794500828 0
"5465" 171.808158757005 0.911463096018417 0
"5466" 171.798109848628 0.911455396513871 0
"5467" 171.788061398464 0.911447749284194 0
"5468" 171.778013408638 0.911440021104573 0
"5469" 171.767965877731 0.911432345197727 0
"5470" 171.757918805507 0.911424677145336 0
"5471" 171.747872192201 0.911416999187898 0
"5472" 171.737826038755 0.911409284690795 0
"5473" 171.727780344461 0.911401595795377 0
"5474" 171.717735108138 0.911393950302486 0
"5475" 171.707690331199 0.911386250505525 0
"5476" 174.120336486033 0.911165973235576 0.00099949999999982
"5477" 174.110300106125 0.911158275524583 0.00099949999999982
"5478" 174.100264185067 0.911150629905931 0.00099949999999982
"5479" 171.667524578994 0.911355491497828 0
"5480" 171.657482097167 0.91134779548582 0
"5481" 171.647440074718 0.911340089553992 0
"5482" 171.637398510939 0.911332409245435 0
"5483" 171.627357406535 0.911324701280238 0
"5484" 171.617316761035 0.911317010039842 0
"5485" 171.607276574908 0.911309300038114 0
"5486" 171.597236848154 0.911301589008802 0
"5487" 171.587197580299 0.911293894704523 0
"5488" 171.577158771107 0.911286208280828 0
"5489" 171.567120421521 0.911278485280855 0
"5490" 171.557082529887 0.911270823468167 0
"5491" 171.547045098091 0.911263089557103 0
"5492" 171.537008125897 0.911255363508138 0
"5493" 171.526971611652 0.911247698615404 0
"5494" 171.516935556535 0.911239988288714 0
"5495" 172.926677088757 0.911049905912725 0.00099949999999982
"5496" 172.916649548555 0.911042215947375 0.00099949999999982
"5497" 172.906622466465 0.911034534015144 0.00099949999999982
"5498" 174.306352407478 0.910844511565317 0.00199799999999994
"5499" 171.466777386535 0.911201440745832 0
"5500" 171.456744085256 0.911193724287901 0
"5501" 171.44671124286 0.911186015702985 0
"5502" 171.436678859112 0.911178314961926 0
"5503" 171.426646934244 0.911170604332553 0
"5504" 171.416615468491 0.911162883790863 0
"5505" 171.406584461852 0.911155162235203 0
"5506" 171.396553913856 0.911147457414005 0
"5507" 171.3865238245 0.911139751573717 0
"5508" 171.37649419449 0.911132018063759 0
"5509" 171.366465023589 0.911124292403083 0
"5510" 171.356436311326 0.911116583517429 0
"5511" 171.346408058875 0.911108829135524 0
"5512" 171.336380264589 0.911101135956664 0
"5513" 171.326352929172 0.911093415118267 0
"5514" 171.316326052387 0.911085702128797 0
"5515" 171.306299635644 0.911077934816868 0
"5516" 171.296273677061 0.911070237528348 0
"5517" 171.286248177107 0.911062521483102 0
"5518" 171.276223136251 0.911054786639628 0
"5519" 171.266198553786 0.911047077408373 0
"5520" 171.256174431123 0.911039313854142 0
"5521" 171.246150767553 0.911031575948232 0
"5522" 171.236127562135 0.911023872550896 0
"5523" 171.226104815104 0.911016159250377 0
"5524" 171.216082526928 0.911008427156914 0
"5525" 171.206060697372 0.911000702919267 0
"5526" 171.196039326433 0.910992977668263 0
"5527" 171.186018415286 0.910985206941833 0
"5528" 171.175997961814 0.910977515191224 0
"5529" 171.165977967896 0.910969751313249 0
"5530" 171.155958432591 0.910962021981049 0
"5531" 171.145939355898 0.910954291607947 0
"5532" 171.135920738284 0.910946542439616 0
"5533" 171.125902580219 0.910938774480873 0
"5534" 173.306839628929 0.910723654834548 0.00099949999999982
"5535" 173.29682986281 0.910715897875407 0.00099949999999982
"5536" 173.286820555467 0.910708148859114 0.00099949999999982
"5537" 171.085843326352 0.910907876283642 0
"5538" 171.075827460928 0.910900103206707 0
"5539" 171.065812054575 0.910892346870537 0
"5540" 171.055797106587 0.910884616199157 0
"5541" 171.045782617198 0.910876875599102 0
"5542" 171.03576858711 0.910869107310034 0
"5543" 171.025755014681 0.910861400233248 0
"5544" 171.01574190155 0.910853629898274 0
"5545" 171.005729246543 0.91084590299776 0
"5546" 170.995717050833 0.910838130609267 0
"5547" 170.985705313245 0.910830401660595 0
"5548" 170.975694034012 0.910822662793747 0
"5549" 170.965683214541 0.910814869571039 0
"5550" 170.955672853187 0.910807137544257 0
"5551" 170.945662950419 0.91079938674322 0
"5552" 170.935653505767 0.910791652654255 0
"5553" 170.925644520636 0.910783864236953 0
"5554" 170.915635994321 0.910776101462525 0
"5555" 170.90562792729 0.910768319875386 0
"5556" 170.895620318134 0.910760590599094 0
"5557" 170.885613167088 0.910752851423126 0
"5558" 170.875606475322 0.91074506675533 0
"5559" 170.865600241896 0.910737316646751 0
"5560" 170.855594467747 0.91072952994251 0
"5561" 170.845589151936 0.910721777778529 0
"5562" 170.835584295165 0.910713997910301 0
"5563" 170.955666503018 0.910669582367555 0.00099949999999982
"5564" 170.815579585604 0.910698508782575 0
"5565" 170.805576104145 0.910690716952925 0
"5566" 170.795573080315 0.910682986340517 0
"5567" 170.785570514581 0.910675236931966 0
"5568" 170.775568407644 0.910667459827234 0
"5569" 170.765566759269 0.910659690573167 0
"5570" 170.755565570157 0.910651893634072 0
"5571" 170.745564838902 0.910644149005903 0
"5572" 170.73556456597 0.910636385582506 0
"5573" 170.725564752062 0.910628594463958 0
"5574" 170.715565396944 0.910620811212237 0
"5575" 170.705566500144 0.910613044726164 0
"5576" 170.695568061662 0.910605277215549 0
"5577" 170.685570081497 0.910597508664165 0
"5578" 170.675572559648 0.910589739084992 0
"5579" 170.665575496346 0.91058195961579 0
"5580" 170.65557889276 0.910574134664547 0
"5581" 170.645582746549 0.910566397587485 0
"5582" 170.635587059116 0.910558606135667 0
"5583" 170.625591830693 0.910550804787281 0
"5584" 170.615597060343 0.910543037970683 0
"5585" 170.605602748765 0.910535243448282 0
"5586" 171.936799947391 0.910349111062109 0.00099949999999982
"5587" 173.258016316501 0.910163067684125 0.00199799999999994
"5588" 171.916831803154 0.910333591113205 0.00099949999999982
"5589" 170.565642256918 0.910504125940699 0
"5590" 170.555650236547 0.910496344076658 0
"5591" 170.545658674474 0.910488561206787 0
"5592" 170.535667570929 0.910480768416905 0
"5593" 170.525676925679 0.910472983477908 0
"5594" 170.515686739423 0.910465170871758 0
"5595" 170.505697011691 0.910457374983184 0
"5596" 170.495707741082 0.910449631455908 0
"5597" 170.485718928761 0.910441842438604 0
"5598" 170.475730574494 0.910434061280296 0
"5599" 170.465742679447 0.91042623462884 0
"5600" 170.45575524315 0.910418424767956 0
"5601" 170.445768264904 0.910410640524024 0
"5602" 170.435781745872 0.910402810824503 0
"5603" 170.425795683719 0.91039506899618 0
"5604" 170.415810079845 0.910387272816674 0
"5605" 170.405824934948 0.910379448906812 0
"5606" 170.39584024786 0.91037166845444 0
"5607" 170.385856019279 0.910363860303057 0
"5608" 170.375872248738 0.910356068902105 0
"5609" 170.365888936701 0.910348258683523 0
"5610" 170.355906082934 0.910340456333904 0
"5611" 170.345923687668 0.910332644085137 0
"5612" 170.335941750669 0.910324839695913 0
"5613" 170.325960271468 0.910317052067003 0
"5614" 170.315979250532 0.910309245632352 0
"5615" 170.305998687857 0.910301438159184 0
"5616" 170.296018582978 0.910293647456236 0
"5617" 170.286038936823 0.910285820157509 0
"5618" 170.276059749394 0.910277991821944 0
"5619" 170.26608102022 0.910270180262301 0
"5620" 170.256102748602 0.910262394347298 0
"5621" 170.24612493477 0.910254598528465 0
"5622" 170.23614757989 0.910246757209311 0
"5623" 170.226170682328 0.910238977113379 0
"5624" 170.216194243947 0.910231124844969 0
"5625" 170.206218263581 0.910223316019696 0
"5626" 170.19624274146 0.910215497287366 0
"5627" 170.18626767735 0.910207686417968 0
"5628" 170.176293071017 0.910199883408149 0
"5629" 170.166318922693 0.910192070476382 0
"5630" 170.156345232841 0.910184238760804 0
"5631" 171.082267060224 0.910023658884257 0.00099949999999982
"5632" 171.072301947947 0.910015848225671 0.00099949999999982
"5633" 171.062337293124 0.910008019019984 0.00099949999999982
"5634" 171.05237309622 0.910000188429946 0.00099949999999982
"5635" 170.106496211903 0.910145135857776 0
"5636" 170.096525269974 0.910137324645704 0
"5637" 170.086554786274 0.910129494634314 0
"5638" 170.076584761034 0.910121654684349 0
"5639" 170.066615193786 0.91011383151003 0
"5640" 170.056646084764 0.910105998411441 0
"5641" 170.046677433731 0.910098173195394 0
"5642" 170.036709241384 0.91009032026225 0
"5643" 170.026741507024 0.910082492982305 0
"5644" 170.016774229718 0.910074700288563 0
"5645" 170.006807411094 0.910066844255241 0
"5646" 169.996841050917 0.910058996124353 0
"5647" 169.986875147093 0.91005122701664 0
"5648" 169.976909701946 0.910043367919692 0
"5649" 169.966944715707 0.910035498917421 0
"5650" 169.95698018721 0.910027673350044 0
"5651" 169.947016116456 0.91001984675242 0
"5652" 169.937052503908 0.910012001351615 0
"5653" 169.927089349795 0.910004146028735 0
"5654" 169.917126653651 0.909996307473145 0
"5655" 169.907164414546 0.909988503480124 0
"5656" 169.897202634105 0.909980636170222 0
"5657" 169.887241311629 0.909972794512317 0
"5658" 169.877280447813 0.909964925174322 0
"5659" 169.867320040333 0.909957143766024 0
"5660" 169.85736009151 0.909949272346702 0
"5661" 169.847400601341 0.909941399920021 0
"5662" 169.837441568898 0.909933562051428 0
"5663" 169.827482994641 0.909925705366962 0
"5664" 169.817524878339 0.909917856531935 0
"5665" 169.807567219292 0.909910033389636 0
"5666" 169.797610018892 0.909902155824046 0
"5667" 169.787653276904 0.909894286116465 0
"5668" 169.77769699124 0.909886495485639 0
"5669" 169.767741163752 0.909878632635681 0
"5670" 169.757785794209 0.909870777643396 0
"5671" 169.747830883305 0.909862894955647 0
"5672" 169.737876429876 0.909855055716301 0
"5673" 169.727922433691 0.909847224361574 0
"5674" 169.717968895444 0.909839365261881 0
"5675" 169.7080158149 0.909831514056909 0
"5676" 169.698063192522 0.909823644038962 0
"5677" 169.688111028076 0.909815781866105 0
"5678" 169.678159321793 0.909807909772096 0
"5679" 169.66820807344 0.909800045560037 0
"5680" 169.658257283014 0.909792180297843 0
"5681" 169.648306950514 0.90978431404962 0
"5682" 169.638357075705 0.909776455649732 0
"5683" 169.62840765882 0.909768587324694 0
"5684" 169.618458698696 0.909760762474796 0
"5685" 169.608510196491 0.909752892094412 0
"5686" 169.59856215174 0.909745038482153 0
"5687" 169.588614565137 0.909737157161101 0
"5688" 169.578667436912 0.909729265890963 0
"5689" 169.568720765904 0.909721418108743 0
"5690" 169.558774553734 0.909713506987274 0
"5691" 170.822495166457 0.90953109183665 0.00099949999999982
"5692" 169.538886539764 0.909697790669594 0
"5693" 169.528941699792 0.909689929866473 0
"5694" 169.518997316797 0.909682085868667 0
"5695" 169.5090533924 0.909674178500345 0
"5696" 169.499109925439 0.909666314658961 0
"5697" 169.489166917072 0.909658405240598 0
"5698" 169.479224366139 0.909650539320655 0
"5699" 169.469282272176 0.909642690174224 0
"5700" 169.459340636337 0.909634795496217 0
"5701" 169.449399458159 0.909626917577977 0
"5702" 169.439458737409 0.909619047545328 0
"5703" 169.429518474084 0.909611176482365 0
"5704" 169.419578668415 0.909603295489124 0
"5705" 169.409639321093 0.909595386772603 0
"5706" 169.399700431193 0.909587512629115 0
"5707" 169.38976199848 0.909579646358396 0
"5708" 169.379824024572 0.909571716734267 0
"5709" 169.36988650808 0.909563839505261 0
"5710" 170.722201564826 0.909376942842207 0.00099949999999982
"5711" 169.350015864601 0.909548057435878 0
"5712" 169.340079720212 0.909540203842508 0
"5713" 169.330144034388 0.90953227798983 0
"5714" 169.32020880574 0.909524404540055 0
"5715" 169.310274033803 0.909516547856942 0
"5716" 169.300339720426 0.909508618911523 0
"5717" 169.290405864219 0.909500742365022 0
"5718" 169.280472465413 0.909492855903144 0
"5719" 170.42933222918 0.909317000417299 0.00099949999999982
"5720" 171.56827203196 0.909141245256925 0.00199799999999994
"5721" 170.409485899852 0.909301190360214 0.00099949999999982
"5722" 174.995060437696 0.908622255576342 0.00498749999999992
"5723" 176.134048421114 0.908446808654378 0.00598199999999993
"5724" 173.826396264517 0.908774195300864 0.003992
"5725" 173.816497614515 0.908766286815007 0.003992
"5726" 172.657705048879 0.908926143610826 0.00299549999999993
"5727" 170.350000692479 0.909253882115708 0.00099949999999982
"5728" 169.18124632412 0.909413923102284 0
"5729" 169.171317955489 0.909405998607718 0
"5730" 169.161390043775 0.909398117643641 0
"5731" 169.1514625899 0.909390200012188 0
"5732" 169.141535593171 0.909382308049175 0
"5733" 169.131609053353 0.909374423975622 0
"5734" 169.121682971369 0.909366503253006 0
"5735" 169.111757347447 0.909358572610844 0
"5736" 169.101832180433 0.909350685450882 0
"5737" 169.091907470554 0.909342788362287 0
"5738" 169.475361516819 0.909247720712025 0.00099949999999982
"5739" 169.072062811441 0.909326949027229 0
"5740" 169.062139474194 0.909319039945114 0
"5741" 169.052216594306 0.909311129838097 0
"5742" 169.042294171315 0.909303236521132 0
"5743" 169.032372206602 0.909295288732752 0
"5744" 169.022450699705 0.90928735771936 0
"5745" 169.012529649699 0.909279461313973 0
"5746" 169.002609056351 0.909271572788437 0
"5747" 168.992688921275 0.90926362087788 0
"5748" 168.982769243545 0.909255703577869 0
"5749" 168.972850023621 0.909247767426873 0
"5750" 168.962931260118 0.909239883691467 0
"5751" 168.953012953957 0.90923196329904 0
"5752" 168.943095105596 0.909224024064995 0
"5753" 168.933177713882 0.909216128331805 0
"5754" 168.923260779964 0.909208187041598 0
"5755" 168.913344302919 0.909200280371119 0
"5756" 168.903428284358 0.909192310303779 0
"5757" 168.893512722437 0.90918441045713 0
"5758" 168.883597617844 0.909176482854931 0
"5759" 168.873682970808 0.909168545330601 0
"5760" 168.863768781328 0.909160606766444 0
"5761" 168.853855048478 0.909152702830904 0
"5762" 168.84394177226 0.909144797835577 0
"5763" 168.834028954051 0.909136838375435 0
"5764" 168.824116592469 0.909128931341946 0
"5765" 168.814204688433 0.909120987628739 0
"5766" 168.804293241711 0.909113051803036 0
"5767" 168.79438225184 0.909105132774474 0
"5768" 168.784471719509 0.909097185986795 0
"5769" 168.774561645176 0.909089220339021 0
"5770" 168.76465202746 0.909081307121364 0
"5771" 168.754742867048 0.909073366151891 0
"5772" 168.744834164629 0.909065397427558 0
"5773" 168.734925919049 0.909057472220902 0
"5774" 168.725018130079 0.909049554896583 0
"5775" 168.715110799555 0.909041565264788 0
"5776" 168.705203925175 0.909033663693979 0
"5777" 168.695297508318 0.909025707657736 0
"5778" 168.685391548063 0.909017786202152 0
"5779" 168.675486045096 0.909009836993077 0
"5780" 168.665580999417 0.909001886767582 0
"5781" 168.655676410793 0.908993944421696 0
"5782" 168.645772280142 0.908985965393735 0
"5783" 168.635868606313 0.908978029892375 0
"5784" 168.625965389763 0.908970075541128 0
"5785" 168.616062630491 0.908962120158797 0
"5786" 168.606160327346 0.90895420828571 0
"5787" 168.596258482163 0.908946224140651 0
"5788" 168.586357094482 0.908938256740464 0
"5789" 168.576456163382 0.908930323981111 0
"5790" 168.566555689779 0.908922354546855 0
"5791" 168.556655672983 0.908914410799111 0
"5792" 168.546756112991 0.90890646602945 0
"5793" 168.536857010492 0.908898493500313 0
"5794" 168.526958364793 0.908890546674481 0
"5795" 168.517060176352 0.90888258098573 0
"5796" 168.507162444479 0.908874641024436 0
"5797" 168.497265170089 0.908866664378178 0
"5798" 168.487368352492 0.908858713447069 0
"5799" 168.477471992834 0.908850716915716 0
"5800" 168.467576089048 0.908842799548267 0
"5801" 168.457680643196 0.908834800960804 0
"5802" 168.44778565413 0.90882684589695 0
"5803" 168.437891122076 0.908818880882821 0
"5804" 168.427997046346 0.908810941581031 0
"5805" 168.418103428542 0.908802938876739 0
"5806" 168.408210266827 0.90879500640782 0
"5807" 168.398317563036 0.908787001653702 0
"5808" 168.388425315788 0.908779049313085 0
"5809" 168.378533525542 0.908771078120258 0
"5810" 168.368642191836 0.908763123739528 0
"5811" 168.358751315128 0.908755150477461 0
"5812" 168.348860895186 0.90874718510858 0
"5813" 168.338970933153 0.908739174164146 0
"5814" 168.329081428113 0.908731197808178 0
"5815" 168.31919238052 0.908723202638143 0
"5816" 168.309303788996 0.90871525990792 0
"5817" 168.299415654229 0.908707289377462 0
"5818" 168.289527976674 0.908699300001688 0
"5819" 168.279640755871 0.908691327429436 0
"5820" 168.269753992277 0.908683336005194 0
"5821" 168.259867684972 0.908675379186443 0
"5822" 168.249981834872 0.908667385684244 0
"5823" 168.240096441745 0.908659400074138 0
"5824" 168.230211505131 0.908651431264555 0
"5825" 169.027596399378 0.908502582265268 0.00099949999999982
"5826" 171.389999670246 0.908165356058187 0.00299649999999996
"5827" 170.582744938633 0.908298200628894 0.00199850000000001
"5828" 168.99797764616 0.90847860139707 0.00099949999999982
"5829" 168.180815343084 0.908611543080438 0
"5830" 168.170933146377 0.90860354135386 0
"5831" 168.161051406399 0.908595556426785 0
"5832" 168.151170123833 0.908587543705136 0
"5833" 168.14128929845 0.908579538868061 0
"5834" 168.131408929101 0.908571577591662 0
"5835" 168.121529017617 0.908563543938738 0
"5836" 168.111649561936 0.90855558951453 0
"5837" 168.10177056297 0.908547598368611 0
"5838" 168.091892020947 0.908539597311072 0
"5839" 168.082013936094 0.908531586287397 0
"5840" 168.072136307721 0.908523600991076 0
"5841" 168.062259135828 0.908515614642429 0
"5842" 168.052382421098 0.908507600532068 0
"5843" 168.042506162843 0.908499612136812 0
"5844" 168.032630362204 0.908491578121848 0
"5845" 168.022755017807 0.908483596578856 0
"5846" 168.012880129879 0.9084756051183 0
"5847" 168.003005698645 0.908467603680976 0
"5848" 167.993131724791 0.908459574463243 0
"5849" 167.9832582074 0.908451579871478 0
"5850" 167.973385146927 0.908443566431256 0
"5851" 167.96351254314 0.908435560866293 0
"5852" 167.953640396039 0.908427554274437 0
"5853" 167.943768705392 0.908419555554369 0
"5854" 167.933897470969 0.908411564731947 0
"5855" 168.704930522233 0.908265336460916 0.00099949999999982
"5856" 167.914159528255 0.908395537750574 0
"5857" 167.904289664407 0.908387508169069 0
"5858" 167.89442025609 0.908379539960821 0
"5859" 167.884551304443 0.908371526148289 0
"5860" 167.874682810149 0.90836348456104 0
"5861" 167.864814772749 0.908355459787558 0
"5862" 167.854947192242 0.90834743395483 0
"5863" 167.845080067484 0.908339451672633 0
"5864" 167.835213399842 0.908331414865886 0
"5865" 167.825347187945 0.908323430540361 0
"5866" 167.815481432703 0.90831540950164 0
"5867" 167.805616134115 0.908307387434009 0
"5868" 167.795751292635 0.908299346494413 0
"5869" 167.78588690712 0.908291349120059 0
"5870" 167.776022979165 0.908283288280526 0
"5871" 167.766159507398 0.908275279937573 0
"5872" 167.756296492045 0.908267261632898 0
"5873" 167.746433933334 0.908259233354022 0
"5874" 167.736571831261 0.90825120410386 0
"5875" 167.72671018628 0.908243155929347 0
"5876" 167.716848996793 0.908235169165709 0
"5877" 167.706988263254 0.908227163545723 0
"5878" 170.016134769123 0.908009580886416 0.00099949999999982
"5879" 172.315433706561 0.907792042484127 0.00199799999999994
"5880" 169.996433095753 0.907993530545805 0.00099949999999982
"5881" 172.295742785539 0.907776003662733 0.00199799999999994
"5882" 169.976733245485 0.90797748523307 0.00099949999999982
"5883" 167.64785347161 0.908178989174078 0
"5884" 167.637995933318 0.908170931737442 0
"5885" 167.628138851185 0.908162908935707 0
"5886" 167.61828222612 0.908154849422155 0
"5887" 167.60842605721 0.908146824568136 0
"5888" 168.342121844182 0.908004506145934 0.00099949999999982
"5889" 167.588718253584 0.908130747330906 0
"5890" 167.578863453669 0.908122719367226 0
"5891" 167.569009109899 0.908114690370304 0
"5892" 167.559155223413 0.908106615741131 0
"5893" 167.549301793068 0.90809858468544 0
"5894" 167.539448819091 0.908090543671039 0
"5895" 167.529596300796 0.908082528383714 0
"5896" 167.519744239092 0.90807447638322 0
"5897" 167.509892634204 0.908066414438603 0
"5898" 167.500041485219 0.908058387139594 0
"5899" 167.490190793047 0.90805032312022 0
"5900" 167.480340557228 0.908042275932403 0
"5901" 167.470490778672 0.908034192009566 0
"5902" 167.460641454872 0.908026205174435 0
"5903" 167.450792588786 0.908018101343139 0
"5904" 167.440944178135 0.908010085704122 0
"5905" 167.431096223827 0.908002033328428 0
"5906" 167.42124872586 0.907993979919154 0
"5907" 167.411401685143 0.907985889784695 0
"5908" 167.401555099624 0.907977878934251 0
"5909" 167.391708970668 0.907969813499687 0
"5910" 167.381863298044 0.907961755962823 0
"5911" 169.430172366395 0.90775042900916 0.00099949999999982
"5912" 167.362176201664 0.907945639966024 0
"5913" 167.352331897895 0.907937579325468 0
"5914" 169.422155731946 0.907725734739236 0.00099949999999982
"5915" 169.412319676335 0.907717676787604 0.00099949999999982
"5916" 171.81165141619 0.907427651222197 0.00299649999999996
"5917" 173.53233233619 0.90729402668174 0.00299549999999993
"5918" 177.037700178575 0.906899231835942 0.00498949999999987
"5919" 172.888200380911 0.907298811074504 0.00299649999999996
"5920" 168.738675705016 0.907698476129631 0.00099949999999982
"5921" 170.174200711387 0.907507743339481 0.00199799999999994
"5922" 168.719012645451 0.907682349538522 0.00099949999999982
"5923" 167.253972513382 0.907856968928345 0
"5924" 167.244133225981 0.907848905881529 0
"5925" 167.234294394197 0.90784085962124 0
"5926" 167.224456018936 0.907832776636563 0
"5927" 167.214618099515 0.90782471940162 0
"5928" 167.204780635932 0.907816661116344 0
"5929" 167.194943628639 0.907808583951133 0
"5930" 167.185107077178 0.907800523603842 0
"5931" 167.175270982683 0.907792417607999 0
"5932" 167.165435344472 0.90778433734076 0
"5933" 167.155600162086 0.907776273896407 0
"5934" 167.145765435978 0.907768191577887 0
"5935" 167.135931165465 0.907760135003907 0
"5936" 167.126097351225 0.907752050612978 0
"5937" 167.116263993256 0.907743965182914 0
"5938" 167.106431091556 0.907735878723378 0
"5939" 167.096598645668 0.907727809079268 0
"5940" 167.086766655818 0.907719729478599 0
"5941" 167.076935122003 0.907711648832212 0
"5942" 167.067104044447 0.907703558243661 0
"5943" 167.057273423149 0.907695466606319 0
"5944" 167.047443258106 0.907687373934339 0
"5945" 167.037613548634 0.907679307040754 0
"5946" 167.78959474186 0.907535271154197 0.00099949999999982
"5947" 167.77977354379 0.907527199378867 0.00099949999999982
"5948" 168.521943809706 0.907383243610079 0.00199799999999994
"5949" 168.512131566339 0.907375237627663 0.00199799999999994
"5950" 166.988490726643 0.907638864008211 0
"5951" 166.978663752662 0.907630781963079 0
"5952" 166.968837233785 0.907622725664732 0
"5953" 166.959011171141 0.907614623689168 0
"5954" 166.949185564956 0.907606511765994 0
"5955" 166.939360415 0.907598407714618 0
"5956" 166.92953572127 0.907590302671938 0
"5957" 166.919711483992 0.907582187629722 0
"5958" 166.909887701803 0.907574125120416 0
"5959" 166.900064375607 0.907566025886902 0
"5960" 166.890241504949 0.907557943456072 0
"5961" 166.880419090959 0.907549815365192 0
"5962" 166.870597132503 0.907541730846749 0
"5963" 166.860775630709 0.90753360070308 0
"5964" 166.850954584444 0.907525514127592 0
"5965" 166.841133994159 0.90751740867017 0
"5966" 166.831313859849 0.90750930221269 0
"5967" 166.821494181061 0.907501212540993 0
"5968" 166.811674958472 0.907493095063307 0
"5969" 168.093769120992 0.907310294031012 0.00099949999999982
"5970" 168.08395824273 0.907302233122381 0.00099949999999982
"5971" 166.782225995656 0.907468776616858 0
"5972" 166.772408595985 0.907460681778366 0
"5973" 166.762591652501 0.907452559116778 0
"5974" 166.752775164975 0.907444444359676 0
"5975" 166.742959133178 0.907436337486082 0
"5976" 166.733143556203 0.907428265306321 0
"5977" 166.723328436083 0.907420111721072 0
"5978" 166.713513771007 0.907412028530282 0
"5979" 166.703699562555 0.907403881824757 0
"5980" 166.693885809594 0.907395778692077 0
"5981" 166.684072511896 0.907387683473251 0
"5982" 166.674259670362 0.907379551516168 0
"5983" 166.664447284991 0.907371418502578 0
"5984" 166.654635356231 0.907363266611116 0
"5985" 166.644823881821 0.907355202975595 0
"5986" 166.635012862887 0.907347093661056 0
"5987" 166.625202299881 0.907338965430505 0
"5988" 166.61539219212 0.907330862979965 0
"5989" 166.605582541411 0.907322688040452 0
"5990" 166.595773345717 0.907314592440258 0
"5991" 166.58596460594 0.907306460092957 0
"5992" 166.576156322304 0.907298317749196 0
"5993" 166.566348494127 0.907290201187883 0
"5994" 166.556541121635 0.907282074660364 0
"5995" 166.5467342055 0.907273920316616 0
"5996" 166.536927744367 0.907265818510258 0
"5997" 166.527121739587 0.907257662095051 0
"5998" 166.517316190256 0.907249540335341 0
"5999" 166.507511096596 0.907241408636272 0
"6000" 166.497706459056 0.907233258025959 0
"6001" 166.487902276281 0.907225159970794 0
"6002" 166.47809854962 0.907217007298088 0
"6003" 166.468295278847 0.907208862526032 0
"6004" 166.458492462605 0.907200770295528 0
"6005" 166.448690102696 0.907192605593166 0
"6006" 166.438888198667 0.907184457720733 0
"6007" 166.429086749613 0.907176344519911 0
"6008" 166.41928575666 0.907168185617215 0
"6009" 166.409485218452 0.907160079290066 0
"6010" 166.399685136114 0.907151927255324 0
"6011" 166.389885509643 0.907143774187309 0
"6012" 166.380086339263 0.907135611163074 0
"6013" 166.370287623843 0.907127491767046 0
"6014" 166.360489364283 0.90711933559173 0
"6015" 166.350691560581 0.907111178389322 0
"6016" 166.340894211832 0.907103055870313 0
"6017" 166.331097319161 0.907094887662397 0
"6018" 166.321300881213 0.907086772002557 0
"6019" 166.311504899113 0.907078610664386 0
"6020" 166.301709373308 0.907070430408718 0
"6021" 166.291914302444 0.907062302708851 0
"6022" 166.28211968697 0.907054156135662 0
"6023" 166.272325527558 0.907045981707922 0
"6024" 166.262531823306 0.907037841962038 0
"6025" 166.25273857466 0.907029683352375 0
"6026" 166.242945780943 0.90702155046219 0
"6027" 166.233153442829 0.907013389754859 0
"6028" 166.22336156099 0.90700520121941 0
"6029" 166.213570134522 0.906997047378551 0
"6030" 166.203779163423 0.906988892509728 0
"6031" 166.193988647692 0.906980736585882 0
"6032" 166.18419858665 0.906972606430728 0
"6033" 166.174408981644 0.906964421652127 0
"6034" 166.164619832223 0.906956253693143 0
"6035" 166.154831137034 0.906948138297219 0
"6036" 166.145042898549 0.906939923595156 0
"6037" 166.135255114741 0.90693178826161 0
"6038" 166.125467786732 0.906923607225551 0
"6039" 166.115680914294 0.906915434104161 0
"6040" 166.105894497426 0.906907259934024 0
"6041" 166.096108535449 0.906899111516327 0
"6042" 166.086323029261 0.90689092633919 0
"6043" 166.07653797796 0.906882775852631 0
"6044" 166.066753381993 0.906874606455792 0
"6045" 166.056969242032 0.906866409226944 0
"6046" 166.0471855574 0.90685823777435 0
"6047" 166.037402327645 0.906850083148535 0
"6048" 166.027619553437 0.906841900691331 0
"6049" 166.017837234327 0.906833735061267 0
"6050" 166.008055371209 0.906825532648604 0
"6051" 165.998273962958 0.906817373876438 0
"6052" 165.988493010245 0.906809187246361 0
"6053" 165.978712511945 0.906801044276356 0
"6054" 165.968932470076 0.906792819852968 0
"6055" 165.959152883512 0.906784639063415 0
"6056" 165.949373752477 0.906776448313347 0
"6057" 165.939595075843 0.906768301192312 0
"6058" 165.929816854957 0.906760099415183 0
"6059" 165.920039088693 0.906751941279049 0
"6060" 165.910261777946 0.906743746371788 0
"6061" 165.900484922041 0.906735577231506 0
"6062" 165.890708521423 0.906727389178143 0
"6063" 165.880932576539 0.906719182245595 0
"6064" 165.871157086937 0.906710992127251 0
"6065" 165.861382052616 0.906702800967186 0
"6066" 165.851607472449 0.906694653453061 0
"6067" 165.841833349128 0.9066863976779 0
"6068" 165.832059680406 0.90667823020468 0
"6069" 165.822286466056 0.9066700706494 0
"6070" 166.146375322823 0.906587500252332 0.00099949999999982
"6071" 166.136610813336 0.906579310369319 0.00099949999999982
"6072" 166.450945374199 0.906496862516237 0.00199799999999994
"6073" 166.441190010992 0.906488678097077 0.00199799999999994
"6074" 166.107326741925 0.906554730855466 0.00099949999999982
"6075" 166.421677289757 0.906472321072431 0.00199799999999994
"6076" 165.753917038813 0.906612715692387 0
"6077" 165.74414746494 0.906604503153243 0
"6078" 165.734378345416 0.906596334263389 0
"6079" 165.724609681807 0.906588101794996 0
"6080" 165.71484147299 0.906579912949498 0
"6081" 165.705073720084 0.906571678401788 0
"6082" 165.695306420844 0.906563532155426 0
"6083" 165.685539577285 0.90655530444932 0
"6084" 165.67577318918 0.906547084654649 0
"6085" 165.666007256302 0.90653887275187 0
"6086" 165.656241777976 0.906530686653618 0
"6087" 165.646476754872 0.906522472683407 0
"6088" 165.636712186763 0.906514266598507 0
"6089" 165.626948073647 0.906506059496953 0
"6090" 165.61718441485 0.906497878139151 0
"6091" 165.607421211711 0.906489642134772 0
"6092" 165.597658463557 0.906481431928292 0
"6093" 165.587896170833 0.906473202770217 0
"6094" 165.578134332863 0.906464999439284 0
"6095" 165.568372949871 0.906456786089062 0
"6096" 165.558612021405 0.906448589586231 0
"6097" 165.548851548806 0.906440338410349 0
"6098" 165.539091530727 0.906432139853467 0
"6099" 165.529331967391 0.906423931294672 0
"6100" 165.519572859241 0.906415703829875 0
"6101" 165.509814205604 0.90640750215921 0
"6102" 165.500056007374 0.906399263663852 0
"6103" 165.490298264545 0.90639102415821 0
"6104" 165.480540976221 0.90638281935017 0
"6105" 165.470784143519 0.906374568805838 0
"6106" 165.461027764645 0.906366388756513 0
"6107" 165.451271841386 0.906358136144781 0
"6108" 165.441516372846 0.906349918246184 0
"6109" 165.43176135902 0.906341699351061 0
"6110" 165.422006801025 0.906333434676162 0
"6111" 165.41225269774 0.906325213661985 0
"6112" 165.402499048715 0.906317009501374 0
"6113" 165.392745854619 0.906308777462993 0
"6114" 165.382993115448 0.906300544408879 0
"6115" 165.373240830529 0.906292337141278 0
"6116" 165.36348900187 0.906284048369355 0
"6117" 165.353737626788 0.906275865836771 0
"6118" 165.343986707067 0.906267610748665 0
"6119" 165.334236242036 0.906259381414138 0
"6120" 165.324486232359 0.906251124245843 0
"6121" 165.314736676919 0.906242910739066 0
"6122" 165.304987575936 0.906234687262031 0
"6123" 165.295238929852 0.906226444886608 0
"6124" 165.28549073889 0.906218192491117 0
"6125" 165.275743003047 0.906209939060465 0
"6126" 165.265995721874 0.906201702470547 0
"6127" 165.256248895143 0.906193473810593 0
"6128" 165.246502523076 0.906185235153967 0
"6129" 165.236756605447 0.906177004385457 0
"6130" 165.227011142476 0.906168763678327 0
"6131" 165.21726613483 0.906160495080216 0
"6132" 165.20752158206 0.90615224332027 0
"6133" 165.197777484609 0.906143972646395 0
"6134" 165.188033840914 0.906135763519636 0
"6135" 165.178290652086 0.906127508648874 0
"6136" 165.168547918791 0.906119225917065 0
"6137" 165.158805639021 0.906111022627206 0
"6138" 165.149063814332 0.906102755708349 0
"6139" 165.1393224445 0.906094496681392 0
"6140" 165.12958152863 0.906086272374235 0
"6141" 165.11984106828 0.906077984440182 0
"6142" 165.110101062555 0.906069731252706 0
"6143" 165.10036151056 0.906061512783691 0
"6144" 165.090622413631 0.906053239625506 0
"6145" 165.080883771318 0.906044983314744 0
"6146" 165.071145584512 0.906036690175314 0
"6147" 165.061407851201 0.906028476505954 0
"6148" 165.051670573837 0.906020163403333 0
"6149" 165.041933750186 0.906011938718257 0
"6150" 165.032197381138 0.906003677212265 0
"6151" 165.022461467358 0.905995387827189 0
"6152" 165.01272600773 0.905987142128628 0
"6153" 166.367719644726 0.905801060958326 0.00099949999999982
"6154" 166.357992438905 0.905792827249414 0.00099949999999982
"6155" 166.348265686473 0.905784565770386 0.00099949999999982
"6156" 167.693547607328 0.905598558478686 0.00199799999999994
"6157" 166.3288164768 0.905768024003115 0.00099949999999982
"6158" 169.029126952945 0.905404362293257 0.00299549999999993
"6159" 169.019417577335 0.905396133853603 0.00299549999999993
"6160" 167.654681027658 0.905565529610954 0.00199799999999994
"6161" 167.644964783802 0.905557249277265 0.00199799999999994
"6162" 166.280211662041 0.905726730607679 0.00099949999999982
"6163" 166.270488540809 0.905718424961377 0.00099949999999982
"6164" 164.895988817288 0.905887966196261 0
"6165" 164.886259264339 0.905879680171351 0
"6166" 164.876530166171 0.905871393074464 0
"6167" 164.866801522113 0.905863131787102 0
"6168" 164.857073332829 0.905854842622917 0
"6169" 164.847345597649 0.905846579271664 0
"6170" 164.83761831657 0.905838314884865 0
"6171" 164.827891490256 0.905830022598107 0
"6172" 164.818165118039 0.905821756111941 0
"6173" 164.808439201026 0.905813443869252 0
"6174" 164.798713738326 0.905805166347693 0
"6175" 164.788988730379 0.90579686991989 0
"6176" 164.779264176962 0.905788581373859 0
"6177" 164.769540077403 0.905780318659655 0
"6178" 164.759816431701 0.905772054875634 0
"6179" 164.750093240741 0.905763754279116 0
"6180" 164.740370503854 0.905755479479535 0
"6181" 164.730648221705 0.905747176793893 0
"6182" 164.720926393178 0.905738917798369 0
"6183" 164.711205019604 0.905730604110555 0
"6184" 164.701484100536 0.90572230727098 0
"6185" 164.691763635971 0.905714009371434 0
"6186" 164.682043625683 0.905705719384651 0
"6187" 164.672324069893 0.905697419413697 0
"6188" 164.662604968375 0.905689127341065 0
"6189" 164.652886320904 0.905680843201827 0
"6190" 164.643168128365 0.905672522208432 0
"6191" 164.633450389868 0.905664235965728 0
"6192" 164.623733105854 0.905655930788033 0
"6193" 164.614016275209 0.905647669309977 0
"6194" 164.604299899485 0.905639344163549 0
"6195" 164.594583977569 0.905631062701558 0
"6196" 164.584868510124 0.905622753379179 0
"6197" 164.57515349759 0.9056144251069 0
"6198" 164.5654389393 0.905606122642676 0
"6199" 164.555724835249 0.905597819134349 0
"6200" 164.546011184771 0.905589541422657 0
"6201" 164.536297989414 0.905581200039607 0
"6202" 164.526585247623 0.905572920273905 0
"6203" 164.51687296006 0.905564612597709 0
"6204" 164.507161126501 0.905556312821703 0
"6205" 164.497449747608 0.905547985189827 0
"6206" 164.487738822936 0.905539674374301 0
"6207" 164.478028352479 0.905531362548178 0
"6208" 164.468318336015 0.905523058628998 0
"6209" 164.458608773762 0.905514744712106 0
"6210" 164.44889966616 0.905506411873808 0
"6211" 164.439191012984 0.905498086920181 0
"6212" 164.42948281268 0.905489823584322 0
"6213" 164.419775067241 0.905481478654761 0
"6214" 164.410067775997 0.905473159545905 0
"6215" 164.400360938503 0.905464857289133 0
"6216" 164.390654554978 0.905456545035766 0
"6217" 164.380948626083 0.905448204896404 0
"6218" 164.371243151373 0.905439881611732 0
"6219" 164.361538130622 0.905431566226172 0
"6220" 164.351833564492 0.905423222981503 0
"6221" 164.342129452095 0.905414914486245 0
"6222" 164.332425793869 0.905406587039892 0
"6223" 164.322722589592 0.905398267492894 0
"6224" 164.31301983926 0.905389946903932 0
"6225" 164.303317542648 0.905381634254661 0
"6226" 164.293615700196 0.905373302661597 0
"6227" 164.283914312123 0.905364961046983 0
"6228" 164.274213377983 0.905356636302315 0
"6229" 164.264512897552 0.905348319468186 0
"6230" 164.254812871491 0.905339974750137 0
"6231" 164.245113300017 0.905331620023162 0
"6232" 164.235414181137 0.905323344834503 0
"6233" 164.225715517282 0.905314970136033 0
"6234" 164.216017306235 0.905306683904341 0
"6235" 164.206319549764 0.905298325022084 0
"6236" 164.196622247866 0.905289965077245 0
"6237" 164.186925399874 0.905281630966086 0
"6238" 164.177229005563 0.905273304798173 0
"6239" 164.16753306471 0.905264986489471 0
"6240" 164.157837578418 0.905256622403976 0
"6241" 164.148142546462 0.905248266215605 0
"6242" 164.138447968397 0.905239926895231 0
"6243" 164.128753843558 0.905231613378437 0
"6244" 164.119060173486 0.905223236202061 0
"6245" 164.109366956634 0.905214920610874 0
"6246" 164.099674194765 0.90520653235377 0
"6247" 164.089981885889 0.905198223640321 0
"6248" 164.080290030886 0.905189878070093 0
"6249" 164.070598630194 0.905181513548077 0
"6250" 164.060907682485 0.905173201733225 0
"6251" 164.051217189745 0.905164808255324 0
"6252" 164.041527150865 0.905156458530192 0
"6253" 164.03183756518 0.905148134605434 0
"6254" 164.022148434233 0.905139746967909 0
"6255" 164.012459756033 0.905131438900744 0
"6256" 164.002771531682 0.905123084991235 0
"6257" 163.993083761839 0.905114703187005 0
"6258" 163.983396445176 0.905106374054349 0
"6259" 163.973709582573 0.905098008066768 0
"6260" 163.964023174027 0.905089641046351 0
"6261" 163.954337218431 0.905081317756324 0
"6262" 163.944651717769 0.905072912833734 0
"6263" 163.934966671155 0.9050645426817 0
"6264" 163.925282077702 0.905056207317585 0
"6265" 163.915597938291 0.905047835075957 0
"6266" 163.905914251815 0.905039506585574 0
"6267" 163.896231019594 0.905031123306964 0
"6268" 163.886548241406 0.905022747948779 0
"6269" 163.876865917027 0.905014380481846 0
"6270" 163.867184045571 0.905006047820207 0
"6271" 163.857502627256 0.904997705144913 0
"6272" 163.847821664063 0.904989280858647 0
"6273" 163.838141154226 0.904980927134638 0
"6274" 163.828461098181 0.904972554486945 0
"6275" 163.818781495706 0.904964189725736 0
"6276" 163.809102347238 0.904955806027695 0
"6277" 163.799423652333 0.904947439210708 0
"6278" 163.789745411429 0.904939053424341 0
"6279" 163.78006762298 0.904930729285412 0
"6280" 163.770390288746 0.904922332464888 0
"6281" 163.760713408724 0.904913934588396 0
"6282" 163.75103698181 0.9049055804602 0
"6283" 163.741361009321 0.90489717155322 0
"6284" 163.731685489712 0.904888824301054 0
"6285" 163.722010424303 0.904880422257914 0
"6286" 163.712335811769 0.904872072889704 0
"6287" 163.702661653428 0.904863668770183 0
"6288" 163.692987947955 0.904855317356821 0
"6289" 163.683314696888 0.904846902189759 0
"6290" 163.673641899344 0.904838521795826 0
"6291" 163.663969555321 0.904830140367772 0
"6292" 163.654297664373 0.904821775805879 0
"6293" 163.644626226939 0.904813392291305 0
"6294" 163.634955242795 0.904805016713788 0
"6295" 163.625284712819 0.904796604237462 0
"6296" 163.615614636786 0.904788199692379 0
"6297" 163.605945013154 0.904779856786115 0
"6298" 163.59627584324 0.904771459102637 0
"6299" 163.58660712726 0.904763051426241 0
"6300" 163.576938864772 0.904754660605927 0
"6301" 163.567271055992 0.904746259793944 0
"6302" 163.557603699817 0.90473790273092 0
"6303" 163.547936798004 0.904729472944993 0
"6304" 163.53827034923 0.90472109589553 0
"6305" 163.528604353711 0.904712708834361 0
"6306" 163.518938812104 0.904704293844839 0
"6307" 163.509273722868 0.904695940514674 0
"6308" 163.499609087757 0.90468751448294 0
"6309" 164.326859283213 0.904537359092054 0.00099949999999982
"6310" 163.480284231088 0.904670706532092 0
"6311" 163.470620956877 0.904662286335578 0
"6312" 163.46095813524 0.904653918844131 0
"6313" 163.451295767274 0.90464550550148 0
"6314" 163.441633853194 0.904637082169479 0
"6315" 163.431972391898 0.904628702595257 0
"6316" 163.422311384703 0.904620268209154 0
"6317" 163.412650830944 0.904611859666664 0
"6318" 163.402990730399 0.904603459044479 0
"6319" 163.393331082188 0.904595093201349 0
"6320" 163.383671888502 0.904586636744555 0
"6321" 163.374013148021 0.904578232973963 0
"6322" 163.364354860742 0.904569828163444 0
"6323" 163.354697026881 0.904561413350998 0
"6324" 163.345039646215 0.904553006475305 0
"6325" 163.335382718961 0.904544589582875 0
"6326" 163.325726244895 0.904536180607784 0
"6327" 163.316070224235 0.904527761630512 0
"6328" 163.306414657416 0.904519323661407 0
"6329" 163.296759542679 0.904510956357189 0
"6330" 163.287104881775 0.904502516352162 0
"6331" 163.277450674045 0.904494102141306 0
"6332" 163.267796919484 0.90448568689816 0
"6333" 163.258143618968 0.904477234766408 0
"6334" 163.248490770956 0.904468844320106 0
"6335" 163.238838376763 0.904460399063571 0
"6336" 163.229186434848 0.904452015522395 0
"6337" 163.219534946745 0.904443568176452 0
"6338" 163.209883911792 0.904435146659778 0
"6339" 163.200233329767 0.90442673307852 0
"6340" 163.190583201763 0.904418273636869 0
"6341" 163.180933527118 0.904409840054202 0
"6342" 163.171284304514 0.904401459192225 0
"6343" 163.161635535482 0.904393014531946 0
"6344" 163.151987220239 0.90438455988294 0
"6345" 163.142339358343 0.904376122104082 0
"6346" 163.132691949132 0.904367710194441 0
"6347" 163.123044992823 0.904359288246403 0
"6348" 163.11339848985 0.904350847353064 0
"6349" 163.103752439554 0.904342432292251 0
"6350" 163.09410684215 0.904334007228343 0
"6351" 163.08446169873 0.904325536303381 0
"6352" 163.074817007757 0.904317127068548 0
"6353" 163.0651727712 0.904308636119572 0
"6354" 163.055528987522 0.904300206873139 0
"6355" 163.04588565672 0.904291776576006 0
"6356" 163.036242778352 0.904283363186805 0
"6357" 163.026600353071 0.904274921857512 0
"6358" 163.016958381752 0.904266443606463 0
"6359" 163.007316863733 0.904257991204621 0
"6360" 162.997675797916 0.904249582605897 0
"6361" 162.988035185612 0.904241119156733 0
"6362" 162.978395026161 0.904232681548912 0
"6363" 162.968755319778 0.904224233951423 0
"6364" 162.959116066242 0.904215794253204 0
"6365" 162.949477265767 0.904207344560439 0
"6366" 162.939838918569 0.904198884853768 0
"6367" 162.93020102377 0.904190459960031 0
"6368" 162.920563582242 0.904181998171931 0
"6369" 162.910926593543 0.904173553248335 0
"6370" 162.90129005789 0.904165098347477 0
"6371" 162.891653975715 0.904156624454226 0
"6372" 162.882018346141 0.904148185370625 0
"6373" 164.099577336968 0.903969885354675 0.00099949999999982
"6374" 164.089949899824 0.903961440797162 0.00099949999999982
"6375" 162.85312003045 0.904122857666431 0
"6376" 162.843486212512 0.904114360610208 0
"6377" 162.833852847378 0.904105907338507 0
"6378" 162.824219935261 0.904097444061369 0
"6379" 162.814587476379 0.904088970769102 0
"6380" 162.804955470289 0.904080514379732 0
"6381" 162.795323916771 0.904072065897988 0
"6382" 162.785692816258 0.904063598433246 0
"6383" 162.77606216831 0.904055147866504 0
"6384" 162.766431973141 0.904046687285599 0
"6385" 162.756802230967 0.904038216692007 0
"6386" 162.747172941349 0.904029762987098 0
"6387" 162.7375441045 0.904021299272459 0
"6388" 162.727915720854 0.90401281656751 0
"6389" 162.718287790408 0.904004332838867 0
"6390" 162.708660312721 0.903995865992863 0
"6391" 162.699033288009 0.90398738912412 0
"6392" 162.689406716269 0.903978911202159 0
"6393" 162.67978059706 0.903970450185833 0
"6394" 162.670154930815 0.903961970202293 0
"6395" 164.879319853349 0.903747440445807 0.00099949999999982
"6396" 164.869702226385 0.90373895394112 0.00099949999999982
"6397" 162.641286208502 0.903936573289736 0
"6398" 162.631662352301 0.903928107045339 0
"6399" 162.62203894992 0.903919585960752 0
"6400" 162.612416000047 0.903911117613623 0
"6401" 162.602793503114 0.903902630290189 0
"6402" 162.593171459119 0.903894141924598 0
"6403" 162.583549867185 0.903885688398135 0
"6404" 162.573928728618 0.903877180004874 0
"6405" 162.564308041888 0.90386873333392 0
"6406" 162.554687808299 0.903860231830767 0
"6407" 162.545068027631 0.903851738228536 0
"6408" 162.535448699443 0.903843261548043 0
"6409" 162.525829823079 0.903834810688546 0
"6410" 162.516211400061 0.903826296032445 0
"6411" 162.506593429731 0.903817807229033 0
"6412" 162.496975912304 0.903809308400881 0
"6413" 162.487358847558 0.903800817520829 0
"6414" 162.477742235274 0.903792334538409 0
"6415" 162.468126075664 0.903783841540529 0
"6416" 162.458510368943 0.90377533852225 0
"6417" 162.448895115544 0.903766816562729 0
"6418" 162.439280313066 0.903758392188766 0
"6419" 162.429665964121 0.903749859133656 0
"6420" 162.420052067398 0.90374137885704 0
"6421" 162.410438623765 0.903732861638309 0
"6422" 162.400825631912 0.903724397209881 0
"6423" 162.391213094229 0.903715833078794 0
"6424" 162.381601008538 0.903707357578087 0
"6425" 162.371989374617 0.903698890003962 0
"6426" 162.362378193114 0.903690394491875 0
"6427" 162.352767464463 0.903681879981422 0
"6428" 162.343157189095 0.90367334647455 0
"6429" 162.333547365918 0.903664856766104 0
"6430" 162.323937995582 0.90365633912857 0
"6431" 162.314329076777 0.903647874263551 0
"6432" 162.304720611242 0.903639336573371 0
"6433" 162.295112597884 0.903630842690801 0
"6434" 162.285505037136 0.903622329821645 0
"6435" 162.275897929863 0.903613780029408 0
"6436" 162.266291273887 0.90360531891149 0
"6437" 162.256685070945 0.903596784960663 0
"6438" 162.247079321032 0.903588249975126 0
"6439" 162.237474023495 0.903579740835643 0
"6440" 162.227869177023 0.903571284510462 0
"6441" 162.218264783137 0.903562764319467 0
"6442" 162.208660841832 0.903554243072263 0
"6443" 163.095056511411 0.903399273225227 0.00099949999999982
"6444" 163.085460825599 0.903390765047128 0.00099949999999982
"6445" 163.962270851117 0.903235878309892 0.00199799999999994
"6446" 162.170261634022 0.90352015758046 0
"6447" 162.160659954805 0.903511640071001 0
"6448" 162.151058728149 0.903503112562391 0
"6449" 162.141457953614 0.90349460195863 0
"6450" 162.131857631415 0.90348608130999 0
"6451" 162.122257761115 0.90347757758568 0
"6452" 162.112658343578 0.903469036906787 0
"6453" 162.103059378366 0.9034605131237 0
"6454" 162.093460865259 0.903451997278485 0
"6455" 162.083862804255 0.903443480365042 0
"6456" 162.074265195999 0.903434935508712 0
"6457" 162.064668040922 0.903426371667504 0
"6458" 162.055071337502 0.903417869571621 0
"6459" 162.045475086169 0.903409348501074 0
"6460" 162.035879288005 0.903400781493204 0
"6461" 162.026283941271 0.90339228523529 0
"6462" 162.01668904683 0.903383752048784 0
"6463" 162.007094605547 0.903375181908007 0
"6464" 161.9975006159 0.903366673529854 0
"6465" 161.987907078537 0.903358137195046 0
"6466" 161.978313993452 0.903349599812899 0
"6467" 161.96872136021 0.903341079329361 0
"6468" 161.959129179241 0.90333253983734 0
"6469" 161.949537450541 0.903323999310891 0
"6470" 161.939946174757 0.903315430809359 0
"6471" 161.9303553508 0.903306906144768 0
"6472" 161.920764979319 0.903298353505911 0
"6473" 161.911175060092 0.903289808784981 0
"6474" 161.901585593117 0.90328126301645 0
"6475" 161.891996577522 0.903272752116807 0
"6476" 161.944050579233 0.903239877222762 0.00099949999999982
"6477" 161.934470281422 0.903231364177101 0.00099949999999982
"6478" 161.924890434621 0.903222805068253 0.00099949999999982
"6479" 161.915311039912 0.903214289953084 0.00099949999999982
"6480" 161.957805251248 0.903181500775138 0.00199799999999994
"6481" 162.052390887765 0.903124692569015 0.003992
"6482" 161.886589454864 0.903188651055947 0.00099949999999982
"6483" 161.815338970555 0.903204398556172 0
"6484" 161.805754023282 0.903195815391367 0
"6485" 161.796169527788 0.903187276061132 0
"6486" 161.786585484502 0.903178717731109 0
"6487" 161.777001892771 0.903170185276003 0
"6488" 161.767418753024 0.903161633844738 0
"6489" 161.757836065908 0.903153054417794 0
"6490" 161.748253830985 0.903144491895483 0
"6491" 161.738672047604 0.903135955258383 0
"6492" 161.729090715976 0.903127408606244 0
"6493" 161.719509836963 0.903118824984343 0
"6494" 161.709929410131 0.903110258265667 0
"6495" 161.700349435474 0.903101690510228 0
"6496" 161.690769912988 0.903093121709928 0
"6497" 161.681190842239 0.90308456981614 0
"6498" 161.671612223438 0.903076007887483 0
"6499" 161.662034056582 0.90306744490238 0
"6500" 161.652456341666 0.903058880905927 0
"6501" 161.642879078473 0.903050324815299 0
"6502" 161.633302266781 0.90304177665121 0
"6503" 161.623725908101 0.903033164585062 0
"6504" 161.614150000914 0.903024614349082 0
"6505" 161.604574545651 0.90301604508105 0
"6506" 161.594999542956 0.903007447842566 0
"6507" 161.585424992178 0.902998876471586 0
"6508" 161.575850893095 0.902990313053433 0
"6509" 161.56627724592 0.902981739612348 0
"6510" 161.556704050219 0.902973183061196 0
"6511" 161.547131306634 0.902964598538256 0
"6512" 161.537559014516 0.902956039886411 0
"6513" 161.527987174939 0.902947435328064 0
"6514" 161.518415787469 0.902938847642931 0
"6515" 161.50884485167 0.902930276883928 0
"6516" 161.499274367537 0.902921705079305 0
"6517" 161.489704335285 0.902913123234663 0
"6518" 161.480134755771 0.902904504442258 0
"6519" 161.470565627049 0.902895965408735 0
"6520" 161.460996949981 0.902887389382278 0
"6521" 161.451428725209 0.902878785422208 0
"6522" 161.441860951866 0.902870216302256 0
"6523" 161.432293631675 0.902861574285474 0
"6524" 161.422726762907 0.90285300305075 0
"6525" 161.413160345989 0.902844412842233 0
"6526" 161.4035943807 0.902835830561367 0
"6527" 161.394028866823 0.90282725618064 0
"6528" 161.384463805217 0.902818644863386 0
"6529" 161.374899195229 0.902810059426914 0
"6530" 161.365335036858 0.902801472933014 0
"6531" 161.355771330746 0.90279285845788 0
"6532" 161.346208076026 0.902784278844741 0
"6533" 161.336645272696 0.902775698207826 0
"6534" 161.327082921182 0.902767098542137 0
"6535" 161.317521021482 0.902758497825372 0
"6536" 161.30795957359 0.902749896072267 0
"6537" 161.298398577289 0.90274130225227 0
"6538" 161.288838033005 0.902732689407857 0
"6539" 161.279277940734 0.902724075525374 0
"6540" 161.269718300258 0.902715469560195 0
"6541" 161.260159110495 0.90270690747536 0
"6542" 161.250600372951 0.902698281453969 0
"6543" 161.24104208762 0.902689654378528 0
"6544" 161.231484252345 0.902681116076796 0
"6545" 161.221926869493 0.902672477948338 0
"6546" 161.212369938843 0.902663847734269 0
"6547" 161.202813459315 0.902655261383332 0
"6548" 161.193257431982 0.90264662906618 0
"6549" 161.183701855764 0.902638040625759 0
"6550" 161.174146730227 0.902629469075916 0
"6551" 162.234059656862 0.902461436604477 0.00099949999999982
"6552" 161.155040772363 0.902612226511256 0
"6553" 161.145487002371 0.902603597953031 0
"6554" 161.135933683905 0.902594986299553 0
"6555" 161.126380816532 0.902586391556889 0
"6556" 161.116828400679 0.902577777783335 0
"6557" 161.107276436125 0.90256917198554 0
"6558" 161.097724924159 0.902560511211569 0
"6559" 161.088173862411 0.902551948189161 0
"6560" 161.078623252812 0.90254330328683 0
"6561" 161.069073094714 0.902534684291877 0
"6562" 161.059523388758 0.902526037274863 0
"6563" 161.04997413322 0.90251746108518 0
"6564" 162.954449146153 0.902311176738924 0.00099949999999982
"6565" 166.753867457116 0.90190749948139 0.00299549999999993
"6566" 164.839857188761 0.902096409389608 0.00199799999999994
"6567" 161.011798333929 0.902482962274865 0
"6568" 161.00225133654 0.902474291004859 0
"6569" 160.992704789976 0.902465690560718 0
"6570" 160.983158694234 0.902457089067216 0
"6571" 160.973613050599 0.902448432606142 0
"6572" 160.964067858424 0.902439802060857 0
"6573" 160.954523117918 0.902431161496329 0
"6574" 160.944978828434 0.902422546805659 0
"6575" 160.935434990613 0.902413904121891 0
"6576" 160.925891603806 0.902405287352707 0
"6577" 160.916348669083 0.902396624621306 0
"6578" 160.906806185152 0.902388014730138 0
"6579" 160.897264152869 0.902379367832154 0
"6580" 160.887722571584 0.902370746867033 0
"6581" 160.878181441939 0.902362097893148 0
"6582" 160.868640762641 0.902353501770234 0
"6583" 160.859100536264 0.902344796772213 0
"6584" 160.849560761086 0.902336162604761 0
"6585" 160.840021436673 0.902327545391715 0
"6586" 160.830482564094 0.90231888217736 0
"6587" 160.82094414206 0.902310271813008 0
"6588" 160.811406171423 0.902301624484227 0
"6589" 160.801868652609 0.902292958119608 0
"6590" 160.792331584543 0.902284335621707 0
"6591" 160.782794967863 0.902275685125159 0
"6592" 160.773258802994 0.902267015621511 0
"6593" 160.763723088647 0.902258398966864 0
"6594" 160.754187825461 0.902249754286997 0
"6595" 160.744653014074 0.902241081633939 0
"6596" 160.735118653412 0.902232452857542 0
"6597" 160.72558474497 0.902223760106036 0
"6598" 160.716051287246 0.902215129229581 0
"6599" 160.706518280234 0.902206497270708 0
"6600" 160.696985725217 0.902197810385053 0
"6601" 160.687453620904 0.902189176351732 0
"6602" 160.677921968151 0.902180505311055 0
"6603" 160.668390766094 0.902171869176538 0
"6604" 160.658860014946 0.902163222998572 0
"6605" 160.649329716417 0.902154503873951 0
"6606" 160.63979986793 0.90214589154941 0
"6607" 160.630270470553 0.902137233260648 0
"6608" 160.620741524284 0.902128573881667 0
"6609" 160.611213028903 0.902119922460885 0
"6610" 160.601684985906 0.902111207055527 0
"6611" 160.592157394005 0.902102544572883 0
"6612" 160.582630252552 0.902093907960684 0
"6613" 160.573103562615 0.902085225353371 0
"6614" 160.563577323761 0.902076559691096 0
"6615" 160.554051536629 0.902067866023546 0
"6616" 160.544526200359 0.902059207239699 0
"6617" 160.535001314947 0.902050547410386 0
"6618" 160.525476880388 0.902041886546928 0
"6619" 160.515952896037 0.902033251574304 0
"6620" 160.50642936296 0.902024570612057 0
"6621" 160.496906281154 0.902015888601156 0
"6622" 160.487383650828 0.902007196566645 0
"6623" 160.477861471122 0.901998539428663 0
"6624" 160.468339742033 0.901989881220569 0
"6625" 160.458818464199 0.901981194998004 0
"6626" 160.449297638044 0.901972489772623 0
"6627" 160.439777263135 0.901963801459793 0
"6628" 160.430257339041 0.90195513005763 0
"6629" 160.420737865116 0.901946484613051 0
"6630" 160.411218843282 0.901937757177849 0
"6631" 160.401700271824 0.901929100592424 0
"6632" 160.392182151379 0.901920416021387 0
"6633" 160.382664482157 0.901911721404476 0
"6634" 160.373147263727 0.901903043718294 0
"6635" 160.363630495871 0.901894373955771 0
"6636" 160.354114179653 0.901885658191622 0
"6637" 160.344598314215 0.901876977372956 0
"6638" 160.335082899553 0.901868295464619 0
"6639" 160.325567935663 0.901859612505332 0
"6640" 160.3160534219 0.901850955497503 0
"6641" 160.306539359542 0.90184224346704 0
"6642" 160.297025748372 0.901833539391853 0
"6643" 160.287512588385 0.901824834248075 0
"6644" 160.277999878723 0.90181616403683 0
"6645" 160.268487620237 0.901807456802063 0
"6646" 160.258975812495 0.9017987664848 0
"6647" 160.249464455494 0.901790075113281 0
"6648" 160.239953549443 0.90178137374422 0
"6649" 160.230443094551 0.901772662293667 0
"6650" 160.220933090602 0.901763958785602 0
"6651" 160.211423536736 0.901755290203441 0
"6652" 160.201914434446 0.901746557618229 0
"6653" 160.192405782231 0.90173788692116 0
"6654" 160.18289758073 0.901729188194634 0
"6655" 160.173389830151 0.901720479445682 0
"6656" 160.163882530704 0.901711760655058 0
"6657" 160.154375681744 0.901703067757639 0
"6658" 160.144869283695 0.901694355832144 0
"6659" 160.135363336551 0.90168564288619 0
"6660" 160.125857839457 0.90167696481648 0
"6661" 160.116352793475 0.901668240759756 0
"6662" 160.106848199239 0.901659488685518 0
"6663" 160.097344054614 0.901650825444974 0
"6664" 160.087840361303 0.901642089236169 0
"6665" 160.078337118234 0.901633396920726 0
"6666" 160.068834326256 0.901624667620716 0
"6667" 160.059331984299 0.901615982211407 0
"6668" 160.049830093214 0.90160725975694 0
"6669" 160.040328652781 0.901598545284428 0
"6670" 160.030827662996 0.901589829745615 0
"6671" 160.207312249165 0.901540883716802 0.00099949999999982
"6672" 160.197819830542 0.901532156698621 0.00099949999999982
"6673" 160.364821935838 0.901483342568144 0.00199799999999994
"6674" 160.884834955864 0.901354608922701 0.00498749999999992
"6675" 161.404886834629 0.90122660223654 0.00796799999999998
"6676" 161.395452735613 0.901217994733047 0.00796799999999998
"6677" 161.386019081627 0.901209296496176 0.00796799999999998
"6678" 161.023550639333 0.901280121661199 0.00598199999999993
"6679" 160.484534805953 0.90139115884644 0.00299549999999993
"6680" 160.651589239139 0.901342498108772 0.003992
"6681" 160.289061592059 0.901413757684212 0.00199799999999994
"6682" 160.279581773451 0.901405083448772 0.00199799999999994
"6683" 160.270102403454 0.901396362421218 0.00199799999999994
"6684" 160.26062348313 0.901387649640423 0.00199799999999994
"6685" 159.888549339728 0.901459136004592 0
"6686" 159.87905555096 0.901450412647642 0
"6687" 159.869562212348 0.9014416972261 0
"6688" 159.860069324524 0.901432953769026 0
"6689" 159.850576887061 0.901424227245519 0
"6690" 159.841084901018 0.901415454684158 0
"6691" 161.843664358567 0.901206684396174 0.00099949999999982
"6692" 163.836764509381 0.900997903794687 0.00199799999999994
"6693" 165.829877321795 0.900789129858007 0.00299549999999993
"6694" 165.820409121554 0.900780403822898 0.00299549999999993
"6695" 165.810941370301 0.90077170394099 0.00299549999999993
"6696" 163.798870959388 0.90096297501591 0.00199799999999994
"6697" 161.786788799874 0.901154284380139 0.00099949999999982
"6698" 159.765206489592 0.901345631757377 0
"6699" 159.755718555518 0.901336858713623 0
"6700" 159.746231071973 0.901328111617835 0
"6701" 159.736744038312 0.901319390487789 0
"6702" 159.727257455384 0.901310632281237 0
"6703" 159.717771322972 0.901301882043598 0
"6704" 159.708285639796 0.901293184729289 0
"6705" 159.698800408402 0.901284378402185 0
"6706" 159.689315627086 0.901275642971907 0
"6707" 159.679831295845 0.901266906512919 0
"6708" 159.670347414249 0.901258186999001 0
"6709" 159.660863983781 0.901249403447974 0
"6710" 159.651381003801 0.901240645808114 0
"6711" 159.641898473666 0.901231914140454 0
"6712" 159.632416394009 0.901223154429907 0
"6713" 159.622934765039 0.901214384639719 0
"6714" 159.613453586115 0.901205640804652 0
"6715" 159.603972857233 0.901196895942389 0
"6716" 159.594492579025 0.901188123005606 0
"6717" 159.585012751062 0.90117936701035 0
"6718" 159.575533372493 0.901170645962266 0
"6719" 159.566054444373 0.901161878855283 0
"6720" 159.556575966275 0.901153128709358 0
"6721" 159.54709793883 0.90114435052844 0
"6722" 159.537620362247 0.90113556227846 0
"6723" 161.951851552066 0.900917040090776 0.00099949999999982
"6724" 161.942381865098 0.90090828122419 0.00099949999999982
"6725" 164.347153281997 0.900689766004374 0.00199799999999994
"6726" 164.337691921871 0.900681010276516 0.00199799999999994
"6727" 164.328231010914 0.900672252352138 0.00199799999999994
"6728" 169.147280209464 0.900244023768255 0.003992
"6729" 164.309315930255 0.900654739404808 0.00199799999999994
"6730" 159.461853855779 0.901065458112273 0
"6731" 159.452380329713 0.901056678382448 0
"6732" 159.442907253196 0.901047933606591 0
"6733" 159.433434626646 0.901039169762395 0
"6734" 159.423962449848 0.901030413853945 0
"6735" 159.414490723433 0.901021629941062 0
"6736" 159.405019447186 0.90101285393178 0
"6737" 159.395548621102 0.901004076880302 0
"6738" 159.386078244752 0.900995316782148 0
"6739" 159.376608319406 0.900986501616869 0
"6740" 159.367138843786 0.900977739400769 0
"6741" 159.357669818524 0.900968949139879 0
"6742" 159.348201244041 0.900960139818032 0
"6743" 159.33873311906 0.900951383438096 0
"6744" 159.329265443577 0.900942626023415 0
"6745" 159.319798218224 0.900933840556444 0
"6746" 159.310331443843 0.900925018019458 0
"6747" 159.300865118949 0.900916257429558 0
"6748" 159.291399243749 0.900907486793269 0
"6749" 159.281933818873 0.900898688090884 0
"6750" 159.272468843683 0.900889915348503 0
"6751" 159.263004318385 0.900881132556308 0
"6752" 159.253540243188 0.90087233970474 0
"6753" 159.244076617877 0.900863554767228 0
"6754" 159.234613443291 0.900854732813964 0
"6755" 159.225150718371 0.900845954806745 0
"6756" 159.267538143011 0.900813973129898 0.00099949999999982
"6757" 159.300476163627 0.900782059993294 0.00199799999999994
"6758" 159.248633748327 0.900796406133248 0.00099949999999982
"6759" 159.323983708575 0.900741428458291 0.00299549999999993
"6760" 159.314547187075 0.900732654845916 0.00299549999999993
"6761" 159.220289066292 0.900770077699611 0.00099949999999982
"6762" 160.90725297148 0.900571043288296 0.00199849999999979
"6763" 160.940229506389 0.900539155464691 0.00299649999999996
"6764" 161.015644528441 0.900484426538979 0.00498949999999987
"6765" 164.271796064034 0.90016432456046 0.00399349999999998
"6766" 162.565933779707 0.900345708513364 0.00299649999999996
"6767" 162.514059788367 0.900359975844926 0.00199799999999994
"6768" 162.504617443328 0.900351176554039 0.00199799999999994
"6769" 162.495175547274 0.900342411745331 0.00199799999999994
"6770" 164.85864120215 0.900019211972832 0.00399349999999976
"6771" 165.525673728558 0.899886306903861 0.0049904999999999
"6772" 164.839793121042 0.900001685954741 0.00399349999999998
"6773" 164.830368238297 0.89999285698906 0.00399349999999998
"6774" 163.124471461731 0.900174265901093 0.00299649999999996
"6775" 160.742085784799 0.900479869902864 0.00099949999999982
"6776" 165.822084871754 0.899900578376392 0.003992
"6777" 162.419688543705 0.900272069685012 0.00199799999999994
"6778" 164.106741874809 0.90007314371476 0.00299549999999993
"6779" 164.097311934903 0.900064293604017 0.00299549999999993
"6780" 164.087882444465 0.900055459184646 0.00299549999999993
"6781" 164.078453403071 0.900046723235771 0.00299549999999993
"6782" 158.970044168423 0.900608442440773 0
"6783" 158.960594029361 0.900599634951486 0
"6784" 159.307613732347 0.900516286578768 0.00099949999999982
"6785" 158.941698320962 0.900582046601246 0
"6786" 158.932249531633 0.900573154893936 0
"6787" 158.922801190779 0.900564388198071 0
"6788" 158.913353300716 0.900555521380624 0
"6789" 158.903905859754 0.900546725572834 0
"6790" 158.89445886873 0.900537892671647 0
"6791" 158.885012327008 0.900529085742489 0
"6792" 158.875566235218 0.900520250724057 0
"6793" 158.866120592931 0.90051143267163 0
"6794" 158.856675400145 0.900502613570368 0
"6795" 158.847230657488 0.900493766397161 0
"6796" 158.837786364322 0.900484945184184 0
"6797" 158.828342521065 0.900476104907059 0
"6798" 158.818899127713 0.900467263576515 0
"6799" 158.809456183629 0.900458448183801 0
"6800" 158.800013689862 0.900449586741293 0
"6801" 158.790571644934 0.90044078727193 0
"6802" 158.781130049472 0.900431959713933 0
"6803" 158.771688903471 0.900423131131096 0
"6804" 158.762248207138 0.900414292462684 0
"6805" 158.75280796068 0.900405443734706 0
"6806" 158.743368164093 0.900396593959648 0
"6807" 158.733928816738 0.900387770178981 0
"6808" 158.724489918613 0.90037894529543 0
"6809" 158.715051470135 0.900370101355503 0
"6810" 158.705613471721 0.900361238357436 0
"6811" 158.696175922312 0.900352419321847 0
"6812" 158.686738822958 0.90034355421532 0
"6813" 158.677302172813 0.9003347240768 0
"6814" 158.667865972292 0.900325874859875 0
"6815" 158.658430220971 0.900317042596812 0
"6816" 158.648994919476 0.900308182287488 0
"6817" 158.639560067592 0.90029932991931 0
"6818" 158.630125665527 0.900290467456385 0
"6819" 158.620691712224 0.900281649017981 0
"6820" 158.611258208939 0.900272775450399 0
"6821" 158.601825154829 0.900263936877131 0
"6822" 158.592392550308 0.900255079230599 0
"6823" 158.582960395583 0.900246211508253 0
"6824" 158.573528689388 0.900237396780246 0
"6825" 158.564097432139 0.900228562989454 0
"6826" 158.554666624883 0.900219683099917 0
"6827" 158.545236266985 0.900210829163392 0
"6828" 158.535806358231 0.90020198318594 0
"6829" 158.526376899457 0.900193100142184 0
"6830" 158.516947889397 0.900184270069444 0
"6831" 158.507519329309 0.900175384886727 0
"6832" 158.498091218556 0.900166525701763 0
"6833" 158.488663557135 0.900157665452199 0
"6834" 158.479236344831 0.900148813131429 0
"6835" 158.46980958122 0.900139977810185 0
"6836" 158.460383268399 0.900131051308134 0
"6837" 158.450957404472 0.900122204849628 0
"6838" 158.441531989224 0.900113366355165 0
"6839" 158.432107023282 0.900104499765118 0
"6840" 158.422682507271 0.900095605071393 0
"6841" 158.413258439927 0.900086763413042 0
"6842" 158.403834821875 0.90007789365648 0
"6843" 158.394411653112 0.900069022823928 0
"6844" 158.384988933842 0.900060141963614 0
"6845" 158.375566663011 0.900051305076296 0
"6846" 158.366144842086 0.900042404049129 0
"6847" 158.35672347106 0.900033502002961 0
"6848" 158.34730254825 0.900024670947565 0
"6849" 158.337882074074 0.900015820815272 0
"6850" 158.328462050413 0.900006888562599 0
"6851" 158.319042475586 0.899998027310672 0
"6852" 158.309623350007 0.899989146998288 0
"6853" 158.300204673672 0.8999802656192 0
"6854" 158.290786445737 0.899971419236029 0
"6855" 158.281368667876 0.899962499708934 0
"6856" 158.271951339456 0.899953606161333 0
"6857" 158.262534459424 0.899944756590697 0
"6858" 158.253118029033 0.899935851910803 0
"6859" 158.24370204702 0.899927000268422 0
"6860" 158.234286515059 0.899918075437017 0
"6861" 158.224871432306 0.899909185610259 0
"6862" 158.215456798758 0.899900294724834 0
"6863" 158.2060426142 0.899891411806659 0
"6864" 158.196628878627 0.899882527824776 0
"6865" 158.187215591617 0.899873660808468 0
"6866" 158.177802753792 0.899864765709683 0
"6867" 158.168390365359 0.89985586052085 0
"6868" 158.158978426104 0.899846963309352 0
"6869" 158.149566935183 0.899838101097669 0
"6870" 158.140155894269 0.899829165707098 0
"6871" 158.130745301891 0.899820292338644 0
"6872" 158.121335158252 0.899811408947366 0
"6873" 158.11192546377 0.89980250643692 0
"6874" 158.102516218228 0.899793611871578 0
"6875" 158.093107422461 0.899784680237184 0
"6876" 158.083699075417 0.899775792592649 0
"6877" 158.074291176672 0.899766921916635 0
"6878" 158.064883726642 0.899758032152909 0
"6879" 158.055476726786 0.899749078237238 0
"6880" 158.046070175426 0.899740195389948 0
"6881" 158.036664072767 0.899731302470207 0
"6882" 158.027258419641 0.899722372419113 0
"6883" 158.017853214789 0.899713495390671 0
"6884" 158.008448458625 0.899704599300827 0
"6885" 157.999044152607 0.899695639044978 0
"6886" 157.989640294222 0.899686785902607 0
"6887" 157.980236885766 0.899677832552926 0
"6888" 157.970833925143 0.899668968280754 0
"6889" 157.961431413603 0.899660048867392 0
"6890" 157.952029351142 0.899651128402824 0
"6891" 157.942627738383 0.899642179841993 0
"6892" 157.933226573648 0.899633302334476 0
"6893" 157.923825857559 0.899624396737496 0
"6894" 157.914425590323 0.89961548102982 0
"6895" 157.905025772561 0.899606537249314 0
"6896" 157.895626403433 0.899597628488658 0
"6897" 157.886227482933 0.899588718638858 0
"6898" 157.876829010849 0.899579816772254 0
"6899" 157.867430988222 0.89957086874354 0
"6900" 157.858033413792 0.899561973776756 0
"6901" 157.84863628881 0.899553023637716 0
"6902" 157.839239612225 0.899544117545639 0
"6903" 157.829843384451 0.899535192334309 0
"6904" 157.820447606319 0.89952623000751 0
"6905" 157.811052276781 0.899517311725537 0
"6906" 157.801657394995 0.899508428446056 0
"6907" 157.792262962211 0.899499489997684 0
"6908" 157.782868978216 0.899490559526909 0
"6909" 157.773475443213 0.899481618962006 0
"6910" 157.764082356572 0.89947270442185 0
"6911" 159.064700315394 0.899291175849958 0.00099949999999982
"6912" 160.355937833279 0.899109668498407 0.00199799999999994
"6913" 162.947815311137 0.898755824273276 0.003992
"6914" 164.239085533734 0.898574623223977 0.00498749999999992
"6915" 164.229731662101 0.898565703529808 0.00498749999999992
"6916" 162.919736908985 0.898729155164868 0.003992
"6917" 160.309084473834 0.899065087358083 0.00199799999999994
"6918" 160.299709524736 0.899056166363078 0.00199799999999994
"6919" 162.891645744763 0.898702370796397 0.003992
"6920" 161.581626615186 0.898865849665078 0.00299549999999993
"6921" 160.271595786393 0.899029396062589 0.00199799999999994
"6922" 157.651496148611 0.899365588661018 0
"6923" 157.642108889983 0.899356624286855 0
"6924" 157.632722079237 0.899347712966052 0
"6925" 157.623335717618 0.899338746497862 0
"6926" 157.613949804706 0.899329796989901 0
"6927" 157.604564340496 0.899320846411747 0
"6928" 157.595179324983 0.899311894797321 0
"6929" 157.585794758163 0.899302942099898 0
"6930" 157.576410638989 0.899294033453042 0
"6931" 157.567026968706 0.89928506964796 0
"6932" 157.557643747311 0.899276104772616 0
"6933" 157.548260973965 0.899267174903749 0
"6934" 157.538878648872 0.899258234993056 0
"6935" 157.529496773277 0.899249239888607 0
"6936" 157.520115345926 0.899240297834705 0
"6937" 157.510734366815 0.899231354735879 0
"6938" 157.501353836771 0.899222374485122 0
"6939" 157.491973755165 0.899213420241929 0
"6940" 157.482594121369 0.899204491996328 0
"6941" 157.473214936418 0.89919551759833 0
"6942" 157.463836199684 0.899186569206833 0
"6943" 157.454457911369 0.899177610748489 0
"6944" 157.44508007147 0.899168651207999 0
"6945" 157.435702680397 0.899159672591594 0
"6946" 157.426325737315 0.899150728970346 0
"6947" 157.416949242426 0.899141775273666 0
"6948" 157.407573196558 0.899132784454344 0
"6949" 157.398197598667 0.899123837679308 0
"6950" 157.388822449787 0.899114844721148 0
"6951" 157.379447748874 0.899105895845425 0
"6952" 157.370073495715 0.89909695489333 0
"6953" 157.360699691971 0.899087940724607 0
"6954" 157.351326335971 0.899078997697911 0
"6955" 157.34195342792 0.899070044541218 0
"6956" 157.332580968437 0.899061063299969 0
"6957" 157.323208957309 0.89905209000732 0
"6958" 157.313837394532 0.899043115663084 0
"6959" 157.304466279685 0.89903415830024 0
"6960" 157.295095613387 0.899025172829002 0
"6961" 157.285725396049 0.899016168214618 0
"6962" 157.276355626628 0.899007207695856 0
"6963" 157.266986305949 0.898998210007438 0
"6964" 157.25761743297 0.898989256378005 0
"6965" 157.248249008309 0.898980274609661 0
"6966" 157.238881031753 0.898971300808188 0
"6967" 157.229513503922 0.898962298885374 0
"6968" 157.220146423771 0.898953341047407 0
"6969" 157.210779792128 0.898944346003527 0
"6970" 157.201413608364 0.898935376995458 0
"6971" 157.192047873098 0.898926379873337 0
"6972" 157.182682585909 0.898917399721276 0
"6973" 157.173317747417 0.898908391446707 0
"6974" 157.163953356992 0.898899409200641 0
"6975" 157.154589414216 0.898890443913492 0
"6976" 157.145225920121 0.898881432473664 0
"6977" 157.135862874288 0.898872438015952 0
"6978" 157.126500276505 0.898863451506345 0
"6979" 157.11713812656 0.898854472991494 0
"6980" 157.107776425277 0.898845457288718 0
"6981" 157.098415171615 0.898836485652118 0
"6982" 157.089054366606 0.898827467859114 0
"6983" 157.079694009416 0.898818485078865 0
"6984" 157.070334100663 0.898809474181374 0
"6985" 157.060974639303 0.898800507364282 0
"6986" 157.051615626371 0.898791494340304 0
"6987" 157.042257061446 0.89878249829304 0
"6988" 157.032898944524 0.898773501217548 0
"6989" 157.023541275808 0.898764494041731 0
"6990" 157.014184055499 0.898755476793014 0
"6991" 157.00482728235 0.898746512622707 0
"6992" 156.995470956978 0.898737520308497 0
"6993" 156.986115080413 0.898728481853073 0
"6994" 156.976759651824 0.898719478392646 0
"6995" 156.967404670997 0.89871048290828 0
"6996" 156.95805013772 0.898701495422603 0
"6997" 156.948696052819 0.898692470732226 0
"6998" 156.939342415873 0.898683463050789 0
"6999" 156.929989226257 0.898674481394231 0
"7000" 156.920636485208 0.898665444527026 0
"7001" 156.911284191686 0.898656451706682 0
"7002" 156.901932346101 0.898647439806887 0
"7003" 156.892580949277 0.898638390723666 0
"7004" 156.883229999966 0.898629394735708 0
"7005" 156.873879499198 0.898620352559788 0
"7006" 156.864529445313 0.898611381524657 0
"7007" 156.85517984017 0.898602328215354 0
"7008" 156.84583068252 0.898593327995062 0
"7009" 156.836481972981 0.898584299620371 0
"7010" 156.827133711134 0.898575288275539 0
"7011" 156.817785896974 0.898566275831886 0
"7012" 156.808438531117 0.898557235293469 0
"7013" 156.799091613144 0.898548211708994 0
"7014" 156.789745142431 0.898539214139072 0
"7015" 156.7803991198 0.898530179436772 0
"7016" 156.771053545245 0.898521143653788 0
"7017" 156.761708418143 0.898512133886189 0
"7018" 156.752363738901 0.898503105018604 0
"7019" 156.743019507308 0.898494084113739 0
"7020" 156.733675723774 0.898485044099071 0
"7021" 156.724332388499 0.898475994002057 0
"7022" 156.714989500652 0.898466978947613 0
"7023" 156.705647060227 0.898457962844232 0
"7024" 156.696305068256 0.898448900529455 0
"7025" 156.686963523905 0.89843987324002 0
"7026" 156.677622427169 0.898430844949043 0
"7027" 156.668281777838 0.898421824583571 0
"7028" 156.658941576733 0.898412767054031 0
"7029" 156.649601823642 0.898403717518863 0
"7030" 156.640262517529 0.898394712020534 0
"7031" 156.630923659626 0.898385651318394 0
"7032" 156.621585248691 0.898376643732308 0
"7033" 156.612247285958 0.898367580899404 0
"7034" 156.602909770803 0.898358544098407 0
"7035" 156.593572703632 0.898349488186653 0
"7036" 158.158275917281 0.898156032651107 0.00099949999999982
"7037" 156.574902661022 0.898331393735509 0
"7038" 157.848615209691 0.898151628356221 0.00099949999999982
"7039" 156.55623446024 0.898313358276501 0
"7040" 156.546899630189 0.898304306110559 0
"7041" 156.537565248508 0.898295225750564 0
"7042" 156.528231313952 0.898286198549928 0
"7043" 158.866967198295 0.898069731777501 0.00099949999999982
"7044" 156.50956744841 0.89826807111328 0
"7045" 156.500234856938 0.898259031675494 0
"7046" 156.490902712366 0.89825000923364 0
"7047" 156.48157101531 0.898240958654128 0
"7048" 156.47223976597 0.898231897979871 0
"7049" 156.462908964754 0.898222818186071 0
"7050" 156.453578610419 0.898213791530365 0
"7051" 156.444248704405 0.898204700572163 0
"7052" 156.434919246088 0.898195635657533 0
"7053" 156.425590234019 0.89818663290183 0
"7054" 156.41626167005 0.898177547814444 0
"7055" 156.40693355397 0.898168470664102 0
"7056" 156.397605884742 0.898159437638818 0
"7057" 156.388278663805 0.898150340328999 0
"7058" 156.378951890124 0.898141287130623 0
"7059" 156.369625563075 0.89813225994053 0
"7060" 156.360299684097 0.898123168459265 0
"7061" 156.350974251947 0.898114130144867 0
"7062" 156.341649268269 0.898105018483794 0
"7063" 156.332324731618 0.898095968996738 0
"7064" 156.323000642192 0.898086909429313 0
"7065" 156.31367700143 0.898077785552182 0
"7066" 156.304353806443 0.898068787078707 0
"7067" 156.295031059285 0.89805969722715 0
"7068" 156.285708759953 0.898050606298428 0
"7069" 156.276386907822 0.898041541416341 0
"7070" 156.267065503095 0.898032466446824 0
"7071" 156.257744545148 0.898023417491438 0
"7072" 156.248424035212 0.898014313319979 0
"7073" 156.239103972048 0.898005262245805 0
"7074" 156.229784356267 0.897996183030609 0
"7075" 156.22046518807 0.897987093717966 0
"7076" 156.211146467659 0.897977994301447 0
"7077" 156.201828194411 0.897968920937771 0
"7078" 156.192510367911 0.897959864554646 0
"7079" 156.183192988152 0.897950807140353 0
"7080" 156.173876056364 0.89794169445148 0
"7081" 156.16455957172 0.897932616835063 0
"7082" 156.155243534009 0.897923547208419 0
"7083" 156.145927943638 0.897914458438238 0
"7084" 156.136612800601 0.897905368588744 0
"7085" 156.127298105716 0.897896241585211 0
"7086" 156.117983857951 0.897887158648892 0
"7087" 156.1086700573 0.89787807468667 0
"7088" 156.099356703141 0.897869016735138 0
"7089" 156.090043796293 0.897859921586984 0
"7090" 156.08073133716 0.897850807323797 0
"7091" 156.071419324506 0.897841746197406 0
"7092" 156.062107760175 0.897832602706032 0
"7093" 156.052796642722 0.897823521419346 0
"7094" 156.043485972965 0.897814402891072 0
"7095" 156.034175750489 0.897805301379986 0
"7096" 156.024865974262 0.897796243986 0
"7097" 156.015556645715 0.897787122295668 0
"7098" 156.006247763406 0.897778062784495 0
"7099" 155.996939328564 0.897768947981442 0
"7100" 155.987631341388 0.897759823099633 0
"7101" 155.978323800642 0.897750751368668 0
"7102" 155.969016706524 0.897741669536995 0
"7103" 155.959710059853 0.897732550528766 0
"7104" 155.950403860418 0.897723439448463 0
"7105" 155.941098107803 0.897714345390899 0
"7106" 155.931792802003 0.897705250297102 0
"7107" 155.922487943629 0.897696127015518 0
"7108" 155.913183532676 0.897687002676928 0
"7109" 155.903879568113 0.89767792245524 0
"7110" 155.894576050962 0.897668795968851 0
"7111" 155.885272980806 0.897659686530564 0
"7112" 155.875970357847 0.897650566969972 0
"7113" 155.866668182283 0.89764143733269 0
"7114" 155.887734848192 0.897607141385857 0.00099949999999982
"7115" 155.848068504086 0.897623223099865 0
"7116" 155.838767668473 0.897614135466424 0
"7117" 155.829467280441 0.897604992513475 0
"7118" 155.820167338961 0.897595893696652 0
"7119" 155.810867844436 0.897586775756209 0
"7120" 155.801568796862 0.897577656732097 0
"7121" 155.792270196644 0.897568518595528 0
"7122" 155.782972043163 0.897559406494453 0
"7123" 155.773674336207 0.8975503023623 0
"7124" 155.764377076797 0.89754115199751 0
"7125" 155.755080263698 0.897532054801567 0
"7126" 155.74578389793 0.897522911352627 0
"7127" 155.736487978463 0.897513811995724 0
"7128" 155.727192505908 0.897504684488102 0
"7129" 155.717897480873 0.897495528819901 0
"7130" 155.708602902534 0.897486408224408 0
"7131" 155.69930877109 0.897477277536982 0
"7132" 155.690015086948 0.897468127701235 0
"7133" 155.680721849282 0.897459012946755 0
"7134" 155.671429057677 0.897449915232808 0
"7135" 155.662136712948 0.897440780281714 0
"7136" 155.652844815705 0.897431617180016 0
"7137" 155.643553365122 0.89742248913316 0
"7138" 155.634262361196 0.897413360055657 0
"7139" 155.62497180433 0.897404211833466 0
"7140" 155.615681693496 0.89739510771392 0
"7141" 155.606392030326 0.897385930259624 0
"7142" 155.597102813588 0.897376805952022 0
"7143" 155.587814043276 0.897367680574487 0
"7144" 155.578525719999 0.897358527040917 0
"7145" 155.569237843139 0.897349399545327 0
"7146" 155.559950412894 0.897340261984073 0
"7147" 155.550663429466 0.897331114272436 0
"7148" 155.541376893256 0.897321947437405 0
"7149" 155.532090803034 0.897312833787431 0
"7150" 155.522805159612 0.897303682908497 0
"7151" 155.513519963394 0.897294512876394 0
"7152" 155.504235213353 0.897285387017899 0
"7153" 155.494950910915 0.897276196771857 0
"7154" 155.485667054438 0.897267077821185 0
"7155" 155.476383644533 0.897257930659376 0
"7156" 155.467100681397 0.897248773403517 0
"7157" 155.457818164821 0.897239624135954 0
"7158" 155.448536094801 0.897230473785499 0
"7159" 155.439254471127 0.89722133144283 0
"7160" 155.429973293998 0.897212178961558 0
"7161" 155.420692563614 0.897203016377485 0
"7162" 155.411412280378 0.897193834672491 0
"7163" 155.40213244408 0.897184660945238 0
"7164" 155.392853053694 0.897175531371124 0
"7165" 155.383574110236 0.89716635549154 0
"7166" 155.374295612681 0.897157223769084 0
"7167" 155.365017561635 0.897148063869839 0
"7168" 155.355739957707 0.897138875779622 0
"7169" 155.34646279946 0.897129749932113 0
"7170" 155.337186088117 0.897120568750175 0
"7171" 155.327909823468 0.897111395542858 0
"7172" 155.318634005302 0.897102230331337 0
"7173" 155.309358633412 0.897093073076481 0
"7174" 155.300083707995 0.897083905754779 0
"7175" 155.290809229252 0.897074728301223 0
"7176" 155.281535196564 0.897065576904673 0
"7177" 155.272261610743 0.897056388293734 0
"7178" 155.262988470968 0.897047234769441 0
"7179" 155.253715777846 0.897038053077039 0
"7180" 155.244443530555 0.897028906476581 0
"7181" 155.235171730313 0.897019704575781 0
"7182" 155.225900376302 0.897010537757878 0
"7183" 155.216629468515 0.897001369869224 0
"7184" 155.207359008169 0.896992146708372 0
"7185" 155.198088993834 0.896982985733329 0
"7186" 155.188819425708 0.896973814693254 0
"7187" 155.179550303581 0.8969646516024 0
"7188" 155.170281628265 0.896955451288606 0
"7189" 155.161013399549 0.896946258963638 0
"7190" 155.151745617634 0.89693705650867 0
"7191" 155.142478280882 0.896927925345194 0
"7192" 155.133211390513 0.896918738865859 0
"7193" 155.123944946724 0.896909542270984 0
"7194" 155.114678949103 0.896900362717803 0
"7195" 155.105413397644 0.896891182080471 0
"7196" 155.096148293158 0.896881964219746 0
"7197" 155.086883634416 0.896872799554028 0
"7198" 155.077619421415 0.896863633816758 0
"7199" 155.068355655574 0.896854403714184 0
"7200" 155.059092335667 0.896845226801591 0
"7201" 155.049829461891 0.896836039804778 0
"7202" 155.040567033632 0.896826878842048 0
"7203" 155.031305052716 0.896817635450043 0
"7204" 156.597789400189 0.896624442745136 0.00099949999999982
"7205" 157.111024187524 0.896513484108572 0.00199849999999979
"7206" 160.757258887108 0.896034725525187 0.0049904999999999
"7207" 159.181537332614 0.896209479641306 0.00399400000000005
"7208" 158.128307115308 0.896282726156325 0.00399349999999998
"7209" 156.030062765682 0.896559140784602 0.00199799999999994
"7210" 157.065842859819 0.896346963470717 0.003992
"7211" 158.101647858307 0.896135225145485 0.00598199999999993
"7212" 157.569913962125 0.896227326116371 0.00498749999999992
"7213" 158.605745824683 0.896015842512432 0.0069754999999998
"7214" 157.028950386697 0.896310331319008 0.003992
"7215" 156.497188834404 0.896402590039528 0.00299549999999993
"7216" 155.965415498211 0.896494878416596 0.00199799999999994
"7217" 154.901830378495 0.896688977323111 0
"7218" 154.89257508252 0.896679781294699 0
"7219" 154.883320232179 0.896670593221644 0
"7220" 154.87406582787 0.896661386035186 0
"7221" 154.864811870404 0.896652141570125 0
"7222" 154.855558358554 0.896642950330046 0
"7223" 154.846305293332 0.896633712815428 0
"7224" 154.83705267331 0.89662453753295 0
"7225" 154.827800499499 0.896615315950561 0
"7226" 154.818548772097 0.896606084267082 0
"7227" 154.809297490896 0.896596860574088 0
"7228" 154.800046655889 0.896587635820633 0
"7229" 154.790796266058 0.896578455201689 0
"7230" 154.781546322004 0.896569246421335 0
"7231" 154.772296824334 0.896560009416457 0
"7232" 154.763047772228 0.896550807517541 0
"7233" 154.753799166495 0.896541568413948 0
"7234" 154.744551006925 0.896532337257194 0
"7235" 154.735303293514 0.896523105048106 0
"7236" 154.726056025648 0.896513898907597 0
"7237" 154.716809203726 0.896504673627964 0
"7238" 154.707562828556 0.896495411061086 0
"7239" 154.698316899119 0.896486192673307 0
"7240" 154.689071415204 0.896476982290659 0
"7241" 154.679826377011 0.896467761788893 0
"7242" 154.670581784939 0.896458522132604 0
"7243" 154.661337638781 0.896449290436495 0
"7244" 154.652093938126 0.896440075786218 0
"7245" 154.642850682968 0.896430860087834 0
"7246" 154.63360787452 0.896421589008605 0
"7247" 154.624365511761 0.896412362130594 0
"7248" 154.615123594687 0.896403134178551 0
"7249" 154.605882122886 0.896393923262983 0
"7250" 154.596641097774 0.896384647918937 0
"7251" 154.587400518534 0.896375407708965 0
"7252" 154.578160385362 0.896366157419701 0
"7253" 154.568920697443 0.896356942240374 0
"7254" 154.55968145538 0.896347698841844 0
"7255" 154.550442658357 0.896338490581121 0
"7256" 154.54120430799 0.896329208848861 0
"7257" 154.531966402044 0.896320025632618 0
"7258" 154.522728943149 0.896310723676012 0
"7259" 154.513491929677 0.896301493069111 0
"7260" 154.50425536203 0.896292243286578 0
"7261" 154.495019239797 0.896283010540628 0
"7262" 154.485783563377 0.896273758635126 0
"7263" 154.476548332766 0.896264505642286 0
"7264" 154.467313547957 0.896255251620701 0
"7265" 154.458079208744 0.896246005550349 0
"7266" 154.448845314715 0.896236776562618 0
"7267" 154.439611866878 0.896227501216477 0
"7268" 154.430378864621 0.89621825196661 0
"7269" 154.421146308343 0.896208983546289 0
"7270" 154.411914197228 0.896199750259827 0
"7271" 154.402682532082 0.896190479725716 0
"7272" 154.393451312089 0.896181244324376 0
"7273" 154.384220538256 0.896171962607828 0
"7274" 154.374990209565 0.896162725060833 0
"7275" 154.365760326822 0.896153450264956 0
"7276" 154.356530889413 0.896144201540582 0
"7277" 154.347301897334 0.896134951752751 0
"7278" 154.338073350781 0.896125691853604 0
"7279" 154.328845249749 0.896116430897454 0
"7280" 154.319617594434 0.896107159818448 0
"7281" 154.31039038544 0.896097860499642 0
"7282" 154.301163621545 0.896088614469833 0
"7283" 154.291937302746 0.89607936733549 0
"7284" 154.282711429644 0.896070091995796 0
"7285" 154.273486001828 0.896060833687622 0
"7286" 154.264261020103 0.896051538104416 0
"7287" 154.255036484462 0.896042241477522 0
"7288" 154.245812394093 0.896032979965273 0
"7289" 154.236588748584 0.896023735528585 0
"7290" 154.22736554874 0.896014453777741 0
"7291" 154.218142793545 0.896005216239535 0
"7292" 154.208920484206 0.895995923342519 0
"7293" 154.199698620515 0.895986638404877 0
"7294" 154.190477202669 0.895977343361185 0
"7295" 154.18125622945 0.895968101559389 0
"7296" 154.172035702268 0.89595879533655 0
"7297" 154.162815620309 0.895949524238836 0
"7298" 154.153595983567 0.895940252065669 0
"7299" 154.14437679325 0.895930924542399 0
"7300" 154.135158047331 0.895921686474182 0
"7301" 154.125939747018 0.895912393024925 0
"7302" 154.1167218917 0.895903125662023 0
"7303" 154.107504482177 0.895893821034903 0
"7304" 154.098287517437 0.895884560580951 0
"7305" 154.08907099828 0.895875262856875 0
"7306" 154.079854925106 0.895865945977501 0
"7307" 154.070639296697 0.89585668234209 0
"7308" 154.061424113654 0.89584739048716 0
"7309" 154.052209376173 0.895838088485551 0
"7310" 154.042995083442 0.895828821680722 0
"7311" 154.033781235859 0.895819535658632 0
"7312" 154.024567833823 0.895810230473304 0
"7313" 154.01535487773 0.895800906133012 0
"7314" 154.006142365962 0.89579165313876 0
"7315" 153.996930299523 0.895782353831813 0
"7316" 153.987718678406 0.89577305342486 0
"7317" 153.978507503211 0.8957637248097 0
"7318" 153.969296772724 0.895754449451287 0
"7319" 153.960086488148 0.895745118693978 0
"7320" 153.950876648066 0.895735850276081 0
"7321" 153.941667253482 0.895726535487939 0
"7322" 153.932458303986 0.895717237779803 0
"7323" 153.92324979917 0.895707957097888 0
"7324" 153.914041739836 0.89569863912026 0
"7325" 154.911584718966 0.895537408105585 0.00099949999999982
"7326" 153.895629777052 0.895680047969323 0
"7327" 153.886423052584 0.89567074490698 0
"7328" 153.87721677418 0.895661395498256 0
"7329" 153.868010940826 0.895652090307562 0
"7330" 153.858805551511 0.895642829336313 0
"7331" 153.84960060784 0.895633494838651 0
"7332" 153.840396109003 0.895624195503318 0
"7333" 153.831192055195 0.895614886056041 0
"7334" 153.821988447014 0.895605548355621 0
"7335" 153.812785282846 0.89559628206347 0
"7336" 153.803582565099 0.895586906004613 0
"7337" 153.794380291957 0.895577610396687 0
"7338" 153.785178463214 0.895568322777115 0
"7339" 153.775977080272 0.895558970687302 0
"7340" 153.766776141919 0.895549671889375 0
"7341" 153.757575649155 0.895540326742941 0
"7342" 153.748375600768 0.895531034871311 0
"7343" 153.73917599816 0.895521678500932 0
"7344" 153.729976839919 0.895512384506394 0
"7345" 153.720778126238 0.895503080373783 0
"7346" 153.711579858523 0.895493711751043 0
"7347" 153.702382035156 0.895484414555196 0
"7348" 153.693184656939 0.895475080026518 0
"7349" 153.683987723261 0.895465771650376 0
"7350" 153.674791234922 0.895456425942739 0
"7351" 153.665595191515 0.895447097286251 0
"7352" 153.656399592229 0.89543780380175 0
"7353" 153.647204438265 0.895428454910386 0
"7354" 153.638009729618 0.895419104929604 0
"7355" 153.62881546568 0.895409781073416 0
"7356" 153.619621646645 0.895400447096544 0
"7357" 153.610428272911 0.895391093919502 0
"7358" 153.601235343466 0.895381784996123 0
"7359" 153.592042858507 0.895372465923786 0
"7360" 153.582850818832 0.895363109558972 0
"7361" 153.573659224636 0.895353743052393 0
"7362" 153.564468074507 0.895344438923607 0
"7363" 153.555277369846 0.895335070273956 0
"7364" 153.546087110045 0.895325727763833 0
"7365" 153.536897294697 0.895316402309529 0
"7366" 153.527707923997 0.89530706670093 0
"7367" 153.51851899794 0.895297730054228 0
"7368" 153.509330517122 0.895288365147483 0
"7369" 153.500142481136 0.895279017295812 0
"7370" 153.490954889576 0.895269686485989 0
"7371" 153.481767742838 0.895260336509063 0
"7372" 153.472581041115 0.895250976392066 0
"7373" 153.463394783602 0.895241651448213 0
"7374" 153.454208971093 0.895232289218593 0
"7375" 153.445023603585 0.895222925872987 0
"7376" 153.435838680269 0.895213597750083 0
"7377" 153.426654202543 0.89520420511815 0
"7378" 153.417470168195 0.895194911096398 0
"7379" 153.408286579227 0.895185525388423 0
"7380" 153.39910343483 0.895176174860622 0
"7381" 153.389920734998 0.895166823255451 0
"7382" 153.380738480528 0.895157434350932 0
"7383" 153.371556670012 0.895148107808663 0
"7384" 153.362375303844 0.895138762062499 0
"7385" 153.35319438242 0.895129397151627 0
"7386" 153.344013905935 0.895120022076711 0
"7387" 153.334833873782 0.895110673163572 0
"7388" 153.325654285955 0.895101323154759 0
"7389" 153.316475143452 0.895091926763833 0
"7390" 153.307296445264 0.895082574610265 0
"7391" 153.298118191586 0.895073212374848 0
"7392" 153.288940382213 0.895063858080385 0
"7393" 153.279763017739 0.895054475552246 0
"7394" 153.270586097759 0.895045110080577 0
"7395" 153.261409622468 0.895035734461598 0
"7396" 153.252233590858 0.895026403128842 0
"7397" 153.243058003926 0.895017025389263 0
"7398" 153.233882862065 0.895007628458461 0
"7399" 153.224708164871 0.894998248586751 0
"7400" 153.215533912137 0.894988876719963 0
"7401" 153.206360103658 0.894979512822423 0
"7402" 153.197186739427 0.894970147890689 0
"7403" 153.18801382024 0.894960745625122 0
"7404" 153.178841344892 0.894951396655532 0
"7405" 153.169669314376 0.894942001318276 0
"7406" 153.160497728087 0.894932632105986 0
"7407" 153.151326586019 0.894923261828495 0
"7408" 153.142155888366 0.894913881413831 0
"7409" 153.132985635324 0.894904490878202 0
"7410" 153.123815826686 0.894895108313873 0
"7411" 153.114646462847 0.894885706574205 0
"7412" 153.105477543402 0.894876321885032 0
"7413" 153.096309067945 0.894866954251052 0
"7414" 153.08714103707 0.894857558353761 0
"7415" 153.077973450171 0.894848188592773 0
"7416" 153.068806307444 0.894838808701645 0
"7417" 153.059639609682 0.894829391491804 0
"7418" 153.050473356479 0.894819991338137 0
"7419" 153.041307546631 0.894810644481817 0
"7420" 153.032142181532 0.894801233122007 0
"7421" 153.022977260576 0.894791847888535 0
"7422" 153.013812783957 0.894782452550579 0
"7423" 153.004648752668 0.894773010760221 0
"7424" 152.995485165506 0.894763622336587 0
"7425" 152.986322021866 0.894754260031463 0
"7426" 152.97715932254 0.894744860379755 0
"7427" 152.967997066924 0.894735486884522 0
"7428" 152.958835256412 0.894726048828036 0
"7429" 152.949673890196 0.894716645999551 0
"7430" 152.940512967674 0.894707269287489 0
"7431" 152.931352489239 0.894697873386339 0
"7432" 152.922192455485 0.894688449199505 0
"7433" 152.913032865607 0.894679060220206 0
"7434" 152.903873719799 0.894669661089575 0
"7435" 152.894715017856 0.894660269991601 0
"7436" 152.885556761169 0.894650814323329 0
"7437" 152.876398948735 0.894641402948189 0
"7438" 152.867241579351 0.894632044891241 0
"7439" 152.858084654208 0.894622631373427 0
"7440" 152.848928173302 0.894613216778432 0
"7441" 152.839772137025 0.894603782962147 0
"7442" 152.830616543975 0.894594411582946 0
"7443" 152.821461395144 0.894584993780079 0
"7444" 152.812306691125 0.894575547706568 0
"7445" 152.803152430317 0.894566173104486 0
"7446" 152.793998614308 0.89455672491295 0
"7447" 152.784845242296 0.894547311892333 0
"7448" 152.775692314674 0.894537879701219 0
"7449" 152.766539831038 0.894528464555423 0
"7450" 152.757387790584 0.894519084627932 0
"7451" 152.748236194703 0.894509640126302 0
"7452" 152.73908504279 0.894500221796417 0
"7453" 152.729934335039 0.894490793306989 0
"7454" 152.720784071047 0.894481381884497 0
"7455" 152.711634251802 0.894471924073172 0
"7456" 152.702484875308 0.89446255586784 0
"7457" 152.693335943551 0.894453095898446 0
"7458" 152.684187455729 0.894443671135512 0
"7459" 152.675039412035 0.894434236238474 0
"7460" 152.665891811667 0.894424836538381 0
"7461" 152.656744656012 0.894415372319081 0
"7462" 152.647597943872 0.894405961415604 0
"7463" 152.638451675438 0.894396540387063 0
"7464" 152.629305851302 0.894387091084422 0
"7465" 152.620160471061 0.894377658843839 0
"7466" 152.611015534113 0.894368252730093 0
"7467" 152.601871041048 0.894358818363983 0
"7468" 152.592726992457 0.894349355701576 0
"7469" 152.58358338734 0.894339937351356 0
"7470" 152.574440226487 0.894330481619263 0
"7471" 152.565297509097 0.894321061090412 0
"7472" 152.55615523596 0.894311603241122 0
"7473" 152.547013406075 0.894302189649744 0
"7474" 152.537872020232 0.894292738740369 0
"7475" 152.528731078426 0.894283286730088 0
"7476" 152.519590580451 0.894273842728832 0
"7477" 152.510450525707 0.894264424869612 0
"7478" 152.50131091518 0.894254960602333 0
"7479" 152.492171748469 0.894245513400575 0
"7480" 152.483033025168 0.894236083282019 0
"7481" 152.473894746267 0.894226606705315 0
"7482" 152.464756911163 0.894217156324499 0
"7483" 152.455619519256 0.894207732026688 0
"7484" 152.446482571333 0.894198270427125 0
"7485" 152.43734606719 0.894188816802608 0
"7486" 152.428210006424 0.894179380257431 0
"7487" 152.419074389428 0.894169924496949 0
"7488" 152.409939216194 0.894160467669553 0
"7489" 152.400804486321 0.894151027924979 0
"7490" 152.391670200596 0.89414155080668 0
"7491" 152.382536358418 0.894132099864655 0
"7492" 152.373402959783 0.89412264780649 0
"7493" 152.364270004682 0.894113194731555 0
"7494" 152.355137493708 0.894103713326214 0
"7495" 152.346005426655 0.894094239942279 0
"7496" 152.336873802524 0.894084810852142 0
"7497" 152.327742622899 0.894075308109963 0
"7498" 152.31861188559 0.894065904093139 0
"7499" 152.309481592378 0.894056417368116 0
"7500" 152.300351742463 0.894046965860911 0
"7501" 152.291222336235 0.894037495142869 0
"7502" 152.282093374087 0.894028005197641 0
"7503" 152.272964855218 0.894018550480976 0
"7504" 152.263836779822 0.894009085597874 0
"7505" 152.254709147695 0.89399962874769 0
"7506" 152.245581960019 0.893990116377873 0
"7507" 152.236455216196 0.893980630156895 0
"7508" 152.22732891483 0.893971206386564 0
"7509" 152.218203056908 0.893961736195098 0
"7510" 152.209077642621 0.893952255832004 0
"7511" 152.199952671965 0.893942774385053 0
"7512" 152.190828144141 0.893933328211236 0
"7513" 152.181704060133 0.893923835551738 0
"7514" 152.172580420333 0.893914323705543 0
"7515" 152.163457223744 0.893904856130636 0
"7516" 152.154334470161 0.893895396604001 0
"7517" 152.145212160372 0.893885899671912 0
"7518" 152.136090293974 0.893876419841195 0
"7519" 152.126968871358 0.893866920781769 0
"7520" 152.117847891329 0.893857475113291 0
"7521" 152.108727355466 0.893847955753123 0
"7522" 152.099607262575 0.89383848980277 0
"7523" 152.090487613839 0.893828968310009 0
"7524" 152.081368407866 0.893819509271226 0
"7525" 152.072249645045 0.893810031015391 0
"7526" 152.063131326361 0.893800506332491 0
"7527" 152.05401345062 0.893791035014309 0
"7528" 152.044896018212 0.893781544480469 0
"7529" 152.035779028538 0.893772080094287 0
"7530" 152.026662482581 0.89376256928067 0
"7531" 152.017546379544 0.893753093670738 0
"7532" 152.008430720213 0.893743580709315 0
"7533" 151.999315504581 0.893734066660486 0
"7534" 151.990200731061 0.893724624168326 0
"7535" 151.981086401229 0.893715107991689 0
"7536" 151.971972515278 0.893705581650906 0
"7537" 151.962859072211 0.893696099634942 0
"7538" 151.953746072815 0.893686580235987 0
"7539" 151.944633515501 0.893677132398196 0
"7540" 151.935521401253 0.893667638120526 0
"7541" 151.926409730459 0.893658124580985 0
"7542" 151.917298504104 0.893648564598572 0
"7543" 151.908187720006 0.893639103412095 0
"7544" 151.89907737895 0.893629604799685 0
"7545" 151.889967481918 0.893620059782049 0
"7546" 151.880858026929 0.893610604439255 0
"7547" 151.871749015952 0.893601057275584 0
"7548" 151.862640447599 0.893591572543852 0
"7549" 151.853532322852 0.893582041386955 0
"7550" 151.844424641901 0.893572500080737 0
"7551" 151.835317403162 0.893563030321703 0
"7552" 151.826210607813 0.893553505010772 0
"7553" 151.81710425565 0.893543987733862 0
"7554" 151.807998346077 0.89353449658366 0
"7555" 151.798892880271 0.893524949942495 0
"7556" 151.789787857832 0.893515420334328 0
"7557" 151.780683277173 0.893505962323732 0
"7558" 151.771579140463 0.893496403352732 0
"7559" 151.762475447101 0.893486870570506 0
"7560" 151.753372196688 0.893477354849048 0
"7561" 151.744269388426 0.893467874415885 0
"7562" 151.735167024089 0.893458311140934 0
"7563" 151.726065102682 0.893448792244046 0
"7564" 151.716963623411 0.893439308569491 0
"7565" 151.70786258765 0.893429760270699 0
"7566" 151.698761994803 0.893420238139076 0
"7567" 151.689661844468 0.893410733093358 0
"7568" 151.680562137626 0.893401181582255 0
"7569" 151.671462873876 0.893391647164493 0
"7570" 151.662364052818 0.893382129838026 0
"7571" 151.653265674053 0.893372629597859 0
"7572" 151.644167738953 0.893363064713838 0
"7573" 151.635070246923 0.893353526011288 0
"7574" 151.625973196969 0.893344031642977 0
"7575" 151.616876590073 0.893334490789841 0
"7576" 151.607780426425 0.893324939792864 0
"7577" 151.598684706216 0.893315378638882 0
"7578" 151.589589428455 0.893305861827324 0
"7579" 151.580494593727 0.893296316706109 0
"7580" 151.571400201436 0.893286797734844 0
"7581" 151.562306252165 0.893277250464875 0
"7582" 151.553212745714 0.893267711184679 0
"7583" 151.544119682272 0.893258161779327 0
"7584" 151.535027062621 0.893248574963519 0
"7585" 151.525934884392 0.893239096069394 0
"7586" 151.516843149154 0.893229543426137 0
"7587" 152.55508472758 0.893066051062829 0.00099949999999982
"7588" 153.584246858082 0.892902733907505 0.00199799999999994
"7589" 155.651671905332 0.892585820344533 0.003992
"7590" 154.604355477757 0.892729956186645 0.00299549999999993
"7591" 151.471418784307 0.8931818010216 0
"7592" 151.462329704787 0.893172269230443 0
"7593" 151.453241068218 0.893162709090152 0
"7594" 151.444152874396 0.893153156984611 0
"7595" 151.435065122526 0.893143640158705 0
"7596" 151.425977813196 0.893134094963281 0
"7597" 151.416890947382 0.893124503291114 0
"7598" 151.407804523701 0.893114974147736 0
"7599" 151.398718543328 0.893105389427187 0
"7600" 151.389633005469 0.893095839973464 0
"7601" 151.380547909724 0.893086307634604 0
"7602" 151.371463257466 0.893076710608972 0
"7603" 151.362379047705 0.893067157930107 0
"7604" 151.353295280237 0.893057613289073 0
"7605" 151.344211955255 0.893048058479711 0
"7606" 151.335129072751 0.893038502584088 0
"7607" 151.326046634096 0.893028882028652 0
"7608" 151.316964637318 0.893019351278808 0
"7609" 151.307883083001 0.893009792157545 0
"7610" 151.298801970746 0.893000250168623 0
"7611" 151.289721301332 0.892990670766317 0
"7612" 151.280641074362 0.892981108436472 0
"7613" 151.271561290419 0.892971517785438 0
"7614" 151.262481948316 0.892961980598257 0
"7615" 151.253403048246 0.892952433262484 0
"7616" 151.24432459138 0.892942830305415 0
"7617" 151.235246577714 0.892933226286971 0
"7618" 151.226169006062 0.892923675719569 0
"7619" 151.217091877007 0.892914096830813 0
"7620" 151.20801519015 0.892904535026743 0
"7621" 151.198938946272 0.892894935830771 0
"7622" 151.189863144384 0.892885380966593 0
"7623" 151.180787786051 0.892875752333972 0
"7624" 151.1717128695 0.892866204418699 0
"7625" 151.162638394922 0.892856646352387 0
"7626" 151.153564363487 0.89284703270388 0
"7627" 151.144490774406 0.892837454321989 0
"7628" 151.135417627475 0.892827883938666 0
"7629" 151.126344923866 0.89281825797837 0
"7630" 151.117272662396 0.892808685463282 0
"7631" 151.108200842077 0.892799157321861 0
"7632" 151.099129465258 0.892789519033381 0
"7633" 151.090058530756 0.892779934233908 0
"7634" 151.080988037585 0.892770393766924 0
"7635" 151.071917987109 0.89276078864841 0
"7636" 151.06284837913 0.892751191512803 0
"7637" 151.053779212854 0.89274162967558 0
"7638" 151.044710489454 0.892732012220986 0
"7639" 151.035642208726 0.89272240281811 0
"7640" 151.026574370469 0.89271280139051 0
"7641" 151.01750697448 0.892703208016156 0
"7642" 151.008440019774 0.892693658970551 0
"7643" 150.999373508304 0.892684018001467 0
"7644" 150.9903074383 0.892674457741531 0
"7645" 150.981241810737 0.892664850993213 0
"7646" 150.972176625608 0.892655243139811 0
"7647" 150.963111883691 0.892645597873362 0
"7648" 150.954047582628 0.892636060584546 0
"7649" 150.944983724766 0.892626413184859 0
"7650" 150.935920309117 0.89261681012914 0
"7651" 150.92685733548 0.892607215130272 0
"7652" 150.917794803457 0.892597637187488 0
"7653" 150.908732714414 0.892587994588294 0
"7654" 150.89967106756 0.892578387243735 0
"7655" 150.890609862498 0.892568797029102 0
"7656" 150.881549099027 0.892559214809458 0
"7657" 150.872488778314 0.892549576997498 0
"7658" 150.86342889918 0.892539992632894 0
"7659" 150.854369462009 0.89253038905041 0
"7660" 150.845310467578 0.892520748009735 0
"7661" 150.836251915099 0.892511142270965 0
"7662" 150.827193805153 0.892501508159433 0
"7663" 150.81813613695 0.89249190936673 0
"7664" 150.809078910876 0.892482291313246 0
"7665" 150.800022126924 0.892472672186813 0
"7666" 150.79096578509 0.892463051979327 0
"7667" 150.781909885365 0.892453430723583 0
"7668" 150.772854427159 0.892443835637066 0
"7669" 150.763799411051 0.892434212221579 0
"7670" 150.754744837035 0.892424587729806 0
"7671" 150.745690704323 0.892414998542438 0
"7672" 150.736637014082 0.892405353729583 0
"7673" 150.72758376611 0.892395716932671 0
"7674" 150.718530960402 0.892386079049908 0
"7675" 150.709478596756 0.8923764491946 0
"7676" 150.700426674969 0.89236682736652 0
"7677" 150.691375195037 0.892357204455498 0
"7678" 150.682324157538 0.892347553221545 0
"7679" 150.673273561295 0.892337955429078 0
"7680" 150.664223407279 0.892328311111191 0
"7681" 150.655173694506 0.892318711182005 0
"7682" 150.646124424729 0.892309028383427 0
"7683" 150.637075596182 0.892299426303726 0
"7684" 150.628027209642 0.892289786801331 0
"7685" 150.618979264908 0.89228015530562 0
"7686" 150.609931762363 0.892270504555099 0
"7687" 150.600884701415 0.892260880020799 0
"7688" 150.591838082058 0.892251254399573 0
"7689" 150.582791905264 0.892241582243203 0
"7690" 150.573746170633 0.892231927228413 0
"7691" 150.564700877381 0.892222307468389 0
"7692" 150.555656026086 0.892212659393146 0
"7693" 150.546611616546 0.892203019310223 0
"7694" 150.537567648366 0.892193396360605 0
"7695" 150.528524122516 0.892183726858591 0
"7696" 150.519481038597 0.892174074483974 0
"7697" 150.51043839563 0.89216446648087 0
"7698" 150.501396194582 0.892154811959575 0
"7699" 150.492354435645 0.892145147242989 0
"7700" 150.483313118224 0.892135508779338 0
"7701" 150.474272242706 0.892125851030504 0
"7702" 150.465231808887 0.89211620129909 0
"7703" 150.456191816958 0.892106541417371 0
"7704" 150.447152266133 0.892096916810488 0
"7705" 150.438113157184 0.892087254767362 0
"7706" 150.429074489716 0.892077609831621 0
"7707" 150.420036264698 0.892067918368059 0
"7708" 150.410998481149 0.892058271285325 0
"7709" 150.401961139256 0.892048614066352 0
"7710" 150.39292423882 0.892038964824152 0
"7711" 150.383887780613 0.892029278170298 0
"7712" 150.374851763656 0.892019635888936 0
"7713" 150.365816187941 0.892009992542972 0
"7714" 150.356781054048 0.892000320833794 0
"7715" 150.347746362164 0.891990638966865 0
"7716" 150.33871211092 0.891981019685325 0
"7717" 150.329678301869 0.891971326586814 0
"7718" 150.320644933834 0.891961686961556 0
"7719" 150.31161200759 0.891952009892376 0
"7720" 150.30257952313 0.891942331745878 0
"7721" 150.293547480448 0.891932652531929 0
"7722" 150.284515879537 0.891922972240621 0
"7723" 150.275484720196 0.891913299984282 0
"7724" 150.266454002225 0.891903635744652 0
"7725" 150.257423725812 0.891893961321495 0
"7726" 150.248393890757 0.891884294931631 0
"7727" 150.239364497052 0.891874627463983 0
"7728" 150.230335544692 0.891864958933333 0
"7729" 150.22130703406 0.891855271119048 0
"7730" 150.212278964566 0.891845609537862 0
"7731" 150.203251336593 0.891835928674219 0
"7732" 150.194224150328 0.891826237649438 0
"7733" 150.185197405184 0.891816572827146 0
"7734" 150.176171100763 0.891806925141642 0
"7735" 151.639583015213 0.891619382473553 0.00099949999999982
"7736" 151.630564308387 0.891609647704129 0.00099949999999982
"7737" 150.149100136752 0.891777844600534 0
"7738" 150.140075598607 0.891768156244977 0
"7739" 150.131051501349 0.891758494101292 0
"7740" 150.122027845945 0.891748785373741 0
"7741" 150.113004631805 0.891739102897919 0
"7742" 150.736948129489 0.891616463288222 0.00099949999999982
"7743" 150.094962415808 0.891719728538019 0
"7744" 150.085940525478 0.891710042825383 0
"7745" 150.076919076388 0.89170035604107 0
"7746" 150.067898068919 0.891690649963653 0
"7747" 150.058877502677 0.891680961025194 0
"7748" 150.049857377655 0.89167127102812 0
"7749" 150.040837693847 0.891661579939873 0
"7750" 150.031818451053 0.891651896863103 0
"7751" 150.022799649654 0.891642194541243 0
"7752" 150.013781289645 0.891632491118481 0
"7753" 150.004763371408 0.891622768448929 0
"7754" 149.995745894354 0.891613071986656 0
"7755" 149.986728858087 0.891603392668904 0
"7756" 149.977712262797 0.89159370317233 0
"7757" 149.968696109253 0.891583976188681 0
"7758" 149.959680396672 0.89157428455067 0
"7759" 149.950665125243 0.89156458271442 0
"7760" 149.941650295153 0.891554870713858 0
"7761" 149.932635906396 0.891545157635225 0
"7762" 149.923621958384 0.891535470797655 0
"7763" 149.914608451885 0.89152574647411 0
"7764" 149.905595386507 0.891516039273677 0
"7765" 149.896582762631 0.891506312796572 0
"7766" 149.887570579668 0.891496612551804 0
"7767" 149.878558837807 0.891486902132308 0
"7768" 149.86954753704 0.891477190642469 0
"7769" 149.860536676586 0.891467514473394 0
"7770" 149.85152625702 0.891457809931342 0
"7771" 149.842516279888 0.891448031538455 0
"7772" 149.833506743631 0.891438324821066 0
"7773" 149.824497647468 0.891428653467888 0
"7774" 149.815488992751 0.891418917322026 0
"7775" 149.80648077889 0.891409207423391 0
"7776" 149.797473005492 0.891399514609842 0
"7777" 149.788465674102 0.891389747972318 0
"7778" 149.779458783162 0.891380053015213 0
"7779" 149.770452334022 0.891370293306968 0
"7780" 149.761446324934 0.891360614417964 0
"7781" 149.752440757632 0.891350852574056 0
"7782" 149.74343563095 0.891341144233169 0
"7783" 149.734430945849 0.891331389326921 0
"7784" 149.725426701548 0.891321669746227 0
"7785" 149.716422897848 0.891311958193679 0
"7786" 149.707419535516 0.891302209145779 0
"7787" 149.698416613384 0.891292513642052 0
"7788" 149.689414132802 0.891282753368885 0
"7789" 149.680412092408 0.891273055707644 0
"7790" 149.671410493357 0.89126330236206 0
"7791" 149.662409335449 0.891253557050287 0
"7792" 149.653408619064 0.891243792473607 0
"7793" 149.644408342456 0.89123410873129 0
"7794" 149.635408507358 0.891224342008337 0
"7795" 149.626409113184 0.891214601483209 0
"7796" 149.617410159348 0.89120488722919 0
"7797" 149.608411646616 0.891195135487596 0
"7798" 149.599413574595 0.891185400852247 0
"7799" 150.524613867808 0.89103149355905 0.00099949999999982
"7800" 149.58142151558 0.891165913016238 0
"7801" 149.572424765911 0.891156175177838 0
"7802" 149.563428456541 0.891146454447554 0
"7803" 149.554432587465 0.891136732670136 0
"7804" 149.545437160029 0.891126946062304 0
"7805" 149.536442173453 0.891117194822006 0
"7806" 149.527447627346 0.891107460680915 0
"7807" 149.518453522278 0.891097698198721 0
"7808" 149.509459857279 0.891087980146045 0
"7809" 149.500466633308 0.891078215483039 0
"7810" 149.491473849973 0.891068467957266 0
"7811" 149.482481508232 0.891058673835416 0
"7812" 149.473489605762 0.891048987905074 0
"7813" 149.464498144488 0.891039209834746 0
"7814" 149.45550712421 0.891029439796372 0
"7815" 149.446516544728 0.891019677786493 0
"7816" 149.437526406423 0.891009896502505 0
"7817" 149.428536708323 0.891000159666152 0
"7818" 150.812822439969 0.89081655485237 0.00099949999999982
"7819" 149.41056128415 0.890980658209383 0
"7820" 149.401572907463 0.89097089994503 0
"7821" 149.392584971533 0.890961131492499 0
"7822" 149.383597476549 0.890951352853593 0
"7823" 149.374610421344 0.890941627781166 0
"7824" 149.365623807072 0.890931846985018 0
"7825" 149.356637633533 0.890922074242439 0
"7826" 149.347651900719 0.890912300402156 0
"7827" 149.338666607853 0.890902561923839 0
"7828" 149.329681756473 0.890892749510381 0
"7829" 149.320697345413 0.890882990678104 0
"7830" 149.311713375054 0.890873212545872 0
"7831" 149.302729845003 0.890863451539002 0
"7832" 149.293746754867 0.890853707696392 0
"7833" 149.284764105028 0.890843944541724 0
"7834" 149.275781895863 0.890834162114319 0
"7835" 149.266800127173 0.890824387701657 0
"7836" 149.257818799338 0.890814594024292 0
"7837" 149.248837912159 0.890804808352106 0
"7838" 149.239857464857 0.890795058054867 0
"7839" 149.230877457426 0.890785306685157 0
"7840" 149.221897891018 0.890775499566093 0
"7841" 149.212918765046 0.890765718715089 0
"7842" 149.203940079504 0.890755936785329 0
"7843" 149.194961834772 0.890746135570066 0
"7844" 149.185984030265 0.8907363605937 0
"7845" 149.177006665783 0.890726593655217 0
"7846" 149.168029742477 0.890716770986112 0
"7847" 149.15905325899 0.89070701101121 0
"7848" 149.150077215703 0.890697231723198 0
"7849" 150.640502177095 0.890508755968932 0.00099949999999982
"7850" 150.631533681828 0.890498934810815 0.00099949999999982
"7851" 149.123156980752 0.890667865616311 0
"7852" 149.11418269833 0.890658091147468 0
"7853" 149.105208856652 0.890648279170878 0
"7854" 149.096235455327 0.890638484336117 0
"7855" 149.087262494155 0.890628697536596 0
"7856" 149.078289973709 0.890618882341292 0
"7857" 149.069317893019 0.890609111585356 0
"7858" 149.060346252271 0.890599330671553 0
"7859" 149.051375052036 0.890589521356221 0
"7860" 149.042404291923 0.89057972917002 0
"7861" 149.033433972118 0.890569926806383 0
"7862" 149.024464093575 0.890560077799774 0
"7863" 149.015494653981 0.890550337065112 0
"7864" 149.006525655252 0.890540504125856 0
"7865" 148.997557096036 0.890530733898084 0
"7866" 148.988588976902 0.89052093526512 0
"7867" 148.979621298229 0.890511117325804 0
"7868" 148.970654059819 0.890501307444086 0
"7869" 148.961687260895 0.890491532895343 0
"7870" 148.95272090299 0.890481684406019 0
"7871" 148.943754985135 0.890471880387627 0
"7872" 148.934789507516 0.890462066203713 0
"7873" 148.925824469551 0.890452278236742 0
"7874" 148.916859872193 0.890442443670533 0
"7875" 148.90789571486 0.890432635326798 0
"7876" 148.898931997161 0.890422844171498 0
"7877" 148.889968720433 0.89041298814934 0
"7878" 148.881005883903 0.890403167491297 0
"7879" 148.872043486602 0.890393391309772 0
"7880" 148.863081528718 0.890383604933655 0
"7881" 150.309649987954 0.890197146622513 0.00099949999999982
"7882" 150.300695574108 0.890187364025126 0.00099949999999982
"7883" 151.738319006937 0.890001004568473 0.00199799999999994
"7884" 150.282790687784 0.89016774391295 0.00099949999999982
"7885" 148.818291484277 0.890334515900009 0
"7886" 148.809332166152 0.890324686631398 0
"7887" 148.800373287781 0.890314874515083 0
"7888" 148.79141485031 0.890305006655828 0
"7889" 148.782456852196 0.890295210583983 0
"7890" 148.773499294585 0.890285358815322 0
"7891" 148.764542176511 0.890275551478937 0
"7892" 148.755585498542 0.890265715763423 0
"7893" 148.746629260097 0.890255906318288 0
"7894" 148.737673461361 0.890246086654531 0
"7895" 148.728718102903 0.890236238578441 0
"7896" 148.719763184332 0.890226407660972 0
"7897" 148.710808706218 0.89021654833245 0
"7898" 148.701854667979 0.890206715251006 0
"7899" 148.692901069225 0.890196899330002 0
"7900" 148.683947910331 0.890187064112784 0
"7901" 148.674995191102 0.890177236915632 0
"7902" 148.666042912103 0.890167381338683 0
"7903" 148.657091072564 0.890157561090044 0
"7904" 148.648139672859 0.890147721571041 0
"7905" 149.858815603023 0.889973822082292 0.00099949999999982
"7906" 149.849871782889 0.889963995861157 0.00099949999999982
"7907" 148.621293453171 0.890118211266432 0
"7908" 148.612343812485 0.890108358310787 0
"7909" 148.603394611601 0.89009851342478 0
"7910" 148.594445849939 0.890088694750275 0
"7911" 148.58549752845 0.890078829453037 0
"7912" 148.576549647318 0.890068953960649 0
"7913" 148.56760220577 0.890059113881526 0
"7914" 148.558655204183 0.890049254455003 0
"7915" 148.549708641402 0.890039448663267 0
"7916" 148.540762518952 0.890029568875007 0
"7917" 148.531816835869 0.890019733572651 0
"7918" 148.522871592529 0.890009878972702 0
"7919" 148.51392678816 0.890000059753017 0
"7920" 148.504982424096 0.889990175661619 0
"7921" 148.496038499563 0.889980326938449 0
"7922" 148.487095014939 0.889970458915367 0
"7923" 148.478151969451 0.889960626283746 0
"7924" 148.46920936405 0.889950746966803 0
"7925" 148.460267198155 0.889940893954867 0
"7926" 148.451325471567 0.889931048975696 0
"7927" 148.442384185046 0.889921166446293 0
"7928" 148.433443338203 0.889911301064957 0
"7929" 148.424502930839 0.889901443743008 0
"7930" 148.415562963138 0.889891576229964 0
"7931" 148.406623434713 0.889881725847302 0
"7932" 148.397684345747 0.889871865301227 0
"7933" 148.388745696808 0.88986197629405 0
"7934" 148.379807486934 0.889852131816578 0
"7935" 148.70761758319 0.889778851801612 0.00099949999999982
"7936" 148.361935417498 0.889832397262602 0
"7937" 148.352998525585 0.889822549551491 0
"7938" 148.344062073666 0.889812655170755 0
"7939" 148.335126061351 0.88980277795604 0
"7940" 148.326190487871 0.889792936099735 0
"7941" 148.317255354172 0.889783047631275 0
"7942" 148.308320659677 0.889773185394417 0
"7943" 149.455666499347 0.889603296757804 0.00099949999999982
"7944" 150.59408968487 0.889433550669984 0.00199799999999994
"7945" 151.732524891009 0.889263890971277 0.00299549999999993
"7946" 151.72361289756 0.889254043516765 0.00299549999999993
"7947" 148.263677897512 0.889723810863066 0
"7948" 148.254745838074 0.889713960440621 0
"7949" 148.245814218174 0.88970407244748 0
"7950" 148.236883038188 0.889694165131881 0
"7951" 148.227952297726 0.889684275018343 0
"7952" 150.117838321577 0.889481109737263 0.00099949999999982
"7953" 150.10891503449 0.889471223393932 0.00099949999999982
"7954" 148.201167821689 0.889654658239423 0
"7955" 148.192238838059 0.889644754692289 0
"7956" 148.18331029392 0.889634859166784 0
"7957" 148.174382189266 0.889624962548786 0
"7958" 148.165454523327 0.889615101368069 0
"7959" 148.15652729686 0.889605202575673 0
"7960" 148.147600509857 0.889595302746435 0
"7961" 148.138674162312 0.889585401837653 0
"7962" 148.129748253075 0.889575554550211 0
"7963" 148.120822783664 0.889565633235968 0
"7964" 148.11189775331 0.889555747334847 0
"7965" 148.102973162196 0.889545851240905 0
"7966" 148.094049010317 0.889535954041111 0
"7967" 148.085125298045 0.889526037558431 0
"7968" 148.076202025186 0.889516129084785 0
"7969" 148.067279191159 0.889506246927078 0
"7970" 148.058356796148 0.889496354557841 0
"7971" 148.04943484091 0.889486424614203 0
"7972" 148.040513324485 0.889476539197943 0
"7973" 148.031592247057 0.889466643597665 0
"7974" 148.02267160919 0.889456719565245 0
"7975" 148.013751409925 0.889446840033075 0
"7976" 148.004831650209 0.889436913845081 0
"7977" 147.995912329843 0.889426995686569 0
"7978" 147.986993448441 0.88941709468259 0
"7979" 147.978075006186 0.889407183492811 0
"7980" 147.969157003072 0.889397271223029 0
"7981" 147.960239438329 0.889387394356072 0
"7982" 147.951322312523 0.889377489057642 0
"7983" 147.942405626028 0.889367564420846 0
"7984" 150.207434423215 0.889154297081701 0.00099949999999982
"7985" 152.463558390153 0.888941091711893 0.00199799999999994
"7986" 147.915665740723 0.889337819513814 0
"7987" 147.906750810087 0.889327908808066 0
"7988" 147.897836317967 0.88931801527754 0
"7989" 147.888922265307 0.889308075077748 0
"7990" 147.880008651721 0.889298152034353 0
"7991" 147.871095477582 0.889288209671017 0
"7992" 147.862182741551 0.889278330064321 0
"7993" 147.853270445144 0.889268376421197 0
"7994" 147.844358587403 0.889258467298954 0
"7995" 147.835447168892 0.889248529753463 0
"7996" 147.826536189604 0.889238591118099 0
"7997" 147.817625648201 0.889228715233668 0
"7998" 147.808715546388 0.889218756221643 0
"7999" 147.799805883207 0.889208841702873 0
"8000" 147.790896659032 0.889198907875463 0
"8001" 147.781987873667 0.889188982091547 0
"8002" 147.773079526723 0.889179073476854 0
"8003" 147.764171619525 0.889169099940366 0
"8004" 147.755264151117 0.889159170918793 0
"8005" 147.7463571213 0.889149249937541 0
"8006" 147.737450530259 0.889139318764292 0
"8007" 147.728544378556 0.889129359148791 0
"8008" 147.719638664855 0.889119462332531 0
"8009" 147.710733390289 0.889109509659805 0
"8010" 147.701828554852 0.889099555928111 0
"8011" 147.692924157396 0.889089655854298 0
"8012" 147.684020199625 0.889079672605587 0
"8013" 147.675116679253 0.889069797757307 0
"8014" 147.666213598552 0.889059812329516 0
"8015" 147.657310956375 0.889049880588126 0
"8016" 147.648408752907 0.889039938619505 0
"8017" 147.639506987949 0.889030004726301 0
"8018" 147.630605662255 0.889020033233007 0
"8019" 147.62170477506 0.889010097157394 0
"8020" 147.612804326735 0.889000141771235 0
"8021" 147.603904316894 0.888990203542275 0
"8022" 147.59500474591 0.888980245997443 0
"8023" 147.586105613777 0.888970287361948 0
"8024" 147.577206920297 0.888960336796012 0
"8025" 147.568308665274 0.888950394276525 0
"8026" 147.559410849081 0.888940432396214 0
"8027" 147.550513470952 0.88893050595537 0
"8028" 147.541616532019 0.888920523670232 0
"8029" 147.532720031516 0.888910576844969 0
"8030" 147.523823969815 0.888900610673039 0
"8031" 147.514928345963 0.888890689025295 0
"8032" 147.506033161468 0.888880693325919 0
"8033" 147.497138415566 0.888870733015884 0
"8034" 147.488244107681 0.888860799043393 0
"8035" 147.479350238374 0.888850836611305 0
"8036" 147.470456808398 0.888840836578093 0
"8037" 147.461563815851 0.888830926730215 0
"8038" 147.452671262051 0.888820951917345 0
"8039" 147.443779146235 0.888811012547291 0
"8040" 147.434887469911 0.888800999088036 0
"8041" 147.425996232315 0.8887910210334 0
"8042" 147.417105432302 0.888781096673646 0
"8043" 147.408215071383 0.888771098220609 0
"8044" 147.39932514936 0.88876110781072 0
"8045" 147.39043566528 0.888751161946952 0
"8046" 147.381546619135 0.888741215038837 0
"8047" 147.372658011678 0.888731230524143 0
"8048" 147.36376984271 0.888721254054133 0
"8049" 147.354882112037 0.888711285643423 0
"8050" 147.34599482003 0.888701297866174 0
"8051" 147.337107966114 0.888691336428817 0
"8052" 147.328221550283 0.888681373916174 0
"8053" 147.319335573097 0.888671382921459 0
"8054" 147.310450034361 0.888661399994599 0
"8055" 147.301564934256 0.888651406810659 0
"8056" 147.292680272398 0.888641430865665 0
"8057" 147.283796048968 0.888631444692616 0
"8058" 147.274912263961 0.888621457433081 0
"8059" 147.26602891699 0.888611487345502 0
"8060" 147.257146007861 0.888601525315971 0
"8061" 147.248263537511 0.888591516574411 0
"8062" 147.239381506311 0.888581488500656 0
"8063" 147.230499911987 0.888571568855212 0
"8064" 147.221618756422 0.888561556887293 0
"8065" 147.212738039798 0.88855153468929 0
"8066" 147.203857760596 0.888541584434127 0
"8067" 147.194977919187 0.88853161486588 0
"8068" 147.186098516887 0.888521580288438 0
"8069" 147.177219552934 0.888511581181201 0
"8070" 147.168341026565 0.888501617487999 0
"8071" 147.15946293815 0.888491634452129 0
"8072" 147.150585289006 0.88848158645217 0
"8073" 147.141708077426 0.888471619519126 0
"8074" 147.132831304535 0.888461596750365 0
"8075" 147.123954969949 0.888451591144605 0
"8076" 147.304892992464 0.888410533323531 0.00099949999999982
"8077" 147.476967101485 0.88836956670519 0.00199799999999994
"8078" 147.287159855062 0.88839059503401 0.00099949999999982
"8079" 147.278292384255 0.888380604114317 0.00099949999999982
"8080" 147.079595464954 0.88840162780189 0
"8081" 147.070721758354 0.888391597475035 0
"8082" 147.061848489632 0.888381602580881 0
"8083" 147.052975658406 0.888371624858571 0
"8084" 147.044103265989 0.888361582176588 0
"8085" 147.035231310676 0.888351620544802 0
"8086" 147.026359793593 0.88834160309587 0
"8087" 147.01748871492 0.888331575407786 0
"8088" 147.008618073708 0.888321592307837 0
"8089" 146.999747871082 0.88831155333687 0
"8090" 146.990878106469 0.888301540663616 0
"8091" 146.982008780428 0.888291499544732 0
"8092" 146.973139891632 0.888281521259441 0
"8093" 146.964271441205 0.888271487093007 0
"8094" 146.955403428763 0.888261470126579 0
"8095" 146.946535853923 0.888251470322166 0
"8096" 146.93766871762 0.888241423814342 0
"8097" 146.928802018716 0.88823143099827 0
"8098" 146.919935758712 0.88822136402096 0
"8099" 146.911069935528 0.888211396455443 0
"8100" 146.902204550099 0.888201382143093 0
"8101" 146.89333960242 0.888191366730044 0
"8102" 146.884475093235 0.888181313719971 0
"8103" 146.875611021408 0.888171314422673 0
"8104" 146.866747387875 0.88816126839217 0
"8105" 146.857884192815 0.888151212148794 0
"8106" 146.849021435093 0.888141209617967 0
"8107" 146.840159115643 0.888131160345986 0
"8108" 146.831297233704 0.888121146519292 0
"8109" 146.822435789459 0.888111122475714 0
"8110" 146.813574782523 0.888101115640296 0
"8111" 148.910167995132 0.887892292842736 0.00099949999999982
"8112" 146.79585659064 0.888081028370295 0
"8113" 146.786996896976 0.888071018285701 0
"8114" 146.778137641536 0.88806096144744 0
"8115" 148.027248572715 0.887885383923193 0.00099949999999982
"8116" 146.760423072205 0.888040893083422 0
"8117" 146.751565130136 0.888030842131435 0
"8118" 146.742707626074 0.888020790111456 0
"8119" 146.733850559635 0.888010755301302 0
"8120" 146.724993930624 0.888000728520046 0
"8121" 146.716137739412 0.887990682392192 0
"8122" 146.707281985615 0.887980653456555 0
"8123" 146.698426669225 0.8879706234556 0
"8124" 146.689571791365 0.887960537525708 0
"8125" 146.680717350899 0.887950505376024 0
"8126" 146.671863347632 0.887940481224159 0
"8127" 146.663009781933 0.887930437772253 0
"8128" 146.654156654171 0.887920374957681 0
"8129" 146.64530396434 0.887910311037476 0
"8130" 146.636451711868 0.887900273480624 0
"8131" 146.627599896373 0.887890253082361 0
"8132" 146.61874851935 0.887880158549737 0
"8133" 146.609897580041 0.887870099476683 0
"8134" 146.601047077876 0.887860066695588 0
"8135" 146.5921970136 0.887849996329322 0
"8136" 146.583347386829 0.8878399431195 0
"8137" 146.574498197556 0.887829888857505 0
"8138" 146.565649445774 0.88781983352035 0
"8139" 146.556801131477 0.88780977709148 0
"8140" 146.547953254657 0.887799719577679 0
"8141" 146.539105815496 0.887789651863487 0
"8142" 146.530258813046 0.887779628726205 0
"8143" 146.521412249368 0.887769504025806 0
"8144" 146.512566121825 0.887759506136465 0
"8145" 146.503720432476 0.887749406704781 0
"8146" 146.494875180749 0.887739333576356 0
"8147" 146.486030366076 0.88772928675592 0
"8148" 146.477185989199 0.887719202360725 0
"8149" 146.46834204955 0.887709144241208 0
"8150" 146.459498547308 0.887699075931903 0
"8151" 146.450655482653 0.887688997413028 0
"8152" 146.44181285483 0.887678954340759 0
"8153" 146.432970665143 0.887668846259626 0
"8154" 146.42412891171 0.887658828448141 0
"8155" 146.415287596212 0.887648727305194 0
"8156" 146.406446718643 0.887638625111707 0
"8157" 146.397606278244 0.887628558371334 0
"8158" 146.388766274634 0.88761850882783 0
"8159" 146.379926709305 0.88760838511451 0
"8160" 146.371087580939 0.887598324266396 0
"8161" 146.362248889341 0.887588271491937 0
"8162" 146.353410635441 0.887578171924181 0
"8163" 146.344572818669 0.887568098710774 0
"8164" 146.335735439394 0.887558006156359 0
"8165" 146.326898497234 0.887547930776988 0
"8166" 146.318061992555 0.887537836039913 0
"8167" 146.309225924978 0.887527758507679 0
"8168" 146.300390295056 0.887517652462318 0
"8169" 146.291555101471 0.887507609309429 0
"8170" 146.282720345153 0.887497519394053 0
"8171" 146.27388602647 0.887487410118661 0
"8172" 146.265052145413 0.887477299775937 0
"8173" 146.256218700854 0.88746724315107 0
"8174" 146.247385693907 0.887457130646129 0
"8175" 146.238553124005 0.88744704446031 0
"8176" 146.229720991327 0.887436948054291 0
"8177" 146.220889295304 0.887426877990532 0
"8178" 146.212058037616 0.887416724574043 0
"8179" 146.203227216195 0.887406670627231 0
"8180" 146.194396831783 0.887396579068172 0
"8181" 146.18556688456 0.887386477240871 0
"8182" 146.176737374519 0.887376374355738 0
"8183" 146.167908301465 0.887366279549128 0
"8184" 146.159079666141 0.887356147049276 0
"8185" 146.150251467978 0.887346040941501 0
"8186" 146.14142370622 0.887335970278669 0
"8187" 146.132596381421 0.887325871138235 0
"8188" 146.123769494885 0.887315706922072 0
"8189" 146.114943044358 0.887305651311063 0
"8190" 148.507385572836 0.887089891114231 0.00099949999999982
"8191" 148.498566436195 0.887079774699249 0.00099949999999982
"8192" 150.294199088164 0.886879849968782 0.00199849999999979
"8193" 146.079651548154 0.887265218828503 0
"8194" 146.070827281952 0.887255130382014 0
"8195" 146.062003452839 0.88724501344138 0
"8196" 146.05318006081 0.887234895434426 0
"8197" 146.044357105295 0.88722480375424 0
"8198" 146.035534587036 0.887214674433343 0
"8199" 146.026712505838 0.887204553167724 0
"8200" 146.017890860947 0.887194467388785 0
"8201" 146.009069654038 0.887184298271442 0
"8202" 146.000248883608 0.887174201189611 0
"8203" 146.443248759166 0.887080839901891 0.00099949999999982
"8204" 145.982611562088 0.887153961306199 0
"8205" 145.973792101848 0.887143860960879 0
"8206" 145.964973078992 0.887133713869839 0
"8207" 145.95615449314 0.887123583943572 0
"8208" 145.947336343539 0.887113489539152 0
"8209" 145.938518630742 0.887103366612359 0
"8210" 145.929701355487 0.88709320600825 0
"8211" 145.920884516836 0.887083090072915 0
"8212" 145.912068115339 0.887072945640883 0
"8213" 145.903252149871 0.887062854936591 0
"8214" 145.894436621358 0.887052717453386 0
"8215" 145.885621529791 0.887042578914898 0
"8216" 145.876806874979 0.88703244840287 0
"8217" 145.867992657099 0.887022307688142 0
"8218" 145.859178876146 0.887012165877111 0
"8219" 145.850365531924 0.887002032154983 0
"8220" 145.841552623495 0.886991943038765 0
"8221" 145.832740152157 0.88698178884019 0
"8222" 145.823928118463 0.886971606151163 0
"8223" 145.815116520353 0.886961522950684 0
"8224" 145.806305358939 0.886951383802526 0
"8225" 145.797494634215 0.886941243571025 0
"8226" 145.788684346546 0.88693108397283 0
"8227" 145.779874494807 0.886920978167758 0
"8228" 145.771065080667 0.886910788968307 0
"8229" 145.762256103002 0.886900653553545 0
"8230" 145.753447561245 0.886890544507085 0
"8231" 145.744639457252 0.886880342931935 0
"8232" 145.735831789712 0.886870204267171 0
"8233" 145.727024557687 0.886860110260375 0
"8234" 145.882161045408 0.886825452090915 0.00099949999999982
"8235" 145.873361758385 0.886815320525286 0.00099949999999982
"8236" 145.700611702927 0.886829673205913 0
"8237" 145.691806216869 0.886819519995995 0
"8238" 145.683001168338 0.886809319976589 0
"8239" 145.674196556396 0.886799164623436 0
"8240" 145.665392380664 0.886789026450673 0
"8241" 145.656588642065 0.886778841502989 0
"8242" 145.647785339661 0.886768701176442 0
"8243" 145.638982473073 0.886758578066471 0
"8244" 145.630180043224 0.886748408147208 0
"8245" 145.621378050107 0.886738237144288 0
"8246" 145.612576493343 0.886728083347346 0
"8247" 145.603775372739 0.886717937630968 0
"8248" 145.594974689403 0.886707735926177 0
"8249" 145.586174442398 0.886697578902777 0
"8250" 145.577374631158 0.886687448230834 0
"8251" 145.56857525605 0.886677298167416 0
"8252" 145.559776318553 0.886667073855776 0
"8253" 145.550977816987 0.886656930805769 0
"8254" 145.542179751716 0.886646768337571 0
"8255" 145.533382122546 0.886636613975157 0
"8256" 145.52458493003 0.886626431063905 0
"8257" 145.515788173601 0.886616274515543 0
"8258" 145.506991853624 0.886606098601201 0
"8259" 145.498195969535 0.886595949045263 0
"8260" 145.489400522442 0.886585743522698 0
"8261" 145.480605511964 0.886575555225088 0
"8262" 145.471810936796 0.886565429851158 0
"8263" 145.4630167986 0.886555221085102 0
"8264" 145.454223096814 0.886545038682246 0
"8265" 145.445429831244 0.886534864315339 0
"8266" 145.436637001882 0.886524688914951 0
"8267" 145.42784460835 0.886514530706837 0
"8268" 145.419052651013 0.886504353097825 0
"8269" 145.41026113042 0.886494146997646 0
"8270" 145.40147004545 0.886483994673924 0
"8271" 145.392679396652 0.886473813846436 0
"8272" 145.383889184762 0.886463595340356 0
"8273" 145.375099408846 0.88645342147214 0
"8274" 145.366310068894 0.886443246540785 0
"8275" 145.357521165271 0.886433052245171 0
"8276" 145.348732698157 0.886422847691964 0
"8277" 145.339944666986 0.886412669514291 0
"8278" 145.331157071565 0.88640249940913 0
"8279" 145.322369912631 0.88639229162291 0
"8280" 145.313583190546 0.886382064462302 0
"8281" 145.304796903077 0.886371945990528 0
"8282" 145.296011052258 0.886361725801887 0
"8283" 145.287225638266 0.886351495401232 0
"8284" 145.278440659982 0.886341318764051 0
"8285" 145.269656117955 0.886331113642539 0
"8286" 145.260872011621 0.886320934887014 0
"8287" 145.252088341529 0.886310727579432 0
"8288" 145.243305107301 0.886300537511395 0
"8289" 145.234522308744 0.886290355505094 0
"8290" 145.225739946593 0.886280135805792 0
"8291" 145.732627076619 0.886176687953408 0.00099949999999982
"8292" 145.208179386766 0.886259742142829 0
"8293" 145.199398332907 0.886249510035866 0
"8294" 145.190617714869 0.886239313475244 0
"8295" 145.181837532644 0.886229115819631 0
"8296" 145.173057786781 0.886218889622949 0
"8297" 145.164278475975 0.886208726414924 0
"8298" 145.155499602258 0.886198461446824 0
"8299" 145.146721163954 0.886188277767181 0
"8300" 146.948147803372 0.885988730500609 0.00099949999999982
"8301" 148.74080771567 0.885789242313045 0.00199799999999994
"8302" 146.930608523728 0.885968317215516 0.00099949999999982
"8303" 146.921838284646 0.885958116755248 0.00099949999999982
"8304" 145.102848058264 0.88613724743545 0
"8305" 145.094072234825 0.886127011506505 0
"8306" 145.085296846935 0.88611681111573 0
"8307" 145.0765218944 0.88610661874986 0
"8308" 145.067747378324 0.88609637044781 0
"8309" 145.05897329759 0.886086175948476 0
"8310" 145.050199653485 0.886075916280007 0
"8311" 145.041426444892 0.886065710481001 0
"8312" 145.032653672359 0.886055476097176 0
"8313" 145.023881335138 0.886045277289653 0
"8314" 145.015109434146 0.886035031614367 0
"8315" 146.707101879429 0.885839377234912 0.00099949999999982
"8316" 148.390334140572 0.88564385206088 0.00199799999999994
"8317" 146.68957570333 0.885819004861322 0.00099949999999982
"8318" 148.372817585516 0.885623438343017 0.00199799999999994
"8319" 144.97127159386 0.885983913890704 0
"8320" 144.96250230584 0.885973725802107 0
"8321" 144.953733454369 0.885963454244513 0
"8322" 144.944965038514 0.885953227364547 0
"8323" 144.936197058268 0.885942999417373 0
"8324" 144.927429513624 0.885932770358341 0
"8325" 144.91866240439 0.885922549407529 0
"8326" 144.909895731113 0.885912299912874 0
"8327" 144.901129492861 0.885902095057885 0
"8328" 144.892363691291 0.885891806763343 0
"8329" 144.883598324362 0.885881618092097 0
"8330" 144.87483339336 0.885871364248053 0
"8331" 144.866068898094 0.885861118476843 0
"8332" 144.857304838926 0.885850853292302 0
"8333" 144.848541215108 0.885840623672183 0
"8334" 144.839778027004 0.885830374664325 0
"8335" 144.831015274236 0.885820142851737 0
"8336" 144.822252957167 0.885809891662571 0
"8337" 144.813491075974 0.885799630257176 0
"8338" 144.804729629541 0.885789422664227 0
"8339" 144.795968618785 0.885779168237152 0
"8340" 144.787208043883 0.885768903565814 0
"8341" 144.778447904826 0.885758637817158 0
"8342" 144.769688200871 0.885748407596009 0
"8343" 144.760928932193 0.885738167134644 0
"8344" 144.752170098602 0.885727934749794 0
"8345" 144.743411701011 0.885717655498978 0
"8346" 144.734653739046 0.885707393493087 0
"8347" 144.725896212145 0.885697157858274 0
"8348" 144.717139121407 0.885686866214924 0
"8349" 144.708382465534 0.885676637570315 0
"8350" 146.519028274301 0.88547689003908 0.00099949999999982
"8351" 144.690872960204 0.885656143242708 0
"8352" 144.682117610419 0.885645865592118 0
"8353" 144.673362695469 0.885635632612528 0
"8354" 144.664608216086 0.885625361914953 0
"8355" 144.655854172445 0.885615081015977 0
"8356" 144.647100563803 0.885604835625632 0
"8357" 144.638347390888 0.88559455254762 0
"8358" 144.629594653326 0.885584286691392 0
"8359" 144.620842351107 0.885574019749042 0
"8360" 144.612090483858 0.885563770038185 0
"8361" 144.603339052675 0.885553464319007 0
"8362" 144.594588056077 0.885543230744862 0
"8363" 144.585837495163 0.885532941164241 0
"8364" 144.577087369371 0.885522677981707 0
"8365" 145.817798825687 0.885348307942811 0.00099949999999982
"8366" 144.559591013452 0.885502123796184 0
"8367" 144.550842193412 0.885491857340981 0
"8368" 145.357566772315 0.885350941139231 0.00099949999999982
"8369" 145.348825463278 0.885340680022475 0.00099949999999982
"8370" 146.146817902744 0.885199873403063 0.00199799999999994
"8371" 144.515862097809 0.885450783878339 0
"8372" 144.507115453186 0.885440493719026 0
"8373" 144.498369243988 0.885430202435812 0
"8374" 144.489623470207 0.885419910097593 0
"8375" 144.480878131284 0.885409644156357 0
"8376" 144.47213322758 0.885399358787161 0
"8377" 144.463388758351 0.885389108986812 0
"8378" 144.454644724878 0.885378794006072 0
"8379" 144.445901126049 0.885368532871406 0
"8380" 144.437157962409 0.885358243186948 0
"8381" 144.428415233583 0.885347970743505 0
"8382" 144.419672940299 0.885337660559814 0
"8383" 144.410931081814 0.885327385938979 0
"8384" 144.402189658487 0.8853170919411 0
"8385" 144.39344867068 0.885306778492594 0
"8386" 144.384708116915 0.885296537284 0
"8387" 144.375967999757 0.885286166733533 0
"8388" 144.367228316809 0.88527591416616 0
"8389" 144.358489068615 0.88526563305606 0
"8390" 144.349750256088 0.885255305063207 0
"8391" 144.341011878116 0.885245030923672 0
"8392" 144.332273934876 0.885234746565381 0
"8393" 144.323536427463 0.885224406155169 0
"8394" 144.314799354768 0.885214119614539 0
"8395" 144.306062716782 0.885203832000134 0
"8396" 144.2973265146 0.885193488360252 0
"8397" 144.288590746379 0.88518323519046 0
"8398" 144.279855413764 0.885172898532954 0
"8399" 144.271120515278 0.885162634062816 0
"8400" 144.262386052199 0.885152304363219 0
"8401" 144.253652023417 0.885142028592176 0
"8402" 144.244918430212 0.885131687572713 0
"8403" 144.23618527129 0.885121409608682 0
"8404" 144.227452548112 0.8851110572724 0
"8405" 144.218720259018 0.885100786317602 0
"8406" 144.209988405104 0.885090459292335 0
"8407" 144.201256986176 0.885080140349619 0
"8408" 144.192526002045 0.885069829490728 0
"8409" 144.18379545252 0.885059526697803 0
"8410" 144.175065338143 0.885049195337417 0
"8411" 144.166335658724 0.885038872058138 0
"8412" 144.157606413338 0.885028593491741 0
"8413" 144.148877603078 0.885018258905626 0
"8414" 144.140149227936 0.885007923219702 0
"8415" 144.131421286988 0.884997632241172 0
"8416" 144.122693781144 0.88498729438374 0
"8417" 144.113966710212 0.884976964609215 0
"8418" 144.105240074186 0.884966633728028 0
"8419" 144.09651387269 0.884956320117832 0
"8420" 144.087788105534 0.884946014567479 0
"8421" 144.079062773078 0.884935689600706 0
"8422" 144.070337875313 0.884925363582848 0
"8423" 144.061613412966 0.884914999796216 0
"8424" 144.052889384562 0.884904708243738 0
"8425" 144.044165790828 0.884894378967492 0
"8426" 144.035442632304 0.884884021108339 0
"8427" 144.026719908435 0.884873689643217 0
"8428" 144.017997619396 0.884863347930033 0
"8429" 144.009275763897 0.884853069282529 0
"8430" 144.000554343763 0.884842697913269 0
"8431" 143.991833358252 0.884832362132984 0
"8432" 143.983112806992 0.8848220435878 0
"8433" 143.974392690707 0.884811687289909 0
"8434" 143.965673008475 0.884801375739746 0
"8435" 143.956953761019 0.884791026447707 0
"8436" 143.948234948334 0.884780676060099 0
"8437" 143.939516569678 0.884770361259433 0
"8438" 143.930798626142 0.884759990390923 0
"8439" 143.922081117171 0.88474964592723 0
"8440" 143.913364041841 0.884739346185197 0
"8441" 143.904647400877 0.884729008728546 0
"8442" 143.895931195369 0.884718615192443 0
"8443" 143.887215424212 0.884708275541984 0
"8444" 143.878500087581 0.884697925663082 0
"8445" 143.86978518492 0.884687602199636 0
"8446" 143.861070716587 0.88467725928568 0
"8447" 143.852356683124 0.884666887824624 0
"8448" 143.84364308434 0.884656524451951 0
"8449" 143.834929918947 0.88464622410992 0
"8450" 143.826217188401 0.884635849391232 0
"8451" 143.817504892694 0.884625473601673 0
"8452" 143.808793031087 0.884615133352879 0
"8453" 143.800081604121 0.88460476455527 0
"8454" 143.791370611423 0.884594412989405 0
"8455" 143.782660053169 0.884584051162783 0
"8456" 143.773949928619 0.884573724935349 0
"8457" 143.765240239411 0.884563315130991 0
"8458" 143.756530983344 0.884553014208726 0
"8459" 143.74782216169 0.884542648065669 0
"8460" 143.739113774624 0.884532271671186 0
"8461" 143.730405822139 0.884521894180797 0
"8462" 143.721698303131 0.884511570604079 0
"8463" 143.712991219053 0.884501172629224 0
"8464" 143.704284569168 0.884490810192427 0
"8465" 143.695578353467 0.884480446721736 0
"8466" 143.686872572309 0.884470063816897 0
"8467" 143.678167224956 0.884459716478722 0
"8468" 143.669462312129 0.884449331415594 0
"8469" 143.66075783437 0.88443891774896 0
"8470" 143.652053789662 0.884428603844505 0
"8471" 143.643350178912 0.884418243004469 0
"8472" 143.634647002841 0.884407844436719 0
"8473" 143.625944261441 0.88439744476971 0
"8474" 143.617241953976 0.884387080661639 0
"8475" 143.608540080802 0.88437669717699 0
"8476" 143.599838641364 0.884366340098306 0
"8477" 143.591137635656 0.884355981906421 0
"8478" 143.582437064581 0.884345576827999 0
"8479" 143.573736928132 0.884335170645087 0
"8480" 143.565037225025 0.884324827542854 0
"8481" 143.556337956346 0.88431442838233 0
"8482" 143.547639121722 0.884304046462385 0
"8483" 143.538940720783 0.884293681765003 0
"8484" 143.530242754431 0.884283270175152 0
"8485" 143.521545222112 0.884272885006806 0
"8486" 143.512848123818 0.884262498713862 0
"8487" 143.504151458996 0.884252138871981 0
"8488" 143.495455228548 0.884241732112954 0
"8489" 143.486759432285 0.884231333406812 0
"8490" 143.4780640702 0.88422093365009 0
"8491" 143.469369141919 0.884210551130226 0
"8492" 143.460674646889 0.884200195036249 0
"8493" 143.451980586196 0.884189782830275 0
"8494" 143.443286960196 0.884179351220303 0
"8495" 143.43459376797 0.884168964373196 0
"8496" 143.425901009148 0.884158594751928 0
"8497" 143.417208684449 0.88414818738095 0
"8498" 143.408516793502 0.884137797285676 0
"8499" 143.399825336118 0.884127415250186 0
"8500" 143.391134313016 0.884116995455914 0
"8501" 143.382443723643 0.884106602097974 0
"8502" 143.373753568356 0.884096189296391 0
"8503" 143.365063847328 0.884085766254082 0
"8504" 143.356374558733 0.884075433824156 0
"8505" 143.34768570511 0.884064971918314 0
"8506" 143.338997285178 0.884054573132037 0
"8507" 143.330309299476 0.884044145730786 0
"8508" 143.321621747085 0.88403376310036 0
"8509" 143.312934628544 0.884023351903347 0
"8510" 143.304247943481 0.88401295794743 0
"8511" 143.295561692071 0.884002553752949 0
"8512" 143.286875874488 0.883992139242781 0
"8513" 143.278190490543 0.883981732878819 0
"8514" 143.269505540954 0.883971288738403 0
"8515" 143.260821024807 0.883960889328999 0
"8516" 143.252136942819 0.883950452178448 0
"8517" 143.24345329371 0.883940078138304 0
"8518" 143.234770078201 0.88392966633616 0
"8519" 143.686152693162 0.883836527178675 0.00099949999999982
"8520" 143.677477097214 0.88382609485056 0.00099949999999982
"8521" 144.120193219012 0.883733124413901 0.00199799999999994
"8522" 144.111525662592 0.883722735343302 0.00199799999999994
"8523" 143.651458599437 0.883794870658035 0.00099949999999982
"8524" 144.094189009025 0.883701904888287 0.00199799999999994
"8525" 144.085522750637 0.883691521485806 0.00199799999999994
"8526" 144.076856924379 0.88368111887303 0.00199799999999994
"8527" 143.616774277587 0.883753254820825 0.00099949999999982
"8528" 143.608102145553 0.883742813726551 0.00099949999999982
"8529" 143.599430447058 0.883732426303582 0.00099949999999982
"8530" 144.042189432282 0.883639460279179 0.00199799999999994
"8531" 143.582091192453 0.883711578431049 0.00099949999999982
"8532" 143.573420792584 0.883701151311141 0.00099949999999982
"8533" 143.104630871733 0.883773324561106 0
"8534" 143.095954591597 0.883762913737699 0
"8535" 143.087278745293 0.883752465138624 0
"8536" 143.078603332449 0.883742033812619 0
"8537" 143.069928352878 0.883731610566787 0
"8538" 143.061253807478 0.883721140355253 0
"8539" 143.052579694972 0.883710733289069 0
"8540" 143.043906016078 0.88370028845532 0
"8541" 143.035232771332 0.883689814979902 0
"8542" 143.026559959275 0.88367941383301 0
"8543" 143.017887581351 0.883668938214199 0
"8544" 143.009215635557 0.883658562404444 0
"8545" 143.000544124062 0.883648075438437 0
"8546" 142.991873045769 0.883637642436736 0
"8547" 142.983202401034 0.883627189963378 0
"8548" 142.974532189486 0.883616754802501 0
"8549" 142.965862411118 0.883606318525608 0
"8550" 142.957193066284 0.883595862837423 0
"8551" 142.948524155341 0.883585387673896 0
"8552" 142.939855677915 0.883574929815661 0
"8553" 142.931187633276 0.88356450754636 0
"8554" 142.92252002196 0.883554056682372 0
"8555" 142.913852843958 0.88354360471546 0
"8556" 142.905186100169 0.883533105811743 0
"8557" 142.896519789136 0.883522679203357 0
"8558" 142.887853911212 0.883512233172086 0
"8559" 142.87918846621 0.883501795235609 0
"8560" 142.870523455209 0.883491301136014 0
"8561" 142.861858877838 0.883480824316632 0
"8562" 142.853194732459 0.883470429003065 0
"8563" 142.844531021058 0.883459931657671 0
"8564" 142.835867742177 0.883449506623383 0
"8565" 142.827204897077 0.883439016292627 0
"8566" 142.818542485025 0.883428561573382 0
"8567" 142.809880506195 0.883418096582256 0
"8568" 142.801218960761 0.883407621332469 0
"8569" 142.792557848532 0.883397154202912 0
"8570" 142.783897169501 0.883386685949039 0
"8571" 142.7752369233 0.883376234971068 0
"8572" 142.766577110462 0.88336575539079 0
"8573" 142.757917730799 0.883355283919662 0
"8574" 142.749258783581 0.883344848012437 0
"8575" 142.740600270245 0.883334337663231 0
"8576" 142.731942189338 0.88332389960629 0
"8577" 142.723284541575 0.883313423761054 0
"8578" 142.714627327129 0.883302937661246 0
"8579" 142.705970545812 0.883292459651167 0
"8580" 142.697314197254 0.883281998918314 0
"8581" 142.688658281629 0.883271527900724 0
"8582" 142.680002799831 0.883261009940134 0
"8583" 142.67134775077 0.883250545934586 0
"8584" 142.662693135521 0.883240025778784 0
"8585" 142.654038952812 0.883229568795259 0
"8586" 142.645385202996 0.883219092357775 0
"8587" 142.636731885885 0.883208624003428 0
"8588" 142.628079001833 0.88319813623435 0
"8589" 142.61942655047 0.883187665725918 0
"8590" 142.610774532149 0.883177175785811 0
"8591" 142.602122946684 0.883166693903199 0
"8592" 142.593471794788 0.883156174245865 0
"8593" 144.72467505889 0.882947399237497 0.00099949999999982
"8594" 148.978446254075 0.882540404025811 0.00299549999999993
"8595" 144.707392397022 0.882926399146706 0.00099949999999982
"8596" 142.55888366076 0.883114264265096 0
"8597" 142.550234672743 0.883103739158989 0
"8598" 142.541586117525 0.883093249700433 0
"8599" 142.532937994918 0.883082768358725 0
"8600" 142.524290305276 0.883072267539411 0
"8601" 142.515643048592 0.883061765626314 0
"8602" 142.506996224856 0.883051262657585 0
"8603" 142.498349834242 0.883040749413666 0
"8604" 142.489703876202 0.883030262581165 0
"8605" 142.481058350726 0.883019774725624 0
"8606" 142.472413258529 0.8830092490212 0
"8607" 142.463768599061 0.882998749783593 0
"8608" 144.637536714762 0.882788938745507 0.00099949999999982
"8609" 144.628899225493 0.882778424781422 0.00099949999999982
"8610" 144.620262168806 0.882767927974813 0.00099949999999982
"8611" 142.429201551912 0.882956778106265 0
"8612" 142.420559055256 0.882946264269474 0
"8613" 142.411916990743 0.882935786062887 0
"8614" 142.403275359626 0.882925242483944 0
"8615" 142.394634161175 0.882914734577387 0
"8616" 142.385993395925 0.882904198040905 0
"8617" 142.377353062245 0.882893743030801 0
"8618" 142.368713162109 0.882883185926593 0
"8619" 142.36007369461 0.882872673662518 0
"8620" 142.351434659738 0.882862160314119 0
"8621" 142.342796056767 0.882851682586867 0
"8622" 142.334157886768 0.882841148698236 0
"8623" 142.325520149193 0.882830641286392 0
"8624" 142.316882844935 0.882820086853019 0
"8625" 142.308245972906 0.882809586433554 0
"8626" 142.299609533278 0.882799075749577 0
"8627" 142.290973526582 0.882788536437679 0
"8628" 142.282337951912 0.882778041934143 0
"8629" 142.220196782936 0.882571888456015 0.00099949999999982
"8630" 142.149431516975 0.882365692665988 0.00199799999999994
"8631" 142.140810260893 0.882355178909091 0.00199799999999994
"8632" 142.194317661098 0.88254038108101 0.00099949999999982
"8633" 142.239181040173 0.882725414211635 0
"8634" 142.230548060734 0.882714867288201 0
"8635" 142.221915512906 0.882704383544062 0
"8636" 142.21328339794 0.882693834450701 0
"8637" 142.204651715829 0.882683284265137 0
"8638" 142.196020465664 0.882672778924714 0
"8639" 142.187389648338 0.882662226549867 0
"8640" 142.178759263662 0.882651682291525 0
"8641" 142.17012931109 0.882641164508938 0
"8642" 142.161499790973 0.88263062723139 0
"8643" 142.152870702584 0.882620125655331 0
"8644" 142.144242047533 0.882609540311986 0
"8645" 142.135613824733 0.882599008980544 0
"8646" 142.126986034358 0.882588467372742 0
"8647" 142.118358676039 0.882577943071841 0
"8648" 142.109731750307 0.882567390110933 0
"8649" 142.101105256975 0.882556845254107 0
"8650" 142.092479195855 0.882546308510974 0
"8651" 142.049432956257 0.882428874703839 0.00099949999999982
"8652" 142.040814361081 0.882418334994303 0.00099949999999982
"8653" 141.989158578544 0.882300882448997 0.00199799999999994
"8654" 142.023581188118 0.882397246129772 0.00099949999999982
"8655" 142.049368990642 0.882493587868674 0
"8656" 142.040745523214 0.882483017036948 0
"8657" 142.032122487225 0.882472509424476 0
"8658" 142.023499883386 0.88246196397973 0
"8659" 142.014877711508 0.882451426621128 0
"8660" 142.006255972661 0.882440833061417 0
"8661" 141.99763466594 0.882430284369471 0
"8662" 141.989013791157 0.882419743757085 0
"8663" 141.980393349202 0.882409156115401 0
"8664" 141.97177333899 0.882398622551583 0
"8665" 141.96315376105 0.882388060305259 0
"8666" 141.954534615197 0.882377506175535 0
"8667" 141.945915900524 0.882366996857336 0
"8668" 141.937297618461 0.88235641299138 0
"8669" 144.266828969651 0.882142887856319 0.00099949999999982
"8670" 146.587753476838 0.881929415050882 0.00199799999999994
"8671" 144.249609502429 0.882121792990942 0.00099949999999982
"8672" 141.902838412612 0.882314124010553 0
"8673" 141.89422229174 0.882303553072255 0
"8674" 141.885606602353 0.882293017808968 0
"8675" 141.876991345159 0.88228244470627 0
"8676" 141.868376519973 0.882271879694284 0
"8677" 141.859762126785 0.882261313595425 0
"8678" 141.85114816523 0.88225076478136 0
"8679" 141.842534635837 0.882240187350604 0
"8680" 141.833921538419 0.88222961799745 0
"8681" 141.825308873685 0.882219010793447 0
"8682" 141.816696640373 0.882208466825969 0
"8683" 141.808084839191 0.882197885032772 0
"8684" 144.195680796771 0.881983098569331 0.00099949999999982
"8685" 141.7908649257 0.882176748586398 0
"8686" 141.782254420385 0.882166154344152 0
"8687" 141.773644347168 0.882155568205209 0
"8688" 141.765034705505 0.882145008502954 0
"8689" 141.756425496283 0.882134401821102 0
"8690" 141.747816718598 0.882123839973327 0
"8691" 141.739208373158 0.882113240304037 0
"8692" 141.730600458882 0.882102694636526 0
"8693" 141.721992976478 0.882092111172995 0
"8694" 141.713385926654 0.882081489847538 0
"8695" 141.704779308506 0.882070913368165 0
"8696" 141.696173122027 0.882060335822934 0
"8697" 141.687567367747 0.882049729615187 0
"8698" 141.678962045297 0.882039140693893 0
"8699" 141.670357154851 0.88202854150289 0
"8700" 141.661752696042 0.882017959611568 0
"8701" 141.653148668861 0.882007376622962 0
"8702" 141.644545074196 0.881996746586888 0
"8703" 141.635941910429 0.881986198166142 0
"8704" 141.627339178088 0.881975621131529 0
"8705" 141.618736877881 0.881965006231215 0
"8706" 141.610135009263 0.881954417791511 0
"8707" 141.601533572226 0.881943828280907 0
"8708" 141.592932567299 0.881933210124819 0
"8709" 141.584331994115 0.88192260925022 0
"8710" 141.575731853026 0.88191198889655 0
"8711" 141.567132142771 0.881901431791561 0
"8712" 141.558532864415 0.881890818475476 0
"8713" 141.549934018664 0.881880167293049 0
"8714" 141.541335604082 0.881869588556691 0
"8715" 141.53273762048 0.881859017929368 0
"8716" 143.44697125167 0.881656670370561 0.00099949999999982
"8717" 141.515545380722 0.881837775197283 0
"8718" 141.506948691684 0.881827210501062 0
"8719" 141.498352435202 0.881816552804183 0
"8720" 141.489756610198 0.881805949169005 0
"8721" 141.481161216663 0.881795344418201 0
"8722" 141.472566254947 0.881784720238939 0
"8723" 141.463971724862 0.881774104146799 0
"8724" 141.455377626223 0.881763496163334 0
"8725" 141.446783958664 0.881752905449975 0
"8726" 141.438190722357 0.88174230447372 0
"8727" 141.429597917292 0.881731702424299 0
"8728" 141.421005544176 0.881721062490016 0
"8729" 141.412413603001 0.881710421491397 0
"8730" 141.403822093402 0.88169979779055 0
"8731" 141.395231015013 0.881689191380515 0
"8732" 141.386640368185 0.881678565495565 0
"8733" 141.378050152372 0.881667966100312 0
"8734" 141.369460368282 0.881657328857325 0
"8735" 141.360871015193 0.881646727295045 0
"8736" 141.352282093809 0.881636087856279 0
"8737" 141.343693604124 0.88162544734489 0
"8738" 141.335105546485 0.881614787374476 0
"8739" 141.326517919279 0.881604209043193 0
"8740" 141.317930723747 0.881593565244845 0
"8741" 141.309343959881 0.881582920400165 0
"8742" 141.300757626959 0.88157231123483 0
"8743" 141.292171725687 0.88156166417422 0
"8744" 141.2835862557 0.881551034434798 0
"8745" 141.275001216454 0.881540431207114 0
"8746" 141.266416609725 0.881529734940542 0
"8747" 141.257832434436 0.881519092730159 0
"8748" 141.24924869022 0.881508467852795 0
"8749" 141.240665376537 0.88149786944022 0
"8750" 141.232082495159 0.881487178024858 0
"8751" 141.223500044475 0.881476568243976 0
"8752" 141.21491802519 0.881465920619234 0
"8753" 141.206336436939 0.881455290286801 0
"8754" 141.197755279893 0.881444649669441 0
"8755" 141.189174554399 0.881433989578245 0
"8756" 141.180594260094 0.881423346791624 0
"8757" 141.17201439679 0.881412712109049 0
"8758" 141.163434964659 0.881402067132697 0
"8759" 141.154855963158 0.881391448688068 0
"8760" 141.14627739299 0.881380792358831 0
"8761" 141.137699254327 0.881370125740759 0
"8762" 141.129121547693 0.881359430452324 0
"8763" 141.120544270589 0.881348862799727 0
"8764" 141.111967425143 0.881338183736514 0
"8765" 141.10339101099 0.881327521961373 0
"8766" 141.238339315485 0.881300492133098 0.00099949999999982
"8767" 141.364723232822 0.881273490295791 0.00199799999999994
"8768" 141.626076021887 0.881230416250295 0.003992
"8769" 141.482568966492 0.881236015540182 0.00299549999999993
"8770" 141.608981576427 0.881209204013498 0.003992
"8771" 141.465466847404 0.881214786421851 0.00299549999999993
"8772" 141.186967073706 0.881236635452409 0.00099949999999982
"8773" 141.313379191492 0.881209735355119 0.00199799999999994
"8774" 141.169838356415 0.881215337587031 0.00099949999999982
"8775" 141.017714264577 0.881221013514335 0
"8776" 141.009142589356 0.881210330589451 0
"8777" 141.000571344798 0.881199683343341 0
"8778" 140.992000531072 0.881189025836031 0
"8779" 140.983430148705 0.881178339650088 0
"8780" 140.974860196976 0.881167689156989 0
"8781" 140.966290676588 0.881157000783942 0
"8782" 140.957721586291 0.881146375715018 0
"8783" 140.949152927851 0.881135657591061 0
"8784" 140.940584699662 0.881125021131767 0
"8785" 140.932016902428 0.881114346802381 0
"8786" 140.923449536316 0.881103662198081 0
"8787" 140.914882600964 0.88109299489798 0
"8788" 140.906316097074 0.8810822897239 0
"8789" 140.897750023573 0.881071638626815 0
"8790" 140.889184381517 0.881060931281802 0
"8791" 140.880619169834 0.881050278024548 0
"8792" 140.872054388869 0.881039605284867 0
"8793" 140.863490038616 0.881028931444968 0
"8794" 140.854926118711 0.881018274932904 0
"8795" 140.846362630565 0.881007543748557 0
"8796" 140.837799572929 0.880996875838508 0
"8797" 140.829236945971 0.880986197650583 0
"8798" 140.820674750039 0.880975499996179 0
"8799" 140.812112984415 0.880964838031978 0
"8800" 140.803551649799 0.8809541381929 0
"8801" 140.794990745652 0.880943464847359 0
"8802" 140.786430272675 0.880932753644459 0
"8803" 140.777870230151 0.880922078129987 0
"8804" 140.769310618426 0.88091138312463 0
"8805" 140.760751437492 0.880900687032172 0
"8806" 140.752192687163 0.880889999078303 0
"8807" 140.743634367963 0.880879282422293 0
"8808" 140.735076478998 0.88086861064906 0
"8809" 140.726519020613 0.880857919418578 0
"8810" 140.717961992802 0.880847227095805 0
"8811" 140.709405396087 0.880836506096263 0
"8812" 140.700849229751 0.880825820781054 0
"8813" 140.692293494672 0.88081508839345 0
"8814" 140.683738189779 0.880804410125941 0
"8815" 140.675183315064 0.880793730767378 0
"8816" 140.666628871227 0.880783013495441 0
"8817" 140.658074857728 0.880772322748838 0
"8818" 140.64952127456 0.880761630937535 0
"8819" 140.640968121891 0.880750928830038 0
"8820" 140.632415399714 0.880740225592207 0
"8821" 140.623863108374 0.880729502898555 0
"8822" 140.615311247332 0.880718806726444 0
"8823" 140.60675981711 0.880708081849439 0
"8824" 140.598208817525 0.880697365085926 0
"8825" 140.589658248035 0.880686674844592 0
"8826" 140.581108109695 0.880675928314104 0
"8827" 140.572558401967 0.880665208294974 0
"8828" 140.56400912431 0.880654514767303 0
"8829" 140.555460277248 0.880643792565971 0
"8830" 140.546911859887 0.880633115298656 0
"8831" 140.538363873812 0.880622354120546 0
"8832" 140.529816318131 0.88061163783661 0
"8833" 140.52126919248 0.880600938892888 0
"8834" 140.512722497737 0.880590192844699 0
"8835" 140.504176233008 0.880579491734314 0
"8836" 140.495630398639 0.880568771077986 0
"8837" 140.487084994446 0.880558058586974 0
"8838" 140.478540020774 0.880547326607273 0
"8839" 140.469995477436 0.880536602724001 0
"8840" 140.461451364427 0.880525877741386 0
"8841" 140.45290768103 0.880515188476551 0
"8842" 140.444364428827 0.880504415335596 0
"8843" 140.435821606397 0.880493714715088 0
"8844" 140.427279214262 0.880482985369341 0
"8845" 140.418737252766 0.880472236545502 0
"8846" 140.410195721373 0.880461514250087 0
"8847" 140.401654620425 0.880450772458131 0
"8848" 140.393113949386 0.880440057178499 0
"8849" 140.384573708778 0.880429313210343 0
"8850" 140.376033898591 0.880418568156057 0
[truncated: 22,945,118 more chars]
