# Supplementary material for: Down the Penrose stairs, or how selection for fewer recombination hotspots maintains their existence
Source: eLife. 2023 Oct 13;12:e83769. doi: 10.7554/eLife.83769 (PMC10703446; doi:10.7554/eLife.83769)
Supplement: Appendix 4—figure 2—source data 1. [file elife-83769-app4-fig2-data1.zip › sup_data_22.txt]

"n1" "W" "pi"
"1000" 991.828247753471 0.802797436858838 0.000192990471498344
"1001" 983.305769155504 0.801232864830578 0.000185991106498751
"1002" 974.81855875998 0.799653303258452 0.00016199325399846
"1003" 966.400050612086 0.798056285309667 0.000147994372498239
"1004" 958.047414013215 0.796442026123813 0.000141994795498368
"1005" 949.745261807404 0.794811598787658 0.000131995470498469
"1006" 941.502441131142 0.793164424442361 0.000123996013998928
"1007" 933.346522915466 0.791498576354301 0.000141994757998143
"1008" 925.251750071517 0.789815890589706 0.000164992930998142
"1009" 917.202040400177 0.788117482271248 0.00017899174149838
"1010" 909.176460218197 0.786404677195731 0.000166992814998657
"1011" 901.217956762109 0.784674593615054 0.000164992980498435
"1012" 893.332168889186 0.782926960943011 0.000176991915498359
"1013" 885.476506612021 0.781164498558758 0.000167992757498792
"1014" 877.699904460185 0.779384125281218 0.00017899179349834
"1015" 869.969354568404 0.7775879275063 0.000182991399998667
"1016" 862.277770460564 0.77577632478633 0.000173992171499049
"1017" 854.663773869165 0.773947053540929 0.000183991277498463
"1018" 847.103430601001 0.772101573124349 0.000193990289998669
"1019" 839.590300483203 0.770240272479374 0.000198989711998721
"1020" 832.120177880464 0.768363416450764 0.000194990172498577
"1021" 824.743271607125 0.766468357409295 0.000221987195498596
"1022" 817.356861972199 0.764560586216121 0.000198989785498815
"1023" 810.100866506638 0.762632841300215 0.000236985543497381
"1024" 802.857446108154 0.760691300707689 0.000242984872998231
"1025" 795.62374696155 0.758736002336241 0.000214988169998098
"1026" 788.463913557546 0.756763804049904 0.000203989341998945
"1027" 781.374158468394 0.754775036792454 0.000206988968998956
"1028" 774.328763529202 0.752770997379247 0.000203989296998941
"1029" 767.317244788209 0.750752195915517 0.000185991094498461
"1030" 760.399891815059 0.748716053393355 0.000200989594997925
"1031" 753.549253519632 0.746663960458628 0.000227986619498743
"1032" 746.729959940288 0.744597499648046 0.000238985266498126
"1033" 739.970018445659 0.742515580118898 0.000255983071498211
"1034" 733.209819599942 0.740420598906416 0.000232985944998432
"1035" 726.507944329951 0.738310275503061 0.00021598787449828
"1036" 719.908592647004 0.736183157476867 0.000238985195997632
"1037" 713.338776251458 0.73404209648789 0.000245984389498632
"1038" 706.838746532774 0.731885766563164 0.000267981493498159
"1039" 700.357611447034 0.729716011041701 0.000265981795998238
"1040" 693.944936668044 0.727531269072512 0.00027798009799862
"1041" 687.566084560175 0.72533278172395 0.000277980127498467
"1042" 681.273446058514 0.72311908977068 0.000305975929997926
"1043" 675.004746064983 0.720892212441536 0.000314974433497817
"1044" 668.775762545628 0.71865175618035 0.000316974212498877
"1045" 662.564249145306 0.716398377076234 0.000294977661997931
"1046" 656.461253287483 0.714129887832471 0.000318973876998196
"1047" 650.431819163845 0.711847481853252 0.000361966210498221
"1048" 644.430478190059 0.709552398733346 0.00038896106549835
"1049" 638.49262171627 0.707243991011985 0.000427952772498519
"1050" 632.543783245362 0.704923933369525 0.00042295357599853
"1051" 626.609233941674 0.70259166544814 0.000392960180498614
"1052" 620.751236515411 0.70024615970025 0.000385961663998402
"1053" 614.972677022499 0.697887632680716 0.000402958326498393
"1054" 609.244330617944 0.695516848259262 0.00042295416849758
"1055" 603.567356312843 0.693133944909193 0.000445949069498131
"1056" 597.96543422744 0.69073882757163 0.000489938356997954
"1057" 592.378758244761 0.68833248655128 0.000510933069498343
"1058" 586.852618918094 0.685914515987447 0.000542924399498657
"1059" 581.349625019194 0.683485521471422 0.000558919808999025
"1060" 575.872962677698 0.681045547608043 0.000560919382998071
"1061" 570.425733356347 0.678594698793778 0.000551922138497973
"1062" 565.011484989994 0.67613309981154 0.00053492679399858
"1063" 559.614873116034 0.673660954061229 0.000498936389998539
"1064" 554.288537494669 0.671178163436123 0.00048194072649832
"1065" 549.009158806252 0.668685075465126 0.000466944228998623
"1066" 543.803481036989 0.666181908602489 0.00047394248349808
"1067" 538.622836215685 0.663668938644572 0.000466944281997894
"1068" 533.506346110736 0.661146379030629 0.000474942398497991
"1069" 528.499399545481 0.658614612547063 0.000529928225998288
"1070" 523.484672607771 0.656073816016163 0.000549922606998487
"1071" 518.541520431027 0.653524263153444 0.000589910869998822
"1072" 513.652704162405 0.650966269131846 0.000638895397998218
"1073" 508.769110117666 0.648399732627686 0.00066188795149813
"1074" 503.954279350279 0.645825172762165 0.000702873638498303
"1075" 499.232910603357 0.643243321785166 0.000781843534998328
"1076" 494.482244048591 0.640653232145089 0.000810831869498152
"1077" 489.759427641393 0.638055528868541 0.000830823618498289
"1078" 485.128589535199 0.635451207784493 0.000886799058498977
"1079" 480.558649936632 0.632840265106789 0.000956765846497842
"1080" 476.061332915882 0.630223255302347 0.00104971840299795
"1081" 471.521975888266 0.627598500839002 0.00108369992849788
"1082" 467.063513721713 0.624968289501909 0.00114766321549875
"1083" 462.652239053203 0.622332187412413 0.00121562251199792
"1084" 458.381996986859 0.619692580373444 0.0013555305019991
"1085" 454.099569673299 0.617046671300457 0.00145845609399875
"1086" 449.87817910108 0.614396200197798 0.00157636428499841
"1087" 445.666965035618 0.611740310927579 0.00167428365099831
"1088" 441.587964450485 0.609082106860631 0.00183613853799836
"1089" 437.448891868427 0.606417390634767 0.00193104750749851
"1090" 433.438342737186 0.603750892846525 0.00208688648999855
"1091" 429.420040279693 0.601079658162963 0.00221274867849808
"1092" 425.541467514995 0.598408048294915 0.00240951540549861
"1093" 421.74099380926 0.595734496154841 0.00263122884949807
"1094" 418.027175638887 0.593060002322959 0.00288686752349832
"1095" 414.224829152246 0.590379198939131 0.00305660882649861
"1096" 410.569539815587 0.587700056848136 0.00330321005399825
"1097" 407.101265237916 0.585023943534858 0.00364659599349859
"1098" 403.636677403194 0.582346256508901 0.00397295905449879
"1099" 400.097725901086 0.579663117121008 0.00422043997049859
"1100" 396.827735722356 0.576988321622711 0.00462751704699904
"1101" 393.663485939735 0.574316352352448 0.00508138703849892
"1102" 390.705834145861 0.571652024893417 0.00565081928449829
"1103" 387.911114562675 0.568994319268224 0.00630481618849765
"1104" 385.235179561996 0.566341971993525 0.00701240691799787
"1105" 382.682476449973 0.563696294876172 0.00778048404599863
"1106" 380.337693876218 0.56106118289464 0.00866076182599818
"1107" 378.347638359322 0.55844487826993 0.00975358066449872
"1108" 376.465683649197 0.555837224340638 0.0108945222924979
"1109" 374.979615662043 0.553252913220599 0.0122742903094982
"1110" 373.986466440716 0.550698612891332 0.0139559218989989
"1111" 373.330488574207 0.548167746776535 0.0158295356059972
"1112" 372.914183507389 0.545657868635416 0.0178380608774993
"1113" 373.486723807457 0.543210035223296 0.020470931802998
"1114" 374.961498682079 0.540824726866642 0.0236732343124979
"1115" 376.91220336803 0.538479788341211 0.0271472668974982
"1116" 380.095835052071 0.536222758022336 0.0313982521354985
"1117" 384.132180939504 0.534035936362815 0.0361667772729986
"1118" 389.469344051528 0.531949836395925 0.0417385059804978
"1119" 396.964329275896 0.530021755723125 0.0486541671204983
"1120" 406.665137747673 0.528264702723287 0.0569316294509988
"1121" 419.32646037339 0.526737154411069 0.067038689200498
"1122" 434.67631440265 0.525430636474175 0.0787491993889977
"1123" 452.739780103593 0.524358336433697 0.0920454099839986
"1124" 475.931296131721 0.52369481484457 0.108402778864498
"1125" 504.090390232899 0.523448661479924 0.127622446887499
"1126" 538.47535350657 0.523723216668568 0.150342342862498
"1127" 578.639957123576 0.52451441981667 0.176157211869998
"1128" 628.754005325769 0.526136245254446 0.207314730249999
"1129" 687.433305578729 0.528526709395083 0.242682297118498
"1130" 757.96598197426 0.531954996967901 0.283729291487499
"1131" 840.307019899242 0.536456258915393 0.329856274121999
"1132" 934.01521705837 0.542025971743552 0.380160331435499
"1133" 1041.22442398454 0.548853819842556 0.434964734651499
"1134" 1161.16215988218 0.556902834411857 0.492927052269999
"1135" 1291.20069515407 0.565993788186404 0.551923426221499
"1136" 1431.67956767171 0.576155842461025 0.611224282755
"1137" 1580.26319307028 0.587203261798448 0.669013560213499
"1138" 1733.36985154596 0.59884218165994 0.723301548354
"1139" 1886.60054949502 0.610698960653334 0.7723392683075
"1140" 2038.49654450014 0.622616960961968 0.8157240911975
"1141" 2186.68145102617 0.634392466993597 0.853113845601
"1142" 2327.4462516839 0.64569327435833 0.8840610193865
"1143" 2455.89374416094 0.65608511107135 0.9084908805375
"1144" 2574.67414804408 0.665763934236987 0.927817801212
"1145" 2680.56452095095 0.67443858335987 0.9423908200515
"1146" 2775.00394015666 0.682216004146144 0.9532838423405
"1147" 2857.25948163644 0.689013974215044 0.9611405274525
"1148" 2927.97756410795 0.694883769833746 0.9666987598575
"1149" 2989.78620878963 0.700031959073935 0.970624426981
"1150" 3041.83740173196 0.704396054346646 0.97324822301
"1151" 3086.55671704462 0.708160209552818 0.9749946966875
"1152" 3124.16164653543 0.711346428514974 0.976081309792
"1153" 3156.23192386052 0.714075535253763 0.9767847329045
"1154" 3182.74909989406 0.716359017387094 0.977092735847
"1155" 3204.7326120344 0.718251386563411 0.977265250765
"1156" 3223.08220470475 0.719859791217022 0.9772735063165
"1157" 3238.68520685802 0.72122869099965 0.977231868283
"1158" 3251.51738634555 0.722378990312066 0.9771029298315
"1159" 3261.67061187192 0.723303005126845 0.976941484098
"1160" 3270.10630475347 0.724079788195019 0.9768187143865
"1161" 3277.00054149496 0.724743886180252 0.9766020142675
"1162" 3282.65327336556 0.725290547874147 0.97643220162
"1163" 3287.35882662228 0.725777350855779 0.976201196982
"1164" 3291.02787863535 0.726164501474151 0.976025679219
"1165" 3293.79737573858 0.726487564924438 0.975800084344
"1166" 3295.94282382478 0.726746306419646 0.975659682343
"1167" 3297.85309699024 0.726997431771443 0.9754834678865
"1168" 3299.34703277818 0.727215077432835 0.9752721336015
"1169" 3300.5782279603 0.727402672782014 0.9750965447485
"1170" 3301.44274113866 0.727576646714223 0.974860532664
"1171" 3302.06294767938 0.727719943419977 0.974721564101
"1172" 3302.33629752393 0.727839711657823 0.9745450464435
"1173" 3302.55685409989 0.727938807306836 0.9743795217835
"1174" 3302.45927393346 0.728045650155808 0.974147439396
"1175" 3302.29384334101 0.728148236574802 0.9738899517525
"1176" 3302.20776978454 0.728247555481969 0.973670981979
"1177" 3302.04277470112 0.728331206469178 0.973475464352
"1178" 3301.69060824465 0.728419897735066 0.9732186754025
"1179" 3301.2445052211 0.728489530762387 0.9730085121175
"1180" 3300.80563050867 0.728565185840126 0.9727479231245
"1181" 3300.41338329822 0.728637250174008 0.972535052674
"1182" 3299.87322715586 0.72870861363743 0.9722902658845
"1183" 3299.21322803645 0.728779074408612 0.9720363359315
"1184" 3298.59423174756 0.728848530732764 0.971789482618
"1185" 3298.04312393151 0.728913548346657 0.971551500009
"1186" 3297.40112471516 0.728969154437506 0.971358473018
"1187" 3296.7217802203 0.729036720997767 0.9711015818865
"1188" 3296.1270817855 0.729113731989598 0.9707894479145
"1189" 3295.39730752361 0.729194424260352 0.970450862871
"1190" 3294.60570511524 0.729269504017194 0.970143271193
"1191" 3293.88887003148 0.729344107177807 0.9698385656335
"1192" 3293.1531153748 0.729416720000601 0.969547509234
"1193" 3292.37405868629 0.72949931617632 0.9691963981815
"1194" 3291.67288077303 0.729571251865162 0.9688999757915
"1195" 3290.91566648073 0.729657336982667 0.9685219561205
"1196" 3290.15248340026 0.729741006713033 0.9681576511495
"1197" 3289.37904142288 0.729832128948025 0.9677494550785
"1198" 3288.57019100646 0.729932744117543 0.967291053104
"1199" 3287.63108568927 0.730034854936941 0.966847216015
"1200" 3286.76732042278 0.730135539259093 0.9663924035545
"1201" 3285.85234958119 0.730234227586547 0.9659576278665
"1202" 3284.93404156332 0.730339209134729 0.965486174996
"1203" 3284.12004515216 0.730424423857009 0.965115800999
"1204" 3283.19214443547 0.730521704194613 0.964691379852
"1205" 3282.19070486705 0.730623131843568 0.9642552435525
"1206" 3281.22298148033 0.730746639039327 0.9636773710295
"1207" 3280.23893545245 0.730869166993205 0.9631081808225
"1208" 3279.25732528354 0.731003517195378 0.9624657612685
"1209" 3278.26175280669 0.731139745435751 0.961814598772
"1210" 3277.27138117335 0.731258153722945 0.961269826091
"1211" 3276.17396552803 0.731417341949549 0.9604958209165
"1212" 3275.12838503497 0.731559695015184 0.959814078248
"1213" 3274.01611466139 0.731720133240411 0.9590334891365
"1214" 3272.85453673429 0.731892699774818 0.958186548601
"1215" 3271.65385456125 0.732069610122051 0.9573193529545
"1216" 3270.40317028862 0.732251430239419 0.9564307223015
"1217" 3269.15303228384 0.732437244295112 0.955516892846
"1218" 3267.94796489656 0.732605799159864 0.9546987920155
"1219" 3266.67169324491 0.732805250685502 0.953704486036
"1220" 3265.27195801194 0.733014543607349 0.952671689725
"1221" 3263.81717261647 0.733260007989785 0.9514253730455
"1222" 3262.27843837902 0.733507723199386 0.950179526062
"1223" 3260.70240612757 0.733779561548814 0.948791744869
"1224" 3259.04315692787 0.734070169900062 0.9473002487925
"1225" 3257.34283787984 0.734374704723017 0.945729087036
"1226" 3255.61115179467 0.734688567792258 0.944104075737
"1227" 3253.84323714513 0.735016931159156 0.9423947710365
"1228" 3251.96155557933 0.735373767336971 0.9405291684485
"1229" 3249.95018716146 0.735769613657699 0.9384444779925
"1230" 3247.89569401129 0.736207435532756 0.9361052784915
"1231" 3245.78269318302 0.736636938367406 0.9338241976365
"1232" 3243.54074047294 0.737121781455329 0.9312225888875
"1233" 3241.18105799529 0.73763999073221 0.928432106739
"1234" 3238.70867112325 0.738192466855668 0.9254440820455
"1235" 3236.11729522104 0.738786060172392 0.922218504685
"1236" 3233.36301491264 0.739438050470041 0.9186561404625
"1237" 3230.40871284066 0.740172369094941 0.914613776876
"1238" 3227.2861473215 0.740953872849372 0.910301412468
"1239" 3223.95494985509 0.741797786395324 0.905632165357
"1240" 3220.4351804141 0.742737500224399 0.900391973727
"1241" 3216.60697129758 0.743791720277108 0.894486622512
"1242" 3212.51210250493 0.74495394537515 0.8879445609695
"1243" 3208.22954064106 0.746219646868563 0.880776471406
"1244" 3203.55000605702 0.74763443981258 0.872734125352
"1245" 3198.442050779 0.74920009147102 0.8638085572275
"1246" 3193.04994193082 0.750893363962758 0.8541159748
"1247" 3187.11927844451 0.752857694004919 0.842800961258
"1248" 3180.71817587853 0.755009361350087 0.8303669300705
"1249" 3173.61280677616 0.757478750206524 0.81603552977
"1250" 3165.85376485667 0.760266667128653 0.7997814128285
"1251" 3157.41044429808 0.76333959604327 0.781813021896
"1252" 3148.30428682419 0.766730232789604 0.761905765687
"1253" 3138.34794032327 0.770555523798665 0.7393484345585
"1254" 3127.66200945576 0.77464935133323 0.71514965077
"1255" 3115.96409151074 0.779207140192294 0.6881147322265
"1256" 3103.34192971267 0.784171268282717 0.658571839846
"1257" 3089.5996481895 0.789645588384903 0.625877421325499
"1258" 3074.98101894439 0.795400065289162 0.591424972400499
"1259" 3059.35202528992 0.801558168129947 0.554434844747499
"1260" 3042.91323551366 0.807876460242228 0.516398156410499
"1261" 3025.41937244275 0.814505351493313 0.476385822127499
"1262" 3007.28710690648 0.821184850006194 0.435959759807499
"1263" 2988.34692327255 0.827939581391451 0.394984732032499
"1264" 2968.75036552205 0.834704569409874 0.353836542683999
"1265" 2948.84944891656 0.841176319603426 0.314393211759499
"1266" 2928.79515077401 0.847278765765478 0.277122436673499
"1267" 2908.5920410752 0.852992294960119 0.242162108008498
"1268" 2888.3573983164 0.858289018469521 0.209683398414999
"1269" 2868.29441932896 0.863046683708075 0.180458341139498
"1270" 2848.41425294412 0.867320432206209 0.154148803961999
"1271" 2828.78720928368 0.871071064883754 0.131019559748499
"1272" 2809.31618191646 0.874422485580352 0.110303296004498
"1273" 2790.25956336427 0.877259988216241 0.0927226002379983
"1274" 2771.59697659842 0.879636072907463 0.0779624856979985
"1275" 2753.25520040064 0.881664638668545 0.0653097525504986
"1276" 2735.14332761061 0.883407109530908 0.0543940478939985
"1277" 2717.29705945307 0.88487734408078 0.0451318117999984
"1278" 2699.71469310565 0.886105361720612 0.0373385580494986
"1279" 2682.43253957483 0.88709368890326 0.0310036963619987
"1280" 2665.29522806731 0.887942859037359 0.0254980601399981
"1281" 2648.49390175498 0.888576559662555 0.0213043205259986
"1282" 2631.76322531962 0.889138978506534 0.0175159724814985
"1283" 2615.19340256315 0.889597928402578 0.014336180607998
"1284" 2598.78241093722 0.889959431057642 0.0117303036519987
"1285" 2582.55960549743 0.890219252954482 0.0097267701904985
"1286" 2566.42400260135 0.890436373943307 0.00794920084349837
"1287" 2550.46256336191 0.890568706225664 0.00667019179799855
"1288" 2534.5742878934 0.890671891204178 0.00553288291199783
"1289" 2518.79800727809 0.890727828539837 0.00465524832299824
"1290" 2503.07797083749 0.890764571886683 0.00385705771799838
"1291" 2487.45709443856 0.890768104173575 0.00322723919099854
"1292" 2471.89862389327 0.890751740629403 0.00268208864149833
"1293" 2456.38330512457 0.890726838023662 0.002146777681998
"1294" 2440.96806126673 0.890669568062919 0.00177616341349862
"1295" 2425.62990369448 0.890591035770285 0.0014984086674984
"1296" 2410.34962978089 0.89050011063309 0.00125558610449794
"1297" 2395.12595621684 0.89039696169491 0.00104671201599804
"1298" 2379.99451837332 0.890269695707793 0.000948763296497623
"1299" 2364.89452273265 0.890139854285192 0.000821821927998623
"1300" 2349.86312192718 0.889995329327335 0.000743855047498077
"1301" 2334.87327566251 0.889845988917215 0.000649889931998326
"1302" 2319.94105703869 0.889685850665214 0.000578913031998418
"1303" 2305.04532052944 0.889521595293601 0.000486938595498754
"1304" 2290.2089513293 0.889346113408333 0.000419954394998756
"1305" 2275.4287990173 0.889161383988228 0.000363966054497622
"1306" 2260.69814160945 0.888968796277445 0.000309975426998288
"1307" 2246.03920118689 0.888761907346357 0.000299976995497997
"1308" 2231.40836147707 0.88855326778239 0.000250983911997515
"1309" 2216.83807669431 0.888333674418437 0.000222987312498479
"1310" 2202.32166810118 0.888105177552666 0.000201989581998241
"1311" 2187.84899125988 0.887870826867146 0.000166992885998307
"1312" 2173.43054190117 0.887627284537546 0.000139994953998301
"1313" 2159.08318170657 0.887370262080995 0.000148994281497949
"1314" 2144.7850320571 0.887105832851638 0.00015299393249868
"1315" 2130.53684603486 0.886833759261601 0.00015299396299806
"1316" 2116.33290563516 0.886555307239432 0.000139994974498014
"1317" 2102.17890321237 0.886268901779874 0.000123996017999173
"1318" 2088.07612823688 0.885974028988409 0.000107996970498236
"1319" 2074.02658272049 0.885670421352972 9.29977599989362e-05
"1320" 2060.03755911878 0.885356241495404 9.09978619985097e-05
"1321" 2046.1012276867 0.885033331346718 8.89979579984379e-05
"1322" 2032.22268466847 0.884700570787374 9.39977269982517e-05
"1323" 2018.39555713599 0.884359348836166 9.59976429982801e-05
"1324" 2004.61416928598 0.884010767376902 8.6998060498833e-05
"1325" 1990.90516907384 0.883649003642693 0.000105997123997725
"1326" 1977.23206709496 0.883282027284957 9.7997537998884e-05
"1327" 1963.62710116089 0.88290273872892 0.000110996828498355
"1328" 1950.07238220047 0.882514864380216 0.000118996364498414
"1329" 1936.5721350432 0.882117686195725 0.000125995935998713
"1330" 1923.11369151352 0.881713471937503 0.000115996561998455
"1331" 1909.7105546944 0.881299482953654 0.000106997077498061
"1332" 1896.36830157417 0.880874494932441 0.000106997074998505
"1333" 1883.09759848135 0.880436413906862 0.000129995679497896
"1334" 1869.86027299884 0.879992753355003 0.00012299611349853
"1335" 1856.69603265069 0.87953567408919 0.000139994974498459
"1336" 1843.57021153949 0.879071682244771 0.00013499527099925
"1337" 1830.47797904132 0.878601732331516 9.99973964986856e-05
"1338" 1817.47268696168 0.878115432516292 0.000107996991998038
"1339" 1804.52582729225 0.877618348981284 0.000118996373998481
"1340" 1791.65250790628 0.877107598723545 0.000152993988498107
"1341" 1778.80746989272 0.876591488782785 0.000149994231998352
"1342" 1766.0161299999 0.876065136913617 0.000143994711997886
"1343" 1753.28522421344 0.875527208574915 0.000143994714497886
"1344" 1740.60217825206 0.874980063637547 0.00013199555349841
"1345" 1727.9856567078 0.874420169352204 0.000132995483998366
"1346" 1715.42395534294 0.873849396865359 0.000132995478498321
"1347" 1702.92497772458 0.873266513279219 0.000139994986498304
"1348" 1690.48137974539 0.872672551134237 0.00014599454399844
"1349" 1678.07297048967 0.872070912498425 0.0001249959984988
"1350" 1665.72737322624 0.871456845639281 0.000110996831998333
"1351" 1653.45695384151 0.870828255256677 0.000118996367498236
"1352" 1641.21915340535 0.870192047382527 9.69975844989923e-05
"1353" 1629.06417780413 0.869539925980067 0.000105997115497858
"1354" 1616.96930452602 0.868875681644599 0.000116996494498367
"1355" 1604.93839320204 0.868198568147967 0.000134995316497744
"1356" 1592.93664988166 0.867513698172423 0.000120996247498728
"1357" 1580.99191942816 0.866816782256165 0.000105997110498746
"1358" 1569.13296800951 0.866103390509052 0.000122996126497465
"1359" 1557.31217226054 0.865380563170301 0.000117996432498213
"1360" 1545.55302775541 0.864644754561229 0.000116996485498788
"1361" 1533.85192860283 0.863896388898974 0.000115996519498895
"1362" 1522.19514977995 0.863137315465163 9.99974254987102e-05
"1363" 1510.63183328382 0.86236054657757 0.000121996179997974
"1364" 1499.10477289749 0.861574042224272 0.000119996312998638
"1365" 1487.63142759634 0.860775215983852 0.000112996743497962
"1366" 1476.21401862032 0.85996359646231 0.00010399722949872
"1367" 1464.86929067209 0.859136802743071 0.000110996828998622
"1368" 1453.57846232084 0.858297496865994 0.000111996778998091
"1369" 1442.35584962747 0.85744358423411 0.000122996135497933
"1370" 1431.17723338864 0.856578120148923 0.000118996350498612
"1371" 1420.06264541235 0.855698370500923 0.000120996218998526
"1372" 1409.01093580955 0.854804477222067 0.00012699582349851
"1373" 1398.02880686874 0.853895407238682 0.000144994516498076
"1374" 1387.09263106782 0.852974223413285 0.000148994278998393
"1375" 1376.21880047513 0.852038735929945 0.000155993748998329
"1376" 1365.37623927711 0.851092530711599 0.000135995244999076
"1377" 1354.60960210058 0.850130115423982 0.000132995441998851
"1378" 1343.90772302608 0.849152766584562 0.00013599523999841
"1379" 1333.24627221211 0.848163276976828 0.000120996229498682
"1380" 1322.65260238992 0.847158304353079 0.000114996592498695
"1381" 1312.11589249131 0.846139068639018 0.000106997039998946
"1382" 1301.65729475066 0.845103027340599 0.00011799642249799
"1383" 1291.23593540783 0.844054799267055 0.00010799699749886
"1384" 1280.90274857103 0.84298847523293 0.000126995829498489
"1385" 1270.60351864262 0.841910205212316 0.000120996193498923
"1386" 1260.37767555265 0.840815334666477 0.000129995655498427
"1387" 1250.20003682447 0.839706631767337 0.000128995735998227
"1388" 1240.08703526773 0.838582272824524 0.000132995471998631
"1389" 1230.03518567064 0.837442461180826 0.000139994949997835
"1390" 1220.02188594523 0.836289631249179 0.000126995820499132
"1391" 1210.08365841446 0.835119720820447 0.000129995639998604
"1392" 1200.20190914918 0.8339347390287 0.0001299955984988
"1393" 1190.39614703727 0.832732485548392 0.000146994372999032
"1394" 1180.62554967908 0.831517117646507 0.000141994786998612
"1395" 1170.90722727058 0.830286787110739 0.000130995538498935
"1396" 1161.26937173531 0.829038566113935 0.000140994894997748
"1397" 1151.69267122312 0.827774427318158 0.000152993967998505
"1398" 1142.16883438995 0.826495060337608 0.000159993398998637
"1399" 1132.67044645339 0.825202970927737 0.00013699514949872
"1400" 1123.27672679588 0.823890604559972 0.00015599371049857
"1401" 1113.95216259585 0.822561314547329 0.00018499113249848
"1402" 1104.66202347213 0.821218223312272 0.0001929903429988
"1403" 1095.41556632377 0.819860387721247 0.000187990799998428
"1404" 1086.23999178039 0.818485256125324 0.000194990178997489
"1405" 1077.10054269669 0.817095864490125 0.000182991376998953
"1406" 1068.05149391103 0.815687480646918 0.000198989803999017
"1407" 1059.05012771151 0.814263700403719 0.00020698896449789
"1408" 1050.05858475858 0.812827676307014 0.000172992318498877
"1409" 1041.15026109936 0.811373082460105 0.00016199327299915
"1410" 1032.32713730039 0.809899846889215 0.000174992130498763
"1411" 1023.54506810173 0.808411567937761 0.000173992225998787
"1412" 1014.84009924829 0.806905308486414 0.000189990748497904
"1413" 1006.18103603604 0.805383558015672 0.000195990134498669
"1414" 997.565926092423 0.803846360939216 0.000190990651998013
"1415" 989.010241240853 0.802292442660622 0.000188990858998039
"1416" 980.529889168946 0.800720622209605 0.000202989457497638
"1417" 972.106331787018 0.799132337610809 0.000216987964998139
"1418" 963.724539723176 0.797528678123117 0.000217987822498489
"1419" 955.404377415495 0.79590814484679 0.000222987240998784
"1420" 947.105219670307 0.794273558599282 0.000198989845498376
"1421" 938.892519515798 0.792620248743448 0.000200989620998793
"1422" 930.729646399316 0.790950881650805 0.000196989979998397
"1423" 922.610995202205 0.789265741063437 0.000183991210998657
"1424" 914.565804252184 0.787562874137225 0.000185991061998458
"1425" 906.59215289521 0.785842496569705 0.0002009895589975
"1426" 898.653510685964 0.784106966516023 0.00019998969399837
"1427" 890.780980560247 0.782354297633473 0.000207988822998662
"1428" 882.914422307579 0.780588238676076 0.000175992043498163
"1429" 875.170532848061 0.778801600801225 0.000198989791497906
"1430" 867.475284832358 0.776999033919474 0.000216987905998223
"1431" 859.790774019536 0.775182726060854 0.00019998977099811
"1432" 852.154757926544 0.773350412224607 0.000177991905998764
"1433" 844.586972601163 0.771500970831139 0.000167992806998196
"1434" 837.072473548108 0.769635344448467 0.000156993708998354
"1435" 829.660581873977 0.767750917027852 0.000184991283498026
"1436" 822.266835998155 0.765852339144833 0.000184991248998512
"1437" 814.913696412668 0.763938378862004 0.0001749921684987
"1438" 807.633507038092 0.762007426650822 0.00017999172049854
"1439" 800.413396542698 0.760060207417492 0.000191990562498856
"1440" 793.257851416669 0.758096646347192 0.00021198852649762
"1441" 786.111999124718 0.756119401431977 0.000197989985499025
"1442" 779.063018743746 0.754124378751641 0.000218987750998378
"1443" 772.031343046287 0.752115372487981 0.000212988406998682
"1444" 765.059964007103 0.750090462219562 0.000212988416998461
"1445" 758.157902679957 0.748049368199794 0.000226986835497933
"1446" 751.288390503977 0.745993763660912 0.000225986917498755
"1447" 744.436991197646 0.743924238816071 0.000198989855498377
"1448" 737.693916573591 0.74183723546198 0.000215988053998251
"1449" 730.982265566844 0.739735982339688 0.000217987849998713
"1450" 724.301737860314 0.737620515155238 0.000204989237498676
"1451" 717.719286808427 0.735488478182588 0.00022798669699764
"1452" 711.188259543401 0.733341773294845 0.000251983777497466
"1453" 704.690139147926 0.731181134845928 0.000262982289998881
"1454" 698.224961873696 0.729006604070134 0.000260982560998269
"1455" 691.84586471335 0.726816584934775 0.000285979084497789
"1456" 685.495605113534 0.724613052930837 0.000294977770498583
"1457" 679.209371043141 0.722395040602902 0.000314974539498691
"1458" 672.938760452932 0.720164073934966 0.000309975398498308
"1459" 666.681750270911 0.717920206986041 0.000278980096498627
"1460" 660.542889618752 0.715660786447693 0.000299976995998708
"1461" 654.415758646975 0.713388814316127 0.000293977902998677
"1462" 648.384387688539 0.711102343825417 0.000322973264998749
"1463" 642.362702627625 0.708803608926029 0.000323973119998433
"1464" 636.387794858735 0.706491828005448 0.000323973171997172
"1465" 630.471435629543 0.704166920724016 0.000331971816498133
"1466" 624.547118995247 0.701830335424435 0.000299976938998192
"1467" 618.693618666849 0.699480616417344 0.000284979035998778
"1468" 612.900366235665 0.697118189454956 0.000278979858998829
"1469" 607.176141295588 0.694743214838724 0.000290978212498239
"1470" 601.491008215524 0.692356308294679 0.000296977396998632
"1471" 595.831327252704 0.689957810781321 0.000287978743498729
"1472" 590.206245438319 0.687547747943606 0.000271981052998305
"1473" 584.65886682883 0.685125763389886 0.000278980054999045
"1474" 579.152348568397 0.682692536303452 0.000282979490498714
"1475" 573.70712729857 0.680248036254851 0.000297977207998512
"1476" 568.28855362976 0.677792791989833 0.000299976909998612
"1477" 562.952691271785 0.675326582070883 0.000328972312997555
"1478" 557.666292836647 0.672849898549347 0.000360966614498914
"1479" 552.380281700981 0.670363224512515 0.000362966295998302
"1480" 547.213441732191 0.66786626878973 0.000418955002498
"1481" 542.025585332475 0.665359644636412 0.000427953033998785
"1482" 536.892971790768 0.662843368601944 0.000445949026498638
"1483" 531.800598895069 0.66031765667076 0.000461945242498873
"1484" 526.793759558436 0.657782807803613 0.00050793389549797
"1485" 521.841570758173 0.655239097646679 0.000561919076498163
"1486" 516.835073471423 0.65268630704628 0.000547923106998693
"1487" 511.936484038572 0.650125173619794 0.00057991376249833
"1488" 507.087164588535 0.647555797281209 0.000616902258498753
"1489" 502.298562489239 0.644978580298858 0.000667885511497657
"1490" 497.539275712909 0.642393460283361 0.000709870969997972
"1491" 492.840469958295 0.639801015581799 0.000765849897498727
"1492" 488.16993034068 0.637201133615067 0.000812830965997935
"1493" 483.6412990336 0.634595447891722 0.000929778424498706
"1494" 479.130394038804 0.631982895173276 0.0010307280934978
"1495" 474.624378986537 0.629363392256013 0.00110668700399796
"1496" 470.123175945912 0.626737079956061 0.00115865648049851
"1497" 465.632833281543 0.624104120390976 0.00119063793099772
"1498" 461.233935539775 0.621466150778953 0.00125859531799843
"1499" 456.856378688691 0.618822091654767 0.00131256015349901
"1500" 452.679019258602 0.616176216734066 0.0014794414459981
"1501" 448.429222447082 0.613523158023535 0.00156937122849876
"1502" 444.369950903837 0.610868884624522 0.00176320614049807
"1503" 440.207368302625 0.608206982509396 0.00185911664149851
"1504" 436.27320544926 0.605545733590794 0.00208488880399715
"1505" 432.200434598193 0.602876257391251 0.00218977419149813
"1506" 428.282568179253 0.600206257577981 0.00237356073749806
"1507" 424.310558138114 0.597530581506874 0.00249640914599825
"1508" 420.363089622332 0.594851298909884 0.00261026148399857
"1509" 416.594767121918 0.592173714772843 0.00282196642799837
"1510" 412.905012576911 0.58949510440847 0.00306061126999757
"1511" 409.245130336199 0.586814214278147 0.00329323257199798
"1512" 405.685978608578 0.584133973740003 0.00356975085799827
"1513" 402.307973168685 0.581457814434768 0.00394403333099858
"1514" 399.124760565017 0.578787128896564 0.00442500670949764
"1515" 395.909822035509 0.576113911339658 0.00485897912249877
"1516" 393.008523073879 0.573452215351061 0.00548033849399898
"1517" 390.186750929266 0.570793586930138 0.00612941395149769
"1518" 387.39876674804 0.568136595003686 0.00677627221449806
"1519" 384.706295129519 0.565483965540823 0.00746078460049815
"1520" 382.271851747247 0.56284400360652 0.00829542041649822
"1521" 380.265945652967 0.560225007380679 0.00938746991399908
"1522" 378.472775362721 0.557619653795595 0.0105992593479981
"1523" 376.815223187951 0.555024665356532 0.0118748921929984
"1524" 375.372108791979 0.552444670581189 0.013266901494999
"1525" 374.669493899961 0.549907696607605 0.0151253277449981
"1526" 374.159433351086 0.547387788844261 0.0170800941279983
"1527" 374.293645742304 0.54491072753644 0.0194349177269986
"1528" 375.23990343595 0.54248782505988 0.0222931180899976
"1529" 377.27311204942 0.540138571801613 0.0258359364204989
"1530" 380.176852962411 0.537854467351081 0.0299099052204985
"1531" 384.361618071362 0.535664062664405 0.0347846266309987
"1532" 389.836295661173 0.53357265401188 0.040452925312998
"1533" 396.900585528233 0.531603851108444 0.0470996962454988
"1534" 405.907857467665 0.529784565083225 0.0549301271414985
"1535" 417.064885823267 0.528136951396223 0.0640652899434982
"1536" 430.902725177329 0.526703747392525 0.074820033785499
"1537" 448.155547351078 0.525543636013927 0.0876238579989987
"1538" 470.322693952909 0.524768428599214 0.103357464367498
"1539" 496.73105865271 0.52435471180762 0.121528433658999
"1540" 528.126275203742 0.524365562818908 0.142481202907998
"1541" 566.270249365827 0.524942166848476 0.167159215277498
"1542" 613.761400737417 0.526296392103519 0.196921204092499
"1543" 667.716921940215 0.528249282805496 0.229760436112999
"1544" 733.377399479862 0.531206058195475 0.268393440719499
"1545" 810.629347194707 0.535194325443361 0.312218776446499
"1546" 898.976796914762 0.540210252722712 0.360369931215999
"1547" 1000.27138540981 0.546417681101439 0.413101375697499
"1548" 1114.46211782456 0.553844651602074 0.469529102984499
"1549" 1242.28162137438 0.56256256726462 0.528979033502999
"1550" 1380.19611237338 0.572318962426542 0.588873537639999
"1551" 1525.04628063722 0.582856805126705 0.647066753918999
"1552" 1676.8595284798 0.594190189221781 0.703008036476499
"1553" 1828.70518461945 0.605729820285146 0.753773335598
"1554" 1979.63796442548 0.617383564662128 0.799157309675
"1555" 2130.50071541326 0.629195492773915 0.8394625620005
"1556" 2272.99348379071 0.640455050635944 0.872923480814
"1557" 2405.47868605582 0.651012891745604 0.9000127859065
"1558" 2528.22404424295 0.660858969865756 0.9216962581485
"1559" 2640.10449970117 0.669901787930696 0.938574426291
"1560" 2740.15774371223 0.678014327831598 0.951332400044
"1561" 2827.42059025788 0.685133281847259 0.960670486341
"1562" 2903.94299741006 0.691398251854689 0.967452142073
"1563" 2968.27872848859 0.696677211682729 0.972159462686
"1564" 3026.09083413188 0.701435012223647 0.9756267047985
"1565" 3073.97430285693 0.705401640979911 0.977902163527
"1566" 3114.62860971427 0.708777638889447 0.9794418557465
"1567" 3149.84847200863 0.711712350211971 0.980487173819
"1568" 3178.18542586629 0.714091120652733 0.981110317189
"1569" 3202.66087714397 0.716147999847265 0.981484306502
"1570" 3223.30533079612 0.717906762292857 0.981662443967
"1571" 3240.20116500181 0.719363020551095 0.9816978802995
"1572" 3254.4934101746 0.720597957528219 0.981705452805
"1573" 3266.21190401382 0.721621920650631 0.981615619413
"1574" 3276.31586424822 0.722515180923803 0.981504251388
"1575" 3284.27148768285 0.723228616958302 0.9813735910955
"1576" 3291.06386098276 0.723854342468047 0.981269213403
"1577" 3296.06989557243 0.724336694573864 0.9811056153045
"1578" 3300.41564449957 0.72476483220163 0.9809577321165
"1579" 3303.80354251101 0.725115551008568 0.980811228676
"1580" 3306.79340864557 0.72543054490558 0.980671875036
"1581" 3308.86450584945 0.725669395448482 0.980539582312
"1582" 3310.8417672448 0.725902989778574 0.980382105283
"1583" 3312.07854437887 0.72607391895327 0.980254142297
"1584" 3313.23414258301 0.726240984414828 0.98010737019
"1585" 3314.22438059946 0.726392163211133 0.9799409235175
"1586" 3314.76998050762 0.726511982502976 0.9798152417165
"1587" 3315.25609528111 0.726627280935327 0.9796730882655
"1588" 3315.3555527198 0.726714523604001 0.979533381059
"1589" 3315.55311359673 0.726809673723828 0.979350474324
"1590" 3315.59730000352 0.726891287997015 0.9792005790735
"1591" 3315.42570250544 0.726950652132121 0.97906881858
"1592" 3315.30666923817 0.727021468638685 0.9789238154495
"1593" 3315.12137358541 0.727077832321998 0.9787974134885
"1594" 3314.85864621241 0.727134500980682 0.97867207951
"1595" 3314.50745290547 0.727195428875446 0.9785145155095
"1596" 3313.98622134877 0.727252332023649 0.9783355914505
"1597" 3313.55147625379 0.727299819214069 0.978182252512
"1598" 3313.0930075509 0.727359826294493 0.9779899478125
"1599" 3312.68069072663 0.727412215831632 0.9778404883125
"1600" 3312.20072926 0.727471402008959 0.977634661481
"1601" 3311.66814146395 0.72751733655369 0.977481943566
"1602" 3311.10702178778 0.727566566375363 0.9773018080625
"1603" 3310.54535232924 0.727621930115853 0.977096821724
"1604" 3310.07747877034 0.727669320037084 0.9769312599635
"1605" 3309.56731504587 0.727719467597216 0.9767441964425
"1606" 3308.97262674331 0.727773875945704 0.9765335086575
"1607" 3308.39587152805 0.727827860913557 0.976322930607
"1608" 3307.89890238026 0.727886685349317 0.976103304252
"1609" 3307.29273318451 0.727939312260168 0.975907268794
"1610" 3306.6846870707 0.727993768886383 0.9756941780315
"1611" 3306.12102519189 0.72804647102878 0.97548458127
"1612" 3305.49985713676 0.728104119656063 0.9752542377515
"1613" 3304.87520038299 0.728157263932194 0.9750510476545
"1614" 3304.26522950749 0.728218821368322 0.974783695372
"1615" 3303.64203027952 0.728288071764635 0.974486996527
"1616" 3302.94745765243 0.728355503886835 0.974207286628
"1617" 3302.28725531091 0.728421019206994 0.9739380115375
"1618" 3301.61864293247 0.728496794967627 0.973605207089
"1619" 3300.9653432461 0.728566775258858 0.973302459758
"1620" 3300.29237006002 0.728634924145258 0.9730122163715
"1621" 3299.56456657181 0.728699983449534 0.9727511890135
"1622" 3298.74236202332 0.728780274473398 0.972415205418
"1623" 3297.92914148822 0.728867216211877 0.972033483879
"1624" 3297.11593572531 0.728952417878885 0.9716678754325
"1625" 3296.36885615765 0.729033256252809 0.971313845016
"1626" 3295.57866250339 0.729118496619018 0.970939419163
"1627" 3294.7098803128 0.729213896349165 0.9705174437355
"1628" 3293.95800060079 0.729300768404183 0.9701262282245
"1629" 3293.15288753369 0.729390775642475 0.969725210871
"1630" 3292.27306826796 0.72948521369811 0.9693111611915
"1631" 3291.44288091249 0.729573448621555 0.9689248271355
"1632" 3290.5415393012 0.729678085248736 0.9684515137895
"1633" 3289.68045177372 0.72976685199723 0.9680673610275
"1634" 3288.74868876926 0.729895257874791 0.9674542764905
"1635" 3287.77638470602 0.730021166912068 0.9668631741235
"1636" 3286.89550021789 0.730130150098097 0.9663583799265
"1637" 3285.90035201495 0.730255644188969 0.965772814052
"1638" 3284.92898819205 0.730376990814349 0.965207715057
"1639" 3283.92097134197 0.730507003530276 0.964596114736
"1640" 3282.86656981896 0.730636657485539 0.9639951065115
"1641" 3281.85296301033 0.730769803637624 0.963364513266
"1642" 3280.79352274089 0.730907779131014 0.9627123923195
"1643" 3279.59745378554 0.73107791177724 0.9618878925735
"1644" 3278.37809239605 0.731251687259535 0.9610449698025
"1645" 3277.14475838976 0.731435305579788 0.960142881372
"1646" 3275.90051766124 0.731620176013492 0.9592343406895
"1647" 3274.6227219033 0.731831361436623 0.9581698552595
"1648" 3273.23919721054 0.732050843647903 0.9570725380945
"1649" 3271.93298604378 0.732254776743837 0.956055433244
"1650" 3270.55241636937 0.732477603088648 0.954935321872
"1651" 3269.12605105437 0.732708734805859 0.9537713378145
"1652" 3267.58868610398 0.732969394297063 0.952445167862
"1653" 3265.9670109376 0.733251447401803 0.951001470315
"1654" 3264.2997943786 0.733552153006846 0.9494490694755
"1655" 3262.59173367018 0.733859971119566 0.9478590545875
"1656" 3260.73989641453 0.734217094713952 0.9459900451755
"1657" 3258.95611366701 0.734550917805081 0.944249007872
"1658" 3256.97308635527 0.734938926481042 0.942207721656
"1659" 3254.9043023787 0.735361833575623 0.9399653676015
"1660" 3252.84090334906 0.735803394503882 0.937602977641
"1661" 3250.48914780817 0.736328140094644 0.9347766110805
"1662" 3248.04185332115 0.73689326536525 0.931714334987
"1663" 3245.52252933085 0.737464025566185 0.9286250425085
"1664" 3242.85930397897 0.73808100229283 0.925270443969
"1665" 3240.05698209443 0.738758910460934 0.921558925088
"1666" 3237.05344912662 0.739513320929489 0.9174043028705
"1667" 3233.92001069635 0.740305084263543 0.9130340135695
"1668" 3230.50140384624 0.741218515050589 0.9079519545675
"1669" 3226.80454734268 0.74223414436179 0.902275907968
"1670" 3222.94388083881 0.743322463972492 0.8961681278375
"1671" 3218.77216612341 0.744514011242388 0.889461385354
"1672" 3214.29685220518 0.745864594521303 0.8818046775105
"1673" 3209.27031804329 0.74745218336693 0.8727546312865
"1674" 3204.06637226358 0.749104984488297 0.8633090111615
"1675" 3198.30046282878 0.750978180019446 0.8525664864495
"1676" 3192.08892859849 0.753073754724725 0.840486714822
"1677" 3185.35676508145 0.755381710977271 0.827139383776
"1678" 3177.96332410369 0.75796365859165 0.812158194655
"1679" 3169.93284309095 0.760882335637879 0.795136858217
"1680" 3161.11643068532 0.764155470593971 0.7759801569935
"1681" 3151.53831557552 0.767817396460626 0.7544535359425
"1682" 3141.185547917 0.771766121273071 0.731188661105
"1683" 3129.88567838065 0.776169683932579 0.705143906079999
"1684" 3117.57244851605 0.781031019674793 0.676295250406
"1685" 3104.28802066419 0.786294302294002 0.644968284778499
"1686" 3089.99178214549 0.791980353702856 0.611016150425999
"1687" 3074.61684116161 0.798086951843625 0.574443913566499
"1688" 3058.41126866367 0.804397951274094 0.536556144882999
"1689" 3041.2318272566 0.811001198460474 0.496803687163998
"1690" 3023.33759304291 0.817681609619972 0.456489292517999
"1691" 3004.63553460181 0.824510666959667 0.415161330931999
"1692" 2985.37643302138 0.831230165548553 0.374412440051499
"1693" 2965.7118055928 0.837750830478335 0.334783150055499
"1694" 2945.59799502413 0.844064343234415 0.296337099126999
"1695" 2925.32656470632 0.850047148057177 0.259817649938999
"1696" 2905.1574473293 0.855499007049262 0.226480772765498
"1697" 2885.12964583148 0.86044102329347 0.196203071504998
"1698" 2865.22565900741 0.864892267731242 0.168886164313998
"1699" 2845.38693576764 0.868948656350457 0.143937373595499
"1700" 2825.88266824085 0.872475629028906 0.122202174668498
"1701" 2806.70844051267 0.875526905062795 0.103355573696999
"1702" 2787.66346782453 0.878263875774119 0.0864003164304982
"1703" 2769.07442236854 0.880510923189795 0.0724458008794986
"1704" 2750.66807599793 0.882478113239926 0.0601839870054985
"1705" 2732.70876473062 0.884057496986816 0.0502933056059982
"1706" 2714.87802454007 0.88545907777898 0.0414625500214987
"1707" 2697.4948295291 0.886528227218096 0.0346688874369986
"1708" 2680.27270027298 0.887449835514393 0.0287523992499978
"1709" 2663.29016672462 0.888193995358344 0.023906141162499
"1710" 2646.51182806178 0.888797423716347 0.0199003582949987
"1711" 2629.81705570549 0.8893231865157 0.0163418120059983
"1712" 2613.26852365793 0.889755224087009 0.0133306174839977
"1713" 2596.91952908756 0.890077950214785 0.0109669676644978
"1714" 2580.754764946 0.890306447300902 0.00915767369049791
"1715" 2564.69130612428 0.890484252087159 0.0076275402894983
"1716" 2548.71586126183 0.89062294660099 0.00630245425449849
"1717" 2532.84636336031 0.890716237456126 0.0052237655989984
"1718" 2517.05783330655 0.890777142871176 0.00430907811699865
"1719" 2501.3606662909 0.890803779220271 0.00357062091049887
"1720" 2485.74273047767 0.890803747915024 0.00295968060399809
"1721" 2470.20948723294 0.890777725379122 0.00247138972299832
"1722" 2454.77219860749 0.890721647654062 0.00213280064299792
"1723" 2439.39085263415 0.890652398821211 0.00183511091149813
"1724" 2424.04970546766 0.89057513267035 0.00154536792699878
"1725" 2408.76572963553 0.890486742285882 0.00128156678449798
"1726" 2393.52030440162 0.890391008288671 0.00102072495399808
"1727" 2378.3835471228 0.890266673502183 0.000898787002997836
"1728" 2363.28030828671 0.890138683516735 0.000754848908498085
"1729" 2348.23289311457 0.890000131758933 0.000632893142998303
"1730" 2333.22912517838 0.889855248806744 0.000504932273998282
"1731" 2318.28885129489 0.889697406659325 0.000413954533998395
"1732" 2303.41806629748 0.889525319884451 0.000367964329498371
"1733" 2288.58654926572 0.889348844846784 0.000301976142997873
"1734" 2273.81505025351 0.889161360621481 0.000258982505498495
"1735" 2259.10297350003 0.888963271103254 0.000235985580498421
"1736" 2244.4356961156 0.888759192587951 0.000201989503997968
"1737" 2229.82998525424 0.888543254324721 0.000195990078998509
"1738" 2215.2731464219 0.888320400005843 0.000183991267998729
"1739" 2200.77415571642 0.888087865682573 0.000183991306997755
"1740" 2186.31998065731 0.887848930454949 0.000173992233998166
"1741" 2171.91793324737 0.887601689997261 0.00016599292149877
"1742" 2157.55123368017 0.887350420506056 0.000130995574998294
"1743" 2143.25708779951 0.887085560421102 0.000131995523998452
"1744" 2129.01437992352 0.88681246930259 0.000132995461998409
"1745" 2114.82431946996 0.886531040091587 0.000133995396498388
"1746" 2100.67813529716 0.886243021550426 0.000122996095998307
"1747" 2086.59737340712 0.88594325167008 0.000133995355497962
"1748" 2072.556366007 0.885638026954345 0.00012399600549895
"1749" 2058.57676011143 0.885322072179783 0.000127995746998399
"1750" 2044.6473154333 0.884997979696707 0.000127995726498797
"1751" 2030.77739724506 0.884663722017448 0.000136995113498739
"1752" 2016.9467597188 0.884323780372326 0.00012399603849822
"1753" 2003.18152706867 0.883971934927759 0.000130995571998027
"1754" 1989.46145892186 0.883613031284605 0.000123996050497954
"1755" 1975.78772462444 0.883246550937253 0.000105997116998768
"1756" 1962.18795130424 0.882866309340742 0.000118996380498171
"1757" 1948.63128965245 0.882479180731107 0.000114996618998497
"1758" 1935.14011928128 0.882080287552989 0.000126995879997538
"1759" 1921.6919990429 0.881674193885522 0.000122996139498399
"1760" 1908.29199476773 0.881259641628708 0.000110996860497869
"1761" 1894.9568936738 0.880833348545692 0.000112996727498649
"1762" 1881.67698957362 0.880397240724628 0.000114996623497787
"1763" 1868.46849001907 0.87994796969608 0.000139994990497216
"1764" 1855.30093848354 0.879491569392176 0.000144994620998262
"1765" 1842.18172555764 0.87902649525881 0.000139994996998016
"1766" 1829.11487734689 0.878551799681238 0.000130995618498275
"1767" 1816.10271865694 0.87806683940245 0.000121996197998242
"1768" 1803.14927762571 0.87757104909848 0.000115996564997833
"1769" 1790.26216230752 0.877062826790195 0.000123996085998002
"1770" 1777.43418569518 0.876543492042039 0.000135995301997482
"1771" 1764.65068315481 0.876015600212468 0.000132995488998811
"1772" 1751.92746828895 0.875476243947469 0.000134995336997901
"1773" 1739.26547192312 0.874925199117914 0.000142994751499148
"1774" 1726.65716299003 0.874363637883919 0.00014799440999802
"1775" 1714.10124066057 0.87379183535964 0.000146994487497887
"1776" 1701.57817363795 0.873212851152688 0.000116996507498301
"1777" 1689.12995079198 0.872619449813172 0.000109996898998932
"1778" 1676.74880905371 0.872013047226127 0.000114996594998251
"1779" 1664.41217816887 0.871397229243837 0.000104997164498633
"1780" 1652.15709472819 0.870766033069484 0.000122996125498154
"1781" 1639.97030816855 0.870121353900986 0.000154993869498021
"1782" 1627.81295331669 0.869469500561741 0.000152993992998285
"1783" 1615.69439239048 0.868808718074676 0.000128995730998449
"1784" 1603.66085900858 0.868131579755784 0.000137995113498102
"1785" 1591.67380862572 0.867444117716436 0.000133995408498122
"1786" 1579.73649777718 0.866745783052906 0.000119996308498571
"1787" 1567.8639940987 0.866034010647308 0.000114996615998675
"1788" 1556.04917828059 0.865309976573533 0.00010899695549893
"1789" 1544.31502955565 0.86457009792522 0.000128995751497829
"1790" 1532.63799255805 0.863817720151164 0.000148994332997421
"1791" 1520.99758838158 0.863055914410365 0.000143994686998772
"1792" 1509.44855247873 0.862276691891329 0.000174992137497387
"1793" 1497.92218716575 0.861489553199711 0.000167992691498808
"1794" 1486.44878419279 0.860690200523545 0.0001549937439983
"1795" 1475.04597631061 0.859876200739924 0.000153993863998725
"1796" 1463.69817612339 0.859049434893416 0.000149994136998122
"1797" 1452.43452702116 0.858205995336799 0.000172992344497747
"1798" 1441.20835189549 0.857352002677151 0.000173992297997749
"1799" 1430.03614438243 0.856485170981032 0.000169992633498373
"1800" 1418.93197919767 0.855603545424794 0.000175992109998191
"1801" 1407.86214362478 0.854711460063944 0.000155993764998308
"1802" 1396.85676618631 0.853804853050966 0.000141994824497726
"1803" 1385.92862208421 0.852881960830522 0.000147994389498307
"1804" 1375.05290927028 0.851945974368731 0.000146994432998149
"1805" 1364.2250539125 0.85099728682507 0.000134995285998585
"1806" 1353.46670637183 0.850033039633564 0.000134995260498649
"1807" 1342.77976137946 0.849053120640975 0.000146994460997751
"1808" 1332.13100135978 0.848061400659889 0.000137995143498326
"1809" 1321.55467824208 0.847053711303371 0.000141994851497906
"1810" 1311.01525078741 0.846033939598368 0.000125995922999111
"1811" 1300.56834344828 0.844995785436976 0.000141994853997907
"1812" 1290.16056533024 0.843945215802322 0.000138995055998126
"1813" 1279.81940762876 0.842878981731102 0.000143994688498572
"1814" 1269.50880865991 0.841801029595325 0.000121996172998684
"1815" 1259.27515081221 0.840706159369764 0.000116996481498322
"1816" 1249.08726173703 0.839597648700794 9.99974279987104e-05
"1817" 1238.98335483366 0.83847131942447 0.000106997065498771
"1818" 1228.95964044723 0.837327526607109 0.000134995341997235
"1819" 1218.98432794693 0.836169662807755 0.000152994005497842
"1820" 1209.04337200795 0.834999137786893 0.000146994473498308
"1821" 1199.1689631474 0.833812358180654 0.000148994329998153
"1822" 1189.3716050198 0.832608275082069 0.000167992787998172
"1823" 1179.62460630581 0.83138956252627 0.000178991816497942
"1824" 1169.94552402582 0.830154329495614 0.000198989879998335
"1825" 1160.33513742725 0.828902516306946 0.000227986714498529
"1826" 1150.75908242381 0.827637369324748 0.000234985888998618
"1827" 1141.21173221239 0.826359346173331 0.000213988295998613
"1828" 1131.73435736725 0.825064296799892 0.000203989311998276
"1829" 1122.30894245914 0.823753849778137 0.000188990869497974
"1830" 1112.95706116215 0.822425981735753 0.000187990974498509
"1831" 1103.66334047562 0.821082095076473 0.000186991023498395
"1832" 1094.43204491037 0.819721739990229 0.000189990709998811
"1833" 1085.24850227326 0.818346171390862 0.000183991288998264
"1834" 1076.14301808278 0.816952659068587 0.000195990056498507
"1835" 1067.0723180687 0.815544933612497 0.000187990892998258
"1836" 1058.09413735549 0.814118017640138 0.000209988629498725
"1837" 1049.12803360613 0.812678639221857 0.000192990400998405
"1838" 1040.20895145158 0.811223750439294 0.000166992781498676
"1839" 1031.39523805922 0.809748504267361 0.000182991355998308
"1840" 1022.62380217636 0.808258128927387 0.000185991095498106
"1841" 1013.91196602163 0.806751158144198 0.000190990647998102
"1842" 1005.25045388837 0.805228305386936 0.000189990741998436
"1843" 996.628312835022 0.80369034113416 0.000173992270998125
"1844" 988.085308643715 0.802134163994352 0.000176992006498344
"1845" 979.589141566209 0.800562218563602 0.000171992432498658
"1846" 971.133017617048 0.798974973709321 0.000152993975498061
"1847" 962.751757099761 0.797369799993761 0.000149994186498748
"1848" 954.438341049435 0.795747259881993 0.000156993635497704
"1849" 946.19124439181 0.794107529960353 0.000171992420498035
"1850" 937.969908401717 0.792453403875116 0.000161993291998064
"1851" 929.831307310258 0.790780917667849 0.000173992225998565
"1852" 921.734569785505 0.789092866201548 0.000174992115498984
"1853" 913.695316738911 0.787388216758625 0.000176991922498537
"1854" 905.704179850976 0.785667562118379 0.000172992282498341
"1855" 897.790823703805 0.78392897541098 0.000187990915497815
"1856" 889.926642765604 0.78217436979103 0.000197989905998619
"1857" 882.130564858991 0.780402596845898 0.000217987753998505
"1858" 874.381544545462 0.778614949307377 0.000231986066998036
"1859" 866.664476365145 0.776812318684674 0.000227986602498786
"1860" 858.999165121499 0.774993498433459 0.000221987289998116
"1861" 851.377068964007 0.773159035308519 0.000205989035499066
"1862" 843.824675318933 0.771307368362181 0.000203989256997827
"1863" 836.353967641429 0.769438014690344 0.000222987275997455
"1864" 828.889219032584 0.767555107456923 0.000204989264497857
"1865" 821.498168687463 0.765655019705379 0.000201989583997753
"1866" 814.156059202717 0.763739103606767 0.000195990214997388
"1867" 806.892039032379 0.761805943175808 0.000209988774998005
"1868" 799.707840394629 0.759855637788701 0.000243984826498789
"1869" 792.499218605039 0.757893295434755 0.000217987888499027
"1870" 785.351954065326 0.755914687434003 0.000198989903998581
"1871" 778.264989865388 0.75391996964568 0.000185991176498534
"1872" 771.269009452682 0.751907876866339 0.000202989460997949
"1873" 764.299102569107 0.74988145118972 0.000199989794997912
"1874" 757.416465687167 0.747838088184805 0.000223987201498521
"1875" 750.533405246948 0.745781602203121 0.000208988837498536
"1876" 743.729924439255 0.743708693516675 0.000214988171497676
"1877" 736.981740651013 0.741620509406783 0.000223987107998758
"1878" 730.28650835283 0.739517242206399 0.000233985962998506
"1879" 723.645056727993 0.737398971437653 0.000246984395998795
"1880" 717.048812521665 0.73526611772099 0.00025598324949816
"1881" 710.46837573397 0.73311977151569 0.000237985489998316
"1882" 703.957299246693 0.730958132151452 0.000234985838998614
"1883" 697.486759261182 0.728782315934221 0.00022498699149831
"1884" 691.063882887437 0.726592177577723 0.000212988305998252
"1885" 684.752670681107 0.724385931523876 0.000247984152498271
"1886" 678.435763069651 0.722167321607478 0.000241984889498559
"1887" 672.177589147772 0.719934474342918 0.00024298480949847
"1888" 665.971925675595 0.717687734261109 0.00024698436399806
"1889" 659.840319162281 0.71542671310859 0.00026998128199851
"1890" 653.712761705062 0.713153335944983 0.000259982640498646
"1891" 647.673372213021 0.710865647088053 0.00027997987999806
"1892" 641.656674956657 0.708565377982803 0.000280979672498627
"1893" 635.638587203297 0.706253051610783 0.000244984488498523
"1894" 629.787248392257 0.703925398321479 0.000297977071997857
"1895" 623.925410065442 0.701586280499942 0.000307975516498638
"1896" 618.138634327178 0.69923417596841 0.000338970476498113
"1897" 612.363425503896 0.696870344439963 0.00034296981849824
"1898" 606.628544027121 0.694494417638042 0.00034296988499849
"1899" 600.958609427927 0.692106216516412 0.000356967506498163
"1900" 595.339155509889 0.689706152116193 0.000373964429998042
"1901" 589.740840980007 0.687294761824018 0.000372964561498157
"1902" 584.219324657467 0.684871573377327 0.000394960238998099
"1903" 578.72548203553 0.682437288671688 0.000402958625498551
"1904" 573.296707642254 0.679991793543381 0.000425953711998717
"1905" 567.921100631535 0.67753546889927 0.000455947015998492
"1906" 562.572776775675 0.675068627595582 0.000472943070498166
"1907" 557.2485583853 0.672591403646005 0.000474942524999133
"1908" 551.985694599891 0.670103796779643 0.000488939150998235
"1909" 546.77293847181 0.66760614776776 0.000507934393498166
"1910" 541.574482002612 0.665098743769342 0.000506934509998724
"1911" 536.483155914852 0.662581579062768 0.000549922995998209
"1912" 531.350134211583 0.660055002099929 0.000532927654998572
"1913" 526.330653470867 0.657519250655144 0.000565918503498741
"1914" 521.374502302622 0.654974684431188 0.000613903973998742
"1915" 516.410601486355 0.652421199762382 0.000625900161997595
"1916" 511.549530682372 0.649859531563078 0.000680881816498613
"1917" 506.802402083681 0.647290255034928 0.000786842174498092
"1918" 502.013990152548 0.644712525578826 0.000833822468998657
"1919" 497.240610220407 0.642126827276642 0.000862810230498279
"1920" 492.422728314049 0.639532520184305 0.000830823906998734
"1921" 487.763017848096 0.636932116536438 0.000882801103998632
"1922" 483.171955172125 0.634325003945113 0.000953767438498399
"1923" 478.607670613638 0.631711015302005 0.00101573663649823
"1924" 474.050044820388 0.629089837887203 0.00105271695949793
"1925" 469.56958494484 0.626462964833041 0.00111668146499799
"1926" 465.144708991705 0.623830238926679 0.00119063843249767
"1927" 460.713898951228 0.621190821312495 0.001232612286998
"1928" 456.303967000263 0.618545311160155 0.00126159403949833
"1929" 452.05880196846 0.615897009200207 0.00137751557149812
"1930" 447.830712496879 0.613243258992681 0.00147744313899811
"1931" 443.744653214434 0.610587536996628 0.00165130401349822
"1932" 439.661964955483 0.607926646349671 0.00179917342999891
"1933" 435.573130265465 0.605260542338443 0.00191606249549803
"1934" 431.476028323303 0.602589428510757 0.00200297505149827
"1935" 427.407492301195 0.599914165956292 0.00208289192199884
"1936" 423.593285350833 0.59724185234378 0.00231163513149779
"1937" 419.863521551379 0.594568131753868 0.00257031153549914
"1938" 415.975793516145 0.591885766708687 0.00269514482299793
"1939" 412.106071125056 0.589200194936689 0.00280798482799816
"1940" 408.477409160712 0.58651920853873 0.00305960858149879
"1941" 404.866029066626 0.583836085974473 0.00329921925449839
"1942" 401.372758677927 0.581154545169666 0.0035936994584983
"1943" 398.134737380153 0.578480554122987 0.00403683704399871
"1944" 394.971202284775 0.575807933411778 0.00450381433299873
"1945" 391.774994061438 0.573133028123371 0.00492480037899845
"1946" 388.668886739721 0.570460518869848 0.00537959986199832
"1947" 385.756059632625 0.567795847285791 0.00594197123699824
"1948" 383.064203855269 0.565141127758052 0.00662975471049854
"1949" 380.825508574949 0.562507289586503 0.00759324139949824
"1950" 378.479561807709 0.559871176179237 0.00846266370449789
"1951" 376.470973691267 0.557253077779159 0.00953173341849889
"1952" 374.614477767728 0.554644919446932 0.0106718113344982
"1953" 373.218882565354 0.55206411589504 0.0120974641774989
"1954" 372.0068317254 0.549497924968153 0.0136184011209981
"1955" 371.4020799614 0.546969247768605 0.0155141696594977
"1956" 371.086956011402 0.544463201376743 0.0175686252509983
"1957" 371.762069894997 0.542020270910476 0.0202494175554977
"1958" 373.174165760341 0.539631012276889 0.0233879214844986
"1959" 375.250098600593 0.53729401716926 0.0269296643579978
"1960" 378.517323747812 0.535041866369702 0.0312097942184986
"1961" 383.143260934315 0.532890315059333 0.0363352145594985
"1962" 389.096081957953 0.530842982854822 0.0422744539054984
"1963" 396.683255645329 0.528924295040192 0.0492156769079984
"1964" 406.643657328068 0.527186415206853 0.0576134034209984
"1965" 419.213018487014 0.525655085826535 0.0675988308529981
"1966" 433.792520499064 0.524303502149417 0.0787700773294988
"1967" 453.989356563248 0.523376306054586 0.0933547774684985
"1968" 476.996477826524 0.522707373628086 0.109515809623499
"1969" 504.982651805489 0.522456332849229 0.128536435221998
"1970" 539.345228233816 0.522737122458426 0.151146120532499
"1971" 581.462861725779 0.523672717020634 0.178007838571498
"1972" 632.441769482133 0.525372156219548 0.209538698555499
"1973" 692.221781204954 0.527854685999431 0.245349045884499
"1974" 762.03130616632 0.531245110895944 0.285780338657499
"1975" 843.681036925096 0.535708892284761 0.331323781470499
"1976" 939.552803111723 0.541454573909969 0.382525106516499
"1977" 1046.81457629816 0.548301194013033 0.437080671309499
"1978" 1168.45285319814 0.55649896903327 0.495561875122499
"1979" 1301.70273627878 0.56585975690123 0.555647188109499
"1980" 1445.75568553197 0.576315128734005 0.615947743842999
"1981" 1595.3514116694 0.587456517198979 0.673581584685999
"1982" 1748.99516288281 0.599144431871237 0.7275230627085
"1983" 1904.05246147459 0.611155448876199 0.7766065463465
"1984" 2059.04023167533 0.623341146309262 0.8203216827395
"1985" 2206.17371229394 0.635025606065794 0.8568795131365
"1986" 2345.94287455775 0.646234781058645 0.887176346497
"1987" 2473.42287159715 0.656533729769017 0.9110596555855
"1988" 2589.85465739468 0.666008912984898 0.9297358489535
"1989" 2696.33603395264 0.674727668229998 0.94418788057
"1990" 2789.58370847344 0.682405787919206 0.954775402706
"1991" 2873.29807683675 0.689313248806001 0.9626363565755
"1992" 2943.57492608247 0.695153180516973 0.968016493504
"1993" 3003.95894823157 0.700184322640683 0.971762176848
"1994" 3055.9989197308 0.704542961433418 0.974327212077
"1995" 3099.20604176705 0.708174720558446 0.9759863277635
"1996" 3136.02852324406 0.711302779099473 0.97700091793
"1997" 3167.23920559109 0.713959440322377 0.977582777729
"1998" 3193.44210467756 0.716210571304878 0.9779249134765
"1999" 3214.76963802466 0.718063052576055 0.978069250027
"2000" 3232.90213699573 0.71964508858037 0.978096067268
"2001" 3248.21345215516 0.72099030229501 0.9780268708895
"2002" 3261.15628471504 0.722148705204615 0.977879134562
"2003" 3271.76645597636 0.723126441244529 0.9776749952065
"2004" 3279.92658952932 0.723895336306284 0.977460622306
"2005" 3286.2254447699 0.724510718760322 0.9772499783655
"2006" 3291.56748017536 0.725053354789316 0.976996339139
"2007" 3295.83929257694 0.725508750306979 0.9767745545835
"2008" 3299.03071214608 0.725884190809397 0.9765045410985
"2009" 3301.63758471223 0.726217681752902 0.9762071511535
"2010" 3304.07038940301 0.726526962207562 0.975959322608
"2011" 3305.69485951652 0.726758139283232 0.975764567652
"2012" 3306.86088329127 0.726948481969407 0.975585495947
"2013" 3307.88633831906 0.727138972246718 0.9753809721965
"2014" 3308.66558541038 0.727309560681538 0.9751461953745
"2015" 3309.04515009837 0.727448510174101 0.9748954273265
"2016" 3309.43810186272 0.727593268499519 0.974655066078
"2017" 3309.45239561434 0.727717833872086 0.9744000276415
"2018" 3309.41128481532 0.727839380854459 0.9741146529365
"2019" 3309.16077040672 0.727945516617236 0.9738474846255
"2020" 3308.99647034046 0.728039520735396 0.973613412089
"2021" 3308.69471739889 0.728146791481125 0.973314773852
"2022" 3308.15923227126 0.72824007920955 0.973022693893
"2023" 3307.68189141321 0.728337369589679 0.972713374612
"2024" 3307.14268544465 0.728421974174595 0.972436570185
"2025" 3306.53773922435 0.728508400385171 0.9721293967215
"2026" 3305.87170085595 0.728579768394116 0.9718633451055
"2027" 3305.18346880438 0.728658313481157 0.971570235501
"2028" 3304.46511157568 0.728732970069927 0.971282257821
"2029" 3303.76277971981 0.728810843462149 0.970987340363
"2030" 3303.00467271691 0.728894671050941 0.970660612351
"2031" 3302.16999597526 0.7289907633226 0.9702818719335
"2032" 3301.37765317928 0.729076680197543 0.9699196281665
"2033" 3300.55064056268 0.729182133982965 0.969467700437
"2034" 3299.7054851976 0.729265824605608 0.9691144369205
"2035" 3298.90223511373 0.729348294420378 0.968779940868
"2036" 3297.94683790077 0.729454247877116 0.968327606063
"2037" 3297.028583108 0.729539642336877 0.9679698741635
"2038" 3296.03367544669 0.729652509357797 0.96747180332
"2039" 3295.09120226648 0.72975170999317 0.967047472347
"2040" 3294.04515082597 0.729859312538826 0.966595066939
"2041" 3293.00050270983 0.729976170116069 0.9660724804745
"2042" 3291.99772254934 0.730078065634883 0.965635529351
"2043" 3290.9880250811 0.730186694563157 0.965168435601
"2044" 3289.84071710539 0.730303606146219 0.9646615472295
"2045" 3288.72818976256 0.730428468150974 0.9641066509115
"2046" 3287.53743607242 0.730562537205638 0.9635089658035
"2047" 3286.29985173239 0.730706775452843 0.9628543937965
"2048" 3285.0753249446 0.73084529654672 0.962229767936
"2049" 3283.92432180602 0.730973930988243 0.961652929069
"2050" 3282.61499651081 0.731120398528778 0.96099372848
"2051" 3281.47677167459 0.731252084371525 0.960394273944
"2052" 3280.196048067 0.731398112341559 0.959731211056
"2053" 3278.81271059294 0.731561642358711 0.9589790326285
"2054" 3277.41840959777 0.731721781012091 0.958250196297
"2055" 3276.13304265509 0.731873053085294 0.957555333477
"2056" 3274.78294611285 0.732042085034279 0.956763105165
"2057" 3273.39698094794 0.732218089043642 0.955933737775
"2058" 3271.86357294387 0.732410113247894 0.955032007447
"2059" 3270.39153108155 0.732597165882498 0.9541491740425
"2060" 3268.77084920104 0.732810237563049 0.9531326628845
"2061" 3267.06591615894 0.733028591919677 0.9520989507535
"2062" 3265.52769821963 0.733229537784958 0.951140601457
"2063" 3263.85397115102 0.733462135809536 0.950012316606
"2064" 3262.11681009708 0.733692778075705 0.948904522576
"2065" 3260.25814556128 0.733933937510628 0.9477539283015
"2066" 3258.43463369572 0.734180102995933 0.9465659272545
"2067" 3256.59254913548 0.734421459279584 0.9454081359175
"2068" 3254.70473791292 0.734694625839126 0.9440630296025
"2069" 3252.66072804469 0.734980236095587 0.942668696837
"2070" 3250.63056497104 0.735262042239435 0.9412918838695
"2071" 3248.50325095181 0.735570664188487 0.9397681639385
"2072" 3246.31689419587 0.735877925076884 0.9382620488695
"2073" 3244.07840948074 0.736200640302117 0.9366682761575
"2074" 3241.77342071708 0.736532074439045 0.935030944758
"2075" 3239.46422458146 0.73686170605546 0.9334030060015
"2076" 3236.96865024852 0.737236945514552 0.9315267535395
"2077" 3234.48623271026 0.737604975164742 0.9296881877305
"2078" 3231.92960722023 0.737985963501506 0.92778460776
"2079" 3229.31429877727 0.738377148497361 0.9258234672265
"2080" 3226.51278697069 0.738822083015323 0.9235633628295
"2081" 3223.62262991141 0.739268593203354 0.92130482281
"2082" 3220.68755465137 0.73973349874808 0.9189373868435
"2083" 3217.66446857779 0.740200869582259 0.916566141915
"2084" 3214.5205886799 0.740693814043351 0.9140571931335
"2085" 3211.35656890327 0.741204025448031 0.91144050599
"2086" 3207.95512974108 0.741757930087301 0.908593526716
"2087" 3204.47022466247 0.742325800794307 0.905669643528
"2088" 3200.77407625507 0.742939883398154 0.902492807152
"2089" 3197.01353060078 0.743561568846387 0.8992743230005
"2090" 3193.13474951156 0.744219178852637 0.8958496620565
"2091" 3189.04833759515 0.744932902161926 0.8921067527165
"2092" 3184.9254053465 0.745651784156055 0.888330763594
"2093" 3180.73799870711 0.746378411197488 0.8845118320915
"2094" 3176.45622106001 0.747124511589107 0.880585368774
"2095" 3171.94208848393 0.747939248791369 0.8762626249885
"2096" 3167.08694674763 0.748813714788326 0.8716188796645
"2097" 3162.21499264995 0.749689120469279 0.866963191972
"2098" 3157.22358640869 0.750590722199019 0.862155702544
"2099" 3152.11448147481 0.75152930343856 0.857128218253
"2100" 3146.79000721881 0.752526706646181 0.851765489812
"2101" 3141.2987757742 0.753540520822469 0.846316697114
"2102" 3135.59651519413 0.754613944314974 0.840518332539
"2103" 3129.42984539123 0.75579153633524 0.8341419975515
"2104" 3123.37582112383 0.756945528125027 0.8278756045515
"2105" 3117.02284371672 0.758173178577537 0.821186756401
"2106" 3110.50104801127 0.759432383120257 0.814315740496
"2107" 3103.72561439818 0.76075000024238 0.8070983988345
"2108" 3096.73397900272 0.76211609208005 0.7995990430545
"2109" 3089.59767990222 0.763521357217722 0.7918576728665
"2110" 3082.13428894941 0.765006360478814 0.7836515888485
"2111" 3074.38360406547 0.766546990339519 0.7751249083435
"2112" 3066.54485550831 0.768071230439712 0.7666895419865
"2113" 3058.70113508936 0.769570642030523 0.7583951152185
"2114" 3050.45921499429 0.771196030701114 0.7493447833715
"2115" 3041.95024621169 0.772843402157674 0.7401823209935
"2116" 3033.24376513954 0.77454799887802 0.7306536647975
"2117" 3024.37502535663 0.776278740321829 0.7209636793085
"2118" 3015.30237505243 0.7780038188694 0.711315379631
"2119" 3006.18720959514 0.779720325308737 0.701708804221
"2120" 2996.70106916379 0.781495318577055 0.6917513491965
"2121" 2986.99556552203 0.78330425019024 0.681577098452
"2122" 2977.28264103269 0.785039483109634 0.671838878604
"2123" 2967.31727310837 0.786849741058277 0.661637296315
"2124" 2957.46878651177 0.788556806364412 0.6520378506985
"2125" 2947.47667495952 0.790226500851458 0.642665358618
"2126" 2937.35592389068 0.791902068846006 0.6332416971445
"2127" 2927.1618273416 0.793535675570698 0.624064261462
"2128" 2917.14174376124 0.79504963573919 0.61558947231
"2129" 2906.80916954766 0.796620280787344 0.6067635532465
"2130" 2896.38083429698 0.798160019427756 0.598107912419
"2131" 2886.06648665179 0.799609399618703 0.5899760204645
"2132" 2875.77608854101 0.800975469121715 0.5823367863435
"2133" 2865.39464764691 0.802327520424779 0.5747563121845
"2134" 2854.80660143571 0.803697724784575 0.567046962036
"2135" 2844.13709271833 0.805052460886877 0.559409870635
"2136" 2833.43970727768 0.806381693387221 0.551889827208
"2137" 2822.86631470795 0.807630275547627 0.544833698796499
"2138" 2812.19669602622 0.808890807176137 0.537662682794
"2139" 2801.48557359078 0.810155029622083 0.530405437952499
"2140" 2790.63787622073 0.811445849066372 0.5229519169225
"2141" 2779.66946886766 0.812792917115656 0.515071128291499
"2142" 2768.485861819 0.814203487774886 0.5067595211595
"2143" 2757.26694254084 0.815638100243897 0.4982100252045
"2144" 2745.84496319365 0.81716058334415 0.489042779201999
"2145" 2734.17605315924 0.818818268745637 0.478928169357999
"2146" 2722.26990048355 0.820599583510763 0.467942072526
"2147" 2709.99939344163 0.822582472491789 0.455572750663499
"2148" 2697.53790215253 0.824671435046175 0.442425766092999
"2149" 2684.58202943961 0.82700442039258 0.427615975505999
"2150" 2671.5635397366 0.829385277215673 0.412381029644999
"2151" 2657.99283397997 0.8320455234771 0.395229649390999
"2152" 2644.166003962 0.834800960651938 0.377353181563499
"2153" 2629.75908440048 0.837835890832753 0.357541133093999
"2154" 2614.99902959417 0.841034604554274 0.336523845167499
"2155" 2599.7696224035 0.844392075669415 0.314353568127499
"2156" 2584.23047523185 0.847815696543338 0.291623811824499
"2157" 2568.32680139116 0.851297335432007 0.268394864979499
"2158" 2552.04468987222 0.854844989165863 0.244605920228499
"2159" 2535.62323909733 0.858226062969325 0.221819497908999
"2160" 2519.03724108937 0.8615238887642 0.199461525313499
"2161" 2502.33451245213 0.864628259214506 0.178294635766998
"2162" 2485.59054323786 0.867537078581874 0.158323900772499
"2163" 2468.78172798628 0.870249727947222 0.139567075803998
"2164" 2451.9320597451 0.872765846828463 0.122030385564499
"2165" 2435.09117544315 0.875063358144867 0.105868612053999
"2166" 2418.37836291105 0.877081339911129 0.0914994595514986
"2167" 2401.84520407382 0.87882843631236 0.0788669984619983
"2168" 2385.29363832796 0.880421867201196 0.0671946441239986
"2169" 2368.97732245197 0.881749613335292 0.0572376641099988
"2170" 2352.77174313305 0.882904107123585 0.0483775570414985
"2171" 2336.7648389719 0.883837295868232 0.0409517355869986
"2172" 2320.90287566723 0.884610784361772 0.0345428754579986
"2173" 2305.30982715624 0.885173923092384 0.0295016334294983
"2174" 2289.88176612754 0.885605234034968 0.0252957188754986
"2175" 2274.44046579782 0.886005933211753 0.0212353180104978
"2176" 2259.1954628881 0.886270877120793 0.0180446906854987
"2177" 2244.06423504623 0.886455232059573 0.015347100605499
"2178" 2229.01576584865 0.886590230907295 0.0129249426564977
"2179" 2214.10535355461 0.886641308344493 0.0110241449754985
"2180" 2199.23805176459 0.886667909007274 0.00923076645749832
"2181" 2184.49999656936 0.886634173210069 0.00779377130899772
"2182" 2169.83157020992 0.886566667445312 0.00653149340699899
"2183" 2155.25479787308 0.886462360598235 0.00546372562949837
"2184" 2140.79843740439 0.886307634883916 0.00468852357599847
"2185" 2126.40047044267 0.886136031842974 0.00396955180599901
"2186" 2112.08316657608 0.885934683250885 0.00339956006049813
"2187" 2097.86323885894 0.885702211020072 0.00298682384149818
"2188" 2083.6437078025 0.885478017170682 0.00245320119249848
"2189" 2069.52381931303 0.88522083612603 0.00209097246899814
"2190" 2055.48551622494 0.884942162771315 0.00181748127899783
"2191" 2041.52964799868 0.884642564549836 0.00162879981199782
"2192" 2027.60726095672 0.884338680828105 0.00140711796749848
"2193" 2013.7505705843 0.884017792468259 0.00124331377449827
"2194" 1999.95627945617 0.883683846696786 0.0011074611249986
"2195" 1986.21096770269 0.883340105563485 0.000976578954998031
"2196" 1972.52198610893 0.882986925742725 0.000845686658498379
"2197" 1958.91120565023 0.882615160274396 0.000781733479498059
"2198" 1945.32464438687 0.882244941951014 0.000636831141997307
"2199" 1931.82651384805 0.881853482024097 0.000576867149498561
"2200" 1918.37455143554 0.881452991302834 0.000513896406498127
"2201" 1904.99087509593 0.88103978530143 0.000471917261998245
"2202" 1891.66022249345 0.88061473412142 0.000446925244998786
"2203" 1878.38303402017 0.880180595137718 0.000415935151998559
"2204" 1865.1552294782 0.87973860270752 0.000368950795998302
"2205" 1851.96878825699 0.879289100381282 0.000303967191998211
"2206" 1838.86323256764 0.878823719649347 0.000279973726998506
"2207" 1825.8082255486 0.878348235564382 0.000255978612998642
"2208" 1812.82993457 0.8778575165174 0.000267977028998612
"2209" 1799.87272865886 0.877364178023409 0.000222984561498052
"2210" 1786.97775619168 0.876857725864405 0.000197987286998602
"2211" 1774.14658105884 0.87634031347535 0.000173990729498752
"2212" 1761.38548103179 0.875808972486946 0.000173991127499051
"2213" 1748.67494373443 0.875268173569624 0.000163992513498301
"2214" 1736.01649251174 0.874716710728266 0.000152993593998674
"2215" 1723.42339352298 0.874152503852503 0.000154993466998099
"2216" 1710.88184031692 0.873578738462731 0.000144994508497809
"2217" 1698.39192866295 0.872994145889636 0.000132995389498625
"2218" 1685.97962407374 0.872394725816894 0.000146994455497262
"2219" 1673.60623769391 0.871786600756085 0.000141994820498148
"2220" 1661.29986204419 0.87116547466343 0.000147994359997794
"2221" 1649.03256397797 0.870535739013316 0.000131995497999138
"2222" 1636.83853331556 0.869891524329432 0.000136995150998742
"2223" 1624.70454704853 0.869234913329436 0.000146994350498364
"2224" 1612.62910648845 0.868566736022872 0.00015399381199821
"2225" 1600.60341461161 0.867887569326785 0.000153993762998295
"2226" 1588.62225801447 0.867198741394368 0.000134995217498379
"2227" 1576.71767982719 0.866494700194386 0.00013899498999792
"2228" 1564.87549940164 0.865777933250485 0.000145994527498194
"2229" 1553.06997805998 0.865051507676993 0.000132995451498585
"2230" 1541.33819097673 0.864310449716088 0.000135995232498853
"2231" 1529.6765112158 0.863555113523672 0.000151994019498392
"2232" 1518.0672642487 0.862787699650201 0.000163993069997814
"2233" 1506.4929227114 0.86201094971995 0.000148994300998351
"2234" 1494.98593144459 0.861220004320464 0.000143994668498126
"2235" 1483.56991258983 0.860411600531311 0.000173992266497724
"2236" 1472.16962604906 0.859595795894472 0.000159993478498155
"2237" 1460.82912351699 0.85876673898782 0.000145994558498397
"2238" 1449.54540452063 0.857924616349422 0.000129995690498652
"2239" 1438.3399739041 0.857066460377769 0.00013499530249772
"2240" 1427.20666339201 0.856192989390455 0.000154993820497884
"2241" 1416.13283172606 0.855305953276987 0.000174992125498097
"2242" 1405.09829755075 0.854407748278349 0.000174992165998256
"2243" 1394.11354964024 0.853496883780472 0.000165992950998062
"2244" 1383.20216753291 0.852570306576589 0.000171992369498053
"2245" 1372.34581790816 0.85163026192269 0.000173992199998585
"2246" 1361.52777679095 0.850678689734156 0.000154993835998263
"2247" 1350.79290596035 0.84970985869853 0.000161993276999173
"2248" 1340.10370661817 0.848728448479487 0.000154993862498287
"2249" 1329.47237190823 0.847732809673893 0.000146994480498153
"2250" 1318.88956666041 0.846723920009711 0.000128995728498671
"2251" 1308.38357447191 0.845698382820347 0.000128995733498227
"2252" 1297.94326805865 0.844657440215382 0.000135995250998167
"2253" 1287.54846775235 0.843603334696834 0.00012999563799887
"2254" 1277.24696626465 0.842530635298495 0.000156993646497905
"2255" 1266.97289213199 0.841446589061122 0.00015399390599824
"2256" 1256.74845445791 0.840348616341258 0.000141994812497881
"2257" 1246.6030646523 0.839233363650492 0.000149994205998039
"2258" 1236.51812609071 0.838102900376555 0.000158993519998263
"2259" 1226.48923312831 0.836957525955256 0.000165992952498306
"2260" 1216.50424739647 0.835798465895123 0.00015899353299853
"2261" 1206.58819543121 0.834623051920623 0.000160993339998083
"2262" 1196.72644210241 0.833432686020047 0.000158993461998658
"2263" 1186.93814565171 0.832225334228312 0.000170992481498211
"2264" 1177.20931996965 0.831002368048996 0.000183991295997998
"2265" 1167.51540279335 0.829766092401378 0.000175992112498191
"2266" 1157.88481888705 0.828513686419652 0.000171992454498726
"2267" 1148.31549597645 0.827245230337276 0.000170992530999059
"2268" 1138.785952149 0.825962744124193 0.000152994012998287
"2269" 1129.32775055419 0.82466311490961 0.000146994468498307
"2270" 1119.92230088661 0.823348065895545 0.000135995264998412
"2271" 1110.58400078676 0.822016133806193 0.00013399539649861
"2272" 1101.31905076269 0.820666836212079 0.000144994624997619
"2273" 1092.10521132005 0.81930209713956 0.000149994259498465
"2274" 1082.96292650237 0.817920056215229 0.000166992886998285
"2275" 1073.84374444006 0.816524926247369 0.000152994015998997
"2276" 1064.8177991967 0.815110459692005 0.000170992496998146
"2277" 1055.85320601758 0.813679493755802 0.000191990515998497
"2278" 1046.90013122524 0.812236124988443 0.000172992291998852
"2279" 1038.04655640712 0.810772950496837 0.000189990682498586
"2280" 1029.20462284958 0.809297140796054 0.000167992684499074
"2281" 1020.46807074984 0.807801013324174 0.000187990854498055
"2282" 1011.78232367408 0.806289055026126 0.000201989481497966
"2283" 1003.12161011655 0.804763167621215 0.000188990762498675
"2284" 994.510473233859 0.803221385291603 0.000168992628498343
"2285" 985.970785190058 0.801661937531694 0.000161993262998483
"2286" 977.526795302918 0.800083082808579 0.000187990962998263
"2287" 969.115353905918 0.798489548736122 0.000193990339998673
"2288" 960.765536079247 0.796879163567055 0.000203989339997435
"2289" 952.433357311764 0.795255020699691 0.000181991524499048
"2290" 944.230324278822 0.793609199610451 0.000220987534998662
"2291" 936.04045221281 0.791949896626228 0.00022498705549856
"2292" 927.917753945098 0.790273390887354 0.000236985637998455
"2293" 919.829779906652 0.788581803531265 0.000231986238998672
"2294" 911.833146755825 0.786871354835569 0.000256983084998441
"2295" 903.837480309475 0.785148020434296 0.000236985576998694
"2296" 895.915099989902 0.78340702076169 0.000231986209498491
"2297" 888.057326953581 0.781648974471314 0.000234985891497952
"2298" 880.240061172097 0.779875419270124 0.000225986989498272
"2299" 872.474943335274 0.778085609760559 0.000214988186498566
"2300" 864.767273955495 0.776279231640433 0.000206988988998513
"2301" 857.108124522665 0.774456865153221 0.000193990354498186
"2302" 849.514440562179 0.77261755251944 0.000189990743998614
"2303" 841.98130678855 0.770761652284669 0.000190990558999182
"2304" 834.48488149655 0.768890491540785 0.000178991629998349
"2305" 827.040989122135 0.767003229227516 0.000165992896498768
"2306" 819.68592222027 0.765098017386581 0.000180991479998394
"2307" 812.369419470444 0.763177606450062 0.000183991114998006
"2308" 805.152526329622 0.761238940068945 0.000223986941498278
"2309" 797.927948956202 0.759287485693668 0.000215987931998285
"2310" 790.770111209976 0.757319532633526 0.000218987598498366
"2311" 783.700402450799 0.755334198669206 0.00024998390899833
"2312" 776.642358209438 0.753335165388166 0.000248983881498188
"2313" 769.652113316557 0.751319864283544 0.000259982315499063
"2314" 762.678056934979 0.749290655782924 0.000242984711998684
"2315" 755.796684519834 0.747244265423621 0.000257982848497429
"2316" 748.951736389267 0.745183244772039 0.000260982497498286
"2317" 742.159456297157 0.743106970613709 0.000264981956497934
"2318" 735.384675231102 0.741016896619603 0.000242984803998425
"2319" 728.688809635 0.738910688356099 0.000242984867997786
"2320" 722.039426862547 0.736789735146603 0.000238985412998161
"2321" 715.435247340578 0.734654166670502 0.000231986251998717
"2322" 708.903723692451 0.732503140810799 0.000241985015999258
"2323" 702.379924245239 0.730338991369826 0.000218987716998353
"2324" 695.939877704239 0.728159249532654 0.000221987410497948
"2325" 689.567514352122 0.725964671803821 0.000238985439498518
"2326" 683.256833742037 0.723755624671915 0.000264982063998165
"2327" 676.951305678075 0.721533880239485 0.000256983150998202
"2328" 670.734273602083 0.719297137123492 0.000278980148498809
"2329" 664.536067392423 0.717047506540142 0.000278980140998364
"2330" 658.402918554039 0.714783845864859 0.000290978445497636
"2331" 652.292369091321 0.712507375974948 0.000283979476998542
"2332" 646.242901552509 0.710217260176498 0.000285979218497934
"2333" 640.25237387053 0.707913770825255 0.000296977483998373
"2334" 634.312461759353 0.705597257635283 0.000309975473498758
"2335" 628.425248871662 0.703267861435369 0.000326972705498418
"2336" 622.530666391538 0.70092683751266 0.00030397639249824
"2337" 616.748925274674 0.698572092806249 0.000328972362498625
"2338" 610.944462246668 0.696206196448217 0.000302976590998427
"2339" 605.226108138507 0.693827451662699 0.000305976092998872
"2340" 599.561196919962 0.691436660427107 0.000314974644998189
"2341" 593.946974267643 0.689034029334821 0.0003269727529982
"2342" 588.34493361583 0.686620207271018 0.000314974728998219
"2343" 582.856334550102 0.684194219394012 0.000351968469498143
"2344" 577.367727432942 0.681757524277156 0.000355967674499191
"2345" 571.956963416074 0.679309556915284 0.000383962351998224
"2346" 566.610947059524 0.676850749087832 0.000426953477998482
"2347" 561.274761741061 0.674381597657632 0.00044394968599859
"2348" 555.974419920709 0.671902089761009 0.000454947135498318
"2349" 550.72529115311 0.669412337453392 0.000470943447497985
"2350" 545.581693787338 0.666912489309207 0.000530928184997892
"2351" 540.461599280997 0.664403082484148 0.000576915189997584
"2352" 535.431728691942 0.661884249397881 0.000655890124498848
"2353" 530.391680246919 0.659356231049506 0.000696875872498115
"2354" 525.308033044098 0.656818935595001 0.000676882957499125
"2355" 520.286064262536 0.654272592411364 0.000669885300498385
"2356" 515.325093564106 0.651717575860432 0.000676882790497824
"2357" 510.436435261907 0.649154134097754 0.000703872944498807
"2358" 505.580929021245 0.646582475255167 0.000725864784998365
"2359" 500.783849442414 0.644002948602082 0.000759851532498801
"2360" 495.982079668836 0.641415166838945 0.000760851388998396
"2361" 491.313530119633 0.63882077879271 0.000826824667998105
"2362" 486.684879676787 0.636219288306078 0.000892795633497534
"2363" 482.094672246111 0.633610818434619 0.000956765394497849
"2364" 477.464510932459 0.630994464407529 0.000964761595498187
"2365" 472.894623288317 0.628371629388579 0.000985751072498764
"2366" 468.352176452746 0.625742198886343 0.000998744354498649
"2367" 463.926497107787 0.623107905164681 0.00106470909699874
"2368" 459.641680647448 0.620469819472932 0.00120062971749846
"2369" 455.461745168096 0.617827966992044 0.00138250904899773
"2370" 451.238375263773 0.61517957931861 0.00150741651399766
"2371" 446.932964247177 0.61252358023271 0.00154838532399826
"2372" 442.78053933137 0.60986545265093 0.00166828655099815
"2373" 438.683164977877 0.607203495096584 0.00180017000299781
"2374" 434.699862066694 0.604539438953122 0.00198299150399783
"2375" 430.713183855945 0.601870743263923 0.00213782871199864
"2376" 426.828168457413 0.59920050356518 0.00233660130649793
"2377" 422.918179653652 0.596525281095749 0.00249140861999853
"2378" 419.241016770928 0.593853203696002 0.0027790183854981
"2379" 415.500240885977 0.591175652776307 0.00299669376349887
"2380" 411.875880938985 0.588498728029686 0.00326925444699866
"2381" 408.239215533895 0.585818484573796 0.0035088372079991
"2382" 404.715546280369 0.583139334559877 0.00379929569549842
"2383" 401.292669634153 0.58046131359497 0.00413162109399767
"2384" 398.091121416031 0.577789737881707 0.00458859381349841
"2385" 394.941217251882 0.57511929987807 0.00505843120199834
"2386" 391.921772538779 0.572452899160183 0.00558897708849782
"2387" 389.035243316194 0.569791330237486 0.00618218306499863
"2388" 386.22291225135 0.567133163241931 0.0068021210829986
"2389" 383.774039445032 0.564491565841125 0.00764199993899795
"2390" 381.549257741187 0.561861118213719 0.00860197504249904
"2391" 379.449656810014 0.559238969717312 0.00962117631699855
"2392" 377.603429509147 0.55663122826157 0.0107800858984984
"2393" 376.093562140171 0.554044038510403 0.0121400564879982
"2394" 375.281387055429 0.551496656660767 0.0139369657629989
"2395" 374.736649092325 0.548969325777174 0.0158780099804985
"2396" 374.603885601749 0.54647208466449 0.0180667774084987
"2397" 374.873600149892 0.544005272734206 0.0204885055724984
"2398" 376.2003025702 0.541606672525562 0.0235731478539984
"2399" 377.798684179311 0.539237029091816 0.0268017112499981
"2400" 380.619062238753 0.536950667104448 0.0307866610564981
"2401" 384.09641651656 0.534721197909327 0.0351618360604992
"2402" 389.213096707774 0.532608750136875 0.0405541565439984
"2403" 397.140893792292 0.530691941486671 0.0477126914239988
"2404" 406.448130182143 0.52889382304193 0.0556906774614987
"2405" 417.716721435158 0.527255505249531 0.0648393913594982
"2406" 432.648956013227 0.525894073336182 0.0762179238529985
"2407" 450.828046586977 0.524798424855071 0.0895204344409984
"2408" 473.024538292438 0.524030272713442 0.105165189902998
"2409" 500.273441929457 0.523677175392086 0.123727620565998
"2410" 533.392681274677 0.5238100946839 0.145571665465498
"2411" 573.857147981592 0.52455634147211 0.171441611550998
"2412" 621.887277465289 0.525958011302033 0.201253771745499
"2413" 679.264152007514 0.528168518522289 0.235759959186499
"2414" 746.416619952784 0.53124697989216 0.274819737431999
"2415" 825.383442751477 0.535375864839482 0.319069630746499
"2416" 917.500511133947 0.540688862036656 0.368577523845999
"2417" 1022.17002157612 0.547170938055855 0.422209497665499
"2418" 1140.55686099759 0.554938555277141 0.479662616994999
"2419" 1269.57123555264 0.563778627608545 0.538525422797999
"2420" 1407.75993996921 0.573593133253599 0.597297423482
"2421" 1557.00948241501 0.584524373395013 0.655883917111999
"2422" 1710.24083773481 0.596003184295093 0.710785056538999
"2423" 1865.89806346707 0.607897611645517 0.761179929392
"2424" 2018.4995588297 0.619743960461044 0.805376057128
"2425" 2169.22491708888 0.631595394446427 0.843958420098
"2426" 2310.96226033144 0.642876035094144 0.8756210169755
"2427" 2444.41913194952 0.653594690473556 0.901366368689
"2428" 2568.32025035829 0.663629608232629 0.9217683173425
"2429" 2678.77092260877 0.672629206000858 0.937070321643
"2430" 2776.87806271472 0.68067727550856 0.9483307999135
"2431" 2862.14936733577 0.687714657027321 0.956354924077
"2432" 2936.09108538306 0.693859029934046 0.9619543815185
"2433" 3000.51555724458 0.699251098649934 0.9657446350425
"2434" 3054.00517844878 0.703753671197415 0.968164708437
"2435" 3099.75997205676 0.707662976414753 0.9695547127835
"2436" 3138.83360762298 0.711028817431544 0.9702856478705
"2437" 3172.15980284052 0.713910055498308 0.970616260925
"2438" 3199.67095202882 0.716327254708544 0.970585674276
"2439" 3223.05235796483 0.718419714854953 0.9702621655725
"2440" 3242.15369850317 0.72017111936606 0.9697646905655
"2441" 3258.3673390356 0.721689905933834 0.9691663353465
"2442" 3271.22139990973 0.722939512902207 0.968468363251
"2443" 3281.90586696093 0.724011494188316 0.9677258104405
"2444" 3290.86985328278 0.724972852530505 0.966838946557
"2445" 3297.81741547765 0.725790416049005 0.965841919651
"2446" 3303.59777730586 0.726519225564348 0.9648041461025
"2447" 3308.02470308786 0.727135911092192 0.963799078379
"2448" 3311.47987028198 0.727695070391428 0.9627214298515
"2449" 3314.12651145557 0.728210079928493 0.961505045714
"2450" 3316.26957920849 0.728717101050342 0.960129624609
"2451" 3317.76830303856 0.729197412731148 0.9586506764745
"2452" 3318.82487098098 0.729665764564791 0.9570421591635
"2453" 3319.27952969492 0.730099958464292 0.955389013912
"2454" 3319.52558398508 0.730539963650852 0.95359735858
"2455" 3319.39843488016 0.730978799299131 0.951701607862
"2456" 3318.88348795282 0.731451731692324 0.949480314299
"2457" 3318.22405883003 0.731924219117847 0.947221425276
"2458" 3317.36706251328 0.732422974368422 0.944756428181
"2459" 3316.33207084001 0.732980484120371 0.941912019701
"2460" 3315.05820433831 0.733552175850907 0.9389337366935
"2461" 3313.7456616901 0.73414862219243 0.935785219262
"2462" 3312.09676214636 0.734823135892741 0.93217602682
"2463" 3310.23956293165 0.735594141195996 0.927986625234
"2464" 3308.14180128981 0.736406438089933 0.923490780117
"2465" 3305.79048749478 0.737331319834082 0.9183446257315
"2466" 3303.14746577991 0.738407263187299 0.912305699253
"2467" 3300.27419041516 0.739580955850645 0.905708408471
"2468" 3297.13883967979 0.740831416780869 0.8986207921655
"2469" 3293.65542319388 0.742269945147892 0.8904391708915
"2470" 3289.82629619157 0.743862000902356 0.881351183819
"2471" 3285.54823065386 0.745686741156596 0.8709024715375
"2472" 3280.85335147744 0.747725433729291 0.859188736555
"2473" 3275.65875554635 0.749999697904854 0.846072834833
"2474" 3269.89046892251 0.752549737245836 0.831334097526
"2475" 3263.54942593703 0.755416974170207 0.814701038059
"2476" 3256.55107414918 0.758598516028034 0.7962028308255
"2477" 3248.72119945223 0.762209313626411 0.7751436953035
"2478" 3240.06214332083 0.766202029711976 0.751814548314
"2479" 3230.54212980704 0.770639180788097 0.725816129734999
"2480" 3220.11182399399 0.77553613830697 0.697047102360999
"2481" 3208.66067519908 0.780870684743489 0.665633386621499
"2482" 3196.14546869158 0.786625033615674 0.631682013144
"2483" 3182.53429635829 0.792883217425209 0.594666436481999
"2484" 3167.83810793462 0.799530672419647 0.555259761562499
"2485" 3152.02071387441 0.806589684512895 0.513309378480999
"2486" 3135.32384223911 0.813755787055008 0.470653126147499
"2487" 3117.93439200355 0.820870062910372 0.428244125284999
"2488" 3099.81675453814 0.827963876147813 0.385877157601499
"2489" 3080.92932374701 0.835001429282665 0.343782616991999
"2490" 3061.78149423986 0.841621599063311 0.304135785478999
"2491" 3042.30591171826 0.847883046585918 0.266590680537499
"2492" 3022.47798924698 0.853831326000688 0.230873059497999
"2493" 3002.78557613098 0.859118117712671 0.199113317989999
"2494" 2983.13942125217 0.86387440085696 0.170521455613998
"2495" 2963.63700453668 0.86806765556031 0.145309249870999
"2496" 2944.20617976153 0.871851300391751 0.122532933128498
"2497" 2925.01527457203 0.875121859929526 0.102843192164999
"2498" 2906.08052797759 0.877943952065378 0.0858455765734979
"2499" 2887.44335927885 0.880325004139767 0.0715063370204994
"2500" 2869.11292972487 0.882313246589658 0.059534074895998
"2501" 2850.98956570289 0.884016072035665 0.0492714614529985
"2502" 2833.19857228954 0.885390496847403 0.0409886811739987
"2503" 2815.59331597223 0.886554870909138 0.0339596051029984
"2504" 2798.21962237284 0.887512754306999 0.0281630463919988
"2505" 2781.0544773677 0.888290211414493 0.0234436355229983
"2506" 2764.02793490148 0.888946581669191 0.0194343579559988
"2507" 2747.15403403176 0.889487572585116 0.0161010944419984
"2508" 2730.37075673139 0.889955634779313 0.0131812299229982
"2509" 2713.69901736144 0.890348151924003 0.0106915869419991
"2510" 2697.18459954682 0.890650926244013 0.00872143862749841
"2511" 2680.81845233043 0.89087306208934 0.0072166184769985
"2512" 2664.50662182131 0.891069182854884 0.00583425880599875
"2513" 2648.36101802522 0.891188242153083 0.00489584842199864
"2514" 2632.25265975851 0.89129486190444 0.00399590598249888
"2515" 2616.26244615662 0.891355025613557 0.00334812807449802
"2516" 2600.30392171086 0.891407392969022 0.00271011791599829
"2517" 2584.45405928055 0.891419078508941 0.0022896569539983
"2518" 2568.66261235852 0.891415709824069 0.00192405123649853
"2519" 2552.92611904175 0.89139944997076 0.00159934447999854
"2520" 2537.2599307729 0.891363888325244 0.00135652762149763
"2521" 2521.64578729597 0.891317466577013 0.00114166528549797
"2522" 2506.10201805938 0.891253987506887 0.000993746482497948
"2523" 2490.60575131477 0.891182827104917 0.000852813751498149
"2524" 2475.15095788503 0.891106125229853 0.000704872631497766
"2525" 2459.74253555396 0.891022236453345 0.000559919681998977
"2526" 2444.40161591327 0.890922910345718 0.000470943212998787
"2527" 2429.11825058525 0.890812606362489 0.000408957201998295
"2528" 2413.8915111474 0.890692037403556 0.000368965180499004
"2529" 2398.71155883797 0.890564861312167 0.000326972671498171
"2530" 2383.59603010902 0.890425284326047 0.000319973868998513
"2531" 2368.50081424637 0.890287656794848 0.000254983385498564
"2532" 2353.46990993123 0.890137230402217 0.000226986836998178
"2533" 2338.48954087128 0.889979009305952 0.000202989469498815
"2534" 2323.55296870646 0.88981521952119 0.000167992786999083
"2535" 2308.67101936594 0.889642134057773 0.000145994558498397
"2536" 2293.84852168891 0.889458878127108 0.000141994839997661
"2537" 2279.06887462337 0.889270025350231 0.000125995931998024
"2538" 2264.35094342183 0.889070143784039 0.00013299546249812
"2539" 2249.66686623423 0.888867385361812 0.000108996953999019
"2540" 2235.03875639967 0.88865513683864 9.69975764991693e-05
"2541" 2220.47151003258 0.888432257038838 0.000103997214498275
"2542" 2205.94979909724 0.888203204198944 9.99974159984207e-05
"2543" 2191.48189840254 0.887965496926177 0.000100997365998334
"2544" 2177.06134893134 0.887720728256475 9.59976364988124e-05
"2545" 2162.69364031601 0.88746745910785 9.39977349980747e-05
"2546" 2148.38552646996 0.887204092178875 0.000104997173998256
"2547" 2134.13261579234 0.886931635198814 0.000121996175498462
"2548" 2119.92199542901 0.886653296075966 0.000122996109498619
"2549" 2105.75990436285 0.88636747800029 0.000117996444497837
"2550" 2091.65816896503 0.886071262582956 0.000125995935498446
"2551" 2077.60515402132 0.885767534762229 0.000126995873998226
"2552" 2063.61848446578 0.885451940155648 0.000149994254997399
"2553" 2049.67241750672 0.885130603612679 0.000152994012498464
"2554" 2035.76278793518 0.884804174907537 0.000130995596498318
"2555" 2021.92054645777 0.884465478382219 0.000131995538998897
"2556" 2008.11899584777 0.884120738166943 0.00011299673749865
"2557" 1994.38902679694 0.883762840518136 0.000121996201998043
"2558" 1980.70886529625 0.883396686995686 0.0001249959934988
"2559" 1967.0788936344 0.883022043236833 0.000122996121498131
"2560" 1953.51926732163 0.882634727144685 0.00014399465999837
"2561" 1939.99720343436 0.882241506255938 0.000140994892498414
"2562" 1926.53568336088 0.881837489108513 0.000146994456498795
"2563" 1913.12771572104 0.881424163219379 0.000150994151998152
"2564" 1899.78321220846 0.880999312427561 0.000167992795997551
"2565" 1886.47901814316 0.880567702290718 0.000163993126498729
"2566" 1873.22286659035 0.880127512679439 0.00015099416649822
"2567" 1860.03471829464 0.879674914917294 0.000154993849998286
"2568" 1846.89854550125 0.87921284609992 0.000154993853997643
"2569" 1833.79709604013 0.87874458434026 0.000126995885998182
"2570" 1820.76987147391 0.878262513648774 0.000123996074498423
"2571" 1807.79485710196 0.877770556486808 0.000117996437498213
"2572" 1794.88228818067 0.877267018600053 0.000119996292999303
"2573" 1782.0226306966 0.876753508182796 0.000117996430498035
"2574" 1769.22177429384 0.876228936061753 0.00011899635849888
"2575" 1756.47762243904 0.875693395904291 0.000121996184998863
"2576" 1743.77896421608 0.875149080056208 0.000109996905498289
"2577" 1731.13893337335 0.874593416345973 0.000100997390498514
"2578" 1718.56286187878 0.874025359130903 0.000101997341498072
"2579" 1706.04484469739 0.873446030110671 0.000103997234998543
"2580" 1693.58105485279 0.87285589933739 0.000102997282998674
"2581" 1681.17232422941 0.872254723386516 9.99974374982227e-05
"2582" 1668.81887887997 0.871642397869149 9.4997695997967e-05
"2583" 1656.5545338537 0.871013403624876 0.000127995819998117
"2584" 1644.31886582659 0.870377422139749 0.000126995880498026
"2585" 1632.14075860543 0.869729710955264 0.000125995937498735
"2586" 1620.02328208199 0.869069541907184 0.000129995670998362
"2587" 1607.96173589967 0.868397933908072 0.000129995675998584
"2588" 1595.97076501738 0.867712210358358 0.000145994538497507
"2589" 1584.03574202358 0.867014655767925 0.000159993453997753
"2590" 1572.15633838132 0.866305284664609 0.000170992520498237
"2591" 1560.32909187292 0.86558450901137 0.000174992116498074
"2592" 1548.5599279216 0.86485131189555 0.000178991705998111
"2593" 1536.84913067998 0.864105482302489 0.000183991233998482
"2594" 1525.18203205742 0.86334920632219 0.000171992319498271
"2595" 1513.58219122859 0.862578788114849 0.000170992430498673
"2596" 1502.03743931519 0.861796039645651 0.0001659928814981
"2597" 1490.54712202784 0.861000867589517 0.000156993607998812
"2598" 1479.0963812704 0.860195202612289 0.00012799577449818
"2599" 1467.72833468426 0.859372960205322 0.000125995909998733
"2600" 1456.43964896352 0.858534806039738 0.000144994617997884
"2601" 1445.18133583704 0.857687120457187 0.000133995383499008
"2602" 1433.98094073028 0.85682600657652 0.000122996125998753
"2603" 1422.86028432119 0.855948615922145 0.000133995392998298
"2604" 1411.78254360873 0.8550596167912 0.000128995713498448
"2605" 1400.76424987524 0.854156771086671 0.000124996003997957
"2606" 1389.80870917795 0.853239613560058 0.000124996009497891
"2607" 1378.90404698632 0.852309524617181 0.000116996493497612
"2608" 1368.06109528502 0.851365056552142 0.000111996774998069
"2609" 1357.28620614643 0.850405389304375 0.000115996556498521
"2610" 1346.57383393455 0.849430980621214 0.000124995995498867
"2611" 1335.90238407875 0.848444545027635 0.000114996616998209
"2612" 1325.32535897097 0.847439558845553 0.000139994970497659
"2613" 1314.78445005108 0.846422774574895 0.000142994740499169
"2614" 1304.29808068417 0.845391924610723 0.000141994840998305
"2615" 1293.87267215151 0.844346205319689 0.000142994764998239
"2616" 1283.50824903972 0.843285530134378 0.000145994520498238
"2617" 1273.18660977069 0.842211881468278 0.00013299543249834
"2618" 1262.96476303611 0.841118762070748 0.000159993408998194
"2619" 1252.78069459523 0.840013008458203 0.000166992785998965
"2620" 1242.6758620574 0.838890059008819 0.000192990405998628
"2621" 1232.60677261049 0.837754499258709 0.0001969900249984
"2622" 1222.62310577399 0.836600952735113 0.000225986862998351
"2623" 1212.63894718663 0.835438288438763 0.000199989739498418
"2624" 1202.72656870411 0.834258876321919 0.00018599111899853
"2625" 1192.88958245512 0.833062344217237 0.000186991042997686
"2626" 1183.10483709194 0.831850882919156 0.000182991425998758
"2627" 1173.37806287856 0.830623858037372 0.00017899179349834
"2628" 1163.6722500579 0.829384895427181 0.000139994981998681
"2629" 1154.08934860866 0.828123820530308 0.000160993372997909
"2630" 1144.52164180069 0.826851204262675 0.000141994846498128
"2631" 1135.03714730421 0.825560333438477 0.000145994534498151
"2632" 1125.59519679002 0.824255104060763 0.000134995322997988
"2633" 1116.22927639746 0.822932194763533 0.000140994914498593
"2634" 1106.91037577771 0.821594313178332 0.000136995186998501
"2635" 1097.65661266616 0.820239755318583 0.000138995027999078
"2636" 1088.45244972211 0.818869816465982 0.00013399537949832
"2637" 1079.30016697269 0.817484220363523 0.000123996028498441
"2638" 1070.23537965392 0.8160798487454 0.000139994957998102
"2639" 1061.20193195177 0.814661526791398 0.00013299543449885
"2640" 1052.24461692301 0.813225366006668 0.000141994824998326
"2641" 1043.33326869583 0.81177386972926 0.000140994905497904
"2642" 1034.47689988146 0.81030621894617 0.000137995130498836
"2643" 1025.67422167131 0.808822468303431 0.000131995530498696
"2644" 1016.95818037475 0.807319973915931 0.000150994170997065
"2645" 1008.25534132066 0.805804508348159 0.000132995466498587
"2646" 999.642830003634 0.804269935046089 0.000143994705997685
"2647" 991.075729741055 0.802719854785708 0.000143994676498171
"2648" 982.566917223164 0.801153135661551 0.000145994526998816
"2649" 974.114758781512 0.799569919069378 0.000147994360498727
"2650" 965.714159169464 0.797970546377646 0.000145994502498192
"2651" 957.396306986071 0.796352763406 0.00016599284899832
"2652" 949.130475604974 0.794718791278199 0.000182991403997801
"2653" 940.912666441564 0.793068917015015 0.000192990484998323
"2654" 932.754739982931 0.791402296761062 0.000205989196497058
"2655" 924.660626484665 0.789718689057958 0.000224987121997922
"2656" 916.578126060121 0.788021533694002 0.000207989000498454
"2657" 908.583468338388 0.786305752035086 0.000216988012997965
"2658" 900.594741487954 0.784576657800402 0.000185991183998535
"2659" 892.727995671089 0.782826806506681 0.000209988773998027
"2660" 884.878001808506 0.78106295263187 0.000202989485998617
"2661" 877.0753496307 0.779283119237512 0.000189990796997774
"2662" 869.348682608722 0.777485613038203 0.000193990383498654
"2663" 861.668692507384 0.775672226340736 0.000191990559999078
"2664" 854.050792869857 0.77384209672157 0.000195990137998536
"2665" 846.492502737918 0.771995423624792 0.000203989340998301
"2666" 839.00364597515 0.770131701041747 0.000224987000998489
"2667" 831.529877189718 0.768253992394662 0.000213988199998849
"2668" 824.060862186036 0.766362691042421 0.000164992972498612
"2669" 816.728054471492 0.764450884755181 0.000181991419998084
"2670" 809.440018265243 0.76252357721833 0.000191990411998688
"2671" 802.204075385804 0.760580425293447 0.000200989553497677
"2672" 795.02343335275 0.758621324416853 0.000211988388997386
"2673" 787.893073535751 0.75664658547213 0.000220987450997745
"2674" 780.80132660289 0.754656802100146 0.000218987701498419
"2675" 773.758642170408 0.752651527443238 0.000213988225498229
"2676" 766.778692044095 0.75063020585181 0.00021798780699811
"2677" 759.814706360718 0.748594963293146 0.000193990383998699
"2678" 752.951011018627 0.746542240010341 0.000207988937498627
"2679" 746.143196172489 0.744474111514239 0.00022498705449836
"2680" 739.36219665663 0.742391824364292 0.000222987330998126
"2681" 732.614244996329 0.740295134393932 0.000206989125497659
"2682" 725.93874349336 0.738182611874484 0.000207989028997546
"2683" 719.324420296916 0.736054850727091 0.000216988016498165
"2684" 712.761196722675 0.733912347440104 0.000225986980998738
"2685" 706.241199676397 0.73175548062302 0.000229986518998637
"2686" 699.757344816253 0.729584559496283 0.00022298731649828
"2687" 693.32089429051 0.727399304370902 0.000214988202498545
"2688" 686.948351232391 0.725199324156484 0.000217987844998269
"2689" 680.601632326984 0.722985904020334 0.000202989407498744
"2690" 674.339137025966 0.720757448744398 0.000213988222998451
"2691" 668.13039949925 0.718515057491742 0.000228986454498759
"2692" 661.95180635296 0.716259484127826 0.000229986322498155
"2693" 655.82480049754 0.713990266423112 0.000232985999498392
"2694" 649.745651879368 0.711707655270768 0.000235985660498206
"2695" 643.74460184939 0.709411119803563 0.000260982450498548
"2696" 637.764432807527 0.707102141564651 0.000265981768998502
"2697" 631.828795065168 0.704780295215208 0.000268981432498316
"2698" 625.954817908311 0.702445420728119 0.000282979345498702
"2699" 620.119005720907 0.700098128612958 0.000289978235998412
"2700" 614.338539397349 0.697738267832295 0.000302976285998402
"2701" 608.588111684399 0.695366437047 0.000303976170997866
"2702" 602.885281846722 0.692982463369456 0.000304976004998236
"2703" 597.244163993596 0.690586421078687 0.000318973803997924
"2704" 591.629745715652 0.688178918889216 0.000318973917998178
"2705" 586.073388713104 0.685759689733221 0.000326972565998673
"2706" 580.582179401278 0.683328962351658 0.000349968690998792
"2707" 575.110145527413 0.680887359446471 0.000353967852998904
"2708" 569.692827603005 0.678434712837115 0.000364965819997787
"2709" 564.329932893707 0.675971219213158 0.000381962439998551
"2710" 558.99292994321 0.673497304444745 0.000385961585497974
"2711" 553.792905465238 0.671012703698781 0.000456946283498683
"2712" 548.518434399955 0.668518495146618 0.000442949373498869
"2713" 543.328019721627 0.666014196087558 0.000457946020998579
"2714" 538.256918078935 0.663500177096218 0.000526928342997723
"2715" 533.143497140819 0.660976796777661 0.000534926039498118
"2716" 528.050176927572 0.658444053037471 0.000526928408997818
"2717" 523.033555048349 0.655902241938724 0.000542923991498689
"2718" 518.029818480076 0.653351433902931 0.000537925327498634
"2719" 513.092757185345 0.650792079620242 0.000550921986998243
"2720" 508.174796668425 0.648224140073536 0.000547922902498721
"2721" 503.348890205539 0.645648234011661 0.000578913832498418
"2722" 498.590365669611 0.643064654734991 0.000627898282998474
"2723" 493.839625879665 0.640473229337652 0.00065488941099856
"2724" 489.138744675015 0.6378744234971 0.0006878781504982
"2725" 484.522854181697 0.635268981235204 0.000751854546498509
"2726" 480.032469799209 0.632657873505628 0.000874804021998465
"2727" 475.492267693113 0.630039043138987 0.000934776254498337
"2728" 470.988480560411 0.627413644130123 0.000990749131997926
"2729" 466.537082038438 0.624782389031341 0.00105671491999837
"2730" 462.165916123132 0.622145986392693 0.00115066206549808
"2731" 457.740811862431 0.619502240241689 0.00118064439849852
"2732" 453.442914012799 0.616854682355299 0.001270587295498
"2733" 449.174135555008 0.614201810149957 0.00135353159849794
"2734" 445.00299497423 0.611545483555172 0.00147744081299817
"2735" 440.886426231229 0.608885115997065 0.00161233406149885
"2736" 436.734468637969 0.606218656221147 0.00169626247349852
"2737" 432.600213928864 0.603547489314821 0.00176619904899811
"2738" 428.600313114888 0.600875056419809 0.00190207280249821
"2739" 424.745740210467 0.59820250634004 0.00211285806399819
"2740" 420.787536708563 0.595522651232322 0.00222573261649872
"2741" 416.981251721363 0.592843573634559 0.00241850474499827
"2742" 413.268424254862 0.590163886014481 0.00264920670599822
"2743" 409.661136455053 0.587484467285282 0.00292581272699799
"2744" 406.124347691466 0.584804716387747 0.0032253389254987
"2745" 402.56708886663 0.582121547910204 0.00348489251249862
"2746" 399.065531469918 0.579438072942727 0.00375838573249787
"2747" 395.773596974968 0.576760466197373 0.00414859358949826
"2748" 392.461318105191 0.574080595542082 0.00450081417299764
"2749" 389.46086561843 0.571412105291763 0.00503850704199815
"2750" 386.493827732456 0.568744528517592 0.00557305269949848
"2751" 383.652157363227 0.566082093111995 0.00616626209199822
"2752" 381.062241475204 0.563431610737656 0.00690676908199883
"2753" 378.688083319258 0.560792301823488 0.00776753292449817
"2754" 376.834504769301 0.558179263348887 0.00894947229449794
"2755" 374.78598019793 0.55556031571606 0.00997447927799833
"2756" 373.217918408473 0.552968690730221 0.0112972489444982
"2757" 371.983165047274 0.550398307598215 0.0128128389994979
"2758" 371.642344871909 0.547880290967312 0.0148959798629984
"2759" 371.686921996202 0.545391057251565 0.017202825220498
"2760" 371.839185952917 0.542917632748777 0.019551493303999
"2761" 372.881592790291 0.540503407978038 0.0224538833539989
"2762" 374.635710878497 0.53814322330182 0.0257960318849985
"2763" 377.523380817882 0.535863931609034 0.0298463061474988
"2764" 382.057072339242 0.533699924523111 0.0349281530409986
"2765" 387.577792839818 0.531619241854389 0.0406064625329979
"2766" 395.174580219974 0.529692519825571 0.0475772460774977
"2767" 404.358475782308 0.527898365922637 0.0555100973694987
"2768" 415.567627722168 0.526269357022798 0.0646591132669982
"2769" 430.470554061349 0.524924562860211 0.0760786654409992
"2770" 448.975834989739 0.523870125304858 0.0896439415454983
"2771" 470.714891704032 0.523096460627941 0.105074447285499
"2772" 498.59895966236 0.522813777568266 0.124104220557999
"2773" 531.871226262551 0.522995421976696 0.146147827834498
"2774" 571.930729610399 0.523758544822945 0.171904565030999
"2775" 620.221825186675 0.525232266084126 0.202028521268998
"2776" 678.012366618698 0.527532750484729 0.236935875419999
"2777" 746.434652616533 0.530775414221896 0.276876882302999
"2778" 826.397707388805 0.535060943644448 0.321848123923999
"2779" 920.281451697631 0.540605351661393 0.372461442588499
"2780" 1024.8741519306 0.547191674771956 0.426224466182499
"2781" 1144.30679106369 0.555158819233545 0.484332279581499
"2782" 1275.57307973546 0.564301403696654 0.5443083154635
"2783" 1414.44942139006 0.574291159439885 0.603408912402499
"2784" 1563.70621782647 0.585344286302745 0.661988115166499
"2785" 1717.28804679138 0.596974245641945 0.7169856952715
"2786" 1874.23177785075 0.609088451553524 0.7677301362295
"2787" 2028.1840097071 0.621144567674371 0.812165803511
"2788" 2176.01375406148 0.632851835720111 0.8498746768155
"2789" 2315.29799439315 0.64399409247433 0.880938443979
"2790" 2445.78775488134 0.654519319828368 0.906146786929
"2791" 2565.03483736047 0.664201093493457 0.925862486325
"2792" 2673.09770199238 0.673032964486381 0.9409946203575
"2793" 2768.39572763936 0.680853522368101 0.9522200408435
"2794" 2853.09638541519 0.687849243261792 0.9604739725915
"2795" 2926.17160037208 0.69390631312462 0.966260084131
"2796" 2989.09294681913 0.699150992232673 0.9702373251355
"2797" 3044.34525269593 0.703780803446594 0.97300000034
"2798" 3090.79344147404 0.707691859422887 0.974746320622
"2799" 3129.97555023083 0.7110057054961 0.975797507513
"2800" 3162.61293467224 0.713792113037184 0.9763918257095
"2801" 3189.27930813936 0.716093401333888 0.976611409662
"2802" 3211.64132129493 0.718044038847263 0.976630068724
"2803" 3230.7262948396 0.719724882223112 0.97648059108
"2804" 3246.63752041214 0.721156279062372 0.9762009131455
"2805" 3259.47430076811 0.722324169448823 0.975873866843
"2806" 3270.56887385076 0.723344676323399 0.975524996046
"2807" 3279.26074068258 0.72419661882844 0.975044152281
"2808" 3286.05639971314 0.724896733381288 0.9745183440855
"2809" 3291.19569554922 0.725458564613779 0.9740007432485
"2810" 3295.96705843252 0.725992899459716 0.9734847240245
"2811" 3299.93751427463 0.726468398457161 0.972897299781
"2812" 3302.883733599 0.726857560924495 0.9723523172755
"2813" 3305.17680705806 0.727206785950985 0.971775422153
"2814" 3307.15830756228 0.727535131939458 0.9711336680725
"2815" 3308.32315459296 0.727799763232078 0.970527931009
"2816" 3309.32726813799 0.728051435247469 0.9698953276595
"2817" 3310.15171608688 0.728277212268266 0.9693237169895
"2818" 3310.75348348318 0.728538641193822 0.9684502668795
"2819" 3311.00457264313 0.728775884051823 0.9675562171055
"2820" 3310.92602155987 0.728981362048687 0.9667394676955
"2821" 3310.83326091584 0.729188686719273 0.965932319441
"2822" 3310.6515052437 0.729402624404652 0.964998653656
"2823" 3310.45093902631 0.729617990899884 0.964027156785
"2824" 3310.09994631931 0.729853722346005 0.962948448943
"2825" 3309.61649344135 0.730091054180854 0.9617992874875
"2826" 3309.03134222138 0.730340299138008 0.960562963231
"2827" 3308.30299339271 0.730602431485953 0.959190620961
"2828" 3307.55608398541 0.730872763433957 0.9577871680015
"2829" 3306.7130579811 0.731171078587152 0.9561937196805
"2830" 3305.84068379319 0.731475232340913 0.9545698743235
"2831" 3304.88672331795 0.731822147187047 0.9526807819735
"2832" 3303.910884405 0.732233319722278 0.9504221351755
"2833" 3302.83773432493 0.732605987830158 0.9483792759985
"2834" 3301.63739410892 0.733053813658195 0.945906918152
"2835" 3300.38860417531 0.733480383659758 0.943547752349
"2836" 3299.09342682908 0.734004561835697 0.940619757779
"2837" 3297.63152783658 0.734593083432935 0.9373010886755
"2838" 3296.09269788704 0.735209257565208 0.9338395342705
"2839" 3294.40417763996 0.735921039310894 0.9298140735155
"2840" 3292.65022918083 0.736645939635132 0.925701012136
"2841" 3290.69776523553 0.737482562605733 0.920937934013
"2842" 3288.5950554182 0.738402082406917 0.9156895550735
"2843" 3286.37436775497 0.739394017518361 0.9100129657185
"2844" 3283.83765854301 0.740577972113851 0.9032120061865
"2845" 3281.09047503777 0.741875544687179 0.895740056174
"2846" 3278.09753843596 0.743331027007645 0.887338255872
"2847" 3274.81918661064 0.744914390621906 0.8781839983195
"2848" 3271.11165741844 0.746806079476988 0.867200668499
"2849" 3267.09151485596 0.748807892606445 0.8555769046385
"2850" 3262.62588605651 0.751085512484831 0.842314179374
"2851" 3257.55869270776 0.753713117902904 0.8269841773815
"2852" 3251.95179063897 0.756682717138993 0.809610071045
"2853" 3245.91348456809 0.759781541138938 0.7914676209995
"2854" 3239.05370749163 0.76338148793831 0.7703354851875
"2855" 3231.49999437468 0.767321842835848 0.7471653541425
"2856" 3223.12260456951 0.771749591809524 0.721059042842499
"2857" 3213.9569053063 0.776520540429188 0.6928839881215
"2858" 3203.77290321695 0.781793022756875 0.661686875370499
"2859" 3192.55553867469 0.787576526164742 0.627389707479999
"2860" 3180.31456569528 0.79378563196301 0.590497269938999
"2861" 3167.12844709312 0.800297846853141 0.551734657282
"2862" 3152.78475415325 0.807257465900849 0.510222814454499
"2863" 3137.52616403795 0.814277524804144 0.468308466906499
"2864" 3121.33174342571 0.821442525450397 0.425454928589999
"2865" 3104.33936665257 0.828574336867932 0.382738435420498
"2866" 3086.71461929272 0.835510444899001 0.341142029933499
"2867" 3068.58604969167 0.842157193749663 0.301231456559499
"2868" 3050.15215548265 0.84835877333742 0.263958600776498
"2869" 3031.51537835457 0.854037911219988 0.229807502967498
"2870" 3012.58230800143 0.859350442658857 0.197826844776999
"2871" 2993.66753887115 0.864048668645216 0.169544646653498
"2872" 2974.84090195933 0.868177779625043 0.144686181689999
"2873" 2956.05994357939 0.871844550285119 0.122602986751499
"2874" 2937.4376173135 0.875034687894449 0.103386108560499
"2875" 2919.01782386311 0.877755384486473 0.0870038788219988
"2876" 2900.73590063365 0.880123883632662 0.0727370180649984
"2877" 2882.67465378212 0.882122020136325 0.0607042338599986
"2878" 2864.71373492566 0.883876981249029 0.0501244157414978
"2879" 2847.0591143522 0.88527298481766 0.0417215830154983
"2880" 2829.57140998943 0.886455172139776 0.0345972561339983
"2881" 2812.29900460927 0.887416531473275 0.0287990054219989
"2882" 2795.15667936668 0.888231084784086 0.0238709095659985
"2883" 2778.18266894418 0.88889250799039 0.0198546751599981
"2884" 2761.34005270658 0.889447275014234 0.0164598067894989
"2885" 2744.6077005653 0.889913972815641 0.0135733314854984
"2886" 2728.00632146061 0.890288109789471 0.0112254242014986
"2887" 2711.51286303662 0.890591487835679 0.00928076051399873
"2888" 2695.11409493461 0.890842354928327 0.00762400262249796
"2889" 2678.82891058724 0.89103011311408 0.00632469415749859
"2890" 2662.61385806121 0.89118308064186 0.00520502815799884
"2891" 2646.49173236193 0.891293318922304 0.00431520921949813
"2892" 2630.47336742824 0.891359568242266 0.00366354804499869
"2893" 2614.5049657999 0.891410580852954 0.00306857743649847
"2894" 2598.5997749005 0.891442296418601 0.00255531928249797
"2895" 2582.73495192113 0.891463240367669 0.00207089727299858
"2896" 2566.96998766608 0.891451868792055 0.0017502147289985
"2897" 2551.26851779473 0.891422585948941 0.00150342084099864
"2898" 2535.61438914299 0.891384219721508 0.00127358411449807
"2899" 2520.0032610047 0.89133875267261 0.00104771861849873
"2900" 2504.45505650342 0.891278168967958 0.000876802855498848
"2901" 2488.96472117895 0.891205525501574 0.00074085914099864
"2902" 2473.53047111523 0.891121739669028 0.000633896791498278
"2903" 2458.14633386121 0.891030120892283 0.00053392685949849
"2904" 2442.82360429233 0.890925298412839 0.000475941862998153
"2905" 2427.53253452796 0.890819104033576 0.000382962356997973
"2906" 2412.30289707946 0.890700481698788 0.000325972664498297
"2907" 2397.13461819161 0.890570416197368 0.000297977173998487
"2908" 2382.01107345594 0.890434032533132 0.000265981755498079
"2909" 2366.92245657063 0.890294914932607 0.00020598910099856
"2910" 2351.90131967437 0.890142071397394 0.000188990830998437
"2911" 2336.93263424082 0.889981103289491 0.000177991887998274
"2912" 2322.0133539983 0.889812326519862 0.00017099251399777
"2913" 2307.13484353821 0.889639119459357 0.00014499461549855
"2914" 2292.31636750797 0.889455298837921 0.000139994975498103
"2915" 2277.53566898914 0.889267396359836 0.000112996727498205
"2916" 2262.81441993059 0.889069195274911 0.00010399722149923
"2917" 2248.14914720741 0.888861577209185 0.000106997068998083
"2918" 2233.54349883066 0.888643844939334 0.000125995943497825
"2919" 2218.973929844 0.888422466458593 0.000117996435998413
"2920" 2204.45631536491 0.888192677766494 0.000113996664498628
"2921" 2189.98726732861 0.887955722365295 0.000104997159998232
"2922" 2175.57703274654 0.887708680131605 0.000109996883998709
"2923" 2161.2163040265 0.887454167686241 0.000110996837498822
"2924" 2146.90139526022 0.887192881670853 0.000102997288998208
"2925" 2132.63382431727 0.886924417159917 8.79980109982359e-05
"2926" 2118.43951672434 0.886642269838153 0.000108996960998309
"2927" 2104.28808209998 0.88635413587328 0.000113996668998695
"2928" 2090.18201280268 0.886059313323466 0.000106997073998305
"2929" 2076.13696738779 0.885753861895689 0.000113996666497806
"2930" 2062.14437718955 0.885439796281611 0.00012099622099826
"2931" 2048.19755172271 0.885118776740891 0.000115996525998696
"2932" 2034.31127286184 0.884787190035082 0.000122996111497908
"2933" 2020.48561726126 0.884445102123971 0.000140994915997505
"2934" 2006.69656995134 0.884097862015574 0.000132995492997723
"2935" 1992.96750775435 0.88374009660469 0.000134995355498879
"2936" 1979.28326909734 0.8833750801054 0.000123996078997823
"2937" 1965.67363201938 0.882996318215407 0.000143994688498572
"2938" 1952.09523494856 0.88261316956117 0.000129995673998407
"2939" 1938.58269334934 0.882218129607494 0.000132995471998187
"2940" 1925.11262689075 0.881816038095323 0.00011899637299817
"2941" 1911.69687305545 0.881404331642423 0.000104997173998034
"2942" 1898.35069200821 0.880979783927518 0.00011299671699827
"2943" 1885.04749093089 0.880547882479188 0.000103997236498565
"2944" 1871.8098988132 0.880103962074831 0.000109996907498244
"2945" 1858.63551009955 0.879648515584232 0.000126995890997295
"2946" 1845.49349254022 0.879187425403588 0.000112996741998717
"2947" 1832.41059681334 0.878715567709311 0.000102997287498185
"2948" 1819.39395833082 0.878231345196455 0.000107997019497597
"2949" 1806.4415737923 0.877735228971298 0.000123996054498421
"2950" 1793.54239439933 0.877229125176624 0.000136995175498478
"2951" 1780.68613114537 0.876714986350345 0.000131995520998629
"2952" 1767.89058555796 0.876189365056089 0.000132995472997943
"2953" 1755.14890258245 0.875653312155169 0.000131995543998009
"2954" 1742.47483553019 0.875104477309604 0.000144994623498484
"2955" 1729.85092078936 0.874545948185683 0.000148994316497952
"2956" 1717.27577428754 0.873977649149381 0.000143994673998393
"2957" 1704.76046139213 0.873397777215881 0.000141994839998549
"2958" 1692.296868863 0.872807499139364 0.00013399539049852
"2959" 1679.90054622757 0.872204119148151 0.000138995050998125
"2960" 1667.55808328963 0.871589853508538 0.00013999495999828
"2961" 1655.28139095429 0.870962704892695 0.000150994136997262
"2962" 1643.05446235875 0.870325150843325 0.00015299397849855
"2963" 1630.85764798111 0.869680162273836 0.00012299611949862
"2964" 1618.73188691986 0.86902104679944 0.000109996894998465
"2965" 1606.65499156103 0.868351307584115 8.69980569986328e-05
"2966" 1594.65717183475 0.867666187411831 8.89979524989482e-05
"2967" 1582.72407954114 0.866967875649911 9.89974734982857e-05
"2968" 1570.84824614522 0.866257472938929 0.000107997002998461
"2969" 1559.02769558829 0.86553513413659 0.000113996669998229
"2970" 1547.25373942917 0.864802061860047 0.00010699706049877
"2971" 1535.54125793023 0.864055921551142 0.000103997208998785
"2972" 1523.90136728033 0.863295065555574 0.000116996468998321
"2973" 1512.31113123242 0.862522763777935 0.000119996299998815
"2974" 1500.75848194707 0.861740465198451 0.000100997371998979
"2975" 1489.27880443691 0.860943148885676 9.79975289990831e-05
"2976" 1477.8478362919 0.860134070982661 8.49981379987819e-05
"2977" 1466.48525470057 0.859310541599067 8.19982564992383e-05
"2978" 1455.19041324306 0.858472414155556 8.99979104986848e-05
"2979" 1443.97318077362 0.8576185494297 0.000116996481497877
"2980" 1432.79697581602 0.85675356127887 0.000125995894998732
"2981" 1421.66543807147 0.855876908381568 0.000119996281998325
"2982" 1410.5951774474 0.854986250012474 0.000116996464498365
"2983" 1399.58874119024 0.854081233648712 0.00011899637099777
"2984" 1388.64520182381 0.853161904591461 0.000124996003498579
"2985" 1377.75224097598 0.852229651383193 0.00012299612449862
"2986" 1366.92415769237 0.851282652604583 0.000126995836498223
"2987" 1356.16434461918 0.850320367401132 0.000140994880498679
"2988" 1345.46344960015 0.849343909295223 0.000154993807498283
"2989" 1334.79153999213 0.848356759236708 0.000138995021998767
"2990" 1324.20477978634 0.847352111653552 0.000148994326497509
"2991" 1313.68276359866 0.846332316404278 0.000164993052998441
"2992" 1303.20523860034 0.845299641651919 0.000166992891498241
"2993" 1292.75823274732 0.844255572389451 0.00014099491399866
"2994" 1282.41385038265 0.843191758689249 0.000157993598498329
"2995" 1272.12501911483 0.842113597748972 0.000170992520498014
"2996" 1261.87345769547 0.841022877077645 0.000163993130498086
"2997" 1251.67722534459 0.839917590820362 0.000152994017998287
"2998" 1241.54276296689 0.838796883984921 0.00014499461599804
"2999" 1231.48209867279 0.837659361402769 0.000151994078998574
"3000" 1221.46653808826 0.836508077712909 0.000145994518498394
"3001" 1211.49395307871 0.835343135821279 0.000124995988999066
"3002" 1201.60909975337 0.834159729577712 0.000131995522998252
"3003" 1191.77645411675 0.832961552494861 0.00013299546649792
"3004" 1182.00376781925 0.831747746865135 0.000134995333498145
"3005" 1172.3084184381 0.830516530322553 0.000153993909998262
"3006" 1162.65319529411 0.829271516561322 0.000155993762998574
"3007" 1153.06433182184 0.828009974892996 0.000165992938997661
"3008" 1143.52370436008 0.826733707298076 0.00016599289399899
"3009" 1134.05581481235 0.825440178933596 0.00017999167849847
"3010" 1124.62972694431 0.824132398482028 0.000177991871498473
"3011" 1115.26004482691 0.822808787678178 0.000174992177997657
"3012" 1105.97320551935 0.821466926105601 0.00019399040099799
"3013" 1096.73993509385 0.820109458490798 0.000208988867998583
"3014" 1087.53884212506 0.81873821353586 0.000200989665998796
"3015" 1078.38065597553 0.817352083104613 0.000179991709499006
"3016" 1069.30129093886 0.815947858734163 0.000177991887998497
"3017" 1060.29046839178 0.814526495065975 0.000184991234498777
"3018" 1051.30509707627 0.813091565861452 0.000163993113998284
"3019" 1042.3994591321 0.811638383145424 0.000162993148999258
"3020" 1033.57585695828 0.810166856709822 0.00018299141099809
"3021" 1024.77144732201 0.808682078085114 0.000169992593497925
"3022" 1016.02232229286 0.807180971006991 0.000155993746998706
"3023" 1007.36524865451 0.8056606494773 0.000171992402497323
"3024" 998.731734875498 0.804126518925918 0.000158993489998926
"3025" 990.166417354401 0.802574996021151 0.000155993719498482
"3026" 981.671131801472 0.80100598677054 0.000163993055998235
"3027" 973.229971817024 0.799420676068501 0.000169992550997922
"3028" 964.857867868396 0.797817933325975 0.00018699092049812
"3029" 956.549071682496 0.796198215343163 0.000209988516998272
"3030" 948.289436526901 0.794562541422712 0.000226986707497989
"3031" 940.009787068072 0.792915693082159 0.000179991625498532
"3032" 931.809039365103 0.791250571850179 0.000152993952498459
"3033" 923.712605833806 0.78956560262567 0.000165992940497683
"3034" 915.653093646577 0.787865423215967 0.000162993177997728
"3035" 907.631576683325 0.786149858388514 0.000145994539997973
"3036" 899.701243960816 0.784415458091413 0.000158993533498464
"3037" 891.820010649786 0.782665022531178 0.000166992862998261
"3038" 884.006682096682 0.780897406772698 0.000184991240997801
"3039" 876.230482316234 0.779114499797571 0.000188990826498925
"3040" 868.48859020297 0.777316457765072 0.000175992048498164
"3041" 860.810685176652 0.775501471197329 0.000170992492998678
"3042" 853.212367210567 0.773668707274501 0.000186990946498766
"3043" 845.667576942829 0.771819786820291 0.000201989523998192
"3044" 838.171077595214 0.769955032951539 0.000211988503498572
"3045" 830.694321383585 0.768075975424186 0.000194990247998406
"3046" 823.291145406166 0.766179693123486 0.000193990336498473
"3047" 815.938338210269 0.764267505400181 0.000190990624997833
"3048" 808.648284929688 0.762338847819216 0.000194990213997714
"3049" 801.427005301467 0.760393493634457 0.000211988426498722
"3050" 794.257482140483 0.758432413117848 0.000226986751998171
"3051" 787.086172756481 0.756458163856918 0.000198989887997936
"3052" 780.024536981762 0.754465475960331 0.000215988093498432
"3053" 772.982692329272 0.752458666484187 0.000207988973997764
"3054" 766.001238363663 0.75043592758202 0.000205989173998833
"3055" 759.069581501923 0.748397802024959 0.000202989496998596
"3056" 752.204404416809 0.746343687479614 0.000210988639999243
"3057" 745.371812891355 0.744275084679209 0.00020498923449852
"3058" 738.580583139294 0.742191676042382 0.000190990642998545
"3059" 731.898358669603 0.740090938693603 0.000221987367498566
"3060" 725.204246555954 0.737977663388078 0.000204989189998894
"3061" 718.575548324959 0.735848941052557 0.000198989866997845
"3062" 712.019618418718 0.733704678124908 0.000208988850498359
"3063" 705.474177885064 0.731547160473007 0.000189990773998616
"3064" 699.009548439274 0.729374067957784 0.000193990361498697
"3065" 692.595801205256 0.72718658031989 0.000198989789498727
"3066" 686.221344304043 0.72498516619243 0.000195990131498291
"3067" 679.918241064094 0.722768989509399 0.000209988646499126
"3068" 673.693730943947 0.720538067787897 0.000245984471997973
"3069" 667.522593715474 0.718293327641859 0.000284979189998036
"3070" 661.340666878112 0.716036546133717 0.000278980084999048
"3071" 655.226776182205 0.713765718116153 0.000287978793498289
"3072" 649.181177095173 0.711481060711787 0.000311975072498138
"3073" 643.165096121211 0.709183650795915 0.000321973406498421
"3074" 637.172218903996 0.70687372629639 0.000314974457999329
"3075" 631.253795270243 0.704550287251463 0.000326972512998847
"3076" 625.370984825292 0.702214336460858 0.000329972066498319
"3077" 619.543218098905 0.69986565882814 0.000338970515998849
"3078" 613.803010095112 0.697503955058645 0.000378963107998342
"3079" 608.039339103037 0.695131133026119 0.000364965826998187
"3080" 602.348878907575 0.692745834780581 0.000371964672499003
"3081" 596.69187621606 0.690348827158971 0.00036996511099785
"3082" 591.101574570033 0.687939841641417 0.000382962577998636
"3083" 585.568946163263 0.685519216304743 0.000403958482497413
"3084" 580.108543627204 0.683087103779228 0.000444949673498507
"3085" 574.683746698615 0.680644038620008 0.000477941964998174
"3086" 569.249904367963 0.678190562134416 0.000472943118998592
"3087" 563.882834052065 0.675726165807486 0.000483940463498422
"3088" 558.601451093145 0.673251069130659 0.000524929867498303
"3089" 553.363477661281 0.670765758430023 0.000564918786997826
"3090" 548.144901669713 0.66827054176518 0.000587912033997995
"3091" 542.933468381254 0.665765504540102 0.000584912654998715
"3092" 537.755298140469 0.663250655555569 0.000573915964498517
"3093" 532.709938787394 0.660726334484549 0.000626899752497301
"3094" 527.721814014244 0.658192942774978 0.000689878719998593
"3095" 522.71617777409 0.65565048395129 0.000709871712998411
"3096" 517.776109542266 0.653099299264104 0.000745858437998126
"3097" 512.810916404175 0.650539224991316 0.000734862794498192
"3098" 507.961257300405 0.64797110069224 0.000774847347498664
"3099" 503.114206989419 0.645394626657242 0.000787841957997415
"3100" 498.35530055146 0.642810644001534 0.000833822828998687
"3101" 493.772205865571 0.640220487903327 0.000973758387998069
"3102" 489.121558636614 0.637622128486677 0.00103772554149861
"3103" 484.505638597365 0.635016668480401 0.00109769280899796
"3104" 479.960681355336 0.63240471118474 0.00117764615299898
"3105" 475.425434656 0.629785881264428 0.00123760900949843
"3106" 470.952946713429 0.627160995867714 0.00131255999399815
"3107" 466.530682524733 0.624530210311469 0.0013945035884988
"3108" 462.22938551786 0.621895222585452 0.00153339965349841
"3109" 457.931516072231 0.61925412769149 0.00164630829149859
"3110" 453.675616981203 0.616607743460425 0.00175920999299839
"3111" 449.450342624071 0.613956211047644 0.00186610838949852
"3112" 445.355526064063 0.611302375357425 0.0020389364749982
"3113" 441.057457799764 0.608638298445645 0.00204492979149773
"3114" 436.897331792825 0.605972122526804 0.00211984995799819
"3115" 432.91619587002 0.603305445930365 0.00228965791399871
"3116" 428.955001449034 0.600634919513772 0.00244846462099868
"3117" 425.093814859798 0.597962886833318 0.00264920271049862
"3118" 421.270472038347 0.595288000761729 0.0028499199989992
"3119" 417.469164179223 0.592609960971369 0.00303963354099823
"3120" 413.887464602968 0.589935516438845 0.00335311822699835
"3121" 410.431539443928 0.587262396063976 0.00372544224799853
"3122" 407.035269844094 0.584588988399399 0.00411266090899798
"3123" 403.544020868816 0.581910062485681 0.00441101415699829
"3124" 400.188679694286 0.579234050710384 0.00477714987999844
"3125" 397.07754819369 0.576565834436342 0.00528384199799747
"3126" 393.905601520504 0.573893889477348 0.00572159516199777
"3127" 390.987908317115 0.571231289774299 0.00630479600299849
"3128" 388.152559179755 0.56857194037738 0.00691771313799838
"3129" 385.541298736652 0.565922930160354 0.00765893228699877
"3130" 383.293303787544 0.563291549466818 0.00862090094849843
"3131" 381.279342896972 0.56067265777693 0.00970975850399791
"3132" 379.41373326428 0.558063374262155 0.0108685996829989
"3133" 377.363892200772 0.555448414426811 0.0118766838189985
"3134" 376.098291691401 0.552876217297053 0.0133868342784985
"3135" 375.520595556016 0.550343852769323 0.0153214547829991
"3136" 375.151663846493 0.547830585644279 0.0173691208969987
"3137" 375.578470653694 0.545366822755168 0.0199045809734983
"3138" 376.81030090001 0.542957105881741 0.0229347789264985
"3139" 378.659579947995 0.5405953997297 0.0263391292254973
"3140" 381.381218367663 0.538298804051034 0.0302807525209985
"3141" 384.966376281023 0.536068775714016 0.0347377033134986
"3142" 390.356803276257 0.533966244337491 0.0403280667374983
"3143" 396.515717572793 0.531934120981023 0.0463527093464985
"3144" 405.675735780092 0.530115067093223 0.0542610908149982
"3145" 416.99955126017 0.52846825110232 0.0634803404704981
"3146" 430.907694445352 0.527028146746295 0.074246683204498
"3147" 448.338146594523 0.525865454224192 0.0871158751639988
"3148" 469.515454543087 0.525009196880321 0.102176649513998
"3149" 496.539299538275 0.524613061614136 0.120648885256998
"3150" 528.989311650874 0.524673657791796 0.142169377069999
"3151" 567.003938669416 0.525217809626711 0.166671959266499
"3152" 612.799542568324 0.526423230292379 0.195314326977999
"3153" 668.756098500101 0.52848268493698 0.229180843758998
"3154" 732.612621439125 0.531269342198247 0.266627658864499
"3155" 809.537555212274 0.535186123615422 0.310097465317999
"3156" 898.243527682357 0.540178133554795 0.358247104106499
"3157" 998.74728471257 0.54627102969422 0.4103593370705
"3158" 1112.86500821448 0.553629671392823 0.466510784448499
"3159" 1238.12045954559 0.562096340579869 0.524592607248999
"3160" 1373.2141449899 0.57157952520992 0.583151308903999
"3161" 1516.95757173028 0.581981249552462 0.640862045302499
"3162" 1668.36541095939 0.593233448808994 0.696584029737499
"3163" 1823.3883220377 0.604996192012147 0.7483063112405
"3164" 1978.63453261213 0.616969530479699 0.794761221609
"3165" 2130.29909195028 0.628833993277811 0.8349984809115
"3166" 2274.51851467449 0.640243592855476 0.8685153077985
"3167" 2408.83005016007 0.650968508610737 0.895562438119
"3168" 2534.09545773736 0.661053524448663 0.9171969219885
"3169" 2645.64938501428 0.670092908999162 0.9335203273565
"3170" 2745.99592071661 0.678274704424265 0.9458793249415
"3171" 2835.29138831385 0.685589011309983 0.955029908067
"3172" 2913.82379844595 0.692055066833752 0.9616157837025
"3173" 2981.64380462392 0.697670260520015 0.9661537865735
"3174" 3037.72645830983 0.702333526663205 0.9690381462615
"3175" 3086.4358296369 0.706414410780373 0.970960122294
"3176" 3127.90118797657 0.709913214558888 0.972107784455
"3177" 3162.28723020421 0.712833447688872 0.972754616175
"3178" 3192.02904099657 0.715383491900839 0.973020917784
"3179" 3216.17587407617 0.717488509169044 0.9730453011225
"3180" 3236.76526311708 0.719306181112506 0.972830994936
"3181" 3253.16393551637 0.720773896157393 0.9725832031305
"3182" 3267.54081696959 0.722080669815157 0.972193456047
"3183" 3278.90946166607 0.723136358380836 0.9718370743255
"3184" 3288.48117080522 0.724036000389402 0.971519906644
"3185" 3295.69413855473 0.724749795848327 0.9711040893195
"3186" 3301.90782209778 0.725398290496715 0.9705939645265
"3187" 3306.98471503469 0.725957842306283 0.970135933932
"3188" 3311.24164170885 0.726447607191656 0.969664301522
"3189" 3314.66979230202 0.726889946253198 0.969104341647
"3190" 3317.24462304105 0.727248262733771 0.9686082255255
"3191" 3319.45167286605 0.727578208596189 0.9680887490505
"3192" 3320.78913902708 0.727835243093021 0.967573950328
"3193" 3321.87152172129 0.72809606228081 0.9670151043525
"3194" 3322.67508922721 0.728326221430341 0.9664542380395
"3195" 3323.10336789396 0.728538660846238 0.965886945932
"3196" 3323.27729181434 0.728727487459291 0.965326427063
"3197" 3323.26849485011 0.728903827392767 0.9647075878955
"3198" 3323.02106906168 0.729079554125605 0.9640461684135
"3199" 3322.83569160812 0.729249271843453 0.9634313526515
"3200" 3322.56992546176 0.729398443206891 0.9629018564935
"3201" 3322.17173458924 0.729542585616857 0.962347164811
"3202" 3321.58793545059 0.729698376743591 0.9616749149575
"3203" 3321.03885524438 0.729862684534275 0.9609814886115
"3204" 3320.46450882267 0.730033630198048 0.9601925040865
"3205" 3319.85314241112 0.730191017504303 0.9594435902805
"3206" 3319.11105250835 0.730361829136169 0.9586332802195
"3207" 3318.27774877921 0.730544974633657 0.9577398584475
"3208" 3317.49639541204 0.730714361293268 0.9569467137555
"3209" 3316.64891360349 0.730887538961363 0.956142534419
"3210" 3315.76485836153 0.731072432879981 0.9552228161685
"3211" 3314.81968287082 0.73127766802067 0.9541963958605
"3212" 3313.87576661758 0.731473669596034 0.9532042836625
"3213" 3312.95720532097 0.731682442189852 0.9521417295715
"3214" 3311.93061499318 0.731896110147972 0.9510581224955
"3215" 3310.89128649386 0.73213077421262 0.9498408761805
"3216" 3309.80967236624 0.732364599769105 0.94863242177
"3217" 3308.65113363698 0.732601625481411 0.947417440728
"3218" 3307.42370080788 0.732855372615387 0.946110705466
"3219" 3306.12515178751 0.733132496583429 0.9446772483035
"3220" 3304.9042065631 0.733426793849046 0.943123975512
"3221" 3303.63322546223 0.733731696183881 0.9415025785335
"3222" 3302.25788609422 0.734043816161975 0.9398590511575
"3223" 3300.90531597122 0.734347711651118 0.9382580479615
"3224" 3299.47869823428 0.734681873876419 0.936499743052
"3225" 3298.03696341939 0.735026805621153 0.934660251266
"3226" 3296.48360342129 0.735392582687963 0.9327209407535
"3227" 3294.8760622718 0.735765287992739 0.9307435323585
"3228" 3293.18569833482 0.736191721940666 0.9284510062635
"3229" 3291.39702806783 0.736642139886874 0.926029259265
"3230" 3289.63395116513 0.737096201119731 0.9235760885825
"3231" 3287.81002241151 0.737546413850983 0.9211588124905
"3232" 3285.82026733812 0.738057512407092 0.9183963208955
"3233" 3283.80984054563 0.738560421230729 0.915686482354
"3234" 3281.65282796782 0.739130605156635 0.912588107591
"3235" 3279.42441668577 0.739737500521125 0.9092796006195
"3236" 3277.06845474405 0.740373772790457 0.905808215067
"3237" 3274.64522488319 0.741053172300316 0.9020823979075
"3238" 3272.09145471341 0.741759198409669 0.898213802533
"3239" 3269.42618821436 0.74248830741045 0.894218968204
"3240" 3266.60538802191 0.743316396000002 0.889643616377
"3241" 3263.77996525527 0.74415145309223 0.8850206335965
"3242" 3260.64013485297 0.74511153946137 0.8796859678615
"3243" 3257.5286547883 0.746009407272402 0.8747174328245
"3244" 3254.15210531209 0.747058941242082 0.868862770201
"3245" 3250.60042975969 0.748166955730833 0.862671948464
"3246" 3246.91805432018 0.749355680624927 0.8560005718915
"3247" 3243.03718122768 0.750662685565287 0.8486278060275
"3248" 3238.84586882433 0.752065711732198 0.840708604673
"3249" 3234.49637933313 0.753582399135884 0.832104333309
"3250" 3229.83019502496 0.755215075851392 0.82282792512
"3251" 3225.01049572265 0.756979556142929 0.8127461370775
"3252" 3219.81658124599 0.758946908273611 0.801462036566
"3253" 3214.4445453672 0.760946033177051 0.7899841893775
"3254" 3208.61408972352 0.763217809231064 0.776879029093
"3255" 3202.37465109278 0.765721820548688 0.7623776208185
"3256" 3195.78668025319 0.768349781159416 0.7471300290505
"3257" 3188.69726521083 0.771328281225273 0.729757253032
"3258" 3181.1857171335 0.774493318296668 0.711247882155
"3259" 3173.06060782889 0.778034796112218 0.690449566106999
"3260" 3164.34512568744 0.781843862724407 0.668018850194
"3261" 3154.94227893675 0.786053689026421 0.6431321961775
"3262" 3144.99913189754 0.790555379102687 0.616423575685499
"3263" 3134.15011549672 0.795526859654431 0.586835633863499
"3264" 3122.58939582521 0.800809807971116 0.555298315070999
"3265" 3110.30441947767 0.806345379947704 0.522163018519499
"3266" 3097.22488016141 0.812107124011381 0.487593888691999
"3267" 3083.25093850648 0.818242054014536 0.450669200007499
"3268" 3068.48845540011 0.824618283880349 0.412177199825499
"3269" 3053.15167227474 0.830828057648105 0.374634403030999
"3270" 3037.07779940959 0.837065120189842 0.336847582640499
"3271" 3020.61399937038 0.842948731083582 0.301155946024999
"3272" 3003.62480950661 0.848636341527102 0.266595985895499
"3273" 2986.27227618625 0.853999194548525 0.233960771865998
"3274" 2968.62019824698 0.858982871313563 0.203596919099999
"3275" 2950.9170504272 0.863415137711889 0.176573981662499
"3276" 2932.9139634159 0.867605035038901 0.150980975184999
"3277" 2914.98508941081 0.871226180659591 0.128855143881498
"3278" 2897.11540049632 0.874410578524498 0.109374772106499
"3279" 2879.22715532576 0.877224909344966 0.0921456242444988
"3280" 2861.52561469143 0.879599553275002 0.0775971311444987
"3281" 2843.90014045068 0.881652177650809 0.0650086830929982
"3282" 2826.36342050772 0.883427241585897 0.0541047501169986
"3283" 2809.08003019225 0.884848553277157 0.0453654495164985
"3284" 2791.96287293802 0.886033823052581 0.038055868101499
"3285" 2774.88233277516 0.887073683792384 0.0316186235314982
"3286" 2757.95105650744 0.887941180944057 0.0262168478209988
"3287" 2741.14835301541 0.888653199516628 0.0217522663714987
"3288" 2724.42955955045 0.889272064561881 0.0178291961489984
"3289" 2707.84866762047 0.889747390332145 0.0147767026839984
"3290" 2691.33395089875 0.890172623484089 0.0119941382359982
"3291" 2674.94437731634 0.890501235609589 0.00978311688099831
"3292" 2658.71329352148 0.890731893922285 0.00815123405849871
"3293" 2642.57874405709 0.890910947361523 0.00680463566349865
"3294" 2626.4589768226 0.891074964912911 0.00551553928949844
"3295" 2610.44948060038 0.891183064985588 0.00454157470749872
"3296" 2594.53335711637 0.891251080448344 0.00378157630799814
"3297" 2578.69364445629 0.891286496626813 0.00318985586949816
"3298" 2562.89319514329 0.891311050009638 0.00262686141699864
"3299" 2547.18808794229 0.891299597707021 0.00225341764449827
"3300" 2531.52057984024 0.891281384106355 0.00188189445099873
"3301" 2515.93321520249 0.891238727020066 0.00162518226199859
"3302" 2500.374367001 0.891192481488915 0.00135042474349856
"3303" 2484.88890913759 0.891127258242626 0.00115457670599806
"3304" 2469.46237114056 0.89104800854441 0.00100667373049868
"3305" 2454.06708398374 0.890968289927712 0.000817784874998395
"3306" 2438.73618630119 0.890873454465017 0.000682850850498018
"3307" 2423.4589645663 0.890768675154267 0.000567897972498344
"3308" 2408.24118723188 0.89065106385036 0.000491923456998444
"3309" 2393.06961060418 0.890526095407399 0.000418943882998235
"3310" 2377.9608600321 0.890389138693421 0.00037795593149792
"3311" 2362.89333674401 0.89024713312761 0.000323967847498219
"3312" 2347.88172526356 0.890095086807696 0.000288975362998212
"3313" 2332.91965294032 0.889935243973509 0.000257980625998244
"3314" 2318.00288418098 0.889769478516022 0.000217986703498929
"3315" 2303.15064640797 0.889590640463394 0.000215987036498722
"3316" 2288.35735345454 0.889401787994239 0.00023098564649715
"3317" 2273.59883963406 0.889209909495451 0.000216987410498581
"3318" 2258.90055666003 0.889007023504208 0.000225986177499027
"3319" 2244.23735787947 0.888801061351096 0.000204988569498465
"3320" 2229.62982785536 0.888586279821888 0.00019099032499803
"3321" 2215.06656944074 0.888364974900482 0.00016899231549905
"3322" 2200.55134507755 0.888136418191903 0.000142994427999144
"3323" 2186.10056510305 0.887896287942308 0.000140994522999094
"3324" 2171.70119037994 0.88764801606453 0.000139994644998254
"3325" 2157.3515403313 0.887392111907276 0.000135994987997989
"3326" 2143.05462520967 0.887127741824239 0.000133995147998611
"3327" 2128.80620535439 0.886855751259363 0.000127995463499064
"3328" 2114.60922833007 0.886575841312995 0.000118996232498225
"3329" 2100.47004479602 0.886285909613467 0.000120996133998519
"3330" 2086.38166166764 0.885988059683543 0.000118996318998921
"3331" 2072.34535440482 0.885681389668062 0.000118996272998939
"3332" 2058.3651755898 0.885365577128079 0.000121996084498699
"3333" 2044.43393659621 0.885041661071862 0.000120996104998716
"3334" 2030.55718463611 0.884708878358577 0.000119996243998166
"3335" 2016.72958912061 0.884367938512391 0.00011399660649869
"3336" 2002.97414403786 0.88401388628694 0.000135995207997786
"3337" 1989.26042041094 0.883653532855724 0.000138995013498566
"3338" 1975.5972998219 0.883284605653961 0.000137995059998786
"3339" 1961.99524402078 0.882904828014597 0.000147994322998724
"3340" 1948.43473047946 0.882518450463402 0.000138995030498412
"3341" 1934.9284289118 0.882122496007379 0.000130995563998759
"3342" 1921.49937867656 0.881712371883755 0.000154993792498503
"3343" 1908.09114075264 0.881299553904385 0.000130995577498738
"3344" 1894.76885027489 0.880870684359268 0.000150994133998439
"3345" 1881.47583416799 0.88043716987798 0.000134995308498365
"3346" 1868.25190237744 0.879990895591092 0.00013899503049819
"3347" 1855.06261714303 0.879538608045707 0.000114996591498495
"3348" 1841.95921746406 0.879070382050465 0.000131995537998031
"3349" 1828.87650596462 0.878598505975884 0.000102997282998452
"3350" 1815.87284537154 0.878111818886583 0.000105997125998347
"3351" 1802.92580381434 0.87761461648357 0.000109996905998222
"3352" 1790.03419020038 0.87710707919067 0.000112996726498005
"3353" 1777.20970371513 0.87658701505938 0.000129995676498407
"3354" 1764.4294011015 0.876058404739711 0.000131995541998275
"3355" 1751.70919413538 0.875518346279072 0.000138995063997949
"3356" 1739.02964577056 0.874970311086187 0.000124996014498335
"3357" 1726.42984677911 0.874407180086818 0.000140994918998216
"3358" 1713.86241004897 0.873837253451899 0.000125995934997847
"3359" 1701.36338350358 0.873254108744407 0.000125995913998533
"3360" 1688.90152978694 0.872662977161896 0.000101997316498958
"3361" 1676.51070047854 0.87205802559503 9.59976339985902e-05
"3362" 1664.182574079 0.871440664811585 9.69975799989253e-05
"3363" 1651.9239202481 0.870809840746878 0.000111996777998113
"3364" 1639.69929750802 0.870171027688098 9.99974369984002e-05
"3365" 1627.55044438716 0.869517606485707 0.000108996958997909
"3366" 1615.4692424315 0.868850740034566 0.000129995668498584
"3367" 1603.44058987468 0.868172746456811 0.000144994574499235
"3368" 1591.46473331962 0.867483503123345 0.000153993894997817
"3369" 1579.52790760024 0.86678478520836 0.000142994754498305
"3370" 1567.67100331855 0.866070602689706 0.000155993776997376
"3371" 1555.84730847698 0.865347741274516 0.000140994882498857
"3372" 1544.10116191467 0.864609622744638 0.000146994471998174
"3373" 1532.41638578723 0.863858439940105 0.000156993709998332
"3374" 1520.78386404839 0.863095501518215 0.00015999345799822
"3375" 1509.19581625228 0.862321732674111 0.000147994343498992
"3376" 1497.66695160848 0.86153484281514 0.000137995104998123
"3377" 1486.20988261778 0.860733165967185 0.000141994825497926
"3378" 1474.80717530898 0.859918947345505 0.000141994827498326
"3379" 1463.4540545607 0.859092712075735 0.000132995440498607
"3380" 1452.15850524832 0.858253415537052 0.000121996174498928
"3381" 1440.95016723198 0.857396872101374 0.000141994811498569
"3382" 1429.78507538175 0.856528901495006 0.000145994524497928
"3383" 1418.65868579627 0.855649980046307 0.000128995706998647
"3384" 1407.61436046009 0.854754396177026 0.000135995216498208
"3385" 1396.62790068115 0.853845099670621 0.000142994725498724
"3386" 1385.68854449276 0.852923522953406 0.000136995201997614
"3387" 1374.82009951516 0.851986432561723 0.000143994712498596
"3388" 1363.99584457781 0.851037121492853 0.000135995282498413
"3389" 1353.24002191916 0.850072473470626 0.000137995126498147
"3390" 1342.53624875322 0.849094435455964 0.000132995459998564
"3391" 1331.92182153621 0.84809849557732 0.000157993600997663
"3392" 1321.33597423496 0.847091659354478 0.000153993910498307
"3393" 1310.81661592675 0.846069485461425 0.000156993684997886
"3394" 1300.32153125918 0.845036704353559 0.000125995922998445
"3395" 1289.90415168134 0.843986996725274 0.000113996664499072
"3396" 1279.55152997655 0.842921822993946 0.000107997010998173
"3397" 1269.25366237684 0.841842251501407 9.79975214986384e-05
"3398" 1259.02248770024 0.840746838135314 9.59976379980576e-05
"3399" 1248.8626924054 0.839635054444231 0.000105997122497925
"3400" 1238.74767509625 0.838509763099235 0.000101997341998339
"3401" 1228.69171737969 0.837369207243105 9.89974954984651e-05
"3402" 1218.71404732952 0.83621139189562 0.000113996673498429
"3403" 1208.77187729989 0.835040712989348 0.000106997061498526
"3404" 1198.90476164179 0.833852899630393 0.00011599653549843
"3405" 1189.11575332118 0.832647683015363 0.000142994760497839
"3406" 1179.34274617854 0.831431296348455 0.000129995672498384
"3407" 1169.65176928697 0.830196931342008 0.000138995060998348
"3408" 1160.00815105464 0.828947992440732 0.00013799513299817
"3409" 1150.43434215249 0.82768225032871 0.000146994486498131
"3410" 1140.91431123909 0.826401162606878 0.000151994103497421
"3411" 1131.4372492212 0.82510567806276 0.000142994788497774
"3412" 1122.02423145529 0.82379373930123 0.000138995069498327
"3413" 1112.6808609381 0.822464722494236 0.00014599455199793
"3414" 1103.40160395711 0.821119183492017 0.000157993601998752
"3415" 1094.15530127714 0.819759818680935 0.000147994396998086
"3416" 1084.99640323253 0.8183816550604 0.000164993029498239
"3417" 1075.89009360149 0.816987910580666 0.000175992066498654
"3418" 1066.81278866015 0.815580438503901 0.00016199327249844
"3419" 1057.79268150334 0.814156686035869 0.000147994355998993
"3420" 1048.84755495794 0.812715160592216 0.000148994309498773
"3421" 1039.96856115378 0.81125657318581 0.000157993609498308
"3422" 1031.12863069826 0.809783203518821 0.000149994251997576
"3423" 1022.35673032552 0.808292517215941 0.000151994102498332
"3424" 1013.63118559836 0.806786256377575 0.000144994625998485
"3425" 1004.97489976447 0.805262551666354 0.000148994336998109
"3426" 996.371046047922 0.803722749241622 0.000148994331498842
"3427" 987.825721815681 0.802166359795174 0.000149994259997843
"3428" 979.359389612753 0.800591806139174 0.000169992592998214
"3429" 970.935837405979 0.799001831576535 0.000177991898998253
"3430" 962.575336556728 0.797394863880872 0.000191990579498258
"3431" 954.280559293036 0.795770737029659 0.000213988291498879
"3432" 946.00443678849 0.794132810351488 0.000203989335498811
"3433" 937.808454952306 0.792476666882518 0.000213988270998611
"3434" 929.646109637675 0.790805522566548 0.000205989093998604
"3435" 921.558190746317 0.789116568550685 0.000213988267998455
"3436" 913.531002115661 0.787410809961792 0.00022598690149811
"3437" 905.603707566784 0.785685748637095 0.000273980858998102
"3438" 897.637523447892 0.783950375283703 0.000243984835998523
"3439" 889.749164993359 0.782196989320892 0.000233986038498224
"3440" 881.922428733243 0.780426752486004 0.000228986610998239
"3441" 874.181814984206 0.778638200661906 0.000249984066998166
"3442" 866.476350586929 0.776834542141223 0.000253983524498569
"3443" 858.816638652922 0.775015072125357 0.000250983921998404
"3444" 851.209056283533 0.773179402012913 0.000246984438498576
"3445" 843.643358692947 0.771328157351175 0.000232986140997982
"3446" 836.134236681601 0.769460524285675 0.000220987519498173
"3447" 828.699041773969 0.767575601926377 0.000225986933998557
"3448" 821.319363141178 0.765674513643281 0.000231986258998451
"3449" 813.966815691929 0.76375875622888 0.00021698797349845
"3450" 806.672830429688 0.761826705889992 0.000205989132498363
"3451" 799.461341134221 0.759877268223241 0.000217987852498269
"3452" 792.292650512666 0.757912498681125 0.000222987245498296
"3453" 785.181705204476 0.755931738104591 0.000231986178498511
"3454" 778.11529336683 0.753935691617132 0.000233985993497998
"3455" 771.102026239136 0.751923999702623 0.000236985624498254
"3456" 764.149228594096 0.749896422481704 0.000246984358998281
"3457" 757.203534705232 0.747855337722646 0.000221987343998364
"3458" 750.379029069502 0.74579595681785 0.000250983799498727
"3459" 743.590729307412 0.743722044587383 0.000267981561498321
"3460" 736.837721599941 0.741633670608709 0.000271980967998742
"3461" 730.090189597479 0.739531979636097 0.000241984971498743
"3462" 723.417796258076 0.737414347086534 0.000230986226498753
"3463" 716.813338759723 0.735281228270274 0.000232986040998862
"3464" 710.268996314931 0.733133074739538 0.000241984975498322
"3465" 703.767243285214 0.730970611059408 0.000244984564998663
"3466" 697.312118282083 0.728793797062109 0.000245984479998573
"3467" 690.911749320827 0.726602485845206 0.000250983856498022
"3468" 684.558759548462 0.724397039880399 0.000253983487499054
"3469" 678.236562883391 0.722178049999941 0.000242984937997792
"3470" 671.965692681294 0.719945011048943 0.000233986000998665
"3471" 665.80333077257 0.717696566422559 0.000269981360498273
"3472" 659.696565333053 0.715434428197451 0.000310975261998636
"3473" 653.567507783658 0.713160629544216 0.000298977130998468
"3474" 647.496291141554 0.710873194424111 0.000293977922498412
"3475" 641.492889462386 0.708572102940025 0.000303976402498685
"3476" 635.507834097242 0.706258597621658 0.000291978147498706
"3477" 629.621122033668 0.703931176967303 0.000317974097998275
"3478" 623.784313056583 0.701591087014696 0.000345969346498443
"3479" 617.993036205446 0.69923858348612 0.000372964448498436
"3480" 612.220717246392 0.696874231045476 0.000378963308498403
"3481" 606.509430543867 0.69449748300582 0.000395959817498293
"3482" 600.844608827134 0.692108766331616 0.000412956276998444
"3483" 595.207559808238 0.689708464523049 0.000415955765497911
"3484" 589.582525683866 0.687296903272449 0.000394960071998796
"3485" 584.067370783745 0.684873121457093 0.000420954550998665
"3486" 578.59289110817 0.682438205571395 0.000443949506498176
"3487" 573.143427523398 0.679992375499385 0.000450947982498895
"3488" 567.730824482111 0.677535739592188 0.000452947482998511
"3489" 562.391256294714 0.675068217213847 0.00047494231849865
"3490" 557.03714764774 0.672590531163991 0.000454947006998774
"3491" 551.759479833896 0.670102327368349 0.000457946300498779
"3492" 546.540608814186 0.667604004564137 0.000471943052498425
"3493" 541.357911413515 0.665095856580729 0.000480940829997945
"3494" 536.217966076415 0.662578012989461 0.000488938912498238
"3495" 531.093513144472 0.660050650007888 0.000476941837498024
"3496" 526.066724547592 0.657514162243138 0.000504934979498661
"3497" 521.07371801134 0.654968661505134 0.00052592942299845
"3498" 516.11286137653 0.652414368080654 0.000539925712998213
"3499" 511.222847533705 0.649851670074865 0.000573916040998768
"3500" 506.357850803517 0.647280651164045 0.00059690892499864
"3501" 501.535624151886 0.644701506911999 0.000619901957998326
"3502" 496.827302760837 0.642115293909049 0.000694876514498732
"3503" 492.119430339868 0.639521136685771 0.000739859922998187
"3504" 487.459249091616 0.636919781133807 0.000789840145998477
"3505" 482.842865894076 0.634311404384093 0.000841818720999088
"3506" 478.286171251754 0.631696543146301 0.000907789038498308
"3507" 473.755655637944 0.629074931335814 0.000963762448498162
"3508" 469.263891193491 0.626446959374456 0.00101873431949884
"3509" 464.855132778133 0.623813586787048 0.0011026894199978
"3510" 460.413862450976 0.621173094173268 0.00113666947349822
"3511" 456.20097489925 0.618530750130999 0.00130156623199862
"3512" 451.902828834925 0.615880933464334 0.00138151052399849
"3513" 447.718965741527 0.613227707272946 0.00151241324699825
"3514" 443.489636568789 0.610567906923358 0.00158535431749829
"3515" 439.306124828391 0.607903689829907 0.00166328821049855
"3516" 435.356600634866 0.605240350812045 0.00187609312999859
"3517" 431.412561404636 0.602572610184181 0.00206590027099873
"3518" 427.464912484146 0.599900306662722 0.00222672393799883
"3519" 423.608406346324 0.597226434918099 0.00242448549949825
"3520" 419.652065864584 0.594545369498997 0.00252735623549871
"3521" 415.752036904158 0.591862119745831 0.00264519644249894
"3522" 412.005157335755 0.589180035183101 0.00284191740649786
"3523" 408.435020128955 0.58650059481342 0.00313247041449827
"3524" 404.829987947949 0.583817167451302 0.00337406821249842
"3525" 401.390947550548 0.58113705482614 0.00370247471299823
"3526" 397.890329473493 0.578452646704667 0.00396595435049807
"3527" 394.550312456838 0.575772559834743 0.00431521117399902
"3528" 391.451923484328 0.573100439402821 0.00480106812699799
"3529" 388.395984389424 0.570429200476681 0.00528979418299846
"3530" 385.511357606002 0.56776463328784 0.005868132711499
"3531" 382.869558725128 0.565110978991153 0.00658582647049832
"3532" 380.512907414531 0.562471020236867 0.00746863326849756
"3533" 378.381281193045 0.559843399726324 0.00847648379249832
"3534" 376.369731613833 0.557223994402595 0.00953753645799793
"3535" 374.384480718031 0.55460893557662 0.010590072109498
"3536" 372.534893770605 0.552004107952082 0.0117086030649982
"3537" 371.524733999655 0.549446103667011 0.013359874603998
"3538" 371.089274837718 0.546924408038754 0.0153629688044988
"3539" 371.182811294545 0.544439041031949 0.0176850218524982
"3540" 371.730783693946 0.541988321841661 0.0202754426064984
"3541" 372.685526257579 0.539572531651941 0.0231074379559988
"3542" 374.67542370485 0.537228680282077 0.0265871638859988
"3543" 377.867730105548 0.534970282714741 0.0308145806404984
"3544" 382.418171045893 0.532811208538378 0.0358807814124986
"3545" 388.553329140783 0.530771274402408 0.0419254311329983
"3546" 396.933135770758 0.528898066106739 0.0493639320434983
"3547" 407.856790429539 0.527218450277457 0.0583599187829986
"3548" 420.382519952012 0.525684016990891 0.0682929145974989
"3549" 437.019241595187 0.524463411825836 0.0807244994129983
"3550" 456.795326632775 0.523508837414613 0.0949870385449981
"3551" 480.945585806737 0.522917584813075 0.111804682833998
"3552" 509.995709113886 0.522738864971816 0.131391794993999
"3553" 545.128334420863 0.52307377142017 0.154357663130999
"3554" 589.331920147566 0.52415517056508 0.182311012469499
"3555" 641.11617511344 0.525914409024278 0.214117580646999
"3556" 703.277636517464 0.528574174731682 0.251055837401999
"3557" 775.295434368569 0.53213127863249 0.292394137448999
"3558" 860.506687007161 0.536864464844601 0.339408797515999
"3559" 958.196709987368 0.542756907003352 0.390981517596499
"3560" 1067.44571396192 0.549763141362281 0.445830159716499
"3561" 1190.42648116236 0.558083275887036 0.504129635574499
"3562" 1325.36446277036 0.567591231439546 0.563983295830999
"3563" 1470.03641424471 0.578120721163254 0.623494919749499
"3564" 1623.70101768355 0.589609470574897 0.6814700675335
"3565" 1778.62403008922 0.601442127145102 0.734514413692499
"3566" 1933.26120873188 0.613466797363371 0.7820933175365
"3567" 2087.53587794661 0.625638718465023 0.8242130161135
"3568" 2233.93818639114 0.637320370182105 0.859302485827
"3569" 2373.66028029595 0.648585699544016 0.8883185879565
"3570" 2502.01017002589 0.65903240479501 0.911129010996
"3571" 2617.42694813044 0.668503580999674 0.9284964232785
"3572" 2721.81398278977 0.677121360109965 0.941607914005
"3573" 2813.1917642194 0.684718555983197 0.951042481256
"3574" 2892.73381037442 0.691382081925118 0.9576440533795
"3575" 2960.96981401272 0.697137049240492 0.9621047735585
"3576" 3020.53320744568 0.70220252950782 0.9650793274395
"3577" 3071.96566760733 0.706613081281289 0.9668955370535
"3578" 3114.2161511612 0.710269788221058 0.967851818187
"3579" 3149.52809059518 0.713372374083797 0.9682057144025
"3580" 3179.03160021112 0.715996389560478 0.968214387452
"3581" 3204.14803081861 0.718281795144025 0.967891537466
"3582" 3225.2281369164 0.720219315754232 0.9674385259835
"3583" 3242.43852059762 0.721843873463894 0.9668669204195
"3584" 3256.35182119901 0.723213797120015 0.9661734253
"3585" 3267.97253168484 0.724362803337969 0.9655759568595
"3586" 3277.00435802057 0.725328040891519 0.9648039283015
"3587" 3284.47585184465 0.726167944673035 0.9640467811045
"3588" 3290.7614737074 0.726944794668449 0.963122094419
"3589" 3295.44807090029 0.72756959359925 0.9623092067585
"3590" 3299.05768063692 0.728116306231984 0.96143681536
"3591" 3302.11237472241 0.728642603968037 0.9604517664805
"3592" 3304.12416109628 0.729099209760225 0.9594107550055
"3593" 3305.41017920798 0.729501011450512 0.958359911541
"3594" 3306.35646687679 0.729854531541523 0.95741788043
"3595" 3306.77141819545 0.730200623643422 0.956313051246
"3596" 3307.29340897921 0.730564332197981 0.955188107914
"3597" 3307.32707772239 0.730897862858699 0.9540218450025
"3598" 3306.89531358029 0.731235033767404 0.9526893642735
"3599" 3306.37863658194 0.731560869992897 0.9513708607795
"3600" 3305.71101311385 0.731903893118632 0.949931465707
"3601" 3304.8264937277 0.73223171514247 0.9484924777905
"3602" 3303.73302051548 0.732602419952436 0.9467820218215
"3603" 3302.59638366001 0.732961125207303 0.945066324748
"3604" 3301.15270856575 0.733315343626571 0.9433552667585
"3605" 3299.56660683185 0.733706665206557 0.9413886848355
"3606" 3297.99070837755 0.734098475411815 0.939456323012
"3607" 3296.27967032781 0.734512024986214 0.9373335977395
"3608" 3294.38628675121 0.73496889624408 0.9349605381585
"3609" 3292.38129092217 0.735460294470405 0.9323746280265
"3610" 3290.22942549768 0.735953636037622 0.9297715931475
"3611" 3288.07406036336 0.736476319039153 0.9270125711675
"3612" 3285.67984375886 0.737058294708092 0.923915250222
"3613" 3283.18717749613 0.737677460304795 0.920591542233
"3614" 3280.43969385704 0.738358286644049 0.9169228428165
"3615" 3277.67606819159 0.739049974813575 0.9131702924715
"3616" 3274.68540009915 0.739820335262151 0.9089620230035
"3617" 3271.58932162753 0.74060060267961 0.904701016691
"3618" 3268.25772897983 0.741473800805604 0.899909822204
"3619" 3264.81904678687 0.742391423210053 0.894854675917
"3620" 3261.0801169616 0.743417023687548 0.889172718197
"3621" 3257.07519195683 0.744553144355337 0.882852528154
"3622" 3252.64799693101 0.745863989167065 0.875510936941
"3623" 3248.07120293283 0.747243834628505 0.8677599816715
"3624" 3243.08867262673 0.74880079715756 0.858967654015
"3625" 3237.70409616879 0.750494492649726 0.8493813747855
"3626" 3232.07780523679 0.75228686846291 0.839199657621
"3627" 3225.876677366 0.754341591264903 0.8274706639745
"3628" 3219.25206575364 0.756592588061458 0.8145673210635
"3629" 3212.08923211949 0.759072871337093 0.800301468005
"3630" 3204.32539870402 0.76182858549552 0.7843870496695
"3631" 3195.86934161315 0.764928863603153 0.7664012062395
"3632" 3186.96845134149 0.768218195827587 0.7472543255585
"3633" 3177.14437506053 0.771934885728786 0.725542101895499
"3634" 3166.4369592992 0.776072760015457 0.70127678883
"3635" 3154.99330605343 0.780543993752097 0.674963243286499
"3636" 3142.77867495536 0.785332802355029 0.6466929642805
"3637" 3129.64323137112 0.790501731297321 0.616084467847499
"3638" 3115.58623719498 0.796065763799299 0.583022752759999
"3639" 3100.63943737622 0.801953461822433 0.547931320784499
"3640" 3084.87362975138 0.808082340526934 0.511299492124999
"3641" 3068.12606901131 0.814538441869627 0.472595707819499
"3642" 3050.4896511685 0.821248927721527 0.432243442124499
"3643" 3032.48879647731 0.827713451713702 0.393307812124999
"3644" 3013.75550601704 0.834256417128079 0.353793048237499
"3645" 2994.54982965297 0.840626233521566 0.315246706438999
"3646" 2975.22076376207 0.84661006389709 0.278964019977999
"3647" 2955.7144736525 0.852211711331679 0.244944839792499
"3648" 2936.01890110649 0.857479677184139 0.212891566238499
"3649" 2916.38061235566 0.862277754501402 0.183646807158999
"3650" 2896.84392991593 0.866592726846741 0.157307150769999
"3651" 2877.4846791756 0.870426328944598 0.133868177215498
"3652" 2858.40892638532 0.873739504029798 0.113586181127998
"3653" 2839.52218562469 0.876644752485608 0.0957720976489984
"3654" 2820.978446392 0.879089864848558 0.0807571105984991
"3655" 2802.66094642967 0.881198598858761 0.0677775584679983
"3656" 2784.62031684736 0.882972067468978 0.056833717175499
"3657" 2766.80647483531 0.884489243462454 0.0474330513359983
"3658" 2749.2064341107 0.885773306715618 0.039438904794998
"3659" 2731.80246767728 0.886860093205522 0.0326300703169982
"3660" 2714.65283221727 0.88773960586373 0.027072185054498
"3661" 2697.62310086971 0.888494183912383 0.0222551000584986
"3662" 2680.75558176685 0.889117560660652 0.0182189399184984
"3663" 2664.08112555624 0.889611499569923 0.0149529660259985
"3664" 2647.62327604542 0.889979556558463 0.0124358887439986
"3665" 2631.28115286999 0.890269926264527 0.0103702311804983
"3666" 2615.0548307684 0.89050305468859 0.00862179431849797
"3667" 2598.9165384094 0.890687292346271 0.00714245696349802
"3668" 2582.88310681458 0.890823840920609 0.00592301911449822
"3669" 2566.90722825052 0.890932931543422 0.00483729790599829
"3670" 2551.01215620379 0.891011480082158 0.00390262539549835
"3671" 2535.26060528586 0.89103481873278 0.00327693225049785
"3672" 2519.5991366659 0.89102680211663 0.00280975433749808
"3673" 2503.95543897569 0.891018914169785 0.00229949070349877
"3674" 2488.41343121476 0.890978730891824 0.0019529200839985
"3675" 2472.91724357199 0.890927910544125 0.00163224237549853
"3676" 2457.47277479777 0.890866540063905 0.00133549122199828
"3677" 2442.08768650516 0.890791800383557 0.0010806665639983
"3678" 2426.79659534217 0.890691443363438 0.000946746726998238
"3679" 2411.53751826653 0.890587417656881 0.000792821465998461
"3680" 2396.35634548923 0.890464850774873 0.000713854319498108
"3681" 2381.22520208909 0.890333916323048 0.000643880204998282
"3682" 2366.15364650125 0.890192881110443 0.000592900971998267
"3683" 2351.10985965995 0.890050486607052 0.000504927980998437
"3684" 2336.12975676752 0.88989550665232 0.000451942851998344
"3685" 2321.1980220396 0.889733528959189 0.000396956797998005
"3686" 2306.32321503181 0.889561048526042 0.000362964089998252
"3687" 2291.48116071617 0.889386327120123 0.000294976429998761
"3688" 2276.70339603761 0.889199107966961 0.000259981889498384
"3689" 2261.97509679942 0.889004334881624 0.000224986593998722
"3690" 2247.31354589076 0.888796794042474 0.000223986627998274
"3691" 2232.70638210669 0.888580644675913 0.00022898623549783
"3692" 2218.12675820442 0.888362834767522 0.000193990004998423
"3693" 2203.61035489328 0.888133953421324 0.000179991454498762
"3694" 2189.15618499716 0.8878937301454 0.000188990574498282
"3695" 2174.74159735068 0.887648814429238 0.000175991816999121
"3696" 2160.36698595356 0.887398683155369 0.000143994478498333
"3697" 2146.05994259213 0.887136179638365 0.00013999487949834
"3698" 2131.79367959936 0.886868147268166 0.00011799636099874
"3699" 2117.59034140431 0.886588957690941 0.000114996556498492
"3700" 2103.43013105776 0.886303475920493 9.79975034985925e-05
"3701" 2089.33845008479 0.8860056312377 0.000106997029997613
"3702" 2075.29843042587 0.885699400447807 0.000114996584998028
"3703" 2061.315351824 0.885383644228489 0.00012899572699776
"3704" 2047.36712413431 0.885063319306814 0.000114996581498938
"3705" 2033.48135088967 0.884731841380906 0.000116996419998294
"3706" 2019.65070430046 0.884391286806623 0.000119996263498345
"3707" 2005.873712396 0.884041498370449 0.000124995949498441
"3708" 1992.14484246531 0.883683944659434 0.000120996209998281
"3709" 1978.47971034666 0.883315050464213 0.000131995504498272
"3710" 1964.8564428143 0.882939538430883 0.000124995993998622
"3711" 1951.29679905515 0.882552656808188 0.000131995544998875
"3712" 1937.78438823745 0.882157807532378 0.000128995751498273
"3713" 1924.3347262524 0.881751711755615 0.000137995100998434
"3714" 1910.92495092983 0.881338918411084 0.000126995832498866
"3715" 1897.56723829425 0.880916977689283 0.000111996766998135
"3716" 1884.27988265691 0.88048209080368 0.000118996347998168
"3717" 1871.04620679169 0.880037612371234 0.000123996051998643
"3718" 1857.86752639621 0.879583172281302 0.000128995731998205
"3719" 1844.7406526094 0.879119254318475 0.000129995576498398
"3720" 1831.66247952624 0.878646565261809 0.000120996205498325
"3721" 1818.64299987607 0.878163035293101 0.000115996524998274
"3722" 1805.69331654558 0.877666482174618 0.000129995578998843
"3723" 1792.78812778313 0.877161716859542 0.000127995771998624
"3724" 1779.94396293477 0.876645435884991 0.000132995470997876
"3725" 1767.15598398997 0.876118512071313 0.00013799513399837
"3726" 1754.40862256741 0.875583513854467 0.000123996079998245
"3727" 1741.72801600735 0.875035849068018 0.000122996139497955
"3728" 1729.09414576252 0.874478905786269 0.000109996896498266
"3729" 1716.53189185084 0.873908301310446 0.000115996565498211
"3730" 1704.02685820167 0.873326554881654 0.000121996201998265
"3731" 1691.57959300651 0.872733441991231 0.000128995730998005
"3732" 1679.1819755149 0.872130225533923 0.000126995868498403
"3733" 1666.83675201783 0.871516264598645 0.000119996304998815
"3734" 1654.56272033259 0.870888463921342 0.000129995653498582
"3735" 1642.34478505533 0.870249299186364 0.000137995118997924
"3736" 1630.17918562333 0.869599214619805 0.000139994978997859
"3737" 1618.07025121188 0.868937428293619 0.000140994886498214
"3738" 1606.0121039434 0.868264767098055 0.000133995381498386
"3739" 1594.02328959657 0.8675782123829 0.00014099491249886
"3740" 1582.11009773754 0.866876876570423 0.000167992754997681
"3741" 1570.22582259794 0.866167684916385 0.000161993243998459
"3742" 1558.39105262047 0.865447436138794 0.000145994534998417
"3743" 1546.61950211736 0.864713937467356 0.000135995250997945
"3744" 1534.90540857413 0.863967892384322 0.000125995908498489
"3745" 1523.24195102194 0.863210228697909 0.000107997004498483
"3746" 1511.66911253694 0.862435158798366 0.000125995949498026
"3747" 1500.14550062796 0.861648557785013 0.000133995402498366
"3748" 1488.66397843445 0.860851313793162 0.0001239960704984
"3749" 1477.23765658251 0.860041397873654 0.000110996817499043
"3750" 1465.88771662353 0.859215904072693 0.000116996476997699
"3751" 1454.59031125435 0.85837794127681 0.0001169964804979
"3752" 1443.36770244579 0.857524505016428 0.000133995341998761
"3753" 1432.18550782108 0.856660031554911 0.000131995514997985
"3754" 1421.05935656128 0.855782286831419 0.000127995777499001
"3755" 1410.00358118301 0.854889506418353 0.000134995319997944
"3756" 1399.00140933399 0.853983633996887 0.000136995192998257
"3757" 1388.04856092436 0.853065056347793 0.000129995658998627
"3758" 1377.15445726987 0.852132639138127 0.000121996194498042
"3759" 1366.31536351451 0.851186575214875 0.000110996852998313
"3760" 1355.53688476792 0.850226143905715 0.00010199732899896
"3761" 1344.82035008231 0.849251129575272 9.59976219989667e-05
"3762" 1334.16442709581 0.848261578608636 9.19978109987785e-05
"3763" 1323.56230737781 0.847258223992243 8.2998197499129e-05
"3764" 1313.01495372198 0.846240850840191 6.99987339984887e-05
"3765" 1302.54813594372 0.845206336906527 7.89983964983865e-05
"3766" 1292.1402096733 0.844157192431824 8.79980174978146e-05
"3767" 1281.80389795697 0.843091933083561 0.000108996969497177
"3768" 1271.51529292768 0.842013159625683 0.000118996384497971
"3769" 1261.26269615589 0.840922015360821 0.000106997069498349
"3770" 1251.07610264373 0.839815066292713 0.000101997335998472
"3771" 1240.95869435247 0.838691920262734 0.000106997069498571
"3772" 1230.90991020102 0.837552621415308 0.000120996255998262
"3773" 1220.92777108644 0.836397266326058 0.00014299478349733
"3774" 1210.97386123725 0.835229852260541 0.000135995263998212
"3775" 1201.08811132751 0.834046067651568 0.000137995116998635
"3776" 1191.25315108362 0.832847619166041 0.000132995454498408
"3777" 1181.498346424 0.831631481839708 0.000147994338498325
"3778" 1171.80242706694 0.830399791533293 0.000162993136998413
"3779" 1162.16805199549 0.829152173701012 0.000180991558498156
"3780" 1152.57052334532 0.82789099039386 0.000178991769998582
"3781" 1143.01395068273 0.826615699270526 0.000160993352998351
"3782" 1133.52886299877 0.825323211328132 0.000155993715998948
"3783" 1124.1019169395 0.824014886562543 0.000149994181998792
"3784" 1114.73069959297 0.822690803728821 0.000141994829498171
"3785" 1105.42803264236 0.821349703615398 0.000143994692998528
"3786" 1096.21386003752 0.819989834929812 0.00017299235349888
"3787" 1087.03861281777 0.818615624186682 0.000184991246498067
"3788" 1077.89111100753 0.817227945843913 0.000169992593498591
"3789" 1068.80134339576 0.815824029276481 0.000154993806498527
"3790" 1059.77605533499 0.8144032524338 0.000145994495998836
"3791" 1050.81107873192 0.812965968092591 0.000138995022498367
"3792" 1041.92113230244 0.811510854491172 0.000147994367497573
"3793" 1033.0898829375 0.810039322286066 0.000157993577498239
"3794" 1024.32140151888 0.808550979444044 0.000172992283998807
"3795" 1015.64900298433 0.807043215372711 0.000220987451497123
"3796" 1006.96727238615 0.805524353448771 0.000211988458997836
"3797" 998.331256770212 0.803989846049258 0.000193990384998233
"3798" 989.792893907666 0.80243569921466 0.000210988591498151
"3799" 981.283892142844 0.800867203528778 0.000203989326998499
"3800" 972.835942698311 0.799281797403557 0.000201989510498435
"3801" 964.453533431353 0.797679241726614 0.000206989001497848
"3802" 956.124136733363 0.796060434234427 0.00020898876699782
"3803" 947.863544849332 0.794424204287018 0.000221987281498581
"3804" 939.644247069875 0.792772543677922 0.000221987333998142
"3805" 931.47907726985 0.791104468014724 0.000220987404998874
"3806" 923.367345295909 0.789420038067705 0.000217987790498309
"3807" 915.259695526025 0.787722472420404 0.000172992258998805
"3808" 907.269171247993 0.786004270446236 0.000178991746998314
"3809" 899.313836923518 0.784270917376175 0.000167992746998635
"3810" 891.418220702287 0.78252078369976 0.000160993350998728
"3811" 883.589271645756 0.780753467107534 0.00016399311299875
"3812" 875.815097967716 0.778969762888018 0.000166992837998259
"3813" 868.124969996621 0.777167986320613 0.000192990440997964
"3814" 860.450875413278 0.775352198696231 0.000187990908498747
"3815" 852.804592365546 0.77352160077896 0.000161993262498883
"3816" 845.242323665124 0.771672993256862 0.000159993413498594
"3817" 837.747677761863 0.769807424793381 0.000168992677498148
"3818" 830.326877986546 0.767924657239142 0.00019399034899803
"3819" 822.949544069398 0.766026401958188 0.000210988643496779
"3820" 815.626186863476 0.764112145023658 0.000227986740998332
"3821" 808.310311771785 0.76218426109762 0.000208988786498998
"3822" 801.07037798613 0.760239266199492 0.000207988836498418
"3823" 793.87229698028 0.758278952751419 0.000197989909998753
"3824" 786.755099247919 0.756301489732793 0.000210988469997897
"3825" 779.648606702295 0.754310285947566 0.000190990610998476
"3826" 772.591402301679 0.752303529774614 0.000167992726998634
"3827" 765.646702740477 0.750278511975646 0.000192990416998384
"3828" 758.673696136956 0.748241542172305 0.000154993772999212
"3829" 751.799070093598 0.746187134242904 0.000153993850999123
"3830" 745.012892111195 0.744115981135741 0.000180991520998153
"3831" 738.267409617621 0.742030173184047 0.00019998968299817
"3832" 731.547063830692 0.7399303566477 0.000198989841498354
"3833" 724.898696585066 0.73781480408465 0.000213988273498611
"3834" 718.275790393118 0.735685358714527 0.000209988630498481
"3835" 711.726004818682 0.73354038385649 0.00022298716899849
"3836" 705.201540772855 0.731381676007576 0.000216987888498443
"3837" 698.723863371832 0.729208556554846 0.000208988748498062
"3838" 692.31950164796 0.727020305799229 0.000218987680998595
"3839" 685.944717616114 0.724818457749463 0.000213988201498205
"3840" 679.620009569478 0.72260245276809 0.000208988735498572
"3841" 673.36026123024 0.72037202310571 0.000215987908998461
"3842" 667.142252900219 0.718127981913446 0.000217987686998322
"3843" 660.99058038743 0.715869809074844 0.000232985907998362
"3844" 654.878155831642 0.713598378068454 0.000240985010998118
"3845" 648.790932169653 0.711314116855453 0.000231986099999193
"3846" 642.802667739364 0.70901546931765 0.000260982370998475
"3847" 636.854591742781 0.706704006862159 0.000283979073998353
"3848" 630.914527812898 0.704380496666589 0.000277979920999316
"3849" 625.030394068003 0.702044033471782 0.000277979900498604
"3850" 619.206157602414 0.699694772740529 0.000287978407998657
"3851" 613.445637367338 0.697332848505176 0.000309975004998297
"3852" 607.68329118434 0.694959503679921 0.000296976858498166
"3853" 602.010586419103 0.692573412895696 0.000314974111498056
"3854" 596.34104388924 0.690176060033273 0.000301976285998706
"3855" 590.757420259585 0.687766505790755 0.000318973517498655
"3856" 585.181245743643 0.685345844132169 0.000306975601998216
"3857" 579.696107046168 0.682913407331615 0.000328971921498833
"3858" 574.269926094872 0.680469804785256 0.00036096631499849
"3859" 568.885579783696 0.678015374193824 0.000389960930497812
"3860" 563.532633280373 0.675550410113286 0.000409956854498184
"3861" 558.213387828633 0.673075005398021 0.00042195428399816
"3862" 552.920909678636 0.670589372026834 0.000421954458998175
"3863" 547.685723414468 0.668093523103669 0.000430952417998287
"3864" 542.475832142736 0.665587785550945 0.000426953375498473
"3865" 537.286234214848 0.663072307665758 0.000406957683998121
"3866" 532.194803727621 0.660547324425841 0.000426953276498665
"3867" 527.157967701584 0.658013121583544 0.000454946896998765
"3868" 522.142123522183 0.655469819175253 0.000466944136997993
"3869" 517.164484087719 0.652917655897191 0.000475942007498564
"3870" 512.211396884189 0.650356720471977 0.000471942968498174
"3871" 507.352563871583 0.647787758361534 0.000505934502998184
"3872" 502.481038279187 0.645210215783823 0.000500935873497643
"3873" 497.701724257439 0.642625147451991 0.000531927786498465
"3874" 492.980592054879 0.640032629047327 0.000574915372998697
"3875" 488.245833530365 0.637432041198831 0.000578914039998768
"3876" 483.616514181903 0.634825047266201 0.000628898486498275
"3877" 478.9728435492 0.632210420018604 0.000640894278999271
"3878" 474.413697444765 0.629589674495891 0.000683880098997891
"3879" 469.913699585536 0.626962865886139 0.000740859152497664
"3880" 465.468412729632 0.624330151402109 0.000807832527997876
"3881" 461.118307593743 0.621692593240578 0.000912786429498769
"3882" 456.730784549486 0.6190480566272 0.000964761169998551
"3883" 452.425865447843 0.616398984558362 0.00104671865299866
"3884" 448.143247837678 0.613744412881194 0.00111668012599775
"3885" 443.899087650772 0.611084858948592 0.00118563931599924
"3886" 439.698605381261 0.608420806701291 0.00125859335899881
"3887" 435.608778475215 0.605754261778659 0.00138150972699824
"3888" 431.685569848404 0.603087275793876 0.00159234939449782
"3889" 427.736915871299 0.600415366134629 0.00176120471699825
"3890" 423.696653372431 0.59773623551612 0.00184013216349821
"3891" 419.801491372366 0.595057046833059 0.00199298199249831
"3892" 415.91568985138 0.592374145758653 0.00212683773749867
"3893" 412.147782346543 0.589691240392943 0.00231562222049764
"3894" 408.499128393894 0.587008769834763 0.00255831946899876
"3895" 404.827937418415 0.58432278011502 0.0027630403349983
"3896" 401.340154949013 0.581640613544312 0.00306758363399862
"3897" 397.907390195694 0.578958197926893 0.00338405695849886
"3898" 394.681057217105 0.576281948612638 0.00381625536849928
"3899" 391.482617924874 0.573605537446646 0.00424237215649825
"3900" 388.42123742517 0.570933718194882 0.00473623237699794
"3901" 385.545410984632 0.568269174081052 0.0053296893764988
"3902" 382.685456437494 0.565605288881897 0.00590800776549838
"3903" 380.156632268764 0.562956754944807 0.00668548094649868
"3904" 377.748536758688 0.560314984009833 0.00751743986499875
"3905" 375.299930269735 0.557673369652515 0.00829924315199904
"3906" 373.434838150751 0.555061500481615 0.00944302174349843
"3907" 371.487750854963 0.552449524558919 0.010508522636998
"3908" 370.18622119638 0.549874346036928 0.0119809261029988
"3909" 369.027551651315 0.547311403997137 0.0135157650714982
"3910" 368.74906467472 0.544801892877658 0.0156099166039979
"3911" 368.640913724009 0.54231119945449 0.0177919389989983
"3912" 369.004344956928 0.539855632218083 0.0202514903999991
"3913" 370.64895428784 0.53748395240092 0.0235239816624987
"3914" 372.703178481828 0.535152226891911 0.0270382853824989
"3915" 376.536259678554 0.532940932169875 0.0316727265274981
"3916" 381.258360333133 0.530804422143009 0.0368391953334986
"3917" 387.627627807936 0.528793295360566 0.0430251398889985
"3918" 396.182497779458 0.526949207234305 0.0505707055199982
"3919" 406.354039933528 0.525243825390074 0.0590827144309984
"3920" 419.607487662244 0.523778456650742 0.0694772211069987
"3921" 435.569142013393 0.522543936046284 0.0814955062629984
"3922" 455.886711741015 0.521658409030511 0.0961109299754991
"3923" 481.026165185786 0.521170494701574 0.113536569577498
"3924" 511.609486820116 0.521145271233777 0.134073937182498
"3925" 547.565234453089 0.52159349472836 0.157522348984999
"3926" 592.026060880734 0.52276241138447 0.185613892487499
"3927" 646.02372875221 0.524760570851049 0.218675901726999
"3928" 709.343560902866 0.527596246106904 0.256181657927998
"3929" 783.57438182376 0.53142634385357 0.298633070241499
"3930" 870.815793898372 0.536438437803632 0.346543526431499
"3931" 971.835453089351 0.542727633898028 0.399546294923498
"3932" 1083.84159381755 0.550109852680712 0.455336335142999
"3933" 1210.22676809012 0.558868001929261 0.514637012605999
"3934" 1347.83361133082 0.568773712235299 0.574922198505999
"3935" 1494.92267882114 0.579702543954838 0.634504207956499
"3936" 1649.20090043931 0.591456029835708 0.691657318951
"3937" 1807.73957861295 0.603790930625637 0.7447351383965
"3938" 1963.44289280148 0.616099168489397 0.7913394279925
"3939" 2117.8388432116 0.62847775379351 0.832134067111
"3940" 2263.24338923234 0.640279185680672 0.8656543471295
"3941" 2398.79296198715 0.651381275164382 0.892600253418
"3942" 2523.83159017861 0.66171466264035 0.9137480650195
"3943" 2635.87606320057 0.671040359444678 0.9297016694885
"3944" 2736.59020739368 0.679490304844836 0.941571137411
"3945" 2825.76931082227 0.6870243391969 0.950139142078
"3946" 2903.51731624353 0.693653159422483 0.9560089922285
"3947" 2969.65874597067 0.699324097717836 0.9599063111245
"3948" 3025.53359251484 0.704189889697079 0.962218552757
"3949" 3073.87692667769 0.708429480181139 0.963554569087
"3950" 3114.4550839931 0.712032080163987 0.964148769531
"3951" 3148.53437406593 0.715083082039961 0.9642640996345
"3952" 3176.34183236444 0.717657209300781 0.9638945621065
"3953" 3199.77392708272 0.719864296937869 0.963315519117
"3954" 3219.93574730031 0.721792836650358 0.962654084114
"3955" 3235.97550536885 0.723390163028801 0.9618149405295
"3956" 3248.4264935816 0.724727173699552 0.9607702438055
"3957" 3258.3575635968 0.725864978209073 0.959676732071
"3958" 3267.2933368884 0.726926354314158 0.958537943954
"3959" 3273.91745744663 0.72783649907045 0.957217564117
"3960" 3279.30043765012 0.728646496633785 0.9558744976205
"3961" 3283.66147177699 0.729362063800666 0.9545887420405
"3962" 3286.93618489822 0.730037801402031 0.9530547235875
"3963" 3288.99444790496 0.730625829914213 0.951518628363
"3964" 3290.35926978312 0.731161147756523 0.9499356268475
"3965" 3291.36819453852 0.731689399889516 0.9482544087445
"3966" 3291.63767441402 0.732225569758958 0.9462774787325
"3967" 3291.65050955937 0.73274490698268 0.9442981209075
"3968" 3291.20918090273 0.733242865785895 0.9422546156645
"3969" 3290.48162574917 0.733761719055978 0.9400040788025
"3970" 3289.50404241275 0.734288445679429 0.937614799071
"3971" 3288.13718104992 0.734834878962852 0.9350081264325
"3972" 3286.48417849306 0.73543391124948 0.9320885211125
"3973" 3284.6251642367 0.736023163910084 0.9291208047615
"3974" 3282.54892027417 0.736649408451641 0.9258855241085
"3975" 3280.18183727581 0.737343293024749 0.922209571473
"3976" 3277.49145388176 0.73811925318042 0.9180160782505
"3977" 3274.628088746 0.738960433120263 0.913446860806
"3978" 3271.65085234719 0.739883459893171 0.908417605644
"3979" 3268.25932575661 0.740919675020134 0.902707277818
"3980" 3264.57950562771 0.742060956061304 0.896384573547
"3981" 3260.5083162516 0.743366970884478 0.8890711798855
"3982" 3256.17894049356 0.744760754371811 0.8812382259485
"3983" 3251.5233499736 0.746290418966749 0.8726059565125
"3984" 3246.40271381538 0.747976148448017 0.863041305192
"3985" 3240.93670470334 0.749857326474299 0.852315824222
"3986" 3234.83708515065 0.751985259388102 0.840108348443
"3987" 3228.16534298595 0.754361435380556 0.8264442440535
"3988" 3220.90974035505 0.757001012841495 0.811212998499
"3989" 3212.86009403168 0.760039421566417 0.793601370863
"3990" 3204.13478785645 0.763352036588719 0.774326411562
"3991" 3194.7555409059 0.766991805072767 0.753076446951
"3992" 3184.60343025479 0.771003635854935 0.7295675353675
"3993" 3173.35664521848 0.775457950276951 0.703394028887999
"3994" 3161.1931845383 0.7803643355896 0.674467549106499
"3995" 3147.87839755672 0.78580087413927 0.642301939242999
"3996" 3133.55254669173 0.791611760253721 0.607839687405
"3997" 3118.15178409485 0.797891549238804 0.570467063532999
"3998" 3101.83195360817 0.804397977802287 0.531670438194999
"3999" 3084.51734827384 0.811183700503823 0.491098345810999
"4000" 3066.41838941676 0.818122743964773 0.449498147495499
"4001" 3047.47105908933 0.825153526624526 0.407254510022499
"4002" 3028.06593243413 0.832007767274016 0.365993196081499
"4003" 3008.31475578552 0.83861441154646 0.326144191807499
"4004" 2988.0509212081 0.845060493744292 0.287183381918499
"4005" 2967.80186876604 0.850990962638602 0.251285304311999
"4006" 2947.60359801064 0.856382019823618 0.218616592859499
"4007" 2927.44979528229 0.861323664421825 0.188619939857499
"4008" 2907.50815958098 0.865725692399977 0.161863324695999
"4009" 2887.75458958815 0.869643924315483 0.138014892998999
"4010" 2868.15682143771 0.873151578902322 0.116628068524499
"4011" 2848.88738337295 0.876166196616978 0.0982252796009986
"4012" 2829.95368906775 0.8787472244008 0.082442116278999
"4013" 2811.43358045722 0.880887738092908 0.0693310630199981
"4014" 2792.97412457592 0.882842517870961 0.0573134138289989
"4015" 2774.91873616322 0.884420638439092 0.0475868710754983
"4016" 2757.12786983596 0.885743805750847 0.0393967931969982
"4017" 2739.60591745896 0.886833685932062 0.0326129882949975
"4018" 2722.32416904482 0.887726814785431 0.0270117099499978
"4019" 2705.25446127917 0.888461096540084 0.0223572875259981
"4020" 2688.40470736873 0.889046493157243 0.0185904913479978
"4021" 2671.61866368258 0.889569622236672 0.0151711225519989
"4022" 2655.06056653036 0.889961619612257 0.0125315954644982
"4023" 2638.65450682234 0.890263809602551 0.0104164527794983
"4024" 2622.36713523613 0.890504320361542 0.00864732906799792
"4025" 2606.17920149703 0.89069770475359 0.0071326579644978
"4026" 2590.09974380714 0.890840717514232 0.00589489340949823
"4027" 2574.11119147549 0.890944551983371 0.00486381386199886
"4028" 2558.22234298092 0.89101047828007 0.00403075639049821
"4029" 2542.42303636226 0.891041775153418 0.00337701765899845
"4030" 2526.65475025798 0.891068220231968 0.00271107232049861
"4031" 2511.02889932693 0.891043909527498 0.00232657907099887
"4032" 2495.43775252881 0.891014365659599 0.00193301834749837
"4033" 2479.94189320008 0.890956156140822 0.00168025572349872
"4034" 2464.47506237961 0.890896615955587 0.00139248757049815
"4035" 2449.07615522131 0.890821484131444 0.0011606439874986
"4036" 2433.73303931649 0.890734278357577 0.000962756075998716
"4037" 2418.43370684709 0.890639743211817 0.000767844141498553
"4038" 2403.20540161715 0.890529243948455 0.000630895016498489
"4039" 2388.05809459359 0.890399127443178 0.000575912398497636
"4040" 2372.9614484429 0.890261325794583 0.000524927732497682
"4041" 2357.90092914343 0.890119986293837 0.000450947086997777
"4042" 2342.89539916805 0.88996943350196 0.00038996062799812
"4043" 2327.95575282629 0.889805265395595 0.000370964263998852
"4044" 2313.04826918212 0.889639152600047 0.000316973882998228
"4045" 2298.20092031549 0.889461860556497 0.00028797836999872
"4046" 2283.40650039523 0.889276328343709 0.000263981877998254
"4047" 2268.65995980626 0.889083608977492 0.000237985302498633
"4048" 2253.96642049743 0.88888237976189 0.00021798771149828
"4049" 2239.31933758831 0.888674545514416 0.000190990577997652
"4050" 2224.73387011875 0.88845579124658 0.000184991236497845
"4051" 2210.19885507543 0.888228971891687 0.000180991575998601
"4052" 2195.69790355174 0.88799893235816 0.000145994520998838
"4053" 2181.26155356431 0.887757021233163 0.000136995164999099
"4054" 2166.87099508095 0.887508564406326 0.000117996414998656
"4055" 2152.55223477446 0.887246726620941 0.000133995380998564
"4056" 2138.26756487822 0.886981074831522 0.00012099624249895
"4057" 2124.03840161686 0.886706240015639 0.000113996664998672
"4058" 2109.85547076228 0.886424398874239 9.79975434985958e-05
"4059" 2095.7355884609 0.886131301850866 0.000100997396498381
"4060" 2081.66620105167 0.885830268058617 9.99974419981786e-05
"4061" 2067.6598122749 0.885518128475111 0.000115996553998077
"4062" 2053.69533529384 0.885200095821589 0.000112996735998183
"4063" 2039.78436899292 0.884873021181136 0.000111996785498336
"4064" 2025.93342862691 0.884535607305769 0.00012099625549844
"4065" 2012.14399554418 0.884187370376072 0.000142994771998306
"4066" 1998.38788014087 0.883834659317679 0.000133995409998144
"4067" 1984.69417367499 0.883470799432372 0.000138995048998836
"4068" 1971.05236218493 0.883098175298477 0.000140994908998215
"4069" 1957.45110927386 0.882719160116103 0.00012299611599853
"4070" 1943.91015367534 0.882329435033516 0.000113996650998649
"4071" 1930.43485910378 0.881927782761032 0.000121996164498706
"4072" 1917.01123987652 0.881517157524048 0.000125995919998068
"4073" 1903.63161712514 0.881099037144223 0.000114996604998696
"4074" 1890.31969338185 0.880668575844894 0.000121996156998705
"4075" 1877.06997717859 0.880226855603921 0.000138994938999049
"4076" 1863.84681505839 0.879780906328279 0.000115996499998272
"4077" 1850.68805664507 0.879323057612184 0.000105997093998389
"4078" 1837.6037300316 0.878851402861958 0.000121996157998017
"4079" 1824.575020085 0.878369553332936 0.000137995080498388
"4080" 1811.58715190199 0.877880103820663 0.000134995269498228
"4081" 1798.66264020918 0.877378959885284 0.000140994828998653
"4082" 1785.7847606322 0.876869003013747 0.000134995313497699
"4083" 1772.96983421799 0.876347181812805 0.000137995093498655
"4084" 1760.21581210717 0.875813836315386 0.000146994419497948
"4085" 1747.49709142231 0.875273323783943 0.00012999563699867
"4086" 1734.86332786388 0.874717037890663 0.000147994351998082
"4087" 1722.26613749996 0.874153228506517 0.000140994901997926
"4088" 1709.73960153396 0.873575862589929 0.000151994091498131
"4089" 1697.24869968147 0.87299087816863 0.00013699520849797
"4090" 1684.82889849505 0.872392255959275 0.000138995059998148
"4091" 1672.47607966652 0.871780619247701 0.000152994025998221
"4092" 1660.17482010383 0.871158454436991 0.000159993456998464
"4093" 1647.93236329083 0.870524444564435 0.000168992685997682
"4094" 1635.75052575922 0.869878225383443 0.000181991520498803
"4095" 1623.59755277401 0.869224774531265 0.000160993370497908
"4096" 1611.52444862768 0.868555821697502 0.000166992865498705
"4097" 1599.50693156206 0.867875266722656 0.00016999261699846
"4098" 1587.53183060196 0.86718488910725 0.000155993784498487
"4099" 1575.61205738776 0.866482679139737 0.000138995065498304
"4100" 1563.75515385577 0.865767260777442 0.000128995725498404
"4101" 1551.95943048302 0.86503901786249 0.000121996188498397
"4102" 1540.24089114661 0.864295522532333 0.000135995282498413
"4103" 1528.57481986978 0.863540238241399 0.000143994697998306
"4104" 1516.95447925805 0.86277406573459 0.000137995125497725
"4105" 1505.41179319827 0.861992280663145 0.000153993922498263
"4106" 1493.90406669123 0.861200937321853 0.000143994672998415
"4107" 1482.44698781805 0.86039759833096 0.000125995910498444
"4108" 1471.06096466692 0.859579367733843 0.00012199617399844
"4109" 1459.73864452742 0.858747283167986 0.000122996113998131
"4110" 1448.47281922781 0.857902255431628 0.000120996240497773
"4111" 1437.26822192191 0.857043364089622 0.000122996105498374
"4112" 1426.12832844777 0.856170131897199 0.000131995513998007
"4113" 1415.03849949155 0.855284532919451 0.000130995577498516
"4114" 1404.02716817376 0.854382674151776 0.000150994145998395
"4115" 1393.05189018622 0.85346990349391 0.000147994391998751
"4116" 1382.12510331138 0.852544575524582 0.00013399539899861
"4117" 1371.27495844432 0.851603057600127 0.000137995114998568
"4118" 1360.4920233172 0.85064641174637 0.000150994141498439
"4119" 1349.75476194068 0.849677290530685 0.000149994220998484
"4120" 1339.07345501197 0.848694184539719 0.000146994420498814
"4121" 1328.45634943017 0.847696124590728 0.000148994273498571
"4122" 1317.89975136377 0.846683415614728 0.000152993964498305
"4123" 1307.40553631263 0.845655829839861 0.000159993410997927
"4124" 1296.9790907141 0.844612610507099 0.000175992001997693
"4125" 1286.58400010762 0.843557854188741 0.000164993006998237
"4126" 1276.26143285828 0.842486787224863 0.000166992828998458
"4127" 1265.96342163117 0.841404561245819 0.00013699518849819
"4128" 1255.75427579639 0.840304025414673 0.000135995264499034
"4129" 1245.60221613483 0.839188675911474 0.000132995460998542
"4130" 1235.50070837682 0.838059104771975 0.000121996181498663
"4131" 1225.46363208547 0.836913674576779 0.000116996497497857
"4132" 1215.51477780478 0.83574987614298 0.000139994982498282
"4133" 1205.56657035418 0.834576823888798 0.000107997003498839
"4134" 1195.72325220526 0.833383511202616 0.000119996305498415
"4135" 1185.92795464975 0.832175822308168 0.000121996166499105
"4136" 1176.19453710466 0.830952263767074 0.000126995857998469
"4137" 1166.51454202282 0.82971362301521 0.000126995835998955
"4138" 1156.90763383844 0.828457833681682 0.000140994868498834
"4139" 1147.32918352523 0.82718918276905 0.000127995776998624
"4140" 1137.81541841647 0.825904141519416 0.000119996284998147
"4141" 1128.37534903141 0.824601764613926 0.000125995891998687
"4142" 1118.98349737734 0.823284332222273 0.000123996029498197
"4143" 1109.65952683935 0.821950074112991 0.000129995657498161
"4144" 1100.40044061118 0.820599189032853 0.000141994813498192
"4145" 1091.17862149156 0.819234067994768 0.000135995253998211
"4146" 1082.04140703926 0.817850433305826 0.000153993903998284
"4147" 1072.94192142067 0.81645242652609 0.000153993938998287
"4148" 1063.87627589341 0.815040244623521 0.000132995470998765
"4149" 1054.88893095078 0.813610004195456 0.000129995683998407
"4150" 1045.96461380786 0.812162992386575 0.000131995548998898
"4151" 1037.10762094862 0.810698815951004 0.00014299476099866
"4152" 1028.30055807944 0.809218938831837 0.000146994460498151
"4153" 1019.57263285985 0.807720925973829 0.000169992622997772
"4154" 1010.85363917487 0.806210327233976 0.000151994109498399
"4155" 1002.20795440564 0.804681968670003 0.00014799441599822
"4156" 993.632955875853 0.803136068043303 0.000155993801497445
"4157" 985.114245333475 0.801573772441135 0.000162993218997931
"4158" 976.651350416244 0.799995082995512 0.000168992701998327
"4159" 968.266341349825 0.798398340631054 0.000192990518497749
"4160" 959.907301744748 0.796787320138656 0.000191990591498659
"4161" 951.586227629942 0.795161058253254 0.000175992079998188
"4162" 943.344688335017 0.793516618855258 0.000178991837498144
"4163" 935.156895003282 0.791855830989613 0.000179991726998563
"4164" 927.030765689588 0.790178126844628 0.000185991153497822
"4165" 918.967233179151 0.788483470671465 0.000197989968998558
"4166" 910.953097624016 0.78677275660248 0.000204989238998921
"4167" 902.98504626504 0.785046197676054 0.000203989330498588
"4168" 895.071822298917 0.783303193045001 0.000202989450998614
"4169" 887.202321151988 0.781544439448773 0.00019299041999854
"4170" 879.394476247749 0.779768852650976 0.000187990898498969
"4171" 871.637086166872 0.777977106715302 0.000179991676498736
"4172" 863.964877927931 0.776167187326954 0.000196990032498179
"4173" 856.313005993872 0.774342988625547 0.000185991120498774
"4174" 848.722795039334 0.772502063547003 0.000180991590498225
"4175" 841.191056854707 0.770644639557956 0.000179991670498536
"4176" 833.731870634797 0.768770022809908 0.000193990307498892
"4177" 826.321472936603 0.766879590985638 0.00020398924449827
"4178" 818.966535582006 0.764973033101679 0.000214988087998136
"4179" 811.654839638948 0.763051019837198 0.000217987734498548
"4180" 804.430854039808 0.761111357063685 0.00024798416849825
"4181" 797.198695598647 0.759158884355744 0.00022998637949867
"4182" 790.013951269445 0.757190787242908 0.000207988864498465
"4183" 782.92829620935 0.755204715182324 0.000222987218498338
"4184" 775.860785136017 0.75320458817785 0.000210988568498549
"4185" 768.888414791265 0.751186958053344 0.00023198611999764
"4186" 761.938856076003 0.749155159793049 0.000230986163998081
"4187" 755.026287427075 0.74710857819682 0.000217987659998364
"4188" 748.199173721818 0.745045267539685 0.000230986278498047
"4189" 741.38218612741 0.742968422848518 0.000212988376498635
"4190" 734.660239779823 0.740874718029892 0.000227986728998042
"4191" 727.975075978828 0.738766597094037 0.000231986233998227
"4192" 721.366360141027 0.736642665989039 0.000255983278998007
"4193" 714.791784798543 0.734504619096109 0.000267981683998775
"4194" 708.26249579161 0.732352121146423 0.000275980610497717
"4195" 701.77350685638 0.730185427159865 0.000275980553498534
"4196" 695.349912570531 0.728003821673786 0.000287978810998957
"4197" 688.960362181816 0.725808442827091 0.000287978839997649
"4198" 682.643929514155 0.723598206191291 0.000305976087998427
"4199" 676.3468620558 0.721374853581468 0.000301976697497874
"4200" 670.089184706977 0.719137845878742 0.000289978510497946
"4201" 663.904214863907 0.716886430079284 0.000296977498498663
"4202" 657.770034954159 0.71462138776665 0.000305976047497936
"4203" 651.655810569837 0.712343579286675 0.000292978011999456
"4204" 645.620795080029 0.710051705313342 0.000302976345998407
"4205" 639.617065347442 0.707747082513535 0.000300976710498335
"4206" 633.66528154083 0.705429367651067 0.000301976539998305
"4207" 627.754977977438 0.703098944974714 0.000298976895998782
"4208" 621.880896484735 0.700756038364759 0.000287978679998302
"4209" 616.072204251397 0.69840026413324 0.000289978405998204
"4210" 610.347955453555 0.696031595535525 0.000319973677498364
"4211" 604.66611153666 0.693650991211381 0.000347968808498411
"4212" 599.040150277888 0.691258366966197 0.000381962465498153
"4213" 593.443695283068 0.688854294691713 0.000403958024998596
"4214" 587.868517749554 0.686438964410067 0.000407957115998836
"4215" 582.346352247492 0.684012173650918 0.000417954930998166
"4216" 576.858412179431 0.681574286140754 0.000419954287498081
"4217" 571.405522673306 0.679125485074018 0.000415955143998836
"4218" 566.060618910717 0.676665403583341 0.000456945849498624
"4219" 560.74794834953 0.674194857846027 0.000487938366498075
"4220" 555.458467522041 0.671714089524649 0.000503934293998531
"4221" 550.236448977292 0.669223087707403 0.000536925339499006
"4222" 545.055551428456 0.666722188853459 0.000567916628998355
"4223" 539.90370916098 0.664211456339973 0.000585911460998845
"4224" 534.806159685327 0.661691302583134 0.000613903158998341
"4225" 529.760333034822 0.659161808565868 0.000646892828997436
"4226" 524.654566311263 0.656622931363567 0.00060690572649913
"4227" 519.709066628785 0.654075486820067 0.000651891317498321
"4228" 514.743899654298 0.651519063311714 0.000651891387998371
"4229" 509.876575461922 0.648954433419771 0.000690877948998692
"4230" 505.081122754591 0.646381941535156 0.000751855424998338
"4231" 500.209173915978 0.643800558098444 0.000729863618498361
"4232" 495.421036563955 0.641211773333229 0.000739859993998171
"4233" 490.662226405379 0.638615184354921 0.000740859575998343
"4234" 485.977174125626 0.636011501851718 0.000763850894498264
"4235" 481.36937977152 0.633401257178712 0.000812830720498869
"4236" 476.795528979049 0.630784288135753 0.000858810707998647
"4237" 472.249531446411 0.628160397122002 0.000893794932998793
"4238" 467.72272362005 0.625529913191418 0.000915785027998384
"4239" 463.320935677347 0.622894810518067 0.000996745476498528
"4240" 458.885739043334 0.620252742171246 0.00102872897899808
"4241" 454.576985865846 0.617606799960585 0.00112067836199881
"4242" 450.320389127079 0.614955914706117 0.00122061851849886
"4243" 446.073171604944 0.612299602638799 0.00130156608549836
"4244" 441.867642957656 0.609638448687789 0.00138251066299833
"4245" 437.695252057568 0.60697283903508 0.00146145343449855
"4246" 433.665933751478 0.604305781533128 0.00161233437449859
"4247" 429.651036984448 0.601634418384175 0.00174721867099803
"4248" 425.697541371042 0.598960124380234 0.00189707869549838
"4249" 421.751165789022 0.59628190607147 0.00202794659649785
"4250" 417.822874627497 0.593599740711517 0.00214282356049844
"4251" 414.029321974875 0.590918145820511 0.00232661120649813
"4252" 410.375889892999 0.588237936327166 0.00258228880599853
"4253" 406.790364778162 0.585556642715858 0.00285490970699931
"4254" 403.285294684744 0.582875913914758 0.0031604395519983
"4255" 399.754841367032 0.580191537951629 0.00342099767649817
"4256" 396.293889227139 0.577507644760063 0.00370547396299836
"4257" 393.007468334118 0.574828441921792 0.00408172175399846
"4258" 389.844392672398 0.572153263466805 0.00451975130999815
"4259" 386.77509586265 0.56948075772651 0.00499358602949862
"4260" 383.957655805022 0.566818815516346 0.00561388289599896
"4261" 381.125366708303 0.564155856011846 0.00619410126799824
"4262" 378.462598259566 0.561501677490805 0.00686881792799798
"4263" 376.126748986491 0.558864054941798 0.00773953051299858
"4264" 374.140453171477 0.556245228644317 0.00881791498499884
"4265" 372.102234539876 0.553627115144954 0.00983598598299829
"4266" 370.675172330794 0.55104267484464 0.0112333464214986
"4267" 369.530454270955 0.548479341493944 0.0128015517984983
"4268" 368.74581622327 0.545940074529581 0.0145739064394986
"4269" 368.435977339459 0.543433915861823 0.0166341633324983
"4270" 369.344255733428 0.541004284196149 0.0194734113914986
"4271" 370.190260683035 0.538584573968836 0.0222442332174982
"4272" 372.439799224508 0.536257688628678 0.0259019624774993
"4273" 375.618720128212 0.534003934114667 0.0301423463019983
"4274" 379.84175170461 0.531831639300874 0.0350185144069989
"4275" 385.227171267109 0.529753101867194 0.0406046174154981
"4276" 392.732112688623 0.527834042723844 0.0475193921399989
"4277" 402.63767661577 0.526099602062791 0.0559144584359984
"4278" 414.888841833501 0.524556096137397 0.065729812515498
"4279" 430.364657083571 0.523270030495247 0.0774920940129994
"4280" 448.992520334856 0.522252332385388 0.0911229070289987
"4281" 471.267064597216 0.521549565675616 0.106887132041498
"4282" 499.179724410986 0.521309277944514 0.125918631516999
"4283" 532.268085885398 0.521524915200443 0.147833636942499
"4284" 574.120392081872 0.522471104627682 0.174642288609999
"4285" 624.133294251196 0.524132796878304 0.205704715751998
"4286" 683.234332552927 0.526613470785772 0.241285792056499
"4287" 754.25641594316 0.530144511124699 0.282523176859498
"4288" 836.13131977602 0.534689774345986 0.328295032603499
"4289" 933.344113566072 0.54062231030509 0.380288719664999
"4290" 1041.09025515103 0.547614895459165 0.435178271426499
"4291" 1162.71500041541 0.55592761518851 0.4936302503375
"4292" 1296.82371873102 0.565489764606916 0.554002107452
"4293" 1440.64527165984 0.576088375274349 0.614054851776999
"4294" 1592.52516639688 0.587590744426508 0.672301466862
"4295" 1748.19520823884 0.599642449787708 0.7264914124855
"4296" 1904.95898499036 0.611998425577079 0.775510210197
"4297" 2060.66460559804 0.624459323069408 0.818664217346
"4298" 2209.55471939855 0.63651907956477 0.8548027017765
"4299" 2349.13972398882 0.64794541016312 0.8841047361185
"4300" 2480.1598729702 0.658761647087967 0.907610891003
"4301" 2598.57767997654 0.668605247888143 0.925505970836
"4302" 2703.26188543206 0.677375275056431 0.938669909324
"4303" 2795.2370094129 0.685142682532294 0.948084945825
"4304" 2877.15276788381 0.692098590866014 0.9548152373625
"4305" 2946.57833552369 0.698048155106816 0.9592138853975
"4306" 3005.67843442557 0.703139089657325 0.962064706369
"4307" 3056.87114037078 0.707589196483691 0.9638425278175
"4308" 3098.61853072827 0.71126856473001 0.9646983383645
"4309" 3134.60903371501 0.71446661477182 0.965042686502
"4310" 3163.80868041651 0.717099707241429 0.965034989162
"4311" 3188.08374782018 0.719320006153127 0.9647778381335
"4312" 3208.81079144813 0.721277656227617 0.964214475964
"4313" 3225.94441167397 0.72292533033845 0.963594635093
"4314" 3240.02806772758 0.724321018630655 0.9629098810475
"4315" 3251.19703565717 0.72546438361095 0.962240187957
"4316" 3260.41227142751 0.726474972713355 0.961434602652
"4317" 3267.64216590554 0.727322729944183 0.960560998668
"4318" 3273.59457532726 0.728072296168268 0.9596706223235
"4319" 3278.3680972808 0.728717171977624 0.958802986123
"4320" 3281.82641281549 0.729266829638538 0.9579091070085
"4321" 3284.63141935422 0.729763223575271 0.9569616546925
"4322" 3286.65601081319 0.730197808654607 0.9560306921435
"4323" 3288.25045850687 0.730590005017984 0.9550953663595
"4324" 3289.33424165454 0.73098532676233 0.9539828846995
"4325" 3289.95867832335 0.731331901223898 0.952958173929
"4326" 3290.04070148932 0.731636084162192 0.951970252965
"4327" 3290.21861943266 0.731940580113681 0.950961833064
"4328" 3290.1202093473 0.732246895105722 0.9497923720405
"4329" 3289.66198106494 0.732546659568125 0.9485428923465
"4330" 3289.21353761183 0.732869673848828 0.947178110772
"4331" 3288.39926444236 0.733198258334473 0.945665332985
"4332" 3287.55651478635 0.733532764679114 0.944122239517
"4333" 3286.57191049596 0.73385201039068 0.942607366762
"4334" 3285.51636252275 0.734198832384431 0.940895722778
"4335" 3284.4299848392 0.734555983448585 0.939125621188
"4336" 3283.17501402681 0.734950695591042 0.937114382894
"4337" 3281.92069095761 0.735366518091709 0.934974425483
"4338" 3280.47527530744 0.735793252348967 0.9327220769825
"4339" 3278.9421417353 0.736263766029135 0.9302037361915
"4340" 3277.45590193236 0.73674917759257 0.9276084062215
"4341" 3275.73672927846 0.737277223331449 0.9247465442885
"4342" 3273.90067441489 0.73784295299636 0.9216650783685
"4343" 3271.99615927184 0.738482968447866 0.918129265046
"4344" 3270.07337618538 0.739138367137868 0.9144918912415
"4345" 3267.95640501548 0.739906510452351 0.910191024131
"4346" 3265.74184480858 0.740706785350532 0.905692019496
"4347" 3263.42109205501 0.74157680338006 0.900786968972
"4348" 3260.88659152069 0.742570214623071 0.8951513527975
"4349" 3258.14010591448 0.743705637911737 0.888692603626
"4350" 3255.33738423516 0.744857959273533 0.8821101340995
"4351" 3252.26845689724 0.746166230614088 0.8746215874265
"4352" 3248.97101458839 0.747604027699288 0.8663590455405
"4353" 3245.54759379282 0.749195338475984 0.857161080905
"4354" 3241.79811736082 0.750976004425236 0.8468489454265
"4355" 3237.64037372963 0.752966929599499 0.8352924077775
"4356" 3233.21513275043 0.755143095124479 0.8226231777155
"4357" 3228.3004526645 0.757594670373389 0.8083124101335
"4358" 3222.94768214867 0.76037944799442 0.791996467416
"4359" 3216.99475675519 0.763456962845457 0.7739301879485
"4360" 3210.48826777084 0.766880629484016 0.753780048378
"4361" 3203.36921703877 0.770689453145094 0.731299512807
"4362" 3195.58536175982 0.774907263883674 0.70633211058
"4363" 3186.86720481366 0.779645906105636 0.6782191616155
"4364" 3177.44868134392 0.784717082597454 0.648065340138499
"4365" 3167.10182545279 0.790232713936513 0.615202078598499
"4366" 3155.75715642133 0.796165473779606 0.579789920078499
"4367" 3143.55102020715 0.802403935197038 0.542475778558499
"4368" 3130.37513375781 0.809105890581473 0.502273742436499
"4369" 3116.26382864913 0.815907694209197 0.461428329827999
"4370" 3101.30816420038 0.822831675472794 0.419769389798999
"4371" 3085.62912038915 0.829657363685137 0.378645648682499
"4372" 3069.18927515975 0.836367198280085 0.338171176730999
"4373" 3052.28892983058 0.842655446037429 0.300215526992499
"4374" 3034.8828809307 0.848667101913917 0.263882911672499
"4375" 3017.17951978082 0.854222701046969 0.230278049669498
"4376" 2999.17646130721 0.859429331753634 0.198737522491499
"4377" 2981.03020874074 0.864060062840507 0.170689490431999
"4378" 2962.72387625761 0.868280283992722 0.145106299589999
"4379" 2944.57539330937 0.871887007972416 0.123243743107499
"4380" 2926.41360376056 0.875093578823589 0.103795080355998
"4381" 2908.28217453659 0.877913433468067 0.0866846746174988
"4382" 2890.36783663937 0.880255646621475 0.0724816539844982
"4383" 2872.51387829979 0.882295115960321 0.0601100515304986
"4384" 2855.04338875685 0.883860726022598 0.0506319635904984
"4385" 2837.64114858322 0.885234001800023 0.0423040363309981
"4386" 2820.34234132014 0.886411829737508 0.0351495235894985
"4387" 2803.21985996885 0.887375262402407 0.0292882382444987
"4388" 2786.21810609338 0.888182639674649 0.0243602551809983
"4389" 2769.33059586921 0.888863516889654 0.0201808650514985
"4390" 2752.58893950219 0.889422117694769 0.0167226132814984
"4391" 2735.93631772332 0.88989657160995 0.0137511545774985
"4392" 2719.42247612751 0.890261401157441 0.0114299033354982
"4393" 2702.99481456296 0.890561779608336 0.00947488144749864
"4394" 2686.65762990318 0.890806387483326 0.00783054656749882
"4395" 2670.39387822943 0.891006600153332 0.0064269162419982
"4396" 2654.25225579134 0.891139794694193 0.00540813957999764
"4397" 2638.18916252753 0.891242963209611 0.00453748374499885
"4398" 2622.18114639198 0.891323753035953 0.00376920470049891
"4399" 2606.2302504022 0.891381885722851 0.00310542232299793
"4400" 2590.37371298264 0.89140458220774 0.00262616168999785
"4401" 2574.57662415509 0.891410090820984 0.00221569772899888
"4402" 2558.84341021089 0.891394969377751 0.00189704666949819
"4403" 2543.14038538544 0.891376904110139 0.00155635962949863
"4404" 2527.51878088018 0.891334523508537 0.00132953392999791
"4405" 2511.933521582 0.891286085617138 0.00110067905899802
"4406" 2496.43672655418 0.891214394238352 0.000977748989997695
"4407" 2480.98445359182 0.891135106709064 0.000861805993498166
"4408" 2465.57318924434 0.891049564297829 0.000743855280498473
"4409" 2450.23213124482 0.890948264976831 0.00068387755449828
"4410" 2434.9281350844 0.890843339015188 0.000603904603998506
"4411" 2419.65336813092 0.890738472912836 0.000478940285998375
"4412" 2404.44942834854 0.89061687324552 0.000417954513998842
"4413" 2389.29292559842 0.89048830578296 0.000356966871498443
"4414" 2374.19954769383 0.890347182470385 0.000331971179498014
"4415" 2359.15750548063 0.890197770564532 0.000314974113497346
"4416" 2344.15923454605 0.890042197155908 0.00029197754699839
"4417" 2329.21014279236 0.889880090383398 0.000263981807498648
"4418" 2314.30696651901 0.889711331632685 0.00023198600299823
"4419" 2299.46250720455 0.889531880543048 0.000221987236497689
"4420" 2284.66552186392 0.889346032775119 0.000204989104498954
"4421" 2269.91914294225 0.889151967644442 0.000192990302498752
"4422" 2255.21156594036 0.888953931304924 0.000156993589998322
"4423" 2240.56544635012 0.888744756669388 0.00014399465649817
"4424" 2225.99065775637 0.888521684974771 0.000171992360998519
"4425" 2211.44784086651 0.888296407096888 0.000162993152998392
"4426" 2196.94898101809 0.888064798571249 0.000143994638498568
"4427" 2182.50823477081 0.887823406388691 0.000136995161498676
"4428" 2168.13163573571 0.887570670635933 0.000151994054498172
"4429" 2153.77959366225 0.887316754307777 0.00012099624699824
"4430" 2139.49076900355 0.88705150004805 0.000110996835998356
"4431" 2125.26525922932 0.886775127596749 0.000119996277999079
"4432" 2111.07196939199 0.88649507487226 9.79975254986609e-05
"4433" 2096.95191710438 0.886201638118335 0.00010899694149813
"4434" 2082.87927632068 0.885900893747206 0.000111996781498758
"4435" 2068.87158385675 0.88558860461343 0.000134995317497943
"4436" 2054.89128213851 0.885273710978394 0.000116996479498366
"4437" 2040.96938667807 0.884948714133099 0.000107997022498196
"4438" 2027.10171582294 0.88461456860928 0.000100997393498337
"4439" 2013.29693954834 0.884269289911055 0.000108996947498108
"4440" 1999.52914834145 0.883918657710568 9.19978129990673e-05
"4441" 1985.8183590116 0.88355803556603 8.09982984988356e-05
"4442" 1972.1730579347 0.883185722549425 8.6998042498565e-05
"4443" 1958.58705466805 0.882802975152505 0.000100997389997914
"4444" 1945.04420558128 0.882413314022044 9.79975169986824e-05
"4445" 1931.56611519129 0.882011893838975 0.000110996850497869
"4446" 1918.14858420044 0.881599770805752 0.000131995538998009
"4447" 1904.77751150474 0.881179745166472 0.000140994911498216
"4448" 1891.46355616331 0.88074968117471 0.000151994055998639
"4449" 1878.19535269631 0.880311528170095 0.000150994144498595
"4450" 1864.99004276726 0.879861890274413 0.000160993331998038
"4451" 1851.82404994598 0.879405363967338 0.000148994238998612
"4452" 1838.69847373313 0.878941423042049 0.000117996398498188
"4453" 1825.65599304531 0.878462005152569 0.00012399605049862
"4454" 1812.66978414579 0.877972157110382 0.000130995589998295
"4455" 1799.7458403461 0.877470785231133 0.000145994510498459
"4456" 1786.85764220005 0.876962700805804 0.000133995392997632
"4457" 1774.02948427801 0.876443187969617 0.000127995798498759
"4458" 1761.26118362384 0.87591228771044 0.000126995880498471
"4459" 1748.53741552833 0.875372670818445 0.000110996846498179
"4460" 1735.8789533267 0.874820507897064 0.000106997053498481
"4461" 1723.30212035439 0.874253077034585 0.000133995365498185
"4462" 1710.78092913125 0.873674863461796 0.000158993508998284
"4463" 1698.30014078399 0.873088359304773 0.000162993144498191
"4464" 1685.85633519319 0.87249385776683 0.000142994706999189
"4465" 1673.48482083513 0.871885371062835 0.000141994821997948
"4466" 1661.19100766942 0.871261914840614 0.00016699284949806
"4467" 1648.92595050551 0.870631720004418 0.000155993759498041
"4468" 1636.73064593041 0.869987816036787 0.000159993390998148
"4469" 1624.55667220637 0.869337766223195 0.000121996146498882
"4470" 1612.46954431349 0.868671116740422 0.000118996342498456
"4471" 1600.45375098205 0.867990357240893 0.00013199553099752
"4472" 1588.48070618494 0.867299892785739 0.000126995861999157
"4473" 1576.55735261971 0.866598422052988 0.000112996720498471
"4474" 1564.70457941897 0.86588268565687 0.000113996672498673
"4475" 1552.90705728315 0.865154952896901 0.000111996783998092
"4476" 1541.16942386566 0.864414463580448 0.000111996787997892
"4477" 1529.49906227025 0.863660080592612 0.000121996192998242
"4478" 1517.86956859801 0.862895478469589 0.000112996725998626
"4479" 1506.3113633625 0.862116260287789 0.000117996421998501
"4480" 1494.80074781159 0.861325584468563 0.000111996768998535
"4481" 1483.36455645901 0.860519627440657 0.000123996031498042
"4482" 1471.98277028461 0.859701315640975 0.000129995647997982
"4483" 1460.64694943217 0.858871473800244 0.000122996099998107
"4484" 1449.38728617161 0.858025850804106 0.000135995216497764
"4485" 1438.17429971905 0.857168576220777 0.000134995330998144
"4486" 1427.03018651036 0.856296450332792 0.000144994607498283
"4487" 1415.92502226036 0.855413251955925 0.000134995330498433
"4488" 1404.89792980108 0.854513887425222 0.000144994596498749
"4489" 1393.90906653357 0.853603438523829 0.000132995431498362
"4490" 1382.97691255446 0.852679243184946 0.000119996296498392
"4491" 1372.12149802586 0.851738864914047 0.000124995961998442
"4492" 1361.32039808501 0.850784933662876 0.00012599590199891
"4493" 1350.58008493981 0.84981661436244 0.000128995734498427
"4494" 1339.88998103364 0.8488351172741 0.000122996133998132
"4495" 1329.26586462936 0.847838435156212 0.0001239960679984
"4496" 1318.6929066959 0.846828174439161 0.000117996440498258
"4497" 1308.1817317382 0.845803122984509 0.000113996671498695
"4498" 1297.74726598085 0.844761374517933 0.000127995815997428
"4499" 1287.36452439005 0.843705777800232 0.000134995343498145
"4500" 1277.03105582194 0.842636468095774 0.000132995476498143
"4501" 1266.76986621346 0.841550804700836 0.000143994675498416
"4502" 1256.54116097983 0.840453079513554 0.000129995656998783
"4503" 1246.35509587113 0.83934208558185 9.99974194986208e-05
"4504" 1236.2668498901 0.838211684337254 0.000107996989498704
"4505" 1226.2260911669 0.837067330255752 0.000104997171997967
"4506" 1216.26067116625 0.835905951280648 0.000117996427497991
"4507" 1206.34099577748 0.834730670287979 0.000117996428497968
"4508" 1196.48254622399 0.833539673587213 0.000120996227498504
"4509" 1186.69318383643 0.832332129237175 0.000133995402998077
"4510" 1176.95727888625 0.831109598312268 0.000141994842498105
"4511" 1167.26718551953 0.829872741786159 0.000137995118498324
"4512" 1157.62742447944 0.828620951136206 0.000126995866498669
"4513" 1148.04456597644 0.827353500462488 0.000114996612497809
"4514" 1138.53925173224 0.826068426462918 0.000119996307999082
"4515" 1129.09538616499 0.824767190103666 0.000127995799498404
"4516" 1119.70341537954 0.823450651782757 0.00012999567449834
"4517" 1110.3632853724 0.822118672769599 0.000126995851998934
"4518" 1101.0921650851 0.820769650141763 0.000133995380498741
"4519" 1091.87927981375 0.819404553978301 0.000140994887497969
"4520" 1082.71873568622 0.818023835872487 0.000142994767998283
"4521" 1073.61709703009 0.81662685054167 0.000145994532998683
"4522" 1064.57081531935 0.815213851496275 0.000146994461998173
"4523" 1055.57556761898 0.813785163493652 0.000141994830998082
"4524" 1046.65123684196 0.812339088262393 0.00014799438399804
"4525" 1037.74119044458 0.810880213577221 0.000116996480498344
"4526" 1028.95483050343 0.809399473429255 0.000143994679997927
"4527" 1020.20170219247 0.807904348550452 0.000149994235498108
"4528" 1011.49030185625 0.80639401923027 0.000142994746498482
"4529" 1002.84883681012 0.804866225462625 0.000146994454498617
"4530" 994.249272090656 0.803323132273206 0.000137995083499098
"4531" 985.725307011128 0.801762107883611 0.000144994620998262
"4532" 977.233167112948 0.800186448944849 0.00013099557349916
"4533" 968.835919932769 0.798591396106754 0.000149994236997908
"4534" 960.482428231546 0.796980811708977 0.000157993602998285
"4535" 952.195835357277 0.79535296747378 0.000174992143998298
"4536" 943.931162554471 0.793711057641018 0.000162993146498813
"4537" 935.732834050922 0.792051858138851 0.000159993410997927
"4538" 927.597258045879 0.790375650828031 0.000162993119498633
"4539" 919.518508356447 0.788682863171647 0.000166992806498678
"4540" 911.483899423465 0.786974319303067 0.000161993208498301
"4541" 903.511788383901 0.785248847416023 0.000161993261498017
"4542" 895.59023859143 0.783507213821653 0.000157993566998971
"4543" 887.752627824882 0.781747314704362 0.000177991844498515
"4544" 879.945856630789 0.779972545239162 0.00017799178099831
"4545" 872.181154894852 0.778182134518912 0.000167992691998853
"4546" 864.469588708834 0.776375417628111 0.000156993634998326
"4547" 856.833741353767 0.774551120117868 0.000162993148497548
"4548" 849.261157366308 0.772710033614643 0.000176991934498161
"4549" 841.724306509681 0.770853784327132 0.000175992022498406
"4550" 834.271704922735 0.768979702578054 0.000198989809998107
"4551" 826.834844636356 0.767091601054663 0.000190990605498098
"4552" 819.445356262444 0.765187689915031 0.000178991690498842
"4553" 812.164981952034 0.763264881421563 0.000210988539997459
"4554" 804.893087246119 0.761328462864284 0.000206988996998114
"4555" 797.713202468954 0.759374236768461 0.000233985972998507
"4556" 790.544131977031 0.757406281844115 0.000227986643498324
"4557" 783.410471599315 0.755423343578741 0.000208988755998285
"4558" 776.369606138782 0.753422849046322 0.000220987458498856
"4559" 769.384319432564 0.75140665298876 0.000235985707498165
"4560" 762.44262957779 0.749375380617514 0.000243984759998539
"4561" 755.554545830492 0.747328641004338 0.000253983350498421
"4562" 748.747677312823 0.74526541718401 0.000285978922498598
"4563" 741.944731335441 0.743188971449331 0.000281979505498353
"4564" 735.167432201201 0.741098372158697 0.000257982934498302
"4565" 728.4541442933 0.738992178696928 0.000243984722998358
"4566" 721.812090782279 0.736870279373713 0.000245984411999078
"4567" 715.264182740403 0.73473206146129 0.000280979703998208
"4568" 708.689344267014 0.732581918425261 0.000256983057998594
"4569" 702.204769536226 0.730415806604397 0.000263982115497385
"4570" 695.726381350868 0.728236666245413 0.000237985469498159
"4571" 689.362109606699 0.726041146745412 0.000260982603997872
"4572" 683.011157396783 0.723832593483927 0.000255983266998161
"4573" 676.704328825988 0.721610115225949 0.000246984412998752
"4574" 670.46209450179 0.719373270532328 0.000249984078998122
"4575" 664.295109049804 0.717121983717277 0.000272981001498196
"4576" 658.237602804186 0.714855647389786 0.00034097034449887
"4577" 652.182044609005 0.712577202933282 0.000373964339498767
"4578" 646.148666882985 0.710286160041967 0.000387961601998943
"4579" 640.146391217083 0.707982371657208 0.000389961297997621
"4580" 634.211994387302 0.70566517660614 0.000406957890998094
"4581" 628.320771399673 0.70333528674148 0.000420954917498606
"4582" 622.428816773786 0.700993611355929 0.000398959383498543
"4583" 616.651703006894 0.698638197091005 0.000426953385998408
"4584" 610.881329420663 0.696271155514599 0.000424953824998409
"4585" 605.21924892737 0.693891069747366 0.000468943722498061
"4586" 599.492246954316 0.691500659173395 0.000431952251998213
"4587" 593.921242607993 0.689096940561942 0.000474942394998012
"4588" 588.309213063515 0.686682731884593 0.000454947191998567
"4589" 582.767581425578 0.684256747666045 0.000452947596998654
"4590" 577.296105204549 0.681819284809488 0.000468943698498259
"4591" 571.899094787841 0.679370598988992 0.000505934590498081
"4592" 566.508366063428 0.676911483778588 0.000515931889497945
"4593" 561.153847156283 0.674441783291627 0.000519930737498231
"4594" 555.901509526548 0.671961420754085 0.000565917987998321
"4595" 550.665530819904 0.669471016012932 0.000590910947998236
"4596" 545.48004496316 0.666970658517114 0.000620901459498224
"4597" 540.239885971931 0.664460573885834 0.000579913953498545
"4598" 535.12390200443 0.66194078972034 0.000597908134998937
"4599" 530.053005525137 0.659411571079419 0.000615902135998603
"4600" 525.059258766029 0.656873349832168 0.000658887556498566
"4601" 520.049616722153 0.654326093704454 0.000660886759998536
"4602" 515.167269784523 0.651770443810184 0.000721864941998329
"4603" 510.348373829983 0.649206703318579 0.00079883476849818
"4604" 505.555474335694 0.646634786313506 0.000863806632498632
"4605" 500.760322499162 0.644054707860059 0.000898790149498674
"4606" 495.985217193207 0.641466665813441 0.000918781021998605
"4607" 491.257771901991 0.638871071010626 0.000942769398498133
"4608" 486.628984474656 0.636268824602549 0.00100673652599825
"4609" 481.91789939571 0.633658114088633 0.00098674720699865
"4610" 477.335051122494 0.63104159769247 0.00102772618549851
"4611" 472.848325215107 0.628419329889175 0.00110668212999798
"4612" 468.312883861663 0.625789349479406 0.00112367275049863
"4613" 463.895883144835 0.623154708786211 0.00119662954099886
"4614" 459.533782167539 0.62051459050254 0.00127957755599817
"4615" 455.136470702923 0.617867450756757 0.00131055698449845
"4616" 450.865121606629 0.615216762358265 0.00140149195499839
"4617" 446.654729013515 0.612561638481028 0.0015074116769983
"4618" 442.492099772292 0.609902186047908 0.00162031951999808
"4619" 438.324320094609 0.607237371557481 0.00170424867099817
"4620" 434.220204504886 0.604568846427035 0.00180415586849847
"4621" 430.179753604271 0.601897245223026 0.00192304134849874
"4622" 426.098100887052 0.599219659904181 0.00198697412299786
"4623" 422.316537024092 0.596546533430087 0.00223170746449819
"4624" 418.521792317849 0.593869267956372 0.00244145648249916
"4625" 414.839621115437 0.591191981747071 0.00270210984899777
"4626" 411.266476031724 0.588515175109777 0.00301165784049828
"4627" 407.561307879786 0.585830990183726 0.00320634683899801
"4628" 404.042062385605 0.583150249304939 0.0035008356274987
"4629" 400.492511073012 0.580466221389578 0.00375236790799882
"4630" 397.165726579195 0.577788065960414 0.00412760472899876
"4631" 393.863984403107 0.57510910948232 0.00449378993049843
"4632" 390.942027837901 0.572444537894204 0.00509431035399754
"4633" 388.119750007088 0.569783929237509 0.00573651576549872
"4634" 385.471847575727 0.567131239383959 0.00647220223249856
"4635" 382.863045369437 0.564481091523326 0.00720861093249903
"4636" 380.2897889714 0.561833480139661 0.00794273675999813
"4637" 377.894161552804 0.559195469324114 0.00877115090699843
"4638" 376.009733233456 0.556584086413804 0.00991760527849828
"4639" 374.326767906557 0.553985955035371 0.0111707370869983
"4640" 373.067820497862 0.551413504714856 0.0126804216964984
"4641" 372.209646947372 0.54886748766065 0.0144301303204989
"4642" 371.993951846398 0.546362891837628 0.0165818258824985
"4643" 372.162592096205 0.543887722221105 0.018955952404998
"4644" 372.98478632751 0.54145894162618 0.0217315851754983
"4645" 374.714624024507 0.539094117478698 0.0250757427784987
"4646" 376.986935346021 0.536775582084421 0.0287401714659983
"4647" 380.381681056469 0.534539365151755 0.0330994379789978
"4648" 385.110544438997 0.532403437629798 0.0382877027799986
"4649" 391.443439001295 0.530389107478049 0.0444663166129985
"4650" 399.759380160147 0.528527850929797 0.0518742393129983
"4651" 409.843905654383 0.526813052632465 0.0603473183349982
"4652" 423.610265152116 0.525376057452733 0.071092872445998
"4653" 439.685217605081 0.524140367734771 0.0831849817269985
"4654" 461.077692430676 0.523319934106125 0.0985030291199985
"4655" 486.114355993261 0.522819575479645 0.115895061257498
"4656" 517.088169356586 0.522810536315586 0.136690305774499
"4657" 553.685268706486 0.523294352185875 0.160564108792998
"4658" 598.148587106043 0.524450008117569 0.188679887626999
"4659" 651.927151453001 0.526413589651704 0.221644488147998
"4660" 715.588814508114 0.52925536695252 0.259400877915999
"4661" 791.160760818567 0.533156759102506 0.302609344433499
"4662" 879.405872473804 0.538211708036543 0.351051861522999
"4663" 978.593170818962 0.544320916404941 0.403097536696999
"4664" 1090.59850256384 0.551654155486472 0.458924949246998
"4665" 1214.59081009004 0.560165121098367 0.517185537467499
"4666" 1351.76502647872 0.569961741996259 0.577376278980499
"4667" 1497.28134249404 0.580677308696951 0.636457026802999
"4668" 1649.90082741166 0.592205065890746 0.693218195890499
"4669" 1807.30190663861 0.604347702113159 0.7462335295355
"4670" 1961.64845364004 0.616436306105643 0.792754908007
"4671" 2114.11099521973 0.628540596623597 0.833480471642
"4672" 2257.81376510206 0.64007612087855 0.8670896991575
"4673" 2393.94684301079 0.651113053156128 0.8946458774305
"4674" 2517.3099205742 0.661198376860334 0.916011522046
"4675" 2630.26930109148 0.670490592314298 0.93260980223
"4676" 2731.76826937286 0.678901006106089 0.9449967608465
"4677" 2819.8595799456 0.686237785968084 0.95389611346
"4678" 2897.6077074946 0.692749180769938 0.9601996130435
"4679" 2965.85808382184 0.698502552633095 0.964572638152
"4680" 3023.73170716247 0.703403558076943 0.967461344624
"4681" 3071.52970794103 0.707486085414561 0.969159769879
"4682" 3111.53908425441 0.710916570990435 0.970163901807
"4683" 3146.14802018533 0.713915178619906 0.970665965015
"4684" 3174.87398978423 0.71642809795 0.970816952056
"4685" 3197.83185430208 0.718466152014038 0.970748298105
"4686" 3218.37148276619 0.720316616743598 0.9704519120355
"4687" 3234.26532993819 0.721793160394986 0.969986815237
"4688" 3248.15001955799 0.723098008759667 0.9694896232815
"4689" 3259.15484797253 0.72417005189238 0.9689444699985
"4690" 3268.11810148803 0.725093360158865 0.9682964118695
"4691" 3275.59065952575 0.725886221398338 0.9676322740545
"4692" 3282.07090721998 0.726606173948053 0.9669467030315
"4693" 3287.13607763282 0.727210106768307 0.9662561044185
"4694" 3291.17207566419 0.727732565566979 0.9655179159015
"4695" 3294.46430522138 0.728220303940975 0.9646733940275
"4696" 3296.59734470103 0.7286043198399 0.963883339102
"4697" 3298.35142011727 0.728979910558602 0.962990254977
"4698" 3299.97809613197 0.729329653724301 0.962184797387
"4699" 3301.08305937024 0.72964408121081 0.9613167404125
"4700" 3301.83019204866 0.729958776613487 0.960255354023
"4701" 3302.16701310009 0.73025058291553 0.959185521691
"4702" 3302.32338864313 0.730529477057767 0.9581210559025
"4703" 3302.27990014594 0.730821460940522 0.956925522596
"4704" 3302.04891360638 0.731124305214459 0.955557956169
"4705" 3301.53079955958 0.731428113803552 0.95414465465
"4706" 3301.00042566653 0.731746834515061 0.952596550666
"4707" 3300.33943656898 0.732073870367095 0.950966500141
"4708" 3299.68092218474 0.732400001689733 0.949388041675
"4709" 3298.74045290609 0.732738332562971 0.9476274835125
"4710" 3297.7995773072 0.733116962594483 0.9456327688985
"4711" 3296.79490050915 0.73351239843914 0.9435724508975
"4712" 3295.69831931229 0.733933480437206 0.941310877016
"4713" 3294.45698976586 0.734376633305729 0.9389024361455
"4714" 3293.14551620022 0.734879151056783 0.936156644071
"4715" 3291.68195293191 0.73540518892458 0.933230167853
"4716" 3290.16841260507 0.736008213877627 0.9298976614865
"4717" 3288.51157399935 0.736672347364481 0.9261929881365
"4718" 3286.70426541252 0.737390368187241 0.9221514367975
"4719" 3284.72599536657 0.73816542623985 0.91777307185
"4720" 3282.57812010585 0.739054757821519 0.9127347408145
"4721" 3280.22407747857 0.740017489503128 0.9072718390275
"4722" 3277.70624802004 0.741104043477239 0.901065919471
"4723" 3274.99852584319 0.742316378291943 0.894121770796
"4724" 3272.07791082786 0.743581560227329 0.8868652431385
"4725" 3268.89824367599 0.74494071582014 0.8790792481485
"4726" 3265.32483636071 0.746581647499062 0.869616863342
"4727" 3261.40090473047 0.748488466829572 0.8585627060605
"4728" 3257.14403444613 0.750530902959177 0.846711217044
"4729" 3252.42855556293 0.752832776755913 0.833317430488
"4730" 3247.32181971593 0.755283523033783 0.819045486607
"4731" 3241.60921095157 0.758110047996328 0.802530640766
"4732" 3235.36634577238 0.761232254209308 0.7842428336615
"4733" 3228.2368904914 0.764920629151303 0.7625692448535
"4734" 3220.50391310432 0.768904641421455 0.7391094198145
"4735" 3212.02203355171 0.773200344707103 0.7137802591725
"4736" 3202.68410731565 0.7779473137254 0.685722030894999
"4737" 3192.36132911092 0.783217184039132 0.6544958956995
"4738" 3180.98769344563 0.788979517616696 0.6202805485615
"4739" 3168.70798603328 0.79501762945781 0.584374201215499
"4740" 3155.53776764891 0.801277762585878 0.5470920569295
"4741" 3141.18389147449 0.808079239706023 0.506478132869499
"4742" 3125.97472826415 0.814985200628673 0.465175979652999
"4743" 3109.91455529885 0.821922723238144 0.423629167098999
"4744" 3093.02445311259 0.82891013700468 0.381708535844499
"4745" 3075.54422807901 0.835678324170918 0.341053415236999
"4746" 3057.55167347135 0.842192054437601 0.301872573676999
"4747" 3039.13680024289 0.848364742758826 0.264701300636999
"4748" 3020.43760430723 0.854089232793966 0.230202402878998
"4749" 3001.61913284921 0.859316367728864 0.198672374756499
"4750" 2982.80803251375 0.863963545399863 0.170633047916998
"4751" 2963.92025559575 0.868202754307899 0.145027083463499
"4752" 2945.02987557609 0.87198164567674 0.122193129838999
"4753" 2926.38896700731 0.87520088661359 0.102741109063499
"4754" 2907.97286875728 0.877925913592298 0.0862821886664981
"4755" 2889.7885952582 0.88022589446456 0.0723935080644991
"4756" 2871.6832143008 0.8822617392874 0.0600854016454985
"4757" 2853.85862987846 0.883917967102582 0.0500809070489983
"4758" 2836.2134624077 0.885325317298666 0.0415694894139984
"4759" 2818.75214411895 0.886505184623316 0.034423845194499
"4760" 2801.3740502436 0.887545659618321 0.0280995606584982
"4761" 2784.22527289278 0.888376384815618 0.0230365766214984
"4762" 2767.32951109795 0.888997577367795 0.0192403230474986
"4763" 2750.55569173537 0.889521842504494 0.0160055816389978
"4764" 2733.85015661938 0.889978276366297 0.0131554993834982
"4765" 2717.30561914993 0.890327310719633 0.010937556831498
"4766" 2700.84659450167 0.890621680408213 0.00902162798499861
"4767" 2684.49319048719 0.890855221649327 0.00744747784099853
"4768" 2668.22255408583 0.891042512146142 0.00612516597499824
"4769" 2652.08411057556 0.891165371054674 0.00516900512749852
"4770" 2636.02551493178 0.891254824359074 0.00438397348549835
"4771" 2620.06318246066 0.891304791776239 0.00380920641449767
"4772" 2604.13286971861 0.891350131175621 0.00322328726599774
"4773" 2588.25790514581 0.891378618408091 0.00270409389099813
"4774" 2572.43139265958 0.891394446533276 0.00222471179149819
"4775" 2556.67773718741 0.89138769522455 0.00184811306699839
"4776" 2540.97624627786 0.891368097404155 0.00151240650699869
"4777" 2525.34440500155 0.891328900365762 0.00126058896899794
"4778" 2509.7736043191 0.891275492275716 0.00105771091899776
"4779" 2494.27084936398 0.891205667897041 0.00091778294699818
"4780" 2478.79085214151 0.891136769246512 0.000729862444498131
"4781" 2463.38361277346 0.891050268356225 0.000611903306498296
"4782" 2448.02617509312 0.890954751709669 0.000508933060998307
"4783" 2432.7441837941 0.890842165090476 0.000471942544498005
"4784" 2417.5150781144 0.89072060402011 0.000448947952497947
"4785" 2402.31866508604 0.890597414968078 0.000391960302998817
"4786" 2387.16848363772 0.89046771094095 0.000331971753497751
"4787" 2372.07121552083 0.890328416647964 0.000288978524498495
"4788" 2357.02323366109 0.890181985013864 0.000245984434997681
"4789" 2342.03048848589 0.890026081020784 0.000217987815498089
"4790" 2327.08764231081 0.889862353522477 0.000193990306998626
"4791" 2312.21158502488 0.889685956045728 0.000204989223497765
"4792" 2297.35000109337 0.889512634812658 0.000147994333498325
"4793" 2282.57644165221 0.889320237267472 0.000166992779498054
"4794" 2267.8398318547 0.889124309444071 0.000159993415497994
"4795" 2253.14348374431 0.888923547568605 0.000134995299998386
"4796" 2238.5266226555 0.888706905421539 0.000163993072498925
"4797" 2223.92952971684 0.888491066121277 0.000136995115498251
"4798" 2209.39527315283 0.888263798514272 0.000133995345998339
"4799" 2194.9218958409 0.888026205174285 0.00014699444899835
"4800" 2180.49156675916 0.887782652859073 0.000146994456998395
"4801" 2166.12064051389 0.887529094984835 0.000159993453497709
"4802" 2151.77771007974 0.887273576482499 0.00013199553099863
"4803" 2137.50190070523 0.887005804770913 0.000130995599997852
"4804" 2123.27630469141 0.886730202537478 0.000126995850999068
"4805" 2109.10206421429 0.88644626033889 0.000122996111998841
"4806" 2094.98822203555 0.886151937204614 0.000131995513498184
"4807" 2080.91169727009 0.88585280264727 0.000115996550998032
"4808" 2066.89677448136 0.885542836709772 0.000114996601998874
"4809" 2052.93070232537 0.885225071165044 0.000107997007499083
"4810" 2039.01840839143 0.88489837206632 0.000101997339498561
"4811" 2025.16903595224 0.884560471022988 0.000111996795997826
"4812" 2011.37606476681 0.884213040403802 0.00012599594399787
"4813" 1997.62648768284 0.883858920485948 0.000123996072498023
"4814" 1983.92548492188 0.88349658740526 0.000115996546498076
"4815" 1970.29078591849 0.883122403709105 0.000125995947997781
"4816" 1956.70671413342 0.882739664349986 0.000130995586498095
"4817" 1943.17225571054 0.882348550849059 0.000128995731498271
"4818" 1929.68809691916 0.88194881746855 0.000120996238998305
"4819" 1916.26844734179 0.881537360314632 0.000127995806497694
"4820" 1902.90325770097 0.88111625872038 0.000134995352498168
"4821" 1889.58172951643 0.880687699165914 0.000125995951998692
"4822" 1876.31951896885 0.880248419637076 0.000122996145497933
"4823" 1863.10937682116 0.879799772349565 0.000115996566498744
"4824" 1849.96894583316 0.879338252493581 0.000128995740998006
"4825" 1836.87317365075 0.87886861431466 0.000127995777998602
"4826" 1823.85068844252 0.878385494205287 0.000149994215498772
"4827" 1810.8625961334 0.87789615074346 0.00014299473149848
"4828" 1797.93615521651 0.877395269724714 0.000143994668498348
"4829" 1785.04211633087 0.87688808504307 0.000114996583999161
"4830" 1772.23759259513 0.876364256849966 0.000128995710498181
"4831" 1759.48367004868 0.875830719714926 0.000135995249997967
"4832" 1746.77825816245 0.87528777888309 0.000132995456498142
"4833" 1734.13176686647 0.874733513865227 0.000132995431998628
"4834" 1721.54171393081 0.87416825299912 0.000132995468498098
"4835" 1709.02636846334 0.873588872092254 0.000154993851497864
"4836" 1696.54889458973 0.873001593612214 0.000152994018497776
"4837" 1684.11857352875 0.872404531154048 0.000139995003998306
"4838" 1671.75378657289 0.871794580023442 0.000137995146498149
"4839" 1659.43178819335 0.871175540849657 0.000117996450998636
"4840" 1647.18465242087 0.870541932119478 0.000119996325498639
"4841" 1634.96893426242 0.869900779149649 9.09978829984892e-05
"4842" 1622.83922289266 0.869243246180952 9.59976424983466e-05
"4843" 1610.77814171373 0.868572088773961 0.000113996682997941
"4844" 1598.76843944644 0.867890006035633 0.000123996062498022
"4845" 1586.8253579604 0.867194510297135 0.000143994689498106
"4846" 1574.91780045974 0.86649015375336 0.000138995032499256
"4847" 1563.07531977529 0.865772430750128 0.000141994819998104
"4848" 1551.29390401879 0.865041906944302 0.000147994406498042
"4849" 1539.563450353 0.864299925716133 0.000145994536998151
"4850" 1527.89191130319 0.863545107305791 0.000145994542998351
"4851" 1516.27108795555 0.862778720871902 0.000136995211997837
"4852" 1504.701567773 0.862000428678595 0.000120996262498729
"4853" 1493.20523041195 0.861207146860268 0.000120996236497861
"4854" 1481.76673198184 0.860400876575399 0.000120996218498926
"4855" 1470.4149796186 0.859577683335 0.000150994168497731
"4856" 1459.09855328854 0.858744491881501 0.000155993755498574
"4857" 1447.81834393775 0.857901007766589 0.000136995192497769
"4858" 1436.62745975052 0.8570399798321 0.000150994184998421
"4859" 1425.45898603966 0.856170202505493 0.000126995840499133
"4860" 1414.37072760599 0.855284042607345 0.000124995929998595
"4861" 1403.35106513122 0.854382853015657 0.000133995381497942
"4862" 1392.40035643892 0.853466560362481 0.000153993912998307
"4863" 1381.47180077059 0.852541130362087 0.000134995305498875
"4864" 1370.60142405068 0.85160169792773 0.000115996542998209
"4865" 1359.82242778047 0.850644086010499 0.000130995584998739
"4866" 1349.07206671096 0.849676036024788 0.000114996579998694
"4867" 1338.40132633347 0.848691195839804 0.000119996255498411
"4868" 1327.77446153341 0.847693794248088 0.000109996822998948
"4869" 1317.21920485126 0.846680409591679 0.000112996657498643
"4870" 1306.71168046041 0.845653791259088 0.000104997116998184
"4871" 1296.27535994032 0.844611138681604 0.000108996884498724
"4872" 1285.93111930816 0.843550074907873 0.000144994492498274
"4873" 1275.6147633177 0.842477756082364 0.00015099403849772
"4874" 1265.34573344489 0.841391844154515 0.000145994468498167
"4875" 1255.12510179977 0.840292022196517 0.000131995509498717
"4876" 1244.97893278763 0.839175440418737 0.000132995475498165
"4877" 1234.87905326121 0.838045088821503 0.000121996201998487
"4878" 1224.87448432147 0.836895711486918 0.000144994627496953
"4879" 1214.91215535508 0.835732871603374 0.000151994080998863
"4880" 1204.99844039293 0.834555710906498 0.00014999421399875
"4881" 1195.13123941623 0.833364338882736 0.000136995164498277
"4882" 1185.33956347886 0.832155723545378 0.000139994949498568
"4883" 1175.61239678205 0.83093100284832 0.000147994307498456
"4884" 1165.91103258328 0.829693879823395 0.000125995879998286
"4885" 1156.2991084184 0.828437962151974 0.000132995426998184
"4886" 1146.73760611323 0.827167052543967 0.000132995439497519
"4887" 1137.26515368022 0.825877482141283 0.000159993418498816
"4888" 1127.81325340153 0.82457562293323 0.000152994011498486
"4889" 1118.41203134944 0.823258457240703 0.000139994979998947
"4890" 1109.09844728089 0.821922611695008 0.000152993984998462
"4891" 1099.82441420681 0.820572389836588 0.000149994222498062
"4892" 1090.58270928687 0.819208362347952 0.000123996024999573
"4893" 1081.42316280416 0.817825963792866 0.000119996274998813
"4894" 1072.34421473096 0.816425407701007 0.000135995181498871
"4895" 1063.29399366283 0.815011174748192 0.000125995873497819
"4896" 1054.29733717665 0.813580960965316 0.000112996615498462
"4897" 1045.39605169331 0.812131256248545 0.000132995358999022
"4898" 1036.52625834941 0.810667423543007 0.000129995624498003
"4899" 1027.71298624011 0.809187295911911 0.000125995927998002
"4900" 1018.98247415684 0.807688663641917 0.000144994606997906
"4901" 1010.27560181125 0.806176305288437 0.000134995332998211
"4902" 1001.66072499595 0.804644754491239 0.000154993834997841
"4903" 993.0769050345 0.803098763773511 0.000152993996998529
"4904" 984.566561129437 0.801535031675669 0.000164993020997706
"4905" 976.082324104463 0.799957104964503 0.000150994133498616
"4906" 967.675247486845 0.798361090210322 0.000154993820498106
"4907" 959.344496538751 0.796747169373888 0.000174992131497853
"4908" 951.047174143263 0.795118394048629 0.000175992070998832
"4909" 942.795566588255 0.793473835678091 0.000167992769498193
"4910" 934.614380136061 0.791811697732448 0.000172992321498588
"4911" 926.48975340358 0.790133030556078 0.000177991866498028
"4912" 918.423145414016 0.788437712603778 0.000184991231998333
"4913" 910.386400972406 0.786727585821795 0.000170992530497793
"4914" 902.414045541209 0.785000335822202 0.000164993034498462
"4915" 894.503514450644 0.783256199972782 0.00016399311849824
"4916" 886.662174035894 0.78149473194699 0.00017499214349781
"4917" 878.849807242558 0.779718490680337 0.000163993099498216
"4918" 871.106694655763 0.777924957002991 0.000164992992998436
"4919" 863.437250114578 0.776113937437023 0.000181991505997958
"4920" 855.800151726648 0.774287934273448 0.000180991635498451
"4921" 848.212301880467 0.772445939362576 0.000175992085998389
"4922" 840.690337257682 0.770587029263154 0.00018099161449836
"4923" 833.224067344067 0.768711871408813 0.000186991012498305
"4924" 825.831743395434 0.766819536501254 0.000208988803998111
"4925" 818.452893681745 0.764913284554777 0.0001989898654986
"4926" 811.144625608826 0.762990105104432 0.000202989448497948
"4927" 803.895968890272 0.761050670488979 0.000211988477998748
"4928" 796.697559370692 0.759095513116116 0.000218987706497753
"4929" 789.545871688965 0.757124861872299 0.00022098748499888
"4930" 782.44681887037 0.755138478850534 0.000222987283998277
"4931" 775.392480531918 0.753136789824497 0.0002189877389982
"4932" 768.395179151181 0.751119293542923 0.000218987754998401
"4933" 761.431641403103 0.749087087772488 0.000204989268998479
"4934" 754.578109105557 0.747037000165237 0.000235985771997682
"4935" 747.768159298854 0.744972054069258 0.000259982777997325
"4936" 740.992123055771 0.742892673163699 0.00027098130299863
"4937" 734.291371724698 0.740797304651709 0.000299977033997978
"4938" 727.624288765885 0.738687686627745 0.00031597447399756
"4939" 720.962083191594 0.736564891814288 0.00029697734599865
"4940" 714.369653714546 0.734426573383443 0.000292977896999003
"4941" 707.841184725161 0.732273111786715 0.000298976939498319
"4942" 701.384002700764 0.730104441159077 0.000321973116498619
"4943" 694.934879258515 0.727922751766964 0.000311974795997649
"4944" 688.508925992404 0.725727539659755 0.000282979408498529
"4945" 682.119913922966 0.723518412579851 0.000243984645998729
"4946" 675.854131667332 0.721293026267277 0.00026098245199857
"4947" 669.607164655614 0.719054626252244 0.000254983285998378
"4948" 663.442041114907 0.716801599507297 0.000273980717497846
"4949" 657.315677783323 0.714535295310056 0.00028597897299798
"4950" 651.219254499813 0.712256009122204 0.000283979271498591
"4951" 645.181369190432 0.709963183468389 0.000289978419997894
"4952" 639.155495533974 0.707658006175161 0.000269981302498445
"4953" 633.20306989174 0.705339214283093 0.000267981537498407
"4954" 627.285656465373 0.703007846505801 0.00025798286799783
"4955" 621.434384608108 0.700663438144068 0.000261982305497566
"4956" 615.627506383662 0.698306592721748 0.00026398210099865
"4957" 609.867133575269 0.69593743693037 0.000265981874998489
"4958" 604.21637628344 0.693555236640541 0.000313974726998456
"4959" 598.542739550779 0.691162190531853 0.000311975016498489
"4960" 592.927767469931 0.688757186456023 0.000318973867498795
"4961" 587.373102562473 0.686340464393024 0.000336970816998905
"4962" 581.830723871947 0.683912686447618 0.000329972146498769
"4963" 576.340358538109 0.681473597161611 0.000327972460998582
"4964" 570.961110642186 0.679023029278515 0.000374963978498455
"4965" 565.619411508879 0.67656183814737 0.000415955681498326
"4966" 560.291160671477 0.674090350479453 0.000434951516498416
"4967" 555.08787946271 0.671608154805075 0.000510932926998442
"4968" 549.858751767759 0.669116241252597 0.000536925924998544
"4969" 544.731124042969 0.666614310463711 0.000603906554997979
"4970" 539.574139213415 0.664102875718787 0.000618901680998429
"4971" 534.444184783469 0.661581849448477 0.000621900821497712
"4972" 529.368214753844 0.659051520694147 0.000633896903998732
"4973" 524.33793832591 0.656511997894563 0.000646892741997696
"4974" 519.347541644825 0.653963537040412 0.000657889201998496
"4975" 514.41769830155 0.651406471479667 0.000681880913998678
"4976" 509.529664179183 0.648840982584867 0.00070587226949792
"4977" 504.670461776328 0.646267189100247 0.000720866840498435
"4978" 499.899921605653 0.643685852967176 0.000769847536498558
"4979" 495.199129135042 0.641097094699442 0.000837819643498161
"4980" 490.489497843982 0.638500361298556 0.000869805753997976
"4981" 485.862110663598 0.635896956803547 0.000931777658998434
"4982" 481.235986801856 0.633286141539613 0.000966760592498117
"4983" 476.709432320568 0.630669393478203 0.00104272166799813
"4984" 472.260395410875 0.628046875455728 0.00114466473699881
"4985" 467.841080475821 0.625418172670174 0.00123960705249826
"4986" 463.452914422536 0.622783406694745 0.00132754856749839
"4987" 458.999669085084 0.620141000152703 0.00134353773749851
"4988" 454.650758720435 0.617494230210819 0.00140449370449902
"4989" 450.420428078983 0.614843860434985 0.00151940695999819
"4990" 446.218009314217 0.612188417100418 0.00162632001599849
"4991" 442.027713161063 0.60952777043238 0.00171524304049853
"4992" 437.920923494258 0.606863854310103 0.00183513285349879
"4993" 433.818096294308 0.604195127688878 0.00193303899499897
"4994" 429.799571086931 0.601523817401402 0.0020629056964987
"4995" 425.926404761073 0.5988520746209 0.00226568129799865
"4996" 421.947141539833 0.596173072191579 0.00237055843549849
"4997" 418.112192707474 0.593494292164065 0.00254833354449813
"4998" 414.321250331295 0.590813214788354 0.00273108499699715
"4999" 410.687087798473 0.588134066196141 0.00299669369849886
