# Supplementary material for: Down the Penrose stairs, or how selection for fewer recombination hotspots maintains their existence
Source: eLife. 2023 Oct 13;12:e83769. doi: 10.7554/eLife.83769 (PMC10703446; doi:10.7554/eLife.83769)
Supplement: Appendix 5—figure 1—source data 1. — This data was used to generate Appendix 5—figure 1. [file elife-83769-app5-fig1-data1.zip › sup_data_23.txt]

"n1" "W" "pi"
"1" 3367.89595947028 0.777612970098277 0.6664985
"2" 3368.30092905527 0.777608959689283 0.6664835
"3" 3367.8193843967 0.777594427553546 0.6666185
"4" 3368.08384761368 0.777588450186435 0.6666285
"5" 3366.06430186101 0.777787538524039 0.6656335
"6" 3365.94824411798 0.777832642423026 0.6653735
"7" 3366.8726878337 0.777910729207064 0.664814
"8" 3367.44161971052 0.777960242056751 0.6644625
"9" 3365.99848338318 0.778293424329274 0.662602
"10" 3365.09841534177 0.778126686051461 0.6636895
"11" 3365.64428161388 0.778261856966081 0.6628255
"12" 3366.70973257124 0.778096227914275 0.6637185
"13" 3366.22103892349 0.77839952599182 0.661946
"14" 3365.10949279112 0.778225531298362 0.6630955
"15" 3365.57744268401 0.778105076270898 0.6637745
"16" 3364.45519809411 0.778451074379685 0.6618035
"17" 3364.938717275 0.778192660742856 0.6633105
"18" 3363.66396098873 0.778547686568865 0.6612995
"19" 3363.00174597028 0.77875575206594 0.6601125
"20" 3362.29235657694 0.778748834225747 0.660232
"21" 3361.09049771338 0.779243249297717 0.6573765
"22" 3359.74084503979 0.780004675458205 0.6529205
"23" 3358.85933253559 0.780520697138719 0.6499005
"24" 3359.29005911922 0.780303822896922 0.6511625
"25" 3358.81767059707 0.780523906578997 0.6498865
"26" 3357.4688031641 0.781447825929804 0.6444545
"27" 3358.02522439834 0.780963616907005 0.6473205
"28" 3355.39212236749 0.78297980488013 0.6354355
"29" 3353.42363400241 0.784683521602972 0.6253705
"30" 3351.75286891694 0.786447224782562 0.6149085
"31" 3351.26288532866 0.787203548114057 0.610394
"32" 3349.47566694398 0.789260051257337 0.598182
"33" 3347.18713470019 0.791751956235182 0.5834115
"34" 3344.5738920047 0.795580889571023 0.5605985
"35" 3343.19937445904 0.798101202953605 0.5455375
"36" 3341.54207968452 0.800760538103087 0.5296815
"37" 3339.86860199597 0.803891327311683 0.5109785
"38" 3338.25321537258 0.807055167586217 0.4920715
"39" 3336.76211722498 0.809949827271511 0.4747785
"40" 3335.05873195939 0.813451559134653 0.453848
"41" 3332.31766212639 0.819549630709508 0.417374
"42" 3330.80329706845 0.822894143244123 0.3973765
"43" 3328.61749495508 0.827745968436754 0.368374
"44" 3325.85724046987 0.835569399679135 0.321486
"45" 3323.11924102989 0.843378858241361 0.2746935
"46" 3320.02233270366 0.852642837971077 0.2191745
"47" 3317.97798146542 0.85853317475557 0.1838965
"48" 3316.38435432318 0.863722241210675 0.1527835
"49" 3314.47482615282 0.870414724844216 0.112634
"50" 3314.4217069928 0.87085355814947 0.1099855
"51" 3313.20530870205 0.875467853089432 0.0822875
"52" 3312.43564124928 0.878139790418977 0.0662615
"53" 3312.17109410507 0.878780576411312 0.062432
"54" 3311.45881312363 0.88149125047808 0.0461614999999999
"55" 3311.09835987165 0.882623649366998 0.0393755000000001
"56" 3310.81791141086 0.883596123569643 0.0335420000000001
"57" 3310.80405402372 0.883594270734528 0.0335534999999998
"58" 3310.55952976076 0.884248936268307 0.0296365
"59" 3309.89410455902 0.886867796737983 0.0139140000000001
"60" 3309.72997314137 0.887526352855305 0.00995799999999991
"61" 3309.59936304581 0.888022485198791 0.00697849999999989
"62" 3309.58198501867 0.888022648156289 0.00697849999999989
"63" 3309.48801782858 0.888354262337956 0.00498749999999992
"64" 3309.47060893572 0.888354426322911 0.00498749999999992
"65" 3309.37968246474 0.888686105803506 0.00299549999999993
"66" 3309.32547517249 0.888852276245553 0.00199799999999994
"67" 3309.41834873288 0.888354913883494 0.00498749999999992
"68" 3309.32737005566 0.888686593040602 0.00299549999999993
"69" 3309.23634302848 0.889018938496002 0.00099949999999982
"70" 3309.21887242914 0.889019099064522 0.00099949999999982
"71" 3309.23821302521 0.888853088697587 0.00199799999999994
"72" 3309.22075799528 0.888853249690535 0.00199799999999994
"73" 3309.27696023426 0.888521567505583 0.003992
"74" 3309.14902424845 0.889019748303744 0.00099949999999982
"75" 3309.07722188129 0.889186250065376 0
"76" 3309.05973603315 0.889186412004478 0
"77" 3309.04225022175 0.889186573922044 0
"78" 3309.02476444697 0.889186739062298 0
"79" 3309.00727870899 0.889186899760918 0
"80" 3309.03077506964 0.889021145658769 0.00099949999999982
"81" 3308.97231411686 0.889187225287994 0
"82" 3308.95482848905 0.889187386938227 0
"83" 3308.937342898 0.889187548574009 0
"84" 3308.91985734371 0.889187710136061 0
"85" 3308.90237182619 0.889187871651386 0
"86" 3308.88488634531 0.8891880364001 0
"87" 3308.86740090121 0.889188197267813 0
"88" 3308.84991549391 0.889188358097253 0
"89" 3308.83243012335 0.889188519981026 0
"90" 3308.81494478955 0.88918868180168 0
"91" 3308.79745949242 0.889188845765259 0
"92" 3308.77997423204 0.889189007499883 0
"93" 3308.76248900842 0.889189169160653 0
"94" 3308.74500382152 0.889189331892097 0
"95" 3308.72751867136 0.889189494011893 0
"96" 3308.71003355783 0.8891896588197 0
"97" 3308.69254848112 0.889189819227911 0
"98" 3308.67506344119 0.889189980114395 0
"99" 3308.65757843801 0.889190142049184 0
"100" 3308.64009347158 0.889190303938487 0
"101" 3308.62260854186 0.889190466865388 0
"102" 3308.60512364888 0.889190629205493 0
"103" 3308.58763879256 0.889190793131666 0
"104" 3308.57015397309 0.889190952635795 0
"105" 3308.55266919037 0.889191114285296 0
"106" 3308.5351844444 0.88919127643798 0
"107" 3308.51769973511 0.889191440154101 0
"108" 3308.50021506252 0.889191603303608 0
"109" 3308.48273042669 0.889191764751466 0
"110" 3308.46524582757 0.889191927786514 0
"111" 3308.44776126525 0.889192088601019 0
"112" 3308.43027673967 0.889192250442328 0
"113" 3308.41279225087 0.889192411714649 0
"114" 3308.39530779881 0.889192574011335 0
"115" 3308.37782338346 0.889192736814882 0
"116" 3308.36033900483 0.889192899574172 0
"117" 3308.342854663 0.889193060094016 0
"118" 3308.32537035789 0.889193222731608 0
"119" 3308.30788608959 0.889193383175026 0
"120" 3308.29040185791 0.889193548467949 0
"121" 3308.27291766305 0.889193708781486 0
"122" 3308.25543350497 0.889193869608841 0
"123" 3308.23794938354 0.889194034212475 0
"124" 3308.22046529888 0.889194195468979 0
"125" 3308.20298125103 0.889194356165044 0
"126" 3308.18549723988 0.889194518978807 0
"127" 3308.16801326546 0.889194681743596 0
"128" 3308.15052932782 0.889194842820038 0
"129" 3308.13304542683 0.88919500713594 0
"130" 3308.11556156263 0.88919516810968 0
"131" 3308.0980777352 0.889195329597266 0
"132" 3308.0805939445 0.889195492129262 0
"133" 3308.06311019052 0.889195654589884 0
"134" 3308.04562647328 0.889195817027603 0
"135" 3308.02814279285 0.889195977236869 0
"136" 3308.01065914909 0.889196141194682 0
"137" 3307.99317554211 0.889196302389945 0
"138" 3307.9756919719 0.889196464075257 0
"139" 3307.95820843842 0.88919662626488 0
"140" 3307.94072494174 0.889196786757793 0
"141" 3307.92324148179 0.889196949409839 0
"142" 3307.90575805863 0.889197110353339 0
"143" 3307.88827467217 0.889197273434654 0
"144" 3307.87079132247 0.889197435381967 0
"145" 3307.85330800953 0.889197596730861 0
"146" 3307.83582473333 0.889197759123947 0
"147" 3307.87390682096 0.889031570769784 0.00099949999999982
"148" 3307.85643908456 0.889031733048108 0.00099949999999982
"149" 3307.83897138484 0.889031895800964 0.00099949999999982
"150" 3307.8215037218 0.889032057420339 0.00099949999999982
"151" 3307.80403609547 0.889032219552298 0.00099949999999982
"152" 3307.78656850584 0.889032382162138 0.00099949999999982
"153" 3307.76910095289 0.889032543088734 0.00099949999999982
"154" 3307.82791989395 0.888700504598408 0.00299549999999993
"155" 3307.8104833907 0.88870066428194 0.00299549999999993
"156" 3307.75488625538 0.888866845798252 0.00199799999999994
"157" 3307.69926494624 0.889033191063543 0.00099949999999982
"158" 3307.68179757676 0.889033353938291 0.00099949999999982
"159" 3307.60866058075 0.889199862810859 0
"160" 3307.59117781876 0.889200026717493 0
"161" 3307.5736950936 0.889200186194177 0
"162" 3307.55621240517 0.889200348909725 0
"163" 3307.58543429897 0.889034447165369 0.00099949999999982
"164" 3307.52125390948 0.8892006723989 0
"165" 3307.5037713313 0.889200834427735 0
"166" 3307.4862887898 0.889200998041999 0
"167" 3307.46880628508 0.889201159420981 0
"168" 3307.45132381721 0.889201318575583 0
"169" 3307.43384138606 0.889201481491112 0
"170" 3307.41635899162 0.889201644373242 0
"171" 3307.39887663395 0.889201806102579 0
"172" 3307.38139431301 0.889201968338474 0
"173" 3307.36391202892 0.889202127795722 0
"174" 3307.34642978155 0.889202290470243 0
"175" 3307.32894757093 0.889202452554695 0
"176" 3307.31146539707 0.889202614050145 0
"177" 3307.29398325999 0.889202775492056 0
"178" 3307.27650115957 0.889202939618224 0
"179" 3307.25901909601 0.889203098781982 0
"180" 3307.24153706915 0.88920326227503 0
"181" 3307.22405507897 0.889203425697885 0
"182" 3307.20657312562 0.889203585813931 0
"183" 3307.18909120901 0.88920374805541 0
"184" 3307.17160932913 0.889203910791363 0
"185" 3307.15412748602 0.889204071857314 0
"186" 3307.13664567962 0.889204235060367 0
"187" 3307.11916390997 0.889204397110859 0
"188" 3307.10168217713 0.889204557469988 0
"189" 3307.08420048108 0.889204718337995 0
"190" 3307.0667188217 0.889204882439613 0
"191" 3307.04923719916 0.889205042101385 0
"192" 3307.03175561338 0.889205203920359 0
"193" 3307.0142740644 0.88920536458212 0
"194" 3306.9967925521 0.889205528493914 0
"195" 3306.97931107657 0.889205689608375 0
"196" 3306.96182963784 0.889205850687112 0
"197" 3306.94434823576 0.889206014988393 0
"198" 3306.92686687054 0.889206174322208 0
"199" 3306.90938554209 0.889206335792911 0
"200" 3306.89190425039 0.889206497765365 0
"201" 3306.8744229954 0.889206660788828 0
"202" 3306.85694177719 0.889206822102206 0
"203" 3306.83946059571 0.889206984483147 0
"204" 3306.82197945104 0.889207145170595 0
"205" 3306.80449834314 0.889207306358491 0
"206" 3306.78701727201 0.889207468030442 0
"207" 3306.76953623758 0.889207631308628 0
"208" 3306.75205523993 0.889207792355828 0
"209" 3306.73457427908 0.889207953321968 0
"210" 3306.717093355 0.889208114825498 0
"211" 3306.69961246758 0.8892082789902 0
"212" 3306.68213161706 0.889208437103256 0
"213" 3306.66465080328 0.889208599539812 0
"214" 3306.64717002617 0.889208763570852 0
"215" 3306.6296892859 0.889208923184056 0
"216" 3306.61220858242 0.889209084385814 0
"217" 3306.59472791567 0.889209246606542 0
"218" 3306.57724728576 0.889209406628507 0
"219" 3306.55976669252 0.889209570419613 0
"220" 3306.5422861361 0.889209730871823 0
"221" 3306.52480561642 0.889209892905205 0
"222" 3306.50732513339 0.88921005765892 0
"223" 3306.48984468718 0.889210217975037 0
"224" 3306.47236427778 0.889210378243413 0
"225" 3306.45488390518 0.889210539000389 0
"226" 3306.43740356928 0.889210702437276 0
"227" 3306.41992327012 0.889210864746689 0
"228" 3306.40244300778 0.889211024821817 0
"229" 3306.38496278221 0.889211186477174 0
"230" 3306.36748259343 0.889211347553157 0
"231" 3306.35000244145 0.889211508017963 0
"232" 3306.3325223262 0.889211670632273 0
"233" 3306.31504224769 0.889211833185659 0
"234" 3306.2975622059 0.889211995706898 0
"235" 3306.28008220093 0.889212155985637 0
"236" 3306.26260223274 0.88921231732472 0
"237" 3306.24512230127 0.889212480230721 0
"238" 3306.22764240664 0.889212639814593 0
"239" 3306.2101625488 0.889212801001045 0
"240" 3306.19268272765 0.889212964317847 0
"241" 3306.17520294334 0.889213124299609 0
"242" 3306.15772319577 0.889213286433226 0
"243" 3306.14024348491 0.889213449610494 0
"244" 3306.12276381086 0.889213610005564 0
"245" 3306.10528417354 0.889213772517838 0
"246" 3306.08780457304 0.889213932824601 0
"247" 3306.07032500926 0.889214095797958 0
"248" 3306.05284548225 0.88921425708764 0
"249" 3306.03536599205 0.889214417789897 0
"250" 3306.01788653861 0.889214579517982 0
"251" 3306.00040712193 0.889214741222057 0
"252" 3305.982927742 0.889214903408793 0
"253" 3305.96544839899 0.889215061177537 0
"254" 3305.94796909261 0.889215226012573 0
"255" 3305.93048982301 0.889215387502113 0
"256" 3305.91301059021 0.889215548423223 0
"257" 3305.89553139424 0.889215708176807 0
"258" 3305.87805223492 0.889215872807891 0
"259" 3305.86057311236 0.889216034652304 0
"260" 3305.84309402665 0.889216194287691 0
"261" 3305.82561497768 0.889216356585784 0
"262" 3305.80813596549 0.889216517737882 0
"263" 3305.79065699005 0.889216679940517 0
"264" 3305.77317805137 0.889216841554645 0
"265" 3305.75569914955 0.889217000940969 0
"266" 3305.73822028446 0.889217163544975 0
"267" 3305.72074145612 0.889217325552174 0
"268" 3305.70326266453 0.889217487516323 0
"269" 3305.68578390979 0.889217647252717 0
"270" 3305.66830519176 0.889217810218547 0
"271" 3305.65082651051 0.889217971466721 0
"272" 3305.63334786607 0.889218132163138 0
"273" 3305.61586925841 0.889218293339625 0
"274" 3305.59839068756 0.889218453915695 0
"275" 3305.58091215348 0.889218615541112 0
"276" 3305.56343365617 0.889218777112945 0
"277" 3305.54595519558 0.889218939732982 0
"278" 3305.52847677179 0.889219100670967 0
"279" 3305.51099838478 0.889219262112804 0
"280" 3305.49352003459 0.889219422386031 0
"281" 3305.47604172117 0.88921958372649 0
"282" 3305.45856344447 0.889219746663047 0
"283" 3305.4410852045 0.889219909539988 0
"284" 3305.42360700141 0.889220068001216 0
"285" 3305.40612883502 0.889220231331873 0
"286" 3305.38865070541 0.889220392963937 0
"287" 3305.37117261262 0.889220552916417 0
"288" 3305.35369455665 0.889220713376204 0
"289" 3305.33621653739 0.889220876512411 0
"290" 3305.31873855494 0.889221036854264 0
"291" 3305.30126060928 0.889221198256207 0
"292" 3305.28378270041 0.889221359066042 0
"293" 3305.26630482832 0.889221520359412 0
"294" 3305.24882699289 0.889221684894904 0
"295" 3305.23134919431 0.889221844456293 0
"296" 3305.21387143252 0.889222005620794 0
"297" 3305.19639370749 0.88922216727247 0
"298" 3305.17891601923 0.889222328876519 0
"299" 3305.16143836775 0.889222490446952 0
"300" 3305.14396075314 0.889222649209036 0
"301" 3305.1264831752 0.889222813418724 0
"302" 3305.10900563419 0.889222971002767 0
"303" 3305.09152812987 0.889223134554945 0
"304" 3305.07405066231 0.889223296420615 0
"305" 3305.05657323151 0.889223458239835 0
"306" 3305.03909583756 0.889223617804297 0
"307" 3305.0216184804 0.889223778981366 0
"308" 3305.00414115998 0.889223941205317 0
"309" 3304.98666387637 0.889224101729634 0
"310" 3304.96918662958 0.889224262228843 0
"311" 3304.9517094195 0.889224425382704 0
"312" 3304.93423224619 0.889224586854804 0
"313" 3304.91675510968 0.889224747741062 0
"314" 3304.89927800993 0.8892249096751 0
"315" 3304.881800947 0.889225069918061 0
"316" 3304.86432392085 0.88922523119584 0
"317" 3304.84684693151 0.88922539188538 0
"318" 3304.82936997896 0.889225553065384 0
"319" 3304.81189306323 0.889225713108119 0
"320" 3304.79441618422 0.889225876386383 0
"321" 3304.77693934199 0.889226037435242 0
"322" 3304.75946253656 0.889226198419872 0
"323" 3304.74198576782 0.889226362094526 0
"324" 3304.724509036 0.889226519719395 0
"325" 3304.70703234094 0.889226681665926 0
"326" 3304.6895556826 0.889226844650961 0
"327" 3304.67207906106 0.889227005406433 0
"328" 3304.65460247631 0.889227166657478 0
"329" 3304.63712592836 0.88922732730818 0
"330" 3304.6196494172 0.889227488461211 0
"331" 3304.60217294283 0.889227649569164 0
"332" 3304.58469650526 0.889227810635265 0
"333" 3304.56722010443 0.889227972737361 0
"334" 3304.54974374045 0.889228132592339 0
"335" 3304.53226741328 0.889228292969966 0
"336" 3304.56400127957 0.889062380092777 0.00099949999999982
"337" 3304.49732163716 0.889228616137259 0
"338" 3304.4798454203 0.88922877745303 0
"339" 3304.46236924021 0.889228939271394 0
"340" 3304.4448930969 0.889229100475194 0
"341" 3304.42741699036 0.889229262187469 0
"342" 3304.40994092063 0.88922942277769 0
"343" 3304.39246488765 0.889229584929249 0
"344" 3304.37498889144 0.889229746511494 0
"345" 3304.35751293215 0.889229904199997 0
"346" 3304.3400370096 0.889230066772784 0
"347" 3304.32256112381 0.889230228729969 0
"348" 3304.30508527482 0.889230389559373 0
"349" 3304.28760946265 0.889230549800476 0
"350" 3304.27013368716 0.889230713819714 0
"351" 3304.25265794856 0.889230872328279 0
"352" 3304.23518224671 0.889231034601759 0
"353" 3304.21770658158 0.889231197378825 0
"354" 3304.20023095327 0.889231357913819 0
"355" 3304.18275536179 0.889231517854649 0
"356" 3304.16527980718 0.889231677211987 0
"357" 3304.14780428931 0.889231839244781 0
"358" 3304.13032880829 0.889231999051993 0
"359" 3304.11285336399 0.889232162079925 0
"360" 3304.09537795647 0.889232323418232 0
"361" 3304.07790258575 0.889232484167218 0
"362" 3304.06042725182 0.889232645417307 0
"363" 3304.04295195472 0.889232805523186 0
"364" 3304.02547669437 0.88923296776616 0
"365" 3304.0080014709 0.889233126682602 0
"366" 3303.99052628413 0.889233289930153 0
"367" 3303.97305113422 0.88923344928584 0
"368" 3303.95557602105 0.889233611879731 0
"369" 3303.93810094469 0.889233772249483 0
"370" 3303.92062590514 0.889233933100425 0
"371" 3303.90315090237 0.889234094470097 0
"372" 3303.88567593636 0.889234256325581 0
"373" 3303.86820100714 0.889234417591656 0
"374" 3303.85072611479 0.889234576611194 0
"375" 3303.83325125921 0.889234738314126 0
"376" 3303.8157764404 0.889234899984865 0
"377" 3303.79830165849 0.889235058324499 0
"378" 3303.78082691329 0.889235221540163 0
"379" 3303.76335220491 0.889235381958264 0
"380" 3303.74587753337 0.889235541802493 0
"381" 3303.72840289861 0.889235703220577 0
"382" 3303.71092830057 0.889235866224133 0
"383" 3303.69345373943 0.88923602427303 0
"384" 3303.67597921503 0.889236187184827 0
"385" 3303.65850472736 0.889236349504888 0
"386" 3303.64103027659 0.889236507967887 0
"387" 3303.62355586253 0.889236671288917 0
"388" 3303.60608148533 0.889236830726773 0
"389" 3303.58860714488 0.889236992846722 0
"390" 3303.57113284129 0.889237152197447 0
"391" 3303.55365857443 0.889237314776669 0
"392" 3303.53618434442 0.889237474565442 0
"393" 3303.51871015121 0.889237635419625 0
"394" 3303.50123599481 0.889237796210657 0
"395" 3303.48376187517 0.88923795805387 0
"396" 3303.46628779232 0.889238119302926 0
"397" 3303.44881374632 0.889238278852181 0
"398" 3303.43133973707 0.889238441104683 0
"399" 3303.41386576465 0.889238601093202 0
"400" 3303.39639182901 0.889238762695529 0
"401" 3303.37891793017 0.889238923695663 0
"402" 3303.4042284712 0.889073237481043 0.00099949999999982
"403" 3303.34397701187 0.889239244319379 0
"404" 3303.32650322342 0.889239406279849 0
"405" 3303.30902947179 0.88923956653335 0
"406" 3303.29155575699 0.889239726758214 0
"407" 3303.27408207896 0.889239888557716 0
"408" 3303.25660843776 0.889240048677785 0
"409" 3303.23913483331 0.889240210916371 0
"410" 3303.22166126572 0.889240370401812 0
"411" 3303.20418773483 0.889240533643679 0
"412" 3303.18671424083 0.88924069248986 0
"413" 3303.1692407836 0.889240854006892 0
"414" 3303.15176736318 0.889241014926304 0
"415" 3303.13429397967 0.889241173070131 0
"416" 3303.11682063287 0.889241336073574 0
"417" 3303.0993473229 0.88924149631562 0
"418" 3303.08187404974 0.889241657027862 0
"419" 3303.06440081335 0.889241818805073 0
"420" 3303.04692761377 0.889241979433698 0
"421" 3303.02945445096 0.889242141107334 0
"422" 3303.01198132489 0.889242303830476 0
"423" 3302.9945082357 0.889242462672609 0
"424" 3302.9770351833 0.889242623669869 0
"425" 3302.95956216771 0.889242784592216 0
"426" 3302.94208918896 0.889242944394586 0
"427" 3302.92461624701 0.889243105229802 0
"428" 3302.90714334183 0.889243267114802 0
"429" 3302.8896704735 0.889243426771681 0
"430" 3302.87219764202 0.889243586354968 0
"431" 3302.85472484731 0.889243748095628 0
"432" 3302.8372520894 0.889243909249506 0
"433" 3302.81977936828 0.889244070336769 0
"434" 3302.80230668408 0.889244228108312 0
"435" 3302.78483403658 0.889244391845698 0
"436" 3302.76736142589 0.889244552259066 0
"437" 3302.74988885201 0.889244713153285 0
"438" 3302.73241631494 0.889244874013905 0
"439" 3302.71494381469 0.889245034272424 0
"440" 3302.69747135129 0.889245193933558 0
"441" 3302.67999892468 0.889245355196312 0
"442" 3302.66252653476 0.889245519138923 0
"443" 3302.64505418171 0.889245678096592 0
"444" 3302.62758186548 0.889245838665394 0
"445" 3302.61010958607 0.889245999189955 0
"446" 3302.59263734354 0.889246158015367 0
"447" 3302.57516513781 0.889246318975461 0
"448" 3302.5576929688 0.889246482084558 0
"449" 3302.54022083666 0.889246641313154 0
"450" 3302.5227487413 0.889246802682389 0
"451" 3302.50527668275 0.889246963457672 0
"452" 3302.48780466107 0.889247122545759 0
"453" 3302.47033267618 0.889247283768443 0
"454" 3302.45286072809 0.88924744494105 0
"455" 3302.43538881679 0.889247606069466 0
"456" 3302.41791694225 0.889247768239053 0
"457" 3302.40044510458 0.88924792706855 0
"458" 3302.3829733037 0.88924808859903 0
"459" 3302.36550153964 0.889248248999043 0
"460" 3302.34802981243 0.889248408787441 0
"461" 3302.33055812207 0.889248568521079 0
"462" 3302.31308646838 0.889248732587936 0
"463" 3302.29561485155 0.889248892238092 0
"464" 3302.27814327149 0.889249054027451 0
"465" 3302.26067172833 0.889249212490019 0
"466" 3302.24320022196 0.889249373622541 0
"467" 3302.22572875243 0.88924953363054 0
"468" 3302.20825731972 0.889249694123882 0
"469" 3302.19078592374 0.889249856761177 0
"470" 3302.17331456463 0.889250016075361 0
"471" 3302.15584324233 0.889250176970736 0
"472" 3302.13837195681 0.889250338370496 0
"473" 3302.12090070808 0.889250499717706 0
"474" 3302.10342949622 0.889250658824733 0
"475" 3302.08595832121 0.889250818444217 0
"476" 3302.06848718304 0.889250978545798 0
"477" 3302.05101608164 0.889251140259208 0
"478" 3302.03354501706 0.889251300818506 0
"479" 3302.01607398926 0.889251462427062 0
"480" 3301.99860299838 0.889251620170262 0
"481" 3301.98113204424 0.889251782770766 0
"482" 3301.96366112695 0.889251942578124 0
"483" 3301.94619024644 0.889252104009019 0
"484" 3301.92871940281 0.889252263186683 0
"485" 3301.91124859592 0.889252425591902 0
"486" 3301.89377782588 0.889252585226341 0
"487" 3301.87630709261 0.889252746980599 0
"488" 3301.85883639623 0.889252905973595 0
"489" 3301.8413657367 0.889253065462713 0
"490" 3301.82389511385 0.889253229803133 0
"491" 3301.80642452785 0.8892533891933 0
"492" 3301.78895397868 0.889253549637362 0
"493" 3301.7714834664 0.889253708381353 0
"494" 3301.75401299089 0.889253870351729 0
"495" 3301.73654255222 0.889254030100786 0
"496" 3301.71907215036 0.889254190883706 0
"497" 3301.70160178535 0.88925435051384 0
"498" 3301.68413145718 0.889254510663708 0
"499" 3301.66666116577 0.889254672932171 0
"500" 3301.64919091123 0.889254831884042 0
"501" 3301.63172069349 0.889254992973507 0
"502" 3301.61425051255 0.889255154022316 0
"503" 3301.59678036839 0.889255315550578 0
"504" 3301.57931026114 0.889255473786052 0
"505" 3301.56184019063 0.889255636308453 0
"506" 3301.544370157 0.889255795524036 0
"507" 3301.52690016019 0.889255955775526 0
"508" 3301.50943020017 0.88925611707856 0
"509" 3301.49196027703 0.889256276144008 0
"510" 3301.47449039062 0.889256438974228 0
"511" 3301.45702054112 0.889256597407797 0
"512" 3301.43955072839 0.88925675904714 0
"513" 3301.4220809525 0.889256919018674 0
"514" 3301.40461121341 0.889257080029831 0
"515" 3301.38714151117 0.889257239894206 0
"516" 3301.3696718458 0.8892573991686 0
"517" 3301.35220221723 0.889257560034241 0
"518" 3301.33473262548 0.889257720855887 0
"519" 3301.31726307057 0.889257880526205 0
"520" 3301.29979355252 0.889258040150009 0
"521" 3301.28232407123 0.889258202467633 0
"522" 3301.26485462679 0.889258361994985 0
"523" 3301.24738521913 0.889258523650029 0
"524" 3301.22991584838 0.889258682000872 0
"525" 3301.21244651442 0.889258843031247 0
"526" 3301.19497721721 0.889259005636472 0
"527" 3301.17750795691 0.889259163837193 0
"528" 3301.16003873341 0.889259324718824 0
"529" 3301.14256954677 0.889259484446654 0
"530" 3301.12510039689 0.889259646331729 0
"531" 3301.10763128392 0.889259804880803 0
"532" 3301.09016220771 0.889259966658829 0
"533" 3301.07269316836 0.889260126209131 0
"534" 3301.05522416582 0.889260287335273 0
"535" 3301.03775520009 0.889260447871298 0
"536" 3301.02028627112 0.889260610014017 0
"537" 3301.00281737898 0.889260770458342 0
"538" 3300.98534852376 0.889260928117409 0
"539" 3300.9678797054 0.889261087912392 0
"540" 3300.95041092387 0.889261248231546 0
"541" 3300.93294217912 0.889261409563952 0
"542" 3300.91547347115 0.889261571401742 0
"543" 3300.89800480016 0.889261727740506 0
"544" 3300.88053616593 0.88926189003358 0
"545" 3300.86306756843 0.88926205282242 0
"546" 3300.84559900789 0.889262209555779 0
"547" 3300.82813048418 0.889262370063579 0
"548" 3300.8106619973 0.889262530522569 0
"549" 3300.79319354721 0.889262691486869 0
"550" 3300.775725134 0.889262850742349 0
"551" 3300.75825675754 0.889263013244139 0
"552" 3300.74078841795 0.889263172413768 0
"553" 3300.72332011517 0.889263333195688 0
"554" 3300.7058518492 0.889263493901626 0
"555" 3300.6883836201 0.889263653477657 0
"556" 3300.67091542781 0.889263814097737 0
"557" 3300.65344727245 0.889263971944648 0
"558" 3300.63597915383 0.889264134647965 0
"559" 3300.61851107205 0.889264294570998 0
"560" 3300.60104302708 0.889264455552219 0
"561" 3300.58357501891 0.889264616470451 0
"562" 3300.56610704768 0.889264774061459 0
"563" 3300.54863911322 0.889264935980581 0
"564" 3300.53117121557 0.889265096766561 0
"565" 3300.51370335476 0.889265256949477 0
"566" 3300.49623553082 0.889265415989702 0
"567" 3300.47876774373 0.889265576088018 0
"568" 3300.46129999339 0.889265738315939 0
"569" 3300.44383227994 0.889265897210883 0
"570" 3300.42636460337 0.889266056067687 0
"571" 3300.40889696357 0.889266218144216 0
"572" 3300.39142936058 0.889266379074539 0
"573" 3300.37396179441 0.889266539442356 0
"574" 3300.35649426508 0.889266699735193 0
"575" 3300.33902677258 0.889266859985168 0
"576" 3300.32155931697 0.8892670185526 0
"577" 3300.30409189815 0.889267180338465 0
"578" 3300.28662451624 0.889267338263763 0
"579" 3300.2691571711 0.889267500496619 0
"580" 3300.25168986286 0.889267658868767 0
"581" 3300.23422259148 0.889267818276459 0
"582" 3300.21675535695 0.889267978184666 0
"583" 3300.19928815925 0.889268138594488 0
"584" 3300.18182099836 0.88926829950709 0
"585" 3300.16435387428 0.88926846036624 0
"586" 3300.14688678705 0.889268620073115 0
"587" 3300.12941973668 0.889268779756194 0
"588" 3300.11195272315 0.889268939917177 0
"589" 3300.09448574646 0.889269100036293 0
"590" 3300.07701880663 0.889269259567046 0
"591" 3300.05955190364 0.889269419577927 0
"592" 3300.04208503739 0.889269582294577 0
"593" 3300.05056399487 0.889104497931696 0.00099949999999982
"594" 3300.00715818667 0.889269902487106 0
"595" 3299.98969143087 0.889270063963483 0
"596" 3299.97222471206 0.889270220466874 0
"597" 3299.95475803001 0.889270382400788 0
"598" 3299.93729138483 0.889270541532586 0
"599" 3299.91982477648 0.88927070226686 0
"600" 3299.902358205 0.889270861303431 0
"601" 3299.88489167035 0.889271021939923 0
"602" 3299.86742517256 0.889271181431617 0
"603" 3299.84995871165 0.889271340322944 0
"604" 3299.83249228758 0.889271500816575 0
"605" 3299.81502590026 0.889271662885312 0
"606" 3299.79755954988 0.889271820556696 0
"607" 3299.78009323634 0.889271980897931 0
"608" 3299.76262695958 0.889272142280439 0
"609" 3299.74516071966 0.88927230253118 0
"610" 3299.72769451666 0.889272460540015 0
"611" 3299.71022835047 0.889272621235145 0
"612" 3299.69276222113 0.889272781327571 0
"613" 3299.67529612855 0.889272943563156 0
"614" 3299.65783007281 0.889273103573253 0
"615" 3299.64036405392 0.889273263541795 0
"616" 3299.6228980719 0.889273422908711 0
"617" 3299.60543212675 0.889273582211503 0
"618" 3299.58796621843 0.889273742580259 0
"619" 3299.57050034698 0.889273901787765 0
"620" 3299.55303451233 0.8892740631394 0
"621" 3299.53556871452 0.889274223352301 0
"622" 3299.51810295358 0.889274382425193 0
"623" 3299.50063722945 0.889274543638832 0
"624" 3299.48317154218 0.889274703163246 0
"625" 3299.46570589175 0.889274863170088 0
"626" 3299.44824027821 0.88927502206312 0
"627" 3299.43077470152 0.889275181979628 0
"628" 3299.4133091617 0.88927534130878 0
"629" 3299.39584365876 0.889275500598617 0
"630" 3299.3783781926 0.8892756620184 0
"631" 3299.36091276326 0.889275822844877 0
"632" 3299.34344737082 0.889275981430863 0
"633" 3299.3259820152 0.889276142157343 0
"634" 3299.30851669635 0.889276303933204 0
"635" 3299.29105141449 0.889276460187128 0
"636" 3299.27358616944 0.889276621312702 0
"637" 3299.25612096121 0.88927678185582 0
"638" 3299.23865578981 0.889276942324041 0
"639" 3299.22119065524 0.889277102768204 0
"640" 3299.20372555754 0.889277262063204 0
"641" 3299.18626049663 0.889277423509158 0
"642" 3299.16879547266 0.889277581068642 0
"643" 3299.15133048557 0.889277740225407 0
"644" 3299.13386553528 0.889277901511996 0
"645" 3299.11640062178 0.889278062743712 0
"646" 3299.09893574521 0.889278220665358 0
"647" 3299.08147090538 0.88927838343843 0
"648" 3299.06400610244 0.889278542349965 0
"649" 3299.04654133639 0.889278701211553 0
"650" 3299.02907660721 0.889278860569728 0
"651" 3299.01161191486 0.889279020974959 0
"652" 3298.99414725945 0.889279178592102 0
"653" 3298.97668264081 0.889279340563329 0
"654" 3298.95921805901 0.889279500819781 0
"655" 3298.94175351409 0.88927965993157 0
"656" 3298.92428900598 0.889279820644134 0
"657" 3298.90682453477 0.889279979657251 0
"658" 3298.88936010035 0.889280140821088 0
"659" 3298.87189570282 0.889280299749568 0
"660" 3298.85443134216 0.88928045916656 0
"661" 3298.83696701835 0.889280619085968 0
"662" 3298.81950273141 0.889280778426552 0
"663" 3298.80203848133 0.889280938255508 0
"664" 3298.78457426806 0.889281099114605 0
"665" 3298.76711009169 0.889281257750431 0
"666" 3298.74964595212 0.889281419068074 0
"667" 3298.73218184942 0.889281578158633 0
"668" 3298.71471778362 0.889281737189846 0
"669" 3298.69725375463 0.889281897819166 0
"670" 3298.67978976245 0.889282058934464 0
"671" 3298.66232580718 0.889282217288089 0
"672" 3298.64486188876 0.88928237723263 0
"673" 3298.62739800717 0.889282537671434 0
"674" 3298.60993416244 0.88928269751958 0
"675" 3298.59247035458 0.889282856759264 0
"676" 3298.57500658358 0.889283016499152 0
"677" 3298.55754284946 0.889283175638939 0
"678" 3298.5400791522 0.889283335283623 0
"679" 3298.5226154918 0.889283494891281 0
"680" 3298.50515186824 0.88928365500271 0
"681" 3298.48768828154 0.889283815048717 0
"682" 3298.47022473168 0.889283975042357 0
"683" 3298.45276121867 0.889284134993149 0
"684" 3298.43529774244 0.889284296538354 0
"685" 3298.41783430312 0.889284455304193 0
"686" 3298.40037090075 0.889284612378156 0
"687" 3298.38290753522 0.889284772674375 0
"688" 3298.36544420643 0.889284935680454 0
"689" 3298.34798091462 0.889285092058017 0
"690" 3298.33051765963 0.889285252763864 0
"691" 3298.31305444159 0.889285410140303 0
"692" 3298.29559126035 0.889285571303331 0
"693" 3298.27812811592 0.889285732402099 0
"694" 3298.26066500836 0.889285891835073 0
"695" 3298.24320193765 0.889286051746667 0
"696" 3298.22573890382 0.889286211079618 0
"697" 3298.20827590686 0.889286370358978 0
"698" 3298.19081294676 0.889286530131358 0
"699" 3298.17335002362 0.889286687137748 0
"700" 3298.15588713716 0.889286851729878 0
"701" 3298.13842428768 0.889287008078033 0
"702" 3298.12096147496 0.889287170381816 0
"703" 3298.10349869918 0.889287328271821 0
"704" 3298.08603596026 0.889287487781048 0
"705" 3298.06857325817 0.889287648306048 0
"706" 3298.05111059297 0.88928780714387 0
"707" 3298.06058503767 0.8891227332498 0.00099949999999982
"708" 3298.01619214266 0.889288128355317 0
"709" 3297.99872958806 0.889288285416755 0
"710" 3297.9812670703 0.889288445702511 0
"711" 3297.96380458944 0.889288604308194 0
"712" 3297.94634214538 0.889288765602324 0
"713" 3297.92887973821 0.889288924647507 0
"714" 3297.91141736788 0.889289084740255 0
"715" 3297.89395503444 0.889289243699713 0
"716" 3297.87649273782 0.889289404242514 0
"717" 3297.89155449146 0.889124159782768 0.00099949999999982
"718" 3297.87410772357 0.889124319660888 0.00099949999999982
"719" 3297.8566609925 0.889124480585653 0.00099949999999982
"720" 3297.83921429819 0.889124641447382 0.00099949999999982
"721" 3297.89005760429 0.888628612744767 0.00399349999999976
"722" 3297.84965738855 0.888629742147625 0.003992
"723" 3297.89271345459 0.887971934826029 0.00796799999999998
"724" 3297.84512960975 0.888300746963359 0.00598199999999993
"725" 3297.82776041048 0.888300907482218 0.00598199999999993
"726" 3297.78011103027 0.888630383802949 0.003992
"727" 3297.71726457558 0.889125755944386 0.00099949999999982
"728" 3297.66719878568 0.889291316294559 0
"729" 3297.64973696791 0.889291473478301 0
"730" 3297.63227518697 0.889291633891637 0
"731" 3297.61481344276 0.889291796977672 0
"732" 3297.59735173554 0.889291953499368 0
"733" 3297.57989006514 0.889292114309214 0
"734" 3297.56242843157 0.889292274530957 0
"735" 3297.54496683494 0.889292432526642 0
"736" 3297.52750527513 0.889292593185336 0
"737" 3297.5100437521 0.88929275489401 0
"738" 3297.49258226603 0.889292912208743 0
"739" 3297.47512081689 0.889293070010516 0
"740" 3297.45765940458 0.88929323048222 0
"741" 3297.44019802911 0.88929339091355 0
"742" 3297.42273669052 0.889293550201018 0
"743" 3297.40527538878 0.889293710001262 0
"744" 3297.38781412397 0.889293868110289 0
"745" 3297.37035289591 0.889294030526955 0
"746" 3297.35289170483 0.889294187433821 0
"747" 3297.33543055061 0.889294347026085 0
"748" 3297.31796943323 0.889294507122883 0
"749" 3297.30050835275 0.889294666082921 0
"750" 3297.28304730914 0.889294825534701 0
"751" 3297.2655863024 0.889294984943465 0
"752" 3297.24812533246 0.889295146481748 0
"753" 3297.23066439947 0.889295303597145 0
"754" 3297.21320350343 0.889295461206524 0
"755" 3297.19574264414 0.88929562371228 0
"756" 3297.17828182187 0.889295779591156 0
"757" 3297.16082103635 0.88929594197673 0
"758" 3297.14336028772 0.889296101052378 0
"759" 3297.12589957598 0.88929626006147 0
"760" 3297.1084389011 0.889296419574011 0
"761" 3297.090978263 0.889296581777548 0
"762" 3297.07351766193 0.889296736832853 0
"763" 3297.05605709766 0.889296898385352 0
"764" 3297.03859657033 0.889297056074509 0
"765" 3297.02113607979 0.88929721752834 0
"766" 3297.00367562613 0.889297376757579 0
"767" 3296.98621520934 0.889297536479674 0
"768" 3296.96875482939 0.889297696699185 0
"769" 3296.95129448636 0.889297854677665 0
"770" 3296.93383418021 0.88929801426046 0
"771" 3296.91637391092 0.889298173777991 0
"772" 3296.89891367853 0.889298332728772 0
"773" 3296.88145348303 0.889298491610654 0
"774" 3296.86399332433 0.889298653189186 0
"775" 3296.84653320258 0.889298810344209 0
"776" 3296.82907311765 0.889298971261239 0
"777" 3296.81161306967 0.889299128881619 0
"778" 3296.79415305856 0.889299288071752 0
"779" 3296.77669308435 0.889299447209669 0
"780" 3296.75923314704 0.88929960575714 0
"781" 3296.74177324651 0.889299767532143 0
"782" 3296.72431338285 0.88929992708753 0
"783" 3296.70685355613 0.889300084950816 0
"784" 3296.68939376628 0.889300244398128 0
"785" 3296.67193401326 0.889300404890169 0
"786" 3296.65447429719 0.889300562603631 0
"787" 3296.63701461793 0.889300723543094 0
"788" 3296.61955497553 0.889300883350937 0
"789" 3296.60209537005 0.889301041460748 0
"790" 3296.58463580146 0.889301200624789 0
"791" 3296.5671762697 0.889301361382159 0
"792" 3296.5497167749 0.889301518267427 0
"793" 3296.53225731695 0.889301678362025 0
"794" 3296.51479789584 0.88930183895531 0
"795" 3296.49733851164 0.8893019973411 0
"796" 3296.47987916435 0.889302155675865 0
"797" 3296.46241985394 0.8893023150493 0
"798" 3296.44496058039 0.889302474905972 0
"799" 3296.42750134373 0.889302634171262 0
"800" 3296.41004214392 0.889302793941104 0
"801" 3296.39258298095 0.889302954222468 0
"802" 3296.37512385487 0.889303113339016 0
"803" 3296.35766476568 0.889303272425783 0
"804" 3296.34020571345 0.889303429802822 0
"805" 3296.32274669806 0.889303589894968 0
"806" 3296.30528771955 0.889303749370856 0
"807" 3296.28782877791 0.889303908795705 0
"808" 3296.27036987315 0.88930406818817 0
"809" 3296.25291100533 0.889304225871203 0
"810" 3296.23545217426 0.889304388445252 0
"811" 3296.21799338016 0.889304545504586 0
"812" 3296.20053462297 0.889304704146438 0
"813" 3296.18307590264 0.88930486383414 0
"814" 3296.16561721924 0.889305021843103 0
"815" 3296.14815857274 0.889305180895439 0
"816" 3296.13069996312 0.88930533988358 0
"817" 3296.1132413904 0.889305498828845 0
"818" 3296.09578285445 0.889305661016261 0
"819" 3296.07832435548 0.889305817693754 0
"820" 3296.06086589341 0.889305976492897 0
"821" 3296.04340746809 0.889306139069197 0
"822" 3296.02594907968 0.889306297761184 0
"823" 3296.00849072825 0.889306454257895 0
"824" 3295.99103241372 0.889306613415029 0
"825" 3295.97357413603 0.889306773617925 0
"826" 3295.95611589516 0.889306934303828 0
"827" 3295.93865769121 0.889307092798189 0
"828" 3295.92119952417 0.889307251208163 0
"829" 3295.90374139401 0.889307410665117 0
"830" 3295.88628330083 0.889307567348909 0
"831" 3295.86882524447 0.889307728358269 0
"832" 3295.85136722498 0.889307887683068 0
"833" 3295.83390924238 0.889308046941448 0
"834" 3295.81645129668 0.889308205626252 0
"835" 3295.79899338779 0.889308366990041 0
"836" 3295.78153551587 0.889308523933196 0
"837" 3295.76407768081 0.889308683554338 0
"838" 3295.74661988263 0.889308843121848 0
"839" 3295.72916212134 0.889309002114746 0
"840" 3295.71170439697 0.889309160505797 0
"841" 3295.69424670941 0.889309321556833 0
"842" 3295.67678905875 0.889309480390392 0
"843" 3295.65933144507 0.889309637014802 0
"844" 3295.64187386817 0.889309799016237 0
"845" 3295.62441632829 0.889309954980652 0
"846" 3295.60695882524 0.889310115258372 0
"847" 3295.58950135915 0.889310272778473 0
"848" 3295.57204392986 0.889310434049462 0
"849" 3295.55458653749 0.889310592546478 0
"850" 3295.53712918203 0.889310750993403 0
"851" 3295.51967186346 0.889310909945953 0
"852" 3295.50221458184 0.889311067763659 0
"853" 3295.48475733703 0.889311228784757 0
"854" 3295.46730012916 0.889311386496651 0
"855" 3295.4498429582 0.889311545260112 0
"856" 3295.43238582403 0.889311706697443 0
"857" 3295.4149287269 0.889311862085186 0
"858" 3295.39747166651 0.889312025043917 0
"859" 3295.38001464301 0.889312184173529 0
"860" 3295.36255765653 0.889312339946777 0
"861" 3295.34510070679 0.889312502772177 0
"862" 3295.32764379406 0.88931265901867 0
"863" 3295.41447997216 0.889145196062361 0.00099949999999982
"864" 3295.39703856262 0.889145356002871 0.00099949999999982
"865" 3295.27528676711 0.889313136453598 0
"866" 3295.25783000193 0.889313294680646 0
"867" 3295.24037327359 0.88931345504499 0
"868" 3295.22291658216 0.88931361371213 0
"869" 3295.20545992764 0.889313772332944 0
"870" 3295.18800331007 0.889313929830779 0
"871" 3295.1705467293 0.88931409109069 0
"872" 3295.15309018541 0.889314250662871 0
"873" 3295.13563367848 0.889314408012103 0
"874" 3295.11817720844 0.889314566942105 0
"875" 3295.10072077531 0.889314725814973 0
"876" 3295.08326437901 0.889314886293459 0
"877" 3295.06580801967 0.889315043458286 0
"878" 3295.0483516972 0.889315203272047 0
"879" 3295.03089541166 0.889315361419359 0
"880" 3295.01343916296 0.889315521713305 0
"881" 3294.99598295113 0.889315681390156 0
"882" 3294.97852677626 0.889315838844178 0
"883" 3294.96107063821 0.889315999520007 0
"884" 3294.94361453708 0.889316157977655 0
"885" 3294.92615847283 0.889316317468929 0
"886" 3294.90870244556 0.889316474175045 0
"887" 3294.89124645517 0.889316633585288 0
"888" 3294.8737905017 0.889316791837462 0
"889" 3294.8563345851 0.889316951688833 0
"890" 3294.83887870538 0.889317110930377 0
"891" 3294.82142286255 0.889317270142142 0
"892" 3294.80396705669 0.889317427116897 0
"893" 3294.78651128772 0.889317586220522 0
"894" 3294.76905555571 0.889317743649651 0
"895" 3294.75159986051 0.889317904834169 0
"896" 3294.73414420223 0.8893180632598 0
"897" 3294.71668858082 0.889318222703598 0
"898" 3294.6992329964 0.889318379408337 0
"899" 3294.68177744884 0.889318539313381 0
"900" 3294.66432193819 0.889318698083905 0
"901" 3294.64686646439 0.889318857896094 0
"902" 3294.62941102745 0.889319018202976 0
"903" 3294.61195562745 0.889319175729675 0
"904" 3294.59450026437 0.889319334325339 0
"905" 3294.57704493823 0.889319492298033 0
"906" 3294.55958964895 0.889319651862901 0
"907" 3294.5421343966 0.889319810294411 0
"908" 3294.52467918114 0.889319969237287 0
"909" 3294.50722400265 0.889320126482238 0
"910" 3294.48976886091 0.889320289132573 0
"911" 3294.47231375612 0.889320446829335 0
"912" 3294.45485868823 0.889320605568945 0
"913" 3294.43740365725 0.889320764259578 0
"914" 3294.41994866317 0.889320923447473 0
"915" 3294.40249370605 0.889321080402201 0
"916" 3294.38503878579 0.889321240572261 0
"917" 3294.36758390255 0.889321396348781 0
"918" 3294.35012905609 0.889321558076163 0
"919" 3294.33267424654 0.889321717014298 0
"920" 3294.31521947395 0.88932187426759 0
"921" 3294.29776473825 0.88932203367178 0
"922" 3294.28031003946 0.889322191927286 0
"923" 3294.26285537757 0.889322351226851 0
"924" 3294.24540075262 0.889322508839204 0
"925" 3294.22794616462 0.889322666405192 0
"926" 3294.21049161343 0.889322827743672 0
"927" 3294.19303709916 0.889322986314224 0
"928" 3294.1755826218 0.889323144813703 0
"929" 3294.15812818144 0.889323301085037 0
"930" 3294.14067377787 0.88932346278245 0
"931" 3294.12321941119 0.889323622241075 0
"932" 3294.10576508149 0.889323778932078 0
"933" 3294.08831078865 0.889323938847207 0
"934" 3294.07085653278 0.889324095973439 0
"935" 3294.0534023138 0.889324255233585 0
"936" 3294.03594813168 0.889324414996592 0
"937" 3294.0184939865 0.889324573083257 0
"938" 3294.00103987823 0.889324731651494 0
"939" 3293.98358580682 0.889324891828101 0
"940" 3293.96613177238 0.889325048665447 0
"941" 3293.9486777748 0.889325208729219 0
"942" 3293.93122381418 0.889325366031215 0
"943" 3293.91376989041 0.889325526539586 0
"944" 3293.89631600364 0.88932568264806 0
"945" 3293.87886215373 0.889325842522661 0
"946" 3293.86140834084 0.889325998530215 0
"947" 3293.84395456473 0.889326160486485 0
"948" 3293.82650082558 0.8893263180464 0
"949" 3293.80904712336 0.889326476089034 0
"950" 3293.79159345801 0.889326635718755 0
"951" 3293.7741398296 0.889326793679385 0
"952" 3293.75668623817 0.889326950484653 0
"953" 3293.73923268364 0.889327109424887 0
"954" 3293.72177916596 0.889327269966172 0
"955" 3293.70432568517 0.889327428811229 0
"956" 3293.68687224131 0.889327587060792 0
"957" 3293.66941883432 0.889327746911386 0
"958" 3293.65196546426 0.889327905063386 0
"959" 3293.63451213117 0.889328062080256 0
"960" 3293.61705883495 0.88932822179764 0
"961" 3293.59960557569 0.889328379250641 0
"962" 3293.58215235322 0.889328541043495 0
"963" 3293.56469916769 0.889328698950677 0
"964" 3293.54724601917 0.889328855185285 0
"965" 3293.52979290753 0.889329014644786 0
"966" 3293.51233983277 0.88932917406383 0
"967" 3293.49488679493 0.889329332327411 0
"968" 3293.47743379405 0.889329490002712 0
"969" 3293.45998083007 0.889329648726338 0
"970" 3293.44252790294 0.889329809028568 0
"971" 3293.42507501281 0.88932996547596 0
"972" 3293.40762215962 0.889330123501787 0
"973" 3293.3901693433 0.889330283118111 0
"974" 3293.37271656385 0.88933044268916 0
"975" 3293.35526382131 0.889330601670575 0
"976" 3293.33781111571 0.889330759493388 0
"977" 3293.32035844706 0.889330917291015 0
"978" 3293.30290581533 0.889331075573486 0
"979" 3293.28545322047 0.889331235461756 0
"980" 3293.26800066258 0.889331392559343 0
"981" 3293.2505481416 0.889331551242484 0
"982" 3293.23309565751 0.889331710427168 0
"983" 3293.21564321038 0.889331867924088 0
"984" 3293.19819080012 0.88933202754962 0
"985" 3293.18073842683 0.889332184958631 0
"986" 3293.16328609041 0.889332344497338 0
"987" 3293.1458337909 0.8893325034359 0
"988" 3293.12838152833 0.889332661253595 0
"989" 3293.11092930275 0.889332817902123 0
"990" 3293.09347711403 0.8893329778078 0
"991" 3293.07602496224 0.889333136008381 0
"992" 3293.05857284735 0.889333295255828 0
"993" 3293.04112076945 0.889333451731836 0
"994" 3293.0236687284 0.889333611965756 0
"995" 3293.00621672427 0.889333770526217 0
"996" 3292.98876475702 0.889333930135917 0
"997" 3292.97131282675 0.889334086956593 0
"998" 3292.95386093342 0.889334244830226 0
"999" 3292.93640907708 0.889334401547537 0
"1000" 3292.91895725756 0.889334562595272 0
"1001" 3292.90150547501 0.889334719781849 0
"1002" 3292.88405372933 0.889334879639887 0
"1003" 3292.90111170246 0.889169683504498 0.00099949999999982
"1004" 3292.90074216784 0.889004654353845 0.00199799999999994
"1005" 3292.9003968541 0.888839788902772 0.00299549999999993
"1006" 3292.88299163636 0.888839949588282 0.00299549999999993
"1007" 3292.83140083062 0.889170315514156 0.00099949999999982
"1008" 3292.81396475161 0.889170474519862 0.00099949999999982
"1009" 3292.7619669724 0.889335988160353 0
"1010" 3292.74451552193 0.889336146553055 0
"1011" 3292.72706410839 0.889336304885265 0
"1012" 3292.70961273177 0.889336463169879 0
"1013" 3292.69216139213 0.88933662032079 0
"1014" 3292.67471008939 0.889336779052166 0
"1015" 3292.65725882355 0.889336938285036 0
"1016" 3292.63980759458 0.889337098006306 0
"1017" 3292.62235640257 0.889337255499467 0
"1018" 3292.60490524752 0.889337412969913 0
"1019" 3292.58745412931 0.889337573627534 0
"1020" 3292.57000304816 0.889337728266348 0
"1021" 3292.55255200392 0.88933788719851 0
"1022" 3292.53510099654 0.889338047175101 0
"1023" 3292.51765002609 0.88933820548686 0
"1024" 3292.50019909254 0.889338364291698 0
"1025" 3292.48274819601 0.88933852031733 0
"1026" 3292.46529733642 0.889338678474541 0
"1027" 3292.4478465137 0.889338838206331 0
"1028" 3292.43039572795 0.889338995181354 0
"1029" 3292.41294497907 0.889339155369147 0
"1030" 3292.39549426714 0.889339312790942 0
"1031" 3292.37804359218 0.889339470171022 0
"1032" 3292.36059295405 0.889339630763866 0
"1033" 3292.3431423529 0.889339788034692 0
"1034" 3292.32569178867 0.889339946353534 0
"1035" 3292.30824126133 0.88934010572012 0
"1036" 3292.29079077101 0.889340261739968 0
"1037" 3292.27334031759 0.889340420480366 0
"1038" 3292.25588990116 0.889340577503971 0
"1039" 3292.2384395216 0.88934073720569 0
"1040" 3292.22098917893 0.889340896341698 0
"1041" 3292.20353887323 0.889341053770501 0
"1042" 3292.18608860447 0.889341211707701 0
"1043" 3292.16863837255 0.889341372309854 0
"1044" 3292.15118817762 0.889341529042334 0
"1045" 3292.13373801966 0.889341686305793 0
"1046" 3292.11628789858 0.889341845664013 0
"1047" 3292.09883781444 0.889342003912441 0
"1048" 3292.08138776729 0.889342160463132 0
"1049" 3292.06393775702 0.889342320234643 0
"1050" 3292.04648778364 0.88934247942024 0
"1051" 3292.02903784721 0.88934263691077 0
"1052" 3292.01158794769 0.889342796001361 0
"1053" 3291.99413808518 0.88934295231206 0
"1054" 3291.9766882596 0.889343110224117 0
"1055" 3291.95923847089 0.889343270241476 0
"1056" 3291.94178871913 0.889343428058288 0
"1057" 3291.9243390043 0.88934358634704 0
"1058" 3291.9068893264 0.889343744600048 0
"1059" 3291.88943968549 0.889343901166105 0
"1060" 3291.8719900815 0.889344059865799 0
"1061" 3291.85454051434 0.88934422070013 0
"1062" 3291.83709098423 0.889344376040083 0
"1063" 3291.81964149109 0.88934453294257 0
"1064" 3291.80219203495 0.889344689830436 0
"1065" 3291.78474261566 0.889344849924599 0
"1066" 3291.76729323334 0.889345007251974 0
"1067" 3291.7498438879 0.889345166696342 0
"1068" 3291.73239457937 0.889345325562023 0
"1069" 3291.71494530777 0.889345483843292 0
"1070" 3291.69749607313 0.889345641511601 0
"1071" 3291.68004687544 0.88934579912894 0
"1072" 3291.66259771463 0.889345958881953 0
"1073" 3291.64514859079 0.889346115876757 0
"1074" 3291.62769950386 0.889346274990502 0
"1075" 3291.61025045391 0.889346431887811 0
"1076" 3291.59280144094 0.889346588719853 0
"1077" 3291.57535246488 0.889346747698307 0
"1078" 3291.59656478865 0.88918145217513 0.00099949999999982
"1079" 3291.54046138477 0.889347065911241 0
"1080" 3291.52301251949 0.889347222563712 0
"1081" 3291.5055636911 0.889347381874706 0
"1082" 3291.48811489968 0.889347538984533 0
"1083" 3291.4706661452 0.88934769712058 0
"1084" 3291.45321742767 0.889347854665185 0
"1085" 3291.43576874707 0.889348013257331 0
"1086" 3291.41832010343 0.889348170717393 0
"1087" 3291.40087149667 0.889348330290598 0
"1088" 3291.38342292686 0.889348488189102 0
"1089" 3291.36597439397 0.889348646578136 0
"1090" 3291.34852589801 0.889348804945491 0
"1091" 3291.33107743911 0.889348959959073 0
"1092" 3291.313629017 0.889349122021458 0
"1093" 3291.29618063194 0.889349276967115 0
"1094" 3291.27873228376 0.889349436744488 0
"1095" 3291.26128397256 0.889349593770939 0
"1096" 3291.24383569826 0.889349752905671 0
"1097" 3291.22638746089 0.889349910927443 0
"1098" 3291.20893926054 0.889350067242449 0
"1099" 3291.19149109709 0.889350226254724 0
"1100" 3291.17404297061 0.88935038357097 0
"1101" 3291.15659488101 0.889350543040323 0
"1102" 3291.13914682843 0.889350699170059 0
"1103" 3291.12169881272 0.889350859069413 0
"1104" 3291.10425083397 0.889351016746491 0
"1105" 3291.08680289217 0.889351174371495 0
"1106" 3291.06935498733 0.889351331940602 0
"1107" 3291.05190711941 0.889351490556053 0
"1108" 3291.03445928845 0.889351648057333 0
"1109" 3291.01701149437 0.889351807658385 0
"1110" 3290.99956373737 0.889351962320128 0
"1111" 3290.98211601725 0.889352121827319 0
"1112" 3290.96466833412 0.889352278578025 0
"1113" 3290.9472206879 0.889352437446284 0
"1114" 3290.92977307857 0.889352596839079 0
"1115" 3290.91232550619 0.889352754519717 0
"1116" 3290.89487797084 0.889352910526965 0
"1117" 3290.90893053185 0.889187852096603 0.00099949999999982
"1118" 3290.85998977382 0.889353227175179 0
"1119" 3290.84254234923 0.889353385753518 0
"1120" 3290.82509496154 0.889353544843363 0
"1121" 3290.80764761082 0.88935370223882 0
"1122" 3290.79020029709 0.88935385904995 0
"1123" 3290.77275302033 0.889354016356266 0
"1124" 3290.78186664382 0.88918911641937 0.00099949999999982
"1125" 3290.76443488466 0.889189273592855 0.00099949999999982
"1126" 3290.74700316243 0.8891894329372 0.00099949999999982
"1127" 3290.70298457496 0.889354650697252 0
"1128" 3290.68553748284 0.889354807220964 0
"1129" 3290.66809042774 0.889354963137944 0
"1130" 3290.65064340945 0.889355124474114 0
"1131" 3290.6331964283 0.889355277579324 0
"1132" 3290.61574948398 0.889355438261273 0
"1133" 3290.5983025766 0.889355596714432 0
"1134" 3290.58085570616 0.889355754582119 0
"1135" 3290.56340887271 0.889355911313454 0
"1136" 3290.54596207618 0.889356070175037 0
"1137" 3290.52851531658 0.889356228434567 0
"1138" 3290.511068594 0.889356384472385 0
"1139" 3290.49362190838 0.889356542100206 0
"1140" 3290.47617525974 0.889356699127112 0
"1141" 3290.45872864799 0.889356858298382 0
"1142" 3290.44128207315 0.889357017402021 0
"1143" 3290.42383553522 0.889357176480455 0
"1144" 3290.40638903433 0.889357331675333 0
"1145" 3290.38894257036 0.889357490665842 0
"1146" 3290.37149614331 0.889357649029665 0
"1147" 3290.35404975326 0.889357805736996 0
"1148" 3290.33660340012 0.889357964548396 0
"1149" 3290.31915708396 0.88935812170449 0
"1150" 3290.30171080471 0.889358280437262 0
"1151" 3290.28426456245 0.889358437475908 0
"1152" 3290.26681835719 0.889358593924483 0
"1153" 3290.24937218887 0.889358751972101 0
"1154" 3290.23192605743 0.889358911610647 0
"1155" 3290.21447996293 0.889359070089276 0
"1156" 3290.19703390541 0.889359226911627 0
"1157" 3290.1795878849 0.889359383115447 0
"1158" 3290.16214190135 0.889359540925472 0
"1159" 3290.14469595476 0.889359698679856 0
"1160" 3290.12725004509 0.8893598569291 0
"1161" 3290.10980417237 0.889360015134533 0
"1162" 3290.09235833659 0.889360173286416 0
"1163" 3290.0749125378 0.889360329752504 0
"1164" 3290.05746677592 0.889360488907464 0
"1165" 3290.04002105105 0.889360645276158 0
"1166" 3290.02257536306 0.889360804878623 0
"1167" 3290.00512971207 0.889360961685483 0
"1168" 3289.98768409806 0.889361118479006 0
"1169" 3289.97023852097 0.889361277364419 0
"1170" 3289.95279298079 0.889361436240162 0
"1171" 3289.93534747756 0.889361593954943 0
"1172" 3289.91790201138 0.889361749455644 0
"1173" 3289.90045658211 0.889361908158111 0
"1174" 3289.88301118983 0.889362065193818 0
"1175" 3289.86556583443 0.889362224899213 0
"1176" 3289.84812051602 0.889362381840966 0
"1177" 3289.83067523459 0.889362538717599 0
"1178" 3289.8132299902 0.889362694469906 0
"1179" 3289.79578478263 0.889362855625788 0
"1180" 3289.77833961197 0.889363014552172 0
"1181" 3289.76089447839 0.889363169060394 0
"1182" 3289.7434493817 0.889363328441406 0
"1183" 3289.72600432212 0.889363482313447 0
"1184" 3289.70855929935 0.889363643764645 0
"1185" 3289.69111431361 0.889363799732921 0
"1186" 3289.67366936483 0.889363957262183 0
"1187" 3289.656224453 0.889364115307488 0
"1188" 3289.63877957809 0.88936427384318 0
"1189" 3289.62133474019 0.88936443016865 0
"1190" 3289.60388993922 0.889364588597505 0
"1191" 3289.58644517518 0.88936474700351 0
"1192" 3289.56900044814 0.889364903704172 0
"1193" 3289.55155575806 0.889365061457328 0
"1194" 3289.53411110493 0.889365219146588 0
"1195" 3289.51666648881 0.889365375727102 0
"1196" 3289.49922190964 0.889365533339068 0
"1197" 3289.48177736746 0.889365690351563 0
"1198" 3289.46433286223 0.889365848413306 0
"1199" 3289.4468883939 0.889366007509915 0
"1200" 3289.42944396252 0.889366165474301 0
"1201" 3289.41199956815 0.889366321754286 0
"1202" 3289.39455521071 0.88936648015543 0
"1203" 3289.37711089025 0.889366637424202 0
"1204" 3289.35966660672 0.889366795742054 0
"1205" 3289.34222236017 0.889366952906284 0
"1206" 3289.32477815058 0.889367110599749 0
"1207" 3289.307333978 0.889367267130065 0
"1208" 3289.28988984235 0.889367425253244 0
"1209" 3289.27244574363 0.889367583875928 0
"1210" 3289.25500168192 0.889367740248494 0
"1211" 3289.23755765712 0.889367899317321 0
"1212" 3289.22011366933 0.889368055614944 0
"1213" 3289.20266971851 0.889368212955747 0
"1214" 3289.18522580464 0.889368370774844 0
"1215" 3289.16778192778 0.889368527474788 0
"1216" 3289.15033808784 0.889368685763636 0
"1217" 3289.1432629188 0.889204320345948 0.00099949999999982
"1218" 3289.12583459827 0.889204480702617 0.00099949999999982
"1219" 3289.09802032493 0.889369158956441 0
"1220" 3289.08057663285 0.889369315419949 0
"1221" 3289.06313297773 0.889369472903037 0
"1222" 3289.0456893595 0.889369632548104 0
"1223" 3289.02824577831 0.889369788305495 0
"1224" 3289.0108022341 0.889369945115549 0
"1225" 3288.99335872679 0.889370104599189 0
"1226" 3288.97591525654 0.889370259670653 0
"1227" 3288.95847182318 0.889370419063976 0
"1228" 3288.94102842684 0.889370575120447 0
"1229" 3288.92358506745 0.889370733325755 0
"1230" 3288.90614174495 0.88937089257299 0
"1231" 3288.88869845955 0.889371046863544 0
"1232" 3288.87125521109 0.889371204929895 0
"1233" 3288.8538119995 0.889371365102781 0
"1234" 3288.83636882498 0.889371519807217 0
"1235" 3288.81892568737 0.889371678793302 0
"1236" 3288.86251622452 0.889205740542539 0.00099949999999982
"1237" 3288.8450885911 0.889205897267422 0.00099949999999982
"1238" 3288.82766099463 0.889206053397305 0.00099949999999982
"1239" 3288.74917376499 0.889372308512508 0
"1240" 3288.73173081222 0.889372465075309 0
"1241" 3288.71428789638 0.88937262325529 0
"1242" 3288.71693075244 0.889207965600164 0.00099949999999982
"1243" 3288.6995033525 0.889208124187343 0.00099949999999982
"1244" 3288.68473627415 0.889043637498088 0.00199799999999994
"1245" 3288.66465542502 0.889208440559792 0.00099949999999982
"1246" 3288.64722813574 0.889208596846122 0.00099949999999982
"1247" 3288.60967176898 0.889373566117464 0
"1248" 3288.59222911191 0.889373723389589 0
"1249" 3288.57478649176 0.8893738822812 0
"1250" 3288.55734390868 0.889374037269234 0
"1251" 3288.53990136251 0.889374196061061 0
"1252" 3288.52245885343 0.889374350436701 0
"1253" 3288.50501638119 0.88937451129077 0
"1254" 3288.48757394592 0.889374668837901 0
"1255" 3288.47013154759 0.889374826877368 0
"1256" 3288.45268918624 0.889374984330571 0
"1257" 3288.43524686187 0.889375141192962 0
"1258" 3288.41780457451 0.889375297993709 0
"1259" 3288.40036232412 0.88937545529153 0
"1260" 3288.38292011068 0.889375613091164 0
"1261" 3288.36547793427 0.889375769215467 0
"1262" 3288.34803579482 0.889375926930673 0
"1263" 3288.33059369237 0.889376083478695 0
"1264" 3288.31315162683 0.889376242730136 0
"1265" 3288.29570959835 0.889376397558843 0
"1266" 3288.27826760681 0.889376556157962 0
"1267" 3288.26082565221 0.889376714176698 0
"1268" 3288.24338373465 0.889376869955631 0
"1269" 3288.22594185391 0.889377031137265 0
"1270" 3288.20850001026 0.889377185722536 0
"1271" 3288.19105820352 0.889377344629817 0
"1272" 3288.17361643384 0.889377499693081 0
"1273" 3288.15617470115 0.889377656849391 0
"1274" 3288.13873300535 0.889377816169184 0
"1275" 3288.12129134656 0.889377972693046 0
"1276" 3288.10384972485 0.889378127549766 0
"1277" 3288.08640814005 0.889378286182664 0
"1278" 3288.06896659217 0.889378445279469 0
"1279" 3288.05152508132 0.889378601078196 0
"1280" 3288.03408360747 0.889378757907954 0
"1281" 3288.01664217057 0.889378915794468 0
"1282" 3287.99920077067 0.88937907254911 0
"1283" 3287.98175940768 0.889379231408405 0
"1284" 3287.96431808172 0.889379387521345 0
"1285" 3287.94687679275 0.889379544650982 0
"1286" 3287.92943554076 0.889379701756615 0
"1287" 3287.91199432571 0.88937985990738 0
"1288" 3287.89455314767 0.889380016342988 0
"1289" 3287.87711200661 0.889380173850704 0
"1290" 3287.85967090247 0.889380332388065 0
"1291" 3287.84222983531 0.889380489783129 0
"1292" 3287.82478880512 0.889380647135462 0
"1293" 3287.80734781199 0.889380802254078 0
"1294" 3287.78990685584 0.889380959517267 0
"1295" 3287.77246593668 0.889381116724663 0
"1296" 3287.75502505448 0.889381274425556 0
"1297" 3287.73758420928 0.889381430991238 0
"1298" 3287.72014340096 0.889381590784331 0
"1299" 3287.7027026297 0.889381746160251 0
"1300" 3287.68526189541 0.889381903677021 0
"1301" 3287.66782119805 0.889382062221081 0
"1302" 3287.6503805377 0.88938221854687 0
"1303" 3287.63293991441 0.88938237375297 0
"1304" 3287.61549932801 0.889382533233966 0
"1305" 3287.59805877872 0.889382687238554 0
"1306" 3287.58061826633 0.889382846649221 0
"1307" 3287.56317779096 0.889383002723459 0
"1308" 3287.54573735254 0.889383160952779 0
"1309" 3287.5282969511 0.889383318026819 0
"1310" 3287.51085658663 0.889383475597826 0
"1311" 3287.49341625919 0.889383631507023 0
"1312" 3287.47597596871 0.889383789509719 0
"1313" 3287.45853571528 0.889383944768849 0
"1314" 3287.44109549876 0.889384103796056 0
"1315" 3287.42365531916 0.889384262759198 0
"1316" 3287.40621517658 0.889384418961193 0
"1317" 3287.38877507096 0.889384576754823 0
"1318" 3287.37133500242 0.889384731201503 0
"1319" 3287.35389497085 0.88938488890125 0
"1320" 3287.33645497629 0.889385045460094 0
"1321" 3287.31901501861 0.88938520522001 0
"1322" 3287.30157509792 0.889385362230575 0
"1323" 3287.28413521433 0.889385516443505 0
"1324" 3287.26669536769 0.889385674448923 0
"1325" 3287.24925555805 0.88938583130417 0
"1326" 3287.23181578534 0.889385989740168 0
"1327" 3287.2143760497 0.889386144867273 0
"1328" 3287.19693635095 0.889386304305267 0
"1329" 3287.17949668919 0.889386461503057 0
"1330" 3287.16205706445 0.889386617579974 0
"1331" 3287.14461747678 0.889386772512458 0
"1332" 3287.12717792606 0.889386930655298 0
"1333" 3287.10973841235 0.889387087131871 0
"1334" 3287.09229893557 0.889387245744068 0
"1335" 3287.07485949578 0.889387402650963 0
"1336" 3287.05742009301 0.889387558980394 0
"1337" 3287.03998072724 0.889387715799451 0
"1338" 3287.02254139836 0.889387875297303 0
"1339" 3287.00510210653 0.889388030934025 0
"1340" 3286.9876628517 0.889388187624904 0
"1341" 3286.97022363392 0.88938834315238 0
"1342" 3286.95278445306 0.889388501919561 0
"1343" 3286.93534530917 0.889388659558854 0
"1344" 3286.91790620227 0.889388816571128 0
"1345" 3286.90046713242 0.88938897192417 0
"1346" 3286.88302809949 0.88938913104557 0
"1347" 3286.86558910363 0.889389285751201 0
"1348" 3286.84815014475 0.889389443129455 0
"1349" 3286.83071122283 0.889389601011687 0
"1350" 3286.81327233789 0.889389758305652 0
"1351" 3286.79583348999 0.889389913904049 0
"1352" 3286.77839467904 0.889390072201037 0
"1353" 3286.76095590511 0.889390228236871 0
"1354" 3286.74351716822 0.889390384245391 0
"1355" 3286.72607846831 0.889390541300693 0
"1356" 3286.70863980529 0.889390701016932 0
"1357" 3286.69120117933 0.889390856337621 0
"1358" 3286.67376259028 0.889391015422748 0
"1359" 3286.65632403829 0.889391170636645 0
"1360" 3286.63888552328 0.889391327990696 0
"1361" 3286.62144704527 0.889391484760039 0
"1362" 3286.60400860425 0.889391642001365 0
"1363" 3286.5865702002 0.8893917992153 0
"1364" 3286.56913183317 0.889391955825696 0
"1365" 3286.55169350318 0.88939211130014 0
"1366" 3286.53425521021 0.889392267828627 0
"1367" 3286.51681695425 0.889392424302454 0
"1368" 3286.49937873524 0.889392582348674 0
"1369" 3286.48194055316 0.889392740907906 0
"1370" 3286.46450240814 0.889392896145092 0
"1371" 3286.44706430017 0.88939305187187 0
"1372" 3286.42962622915 0.889393209745772 0
"1373" 3286.41218819518 0.88939336538356 0
"1374" 3286.39475019809 0.889393525335768 0
"1375" 3286.37731223807 0.889393680328514 0
"1376" 3286.35987431514 0.889393834729743 0
"1377" 3286.34243642911 0.889393993993971 0
"1378" 3286.32499858012 0.889394149932741 0
"1379" 3286.30756076809 0.889394307994833 0
"1380" 3286.29012299306 0.889394464391021 0
"1381" 3286.27268525495 0.88939462344656 0
"1382" 3286.25524755393 0.889394778115318 0
"1383" 3286.23780988982 0.889394937093525 0
"1384" 3286.22037226282 0.889395091098465 0
"1385" 3286.20293467274 0.889395249979335 0
"1386" 3286.18549711967 0.889395406643098 0
"1387" 3286.1680596036 0.889395563228932 0
"1388" 3286.15062212463 0.889395717603568 0
"1389" 3286.13318468259 0.88939587628023 0
"1390" 3286.1157472775 0.88939603437959 0
"1391" 3286.09830990947 0.889396189684829 0
"1392" 3286.08087257841 0.889396347143878 0
"1393" 3286.06343528438 0.889396503460079 0
"1394" 3286.04599802734 0.889396660258825 0
"1395" 3286.02856080735 0.889396815922995 0
"1396" 3286.01112362428 0.889396974829139 0
"1397" 3285.99368647824 0.889397130934356 0
"1398" 3285.97624936919 0.889397288103856 0
"1399" 3285.95881229719 0.889397443574663 0
"1400" 3285.94137526215 0.889397601180333 0
"1401" 3285.92393826416 0.889397757109739 0
"1402" 3285.90650130313 0.889397914625173 0
"1403" 3285.88906437913 0.889398070994445 0
"1404" 3285.87162749208 0.889398228950703 0
"1405" 3285.85419064212 0.889398383597476 0
"1406" 3285.83675382912 0.889398541476491 0
"1407" 3285.81931705308 0.889398699295046 0
"1408" 3285.80188031411 0.889398854336463 0
"1409" 3285.78444361204 0.889399013689936 0
"1410" 3285.767006947 0.889399169725696 0
"1411" 3285.74957031904 0.889399324624729 0
"1412" 3285.73213372808 0.889399481660748 0
"1413" 3285.71469717408 0.889399639194501 0
"1414" 3285.74433982549 0.889234210033959 0.00099949999999982
"1415" 3285.75657013666 0.889068942497863 0.00199799999999994
"1416" 3285.70950451161 0.889234522519574 0.00099949999999982
"1417" 3285.72175231181 0.889069257866115 0.00199799999999994
"1418" 3285.7340243087 0.88890415975891 0.00299549999999993
"1419" 3285.68694812837 0.889069571689864 0.00199799999999994
"1420" 3285.75862736451 0.888574454740487 0.00498749999999992
"1421" 3285.68186116912 0.888904628943455 0.00299549999999993
"1422" 3285.63475901621 0.889070041997687 0.00199799999999994
"1423" 3285.58763275045 0.889235618684141 0.00099949999999982
"1424" 3285.52304620784 0.889401361689515 0
"1425" 3285.50561009761 0.889401518109705 0
"1426" 3285.48817402438 0.889401675001805 0
"1427" 3285.47073798819 0.889401830771311 0
"1428" 3285.45330198903 0.8894019870304 0
"1429" 3285.43586602676 0.889402146523568 0
"1430" 3285.4184301015 0.889402303228135 0
"1431" 3285.40099421331 0.889402458250917 0
"1432" 3285.38355836221 0.889402612696294 0
"1433" 3285.36612254809 0.889402770340613 0
"1434" 3285.34868677097 0.889402926875362 0
"1435" 3285.3312510309 0.889403082799827 0
"1436" 3285.31381532782 0.889403239780065 0
"1437" 3285.29637966172 0.889403397222757 0
"1438" 3285.27894403264 0.889403553565263 0
"1439" 3285.26150844056 0.889403710385487 0
"1440" 3285.24407288548 0.889403867161711 0
"1441" 3285.22663736735 0.889404025513091 0
"1442" 3285.20920188629 0.889404180571936 0
"1443" 3285.19176644224 0.88940433720108 0
"1444" 3285.17433103516 0.889404494887164 0
"1445" 3285.1568956652 0.889404648697056 0
"1446" 3285.13946033214 0.889404807903608 0
"1447" 3285.12202503615 0.889404963263224 0
"1448" 3285.10458977718 0.889405119656324 0
"1449" 3285.0871545552 0.889405276536404 0
"1450" 3285.06971937021 0.889405433922468 0
"1451" 3285.0522842222 0.889405591263355 0
"1452" 3285.0348491113 0.889405745276789 0
"1453" 3285.01741403739 0.889405902517997 0
"1454" 3284.99997900046 0.889406059718893 0
"1455" 3284.98254400057 0.889406215766797 0
"1456" 3284.96510903769 0.889406372334709 0
"1457" 3284.94767411191 0.889406526641857 0
"1458" 3284.93023922309 0.889406684736106 0
"1459" 3284.91280437134 0.88940683950876 0
"1460" 3284.8953695565 0.889406999148982 0
"1461" 3284.87793477873 0.889407153816241 0
"1462" 3284.86050003797 0.889407310630392 0
"1463" 3284.8430653342 0.8894074679327 0
"1464" 3284.82563066743 0.889407624649495 0
"1465" 3284.80819603772 0.889407780225256 0
"1466" 3284.79076144499 0.889407937387569 0
"1467" 3284.77332688934 0.88940809231983 0
"1468" 3284.75589237063 0.889408251025837 0
"1469" 3284.73845788897 0.889408406398879 0
"1470" 3284.72102344426 0.889408564456669 0
"1471" 3284.70358903667 0.889408718653047 0
"1472" 3284.68615466603 0.889408876614718 0
"1473" 3284.66872033246 0.889409031812069 0
"1474" 3284.65128603585 0.889409189676567 0
"1475" 3284.63385177635 0.889409343678334 0
"1476" 3284.61641755382 0.889409501453794 0
"1477" 3284.59898336824 0.889409659731381 0
"1478" 3284.58154921976 0.889409814118311 0
"1479" 3284.56411510827 0.889409971210956 0
"1480" 3284.54668103381 0.889410127153312 0
"1481" 3284.52924699634 0.889410284685507 0
"1482" 3284.51181299588 0.88941044108496 0
"1483" 3284.49437903251 0.889410595778503 0
"1484" 3284.47694510615 0.889410752623371 0
"1485" 3284.45951121681 0.889410908881637 0
"1486" 3284.44207736452 0.889411064529812 0
"1487" 3284.42464354909 0.889411225037752 0
"1488" 3284.4072097708 0.889411378430013 0
"1489" 3284.38977602952 0.889411535019908 0
"1490" 3284.37234232523 0.889411692129749 0
"1491" 3284.35490865788 0.889411850810481 0
"1492" 3284.33747502771 0.889412002911307 0
"1493" 3284.32004143448 0.889412161492487 0
"1494" 3284.30260787825 0.889412318400753 0
"1495" 3284.28517435909 0.889412473624272 0
"1496" 3284.26774087691 0.889412630968426 0
"1497" 3284.25030743176 0.889412787192803 0
"1498" 3284.23287402369 0.889412942284691 0
"1499" 3284.21544065262 0.889413098941577 0
"1500" 3284.19800731861 0.889413254470535 0
"1501" 3284.1805740215 0.889413413748753 0
"1502" 3284.1631407614 0.889413570824625 0
"1503" 3284.14570753845 0.889413723486692 0
"1504" 3284.12827435251 0.889413880462921 0
"1505" 3284.11084120348 0.889414039566837 0
"1506" 3284.09340809148 0.889414195886808 0
"1507" 3284.07597501655 0.889414351085858 0
"1508" 3284.05854197868 0.889414506230603 0
"1509" 3284.04110897783 0.889414662950887 0
"1510" 3284.02367601394 0.889414820728706 0
"1511" 3284.00624308713 0.889414975723978 0
"1512" 3283.98881019736 0.889415131772246 0
"1513" 3283.97137734455 0.889415289398275 0
"1514" 3283.95394452877 0.889415445887168 0
"1515" 3283.93651175007 0.889415600697436 0
"1516" 3283.91907900837 0.889415757630472 0
"1517" 3283.90164630372 0.889415913422594 0
"1518" 3283.88421363607 0.889416070266608 0
"1519" 3283.86678100549 0.889416225428464 0
"1520" 3283.84934841189 0.889416382722318 0
"1521" 3283.83191585537 0.889416537785888 0
"1522" 3283.81448333587 0.889416694427083 0
"1523" 3283.79705085327 0.889416853759234 0
"1524" 3283.77961840779 0.889417007587218 0
"1525" 3283.76218599942 0.889417161925474 0
"1526" 3283.74475362802 0.88941731945838 0
"1527" 3283.72732129363 0.889417476420142 0
"1528" 3283.70988899634 0.889417630604344 0
"1529" 3283.69245673606 0.88941778746541 0
"1530" 3283.67502451278 0.889417944274308 0
"1531" 3283.65759232651 0.88941810104149 0
"1532" 3283.64016017734 0.889418255566801 0
"1533" 3283.62272806509 0.889418414420766 0
"1534" 3283.60529598994 0.889418568864093 0
"1535" 3283.58786395185 0.889418724335602 0
"1536" 3283.57043195076 0.889418881409251 0
"1537" 3283.55299998673 0.889419036786902 0
"1538" 3283.5355680597 0.889419193763355 0
"1539" 3283.51813616963 0.889419351773764 0
"1540" 3283.50070431664 0.889419506469065 0
"1541" 3283.48327250069 0.889419662752567 0
"1542" 3283.46584072178 0.889419818448511 0
"1543" 3283.44840897987 0.88941997571011 0
"1544" 3283.43097727505 0.889420130210966 0
"1545" 3283.41354560718 0.889420288476715 0
"1546" 3283.39611397637 0.889420443980633 0
"1547" 3283.37868238256 0.889420601071265 0
"1548" 3283.36125082581 0.889420756480223 0
"1549" 3283.34381930601 0.889420914533829 0
"1550" 3283.32638782328 0.889421069847819 0
"1551" 3283.30895637773 0.889421222390763 0
"1552" 3283.29152496914 0.889421380323125 0
"1553" 3283.27409359751 0.889421538202257 0
"1554" 3283.256662263 0.889421692219471 0
"1555" 3283.23923096548 0.889421849467099 0
"1556" 3283.22179970495 0.889422006656833 0
"1557" 3283.20436848154 0.88942216054351 0
"1558" 3283.18693729513 0.889422317651255 0
"1559" 3283.16950614572 0.889422474698527 0
"1560" 3283.15207503339 0.88942262952301 0
"1561" 3283.13464395813 0.889422784831799 0
"1562" 3283.11721291985 0.889422942291014 0
"1563" 3283.09978191858 0.889423099143909 0
"1564" 3283.0823509544 0.889423253789205 0
"1565" 3283.06492002721 0.8894234110966 0
"1566" 3283.04748913709 0.889423566177658 0
"1567" 3283.03005828396 0.889423723382022 0
"1568" 3283.01262746787 0.889423879455294 0
"1569" 3282.99519668884 0.889424034941229 0
"1570" 3282.9777659469 0.889424189827912 0
"1571" 3282.96033524191 0.889424347937717 0
"1572" 3282.94290457396 0.889424503827098 0
"1573" 3282.9254739431 0.889424658575113 0
"1574" 3282.90804334925 0.889424815434351 0
"1575" 3282.89061279249 0.889424970095731 0
"1576" 3282.8731822727 0.889425127964698 0
"1577" 3282.85575179 0.889425282519456 0
"1578" 3282.83832134438 0.889425437573776 0
"1579" 3282.82089093569 0.889425596381466 0
"1580" 3282.8034605641 0.889425750798736 0
"1581" 3282.78603022953 0.88942590733181 0
"1582" 3282.76859993197 0.889426064360964 0
"1583" 3282.75116967148 0.889426219169926 0
"1584" 3282.73373944811 0.88942637339144 0
"1585" 3282.71630926166 0.889426532462765 0
"1586" 3282.69887911225 0.889426688219925 0
"1587" 3282.68144899999 0.88942684173815 0
"1588" 3282.66401892469 0.88942699958261 0
"1589" 3282.64658888644 0.889427155189178 0
"1590" 3282.62915888524 0.88942731129538 0
"1591" 3282.61172892103 0.889427468446824 0
"1592" 3282.59429899398 0.889427621204577 0
"1593" 3282.57686910383 0.889427780970279 0
"1594" 3282.55943925079 0.889427935252924 0
"1595" 3282.54200943481 0.889428090558557 0
"1596" 3282.52457965586 0.889428246930563 0
"1597" 3282.50714991396 0.889428402711885 0
"1598" 3282.48972020909 0.889428558976147 0
"1599" 3282.47229054121 0.889428716286951 0
"1600" 3282.45486091044 0.889428870288701 0
"1601" 3282.43743131672 0.889429026403656 0
"1602" 3282.42000175996 0.889429184107152 0
"1603" 3282.40257224025 0.889429340136734 0
"1604" 3282.38514275771 0.88942949283843 0
"1605" 3282.36771331214 0.889429650420947 0
"1606" 3282.35028390371 0.8894298041299 0
"1607" 3282.33285453226 0.889429961596431 0
"1608" 3282.31542519783 0.889430117929751 0
"1609" 3282.29799590046 0.889430273667757 0
"1610" 3282.2805666401 0.889430430450823 0
"1611" 3282.26313741686 0.889430584459066 0
"1612" 3282.24570823061 0.889430741688436 0
"1613" 3282.22827908144 0.889430896686162 0
"1614" 3282.21084996925 0.889431054365067 0
"1615" 3282.19342089416 0.889431208724714 0
"1616" 3282.17599185614 0.889431364128355 0
"1617" 3282.15856285516 0.889431520031359 0
"1618" 3282.14113389114 0.889431678069871 0
"1619" 3282.12370496424 0.889431832237403 0
"1620" 3282.10627607436 0.889431988527413 0
"1621" 3282.0888472215 0.889432145316879 0
"1622" 3282.07141840574 0.889432299898499 0
"1623" 3282.05398962705 0.889432454957282 0
"1624" 3282.03656088538 0.889432611617431 0
"1625" 3282.01913218074 0.889432767678448 0
"1626" 3282.00170351317 0.889432923144216 0
"1627" 3281.98427488258 0.889433080752262 0
"1628" 3281.96684628914 0.889433233946335 0
"1629" 3281.94941773273 0.889433390338759 0
"1630" 3281.9319892133 0.889433547796197 0
"1631" 3281.91456073103 0.889433700857452 0
"1632" 3281.89713228574 0.889433858207102 0
"1633" 3281.87970387752 0.889434013882972 0
"1634" 3281.8622755063 0.889434170613329 0
"1635" 3281.84484717212 0.889434326738932 0
"1636" 3281.82741887507 0.889434480633289 0
"1637" 3281.80999061495 0.889434639381458 0
"1638" 3281.79256239198 0.88943479264712 0
"1639" 3281.77513420593 0.889434951852044 0
"1640" 3281.75770605708 0.88943510391167 0
"1641" 3281.74027794514 0.889435263009944 0
"1642" 3281.72284987034 0.889435416618655 0
"1643" 3281.70542183253 0.889435573999328 0
"1644" 3281.68799383186 0.889435727530908 0
"1645" 3281.67056586818 0.889435884802563 0
"1646" 3281.6531379416 0.889436039302333 0
"1647" 3281.63571005208 0.889436194868199 0
"1648" 3281.61828219967 0.889436349267357 0
"1649" 3281.60085438423 0.889436506911336 0
"1650" 3281.58342660587 0.889436662293819 0
"1651" 3281.56599886456 0.889436817653614 0
"1652" 3281.54857116035 0.889436972416915 0
"1653" 3281.53114349311 0.889437130409831 0
"1654" 3281.51371586298 0.889437284535017 0
"1655" 3281.49628826984 0.889437441866245 0
"1656" 3281.47886071382 0.889437595903658 0
"1657" 3281.46143319482 0.889437752596823 0
"1658" 3281.44400571288 0.889437908167956 0
"1659" 3281.42657826804 0.889438062598151 0
"1660" 3281.40915086022 0.889438219166806 0
"1661" 3281.39172348947 0.889438374580323 0
"1662" 3281.37429615578 0.889438529946446 0
"1663" 3281.35686885906 0.8894386879918 0
"1664" 3281.33944159954 0.889438840011049 0
"1665" 3281.32201437696 0.88943899850241 0
"1666" 3281.34885336977 0.889273754130747 0.00099949999999982
"1667" 3281.2871667949 0.889439310871437 0
"1668" 3281.26973968348 0.889439465419371 0
"1669" 3281.25231260916 0.889439619903516 0
"1670" 3281.23488557188 0.889439775993231 0
"1671" 3281.21745857163 0.889439932563317 0
"1672" 3281.20003160839 0.889440089093118 0
"1673" 3281.18260468227 0.88944024338524 0
"1674" 3281.16517779319 0.889440399284064 0
"1675" 3281.14775094117 0.889440555117911 0
"1676" 3281.13032412617 0.889440711453256 0
"1677" 3281.11289734829 0.889440865551038 0
"1678" 3281.09547060747 0.889441021254379 0
"1679" 3281.07804390375 0.889441175806349 0
"1680" 3281.06061723708 0.889441331403171 0
"1681" 3281.0431906074 0.889441489133232 0
"1682" 3281.02576401482 0.889441643556057 0
"1683" 3281.0083374593 0.889441799002332 0
"1684" 3280.99091094081 0.889441955496856 0
"1685" 3280.97348445939 0.889442110857677 0
"1686" 3280.95605801512 0.889442263998719 0
"1687" 3280.9386316079 0.889442419795017 0
"1688" 3280.92120523766 0.889442577741048 0
"1689" 3280.90377890447 0.889442733447207 0
"1690" 3280.8863526084 0.889442887474181 0
"1691" 3280.86892634935 0.889443044175197 0
"1692" 3280.85150012735 0.889443199747413 0
"1693" 3280.83407394249 0.88944335363458 0
"1694" 3280.81664779463 0.889443510741191 0
"1695" 3280.79922168379 0.889443667240805 0
"1696" 3280.78179561012 0.889443819892598 0
"1697" 3280.7643695734 0.88944397848037 0
"1698" 3280.74694357374 0.889444134308813 0
"1699" 3280.72951761123 0.889444287355562 0
"1700" 3280.71209168571 0.889444444725472 0
"1701" 3280.69466579727 0.889444599856852 0
"1702" 3280.67723994593 0.889444754403659 0
"1703" 3280.65981413159 0.889444911625339 0
"1704" 3280.64238835438 0.889445065522615 0
"1705" 3280.62496261421 0.889445221550495 0
"1706" 3280.60753691108 0.88944537753325 0
"1707" 3280.59011124505 0.889445532387318 0
"1708" 3280.57268561604 0.889445688810066 0
"1709" 3280.55526002413 0.889445843577532 0
"1710" 3280.53783446933 0.8894459977263 0
"1711" 3280.52040895155 0.889446154559458 0
"1712" 3280.5029834708 0.889446310799693 0
"1713" 3280.48555802717 0.889446464820383 0
"1714" 3280.46813262061 0.889446620415665 0
"1715" 3280.45070725111 0.889446775981313 0
"1716" 3280.43328191865 0.889446932014229 0
"1717" 3280.41585662326 0.88944708748264 0
"1718" 3280.39843136504 0.889447240146346 0
"1719" 3280.38100614385 0.889447396602442 0
"1720" 3280.3635809596 0.889447555192463 0
"1721" 3280.34615581248 0.88944770935246 0
"1722" 3280.32873070245 0.889447864020829 0
"1723" 3280.31130562943 0.889448020830295 0
"1724" 3280.29388059356 0.889448174303863 0
"1725" 3280.27645559472 0.889448330471913 0
"1726" 3280.25903063287 0.889448488211018 0
"1727" 3280.2416057081 0.889448643190144 0
"1728" 3280.22418082048 0.889448796491847 0
"1729" 3280.20675596991 0.889448952446807 0
"1730" 3280.18933115645 0.889449106747815 0
"1731" 3280.17190637998 0.889449264249813 0
"1732" 3280.15448164062 0.889449418446721 0
"1733" 3280.13705693838 0.889449572597371 0
"1734" 3280.11963227329 0.889449726138758 0
"1735" 3280.10220764518 0.889449883461753 0
"1736" 3280.08478305404 0.889450041804424 0
"1737" 3280.06735850006 0.889450194667763 0
"1738" 3280.04993398308 0.889450351836821 0
"1739" 3280.03250950334 0.889450502977837 0
"1740" 3280.01508506058 0.889450660590237 0
"1741" 3279.99766065485 0.889450817076372 0
"1742" 3279.98023628627 0.889450970243453 0
"1743" 3279.96281195473 0.889451126628923 0
"1744" 3279.9453876603 0.889451280797673 0
"1745" 3279.92796340293 0.889451436539593 0
"1746" 3279.91053918256 0.889451593868652 0
"1747" 3279.89311499937 0.889451746253629 0
"1748" 3279.8756908532 0.889451902935582 0
"1749" 3279.85525300778 0.889288152448431 0.00099949999999982
"1750" 3279.83784436795 0.889288309578414 0.00099949999999982
"1751" 3279.82343216561 0.889452369202943 0
"1752" 3279.80600816764 0.889452525694168 0
"1753" 3279.78858420681 0.889452679423427 0
"1754" 3279.77116028301 0.889452835841012 0
"1755" 3279.75373639637 0.889452988931462 0
"1756" 3279.73631254672 0.889453146313006 0
"1757" 3279.71888873424 0.889453299306453 0
"1758" 3279.70146495877 0.889453456058428 0
"1759" 3279.68404122037 0.8894536116844 0
"1760" 3279.66661751901 0.88945376779046 0
"1761" 3279.64919385474 0.889453922766982 0
"1762" 3279.63177022757 0.889454077163814 0
"1763" 3279.6143466375 0.889454232040864 0
"1764" 3279.59692308448 0.889454387963239 0
"1765" 3279.57949956849 0.889454544385765 0
"1766" 3279.56207608963 0.889454698039673 0
"1767" 3279.54465264775 0.889454855986452 0
"1768" 3279.52722924303 0.889455009001526 0
"1769" 3279.50980587542 0.889455163589542 0
"1770" 3279.49238254488 0.88945531867655 0
"1771" 3279.47495925139 0.889455474809998 0
"1772" 3279.45753599499 0.889455629812751 0
"1773" 3279.44011277559 0.889455786927601 0
"1774" 3279.42268959336 0.889455939649055 0
"1775" 3279.40526644823 0.889456094501467 0
"1776" 3279.38784334009 0.889456252027565 0
"1777" 3279.3704202691 0.889456405146156 0
"1778" 3279.35299723513 0.889456562022854 0
"1779" 3279.33557423835 0.889456714508508 0
"1780" 3279.31815127858 0.889456871298675 0
"1781" 3279.30072835587 0.889457026939411 0
"1782" 3279.28330547025 0.889457182012245 0
"1783" 3279.26588262175 0.889457335924019 0
"1784" 3279.24845981031 0.889457491977051 0
"1785" 3279.23103703589 0.889457648524273 0
"1786" 3279.21361429862 0.889457801756978 0
"1787" 3279.19619159845 0.889457956581111 0
"1788" 3279.17876893531 0.889458112973302 0
"1789" 3279.16134630925 0.889458268268999 0
"1790" 3279.14392372022 0.889458424568689 0
"1791" 3279.12650116832 0.889458578652314 0
"1792" 3279.10907865354 0.889458732680355 0
"1793" 3279.09165617585 0.8894588877512 0
"1794" 3279.0742337352 0.889459043875453 0
"1795" 3279.05681133168 0.889459197761463 0
"1796" 3279.03938896519 0.889459354333607 0
"1797" 3279.02196663568 0.889459511932095 0
"1798" 3279.00454434333 0.889459665133114 0
"1799" 3278.98712208808 0.889459819916228 0
"1800" 3278.96969986995 0.889459974110269 0
"1801" 3278.95227768881 0.88946013152739 0
"1802" 3278.93485554483 0.889460284529473 0
"1803" 3278.9174334379 0.889460440769962 0
"1804" 3278.90001136811 0.889460594221245 0
"1805" 3278.88258933539 0.889460749811358 0
"1806" 3278.86516733973 0.889460905348075 0
"1807" 3278.84774538121 0.889461059210521 0
"1808" 3278.83032345975 0.889461214659566 0
"1809" 3278.81290157539 0.889461369511455 0
"1810" 3278.79547972805 0.889461526497412 0
"1811" 3278.77805791788 0.889461679069695 0
"1812" 3278.76063614473 0.889461835946779 0
"1813" 3278.7432144087 0.889461990065259 0
"1814" 3278.72579270973 0.889462145769107 0
"1815" 3278.70837104793 0.889462298693466 0
"1816" 3278.69094942309 0.889462457037076 0
"1817" 3278.67352783534 0.889462612040874 0
"1818" 3278.65610628468 0.889462767011368 0
"1819" 3278.63868477115 0.889462920849182 0
"1820" 3278.62126329467 0.889463076791478 0
"1821" 3278.60384185535 0.889463229987172 0
"1822" 3278.58642045309 0.889463385849959 0
"1823" 3278.56899908788 0.88946354165131 0
"1824" 3278.55157775982 0.889463695252161 0
"1825" 3278.53415646886 0.889463849878047 0
"1826" 3278.51673521496 0.88946400554436 0
"1827" 3278.49931399812 0.889464161172568 0
"1828" 3278.48189281838 0.889464316191959 0
"1829" 3278.46447167572 0.889464471169757 0
"1830" 3278.44705057012 0.889464627192676 0
"1831" 3278.42962950162 0.889464781540091 0
"1832" 3278.41220847021 0.889464936911441 0
"1833" 3278.39478747595 0.889465090066091 0
"1834" 3278.37736651883 0.889465243737163 0
"1835" 3278.35994559867 0.889465402237219 0
"1836" 3278.34252471565 0.889465555797111 0
"1837" 3278.32510386971 0.889465710931521 0
"1838" 3278.30768306084 0.889465866574084 0
"1839" 3278.29026228906 0.889466021625486 0
"1840" 3278.27284155441 0.889466175524406 0
"1841" 3278.25542085685 0.889466330466976 0
"1842" 3278.23800019644 0.889466483751974 0
"1843" 3278.22057957305 0.889466640773576 0
"1844" 3278.20315898671 0.889466796672154 0
"1845" 3278.18573843753 0.889466949790415 0
"1846" 3278.16831792548 0.889467103962922 0
"1847" 3278.1508974505 0.889467259166207 0
"1848" 3278.13347701251 0.889467417046609 0
"1849" 3278.11605661176 0.889467567806358 0
"1850" 3278.098636248 0.889467725592016 0
"1851" 3278.08121592137 0.889467879519392 0
"1852" 3278.06379563186 0.889468033943169 0
"1853" 3278.04637537931 0.889468192123297 0
"1854" 3278.02895516398 0.889468343737348 0
"1855" 3278.01153498577 0.889468498011942 0
"1856" 3277.99411484467 0.889468652235686 0
"1857" 3277.97669474064 0.88946880805142 0
"1858" 3277.95927467367 0.889468963810387 0
"1859" 3277.9418546438 0.889469118447442 0
"1860" 3277.92443465104 0.889469273039537 0
"1861" 3277.9070146954 0.88946942702639 0
"1862" 3277.88959477682 0.88946958314189 0
"1863" 3277.87217489534 0.889469737586027 0
"1864" 3277.85475505094 0.889469893064196 0
"1865" 3277.83733524371 0.889470045778976 0
"1866" 3277.81991547352 0.889470202245161 0
"1867" 3277.80249574045 0.889470356498536 0
"1868" 3277.78507604439 0.889470513412315 0
"1869" 3277.76765638542 0.889470668647784 0
"1870" 3277.75023676355 0.889470823294541 0
"1871" 3277.73281717885 0.889470976277039 0
"1872" 3277.71539763125 0.889471130826716 0
"1873" 3277.69797812079 0.889471284785433 0
"1874" 3277.68055864731 0.889471442501056 0
"1875" 3277.66313921103 0.889471594734135 0
"1876" 3277.64571981185 0.889471749635612 0
"1877" 3277.62830044974 0.889471905031058 0
"1878" 3277.61088112466 0.88947206147694 0
"1879" 3277.59346183677 0.889472214054684 0
"1880" 3277.57604258599 0.889472368770244 0
"1881" 3277.55862337226 0.889472524526964 0
"1882" 3277.54120419568 0.889472678061702 0
"1883" 3277.52378505617 0.889472833705968 0
"1884" 3277.50636595368 0.889472990414619 0
"1885" 3277.48894688841 0.889473142157771 0
"1886" 3277.47152786016 0.889473298757651 0
"1887" 3277.45410886895 0.889473455310209 0
"1888" 3277.43668991488 0.889473609098469 0
"1889" 3277.41927099791 0.889473763923184 0
"1890" 3277.40185211803 0.889473918715581 0
"1891" 3277.3844332753 0.889474072344266 0
"1892" 3277.36701446972 0.889474225927883 0
"1893" 3277.34959570126 0.889474380021762 0
"1894" 3277.46092090341 0.88930654018058 0.00099949999999982
"1895" 3277.31476499995 0.889474690132044 0
"1896" 3277.2973463427 0.889474846239469 0
"1897" 3277.27992772267 0.88947499795912 0
"1898" 3277.26250913967 0.889475154534083 0
"1899" 3277.24509059375 0.889475309981565 0
"1900" 3277.22767208496 0.88947546372169 0
"1901" 3277.21025361319 0.889475620691133 0
"1902" 3277.19283517857 0.889475774351655 0
"1903" 3277.17541678103 0.889475929586276 0
"1904" 3277.15799842063 0.889476083159298 0
"1905" 3277.14058009732 0.889476238296768 0
"1906" 3277.12316181114 0.889476392313823 0
"1907" 3277.10574356208 0.889476546820097 0
"1908" 3277.08832535014 0.889476700728422 0
"1909" 3277.07090717528 0.889476856236429 0
"1910" 3277.1018717217 0.889311578063818 0.00099949999999982
"1911" 3277.1089690372 0.88931096070166 0.00099949999999982
"1912" 3277.01866636139 0.889477320026725 0
"1913" 3277.00124833494 0.889477474244153 0
"1914" 3276.9838303456 0.889477628961207 0
"1915" 3276.96641239336 0.889477783635577 0
"1916" 3276.94899447824 0.889477937713251 0
"1917" 3276.93157660018 0.88947809390244 0
"1918" 3276.91415875926 0.88947824735013 0
"1919" 3276.8967409555 0.889478400724477 0
"1920" 3276.8793231888 0.889478556780875 0
"1921" 3276.86190545912 0.889478713332246 0
"1922" 3276.84448776663 0.889478866044686 0
"1923" 3276.82707011122 0.889479021415391 0
"1924" 3276.80965249294 0.88947917510722 0
"1925" 3276.79223491178 0.889479329840904 0
"1926" 3276.77481736769 0.889479485068461 0
"1927" 3276.75739986065 0.889479641321459 0
"1928" 3276.73998239083 0.889479793192257 0
"1929" 3276.72256495813 0.889479947191928 0
"1930" 3276.70514756251 0.88948010277806 0
"1931" 3276.687730204 0.889480257225233 0
"1932" 3276.67031288264 0.889480410521812 0
"1933" 3276.65289559835 0.889480566502367 0
"1934" 3276.63547835119 0.889480720266451 0
"1935" 3276.61806114105 0.889480877228598 0
"1936" 3276.60064396812 0.889481029275859 0
"1937" 3276.5832268323 0.889481183965941 0
"1938" 3276.56580973358 0.889481338626289 0
"1939" 3276.54839267195 0.889481493761507 0
"1940" 3276.53097564743 0.889481648326001 0
"1941" 3276.51355865998 0.889481803920635 0
"1942" 3276.49614170964 0.889481958370375 0
"1943" 3276.4787247964 0.889482113337371 0
"1944" 3276.46130792036 0.889482265524683 0
"1945" 3276.44389108146 0.88948241929483 0
"1946" 3276.42647427954 0.889482577373213 0
"1947" 3276.40905751487 0.889482728321044 0
"1948" 3276.39164078719 0.8894828857589 0
"1949" 3276.37422409673 0.889483037718794 0
"1950" 3276.35680744329 0.889483194516138 0
"1951" 3276.33939082699 0.889483348535116 0
"1952" 3276.32197424779 0.889483503073472 0
"1953" 3276.30455770575 0.889483656453165 0
"1954" 3276.28714120081 0.889483811426198 0
"1955" 3276.26972473305 0.889483964176004 0
"1956" 3276.25230830234 0.889484120148127 0
"1957" 3276.2348919088 0.889484273339549 0
"1958" 3276.24277446284 0.889319732222258 0.00099949999999982
"1959" 3276.20006598651 0.889484583829468 0
"1960" 3276.18264970431 0.88948473633198 0
"1961" 3276.16523345916 0.889484892610623 0
"1962" 3276.14781725111 0.889485047201202 0
"1963" 3276.1304010802 0.889485201194213 0
"1964" 3276.11298494643 0.889485355142166 0
"1965" 3276.09556884979 0.889485509047389 0
"1966" 3276.07815279024 0.889485663975547 0
"1967" 3276.0607367678 0.889485818891567 0
"1968" 3276.04332078252 0.889485972104459 0
"1969" 3276.02590483434 0.889486126903425 0
"1970" 3276.00848892322 0.889486282738285 0
"1971" 3276.07648467876 0.889319858520479 0.00099949999999982
"1972" 3276.12708869806 0.889153601491434 0.00199799999999994
"1973" 3276.10970372516 0.889153754502247 0.00199799999999994
"1974" 3276.09231878934 0.889153910153852 0.00199799999999994
"1975" 3276.00690335324 0.889320473289722 0.00099949999999982
"1976" 3275.90404813807 0.889487207159424 0
"1977" 3275.88663248668 0.889487362660414 0
"1978" 3275.86921687247 0.889487515400953 0
"1979" 3275.85180129537 0.889487670261696 0
"1980" 3275.83438575542 0.889487823447404 0
"1981" 3275.81697025259 0.889487978212196 0
"1982" 3275.79955478689 0.889488131854776 0
"1983" 3275.78213935827 0.889488287605534 0
"1984" 3275.76472396671 0.889488443310105 0
"1985" 3275.74730861229 0.889488597339863 0
"1986" 3275.72989329502 0.889488750782513 0
"1987" 3275.71247801489 0.889488904723328 0
"1988" 3275.69506277183 0.889489060242102 0
"1989" 3275.67764756595 0.889489212990063 0
"1990" 3275.66023239712 0.889489369500514 0
"1991" 3275.6428172654 0.889489523784722 0
"1992" 3275.62540217079 0.889489678581298 0
"1993" 3275.60798711339 0.889489830605975 0
"1994" 3275.59057209312 0.889489984735334 0
"1995" 3275.58527680707 0.889325865787767 0.00099949999999982
"1996" 3275.5557489206 0.889490294400504 0
"1997" 3275.53833401161 0.889490449490615 0
"1998" 3275.5730648446 0.889325084737604 0.00099949999999982
"1999" 3275.55566541849 0.889325240809148 0.00099949999999982
"2000" 3275.48610299812 0.889490912053513 0
"2001" 3275.4686882376 0.8894910664099 0
"2002" 3275.45127351422 0.889491220179292 0
"2003" 3275.43385882797 0.889491374428028 0
"2004" 3275.41644417888 0.889491527545389 0
"2005" 3275.39902956692 0.889491681717082 0
"2006" 3275.38161499212 0.889491835280761 0
"2007" 3275.36420045434 0.889491992076056 0
"2008" 3275.34678595371 0.889492145543663 0
"2009" 3275.32937149024 0.889492298972294 0
"2010" 3275.31195706387 0.889492453974929 0
"2011" 3275.29454267466 0.889492607302974 0
"2012" 3275.27712832263 0.889492760047627 0
"2013" 3275.25971400762 0.889492917092565 0
"2014" 3275.2422997298 0.889493069717739 0
"2015" 3275.22488548913 0.889493223406751 0
"2016" 3275.20747128552 0.889493379226918 0
"2017" 3275.19005711902 0.889493533899222 0
"2018" 3275.17264298969 0.88949368688653 0
"2019" 3275.15522889748 0.889493841468909 0
"2020" 3275.13781484232 0.889493997625111 0
"2021" 3275.12040082427 0.889494152116372 0
"2022" 3275.10298684345 0.889494303836244 0
"2023" 3275.08557289977 0.88949445767556 0
"2024" 3275.06815899325 0.889494610923241 0
"2025" 3275.0507451238 0.889494766837998 0
"2026" 3275.03333129153 0.889494919450165 0
"2027" 3275.0159174964 0.889495073645618 0
"2028" 3274.9985037383 0.889495229975673 0
"2029" 3274.98109001737 0.889495383516835 0
"2030" 3274.96367633348 0.889495539752083 0
"2031" 3274.94626268687 0.889495689957499 0
"2032" 3274.92884907732 0.889495846072342 0
"2033" 3274.91143550486 0.889496001080453 0
"2034" 3274.89402196957 0.889496154395572 0
"2035" 3274.87660847146 0.889496307123765 0
"2036" 3274.85919501046 0.889496461960602 0
"2037" 3274.84178158662 0.889496615133668 0
"2038" 3274.82436819987 0.889496770436495 0
"2039" 3274.80695485022 0.889496925153667 0
"2040" 3274.78954153776 0.889497078181289 0
"2041" 3274.77212826242 0.889497232246566 0
"2042" 3274.75471502428 0.889497384623425 0
"2043" 3274.73730182326 0.8894975391547 0
"2044" 3274.71988865934 0.889497694157145 0
"2045" 3274.70247553253 0.889497848584322 0
"2046" 3274.68506244287 0.889498002405959 0
"2047" 3274.66764939034 0.889498156736166 0
"2048" 3274.65023637497 0.889498309929298 0
"2049" 3274.69241125678 0.889332734506328 0.00099949999999982
"2050" 3274.61541719801 0.889498620931338 0
"2051" 3274.59800429395 0.889498773994293 0
"2052" 3274.58059142707 0.889498926986464 0
"2053" 3274.5631785973 0.889499081561652 0
"2054" 3274.54576580463 0.889499236640655 0
"2055" 3274.52835304912 0.889499390046873 0
"2056" 3274.51094033073 0.889499544483526 0
"2057" 3274.49352764952 0.889499697230813 0
"2058" 3274.47611500546 0.889499851016931 0
"2059" 3274.4587023985 0.889500005878089 0
"2060" 3274.44128982867 0.889500160113643 0
"2061" 3274.42387729599 0.889500313763576 0
"2062" 3274.40646480042 0.889500468456958 0
"2063" 3274.38905234201 0.889500622018085 0
"2064" 3274.37163992071 0.889500776616707 0
"2065" 3274.35422753652 0.889500931160954 0
"2066" 3274.3368151895 0.889501084574318 0
"2067" 3274.31940287972 0.88950123576242 0
"2068" 3274.30199060691 0.889501393987865 0
"2069" 3274.28457837131 0.889501546167354 0
"2070" 3274.26716617297 0.889501697213636 0
"2071" 3274.24975401166 0.889501853657619 0
"2072" 3274.23234188753 0.889502006781073 0
"2073" 3274.21492980053 0.889502160937368 0
"2074" 3274.19751775072 0.889502313429059 0
"2075" 3274.18010573795 0.889502470234792 0
"2076" 3274.16269376237 0.889502622613229 0
"2077" 3274.14528182391 0.889502777131333 0
"2078" 3274.12786992257 0.889502931604321 0
"2079" 3274.11045805848 0.889503082775962 0
"2080" 3274.09304623132 0.889503242032809 0
"2081" 3274.07563444142 0.889503393092126 0
"2082" 3274.05822268857 0.889503549007161 0
"2083" 3274.0408109729 0.889503702151781 0
"2084" 3274.02339929445 0.889503854165666 0
"2085" 3274.00598765308 0.889504009386361 0
"2086" 3273.98857604889 0.889504162398518 0
"2087" 3273.97116448188 0.889504315337575 0
"2088" 3273.95375295199 0.88950446988142 0
"2089" 3273.93634145927 0.889504622724647 0
"2090" 3273.91893000368 0.889504777170375 0
"2091" 3273.90151858522 0.889504931566518 0
"2092" 3273.8841072039 0.889505085356 0
"2093" 3273.8666958596 0.889505242366076 0
"2094" 3273.84928455257 0.889505392823379 0
"2095" 3273.83187328268 0.88950554702427 0
"2096" 3273.81446204994 0.889505700622072 0
"2097" 3273.79705085425 0.889505856912689 0
"2098" 3273.7796396957 0.889506010971629 0
"2099" 3273.76222857439 0.889506162257149 0
"2100" 3273.7448174902 0.889506316759666 0
"2101" 3273.72740644309 0.88950647230517 0
"2102" 3273.70999543323 0.889506623452254 0
"2103" 3273.69258446043 0.889506779443682 0
"2104" 3273.67517352479 0.889506932680505 0
"2105" 3273.65776262627 0.88950708747977 0
"2106" 3273.64035176498 0.889507238979344 0
"2107" 3273.62294094082 0.88950739314579 0
"2108" 3273.67912947035 0.88934139910171 0.00099949999999982
"2109" 3273.58812614155 0.889507702323204 0
"2110" 3273.57071542877 0.889507855801306 0
"2111" 3273.55330475313 0.889508009792672 0
"2112" 3273.5358941146 0.889508164252429 0
"2113" 3273.51848351327 0.889508317048165 0
"2114" 3273.50107294914 0.88950846924556 0
"2115" 3273.48366242206 0.889508625766385 0
"2116" 3273.52492059084 0.889343101247177 0.00099949999999982
"2117" 3273.50752554108 0.889343257114261 0.00099949999999982
"2118" 3273.53140609336 0.889177898681247 0.00199799999999994
"2119" 3273.41404765758 0.889509237808774 0
"2120" 3273.39663731619 0.889509394063603 0
"2121" 3273.37922701194 0.889509548115143 0
"2122" 3273.36181674483 0.889509702104054 0
"2123" 3273.34440651488 0.889509855505302 0
"2124" 3273.32699632211 0.88951000833152 0
"2125" 3273.30958616654 0.889510161083672 0
"2126" 3273.292176048 0.889510317605481 0
"2127" 3273.27476596666 0.889510470281653 0
"2128" 3273.25735592249 0.889510623436915 0
"2129" 3273.23994591557 0.889510774372621 0
"2130" 3273.22253594573 0.889510930155277 0
"2131" 3273.20512601308 0.889511082646953 0
"2132" 3273.1877161176 0.889511236159261 0
"2133" 3273.17030625919 0.889511391801136 0
"2134" 3273.1528964379 0.889511546320675 0
"2135" 3273.13548665377 0.889511699686345 0
"2136" 3273.11807690681 0.889511852999943 0
"2137" 3273.10066719696 0.889512007921495 0
"2138" 3273.08325752434 0.88951215950768 0
"2139" 3273.06584788883 0.889512314322863 0
"2140" 3273.04843829049 0.889512467460142 0
"2141" 3273.03102872937 0.889512619461083 0
"2142" 3273.01361920534 0.88951277467588 0
"2143" 3272.99620971845 0.889512928743777 0
"2144" 3272.97880026872 0.889513082226411 0
"2145" 3272.96139085609 0.889513237293324 0
"2146" 3272.94398148064 0.889513390145671 0
"2147" 3272.92657214232 0.889513544585776 0
"2148" 3272.90916284127 0.889513695159653 0
"2149" 3272.89175357729 0.889513851111037 0
"2150" 3272.87434435045 0.889514004854757 0
"2151" 3272.85693516085 0.889514156375728 0
"2152" 3272.83952600831 0.889514312740693 0
"2153" 3272.82211689289 0.889514466880569 0
"2154" 3272.80470781474 0.889514617709811 0
"2155" 3272.78729877373 0.889514771752781 0
"2156" 3272.76988976984 0.889514926294518 0
"2157" 3272.7524808032 0.889515077535171 0
"2158" 3272.73507187362 0.889515233611491 0
"2159" 3272.7176629812 0.889515386917671 0
"2160" 3272.70025412596 0.889515540182504 0
"2161" 3272.68284530784 0.889515694479526 0
"2162" 3272.6654365269 0.889515847656756 0
"2163" 3272.64802778311 0.889516001305846 0
"2164" 3272.6306190765 0.889516154388496 0
"2165" 3272.61321040711 0.88951630631966 0
"2166" 3272.5958017748 0.88951646200924 0
"2167" 3272.57839317967 0.889516614940525 0
"2168" 3272.56098462163 0.889516770002198 0
"2169" 3272.54357610079 0.889516922830627 0
"2170" 3272.52616761718 0.889517074515941 0
"2171" 3272.50875917063 0.889517230525542 0
"2172" 3272.49135076129 0.889517382676575 0
"2173" 3272.47394238913 0.889517535844482 0
"2174" 3272.45653405416 0.889517688442254 0
"2175" 3272.43912575632 0.889517842625424 0
"2176" 3272.42171749561 0.889517997290872 0
"2177" 3272.40430927201 0.88951815191728 0
"2178" 3272.38690108557 0.889518305413467 0
"2179" 3272.36949293634 0.889518457747846 0
"2180" 3272.35208482429 0.889518610613892 0
"2181" 3272.33467674935 0.889518765588955 0
"2182" 3272.31726871153 0.889518919978751 0
"2183" 3272.34861007718 0.889353733287214 0.00099949999999982
"2184" 3272.42091764619 0.889022691463741 0.00299649999999996
"2185" 3272.43055598708 0.889021994302642 0.00299649999999996
"2186" 3272.3548269071 0.889188087831149 0.00199850000000001
"2187" 3272.31044988394 0.889189173677984 0.00199799999999994
"2188" 3272.21289544407 0.889519839697532 0
"2189" 3272.19548766629 0.889519992114419 0
"2190" 3272.17807992562 0.889520147205144 0
"2191" 3272.16067222221 0.88952029788681 0
"2192" 3272.1805918861 0.889355472808174 0.00099949999999982
"2193" 3272.20305638485 0.889026165755086 0.00299549999999993
"2194" 3272.22556914378 0.888697515711271 0.00498749999999992
"2195" 3272.20823867249 0.888697667856447 0.00498749999999992
"2196" 3272.17095385866 0.888862140600882 0.003992
"2197" 3272.11368194709 0.889191428831408 0.00199799999999994
"2198" 3272.11627708811 0.889026931790098 0.00299549999999993
"2199" 3272.11889637269 0.888862601867299 0.003992
"2200" 3272.04158337572 0.889356699688241 0.00099949999999982
"2201" 3272.02419144989 0.889356853147819 0.00099949999999982
"2202" 3271.96938577096 0.889521985461443 0
"2203" 3271.95197851309 0.889522137756664 0
"2204" 3271.93457129237 0.889522291636744 0
"2205" 3271.91716410882 0.889522444922349 0
"2206" 3271.89975696236 0.88952260032716 0
"2207" 3271.88234985311 0.889522752433012 0
"2208" 3271.86494278107 0.889522905034242 0
"2209" 3271.84753574615 0.889523059206313 0
"2210" 3271.83012874836 0.889523213875806 0
"2211" 3271.81272178773 0.889523367418981 0
"2212" 3271.79531486426 0.889523520918237 0
"2213" 3271.77790797806 0.889523671639019 0
"2214" 3271.76050112896 0.88952382666657 0
"2215" 3271.74309431709 0.889523978383639 0
"2216" 3271.72568754233 0.889524133318931 0
"2217" 3271.70828080475 0.889524286571184 0
"2218" 3271.6908741044 0.889524438148764 0
"2219" 3271.6734674412 0.889524591844239 0
"2220" 3271.65606081516 0.889524745499467 0
"2221" 3271.6386542262 0.889524901284348 0
"2222" 3271.6212476745 0.889525052120933 0
"2223" 3271.60384115993 0.88952520671208 0
"2224" 3271.58643468254 0.88952535963092 0
"2225" 3271.56902824229 0.889525513586244 0
"2226" 3271.55162183919 0.889525667497832 0
"2227" 3271.53421547337 0.889525818096749 0
"2228" 3271.51680914459 0.889525974625979 0
"2229" 3271.49940285305 0.889526126223526 0
"2230" 3271.48199659864 0.889526280478874 0
"2231" 3271.46459038135 0.88952643523047 0
"2232" 3271.44718420126 0.889526587771017 0
"2233" 3271.42977805846 0.889526738092178 0
"2234" 3271.41237195277 0.889526892710258 0
"2235" 3271.39496588423 0.889527046717363 0
"2236" 3271.3775598529 0.889527199059402 0
"2237" 3271.36015385869 0.889527353551838 0
"2238" 3271.34274790167 0.889527506333416 0
"2239" 3271.32534198189 0.889527657992392 0
"2240" 3271.3079360992 0.889527813402018 0
"2241" 3271.33478213115 0.889362790923205 0.00099949999999982
"2242" 3271.27313118978 0.889528119090209 0
"2243" 3271.29799462419 0.889363158594359 0.00099949999999982
"2244" 3271.28060429381 0.889363312740145 0.00099949999999982
"2245" 3271.28809482647 0.889198517374166 0.00199799999999994
"2246" 3271.24583048668 0.889363620768207 0.00099949999999982
"2247" 3271.1861364348 0.889528883539587 0
"2248" 3271.16873084945 0.889529038007297 0
"2249" 3271.15132530127 0.889529191368857 0
"2250" 3271.13391979022 0.889529345756072 0
"2251" 3271.11651431636 0.889529498469917 0
"2252" 3271.09910887972 0.889529650587271 0
"2253" 3271.08170348024 0.889529804290094 0
"2254" 3271.06429811798 0.889529956329324 0
"2255" 3271.04689279283 0.889530111012944 0
"2256" 3271.02948750495 0.889530261869318 0
"2257" 3271.0120822542 0.889530416452561 0
"2258" 3270.99467704061 0.889530569929592 0
"2259" 3270.97727186419 0.889530723343976 0
"2260" 3270.95986672493 0.889530876704225 0
"2261" 3270.94246162283 0.889531030586412 0
"2262" 3270.92505655784 0.889531185481248 0
"2263" 3270.90765153013 0.889531335991489 0
"2264" 3270.89024653961 0.889531488627235 0
"2265" 3270.87284158623 0.889531642847155 0
"2266" 3270.85543667006 0.88953179538603 0
"2267" 3270.83803179104 0.889531948950459 0
"2268" 3270.82062694917 0.889532103042741 0
"2269" 3270.80322214447 0.889532256521914 0
"2270" 3270.78581737705 0.889532406676587 0
"2271" 3270.76841264675 0.889532561715085 0
"2272" 3270.75100795361 0.889532715042957 0
"2273" 3270.73360329771 0.889532866708542 0
"2274" 3270.7161986789 0.889533022111053 0
"2275" 3270.69879409742 0.889533171517604 0
"2276" 3270.68138955301 0.88953332737715 0
"2277" 3270.66398504582 0.889533479392424 0
"2278" 3270.64658057579 0.889533632991814 0
"2279" 3270.62917614291 0.889533787074571 0
"2280" 3270.61177174723 0.889533939484268 0
"2281" 3270.59436738877 0.889534091850255 0
"2282" 3270.57696306749 0.889534244717126 0
"2283" 3270.55955878334 0.889534399149377 0
"2284" 3270.54215453643 0.88953455082072 0
"2285" 3270.52475032665 0.889534705177151 0
"2286" 3270.50734615411 0.88953485675514 0
"2287" 3270.48994201872 0.889535010471219 0
"2288" 3270.47253792046 0.889535165211473 0
"2289" 3270.45513385948 0.889535315574888 0
"2290" 3270.43772983564 0.889535469671502 0
"2291" 3270.44351097072 0.889371120606122 0.00099949999999982
"2292" 3270.42612242872 0.889371274090151 0.00099949999999982
"2293" 3270.42033097354 0.889042917507421 0.00299549999999993
"2294" 3270.40297336564 0.889043070898632 0.00299549999999993
"2295" 3270.44079993844 0.889205403293401 0.00199849999999979
"2296" 3270.41760239043 0.88936997475828 0.00099949999999982
"2297" 3270.46704731868 0.889203883069276 0.00199799999999994
"2298" 3270.38283240931 0.889370281625058 0.00099949999999982
"2299" 3270.28118973589 0.889536843719915 0
"2300" 3270.26378608368 0.889536999510134 0
"2301" 3270.24638246863 0.889537153105238 0
"2302" 3270.2289788907 0.889537307716465 0
"2303" 3270.21157535009 0.889537457396012 0
"2304" 3270.19417184669 0.889537609754414 0
"2305" 3270.17676838041 0.889537764223718 0
"2306" 3270.15936495125 0.889537919205546 0
"2307" 3270.14196155936 0.889538069768611 0
"2308" 3270.12455820461 0.889538224118305 0
"2309" 3270.10715488708 0.889538376214625 0
"2310" 3270.08975160667 0.889538531014204 0
"2311" 3270.07234836342 0.889538684645865 0
"2312" 3270.09481218924 0.889373824255702 0.00099949999999982
"2313" 3270.03754873337 0.889538988422722 0
"2314" 3270.02014560176 0.889539140848304 0
"2315" 3270.00274250737 0.889539293215982 0
"2316" 3269.98533945021 0.88953944498832 0
"2317" 3269.9679364301 0.889539601615003 0
"2318" 3269.9505334473 0.889539751120752 0
"2319" 3269.9331305016 0.889539906565036 0
"2320" 3269.91572759314 0.889540058140082 0
"2321" 3269.8983247218 0.889540212944118 0
"2322" 3269.88092188772 0.88954036388969 0
"2323" 3269.86351909081 0.889540517503121 0
"2324" 3269.84611633112 0.889540669442979 0
"2325" 3269.82871360858 0.88954082351459 0
"2326" 3269.81131092314 0.889540978610298 0
"2327" 3269.79390827496 0.889541129856836 0
"2328" 3269.77650566397 0.889541282693053 0
"2329" 3269.75910309026 0.88954143329358 0
"2330" 3269.74170055364 0.889541588756207 0
"2331" 3269.72429805422 0.88954174144477 0
"2332" 3269.70689559196 0.889541895186483 0
"2333" 3269.6894931669 0.889542047771101 0
"2334" 3269.67209077909 0.889542199245219 0
"2335" 3269.65468842852 0.889542350640585 0
"2336" 3269.63728611506 0.889542505817119 0
"2337" 3269.61988383879 0.889542658752411 0
"2338" 3269.60248159975 0.8895428105738 0
"2339" 3269.58507939782 0.889542965593208 0
"2340" 3269.56767723308 0.889543118399383 0
"2341" 3269.55027510562 0.889543268970285 0
"2342" 3269.53287301532 0.889543422781386 0
"2343" 3269.51547096224 0.889543574883924 0
"2344" 3269.49806894639 0.889543726967303 0
"2345" 3269.48066696772 0.889543880067586 0
"2346" 3269.46326502625 0.889544032580829 0
"2347" 3269.44586312193 0.889544186679987 0
"2348" 3269.42846125473 0.889544341282045 0
"2349" 3269.41105942483 0.889544491466634 0
"2350" 3269.39365763204 0.889544646496376 0
"2351" 3269.37625587653 0.889544797157771 0
"2352" 3269.35885415817 0.889544951009902 0
"2353" 3269.34145247705 0.889545102651446 0
"2354" 3269.32405083309 0.889545256419703 0
"2355" 3269.30664922633 0.889545409049623 0
"2356" 3269.28924765676 0.889545562161271 0
"2357" 3269.27184612437 0.889545715239793 0
"2358" 3269.25444462918 0.889545867730156 0
"2359" 3269.23704317127 0.8895460185286 0
"2360" 3269.21964175049 0.889546173104282 0
"2361" 3269.20224036694 0.889546324903865 0
"2362" 3269.18483902054 0.889546478821788 0
"2363" 3269.16743771128 0.889546633241525 0
"2364" 3269.15003643928 0.889546784350207 0
"2365" 3269.13263520449 0.889546936509821 0
"2366" 3269.11523400689 0.88954708968259 0
"2367" 3269.09783284654 0.889547241202188 0
"2368" 3269.08043172333 0.889547395374982 0
"2369" 3269.06303063728 0.889547548973589 0
"2370" 3269.04562958846 0.889547700887474 0
"2371" 3269.02822857694 0.889547851122428 0
"2372" 3268.97571446265 0.889385308318576 0.00099949999999982
"2373" 3268.9583289465 0.889385460638676 0.00099949999999982
"2374" 3268.97603929496 0.889548311080186 0
"2375" 3268.95863843219 0.889548462214577 0
"2376" 3268.94123760652 0.889548617630316 0
"2377" 3268.92383681809 0.889548769214604 0
"2378" 3268.90643606693 0.889548920200304 0
"2379" 3268.88903535291 0.889549074390318 0
"2380" 3268.87163467608 0.889549227465535 0
"2381" 3268.85423403645 0.889549379929301 0
"2382" 3268.83683343402 0.889549532906528 0
"2383" 3268.81943286884 0.889549684183763 0
"2384" 3268.80203234085 0.88954983706185 0
"2385" 3268.78463185011 0.889549988792405 0
"2386" 3268.76723139645 0.889550144298272 0
"2387" 3268.74983098004 0.889550295926003 0
"2388" 3268.73243060082 0.889550448614964 0
"2389" 3268.71503025883 0.889550600697222 0
"2390" 3268.69762995411 0.889550751668269 0
"2391" 3268.68022968654 0.889550905814208 0
"2392" 3268.66282945621 0.889551057230411 0
"2393" 3268.64542926301 0.889551211824762 0
"2394" 3268.62802910698 0.889551365322023 0
"2395" 3268.61062898819 0.889551517118371 0
"2396" 3268.59322890657 0.889551670509506 0
"2397" 3268.57582886213 0.889551823839254 0
"2398" 3268.55842885493 0.889551975505501 0
"2399" 3268.54102888501 0.889552126012647 0
"2400" 3268.5236289523 0.889552278676363 0
"2401" 3268.50622905669 0.889552433992702 0
"2402" 3268.48882919833 0.889552585467613 0
"2403" 3268.47142937717 0.889552737953244 0
"2404" 3268.45402959323 0.889552890425461 0
"2405" 3268.43662984653 0.889553041758611 0
"2406" 3268.41923013704 0.889553194646572 0
"2407" 3268.40183046474 0.889553347514321 0
"2408" 3268.38443082967 0.889553499238185 0
"2409" 3268.36703123187 0.889553650376477 0
"2410" 3268.34963167112 0.889553806883371 0
"2411" 3268.33223214764 0.889553957921363 0
"2412" 3268.31483266137 0.889554110541081 0
"2413" 3268.29743321234 0.889554262033349 0
"2414" 3268.28003380048 0.889554415632798 0
"2415" 3268.26263442583 0.889554568125838 0
"2416" 3268.24523508837 0.889554721086529 0
"2417" 3268.22783578816 0.889554872387532 0
"2418" 3268.21043652513 0.88955502580484 0
"2419" 3268.19303729932 0.889555178082067 0
"2420" 3268.17563811077 0.889555329242476 0
"2421" 3268.15823895942 0.889555481966845 0
"2422" 3268.14083984517 0.889555637365865 0
"2423" 3268.12344076823 0.88955578728094 0
"2424" 3268.10604172845 0.889555940964752 0
"2425" 3268.0886427259 0.889556092946686 0
"2426" 3268.07124376054 0.889556246002421 0
"2427" 3268.05384483235 0.88955639951629 0
"2428" 3268.03644594138 0.889556551933315 0
"2429" 3268.01904708762 0.889556704278457 0
"2430" 3268.00164827105 0.889556857121728 0
"2431" 3267.98424949169 0.889557009924665 0
"2432" 3267.96685074967 0.889557158861249 0
"2433" 3267.94945204475 0.889557314274994 0
"2434" 3267.93205337708 0.889557465853826 0
"2435" 3267.91465474667 0.889557616820452 0
"2436" 3267.89725615348 0.889557769374252 0
"2437" 3267.87985759743 0.889557923522409 0
"2438" 3267.86245907865 0.889558074350776 0
"2439" 3267.84506059709 0.889558226765187 0
"2440" 3267.82766215268 0.889558380773864 0
"2441" 3267.81026374551 0.889558532541609 0
"2442" 3267.79286537554 0.889558685358284 0
"2443" 3267.77546704289 0.889558834864713 0
"2444" 3267.75806874738 0.889558989215493 0
"2445" 3267.74067048904 0.889559142970389 0
"2446" 3267.72327226796 0.889559293969448 0
"2447" 3267.70587408412 0.889559445997664 0
"2448" 3267.68847593746 0.889559599071399 0
"2449" 3267.67107782797 0.88955975264307 0
"2450" 3267.65367975569 0.889559905059646 0
"2451" 3267.63628172059 0.88956005854141 0
"2452" 3267.61888372283 0.889560207609801 0
"2453" 3267.60148576221 0.889560362075754 0
"2454" 3267.58408783889 0.889560512147149 0
"2455" 3267.56668995277 0.889560664878426 0
"2456" 3267.54929210386 0.889560817574144 0
"2457" 3267.53189429207 0.889560972383358 0
"2458" 3267.51449651757 0.88956112279445 0
"2459" 3267.4970987803 0.889561274799825 0
"2460" 3267.47970108026 0.889561426763602 0
"2461" 3267.46230341744 0.889561579206699 0
"2462" 3267.44490579179 0.889561732692834 0
"2463" 3267.42750820337 0.889561884509166 0
"2464" 3267.41011065218 0.889562036801085 0
"2465" 3267.39271313819 0.889562189615539 0
"2466" 3267.37531566144 0.889562341271417 0
"2467" 3267.35791822189 0.889562493979666 0
"2468" 3267.34052081961 0.889562645025145 0
"2469" 3267.3231234545 0.889562798703354 0
"2470" 3267.30572612659 0.889562951273444 0
"2471" 3267.28832883596 0.889563102159584 0
"2472" 3267.27093158255 0.889563254631617 0
"2473" 3267.25353436628 0.889563408680091 0
"2474" 3267.23613718728 0.889563559950886 0
"2475" 3267.21874004547 0.889563712819339 0
"2476" 3267.20134294086 0.889563865645017 0
"2477" 3267.18394587349 0.889564017320575 0
"2478" 3267.16654884331 0.889564170603899 0
"2479" 3267.14915185031 0.889564323815524 0
"2480" 3267.13175489461 0.889564474270746 0
"2481" 3267.11435797613 0.88956462629649 0
"2482" 3267.09696109486 0.889564778842268 0
"2483" 3267.07956425085 0.889564930221464 0
"2484" 3267.14002446872 0.889398946291127 0.00099949999999982
"2485" 3267.12264308481 0.889399098167773 0.00099949999999982
"2486" 3267.02738740526 0.889565387736779 0
"2487" 3267.00999071013 0.889565538409994 0
"2488" 3266.99259405223 0.889565690654754 0
"2489" 3266.97519743155 0.889565842839574 0
"2490" 3266.95780084808 0.889565995543112 0
"2491" 3266.94040430185 0.889566147097613 0
"2492" 3266.92300779285 0.889566299142897 0
"2493" 3266.90561132105 0.889566452239327 0
"2494" 3266.88821488641 0.889566605828777 0
"2495" 3266.87081848901 0.889566757744046 0
"2496" 3266.85342212887 0.889566909057786 0
"2497" 3266.83602580597 0.889567060867985 0
"2498" 3266.81862952033 0.889567212100074 0
"2499" 3266.80123327183 0.889567366529384 0
"2500" 3266.78383706046 0.889567520926474 0
"2501" 3266.76644088645 0.889567669813342 0
"2502" 3266.74904474965 0.889567822495098 0
"2503" 3266.7316486501 0.889567974018361 0
"2504" 3266.71425258771 0.889568127661716 0
"2505" 3266.69685656254 0.889568280195791 0
"2506" 3266.67946057462 0.889568431561126 0
"2507" 3266.66206462392 0.889568583989016 0
"2508" 3266.64466871056 0.889568733114986 0
"2509" 3266.6272728343 0.889568888701968 0
"2510" 3266.6098769953 0.889569039893536 0
"2511" 3266.59248119351 0.889569192672795 0
"2512" 3266.575085429 0.889569343216658 0
"2513" 3266.5576897017 0.88956949589683 0
"2514" 3266.54029401161 0.889569648526226 0
"2515" 3266.52289835881 0.889569798940077 0
"2516" 3266.50550274324 0.889569950938155 0
"2517" 3266.48810716483 0.88957010505376 0
"2518" 3266.47071162371 0.889570255320174 0
"2519" 3266.45331611986 0.889570406623405 0
"2520" 3266.43592065316 0.889570560599518 0
"2521" 3266.41852522364 0.889570713995125 0
"2522" 3266.40112983139 0.889570865154431 0
"2523" 3266.3837344764 0.889571016271114 0
"2524" 3266.36633915862 0.88957116896955 0
"2525" 3266.34894387815 0.889571318901853 0
"2526" 3266.33154863484 0.889571473121899 0
"2527" 3266.31415342881 0.889571623515218 0
"2528" 3266.29675825992 0.88957177818454 0
"2529" 3266.27936312826 0.889571930107757 0
"2530" 3266.26196803386 0.889572081416547 0
"2531" 3266.24457297668 0.88957223378669 0
"2532" 3266.22717795671 0.889572386656643 0
"2533" 3266.20978297404 0.889572536733951 0
"2534" 3266.19238802857 0.889572689505009 0
"2535" 3266.17499312029 0.889572842768955 0
"2536" 3266.15759824932 0.889572992715042 0
"2537" 3266.14020341558 0.889573144794795 0
"2538" 3266.12280861899 0.889573298993925 0
"2539" 3266.13624721468 0.889408806938722 0.00099949999999982
"2540" 3266.11886788997 0.889408959972862 0.00099949999999982
"2541" 3266.07063794132 0.889573752954857 0
"2542" 3266.05324329374 0.889573904236015 0
"2543" 3266.03584868336 0.88957405711383 0
"2544" 3266.01845411022 0.889574208845418 0
"2545" 3266.00105957425 0.889574362722091 0
"2546" 3265.98366507556 0.889574513285745 0
"2547" 3265.96627061411 0.889574665408743 0
"2548" 3265.94887618992 0.889574816425222 0
"2549" 3265.93148180291 0.889574970103521 0
"2550" 3265.91408745313 0.889575122100024 0
"2551" 3265.89669314056 0.889575274595425 0
"2552" 3265.87929886527 0.889575425412492 0
"2553" 3265.86190462727 0.889575576162441 0
"2554" 3265.84451042641 0.889575730700065 0
"2555" 3265.82711626285 0.889575880824709 0
"2556" 3265.80972213645 0.889576034703137 0
"2557" 3265.7923280473 0.889576186371407 0
"2558" 3265.77493399537 0.88957633853972 0
"2559" 3265.75753998075 0.889576489003988 0
"2560" 3265.74014600329 0.889576642712216 0
"2561" 3265.7227520631 0.889576793645446 0
"2562" 3265.70535816024 0.88957694341868 0
"2563" 3265.68796429451 0.889577098060711 0
"2564" 3265.67057046608 0.889577248311217 0
"2565" 3265.65317667485 0.889577401211489 0
"2566" 3265.63578292091 0.889577551907671 0
"2567" 3265.61838920415 0.889577705273378 0
"2568" 3265.60099552467 0.889577855854011 0
"2569" 3265.58360188245 0.889578007496909 0
"2570" 3265.5662082775 0.889578158539587 0
"2571" 3265.54881470974 0.889578311703721 0
"2572" 3265.53142117917 0.889578464824046 0
"2573" 3265.51402768588 0.889578615722655 0
"2574" 3265.49663422985 0.889578767101344 0
"2575" 3265.47924081106 0.889578919006848 0
"2576" 3265.46184742953 0.889579070298098 0
"2577" 3265.44445408522 0.889579222631685 0
"2578" 3265.42706077814 0.889579374921542 0
"2579" 3265.41534724775 0.889415674313301 0.00099949999999982
"2580" 3265.39796941826 0.889415825960998 0.00099949999999982
"2581" 3265.38059162598 0.889415977032748 0.00099949999999982
"2582" 3265.35152640913 0.889252442306023 0.00199799999999994
"2583" 3265.34584290112 0.889416279467983 0.00099949999999982
"2584" 3265.31679513056 0.889252745416487 0.00199799999999994
"2585" 3265.28777150993 0.889089372763858 0.00299549999999993
"2586" 3265.282077487 0.889253048683088 0.00199799999999994
"2587" 3265.25307129824 0.889089675625945 0.00299549999999993
"2588" 3265.27636005143 0.889252377744298 0.00199849999999979
"2589" 3265.23585840497 0.889581046085876 0
"2590" 3265.21846554454 0.889581195620871 0
"2591" 3265.2010727214 0.889581346215614 0
"2592" 3265.18367993543 0.889581499995245 0
"2593" 3265.16628718675 0.889581650486298 0
"2594" 3265.14889447525 0.889581804178453 0
"2595" 3265.13150180099 0.889581955659699 0
"2596" 3265.114109164 0.889582107087939 0
"2597" 3265.09671656435 0.889582256290179 0
"2598" 3265.07932400196 0.889582407627465 0
"2599" 3265.06193147669 0.889582562721032 0
"2600" 3265.04453898873 0.88958271287109 0
"2601" 3265.02714653797 0.889582865682037 0
"2602" 3265.00975412448 0.889583016822315 0
"2603" 3264.99236174824 0.889583168469397 0
"2604" 3264.97496940919 0.889583321684521 0
"2605" 3264.9575771074 0.889583473227779 0
"2606" 3264.94018484286 0.889583624730862 0
"2607" 3264.92279261562 0.889583775091551 0
"2608" 3264.90540042564 0.889583926474471 0
"2609" 3264.88800827286 0.889584079474623 0
"2610" 3264.87061615724 0.889584233486324 0
"2611" 3264.85322407897 0.889584382553709 0
"2612" 3264.83583203796 0.889584533772326 0
"2613" 3264.81844003424 0.889584684389666 0
"2614" 3264.80104806778 0.889584836034078 0
"2615" 3264.78365613848 0.889584989829515 0
"2616" 3264.76626424644 0.88958514138171 0
"2617" 3264.74887239176 0.889585290178789 0
"2618" 3264.73148057427 0.889585443268023 0
"2619" 3264.714088794 0.889585595775948 0
"2620" 3264.69669705099 0.889585747147482 0
"2621" 3264.6793053452 0.889585899540043 0
"2622" 3264.66191367668 0.889586050812415 0
"2623" 3264.64452204538 0.889586203140865 0
"2624" 3264.62713045136 0.889586354318965 0
"2625" 3264.60973889462 0.889586504903834 0
"2626" 3264.59234737513 0.889586656526265 0
"2627" 3264.57495589286 0.889586809194052 0
"2628" 3264.55756444791 0.889586959083441 0
"2629" 3264.54017304017 0.889587111651024 0
"2630" 3264.52278166961 0.889587265266374 0
"2631" 3264.5053903363 0.889587416659521 0
"2632" 3264.48799904027 0.889587567978782 0
"2633" 3264.47060778145 0.889587720358575 0
"2634" 3264.45321655996 0.889587869985852 0
"2635" 3264.43582537573 0.889588021716086 0
"2636" 3264.4184342287 0.889588174490638 0
"2637" 3264.40104311894 0.889588325592442 0
"2638" 3264.38365204649 0.889588475566185 0
"2639" 3264.3662610112 0.88958862980932 0
"2640" 3264.34887001321 0.889588780231986 0
"2641" 3264.33147905254 0.889588930055992 0
"2642" 3264.31408812907 0.889589083082271 0
"2643" 3264.29669724288 0.889589233896296 0
"2644" 3264.27930639392 0.889589386295381 0
"2645" 3264.26191558222 0.889589537555989 0
"2646" 3264.24452480783 0.889589687676741 0
"2647" 3264.22713407065 0.889589840477577 0
"2648" 3264.20974337068 0.889589993227595 0
"2649" 3264.1923527079 0.889590146469276 0
"2650" 3264.17496208243 0.889590296395345 0
"2651" 3264.15757149425 0.889590447370361 0
"2652" 3264.2069927085 0.889424878709599 0.00099949999999982
"2653" 3264.23904748066 0.889259473844945 0.00199799999999994
"2654" 3264.32056496542 0.888929009509318 0.003992
"2655" 3264.35268336305 0.888764104713153 0.00498749999999992
"2656" 3264.07069997782 0.889591202992839 0
"2657" 3264.05330961304 0.88959135477941 0
"2658" 3264.03591928543 0.889591508679158 0
"2659" 3264.01852899515 0.88959165816308 0
"2660" 3264.00113874213 0.889591809805746 0
"2661" 3263.98374852629 0.889591963021746 0
"2662" 3263.96635834772 0.889592114560548 0
"2663" 3263.94896820647 0.889592264398983 0
"2664" 3263.93157810241 0.889592417487364 0
"2665" 3263.91418803564 0.889592568334297 0
"2666" 3263.89679800617 0.889592718594199 0
"2667" 3263.87940801395 0.889592870427578 0
"2668" 3263.86201805887 0.889593024921843 0
"2669" 3263.84462814121 0.889593172333154 0
"2670" 3263.82723826075 0.889593325110261 0
"2671" 3263.80984841766 0.88959347403939 0
"2672" 3263.79245861173 0.88959362781674 0
"2673" 3263.775068843 0.889593780992016 0
"2674" 3263.84068130858 0.889427706978763 0.00099949999999982
"2675" 3263.82330699253 0.889427856821907 0.00099949999999982
"2676" 3263.72291321579 0.889594233543855 0
"2677" 3263.70552359612 0.889594385449496 0
"2678" 3263.68813401369 0.88959453730666 0
"2679" 3263.67074446853 0.889594688574687 0
"2680" 3263.65335496067 0.889594839232459 0
"2681" 3263.63596549007 0.889594990411923 0
"2682" 3263.61857605669 0.889595143170255 0
"2683" 3263.6011866606 0.889595293694603 0
"2684" 3263.58379730179 0.889595444709002 0
"2685" 3263.56640798021 0.889595596774423 0
"2686" 3263.54901869592 0.889595747723705 0
"2687" 3263.53162944887 0.889595899694746 0
"2688" 3263.5142402391 0.889596050525054 0
"2689" 3263.4968510666 0.889596201847837 0
"2690" 3263.47946193139 0.889596352590872 0
"2691" 3263.46207283342 0.889596504368405 0
"2692" 3263.44468377281 0.889596653381549 0
"2693" 3263.42729474935 0.889596807783007 0
"2694" 3263.40990576316 0.88959695886981 0
"2695" 3263.39251681427 0.889597109381405 0
"2696" 3263.37512790264 0.889597260912385 0
"2697" 3263.35773902825 0.889597412946428 0
"2698" 3263.3403501911 0.889597564935538 0
"2699" 3263.32296139123 0.889597715791074 0
"2700" 3263.30557262861 0.889597867686907 0
"2701" 3263.2881839033 0.889598017901392 0
"2702" 3263.27079521526 0.889598169146828 0
"2703" 3263.25340656442 0.889598321987401 0
"2704" 3263.23601795084 0.889598473692104 0
"2705" 3263.21862937455 0.8895986242388 0
"2706" 3263.20124083554 0.889598775303564 0
"2707" 3263.18385233383 0.889598925786322 0
"2708" 3263.16646386938 0.889599077304626 0
"2709" 3263.16488063744 0.889435115717341 0.00099949999999982
"2710" 3263.14593309883 0.889271318951157 0.00199799999999994
"2711" 3263.11431894267 0.889599532844629 0
"2712" 3263.09693062726 0.889599681993321 0
"2713" 3263.07954234907 0.889599834357256 0
"2714" 3263.06215410814 0.889599986123807 0
"2715" 3263.04476590448 0.889600137286026 0
"2716" 3263.02737773813 0.889600287338125 0
"2717" 3263.00998960908 0.889600437872057 0
"2718" 3262.99260151729 0.889600589441653 0
"2719" 3262.97521346281 0.889600739878984 0
"2720" 3262.95782544558 0.889600891371747 0
"2721" 3262.94043746557 0.889601043881272 0
"2722" 3262.92304952285 0.889601194721319 0
"2723" 3262.90566161742 0.889601345529274 0
"2724" 3262.88827374923 0.889601497336647 0
"2725" 3262.87088591834 0.889601648045549 0
"2726" 3262.85349812472 0.889601799234111 0
"2727" 3262.83611036829 0.889601952553611 0
"2728" 3262.81872264922 0.889602101488322 0
"2729" 3262.80133496732 0.889602255242338 0
"2730" 3262.78394732275 0.889602405158268 0
"2731" 3262.76655971542 0.88960255719814 0
"2732" 3262.79917643556 0.889437543307512 0.00099949999999982
"2733" 3262.73179134895 0.889602858862389 0
"2734" 3262.71440385344 0.889603010212922 0
"2735" 3262.69701639526 0.889603159894068 0
"2736" 3262.67962897431 0.88960331223993 0
"2737" 3262.66224159065 0.889603462909268 0
"2738" 3262.64485424431 0.889603612988534 0
"2739" 3262.73303181718 0.889436851209115 0.00099949999999982
"2740" 3262.61008638348 0.889603917245777 0
"2741" 3262.65578134029 0.889438497102025 0.00099949999999982
"2742" 3262.63840952471 0.889438649708504 0.00099949999999982
"2743" 3262.66675007612 0.889273396078426 0.00199799999999994
"2744" 3262.54056460303 0.889604519559832 0
"2745" 3262.52317751757 0.889604669823774 0
"2746" 3262.50579046932 0.889604822774285 0
"2747" 3262.4884034583 0.88960497514046 0
"2748" 3262.47101648468 0.889605123116491 0
"2749" 3262.45362954818 0.889605278109122 0
"2750" 3262.43624264898 0.889605428694108 0
"2751" 3262.41885578708 0.889605579226191 0
"2752" 3262.40146896252 0.889605728647066 0
"2753" 3262.38408217525 0.889605879620791 0
"2754" 3262.36669542519 0.889606032201892 0
"2755" 3262.34930871234 0.889606185262409 0
"2756" 3262.33192203683 0.889606334474857 0
"2757" 3262.31453539868 0.889606483640103 0
"2758" 3262.2971487978 0.889606634943036 0
"2759" 3262.27976223408 0.889606788913499 0
"2760" 3262.26237570766 0.889606939562632 0
"2761" 3262.24498921853 0.889607090176383 0
"2762" 3262.22760276677 0.889607239098819 0
"2763" 3262.21021635222 0.88960739178294 0
"2764" 3262.1928299749 0.889607544416263 0
"2765" 3262.17544363485 0.889607695382934 0
"2766" 3262.15805733211 0.889607845752548 0
"2767" 3262.14067106666 0.889607996610854 0
"2768" 3262.1232848385 0.889608147418575 0
"2769" 3262.10589864762 0.889608298190606 0
"2770" 3262.08851249394 0.889608451632554 0
"2771" 3262.07112637761 0.88960860067338 0
"2772" 3262.05374029856 0.889608751839924 0
"2773" 3262.03635425689 0.88960890025045 0
"2774" 3262.01896825241 0.889609053496731 0
"2775" 3262.0015822852 0.889609205058694 0
"2776" 3261.98419635531 0.889609354946016 0
"2777" 3261.9668104627 0.889609505877709 0
"2778" 3261.94942460736 0.889609657313487 0
"2779" 3261.93203878929 0.889609808693792 0
"2780" 3261.91465300846 0.889609960539416 0
"2781" 3261.89726726502 0.889610109120136 0
"2782" 3261.87988155876 0.889610262530509 0
"2783" 3261.86249588982 0.889610412619913 0
"2784" 3261.84511025813 0.889610564307248 0
"2785" 3261.8277246637 0.889610715951981 0
"2786" 3261.81033910662 0.889610865353566 0
"2787" 3261.7929535868 0.889611016889876 0
"2788" 3261.86405711001 0.889444817542265 0.00099949999999982
"2789" 3261.84668703753 0.889444965744208 0.00099949999999982
"2790" 3261.74081070006 0.889611467233757 0
"2791" 3261.72342532938 0.889611619662537 0
"2792" 3261.70603999594 0.889611772049865 0
"2793" 3261.6886546998 0.889611922202306 0
"2794" 3261.67126944092 0.889612073944154 0
"2795" 3261.65388421934 0.88961222456726 0
"2796" 3261.63649903508 0.88961237458287 0
"2797" 3261.61911388808 0.889612526192553 0
"2798" 3261.60172877842 0.889612675582627 0
"2799" 3261.58434370599 0.889612828170867 0
"2800" 3261.5669586709 0.889612977460653 0
"2801" 3261.54957367309 0.889613128867771 0
"2802" 3261.53218871256 0.889613279691745 0
"2803" 3261.51480378932 0.889613430468623 0
"2804" 3261.49741890338 0.889613581205174 0
"2805" 3261.48003405471 0.889613732420036 0
"2806" 3261.46264924334 0.889613883049454 0
"2807" 3261.44526446924 0.889614034159435 0
"2808" 3261.42787973235 0.88961418741792 0
"2809" 3261.41049503282 0.889614336276337 0
"2810" 3261.39311037053 0.889614488344298 0
"2811" 3261.37572574549 0.889614640370876 0
"2812" 3261.35834115777 0.889614790175652 0
"2813" 3261.34095660737 0.889614940477336 0
"2814" 3261.32357209422 0.889615092335575 0
"2815" 3261.30618761836 0.889615243084361 0
"2816" 3261.2888031799 0.889615391059269 0
"2817" 3261.27141877865 0.889615543889546 0
"2818" 3261.25403441472 0.889615693946006 0
"2819" 3261.23665008806 0.8896158455882 0
"2820" 3261.21926579871 0.889615995557308 0
"2821" 3261.20188154665 0.889616146541327 0
"2822" 3261.1844973319 0.889616296947103 0
"2823" 3261.16711315439 0.889616448947961 0
"2824" 3261.14972901424 0.889616598165846 0
"2825" 3261.13234491133 0.88961675007122 0
"2826" 3261.11496084572 0.889616900831042 0
"2827" 3261.09757681749 0.889617049372825 0
"2828" 3261.08019282645 0.889617202755478 0
"2829" 3261.06280887275 0.889617352279072 0
"2830" 3261.04542495637 0.889617502304031 0
"2831" 3261.02804107719 0.889617655545227 0
"2832" 3261.01065723535 0.889617804942503 0
"2833" 3260.99327343082 0.889617955369809 0
"2834" 3260.97588966354 0.889618107381594 0
"2835" 3260.95850593363 0.889618256085351 0
"2836" 3260.94112224099 0.889618407448477 0
"2837" 3260.92373858558 0.889618559861464 0
"2838" 3260.90635496747 0.889618710578118 0
"2839" 3260.8889713867 0.889618860187878 0
"2840" 3260.87158784324 0.889619010282811 0
"2841" 3260.85420433708 0.889619160866195 0
"2842" 3260.83682086817 0.889619313037391 0
"2843" 3260.81943743658 0.889619462996605 0
"2844" 3260.80205404227 0.889619613975399 0
"2845" 3260.86715301525 0.889453625784463 0.00099949999999982
"2846" 3260.76729409104 0.889619914625119 0
"2847" 3260.74991080861 0.889620066007432 0
"2848" 3260.73252756349 0.889620216262896 0
"2849" 3260.71514435565 0.889620367560166 0
"2850" 3260.69776118504 0.889620519888482 0
"2851" 3260.68037805175 0.889620670000106 0
"2852" 3260.66299495576 0.889620820615582 0
"2853" 3260.64561189716 0.889620968992094 0
"2854" 3260.62822887584 0.88962112005354 0
"2855" 3260.61084589176 0.88962127213667 0
"2856" 3260.59346294505 0.889621420924892 0
"2857" 3260.57608003557 0.88962157346682 0
"2858" 3260.55869716343 0.889621723234344 0
"2859" 3260.54131432853 0.889621875146344 0
"2860" 3260.5239315309 0.889622026446303 0
"2861" 3260.50654877062 0.889622176086356 0
"2862" 3260.48916604763 0.889622326757526 0
"2863" 3260.47178336194 0.889622477387341 0
"2864" 3260.48954747026 0.889457978375244 0.00099949999999982
"2865" 3260.47218024486 0.88945812838246 0.00099949999999982
"2866" 3260.45481305674 0.88945828052302 0.00099949999999982
"2867" 3260.43744590582 0.889458429896085 0.00099949999999982
"2868" 3260.42007879219 0.889458582461373 0.00099949999999982
"2869" 3260.36752172455 0.889623380175974 0
"2870" 3260.35013929987 0.889623532080211 0
"2871" 3260.33275691248 0.889623682867146 0
"2872" 3260.35959053402 0.889458906112336 0.00099949999999982
"2873" 3260.34222360407 0.889459055748274 0.00099949999999982
"2874" 3260.28062344628 0.889624133108931 0
"2875" 3260.26324120806 0.88962428533143 0
"2876" 3260.24585900721 0.889624434256138 0
"2877" 3260.22847684362 0.889624585840556 0
"2878" 3260.21109471731 0.889624736829475 0
"2879" 3260.19371262834 0.889624886691949 0
"2880" 3260.17633057656 0.889625040309757 0
"2881" 3260.15894856214 0.889625188992798 0
"2882" 3260.14156658515 0.889625336527255 0
"2883" 3260.12418464537 0.889625489457585 0
"2884" 3260.10680274285 0.889625641246355 0
"2885" 3260.08942087767 0.889625790822265 0
"2886" 3260.07203904985 0.889625939812064 0
"2887" 3260.05465725929 0.889626091447622 0
"2888" 3260.03727550604 0.889626241980145 0
"2889" 3260.01989379004 0.889626394074389 0
"2890" 3260.00251211138 0.889626543405223 0
"2891" 3259.98513046999 0.889626694863693 0
"2892" 3259.96774886588 0.88962684628208 0
"2893" 3259.95036729922 0.889626992761351 0
"2894" 3259.93298576984 0.889627144088948 0
"2895" 3259.91560427772 0.889627295882668 0
"2896" 3259.89822282298 0.889627444385787 0
"2897" 3259.88084140545 0.889627597186518 0
"2898" 3259.86346002523 0.889627747773578 0
"2899" 3259.84607868231 0.889627898304166 0
"2900" 3259.82869737673 0.889628048249655 0
"2901" 3259.81131610845 0.889628198687125 0
"2902" 3259.79393487758 0.889628346355563 0
"2903" 3259.83753791014 0.889463061577085 0.00099949999999982
"2904" 3259.82017213081 0.889463209204072 0.00099949999999982
"2905" 3259.89004718789 0.889132977494432 0.00299549999999993
"2906" 3259.72444399435 0.889628952923814 0
"2907" 3259.70706294981 0.889629102002707 0
"2908" 3259.68968194264 0.889629251033202 0
"2909" 3259.67230097271 0.889629403253961 0
"2910" 3259.6549200401 0.8896295532647 0
"2911" 3259.63753914484 0.889629702677642 0
"2912" 3259.62015828687 0.889629853678981 0
"2913" 3259.60277746617 0.889630005175599 0
"2914" 3259.58539668286 0.889630153370284 0
"2915" 3259.56801593679 0.889630305864412 0
"2916" 3259.55063522807 0.889630455037001 0
"2917" 3259.53325455665 0.889630605789708 0
"2918" 3259.51587392257 0.889630755416187 0
"2919" 3259.49849332573 0.889630907709944 0
"2920" 3259.48111276621 0.889631057786928 0
"2921" 3259.46373224397 0.889631208902676 0
"2922" 3259.44635175911 0.889631357798282 0
"2923" 3259.42897131161 0.889631506637325 0
"2924" 3259.41159090137 0.88963165869651 0
"2925" 3259.39421052841 0.889631809620042 0
"2926" 3259.37683019277 0.889631959948444 0
"2927" 3259.3594498945 0.889632108607086 0
"2928" 3259.34206963352 0.889632259924704 0
"2929" 3259.32468940983 0.889632410665539 0
"2930" 3259.30730922346 0.889632560804127 0
"2931" 3259.28992907441 0.889632710888511 0
"2932" 3259.27254896267 0.889632861478611 0
"2933" 3259.2551688883 0.889633010401452 0
"2934" 3259.23778885119 0.889633161971574 0
"2935" 3259.22040885148 0.88963331024721 0
"2936" 3259.20302888896 0.889633463900555 0
"2937" 3259.18564896381 0.889633612633672 0
"2938" 3259.16826907591 0.889633764555187 0
"2939" 3259.15088922541 0.889633912641173 0
"2940" 3259.13350941215 0.889634065017632 0
"2941" 3259.11612963624 0.889634214625886 0
"2942" 3259.09874989762 0.889634365283317 0
"2943" 3259.08137019631 0.889634515885505 0
"2944" 3259.06399053237 0.889634664813412 0
"2945" 3259.04661090577 0.889634814235489 0
"2946" 3259.0292313164 0.88963496686902 0
"2947" 3259.01185176439 0.889635116207256 0
"2948" 3258.99447224967 0.889635267108897 0
"2949" 3258.97709277222 0.889635418512831 0
"2950" 3258.95971333211 0.889635568244917 0
"2951" 3258.94233392936 0.88963571738295 0
"2952" 3258.92495456389 0.889635868646574 0
"2953" 3258.90757523581 0.88963601714454 0
"2954" 3258.89019594511 0.889636165598755 0
"2955" 3258.87281669164 0.889636318345528 0
"2956" 3258.85543747549 0.889636468332457 0
"2957" 3258.83805829663 0.88963661935212 0
"2958" 3258.82067915511 0.889636769243512 0
"2959" 3258.80330005092 0.889636919089 0
"2960" 3258.78592098398 0.889637071054108 0
"2961" 3258.76854195442 0.889637219723126 0
"2962" 3258.75116296222 0.889637368882543 0
"2963" 3258.7337840073 0.88963752016161 0
"2964" 3258.71640508968 0.889637670850126 0
"2965" 3258.69902620934 0.889637822029122 0
"2966" 3258.68164736639 0.889637970454205 0
"2967" 3258.66426856069 0.889638122629213 0
"2968" 3258.64688979234 0.889638272035212 0
"2969" 3258.62951106128 0.889638423031341 0
"2970" 3258.61213236753 0.889638573444016 0
"2971" 3258.59475371124 0.889638719997327 0
"2972" 3258.57737509217 0.889638873014099 0
"2973" 3258.55999651045 0.889639022191386 0
"2974" 3258.54261796602 0.889639173496404 0
"2975" 3258.52523945895 0.889639322570187 0
"2976" 3258.50786098918 0.889639473225932 0
"2977" 3258.49048255682 0.889639621128994 0
"2978" 3258.47310416166 0.889639774407368 0
"2979" 3258.50536760958 0.889474868699564 0.00099949999999982
"2980" 3258.43835421649 0.889640073660502 0
"2981" 3258.42097593332 0.889640224084024 0
"2982" 3258.40359768752 0.889640372834887 0
"2983" 3258.38621947896 0.889640525330415 0
"2984" 3258.36884130775 0.889640674511668 0
"2985" 3258.4451568871 0.889474384955478 0.00099949999999982
"2986" 3258.3340917978 0.889640973210058 0
"2987" 3258.31671373853 0.889641125514786 0
"2988" 3258.29933571658 0.889641275608252 0
"2989" 3258.28195773202 0.88964142401274 0
"2990" 3258.26457978474 0.889641575633896 0
"2991" 3258.2472018748 0.889641725044875 0
"2992" 3258.2298240022 0.889641874935846 0
"2993" 3258.21244616689 0.889642025868573 0
"2994" 3258.195068369 0.889642173504626 0
"2995" 3258.17769060834 0.889642325954558 0
"2996" 3258.16031288503 0.889642475674415 0
"2997" 3258.14293519902 0.889642626405776 0
"2998" 3258.12555755035 0.889642776023287 0
"2999" 3258.10817993901 0.889642926125154 0
"3000" 3258.09080236501 0.889643075644776 0
"3001" 3258.07342482839 0.889643224568157 0
"3002" 3258.05604732904 0.889643376147058 0
"3003" 3258.038669867 0.889643526609571 0
"3004" 3258.02129244225 0.889643677555496 0
"3005" 3258.00391505484 0.889643827381581 0
"3006" 3257.9865377048 0.889643976073897 0
"3007" 3257.96916039207 0.889644126877236 0
"3008" 3257.95178311666 0.889644277099448 0
"3009" 3257.93440587866 0.889644425096703 0
"3010" 3257.91702867792 0.88964457683702 0
"3011" 3257.89965151452 0.889644726395467 0
"3012" 3257.8822743884 0.889644878050717 0
"3013" 3257.86489729966 0.889645026394623 0
"3014" 3257.8475202482 0.889645177951045 0
"3015" 3257.83014323413 0.889645326216948 0
"3016" 3257.8127662574 0.889645476045771 0
"3017" 3257.79538931793 0.88964562801672 0
"3018" 3257.77801241578 0.889645778293424 0
"3019" 3257.76063555107 0.889645925273798 0
"3020" 3257.7432587236 0.889646077629159 0
"3021" 3257.7258819335 0.889646226689602 0
"3022" 3257.70850518074 0.889646376239085 0
"3023" 3257.69112846528 0.889646527363037 0
"3024" 3257.67375178716 0.889646676829865 0
"3025" 3257.65637514636 0.889646827317525 0
"3026" 3257.63899854295 0.889646975601421 0
"3027" 3257.62162197678 0.889647128151298 0
"3028" 3257.60424544801 0.889647276342014 0
"3029" 3257.58686895653 0.889647427179639 0
"3030" 3257.56949250242 0.889647576348631 0
"3031" 3257.55211608568 0.889647725472775 0
"3032" 3257.53473970625 0.889647875638668 0
"3033" 3257.51736336414 0.889648026284168 0
"3034" 3257.4999870595 0.889648172548702 0
"3035" 3257.4826107921 0.889648324729613 0
"3036" 3257.46523456202 0.889648475244245 0
"3037" 3257.44785836921 0.889648626805205 0
"3038" 3257.43048221377 0.889648775598371 0
"3039" 3257.41310609564 0.889648926501943 0
"3040" 3257.39573001492 0.889649074105159 0
"3041" 3257.37835397153 0.88964922437721 0
"3042" 3257.36097796548 0.889649374062351 0
"3043" 3257.34360199673 0.889649524779901 0
"3044" 3257.32622606521 0.889649677615737 0
"3045" 3257.3088501711 0.889649825533596 0
"3046" 3257.29147431438 0.889649973934587 0
"3047" 3257.27409849493 0.889650125555706 0
"3048" 3257.25672271288 0.889650273854328 0
"3049" 3257.23934696812 0.889650424837902 0
"3050" 3257.2219712607 0.889650574675329 0
"3051" 3257.20459559062 0.889650724470215 0
"3052" 3257.18721995792 0.889650873139755 0
"3053" 3257.16984436255 0.889651023387071 0
"3054" 3257.15246880447 0.88965117411752 0
"3055" 3257.15939257007 0.889487082286972 0.00099949999999982
"3056" 3257.1489649156 0.889323155374309 0.00199799999999994
"3057" 3257.14550250197 0.888995646507757 0.003992
"3058" 3257.13513845602 0.888832216340389 0.00498749999999992
"3059" 3257.09000632321 0.889487683857912 0.00099949999999982
"3060" 3257.04830392525 0.889652071364156 0
"3061" 3257.0309286284 0.889652221220397 0
"3062" 3257.01355336886 0.889652371596116 0
"3063" 3256.99617814669 0.889652520818538 0
"3064" 3256.97880296182 0.88965267162093 0
"3065" 3256.96142781435 0.889652819669898 0
"3066" 3256.94405270413 0.8896529719933 0
"3067" 3256.92667763124 0.889653122110002 0
"3068" 3256.90930259582 0.889653268386082 0
"3069" 3256.89192759761 0.889653421664638 0
"3070" 3256.87455263681 0.889653569464173 0
"3071" 3256.85717771329 0.889653721012269 0
"3072" 3256.83980282721 0.889653868182623 0
"3073" 3256.82242797849 0.889654017474765 0
"3074" 3256.80505316699 0.889654170518844 0
"3075" 3256.78767839293 0.889654317543178 0
"3076" 3256.77030365614 0.889654469396289 0
"3077" 3256.78591850431 0.889490118585425 0.00099949999999982
"3078" 3256.81505922539 0.889488813798237 0.00099949999999982
"3079" 3256.85983217922 0.889323177472637 0.00199799999999994
"3080" 3256.84248835161 0.889323327577441 0.00199799999999994
"3081" 3256.76299500273 0.889489264899066 0.00099949999999982
"3082" 3256.6661031045 0.889655366421405 0
"3083" 3256.64872862904 0.889655516320227 0
"3084" 3256.63135419089 0.88965566672073 0
"3085" 3256.61397979015 0.889655814899766 0
"3086" 3256.59660542673 0.889655965193272 0
"3087" 3256.57923110059 0.889656116529114 0
"3088" 3256.56185681188 0.889656264016816 0
"3089" 3256.5444825605 0.889656414163099 0
"3090" 3256.52710834647 0.889656563730988 0
"3091" 3256.50973416975 0.889656714323778 0
"3092" 3256.49236003044 0.889656862170619 0
"3093" 3256.4749859285 0.889657011591248 0
"3094" 3256.45761186391 0.889657160957776 0
"3095" 3256.44023783657 0.889657313004985 0
"3096" 3256.4228638466 0.889657462287833 0
"3097" 3256.40548989388 0.889657614230257 0
"3098" 3256.38811597859 0.889657761775913 0
"3099" 3256.37074210065 0.889657911463768 0
"3100" 3256.35336826014 0.889658058917648 0
"3101" 3256.33599445696 0.889658209038003 0
"3102" 3256.31862069105 0.88965836074481 0
"3103" 3256.30124696255 0.889658508595613 0
"3104" 3256.28387327141 0.889658658046708 0
"3105" 3256.26649961758 0.889658808521639 0
"3106" 3256.24912600106 0.889658959492259 0
"3107" 3256.23175242189 0.889659108779937 0
"3108" 3256.21437888011 0.889659257490458 0
"3109" 3256.19700537567 0.889659407231497 0
"3110" 3256.17963190857 0.889659556938287 0
"3111" 3256.16225847887 0.889659705490001 0
"3112" 3256.14488508643 0.889659857249791 0
"3113" 3256.12751173139 0.889660005725948 0
"3114" 3256.11013841365 0.889660156328982 0
"3115" 3256.09276513338 0.88966030306225 0
"3116" 3256.07539189034 0.889660455732236 0
"3117" 3256.05801868474 0.889660602925923 0
"3118" 3256.04064551644 0.889660753865901 0
"3119" 3256.02327238554 0.889660902034994 0
"3120" 3256.00589929199 0.889661051802993 0
"3121" 3255.9885262358 0.889661200970547 0
"3122" 3255.97115321688 0.889661352803222 0
"3123" 3255.95378023527 0.889661503522766 0
"3124" 3255.93640729105 0.889661652013158 0
"3125" 3255.91903438422 0.889661800447035 0
"3126" 3255.90166151475 0.889661949915097 0
"3127" 3255.88428868259 0.889662100430902 0
"3128" 3255.86691588792 0.88966224654744 0
"3129" 3255.84954313055 0.88966239750497 0
"3130" 3255.8321704105 0.889662547871385 0
"3131" 3255.81479772777 0.889662698198855 0
"3132" 3255.79742508246 0.88966284577181 0
"3133" 3255.78005247436 0.88966299924125 0
"3134" 3255.76267990361 0.889663148882139 0
"3135" 3255.74530737029 0.889663296309205 0
"3136" 3255.72793487427 0.889663447466969 0
"3137" 3255.71056241572 0.889663593703718 0
"3138" 3255.74170713451 0.889498785313246 0.00099949999999982
"3139" 3255.8521569233 0.889167281189654 0.00299649999999996
"3140" 3255.65847218063 0.889664043166048 0
"3141" 3255.64109987142 0.889664191919372 0
"3142" 3255.62372759948 0.889664343882469 0
"3143" 3255.60635536497 0.889664491458082 0
"3144" 3255.58898316786 0.889664639531798 0
"3145" 3255.57161100811 0.889664789184561 0
"3146" 3255.5542388857 0.88966493879492 0
"3147" 3255.53686680065 0.889665088364031 0
"3148" 3255.51949475287 0.889665240039629 0
"3149" 3255.50212274253 0.889665387338628 0
"3150" 3255.48475076956 0.889665536195566 0
"3151" 3255.46737883396 0.889665685563353 0
"3152" 3255.45000693568 0.889665835973235 0
"3153" 3255.49428193221 0.889500623935251 0.00099949999999982
"3154" 3255.41526997851 0.889666136014778 0
"3155" 3255.39789819229 0.889666284117882 0
"3156" 3255.38052644342 0.889666433776664 0
"3157" 3255.36315473186 0.889666584493696 0
"3158" 3255.34578305769 0.889666732973832 0
"3159" 3255.32841142086 0.889666883056181 0
"3160" 3255.31103982136 0.889667033085589 0
"3161" 3255.2936682593 0.889667180342357 0
"3162" 3255.27629673456 0.889667330806386 0
"3163" 3255.25892524719 0.889667480152955 0
"3164" 3255.24155379717 0.889667629440689 0
"3165" 3255.22418238455 0.889667778139773 0
"3166" 3255.20681100931 0.889667926805723 0
"3167" 3255.18943967142 0.889668076493711 0
"3168" 3255.17206837094 0.889668224499478 0
"3169" 3255.15469710775 0.889668375727325 0
"3170" 3255.13732588192 0.889668525264669 0
"3171" 3255.11995469348 0.889668673688215 0
"3172" 3255.10258354241 0.889668823151116 0
"3173" 3255.08521242867 0.88966897310287 0
"3174" 3255.06784135227 0.889669122994498 0
"3175" 3255.05047031332 0.889669270134859 0
"3176" 3255.03309931162 0.889669422103307 0
"3177" 3255.0157283473 0.889669571307517 0
"3178" 3254.99835742035 0.889669720494839 0
"3179" 3255.03085824164 0.88950488618926 0.00099949999999982
"3180" 3255.01350276077 0.889505034746383 0.00099949999999982
"3181" 3255.06118367318 0.889175710136663 0.00299549999999993
"3182" 3255.17396642326 0.888518892425345 0.0069754999999998
"3183" 3254.99402591243 0.889340661755256 0.00199799999999994
"3184" 3254.94414183085 0.889505630881201 0.00099949999999982
"3185" 3254.87686304392 0.889670761886831 0
"3186" 3254.85949241577 0.889670911209943 0
"3187" 3254.84212182488 0.889671063210882 0
"3188" 3254.82475127137 0.889671211900693 0
"3189" 3254.80738075522 0.889671361629803 0
"3190" 3254.79001027646 0.889671510215903 0
"3191" 3254.77263983502 0.889671660381854 0
"3192" 3254.75526943098 0.889671808900706 0
"3193" 3254.73789906434 0.889671957346739 0
"3194" 3254.72052873506 0.889672106832286 0
"3195" 3254.70315844305 0.889672258444689 0
"3196" 3254.68578818849 0.88967240566882 0
"3197" 3254.66841797129 0.889672555009468 0
"3198" 3254.65104779147 0.889672703770955 0
"3199" 3254.63367764898 0.889672854115497 0
"3200" 3254.61630754384 0.889673003848249 0
"3201" 3254.59893747609 0.889673152464908 0
"3202" 3254.58156744573 0.889673301029753 0
"3203" 3254.56419745269 0.88967345172501 0
"3204" 3254.54682749708 0.889673599109367 0
"3205" 3254.52945757881 0.889673749159715 0
"3206" 3254.51208769796 0.889673896978592 0
"3207" 3254.49471785438 0.889674048565978 0
"3208" 3254.47734804821 0.88967419683669 0
"3209" 3254.45997827943 0.889674345621532 0
"3210" 3254.44260854802 0.889674494894933 0
"3211" 3254.42523885399 0.889674643564695 0
"3212" 3254.40786919727 0.889674794357686 0
"3213" 3254.39049957798 0.889674941867776 0
"3214" 3254.37312999597 0.889675093659916 0
"3215" 3254.35576045137 0.889675241601072 0
"3216" 3254.33839094417 0.889675390046966 0
"3217" 3254.32102147429 0.889675540609088 0
"3218" 3254.30365204178 0.889675689492966 0
"3219" 3254.28628264671 0.889675837259736 0
"3220" 3254.26891328902 0.889675986046987 0
"3221" 3254.25154396863 0.889676136949375 0
"3222" 3254.23417468565 0.889676285105787 0
"3223" 3254.21680544006 0.889676433747255 0
"3224" 3254.19943623181 0.889676583987775 0
"3225" 3254.18206706099 0.889676731455724 0
"3226" 3254.16469792756 0.889676879965303 0
"3227" 3254.14732883145 0.889677030595475 0
"3228" 3254.1299597727 0.889677180086544 0
"3229" 3254.11259075139 0.889677327381402 0
"3230" 3254.0952217674 0.88967747784927 0
"3231" 3254.07785282082 0.889677626122158 0
"3232" 3254.06048391154 0.889677777044255 0
"3233" 3254.04311503968 0.889677925219532 0
"3234" 3254.02574620522 0.889678073355783 0
"3235" 3254.00837740813 0.889678222523001 0
"3236" 3253.99100864838 0.889678372709602 0
"3237" 3253.97363992602 0.889678521240192 0
"3238" 3253.95627124102 0.889678670783043 0
"3239" 3253.93890259331 0.889678821941265 0
"3240" 3253.92153398303 0.889678969786895 0
"3241" 3254.00307321604 0.889512615286964 0.00099949999999982
"3242" 3253.88680359023 0.889679265226423 0
"3243" 3253.86943509213 0.889679415104246 0
"3244" 3253.85206663133 0.889679565995548 0
"3245" 3253.83469820793 0.889679714688525 0
"3246" 3253.81732982189 0.88967986386045 0
"3247" 3253.79996147333 0.889680010279982 0
"3248" 3253.78259316211 0.889680160457812 0
"3249" 3253.7652248882 0.889680311124177 0
"3250" 3253.74785665171 0.889680459029898 0
"3251" 3253.7304884526 0.889680607955899 0
"3252" 3253.71312029081 0.889680758498425 0
"3253" 3253.69575216645 0.889680906247689 0
"3254" 3253.67838407943 0.889681056130214 0
"3255" 3253.6610160298 0.889681204886556 0
"3256" 3253.64364801767 0.889681350869671 0
"3257" 3253.62628004278 0.889681503341769 0
"3258" 3253.60891210532 0.889681650855678 0
"3259" 3253.59154420528 0.889681798877841 0
"3260" 3253.57417634258 0.889681949005135 0
"3261" 3253.55680851723 0.889682098566313 0
"3262" 3253.53944072923 0.889682248611001 0
"3263" 3253.52207297871 0.889682394819882 0
"3264" 3253.50470526555 0.88968254421291 0
"3265" 3253.48733758974 0.889682694136227 0
"3266" 3253.46996995129 0.889682843435046 0
"3267" 3253.45260235026 0.889682991619573 0
"3268" 3253.43523478655 0.889683141905527 0
"3269" 3253.41786726022 0.889683291080658 0
"3270" 3253.40049977128 0.889683439667333 0
"3271" 3253.3831323198 0.889683586577503 0
"3272" 3253.36294075364 0.889520407604644 0.00099949999999982
"3273" 3253.34558876008 0.889520557698769 0.00099949999999982
"3274" 3253.33104367736 0.889684033315492 0
"3275" 3253.31367637532 0.889684183825986 0
"3276" 3253.2963091107 0.889684331584318 0
"3277" 3253.27894188345 0.889684480904187 0
"3278" 3253.26157469357 0.889684630200282 0
"3279" 3253.244207541 0.889684781055377 0
"3280" 3253.22684042591 0.889684927531512 0
"3281" 3253.20947334818 0.889685076672303 0
"3282" 3253.19210630782 0.889685226309563 0
"3283" 3253.17473930487 0.889685374272802 0
"3284" 3253.24165193522 0.889519501412072 0.00099949999999982
"3285" 3253.22430036519 0.889519649842086 0.00099949999999982
"3286" 3253.19394884002 0.889520208852335 0.00099949999999982
"3287" 3253.10529182805 0.889685969159729 0
"3288" 3253.087925012 0.889686117967635 0
"3289" 3253.07055823334 0.889686266735352 0
"3290" 3253.05319149199 0.889686417608939 0
"3291" 3253.03582478816 0.889686563020452 0
"3292" 3253.0184581216 0.889686714879977 0
"3293" 3253.00109149252 0.889686861288854 0
"3294" 3252.98372490071 0.889687013063464 0
"3295" 3252.96635834634 0.889687160453738 0
"3296" 3252.94899182942 0.889687307779334 0
"3297" 3252.9316253499 0.889687456171628 0
"3298" 3252.91425890772 0.889687606127425 0
"3299" 3252.89689250287 0.889687756575002 0
"3300" 3252.87952613547 0.889687903721762 0
"3301" 3252.86215980543 0.889688053549066 0
"3302" 3252.84479351277 0.889688202222775 0
"3303" 3252.82742725753 0.889688350312837 0
"3304" 3252.81006103968 0.889688498900345 0
"3305" 3252.79269485919 0.889688648531305 0
"3306" 3252.77532871604 0.889688798650376 0
"3307" 3252.75796261027 0.889688947634373 0
"3308" 3252.74059654201 0.889689093335198 0
"3309" 3252.72323051109 0.889689243293384 0
"3310" 3252.70586451752 0.88968939321015 0
"3311" 3252.68849856146 0.889689538761598 0
"3312" 3252.67113264277 0.889689688056029 0
"3313" 3252.65376676147 0.889689836759906 0
"3314" 3252.63640091753 0.889689986482718 0
"3315" 3252.61903511098 0.889690135084264 0
"3316" 3252.60166934181 0.889690284200788 0
"3317" 3252.58430361 0.889690433788124 0
"3318" 3252.56693791561 0.889690581708614 0
"3319" 3252.54957225854 0.889690732295584 0
"3320" 3252.53220663902 0.889690876870892 0
"3321" 3252.5148410567 0.889691030598321 0
"3322" 3252.49747551183 0.889691177790665 0
"3323" 3252.48011000446 0.889691323852592 0
"3324" 3252.46274453444 0.889691473658486 0
"3325" 3252.44537910176 0.889691623407882 0
"3326" 3252.42801370655 0.88969177040386 0
"3327" 3252.41064834861 0.8896919222407 0
"3328" 3252.39328302816 0.889692068592151 0
"3329" 3252.37591774506 0.889692218150876 0
"3330" 3252.35855249943 0.889692364964468 0
"3331" 3252.34118729112 0.889692515514669 0
"3332" 3252.32382212022 0.889692663852479 0
"3333" 3252.30645698677 0.88969281107166 0
"3334" 3252.28909189069 0.889692960393896 0
"3335" 3252.27172683191 0.88969311129804 0
"3336" 3252.25436181064 0.889693257267305 0
"3337" 3252.23699682672 0.889693407013733 0
"3338" 3252.21963188021 0.889693555050467 0
"3339" 3252.20226697105 0.889693705214803 0
"3340" 3252.18490209935 0.88969385210457 0
"3341" 3252.16753726498 0.8896940021712 0
"3342" 3252.15017246809 0.88969414894482 0
"3343" 3252.13280770856 0.889694298384406 0
"3344" 3252.11544298642 0.88969444724054 0
"3345" 3252.09807830173 0.88969459441747 0
"3346" 3252.08071365436 0.889694745341169 0
"3347" 3252.06334904433 0.889694895133407 0
"3348" 3252.0459844718 0.889695041093036 0
"3349" 3252.02861993665 0.889695190225796 0
"3350" 3252.01125543892 0.889695338263261 0
"3351" 3251.99389097861 0.889695486236233 0
"3352" 3251.97652655566 0.889695635793154 0
"3353" 3251.95916217011 0.889695784203778 0
"3354" 3251.94179782196 0.88969593312214 0
"3355" 3251.92443351127 0.889696079830761 0
"3356" 3251.90706923797 0.889696228643424 0
"3357" 3251.88970500202 0.889696378515236 0
"3358" 3251.87234080351 0.889696526150642 0
"3359" 3251.85497664239 0.889696674826778 0
"3360" 3251.83761251867 0.889696823466202 0
"3361" 3251.82024843231 0.889696973127661 0
"3362" 3251.80288438339 0.889697120582992 0
"3363" 3251.78552037183 0.88969727014913 0
"3364" 3251.7681563977 0.889697418052486 0
"3365" 3251.75079246101 0.88969756535625 0
"3366" 3251.73342856171 0.889697714231002 0
"3367" 3251.71606469978 0.889697863626329 0
"3368" 3251.6987008752 0.889698013493339 0
"3369" 3251.68133708803 0.88969816170582 0
"3370" 3251.66397333832 0.889698308776522 0
"3371" 3251.64660962597 0.889698458504751 0
"3372" 3251.62924595101 0.889698607107606 0
"3373" 3251.61188231352 0.889698754042983 0
"3374" 3251.59451871339 0.889698903632311 0
"3375" 3251.57715515062 0.889699053158224 0
"3376" 3251.55979162521 0.88969920266857 0
"3377" 3251.54242813732 0.889699348320079 0
"3378" 3251.52506468678 0.889699498251525 0
"3379" 3251.50770127364 0.889699646535417 0
"3380" 3251.49033789792 0.889699794748983 0
"3381" 3251.47297455962 0.889699942914296 0
"3382" 3251.45561125869 0.889700092134036 0
"3383" 3251.4382479952 0.889700239667974 0
"3384" 3251.42088476911 0.889700388236395 0
"3385" 3251.40352158043 0.889700536775343 0
"3386" 3251.38615842906 0.889700687409509 0
"3387" 3251.36879531521 0.889700833128077 0
"3388" 3251.35143223876 0.889700981515327 0
"3389" 3251.33406919968 0.889701130926803 0
"3390" 3251.31670619803 0.889701278681358 0
"3391" 3251.29934323382 0.889701426381956 0
"3392" 3251.28198030692 0.889701577279285 0
"3393" 3251.26461741749 0.889701723782038 0
"3394" 3251.24725456541 0.889701874064166 0
"3395" 3251.22989175074 0.889702022108088 0
"3396" 3251.21252897356 0.889702168484902 0
"3397" 3251.1951662337 0.889702319149088 0
"3398" 3251.1778035312 0.889702468668435 0
"3399" 3251.16044086618 0.889702615440246 0
"3400" 3251.14307823862 0.889702762187168 0
"3401" 3251.1515066995 0.889538760048881 0.00099949999999982
"3402" 3251.10835982988 0.889703059190187 0
"3403" 3251.09099731449 0.889703208482481 0
"3404" 3251.07363483641 0.889703359354464 0
"3405" 3251.05627239587 0.889703504221698 0
"3406" 3251.03890999266 0.889703654993935 0
"3407" 3251.02154762692 0.889703801393985 0
"3408" 3251.00418529857 0.889703950443832 0
"3409" 3250.98682300767 0.889704097826748 0
"3410" 3250.96946075417 0.889704246244162 0
"3411" 3250.952098538 0.889704396779804 0
"3412" 3250.93473635927 0.889704544562341 0
"3413" 3250.91737421794 0.889704692832613 0
"3414" 3250.90001211407 0.889704839993145 0
"3415" 3250.88265004762 0.889704988163525 0
"3416" 3250.86528801854 0.88970513737783 0
"3417" 3250.84792602693 0.889705284390174 0
"3418" 3250.8305640727 0.889705433505479 0
"3419" 3250.81320215591 0.889705580942471 0
"3420" 3250.79584027652 0.889705729450964 0
"3421" 3250.77847843444 0.889705880588156 0
"3422" 3250.76111662994 0.889706024640777 0
"3423" 3250.83973607162 0.889539835568764 0.00099949999999982
"3424" 3250.82238969227 0.889539986617882 0.00099949999999982
"3425" 3250.70904486861 0.8897064709804 0
"3426" 3250.69168321365 0.889706619714735 0
"3427" 3250.67432159613 0.889706767333452 0
"3428" 3250.65696001603 0.889706915440041 0
"3429" 3250.63959847333 0.889707064025131 0
"3430" 3250.62223696799 0.889707213673492 0
"3431" 3250.60487550014 0.889707360009836 0
"3432" 3250.58751406965 0.889707509540966 0
"3433" 3250.57015267662 0.889707656873937 0
"3434" 3250.60086760028 0.889542977000994 0.00099949999999982
"3435" 3250.53543673032 0.889707952372831 0
"3436" 3250.51807544946 0.889708102805116 0
"3437" 3250.500714206 0.889708251562599 0
"3438" 3250.48335300005 0.889708397570916 0
"3439" 3250.46599183147 0.889708546772606 0
"3440" 3250.4486307002 0.88970869754925 0
"3441" 3250.43126960649 0.889708842335144 0
"3442" 3250.41390855022 0.889708989764514 0
"3443" 3250.3965475313 0.889709139877896 0
"3444" 3250.37918654985 0.889709286670226 0
"3445" 3250.36182560581 0.889709435046609 0
"3446" 3250.34446469914 0.889709584469024 0
"3447" 3250.3271038299 0.889709732207149 0
"3448" 3250.30974299804 0.889709881519076 0
"3449" 3250.29238220365 0.889710028090102 0
"3450" 3250.27502144671 0.889710175679081 0
"3451" 3250.25766072721 0.889710323244317 0
"3452" 3250.24030004509 0.889710472363382 0
"3453" 3250.22293940036 0.889710621436561 0
"3454" 3250.20557879305 0.889710769398985 0
"3455" 3250.18821822317 0.889710917296763 0
"3456" 3250.17085769073 0.889711065163987 0
"3457" 3250.15349719573 0.889711212422474 0
"3458" 3250.13613673809 0.889711362346185 0
"3459" 3250.11877631778 0.889711512773979 0
"3460" 3250.10141593495 0.889711659361335 0
"3461" 3250.08405558956 0.889711806966448 0
"3462" 3250.06669528159 0.889711955086122 0
"3463" 3250.04933501106 0.889712102604246 0
"3464" 3250.03197477794 0.889712251162093 0
"3465" 3250.01461458224 0.889712399125504 0
"3466" 3249.99725442393 0.889712548133539 0
"3467" 3249.97989430306 0.889712696009822 0
"3468" 3249.9625342197 0.889712841669859 0
"3469" 3249.94517417368 0.88971299162717 0
"3470" 3249.92781416511 0.889713139347144 0
"3471" 3249.91045419397 0.889713287024841 0
"3472" 3249.89309426028 0.889713434667125 0
"3473" 3249.87573436396 0.889713583883932 0
"3474" 3249.8583745051 0.889713730881213 0
"3475" 3249.84101468361 0.889713880543373 0
"3476" 3249.82365489961 0.889714026895481 0
"3477" 3249.80629515306 0.889714174295566 0
"3478" 3249.78893544389 0.889714323274867 0
"3479" 3249.77157577214 0.889714471672411 0
"3480" 3249.75421613778 0.889714620539052 0
"3481" 3249.73685654081 0.889714769385333 0
"3482" 3249.71949698133 0.889714915994708 0
"3483" 3249.70213745926 0.889715064191335 0
"3484" 3249.68477797469 0.889715210171934 0
"3485" 3249.66741852751 0.889715359362405 0
"3486" 3249.65005911767 0.889715509589267 0
"3487" 3249.63269974533 0.889715655421662 0
"3488" 3249.61534041041 0.889715803906221 0
"3489" 3249.59798111289 0.889715952370361 0
"3490" 3249.58062185285 0.889716099137012 0
"3491" 3249.56326263022 0.889716247502498 0
"3492" 3249.5459034449 0.889716398516272 0
"3493" 3249.52854429708 0.889716544625728 0
"3494" 3249.5111851867 0.889716692294572 0
"3495" 3249.49382611376 0.889716839910448 0
"3496" 3249.47646707826 0.889716987503733 0
"3497" 3249.45910808013 0.889717137180505 0
"3498" 3249.44174911953 0.889717282514273 0
"3499" 3249.42439019633 0.889717431029999 0
"3500" 3249.40703131052 0.889717580034503 0
"3501" 3249.38967246218 0.889717726833588 0
"3502" 3249.37231365122 0.889717876295941 0
"3503" 3249.35495487771 0.889718023549675 0
"3504" 3249.3375961416 0.889718172356544 0
"3505" 3249.32023744294 0.889718319517286 0
"3506" 3249.30287878169 0.889718468248763 0
"3507" 3249.28552015792 0.889718614751819 0
"3508" 3249.26816157155 0.889718763397338 0
"3509" 3249.25080302263 0.88971891088717 0
"3510" 3249.23344451114 0.889719058883013 0
"3511" 3249.21608603708 0.8897192068285 0
"3512" 3249.19872760045 0.889719354730375 0
"3513" 3249.18136920115 0.889719505291973 0
"3514" 3249.1640108394 0.889719649842312 0
"3515" 3249.14665251506 0.889719798689659 0
"3516" 3249.12929422819 0.889719945308774 0
"3517" 3249.11193597866 0.889720095683294 0
"3518" 3249.09457776661 0.889720242210572 0
"3519" 3249.07721959207 0.88972038816101 0
"3520" 3249.05986145484 0.889720539469326 0
"3521" 3249.04250335505 0.889720686951413 0
"3522" 3249.02514529277 0.889720832735147 0
"3523" 3249.00778726794 0.889720980115098 0
"3524" 3248.99042928049 0.889721129619967 0
"3525" 3248.97307133047 0.889721277432316 0
"3526" 3248.9557134179 0.889721424676939 0
"3527" 3248.93835554269 0.889721574557676 0
"3528" 3248.92099770501 0.88972172008736 0
"3529" 3248.90363990475 0.889721868257703 0
"3530" 3248.88628214185 0.889722018019417 0
"3531" 3248.86892441641 0.889722165012779 0
"3532" 3248.85156672846 0.889722311412938 0
"3533" 3248.83420907795 0.889722459391588 0
"3534" 3248.81685146488 0.88972260678529 0
"3535" 3248.79949388921 0.889722755772752 0
"3536" 3248.78213635095 0.889722904136875 0
"3537" 3248.76477885013 0.889723051946115 0
"3538" 3248.74742138674 0.889723199685025 0
"3539" 3248.73006396084 0.889723346306737 0
"3540" 3248.71270657235 0.889723494498971 0
"3541" 3248.69534922125 0.889723643732887 0
"3542" 3248.67799190764 0.889723790206728 0
"3543" 3248.66063463149 0.889723937170271 0
"3544" 3248.64327739271 0.889724086797462 0
"3545" 3248.62592019132 0.889724235840995 0
"3546" 3248.61310723123 0.889560934053815 0.00099949999999982
"3547" 3248.59121263923 0.889724529343623 0
"3548" 3248.57385555025 0.889724676087218 0
"3549" 3248.55649849865 0.889724825463044 0
"3550" 3248.53914148459 0.889724970483561 0
"3551" 3248.52178450794 0.88972511923441 0
"3552" 3248.50442756872 0.889725266867041 0
"3553" 3248.48707066687 0.889725416599721 0
"3554" 3248.46971380249 0.889725563585212 0
"3555" 3248.45235697562 0.889725709434923 0
"3556" 3248.43500018614 0.889725858508245 0
"3557" 3248.41764343411 0.889726005875545 0
"3558" 3248.40028671943 0.889726155927201 0
"3559" 3248.38293004225 0.889726302139774 0
"3560" 3248.36557340253 0.889726449388043 0
"3561" 3248.34821680025 0.889726597117808 0
"3562" 3248.33086023541 0.889726744793644 0
"3563" 3248.31350370801 0.889726892439968 0
"3564" 3248.29614721808 0.889727039486272 0
"3565" 3248.27879076556 0.889727188125915 0
"3566" 3248.26143435052 0.889727334529762 0
"3567" 3248.24407797292 0.889727482531614 0
"3568" 3248.2267216327 0.889727631565803 0
"3569" 3248.24310827189 0.889563448323062 0.00099949999999982
"3570" 3248.19201579429 0.889727927220086 0
"3571" 3248.17465956647 0.889728072319047 0
"3572" 3248.15730337607 0.88972822061671 0
"3573" 3248.13994722303 0.88972837050075 0
"3574" 3248.12259110746 0.889728517598478 0
"3575" 3248.10523502941 0.889728663055371 0
"3576" 3248.08787898872 0.889728812779728 0
"3577" 3248.07052298542 0.889728961923936 0
"3578" 3248.05316701964 0.889729107756633 0
"3579" 3248.03581109137 0.889729253576056 0
"3580" 3248.01845520049 0.889729402569842 0
"3581" 3248.00109934703 0.889729550977616 0
"3582" 3247.98374353104 0.889729697712064 0
"3583" 3247.96638775245 0.88972984656706 0
"3584" 3247.94903201137 0.889729992664954 0
"3585" 3247.93167630772 0.889730140361826 0
"3586" 3247.91432064147 0.889730289601963 0
"3587" 3247.89696501271 0.889730435571698 0
"3588" 3247.87960942143 0.889730582551444 0
"3589" 3247.86225386756 0.889730731131144 0
"3590" 3247.8448983511 0.889730879648958 0
"3591" 3247.82754287215 0.889731025425884 0
"3592" 3247.81018743068 0.889731172224579 0
"3593" 3247.79283202661 0.889731321153035 0
"3594" 3247.77547666002 0.889731467856464 0
"3595" 3247.75812133086 0.889731615607066 0
"3596" 3247.74076603918 0.889731762756673 0
"3597" 3247.72341078489 0.889731911493519 0
"3598" 3247.70605556805 0.889732059089155 0
"3599" 3247.68870038866 0.889732206650665 0
"3600" 3247.67134524672 0.88973235415 0
"3601" 3247.65399014231 0.889732499451016 0
"3602" 3247.63663507523 0.889732650112056 0
"3603" 3247.61928004561 0.889732797476102 0
"3604" 3247.60192505344 0.889732944787448 0
"3605" 3247.58457009872 0.889733092604552 0
"3606" 3247.56721518145 0.889733239819481 0
"3607" 3247.54986030165 0.889733387003567 0
"3608" 3247.53250545929 0.889733534661048 0
"3609" 3247.51515065436 0.889733682832585 0
"3610" 3247.49779588683 0.889733831483077 0
"3611" 3247.48044115686 0.889733976310878 0
"3612" 3247.46308646428 0.88973412540396 0
"3613" 3247.44573180921 0.889734271209689 0
"3614" 3247.4283771916 0.889734418592008 0
"3615" 3247.4110226114 0.889734567014496 0
"3616" 3247.39366806875 0.88973471212876 0
"3617" 3247.37631356351 0.889734860454954 0
"3618" 3247.35895909566 0.889735009822253 0
"3619" 3247.34160466535 0.889735154798977 0
"3620" 3247.32425027245 0.889735303527526 0
"3621" 3247.30689591703 0.889735450033854 0
"3622" 3247.28954159903 0.889735598659173 0
"3623" 3247.27218731843 0.889735747224736 0
"3624" 3247.25483307539 0.889735891987341 0
"3625" 3247.2374788697 0.889736042086914 0
"3626" 3247.22012470155 0.889736187277108 0
"3627" 3247.20277057082 0.889736335660334 0
"3628" 3247.1854164776 0.889736481833096 0
"3629" 3247.16806242177 0.889736630673843 0
"3630" 3247.1507084034 0.889736777846431 0
"3631" 3247.13335442244 0.889736926572349 0
"3632" 3247.11600047901 0.889737072025213 0
"3633" 3247.09864657301 0.889737220112502 0
"3634" 3247.08129270446 0.889737367637043 0
"3635" 3247.06393887337 0.889737515098327 0
"3636" 3247.0465850797 0.889737663068905 0
"3637" 3247.02923132354 0.889737809362122 0
"3638" 3247.01187760485 0.889737956143707 0
"3639" 3246.99452392361 0.889738103965064 0
"3640" 3246.97717027982 0.889738251191409 0
"3641" 3247.07368169469 0.889571582199456 0.00099949999999982
"3642" 3247.05634346384 0.889571729913271 0.00099949999999982
"3643" 3246.92512298472 0.889738694061485 0
"3644" 3246.90776949072 0.889738841109111 0
"3645" 3246.89041603416 0.889738988645069 0
"3646" 3246.87306261512 0.889739134505892 0
"3647" 3246.85570923347 0.889739283567707 0
"3648" 3246.83835588932 0.889739429886142 0
"3649" 3246.82100258261 0.889739577749672 0
"3650" 3246.80364931334 0.889739725595096 0
"3651" 3246.78629608147 0.889739874463019 0
"3652" 3246.7689428872 0.889740017882235 0
"3653" 3246.75158973034 0.889740166660802 0
"3654" 3246.73423661091 0.889740314844273 0
"3655" 3246.71688352901 0.88974046028219 0
"3656" 3246.69953048454 0.889740608377452 0
"3657" 3246.68217747739 0.889740759142686 0
"3658" 3246.66482450781 0.889740903874233 0
"3659" 3246.64747157572 0.88974105020299 0
"3660" 3246.63011868107 0.889741198112474 0
"3661" 3246.61276582387 0.889741345428173 0
"3662" 3246.59541300421 0.889741491065511 0
"3663" 3246.57806022192 0.889741640451391 0
"3664" 3246.56070747712 0.889741787076928 0
"3665" 3246.5433547697 0.889741936379241 0
"3666" 3246.52600209973 0.889742084005629 0
"3667" 3246.5086494673 0.889742229405717 0
"3668" 3246.49129687227 0.889742378008499 0
"3669" 3246.47394431481 0.889742522768919 0
"3670" 3246.45659179482 0.889742669669674 0
"3671" 3246.43923931218 0.889742819748829 0
"3672" 3246.42188686707 0.88974296545506 0
"3673" 3246.40453445942 0.889743112750089 0
"3674" 3246.38718208921 0.889743260526311 0
"3675" 3246.36982975657 0.889743405009436 0
"3676" 3246.35247746137 0.889743552697598 0
"3677" 3246.33512520352 0.889743703039133 0
"3678" 3246.31777298325 0.889743847375597 0
"3679" 3246.30042080044 0.889743994384022 0
"3680" 3246.28306865505 0.88974414296483 0
"3681" 3246.2657165471 0.889744290951977 0
"3682" 3246.24836447664 0.889744437273761 0
"3683" 3246.23101244358 0.889744586238465 0
"3684" 3246.21366044802 0.889744732459255 0
"3685" 3246.19630848999 0.889744878092137 0
"3686" 3246.17895656936 0.889745026936629 0
"3687" 3246.16160468622 0.889745173556415 0
"3688" 3246.14425284055 0.889745320664278 0
"3689" 3246.12690103241 0.889745466106864 0
"3690" 3246.1095492617 0.889745614201485 0
"3691" 3246.0921975284 0.889745762813339 0
"3692" 3246.07484583256 0.889745910273054 0
"3693" 3246.05749417428 0.88974605498436 0
"3694" 3246.04014255344 0.88974620289924 0
"3695" 3246.02279097006 0.889746350207412 0
"3696" 3246.00543942418 0.889746496413491 0
"3697" 3245.98808791573 0.889746644720135 0
"3698" 3245.97073644478 0.889746790821712 0
"3699" 3245.95338501126 0.88974693904246 0
"3700" 3245.93603361521 0.889747086121567 0
"3701" 3245.91868225664 0.889747233157218 0
"3702" 3245.90133093556 0.889747379609497 0
"3703" 3245.88397965193 0.889747527099004 0
"3704" 3245.8666284058 0.889747673452613 0
"3705" 3245.84927719703 0.889747823536526 0
"3706" 3245.86385255843 0.889583745811994 0.00099949999999982
"3707" 3245.84651678414 0.88958389423054 0.00099949999999982
"3708" 3245.82918104723 0.889584039900334 0.00099949999999982
"3709" 3245.81184534779 0.889584187128391 0.00099949999999982
"3710" 3245.79450968577 0.889584337027275 0.00099949999999982
"3711" 3245.74520437339 0.889748704297429 0
"3712" 3245.7278534269 0.889748851357007 0
"3713" 3245.71050251794 0.889748996738878 0
"3714" 3245.69315164639 0.889749145334156 0
"3715" 3245.67580081231 0.88974929277734 0
"3716" 3245.65845001576 0.889749438020567 0
"3717" 3245.64109925667 0.889749585387284 0
"3718" 3245.62374853503 0.889749733231719 0
"3719" 3245.60639785091 0.889749878879508 0
"3720" 3245.58904720424 0.889750026626352 0
"3721" 3245.571696595 0.889750174893727 0
"3722" 3245.55434602324 0.889750321478861 0
"3723" 3245.53699548902 0.889750466934068 0
"3724" 3245.51964499221 0.889750615574693 0
"3725" 3245.50229453291 0.889750761466349 0
"3726" 3245.48494411112 0.889750907867021 0
"3727" 3245.46759372676 0.889751055838583 0
"3728" 3245.45024337986 0.889751203215327 0
"3729" 3245.43289307045 0.889751350010064 0
"3730" 3245.41554279854 0.88975149620297 0
"3731" 3245.56833502714 0.889583053313809 0.00099949999999982
"3732" 3245.70380104534 0.889414773375919 0.00199799999999994
"3733" 3245.83929110818 0.88924666232211 0.00299549999999993
"3734" 3245.51635056546 0.889583492520448 0.00099949999999982
"3735" 3245.65184267833 0.889415216615645 0.00199799999999994
"3736" 3245.63452329585 0.889415361573162 0.00199799999999994
"3737" 3245.4643597504 0.889583934091552 0.00099949999999982
"3738" 3245.44702509657 0.889584079437031 0.00099949999999982
"3739" 3245.42969048023 0.889584227964996 0.00099949999999982
"3740" 3245.56522610522 0.889415951909923 0.00199799999999994
"3741" 3245.39502804507 0.889584522662959 0.00099949999999982
"3742" 3245.53058107332 0.889416245672185 0.00199799999999994
"3743" 3245.25736583175 0.889588101634536 0.00099949999999982
"3744" 3245.28993636548 0.8894231103129 0.00199799999999994
"3745" 3245.22270378584 0.889588395925545 0.00099949999999982
"3746" 3245.20536946139 0.889588541395785 0.00099949999999982
"3747" 3245.12075461004 0.889753995353096 0
"3748" 3245.10340501242 0.889754138521277 0
"3749" 3245.0860554522 0.889754287618728 0
"3750" 3245.06870592948 0.88975443395029 0
"3751" 3245.05135644423 0.889754581319971 0
"3752" 3245.03400699641 0.889754729171747 0
"3753" 3245.01665758608 0.889754875918228 0
"3754" 3244.99930821328 0.889755021508311 0
"3755" 3244.98195887795 0.889755168697033 0
"3756" 3244.96460958016 0.889755314209527 0
"3757" 3244.94726031981 0.889755461834472 0
"3758" 3245.01628668965 0.889589709598616 0.00099949999999982
"3759" 3244.91256862385 0.889755754156658 0
"3760" 3244.8952194759 0.889755903265136 0
"3761" 3244.87787036549 0.889756048545103 0
"3762" 3244.86052129248 0.889756197551492 0
"3763" 3244.84317225699 0.889756343262033 0
"3764" 3244.82582325893 0.889756491642943 0
"3765" 3244.80847429838 0.889756637807213 0
"3766" 3244.79112537532 0.889756784459254 0
"3767" 3244.77377648968 0.889756932705066 0
"3768" 3244.75642764156 0.889757078712142 0
"3769" 3244.73907883096 0.889757224696529 0
"3770" 3244.72173005785 0.889757371158489 0
"3771" 3244.70438132224 0.889757517567608 0
"3772" 3244.68703262413 0.889757663941297 0
"3773" 3244.66968396344 0.88975781245177 0
"3774" 3244.6523353403 0.889757957628238 0
"3775" 3244.63498675462 0.889758104960945 0
"3776" 3244.61763820641 0.889758252217699 0
"3777" 3244.60028969573 0.889758397811295 0
"3778" 3244.58294122239 0.889758548228498 0
"3779" 3244.56559278665 0.889758692097991 0
"3780" 3244.57930999026 0.889594674260886 0.00099949999999982
"3781" 3244.53090275519 0.889758985573079 0
"3782" 3244.51355443191 0.889759132024796 0
"3783" 3244.49620614608 0.889759279486337 0
"3784" 3244.47885789768 0.88975942800553 0
"3785" 3244.46150968686 0.889759572128176 0
"3786" 3244.44416151346 0.889759720532457 0
"3787" 3244.42681337753 0.889759867824629 0
"3788" 3244.40946527917 0.88976001235863 0
"3789" 3244.39211721824 0.889760160627705 0
"3790" 3244.37476919485 0.889760306150208 0
"3791" 3244.35742120886 0.889760454874175 0
"3792" 3244.34007326042 0.889760600281791 0
"3793" 3244.32272534949 0.889760746202875 0
"3794" 3244.305377476 0.889760894248638 0
"3795" 3244.28802964003 0.889761040058288 0
"3796" 3244.27068184153 0.889761187455607 0
"3797" 3244.25333408053 0.889761333722471 0
"3798" 3244.2359863571 0.889761478319441 0
"3799" 3244.21863867104 0.88976162828455 0
"3800" 3244.20129102252 0.889761773328054 0
"3801" 3244.18394341146 0.889761921014874 0
"3802" 3244.16659583791 0.889762067058436 0
"3803" 3244.14924830188 0.889762213036441 0
"3804" 3244.13190080333 0.889762360054517 0
"3805" 3244.11455334226 0.889762507030243 0
"3806" 3244.09720591866 0.889762653963616 0
"3807" 3244.07985853259 0.889762799732839 0
"3808" 3244.06251118403 0.889762946028267 0
"3809" 3244.04516387289 0.889763094435434 0
"3810" 3244.02781659932 0.889763238994359 0
"3811" 3244.01046936322 0.88976338622639 0
"3812" 3243.99312216455 0.889763534496179 0
"3813" 3243.9757750034 0.889763680530042 0
"3814" 3243.95842787966 0.889763829247491 0
"3815" 3243.94108079348 0.889763974119116 0
"3816" 3243.92373374479 0.889764120559546 0
"3817" 3243.90638673365 0.889764265880103 0
"3818" 3243.88903975995 0.889764413867879 0
"3819" 3243.87169282378 0.889764559617757 0
"3820" 3243.8543459251 0.889764706415424 0
"3821" 3243.83699906392 0.889764852639726 0
"3822" 3243.81965224021 0.889764999865416 0
"3823" 3243.80230545399 0.889765146523437 0
"3824" 3243.78495870529 0.889765292600947 0
"3825" 3243.76761199419 0.88976543645092 0
"3826" 3243.75026532041 0.889765587290971 0
"3827" 3243.73291868416 0.889765733228723 0
"3828" 3243.71557208545 0.889765878566228 0
"3829" 3243.69822552418 0.889766026545425 0
"3830" 3243.68087900042 0.889766172879219 0
"3831" 3243.66353251418 0.889766318617559 0
"3832" 3243.64618606541 0.889766465929258 0
"3833" 3243.62883965419 0.889766611032062 0
"3834" 3243.61149328043 0.889766758787871 0
"3835" 3243.59414694419 0.88976690431862 0
"3836" 3243.57680064544 0.889767051455182 0
"3837" 3243.55945438411 0.889767199604846 0
"3838" 3243.54210816035 0.889767344476343 0
"3839" 3243.52476197409 0.889767490897804 0
"3840" 3243.50741582533 0.889767637286259 0
"3841" 3243.56666211742 0.889602224675973 0.00099949999999982
"3842" 3243.54933138608 0.889602372627191 0.00099949999999982
"3843" 3243.45539103181 0.889768078731442 0
"3844" 3243.43804503299 0.889768223850034 0
"3845" 3243.42069907178 0.889768367300326 0
"3846" 3243.40335314793 0.88976851772824 0
"3847" 3243.38600726154 0.889768664871227 0
"3848" 3243.36866141281 0.889768807635672 0
"3849" 3243.35131560152 0.889768955221655 0
"3850" 3243.33396982776 0.889769101133532 0
"3851" 3243.31662409146 0.889769248631305 0
"3852" 3243.30696577941 0.889605971306803 0.00099949999999982
"3853" 3243.2799858333 0.889442859289996 0.00199799999999994
"3854" 3243.22410700968 0.888791596448007 0.00598199999999993
"3855" 3243.17795656109 0.888304907453549 0.00895949999999979
"3856" 3243.16074921273 0.888305057060259 0.00895949999999979
"3857" 3243.13392676199 0.888143251504498 0.0099499999999999
"3858" 3243.09752172332 0.887819984317911 0.0119279999999999
"3859" 3243.10915423816 0.888305495751028 0.00895949999999979
"3860" 3243.10153637897 0.888467758356127 0.00796799999999998
"3861" 3243.12263679549 0.889117999060899 0.003992
"3862" 3243.08620880806 0.888792771212827 0.00598199999999993
"3863" 3243.09764608015 0.88928122306251 0.00299549999999993
"3864" 3243.06123736116 0.888955670072255 0.00498749999999992
"3865" 3243.05351516836 0.889118585426244 0.003992
"3866" 3243.04576900903 0.889281664142915 0.00299549999999993
"3867" 3243.03799886641 0.889444905140847 0.00199799999999994
"3868" 3243.02068451599 0.889445049741927 0.00199799999999994
"3869" 3243.00337020305 0.889445198623161 0.00199799999999994
"3870" 3242.98771668433 0.889772024654503 0
"3871" 3242.97037169663 0.889772172294234 0
"3872" 3242.95302674647 0.889772317692087 0
"3873" 3242.93568183374 0.889772466318464 0
"3874" 3242.91833695863 0.889772609467907 0
"3875" 3242.90099212098 0.889772756907067 0
"3876" 3242.88364732086 0.889772902662032 0
"3877" 3242.86630255819 0.889773050550975 0
"3878" 3242.84895783301 0.889773197303117 0
"3879" 3242.83161314532 0.889773344016248 0
"3880" 3242.81426849519 0.889773489041967 0
"3881" 3242.79692388254 0.889773636198169 0
"3882" 3242.77957930742 0.889773781672544 0
"3883" 3242.7622347698 0.889773928181743 0
"3884" 3242.74489026968 0.889774074649821 0
"3885" 3242.72754580709 0.889774220535118 0
"3886" 3242.71020138192 0.889774369073928 0
"3887" 3242.69285699432 0.889774513764047 0
"3888" 3242.67551264427 0.8897746589695 0
"3889" 3242.65816833167 0.889774806827093 0
"3890" 3242.6408240566 0.889774952469596 0
"3891" 3242.62347981896 0.889775100756198 0
"3892" 3242.60613561886 0.889775246314095 0
"3893" 3242.58879145634 0.889775390729449 0
"3894" 3242.5714473313 0.889775537805051 0
"3895" 3242.55410324376 0.889775684293355 0
"3896" 3242.53675919375 0.889775830182799 0
"3897" 3242.51941518122 0.889775977130299 0
"3898" 3242.50207120625 0.889776121851261 0
"3899" 3242.4847272688 0.889776268142498 0
"3900" 3242.46738336881 0.889776415469705 0
"3901" 3242.45003950638 0.889776560593435 0
"3902" 3242.4326956814 0.889776708370419 0
"3903" 3242.41535189396 0.889776853927765 0
"3904" 3242.39800814402 0.889777000530401 0
"3905" 3242.38066443159 0.88977714654566 0
"3906" 3242.3633207566 0.889777294684383 0
"3907" 3242.41713909623 0.889612075890793 0.00099949999999982
"3908" 3242.45363784254 0.889447026505868 0.00199799999999994
"3909" 3242.43632499147 0.889447169195698 0.00199799999999994
"3910" 3242.41901217796 0.889447318843088 0.00199799999999994
"3911" 3242.40169940173 0.889447464111084 0.00199799999999994
"3912" 3242.33052502836 0.889612806844348 0.00099949999999982
"3913" 3242.24198324591 0.889778315939717 0
"3914" 3242.22463987088 0.889778463687607 0
"3915" 3242.20729653337 0.889778609770366 0
"3916" 3242.18995323342 0.889778754712916 0
"3917" 3242.17260997106 0.889778899074158 0
"3918" 3242.15526674613 0.889779047170934 0
"3919" 3242.13792355875 0.889779192530198 0
"3920" 3242.12058040888 0.88977933890096 0
"3921" 3242.10323729653 0.889779484705368 0
"3922" 3242.08589422166 0.889779632061386 0
"3923" 3242.06855118429 0.889779778305218 0
"3924" 3242.05120818446 0.889779923956052 0
"3925" 3242.03386522215 0.889780070111659 0
"3926" 3242.01652229731 0.889780217276472 0
"3927" 3242.09101403616 0.889614358402184 0.00099949999999982
"3928" 3242.07368652163 0.889614502283792 0.00099949999999982
"3929" 3241.96450716493 0.889780652974502 0
"3930" 3241.94716439011 0.889780802130508 0
"3931" 3241.9298216529 0.889780945823163 0
"3932" 3241.91247895316 0.88978109326139 0
"3933" 3241.89513629097 0.88978123848864 0
"3934" 3241.87779366631 0.889781384211374 0
"3935" 3241.86045107912 0.889781531506553 0
"3936" 3241.89502085358 0.889616926996408 0.00099949999999982
"3937" 3241.94685056509 0.889288065120493 0.00299549999999993
"3938" 3241.99872835245 0.888959864343266 0.00498749999999992
"3939" 3241.84307980177 0.889617363765944 0.00099949999999982
"3940" 3241.77380596024 0.889782259405955 0
"3941" 3241.75646359807 0.889782405885028 0
"3942" 3241.73912127341 0.889782552295177 0
"3943" 3241.72177898628 0.889782698136869 0
"3944" 3241.70443673666 0.889782844454192 0
"3945" 3241.68709452457 0.889782990200885 0
"3946" 3241.66975234996 0.889783137514942 0
"3947" 3241.6524102129 0.889783282605496 0
"3948" 3241.63506811335 0.889783428736386 0
"3949" 3241.61772605139 0.889783573206878 0
"3950" 3241.6003840269 0.889783720330917 0
"3951" 3241.58304203994 0.889783866333632 0
"3952" 3241.56570009048 0.889784012812198 0
"3953" 3241.54835817857 0.889784158166979 0
"3954" 3241.53101630406 0.889784307265818 0
"3955" 3241.51367446715 0.889784451447782 0
"3956" 3241.49633266774 0.889784597748992 0
"3957" 3241.47899090581 0.889784745070462 0
"3958" 3241.46164918143 0.8897848901976 0
"3959" 3241.44430749461 0.889785035276555 0
"3960" 3241.42696584527 0.889785182467779 0
"3961" 3241.40962423351 0.889785326904779 0
"3962" 3241.39228265923 0.88978547398119 0
"3963" 3241.37494112247 0.889785619947872 0
"3964" 3241.3575996232 0.889785766959367 0
"3965" 3241.34025816148 0.889785912288696 0
"3966" 3241.32291673731 0.889786057573475 0
"3967" 3241.30557535063 0.889786204407002 0
"3968" 3241.28823400152 0.889786349060209 0
"3969" 3241.27089268995 0.889786494736048 0
"3970" 3241.25355141589 0.889786640921115 0
"3971" 3241.23621017933 0.88978678758663 0
"3972" 3241.21886898029 0.889786933667551 0
"3973" 3241.20152781873 0.889787080767605 0
"3974" 3241.18418669476 0.889787225143818 0
"3975" 3241.16684560831 0.889787371076834 0
"3976" 3241.14950455941 0.889787516427641 0
"3977" 3241.132163548 0.889787663336424 0
"3978" 3241.11482257412 0.889787809132255 0
"3979" 3241.09748163778 0.889787954886859 0
"3980" 3241.08014073888 0.889788102752183 0
"3981" 3241.06279987756 0.889788247310777 0
"3982" 3241.04545905374 0.889788394010427 0
"3983" 3241.02811826744 0.88978854009869 0
"3984" 3241.06310420831 0.889623939289761 0.00099949999999982
"3985" 3241.04577884185 0.889624086958644 0.00099949999999982
"3986" 3240.97610957172 0.889788975794239 0
"3987" 3240.95876893547 0.889789124403751 0
"3988" 3240.94142833686 0.889789267554175 0
"3989" 3240.92408777577 0.889789413364411 0
"3990" 3240.90674725221 0.889789559129971 0
"3991" 3240.88940676619 0.889789704853279 0
"3992" 3240.87206631767 0.889789851606017 0
"3993" 3240.85472590668 0.889789997225012 0
"3994" 3240.83738553323 0.889790142812115 0
"3995" 3240.82004519733 0.889790288327962 0
"3996" 3240.80270489893 0.88979043489883 0
"3997" 3240.78536463803 0.889790581420411 0
"3998" 3240.76802441466 0.889790727339929 0
"3999" 3240.75068422884 0.889790872676169 0
"4000" 3240.73334408052 0.889791019051181 0
"4001" 3240.71600396972 0.889791165362977 0
"4002" 3240.69866389648 0.88979131057235 0
"4003" 3240.68132386081 0.889791455177395 0
"4004" 3240.66398386258 0.889791603534649 0
"4005" 3240.64664390197 0.889791746963925 0
"4006" 3240.6293039789 0.889791892508083 0
"4007" 3240.61196409329 0.889792040158001 0
"4008" 3240.59462424525 0.889792185071873 0
"4009" 3240.57728443477 0.889792329943448 0
"4010" 3240.55994466181 0.889792476388965 0
"4011" 3240.54260492629 0.889792624402581 0
"4012" 3240.52526522839 0.889792768044436 0
"4013" 3240.50792556804 0.889792913243937 0
"4014" 3240.49058594524 0.889793058412699 0
"4015" 3240.53684065227 0.889628121872202 0.00099949999999982
"4016" 3240.51951644502 0.889628268062383 0.00099949999999982
"4017" 3240.50219227524 0.889628416392649 0.00099949999999982
"4018" 3240.62371022802 0.889134300611712 0.003992
"4019" 3240.60643220836 0.889134445198923 0.003992
"4020" 3240.58915422609 0.889134591349997 0.003992
"4021" 3240.43295642427 0.889628996043649 0.00099949999999982
"4022" 3240.5082630049 0.889299471915375 0.00299549999999993
"4023" 3240.33465871126 0.889794368896702 0
"4024" 3240.3173194635 0.889794515751065 0
"4025" 3240.29998025332 0.889794660378347 0
"4026" 3240.28264108063 0.889794807148019 0
"4027" 3240.26530194553 0.889794951702327 0
"4028" 3240.24796284788 0.889795099459053 0
"4029" 3240.23062378782 0.88979524391828 0
"4030" 3240.21328476526 0.889795390487572 0
"4031" 3240.19594578021 0.889795537015754 0
"4032" 3240.17860683272 0.889795681861324 0
"4033" 3240.16126792281 0.889795826662303 0
"4034" 3240.14392905045 0.889795971967642 0
"4035" 3240.12659021567 0.889796116681854 0
"4036" 3240.10925141835 0.889796264057233 0
"4037" 3240.09191265858 0.889796409760511 0
"4038" 3240.07457393634 0.889796555408833 0
"4039" 3240.05723525161 0.889796702096686 0
"4040" 3240.03989660454 0.889796844407817 0
"4041" 3240.02255799493 0.889796992068674 0
"4042" 3240.00521942287 0.889797137536156 0
"4043" 3239.98788088831 0.889797284045508 0
"4044" 3239.97054239129 0.889797429952057 0
"4045" 3239.95320393177 0.889797576353713 0
"4046" 3239.93586550985 0.889797720556439 0
"4047" 3239.91852712545 0.889797866845637 0
"4048" 3239.90118877862 0.889798011478125 0
"4049" 3239.88385046931 0.889798157701295 0
"4050" 3239.86651219756 0.889798302771455 0
"4051" 3239.84917396332 0.889798449441779 0
"4052" 3239.8318357667 0.889798592801175 0
"4053" 3239.81449760754 0.889798740445567 0
"4054" 3239.79715948589 0.88979888696686 0
"4055" 3239.77982140177 0.889799032889991 0
"4056" 3239.76248335526 0.889799176605013 0
"4057" 3239.74514534627 0.889799322979836 0
"4058" 3239.72780737483 0.889799468230639 0
"4059" 3239.71046944095 0.889799613427584 0
"4060" 3239.69313154463 0.88979975858211 0
"4061" 3239.6757936858 0.889799905309035 0
"4062" 3239.65845586454 0.889800050359346 0
"4063" 3239.70812663661 0.889635024915435 0.00099949999999982
"4064" 3239.69080422842 0.889635168297308 0.00099949999999982
"4065" 3239.67348185782 0.889635317578483 0.00099949999999982
"4066" 3239.58912509601 0.889800633655779 0
"4067" 3239.57178746253 0.889800775230005 0
"4068" 3239.55444986645 0.889800924326926 0
"4069" 3239.53711230794 0.889801069592058 0
"4070" 3239.58884375178 0.889635983246146 0.00099949999999982
"4071" 3239.5715216055 0.889636128471407 0.00099949999999982
"4072" 3239.48511328367 0.889801506035487 0
"4073" 3239.46777587524 0.889801653275101 0
"4074" 3239.45043850434 0.889801799380319 0
"4075" 3239.43310117099 0.889801944354737 0
"4076" 3239.41576387531 0.889802087113166 0
"4077" 3239.39842661708 0.88980223469901 0
"4078" 3239.38108939647 0.889802378469586 0
"4079" 3239.36375221342 0.889802523799445 0
"4080" 3239.34641506787 0.889802670157066 0
"4081" 3239.32907795989 0.889802815394275 0
"4082" 3239.31174088946 0.88980296058689 0
"4083" 3239.29440385653 0.889803107359609 0
"4084" 3239.2770668612 0.889803251349055 0
"4085" 3239.25972990336 0.889803398566457 0
"4086" 3239.2423929831 0.889803543019012 0
"4087" 3239.22505610034 0.889803689594786 0
"4088" 3239.20771925527 0.889803831789347 0
"4089" 3239.19038244757 0.889803981520482 0
"4090" 3239.17304567753 0.889804124172468 0
"4091" 3239.15570894503 0.889804270012846 0
"4092" 3239.1383722501 0.889804414732898 0
"4093" 3239.12103559271 0.889804560478334 0
"4094" 3239.10369897282 0.889804707254699 0
"4095" 3239.08636239051 0.889804851824813 0
"4096" 3239.06902584575 0.889804997426042 0
"4097" 3239.05168933855 0.889805142441864 0
"4098" 3239.03435286883 0.889805289578446 0
"4099" 3239.01701643671 0.889805433952646 0
"4100" 3238.99968004209 0.889805580453402 0
"4101" 3238.98234368509 0.889805724201322 0
"4102" 3238.96500736567 0.8898058689931 0
"4103" 3238.94767108375 0.88980601534046 0
"4104" 3238.93033483936 0.889806161656945 0
"4105" 3238.91299863252 0.88980630682898 0
"4106" 3238.89566246325 0.889806451964474 0
"4107" 3238.8783263316 0.889806595416043 0
"4108" 3238.86099023746 0.889806742075195 0
"4109" 3238.84365418088 0.889806887064338 0
"4110" 3238.82631816181 0.889807033622783 0
"4111" 3238.80898218032 0.889807178523707 0
"4112" 3238.79164623637 0.8898073239058 0
"4113" 3238.77431033 0.889807468713014 0
"4114" 3238.7569744612 0.889807613469832 0
"4115" 3238.73963862999 0.889807758170513 0
"4116" 3238.72230283627 0.889807904991533 0
"4117" 3238.70496708009 0.8898080506798 0
"4118" 3238.68763136147 0.889808195789627 0
"4119" 3238.6702956804 0.889808341382958 0
"4120" 3238.65296003696 0.889808484763072 0
"4121" 3238.63562443098 0.889808632434511 0
"4122" 3238.61828886262 0.889808776249855 0
"4123" 3238.60095333174 0.889808923285543 0
"4124" 3238.58361783849 0.889809067016505 0
"4125" 3238.5662823828 0.889809211805091 0
"4126" 3238.54894696466 0.889809357596756 0
"4127" 3238.53161158405 0.88980950336113 0
"4128" 3238.51427624109 0.889809646361463 0
"4129" 3238.49694093554 0.889809795281669 0
"4130" 3238.47960566756 0.889809940352009 0
"4131" 3238.46227043717 0.889810084837191 0
"4132" 3238.44493524439 0.889810228739403 0
"4133" 3238.42760008917 0.889810373677034 0
"4134" 3238.41026497143 0.889810521255963 0
"4135" 3238.39292989128 0.889810665561544 0
"4136" 3238.37559484865 0.88981081196645 0
"4137" 3238.35825984361 0.889810956166776 0
"4138" 3238.34092487615 0.889811100866527 0
"4139" 3238.32358994628 0.889811245510086 0
"4140" 3238.30625505393 0.889811391734326 0
"4141" 3238.28892019918 0.889811535741157 0
"4142" 3238.27158538187 0.88981168403286 0
"4143" 3238.25425060224 0.889811826326558 0
"4144" 3238.23691586016 0.889811971819076 0
"4145" 3238.21958115562 0.889812117271726 0
"4146" 3238.20224648862 0.889812263208751 0
"4147" 3238.18491185922 0.889812407474782 0
"4148" 3238.16757726733 0.889812553859762 0
"4149" 3238.15024271302 0.889812698580775 0
"4150" 3238.13290819627 0.889812843789616 0
"4151" 3238.11557371709 0.889812988956169 0
"4152" 3238.09823927538 0.88981313622309 0
"4153" 3238.08090487133 0.889813279124303 0
"4154" 3238.06357050482 0.88981342468611 0
"4155" 3238.04623617592 0.889813568581728 0
"4156" 3238.02890188451 0.889813715656299 0
"4157" 3238.0115676307 0.889813860010205 0
"4158" 3237.99423341444 0.889814005370559 0
"4159" 3237.97689923576 0.889814150144576 0
"4160" 3237.97641078614 0.889650711290211 0.00099949999999982
"4161" 3237.94223771763 0.889814438946657 0
"4162" 3237.92490365158 0.889814586827774 0
"4163" 3237.9075696231 0.889814731417722 0
"4164" 3237.89023563218 0.889814877041784 0
"4165" 3237.87290167884 0.889815021547176 0
"4166" 3237.85556776307 0.889815166528912 0
"4167" 3237.83823388492 0.889815310396414 0
"4168" 3237.82090004425 0.88981545744402 0
"4169" 3237.8035662412 0.889815601215535 0
"4170" 3237.78623247567 0.889815747636895 0
"4171" 3237.7688987477 0.889815892929272 0
"4172" 3237.75156505734 0.889816036562413 0
"4173" 3237.73423140453 0.889816182297901 0
"4174" 3237.7168977893 0.889816326909094 0
"4175" 3237.69956421164 0.889816472016138 0
"4176" 3237.68223067159 0.889816615992981 0
"4177" 3237.66489716898 0.889816764250299 0
"4178" 3237.64756370392 0.889816909757045 0
"4179" 3237.63023027652 0.889817052506504 0
"4180" 3237.61289688669 0.889817197370933 0
"4181" 3237.59556353444 0.889817342185102 0
"4182" 3237.57823021969 0.889817489121076 0
"4183" 3237.56089694255 0.889817632770906 0
"4184" 3237.54356370307 0.889817775814796 0
"4185" 3237.5262305011 0.889817922078925 0
"4186" 3237.50889733664 0.88981806882493 0
"4187" 3237.4915642098 0.88981821228143 0
"4188" 3237.4742311205 0.889818358379433 0
"4189" 3237.4568980687 0.889818504999769 0
"4190" 3237.4395650546 0.889818646680449 0
"4191" 3237.42223207801 0.889818793189672 0
"4192" 3237.404899139 0.889818938029508 0
"4193" 3237.38756623754 0.889819083365252 0
"4194" 3237.37023337367 0.88981922810904 0
"4195" 3237.35290054736 0.889819373340507 0
"4196" 3237.33556775858 0.889819519071379 0
"4197" 3237.3182350074 0.88981966366759 0
"4198" 3237.3009022938 0.889819808230782 0
"4199" 3237.28356961779 0.889819952744749 0
"4200" 3237.26623697929 0.889820099364195 0
"4201" 3237.24890437831 0.889820245927308 0
"4202" 3237.23157181504 0.889820387050177 0
"4203" 3237.21423928932 0.889820532452858 0
"4204" 3237.19690680119 0.889820677271539 0
"4205" 3237.17957435057 0.889820823648473 0
"4206" 3237.16224193749 0.889820969448353 0
"4207" 3237.14490956197 0.88982111465293 0
"4208" 3237.12757722406 0.889821258735691 0
"4209" 3237.11024492374 0.889821403311902 0
"4210" 3237.09291266092 0.889821550002652 0
"4211" 3237.0755804357 0.889821694480517 0
"4212" 3237.05824824815 0.889821836749961 0
"4213" 3237.04091609811 0.889821983297718 0
"4214" 3237.02358398569 0.889822127094583 0
"4215" 3237.00625191083 0.889822272467878 0
"4216" 3236.98891987357 0.889822416709069 0
"4217" 3236.98342541363 0.889659152322306 0.00099949999999982
"4218" 3236.96610879998 0.88965929759652 0.00099949999999982
"4219" 3236.94879222385 0.889659442271095 0.00099949999999982
"4220" 3236.93147568525 0.889659588003919 0.00099949999999982
"4221" 3236.90323953548 0.889333404266708 0.00299549999999993
"4222" 3236.89140499418 0.889496629826937 0.00199799999999994
"4223" 3236.86866141647 0.889333695186505 0.00299549999999993
"4224" 3236.85680965359 0.889496920405125 0.00199799999999994
"4225" 3236.84493391017 0.889660312174939 0.00099949999999982
"4226" 3236.81678445119 0.889334130510957 0.00299549999999993
"4227" 3236.80490684554 0.889497358455115 0.00199799999999994
"4228" 3236.78220670649 0.889334420425621 0.00299549999999993
"4229" 3236.77570251138 0.889660889988705 0.00099949999999982
"4230" 3236.75838634793 0.889661036309338 0.00099949999999982
"4231" 3236.72911206242 0.889824589983784 0
"4232" 3236.71178062598 0.88982473401522 0
"4233" 3236.69444922716 0.889824877986984 0
"4234" 3236.67711786587 0.889825024073094 0
"4235" 3236.65978654215 0.889825169051406 0
"4236" 3236.64245525607 0.889825312342246 0
"4237" 3236.62512400756 0.889825457212995 0
"4238" 3236.60779279662 0.889825602579382 0
"4239" 3236.59046162325 0.8898257473342 0
"4240" 3236.57313048739 0.889825894229876 0
"4241" 3236.55579938919 0.889826036742663 0
"4242" 3236.53846832858 0.889826181388212 0
"4243" 3236.52113730545 0.889826328667308 0
"4244" 3236.50380632 0.889826471041905 0
"4245" 3236.4864753721 0.889826616612121 0
"4246" 3236.49923213441 0.889662805828013 0.00099949999999982
"4247" 3236.45182031067 0.88982690647738 0
"4248" 3236.43448947554 0.889827049739208 0
"4249" 3236.41715867795 0.889827195661046 0
"4250" 3236.39982791796 0.889827339910779 0
"4251" 3236.38249719557 0.889827484115834 0
"4252" 3236.36516651076 0.889827628810811 0
"4253" 3236.34783586346 0.889827775623191 0
"4254" 3236.33050525381 0.88982791861067 0
"4255" 3236.31317468171 0.889828064248872 0
"4256" 3236.29584414717 0.889828209294306 0
"4257" 3236.27851365032 0.889828351595168 0
"4258" 3236.26118319104 0.889828496543329 0
"4259" 3236.24385276925 0.889828643622711 0
"4260" 3236.22652238508 0.889828787388569 0
"4261" 3236.20919203848 0.889828932750042 0
"4262" 3236.19186172947 0.889829076971695 0
"4263" 3236.17453145811 0.889829220067149 0
"4264" 3236.1572012243 0.889829365818978 0
"4265" 3236.13987102793 0.889829514238665 0
"4266" 3236.12254086916 0.889829658253098 0
"4267" 3236.1052107481 0.889829800092338 0
"4268" 3236.08788066464 0.889829944027962 0
"4269" 3236.07055061877 0.88983008900753 0
"4270" 3236.0532206104 0.889830235560658 0
"4271" 3236.03589063966 0.889830379360425 0
"4272" 3236.01856070643 0.889830525810614 0
"4273" 3236.00123081087 0.889830668435094 0
"4274" 3235.98390095291 0.889830812627327 0
"4275" 3235.96657113249 0.889830958407048 0
"4276" 3235.94924134965 0.889831103574425 0
"4277" 3235.93191160437 0.889831248721414 0
"4278" 3235.91458189672 0.88983139218729 0
"4279" 3235.89725222665 0.88983153722666 0
"4280" 3235.87992259415 0.88983168222364 0
"4281" 3235.8625929992 0.889831827704815 0
"4282" 3235.84526344185 0.889831972059967 0
"4283" 3235.82793392217 0.889832114751299 0
"4284" 3235.81060444005 0.889832260099881 0
"4285" 3235.79327499547 0.88983240594745 0
"4286" 3235.77594558849 0.889832550113918 0
"4287" 3235.8280576157 0.88966753729482 0.00099949999999982
"4288" 3235.81074361391 0.88966767817499 0.00099949999999982
"4289" 3235.7934296498 0.889667823330397 0.00099949999999982
"4290" 3235.70664846673 0.889833126096109 0
"4291" 3235.68931924779 0.889833269482405 0
"4292" 3235.67747458817 0.889670227478971 0.00099949999999982
"4293" 3235.65466765036 0.889833561449161 0
"4294" 3235.637338544 0.889833707946872 0
"4295" 3235.6200094753 0.889833850610335 0
"4296" 3235.60268044416 0.889833995942144 0
"4297" 3235.58535145062 0.889834140121688 0
"4298" 3235.56802249474 0.889834283176484 0
"4299" 3235.55069357642 0.889834428358547 0
"4300" 3235.53336469565 0.88983457402226 0
"4301" 3235.5160358525 0.889834718020025 0
"4302" 3235.49870704694 0.88983486251559 0
"4303" 3235.48137827897 0.88983500695971 0
"4304" 3235.46404954859 0.889835151891226 0
"4305" 3235.44672085584 0.889835295162705 0
"4306" 3235.42939220065 0.889835440548721 0
"4307" 3235.41206358303 0.889835585873785 0
"4308" 3235.39473500305 0.88983572900461 0
"4309" 3235.37740646064 0.889835874254585 0
"4310" 3235.36007795584 0.88983601836024 0
"4311" 3235.34274948859 0.889836164048364 0
"4312" 3235.32542105901 0.889836306448297 0
"4313" 3235.30809266704 0.889836450426054 0
"4314" 3235.29076431259 0.889836597043127 0
"4315" 3235.2734359958 0.889836739836764 0
"4316" 3235.25610771657 0.889836885290551 0
"4317" 3235.23877947498 0.889837028521213 0
"4318" 3235.22145127082 0.889837177117718 0
"4319" 3235.20412310442 0.88983731756267 0
"4320" 3235.18679497554 0.889837463917063 0
"4321" 3235.16946688431 0.889837606977578 0
"4322" 3235.15213883069 0.889837751052803 0
"4323" 3235.13481081456 0.889837898332619 0
"4324" 3235.11748283607 0.889838041777597 0
"4325" 3235.1001548951 0.889838187880087 0
"4326" 3235.14810481766 0.889673318045625 0.00099949999999982
"4327" 3235.1307922819 0.889673460861856 0.00099949999999982
"4328" 3235.11347978376 0.889673605259804 0.00099949999999982
"4329" 3235.14414321623 0.889508902545028 0.00199799999999994
"4330" 3235.12684615085 0.889509046913284 0.00199799999999994
"4331" 3235.15754231543 0.889344507456951 0.00299549999999993
"4332" 3235.04425700293 0.889674182622724 0.00099949999999982
"4333" 3235.07495518424 0.889509479667374 0.00199799999999994
"4334" 3234.9442923834 0.889839486269982 0
"4335" 3234.92696481829 0.889839629735987 0
"4336" 3234.9096372908 0.889839773693951 0
"4337" 3234.89230980097 0.88983991652406 0
"4338" 3234.87498234869 0.889840062012803 0
"4339" 3234.85765493396 0.889840208002708 0
"4340" 3234.84032755684 0.889840351768523 0
"4341" 3234.82300021735 0.889840495494513 0
"4342" 3234.80567291545 0.889840640254653 0
"4343" 3234.7883456512 0.889840783341253 0
"4344" 3234.77101842447 0.889840929630882 0
"4345" 3234.75369123538 0.889841073164859 0
"4346" 3234.82281438976 0.889675548677535 0.00099949999999982
"4347" 3234.71904367441 0.88984136165585 0
"4348" 3234.70171659815 0.889841505052712 0
"4349" 3234.68438955938 0.889841652178492 0
"4350" 3234.6670625583 0.8898417943811 0
"4351" 3234.6497355948 0.889841939253609 0
"4352" 3234.63240866884 0.88984208518103 0
"4353" 3234.61508178057 0.889842227254508 0
"4354" 3234.59775492993 0.889842370898636 0
"4355" 3234.58042811683 0.889842516670286 0
"4356" 3234.56310134128 0.889842662388243 0
"4357" 3234.54577460346 0.889842803724283 0
"4358" 3234.52844790316 0.889842949896271 0
"4359" 3234.51112124046 0.889843094388159 0
"4360" 3234.4937946154 0.889843237758027 0
"4361" 3234.51504771809 0.889679210690152 0.00099949999999982
"4362" 3234.4591481958 0.88984352643168 0
"4363" 3234.44182168358 0.889843669651812 0
"4364" 3234.42449520889 0.88984381553339 0
"4365" 3234.40716877186 0.889843958667886 0
"4366" 3234.38984237242 0.88984410336111 0
"4367" 3234.37251601056 0.889844248035343 0
"4368" 3234.35518968632 0.889844392093899 0
"4369" 3234.33786339963 0.889844537743461 0
"4370" 3234.32053715052 0.88984468279142 0
"4371" 3234.30321093912 0.889844824004557 0
"4372" 3234.28588476529 0.889844969506699 0
"4373" 3234.26855862906 0.889845113884719 0
"4374" 3234.25123253047 0.889845257122327 0
"4375" 3234.23390646947 0.889845401953308 0
"4376" 3234.2165804461 0.889845545633616 0
"4377" 3234.19925446027 0.889845691442416 0
"4378" 3234.18192851203 0.889845836114373 0
"4379" 3234.16460260149 0.889845978028875 0
"4380" 3234.14727672848 0.889846124231127 0
"4381" 3234.12995089309 0.889846268231842 0
"4382" 3234.11262509532 0.889846412190439 0
"4383" 3234.09529933516 0.889846556084929 0
"4384" 3234.07797361253 0.889846702630123 0
"4385" 3234.06064792756 0.889846845355977 0
"4386" 3234.04332228021 0.889846989106274 0
"4387" 3234.0259966705 0.889847132809865 0
"4388" 3234.00867109847 0.889847274853025 0
"4389" 3233.99134556403 0.889847419559705 0
"4390" 3233.97402006721 0.88984756366481 0
"4391" 3233.95669460798 0.889847708259325 0
"4392" 3233.93936918629 0.889847854435424 0
"4393" 3233.97839950169 0.889683290307568 0.00099949999999982
"4394" 3233.96108948551 0.889683432652202 0.00099949999999982
"4395" 3233.94377950696 0.889683577135607 0.00099949999999982
"4396" 3233.87008801255 0.889848429801762 0
"4397" 3233.85276277896 0.889848572496019 0
"4398" 3233.97733639758 0.889681308217565 0.00099949999999982
"4399" 3233.8181191122 0.889848861464974 0
"4400" 3233.80079399141 0.889849005638957 0
"4401" 3233.78346890818 0.889849150851338 0
"4402" 3233.79957717373 0.889685296620212 0.00099949999999982
"4403" 3233.74882557316 0.889849440500659 0
"4404" 3233.73150060279 0.889849582319169 0
"4405" 3233.71417567001 0.889849726790604 0
"4406" 3233.69685077488 0.889849870150786 0
"4407" 3233.67952591731 0.889850015628607 0
"4408" 3233.66220109733 0.889850160498019 0
"4409" 3233.64487631499 0.889850303703694 0
"4410" 3233.63055387683 0.889687378711828 0.00099949999999982
"4411" 3233.61023359019 0.889850590430393 0
"4412" 3233.59290892073 0.889850734585309 0
"4413" 3233.57558428888 0.889850878688862 0
"4414" 3233.55825969463 0.889851023271368 0
"4415" 3233.54093513796 0.889851168368627 0
"4416" 3233.62716467039 0.889685132401213 0.00099949999999982
"4417" 3233.50629283598 0.889851456708234 0
"4418" 3233.4889683922 0.889851598950443 0
"4419" 3233.47164398606 0.889851742210183 0
"4420" 3233.45431961749 0.88985188759663 0
"4421" 3233.43699528656 0.889852030781077 0
"4422" 3233.41967099318 0.889852176625029 0
"4423" 3233.40234673748 0.889852319175159 0
"4424" 3233.38502251937 0.889852463822959 0
"4425" 3233.36769833887 0.889852607889064 0
"4426" 3233.35037419602 0.889852751370758 0
"4427" 3233.33305009078 0.889852895352392 0
"4428" 3233.31572602308 0.88985304144334 0
"4429" 3233.29840199306 0.889853183700723 0
"4430" 3233.28107800067 0.889853327536077 0
"4431" 3233.26375404584 0.889853472949067 0
"4432" 3233.24643012866 0.889853616148734 0
"4433" 3233.22910624905 0.889853761449507 0
"4434" 3233.21178240712 0.889853904034406 0
"4435" 3233.19445860283 0.889854047078521 0
"4436" 3233.1771348361 0.889854192790058 0
"4437" 3233.15981110707 0.889854334677343 0
"4438" 3233.14248741566 0.889854478662554 0
"4439" 3233.12516376183 0.889854623701971 0
"4440" 3233.10784014564 0.889854767065289 0
"4441" 3233.09051656701 0.889854912534437 0
"4442" 3233.07319302603 0.889855055801752 0
"4443" 3233.05586952272 0.88985519847592 0
"4444" 3233.03854605704 0.889855342183386 0
"4445" 3233.02122262891 0.889855488012807 0
"4446" 3233.00389923839 0.889855632170891 0
"4447" 3232.98657588557 0.889855774116843 0
"4448" 3232.96925257035 0.889855918727673 0
"4449" 3232.9519292927 0.889856063808157 0
"4450" 3232.93460605269 0.889856207256607 0
"4451" 3232.91728285033 0.889856350621223 0
"4452" 3232.89995968554 0.889856495576195 0
"4453" 3232.88263655845 0.889856637783128 0
"4454" 3232.86531346898 0.88985678155016 0
"4455" 3232.8479904171 0.889856926387783 0
"4456" 3232.9010664219 0.889691948360745 0.00099949999999982
"4457" 3232.88375876958 0.88969209206439 0.00099949999999982
"4458" 3232.79603490222 0.889857357684163 0
"4459" 3232.77871200076 0.889857502857638 0
"4460" 3232.76138913699 0.889857645272808 0
"4461" 3232.7440663108 0.889857790337532 0
"4462" 3232.72674352224 0.889857933736952 0
"4463" 3232.70942077136 0.88985807654426 0
"4464" 3232.69209805805 0.889858221478893 0
"4465" 3232.67477538242 0.889858364201693 0
"4466" 3232.65745274435 0.889858509561399 0
"4467" 3232.6401301439 0.889858653799809 0
"4468" 3232.62280758112 0.889858796377577 0
"4469" 3232.60548505599 0.889858939458419 0
"4470" 3232.58816256842 0.889859085179415 0
"4471" 3232.57084011848 0.88985922868877 0
"4472" 3232.55351770619 0.889859372147687 0
"4473" 3232.53619533147 0.889859517201455 0
"4474" 3232.51887299444 0.889859659485503 0
"4475" 3232.501550695 0.889859804437471 0
"4476" 3232.4842284332 0.889859947706771 0
"4477" 3232.46690620906 0.889860090930534 0
"4478" 3232.44958402248 0.889860236284865 0
"4479" 3232.43226187359 0.889860378335969 0
"4480" 3232.41493976234 0.889860521974747 0
"4481" 3232.39761768867 0.889860667160894 0
"4482" 3232.38029565263 0.889860810705968 0
"4483" 3232.36297365421 0.889860954727612 0
"4484" 3232.3456516935 0.889861096545786 0
"4485" 3232.32832977041 0.889861240481839 0
"4486" 3232.31100788494 0.88986138435369 0
"4487" 3232.29368603704 0.889861529826939 0
"4488" 3232.27636422679 0.889861673065721 0
"4489" 3232.25904245425 0.889861814653271 0
"4490" 3232.24172071922 0.889861961577794 0
"4491" 3232.22439902184 0.889862104701556 0
"4492" 3232.2070773621 0.88986224830283 0
"4493" 3232.18975574 0.889862391842138 0
"4494" 3232.1724341556 0.889862533728148 0
"4495" 3232.15511260882 0.889862677738663 0
"4496" 3232.13779109975 0.889862819527523 0
"4497" 3232.1204696282 0.889862966132198 0
"4498" 3232.10314819423 0.889863111069441 0
"4499" 3232.085826798 0.889863252182001 0
"4500" 3232.06850543933 0.889863397562644 0
"4501" 3232.05118411829 0.889863541273793 0
"4502" 3232.03386283493 0.889863683862765 0
"4503" 3232.01654158914 0.889863829104144 0
"4504" 3231.99922038098 0.889863973205949 0
"4505" 3231.98189921051 0.889864115120936 0
"4506" 3231.96457807766 0.889864259125748 0
"4507" 3231.94725698252 0.889864400937851 0
"4508" 3231.929935925 0.889864544867525 0
"4509" 3231.91261490507 0.889864689827874 0
"4510" 3231.89529392274 0.88986483418575 0
"4511" 3231.87797297802 0.889864978530427 0
"4512" 3231.86065207098 0.889865121176705 0
"4513" 3231.84333120159 0.88986526431432 0
"4514" 3231.82601036986 0.889865407414367 0
"4515" 3231.80868957566 0.889865553719763 0
"4516" 3231.79136881916 0.889865695633648 0
"4517" 3231.77404810028 0.889865839667272 0
"4518" 3231.75672741904 0.889865983115972 0
"4519" 3231.73940677545 0.889866126543158 0
"4520" 3231.72208616951 0.889866269886658 0
"4521" 3231.70476560121 0.889866413198141 0
"4522" 3231.6874450705 0.889866558070537 0
"4523" 3231.67012457741 0.889866702378654 0
"4524" 3231.65280412198 0.889866844993209 0
"4525" 3231.6354837042 0.889866988647649 0
"4526" 3231.61816332409 0.889867131180018 0
"4527" 3231.60084298164 0.889867274216473 0
"4528" 3231.58352267679 0.889867418811308 0
"4529" 3231.56620240962 0.889867561202139 0
"4530" 3231.54888218006 0.889867705692912 0
"4531" 3231.53156198812 0.889867849621853 0
"4532" 3231.51424183379 0.889867994029372 0
"4533" 3231.49692171711 0.889868137304537 0
"4534" 3231.47960163806 0.889868281079107 0
"4535" 3231.4622815966 0.889868425890037 0
"4536" 3231.44496159279 0.889868569022427 0
"4537" 3231.42764162671 0.889868710489052 0
"4538" 3231.41032169826 0.889868854089083 0
"4539" 3231.39300180742 0.889868998702213 0
"4540" 3231.37568195417 0.889869143261707 0
"4541" 3231.35836213863 0.889869285081556 0
"4542" 3231.34104236076 0.889869427945777 0
"4543" 3231.32372262056 0.889869570743468 0
"4544" 3231.30640291798 0.889869714587977 0
"4545" 3231.28908325302 0.889869858916697 0
"4546" 3231.27176362573 0.889870001587993 0
"4547" 3231.25444403605 0.889870145831125 0
"4548" 3231.23712448405 0.88987028839839 0
"4549" 3231.21980496964 0.8898704330905 0
"4550" 3231.20248549286 0.889870577180532 0
"4551" 3231.18516605374 0.889870720142985 0
"4552" 3231.16784665224 0.889870864143992 0
"4553" 3231.15052728843 0.889871006494531 0
"4554" 3231.13320796223 0.889871150930629 0
"4555" 3231.11588867363 0.889871295331499 0
"4556" 3231.0985694227 0.889871438074925 0
"4557" 3231.08125020943 0.889871581288783 0
"4558" 3231.06393103381 0.88987172446393 0
"4559" 3231.04661189583 0.889871868140573 0
"4560" 3231.02929279549 0.889872011771682 0
"4561" 3231.01197373289 0.889872152632245 0
"4562" 3231.05646774602 0.889707486626431 0.00099949999999982
"4563" 3231.03916408191 0.889707631792496 0.00099949999999982
"4564" 3231.02186045532 0.889707773664321 0.00099949999999982
"4565" 3231.00455686639 0.88970791493541 0.00099949999999982
"4566" 3230.98725331515 0.889708059963381 0.00099949999999982
"4567" 3231.01448707649 0.889543555677013 0.00199799999999994
"4568" 3231.04174487171 0.88937921762727 0.00299549999999993
"4569" 3231.02447212535 0.889379361008713 0.00299549999999993
"4570" 3230.9180730235 0.889708631671895 0.00099949999999982
"4571" 3230.83887912502 0.889873587571317 0
"4572" 3230.82156047623 0.889873731684377 0
"4573" 3230.80424186513 0.889873874156221 0
"4574" 3230.78692329163 0.889874018756199 0
"4575" 3230.76960475584 0.889874160583871 0
"4576" 3230.75228625765 0.889874305056757 0
"4577" 3230.73496779712 0.889874448419617 0
"4578" 3230.71764937419 0.889874592820789 0
"4579" 3230.70033098897 0.889874734461192 0
"4580" 3230.72648082348 0.889710640078284 0.00099949999999982
"4581" 3230.66570104491 0.889875021863767 0
"4582" 3230.64838277252 0.889875167147733 0
"4583" 3230.63106453778 0.889875310760826 0
"4584" 3230.61374634078 0.889875451638466 0
"4585" 3230.59642818144 0.889875594602603 0
"4586" 3230.57911005973 0.889875738623527 0
"4587" 3230.56179197562 0.889875883144696 0
"4588" 3230.54447392924 0.889876024343058 0
"4589" 3230.52715592053 0.889876167134937 0
"4590" 3230.50983794938 0.889876313135291 0
"4591" 3230.49252001591 0.889876455287625 0
"4592" 3230.47520212009 0.889876599009177 0
"4593" 3230.45788426188 0.889876743226432 0
"4594" 3230.44056644139 0.88987688472004 0
"4595" 3230.42324865845 0.889877030451526 0
"4596" 3230.40593091327 0.889877171295198 0
"4597" 3230.38861320575 0.88987731425984 0
"4598" 3230.37129553583 0.889877458775167 0
"4599" 3230.35397790356 0.889877602168914 0
"4600" 3230.33666030899 0.889877744456371 0
"4601" 3230.31934275208 0.889877887214125 0
"4602" 3230.30202523281 0.889878031008958 0
"4603" 3230.28470775113 0.889878175841869 0
"4604" 3230.26739030715 0.88987831792372 0
"4605" 3230.25007290088 0.889878459950535 0
"4606" 3230.2327555322 0.889878604645404 0
"4607" 3230.21543820112 0.889878749282963 0
"4608" 3230.19812090777 0.889878890635113 0
"4609" 3230.18080365202 0.889879035192954 0
"4610" 3230.16348643392 0.88987917860281 0
"4611" 3230.14616925355 0.88987931981903 0
"4612" 3230.12885211075 0.889879465309839 0
"4613" 3230.11153500567 0.889879606950874 0
"4614" 3230.0942179383 0.889879748559979 0
"4615" 3230.07690090853 0.889879893370194 0
"4616" 3230.0595839164 0.889880037044041 0
"4617" 3230.04226696197 0.88988017903671 0
"4618" 3230.0249500452 0.889880322092963 0
"4619" 3230.00763316603 0.889880466708983 0
"4620" 3229.99031632451 0.889880610194457 0
"4621" 3229.97299952068 0.889880752545913 0
"4622" 3229.9556827545 0.889880895936546 0
"4623" 3229.93836602601 0.889881038192215 0
"4624" 3229.92104933517 0.88988118150774 0
"4625" 3229.90373268199 0.889881324739498 0
"4626" 3229.88641606649 0.889881467407594 0
"4627" 3229.86909948864 0.889881610574494 0
"4628" 3229.85178294841 0.889881754757724 0
"4629" 3229.83446644587 0.889881897270267 0
"4630" 3229.81714998095 0.889882041371369 0
"4631" 3229.79983355367 0.889882184869362 0
"4632" 3229.7825171641 0.889882326697982 0
"4633" 3229.76520081214 0.889882471190643 0
"4634" 3229.74788449786 0.889882614024307 0
"4635" 3229.73056822118 0.889882758406 0
"4636" 3229.71325198222 0.889882900064818 0
"4637" 3229.69593578092 0.889883043288974 0
"4638" 3229.67861961725 0.889883187012007 0
"4639" 3229.66130349126 0.889883329596683 0
"4640" 3229.64398740294 0.889883472663116 0
"4641" 3229.62667135232 0.889883614621066 0
"4642" 3229.60935533933 0.889883758683195 0
"4643" 3229.592039364 0.889883901614951 0
"4644" 3229.57472342628 0.889884046132762 0
"4645" 3229.55740752634 0.889884186270655 0
"4646" 3229.54009166403 0.889884330144495 0
"4647" 3229.52277583935 0.889884473976062 0
"4648" 3229.5054600523 0.889884617765481 0
"4649" 3229.48814430294 0.889884760414074 0
"4650" 3229.47082859123 0.889884903560614 0
"4651" 3229.45351291717 0.889885047203882 0
"4652" 3229.43619728076 0.889885190257879 0
"4653" 3229.41888168205 0.889885332718275 0
"4654" 3229.40156612104 0.889885474595272 0
"4655" 3229.38425059768 0.889885618047795 0
"4656" 3229.36693511198 0.889885761437372 0
"4657" 3229.40625164442 0.889721290866987 0.00099949999999982
"4658" 3229.38895155571 0.889721432074124 0.00099949999999982
"4659" 3229.37165150468 0.889721577021851 0.00099949999999982
"4660" 3229.3543514912 0.88972171814853 0.00099949999999982
"4661" 3229.28038508311 0.889886475873158 0
"4662" 3229.26306982328 0.889886620600728 0
"4663" 3229.24575460108 0.889886764767029 0
"4664" 3229.22843941661 0.889886906165765 0
"4665" 3229.21112426984 0.889887048066942 0
"4666" 3229.19380916074 0.889887190996572 0
"4667" 3229.17649408929 0.889887334412513 0
"4668" 3229.15917905553 0.889887476717982 0
"4669" 3229.14186405939 0.889887621116831 0
"4670" 3229.12454910092 0.889887763859407 0
"4671" 3229.10723418015 0.889887906018643 0
"4672" 3229.08991929702 0.889888049742796 0
"4673" 3229.07260445159 0.889888191806197 0
"4674" 3229.05528964379 0.889888335976786 0
"4675" 3229.0379748736 0.889888480089061 0
"4676" 3229.02066014115 0.889888621466302 0
"4677" 3229.0033454464 0.889888763340151 0
"4678" 3228.98603078925 0.889888908411591 0
"4679" 3228.96871616982 0.88988904964275 0
"4680" 3228.95140158797 0.889889195141953 0
"4681" 3228.93408704386 0.889889336291033 0
"4682" 3228.91677253738 0.889889480083796 0
"4683" 3228.89945806862 0.889889621665453 0
"4684" 3228.88214363752 0.889889764835072 0
"4685" 3228.86482924413 0.889889906851467 0
"4686" 3228.84751488842 0.889890049383067 0
"4687" 3228.83020057034 0.889890193472494 0
"4688" 3228.81288629 0.889890334290698 0
"4689" 3228.79557204724 0.889890479915508 0
"4690" 3228.77825784221 0.889890621159266 0
"4691" 3228.76094367483 0.88989076454129 0
"4692" 3228.74362954508 0.889890908399042 0
"4693" 3228.72631545303 0.889891050579903 0
"4694" 3228.70900139871 0.88989119219373 0
"4695" 3228.691687382 0.889891336446376 0
"4696" 3228.674373403 0.889891478514737 0
"4697" 3228.65705946159 0.889891623204389 0
"4698" 3228.6397455579 0.889891765152496 0
"4699" 3228.62243169189 0.88989190761691 0
"4700" 3228.60511786358 0.889892050006702 0
"4701" 3228.58780407295 0.889892192376197 0
"4702" 3228.63151017092 0.889727603868931 0.00099949999999982
"4703" 3228.61421177458 0.889727746727273 0.00099949999999982
"4704" 3228.59691341586 0.889727889546814 0.00099949999999982
"4705" 3228.66707918932 0.889399062597916 0.00299549999999993
"4706" 3228.562330224 0.889728177598151 0.00099949999999982
"4707" 3228.58878131057 0.889563751278475 0.00199799999999994
"4708" 3228.5277404739 0.889728461768573 0.00099949999999982
"4709" 3228.44936218899 0.889893336408235 0
"4710" 3228.43204873731 0.889893476728212 0
"4711" 3228.41473532322 0.88989362184117 0
"4712" 3228.39742194684 0.889893763686936 0
"4713" 3228.38010860815 0.889893906007365 0
"4714" 3228.42241855384 0.889729366123325 0.00099949999999982
"4715" 3228.40512060943 0.889729507339319 0.00099949999999982
"4716" 3228.4724771923 0.889400776778274 0.00299549999999993
"4717" 3228.45521000703 0.88940091965549 0.00299549999999993
"4718" 3228.5226318902 0.889072846119523 0.00498749999999992
"4719" 3228.54774856112 0.888909126753461 0.00598199999999993
"4720" 3228.48816569 0.889073131759709 0.00498749999999992
"4721" 3228.34381818455 0.889565844253095 0.00199799999999994
"4722" 3228.28415683611 0.889730505185597 0.00099949999999982
"4723" 3228.30924685586 0.889566129935526 0.00199799999999994
"4724" 3228.18985906061 0.889895474677066 0
"4725" 3228.1725461736 0.889895618041664 0
"4726" 3228.1552333243 0.889895760300766 0
"4727" 3228.13792051267 0.88989590304931 0
"4728" 3228.12060773868 0.889896046836436 0
"4729" 3228.10329500235 0.889896190013945 0
"4730" 3228.08598230377 0.889896330985647 0
"4731" 3228.06866964289 0.889896473015469 0
"4732" 3228.05135701964 0.889896617141272 0
"4733" 3228.0340444341 0.88989675907636 0
"4734" 3228.01673188621 0.889896902566591 0
"4735" 3227.99941937595 0.889897046558994 0
"4736" 3227.98210690347 0.889897186711477 0
"4737" 3227.96479446858 0.889897331674779 0
"4738" 3227.94748207149 0.88989747122166 0
"4739" 3227.93016971207 0.889897614460641 0
"4740" 3227.91285739022 0.889897759837128 0
"4741" 3227.89554510615 0.889897899766248 0
"4742" 3227.87823285973 0.889898043427655 0
"4743" 3227.86092065102 0.889898185411672 0
"4744" 3227.84360848 0.889898327888511 0
"4745" 3227.82629634661 0.889898471945932 0
"4746" 3227.80898425097 0.889898612699805 0
"4747" 3227.79167219288 0.889898758831596 0
"4748" 3227.77436017255 0.889898899505819 0
"4749" 3227.7570481899 0.889899042295405 0
"4750" 3227.73973624488 0.889899186100401 0
"4751" 3227.72242433759 0.889899327726266 0
"4752" 3227.70511246796 0.889899470901433 0
"4753" 3227.687800636 0.889899614042485 0
"4754" 3227.67048884178 0.889899754970044 0
"4755" 3227.65317708519 0.889899899086413 0
"4756" 3227.6358653664 0.889900038852615 0
"4757" 3227.61855368517 0.88990018448875 0
"4758" 3227.60124204159 0.889900327940156 0
"4759" 3227.63894142057 0.889735942887146 0.00099949999999982
"4760" 3227.65935319904 0.889571728718452 0.00199799999999994
"4761" 3227.60435566476 0.889736229584224 0.00099949999999982
"4762" 3227.58705949074 0.889736373970326 0.00099949999999982
"4763" 3227.51471793249 0.889901038704468 0
"4764" 3227.58296057352 0.889735707701966 0.00099949999999982
"4765" 3227.63391579337 0.889570540683413 0.00199799999999994
"4766" 3227.54837516798 0.88973599123456 0.00099949999999982
"4767" 3227.44549928928 0.889901610261664 0
"4768" 3227.42818802244 0.889901753229091 0
"4769" 3227.41087679329 0.889901895609061 0
"4770" 3227.39356560187 0.889902036863118 0
"4771" 3227.3762544482 0.889902178072548 0
"4772" 3227.35894333218 0.889902321397204 0
"4773" 3227.34163225382 0.889902464653217 0
"4774" 3227.32432121323 0.889902605179313 0
"4775" 3227.30701021024 0.889902749973305 0
"4776" 3227.289699245 0.889902890943211 0
"4777" 3227.27238831742 0.889903034037499 0
"4778" 3227.25507742754 0.889903176523325 0
"4779" 3227.23776657541 0.889903317354209 0
"4780" 3227.22045576085 0.889903462987605 0
"4781" 3227.20314498408 0.889903602648016 0
"4782" 3227.23904341159 0.889739288346909 0.00099949999999982
"4783" 3227.22174802871 0.889739430136444 0.00099949999999982
"4784" 3227.15122629563 0.889904032521428 0
"4785" 3227.13391566951 0.889904174693839 0
"4786" 3227.11660508112 0.889904316277597 0
"4787" 3227.09929453034 0.889904461041556 0
"4788" 3227.0819840173 0.889904601977256 0
"4789" 3227.06467354201 0.889904742885809 0
"4790" 3227.04736310438 0.889904886423463 0
"4791" 3227.03005270437 0.889905030474553 0
"4792" 3227.01274234217 0.889905170139518 0
"4793" 3226.99543201762 0.889905313548408 0
"4794" 3226.97812173073 0.889905456895402 0
"4795" 3226.9608114816 0.889905597511875 0
"4796" 3226.94350127007 0.889905742393145 0
"4797" 3226.92619109628 0.889905883447513 0
"4798" 3226.9088809602 0.889906025544663 0
"4799" 3226.89157086183 0.889906167582295 0
"4800" 3226.87426080111 0.889906311202002 0
"4801" 3226.85695077812 0.889906452599637 0
"4802" 3226.83964079282 0.889906595044599 0
"4803" 3226.82233084524 0.889906736890541 0
"4804" 3226.80502093531 0.889906880316293 0
"4805" 3226.78771106313 0.889907021538347 0
"4806" 3226.77040122854 0.889907166497183 0
"4807" 3226.75309143171 0.889907307077037 0
"4808" 3226.73578167251 0.889907451391288 0
"4809" 3226.71847195103 0.889907592960054 0
"4810" 3226.70116226728 0.889907734482143 0
"4811" 3226.68385262116 0.889907878651409 0
"4812" 3226.66654301281 0.889908019010233 0
"4813" 3226.64923344213 0.88990816199543 0
"4814" 3226.63192390917 0.889908303878027 0
"4815" 3226.61461441384 0.889908447856642 0
"4816" 3226.59730495628 0.88990858856798 0
"4817" 3226.57999553643 0.889908730283658 0
"4818" 3226.56268615422 0.889908874137071 0
"4819" 3226.54537680972 0.889909016298758 0
"4820" 3226.52806750292 0.889909158439065 0
"4821" 3226.51075823386 0.889909299965541 0
"4822" 3226.4934490025 0.889909442008752 0
"4823" 3226.47613980876 0.889909586150466 0
"4824" 3226.45883065277 0.889909727559664 0
"4825" 3226.4415215344 0.889909871610022 0
"4826" 3226.46280077363 0.889746022189084 0.00099949999999982
"4827" 3226.44550705195 0.88974616352251 0.00099949999999982
"4828" 3226.42821336795 0.889746308567253 0.00099949999999982
"4829" 3226.4109197215 0.889746449777192 0.00099949999999982
"4830" 3226.41493994171 0.889582764629564 0.00199799999999994
"4831" 3226.39766171971 0.889582905289065 0.00199799999999994
"4832" 3226.32041246177 0.889910864095477 0
"4833" 3226.30310364489 0.889911009401417 0
"4834" 3226.28579486574 0.889911150861818 0
"4835" 3226.26848612435 0.889911291748629 0
"4836" 3226.25117742064 0.889911434201211 0
"4837" 3226.23386875458 0.889911578221693 0
"4838" 3226.21656012637 0.889911716262194 0
"4839" 3226.19925153578 0.889911860736514 0
"4840" 3226.18194298277 0.8899120062269 0
"4841" 3226.16463446755 0.88991214629495 0
"4842" 3226.14732599007 0.889912287375503 0
"4843" 3226.13001755023 0.889912431121195 0
"4844" 3226.11270914809 0.889912573728574 0
"4845" 3226.09540078365 0.889912715763829 0
"4846" 3226.07809245693 0.889912857736143 0
"4847" 3226.06078416788 0.889913000754207 0
"4848" 3226.04347591663 0.889913140475541 0
"4849" 3226.02616770301 0.889913284477665 0
"4850" 3226.00885952713 0.889913425739649 0
"4851" 3225.99155138902 0.889913566391298 0
"4852" 3225.97424328853 0.889913710794852 0
"4853" 3225.95693522572 0.889913853512753 0
"4854" 3225.93962720059 0.889913996195408 0
"4855" 3225.9223192132 0.889914137747979 0
"4856" 3225.90501126358 0.889914278190186 0
"4857" 3225.88770335171 0.889914419093916 0
"4858" 3225.87039547741 0.889914564834645 0
"4859" 3225.85308764085 0.889914706191063 0
"4860" 3225.83577984208 0.889914845900073 0
"4861" 3225.81847208089 0.889914991473955 0
"4862" 3225.80116435751 0.8899151310918 0
"4863" 3225.78385667183 0.889915273343328 0
"4864" 3225.76654902381 0.889915416640488 0
"4865" 3225.74924141356 0.889915557162119 0
"4866" 3225.73193384093 0.889915701454778 0
"4867" 3225.71462630608 0.88991584190933 0
"4868" 3225.69731880896 0.889915983371692 0
"4869" 3225.68001134953 0.889916125898094 0
"4870" 3225.66270392781 0.889916267805 0
"4871" 3225.64539654373 0.889916411856862 0
"4872" 3225.6280891974 0.889916553140112 0
"4873" 3225.61078188874 0.889916696010677 0
"4874" 3225.59347461786 0.889916836119731 0
"4875" 3225.57616738463 0.889916979973042 0
"4876" 3225.5588601891 0.889917122157208 0
"4877" 3225.54155303124 0.889917265373068 0
"4878" 3225.52424591117 0.889917405303049 0
"4879" 3225.50693882873 0.889917549500479 0
"4880" 3225.48963178413 0.889917688256323 0
"4881" 3225.47232477716 0.889917832356837 0
"4882" 3225.45501780788 0.889917974799706 0
"4883" 3225.43771087635 0.889918116107987 0
"4884" 3225.42040398247 0.889918259531132 0
"4885" 3225.40309712634 0.889918400740293 0
"4886" 3225.38579030789 0.889918543540009 0
"4887" 3225.36848352715 0.88991868574329 0
"4888" 3225.35117678415 0.889918826812208 0
"4889" 3225.33387007888 0.889918968388486 0
"4890" 3225.31656341139 0.889919108819043 0
"4891" 3225.29925678155 0.889919252457588 0
"4892" 3225.28195018942 0.889919394406442 0
"4893" 3225.26464363505 0.889919535262402 0
"4894" 3225.24733711832 0.889919679273348 0
"4895" 3225.23003063935 0.88991982003573 0
"4896" 3225.21272419814 0.889919960725026 0
"4897" 3225.19541779461 0.889920103538109 0
"4898" 3225.17811142875 0.889920246840131 0
"4899" 3225.16080510061 0.889920388470965 0
"4900" 3225.14349881015 0.889920531681729 0
"4901" 3225.12619255743 0.889920672674093 0
"4902" 3225.10888634243 0.889920814719984 0
"4903" 3225.09158016512 0.889920957242224 0
"4904" 3225.07427402559 0.889921097556354 0
"4905" 3225.05696792372 0.889921241071447 0
"4906" 3225.03966185956 0.889921382900368 0
"4907" 3225.02235583307 0.889921526316128 0
"4908" 3225.0050498444 0.889921665363954 0
"4909" 3224.98774389338 0.889921809239237 0
"4910" 3224.97043798018 0.889921948189975 0
"4911" 3224.95313210466 0.889922091411887 0
"4912" 3224.93582626688 0.88992223244656 0
"4913" 3224.91852046678 0.889922375572649 0
"4914" 3224.90121470438 0.889922517582965 0
"4915" 3224.88390897969 0.889922660069472 0
"4916" 3224.86660329275 0.889922800904551 0
"4917" 3224.8492976435 0.889922943855072 0
"4918" 3224.83199203198 0.889923085124257 0
"4919" 3224.81468645821 0.889923226353647 0
"4920" 3224.79738092212 0.889923369154825 0
"4921" 3224.78007542362 0.889923514618528 0
"4922" 3224.76276996298 0.889923652466059 0
"4923" 3224.74546454004 0.889923795113132 0
"4924" 3224.72815915481 0.889923937190456 0
"4925" 3224.71085380734 0.889924078133553 0
"4926" 3224.69354849752 0.889924221735933 0
"4927" 3224.67624322554 0.889924360418871 0
"4928" 3224.65893799115 0.889924505542538 0
"4929" 3224.64163279459 0.889924644691845 0
"4930" 3224.62432763569 0.889924788093325 0
"4931" 3224.60702251449 0.889924930382577 0
"4932" 3224.58971743094 0.889925074230774 0
"4933" 3224.5724123852 0.889925213722967 0
"4934" 3224.55510737719 0.889925355327087 0
"4935" 3224.53780240692 0.889925496877686 0
"4936" 3224.52049747431 0.889925639997497 0
"4937" 3224.50319257952 0.889925779297093 0
"4938" 3224.48588772239 0.889925922870498 0
"4939" 3224.46858290294 0.88992606586155 0
"4940" 3224.45127812131 0.889926205006096 0
"4941" 3224.43397337734 0.889926348442669 0
"4942" 3224.41666867115 0.889926488579871 0
"4943" 3224.39936400257 0.889926633532039 0
"4944" 3224.38205937183 0.88992677251613 0
"4945" 3224.36475477879 0.889926914653196 0
"4946" 3224.34745022348 0.889927056241305 0
"4947" 3224.3301457059 0.889927197753799 0
"4948" 3224.31284122605 0.889927339776042 0
"4949" 3224.29553678386 0.889927482844367 0
"4950" 3224.27823237944 0.889927623673125 0
"4951" 3224.26092801267 0.889927767176695 0
"4952" 3224.24362368371 0.889927906837406 0
"4953" 3224.22631939246 0.889928049164847 0
"4954" 3224.20901513891 0.889928191453627 0
"4955" 3224.19171092308 0.889928333124313 0
"4956" 3224.17440674499 0.889928474770253 0
"4957" 3224.15710260461 0.889928616892378 0
"4958" 3224.13979850194 0.889928758993 0
"4959" 3224.12249443698 0.889928901033114 0
"4960" 3224.1051904098 0.889929041392277 0
"4961" 3224.08788642026 0.889929185506298 0
"4962" 3224.07058246855 0.889929324702007 0
"4963" 3224.05327855461 0.889929464923286 0
"4964" 3224.03597467824 0.889929611053045 0
"4965" 3224.01867083973 0.88992974901697 0
"4966" 3224.00136703887 0.889929892893788 0
"4967" 3223.98406327576 0.889930034017481 0
"4968" 3223.96675955037 0.889930176165599 0
"4969" 3223.94945586276 0.889930316113488 0
"4970" 3223.93215221283 0.889930459257475 0
"4971" 3223.91484860066 0.889930600189688 0
"4972" 3223.8975450262 0.889930742158882 0
"4973" 3223.8802414894 0.889930885686679 0
"4974" 3223.86293799037 0.889931026477545 0
"4975" 3223.84563452904 0.889931168839772 0
"4976" 3223.82833110551 0.889931308446703 0
"4977" 3223.81102771974 0.889931449644432 0
"4978" 3223.79372437171 0.889931590780468 0
"4979" 3223.77642106133 0.889931734571277 0
"4980" 3223.75911778873 0.889931875084189 0
"4981" 3223.7418145539 0.889932015536503 0
"4982" 3223.72451135674 0.88993215866088 0
"4983" 3223.70720819737 0.889932299025557 0
"4984" 3223.68990507567 0.889932442035662 0
"4985" 3223.6726019917 0.889932583927054 0
"4986" 3223.65529894547 0.889932725237368 0
"4987" 3223.63799593692 0.889932868095805 0
"4988" 3223.62069296619 0.889933007691391 0
"4989" 3223.60339003311 0.889933151012469 0
"4990" 3223.58608713782 0.889933291584256 0
"4991" 3223.56878428025 0.88993343319182 0
"4992" 3223.5514814604 0.889933575288034 0
"4993" 3223.53417867826 0.889933717341023 0
"4994" 3223.51687593384 0.889933859355173 0
"4995" 3223.49957322722 0.889933999139667 0
"4996" 3223.48227055837 0.889934139974657 0
"4997" 3223.46496792725 0.889934281294867 0
"4998" 3223.44766533372 0.889934426896497 0
"4999" 3223.430362778 0.889934566502188 0
"5000" 3223.41306026003 0.889934707691402 0
"5001" 3223.39575777991 0.889934846118968 0
"5002" 3223.37845533742 0.889934990444478 0
"5003" 3223.36115293262 0.889935133114602 0
"5004" 3223.34385056558 0.889935274088221 0
"5005" 3223.32654823629 0.889935415035841 0
"5006" 3223.30924594464 0.889935559178873 0
"5007" 3223.29194369078 0.889935699488364 0
"5008" 3223.27464147468 0.889935840292435 0
"5009" 3223.25733929624 0.889935983759858 0
"5010" 3223.24003715565 0.889936122298967 0
"5011" 3223.22273505271 0.889936266193276 0
"5012" 3223.20543298758 0.889936405729282 0
"5013" 3223.18813096018 0.889936547379645 0
"5014" 3223.17082897064 0.889936685749293 0
"5015" 3223.15352701871 0.889936830514676 0
"5016" 3223.13622510452 0.889936972038695 0
"5017" 3223.11892322815 0.889937111342268 0
"5018" 3223.10162138946 0.889937254363797 0
"5019" 3223.08431958847 0.889937396798631 0
"5020" 3223.06701782531 0.889937535965556 0
"5021" 3223.04971609977 0.88993768046429 0
"5022" 3223.03241441198 0.889937821694044 0
"5023" 3223.01511276206 0.889937959635331 0
"5024" 3222.99781114973 0.889938105067903 0
"5025" 3222.98050957519 0.889938245082343 0
"5026" 3222.96320803841 0.88993838611254 0
"5027" 3222.94590653937 0.889938527631405 0
"5028" 3222.92860507805 0.889938669645606 0
"5029" 3222.91130365449 0.88993881054147 0
"5030" 3222.89400226867 0.889938951913181 0
"5031" 3222.87670092055 0.889939094332964 0
"5032" 3222.85939961026 0.88993923347251 0
"5033" 3222.84209833762 0.889939377402275 0
"5034" 3222.82479710277 0.889939517517742 0
"5035" 3222.80749590567 0.889939658680008 0
"5036" 3222.7901947464 0.889939797599301 0
"5037" 3222.77289362475 0.889939942448492 0
"5038" 3222.75559254083 0.889940083981735 0
"5039" 3222.73829149474 0.889940223317942 0
"5040" 3222.72099048628 0.889940367482361 0
"5041" 3222.70368951554 0.889940509422237 0
"5042" 3222.68638858257 0.889940650241403 0
"5043" 3222.66908768745 0.889940788839536 0
"5044" 3222.65178683001 0.889940931726847 0
"5045" 3222.63448601026 0.889941074574538 0
"5046" 3222.61718522824 0.889941216264588 0
"5047" 3222.59988448396 0.889941357932241 0
"5048" 3222.65958454172 0.88977640276056 0.00099949999999982
"5049" 3222.56528980647 0.889941638893612 0
"5050" 3222.5479891755 0.889941779334353 0
"5051" 3222.53068858225 0.889941921356044 0
"5052" 3222.51338802675 0.889942062761332 0
"5053" 3222.49608750892 0.889942205761071 0
"5054" 3222.47878702888 0.889942346015085 0
"5055" 3222.46148658661 0.889942486764488 0
"5056" 3222.44418618205 0.889942629068257 0
"5057" 3222.4268858153 0.889942768635386 0
"5058" 3222.40958548635 0.889942908714211 0
"5059" 3222.39228519509 0.889943051409474 0
"5060" 3222.37498494154 0.889943193542434 0
"5061" 3222.35768472577 0.889943333997721 0
"5062" 3222.34038454775 0.88994347548025 0
"5063" 3222.32308440746 0.889943616929735 0
"5064" 3222.30578430488 0.889943759406372 0
"5065" 3222.28848424008 0.889943899682949 0
"5066" 3222.27118421295 0.889944043136468 0
"5067" 3222.25388422362 0.889944182772931 0
"5068" 3222.35625728151 0.889777894953785 0.00099949999999982
"5069" 3222.21929104344 0.889944464011561 0
"5070" 3222.20199116744 0.88994460405465 0
"5071" 3222.18469132914 0.889944746741652 0
"5072" 3222.16739152853 0.889944889371651 0
"5073" 3222.15009176565 0.889945031419782 0
"5074" 3222.13279204064 0.889945169112412 0
"5075" 3222.11549235332 0.889945312150029 0
"5076" 3222.09819270373 0.889945454052296 0
"5077" 3222.08089309184 0.889945596450876 0
"5078" 3222.06359351778 0.889945735585199 0
"5079" 3222.04629398153 0.889945875187118 0
"5080" 3222.02899448297 0.889946017987725 0
"5081" 3222.01169502221 0.889946158048787 0
"5082" 3221.99439559912 0.889946301293268 0
"5083" 3221.97709621375 0.889946443400098 0
"5084" 3221.95979686614 0.889946584403825 0
"5085" 3221.94249755637 0.889946723190526 0
"5086" 3221.92519828422 0.889946867863793 0
"5087" 3221.90789904994 0.889947006010598 0
"5088" 3221.89059985339 0.889947147893094 0
"5089" 3221.87330069456 0.889947289735744 0
"5090" 3221.85600157353 0.8899474298896 0
"5091" 3221.83870249024 0.889947571096855 0
"5092" 3221.82140344465 0.889947713882286 0
"5093" 3221.80410443683 0.889947854450654 0
"5094" 3221.78680546684 0.889947993874633 0
"5095" 3221.76950653458 0.889948135432371 0
"5096" 3221.75220763998 0.889948279096461 0
"5097" 3221.73490878325 0.889948417310129 0
"5098" 3221.7176099642 0.889948560337624 0
"5099" 3221.70031118298 0.889948699554609 0
"5100" 3221.68301243948 0.889948841420806 0
"5101" 3221.66571373376 0.889948982127668 0
"5102" 3221.64841506578 0.889949123359646 0
"5103" 3221.6311164356 0.88994926345192 0
"5104" 3221.61381784316 0.889949405111744 0
"5105" 3221.59651928839 0.889949548344854 0
"5106" 3221.5792207714 0.889949688843474 0
"5107" 3221.56192229215 0.889949830374688 0
"5108" 3221.54462385075 0.889949969150727 0
"5109" 3221.52732544709 0.889950110577032 0
"5110" 3221.59856178437 0.889784823542496 0.00099949999999982
"5111" 3221.58127875405 0.889784962796055 0.00099949999999982
"5112" 3221.47544384969 0.889950533401891 0
"5113" 3221.45814559695 0.889950676807916 0
"5114" 3221.44084738197 0.889950817997158 0
"5115" 3221.4235492048 0.889950957529028 0
"5116" 3221.40625106535 0.889951099709835 0
"5117" 3221.38895296366 0.889951240762507 0
"5118" 3221.37165489971 0.889951382303432 0
"5119" 3221.35435687356 0.889951522193879 0
"5120" 3221.33705888517 0.889951663090324 0
"5121" 3221.31976093455 0.889951803953858 0
"5122" 3221.30246302168 0.889951945313692 0
"5123" 3221.28516514664 0.889952084474214 0
"5124" 3221.26786730927 0.889952227887525 0
"5125" 3221.25056950969 0.889952368022366 0
"5126" 3221.23327174781 0.889952510811862 0
"5127" 3221.21597402376 0.889952649786763 0
"5128" 3221.19867633754 0.889952789214448 0
"5129" 3221.18137868899 0.889952932413749 0
"5130" 3221.16408107825 0.889953072310455 0
"5131" 3221.14678350518 0.889953215416354 0
"5132" 3221.12948596997 0.889953354130253 0
"5133" 3221.11218847256 0.889953493885802 0
"5134" 3221.09489101278 0.889953638463135 0
"5135" 3221.07759359087 0.889953776499862 0
"5136" 3221.11705479408 0.889789489385907 0.00099949999999982
"5137" 3221.0997727537 0.889789631181546 0.00099949999999982
"5138" 3221.08249075101 0.889789772396669 0.00099949999999982
"5139" 3221.104695914 0.889625649770979 0.00199799999999994
"5140" 3221.08742932064 0.889625788255232 0.00199799999999994
"5141" 3221.14917155882 0.889297893751901 0.003992
"5142" 3221.17144869644 0.889134262973998 0.00498749999999992
"5143" 3221.11470652873 0.889298174971898 0.003992
"5144" 3221.0579404739 0.889462250963241 0.00299549999999993
"5145" 3221.08022827067 0.889298457819613 0.003992
"5146" 3221.02344504353 0.889462534493108 0.00299549999999993
"5147" 3220.96663791256 0.889626775654215 0.00199799999999994
"5148" 3221.0285011394 0.889298879869554 0.003992
"5149" 3221.12998566176 0.888808202675058 0.0069754999999998
"5150" 3221.15237794453 0.88864506626198 0.00796799999999998
"5151" 3220.89766014093 0.889627339955507 0.00199799999999994
"5152" 3220.88039399926 0.889627480028375 0.00199799999999994
"5153" 3220.76661547528 0.889956312570755 0
"5154" 3220.74931876998 0.889956454040048 0
"5155" 3220.73202210245 0.889956594929941 0
"5156" 3220.71472547273 0.889956734669024 0
"5157" 3220.6974288808 0.889956874913631 0
"5158" 3220.68013232656 0.889957017821365 0
"5159" 3220.66283581007 0.889957159041073 0
"5160" 3220.64553933142 0.889957298064324 0
"5161" 3220.62824289047 0.889957440826152 0
"5162" 3220.61094648728 0.889957581909184 0
"5163" 3220.59365012189 0.889957721873618 0
"5164" 3220.57635379426 0.889957862875987 0
"5165" 3220.55905750441 0.889958003263411 0
"5166" 3220.54176125232 0.889958144708225 0
"5167" 3220.52446503801 0.889958285033382 0
"5168" 3220.50716886149 0.889958425293415 0
"5169" 3220.48987272272 0.889958566583228 0
"5170" 3220.47257662173 0.889958707298571 0
"5171" 3220.45528055851 0.88995884796249 0
"5172" 3220.43798453312 0.88995898750553 0
"5173" 3220.42068854546 0.889959129151455 0
"5174" 3220.40339259552 0.88995927127745 0
"5175" 3220.38609668344 0.8899594096063 0
"5176" 3220.36880080911 0.889959551105277 0
"5177" 3220.41061640871 0.889795206991607 0.00099949999999982
"5178" 3220.33421587469 0.889959832846678 0
"5179" 3220.31692011356 0.889959975822506 0
"5180" 3220.38826165351 0.889794710668548 0.00099949999999982
"5181" 3220.28233539731 0.889960255655837 0
"5182" 3220.26503974951 0.889960397435801 0
"5183" 3220.24774413947 0.889960538613615 0
"5184" 3220.23044856727 0.889960677565429 0
"5185" 3220.21315303281 0.889960819195143 0
"5186" 3220.19585753611 0.88996096022711 0
"5187" 3220.17856207722 0.889961100137216 0
"5188" 3220.16126665615 0.889961239466918 0
"5189" 3220.14397127279 0.889961381957518 0
"5190" 3220.12667592718 0.889961523357088 0
"5191" 3220.10938061932 0.889961664698375 0
"5192" 3220.09208534924 0.8899618054503 0
"5193" 3220.07479011701 0.889961943990114 0
"5194" 3220.05749492258 0.889962084104653 0
"5195" 3220.04019976588 0.889962225791723 0
"5196" 3220.02290464703 0.889962364744656 0
"5197" 3220.00560956586 0.889962507954004 0
"5198" 3219.98831452243 0.889962649501092 0
"5199" 3219.97101951687 0.889962787765361 0
"5200" 3219.95372454899 0.88996293083116 0
"5201" 3219.93642961893 0.889963070624738 0
"5202" 3219.91913472666 0.889963210901751 0
"5203" 3219.9018398722 0.889963350596185 0
"5204" 3219.88454505545 0.889963492934709 0
"5205" 3219.86725027646 0.88996363415484 0
"5206" 3219.84995553531 0.889963773163097 0
"5207" 3219.83266083196 0.889963913211178 0
"5208" 3219.88774450154 0.889799169402104 0.00099949999999982
"5209" 3219.83996517674 0.8898002534405 0.00099949999999982
"5210" 3219.78079035055 0.88996433725176 0
"5211" 3219.76349579825 0.889964476569362 0
"5212" 3219.74620128376 0.889964616386483 0
"5213" 3219.72890680702 0.889964757764356 0
"5214" 3219.71161236805 0.889964898556246 0
"5215" 3219.69431796681 0.889965040381272 0
"5216" 3219.67702360339 0.889965180000018 0
"5217" 3219.6597292778 0.889965319564244 0
"5218" 3219.64243498992 0.889965461791732 0
"5219" 3219.6251407398 0.889965602881459 0
"5220" 3219.60784652756 0.889965740702809 0
"5221" 3219.59055235303 0.889965883322651 0
"5222" 3219.57325821627 0.889966024264204 0
"5223" 3219.5559641173 0.889966164627926 0
"5224" 3219.53867005617 0.889966303329577 0
"5225" 3219.52137603272 0.889966446850319 0
"5226" 3219.50408204706 0.88996658707525 0
"5227" 3219.48678809918 0.889966727801733 0
"5228" 3219.46949418916 0.889966866293697 0
"5229" 3219.45220031684 0.889967009079258 0
"5230" 3219.43490648238 0.889967147498592 0
"5231" 3219.41761268566 0.889967289111164 0
"5232" 3219.40031892668 0.889967430672368 0
"5233" 3219.38302520545 0.88996757220186 0
"5234" 3219.36573152203 0.88996771203259 0
"5235" 3219.34843787647 0.889967850754369 0
"5236" 3219.33114426867 0.889967991594242 0
"5237" 3219.31385069865 0.889968132385229 0
"5238" 3219.29655716644 0.889968272042989 0
"5239" 3219.27926367193 0.889968414895009 0
"5240" 3219.26197021526 0.889968553906531 0
"5241" 3219.24467679634 0.889968695586766 0
"5242" 3219.22738341525 0.889968834508414 0
"5243" 3219.21009007195 0.889968975027241 0
"5244" 3219.19279676636 0.889969117630985 0
"5245" 3219.17550349861 0.889969256428599 0
"5246" 3219.15821026874 0.889969394624401 0
"5247" 3219.14091707649 0.889969539253866 0
"5248" 3219.12362392213 0.889969677366636 0
"5249" 3219.10633080555 0.889969817581294 0
"5250" 3219.08903772667 0.889969960457708 0
"5251" 3219.19399320781 0.889803659616829 0.00099949999999982
"5252" 3219.05445836445 0.889970240074873 0
"5253" 3219.03716539899 0.889970380100561 0
"5254" 3219.0198724713 0.889970520614137 0
"5255" 3219.0025795814 0.889970661086764 0
"5256" 3218.98528672929 0.889970801535743 0
"5257" 3218.96799391499 0.889970941373674 0
"5258" 3218.95070113849 0.889971081706273 0
"5259" 3218.93340839975 0.889971222539481 0
"5260" 3218.91611569875 0.889971364386837 0
"5261" 3218.89882303559 0.889971503503506 0
"5262" 3218.88153041012 0.889971646343866 0
"5263" 3218.8642378225 0.889971785363805 0
"5264" 3218.84694527268 0.889971925419762 0
"5265" 3218.8296527606 0.889972067038477 0
"5266" 3218.81236028631 0.889972207537845 0
"5267" 3218.79506784984 0.889972346907862 0
"5268" 3218.77777545119 0.889972486764655 0
"5269" 3218.76048309031 0.889972627653998 0
"5270" 3218.7431907672 0.889972768505867 0
"5271" 3218.72589848197 0.889972906617984 0
"5272" 3218.77653553273 0.889808327311059 0.00099949999999982
"5273" 3218.75925862145 0.889808466994008 0.00099949999999982
"5274" 3218.74198174795 0.889808607742513 0.00099949999999982
"5275" 3218.65674981019 0.88997346972431 0
"5276" 3218.63945771385 0.889973608654825 0
"5277" 3218.62216565524 0.889973750793678 0
"5278" 3218.60487363444 0.889973890718206 0
"5279" 3218.58758165139 0.88997403222818 0
"5280" 3218.57028970618 0.889974170991633 0
"5281" 3218.5529977988 0.889974310777301 0
"5282" 3218.53570592916 0.88997445213679 0
"5283" 3218.51841409732 0.889974592371712 0
"5284" 3218.50112230328 0.889974732551813 0
"5285" 3218.48383054702 0.889974873227754 0
"5286" 3218.46653882865 0.889975011165276 0
"5287" 3218.44924714801 0.88997515283391 0
"5288" 3218.4319555051 0.889975294982309 0
"5289" 3218.4146639 0.889975434933657 0
"5290" 3218.39737233269 0.889975575381969 0
"5291" 3218.38008080323 0.889975714159653 0
"5292" 3218.3627893116 0.889975853432031 0
"5293" 3218.34549785765 0.889975996956012 0
"5294" 3218.32820644147 0.889976137756566 0
"5295" 3218.31091506317 0.889976275800598 0
"5296" 3218.29362372271 0.8899764148864 0
"5297" 3218.27633242005 0.889976555004577 0
"5298" 3218.2590411551 0.889976697758412 0
"5299" 3218.24174992796 0.88997683723855 0
"5300" 3218.22445873864 0.889976977215568 0
"5301" 3218.20716758705 0.889977119305344 0
"5302" 3218.18987647328 0.889977258621339 0
"5303" 3218.17258539733 0.889977398461895 0
"5304" 3218.15529435917 0.889977538780814 0
"5305" 3218.13800335883 0.889977678515289 0
"5306" 3218.12071239629 0.889977818749088 0
"5307" 3218.10342147157 0.889977958389137 0
"5308" 3218.08613058454 0.889978101212863 0
"5309" 3218.06883973534 0.889978240764175 0
"5310" 3218.05154892397 0.889978380271131 0
"5311" 3218.03425815042 0.889978519717638 0
"5312" 3218.01696741462 0.889978661275622 0
"5313" 3217.99967671665 0.889978800635688 0
"5314" 3217.98238605649 0.889978940482382 0
"5315" 3217.96509543413 0.88997908083503 0
"5316" 3217.94780484954 0.889979221663831 0
"5317" 3217.93051430271 0.889979362994183 0
"5318" 3217.91322379368 0.889979503193062 0
"5319" 3217.89593332241 0.889979644419709 0
"5320" 3217.878642889 0.889979782909654 0
"5321" 3217.86135249342 0.889979922434286 0
"5322" 3217.84406213564 0.889980062444196 0
"5323" 3217.82677181572 0.889980201330918 0
"5324" 3217.80948153348 0.889980344478621 0
"5325" 3217.79219128922 0.889980480042028 0
"5326" 3217.77490108271 0.889980621484331 0
"5327" 3217.75761091399 0.88998076179072 0
"5328" 3217.74032078301 0.889980903680908 0
"5329" 3217.76195062262 0.889817238922112 0.00099949999999982
"5330" 3217.78795282717 0.889490261682774 0.00299549999999993
"5331" 3217.72741456731 0.889817517651105 0.00099949999999982
"5332" 3217.67119417308 0.889981463476241 0
"5333" 3217.65390423108 0.889981602970787 0
"5334" 3217.63661432689 0.889981742953933 0
"5335" 3217.61932446053 0.889981882344822 0
"5336" 3217.6815147983 0.88981696603992 0.00099949999999982
"5337" 3217.5847515343 0.889982162562194 0
"5338" 3217.56746178125 0.889982305061139 0
"5339" 3217.55017206597 0.889982445884095 0
"5340" 3217.53288238861 0.88998258289204 0
"5341" 3217.51559274909 0.889982722007566 0
"5342" 3217.4983031473 0.889982864318637 0
"5343" 3217.48101358326 0.889983005489206 0
"5344" 3217.46372405703 0.889983145553886 0
"5345" 3217.4464345687 0.88998328339817 0
"5346" 3217.42914511811 0.889983424977995 0
"5347" 3217.41185570531 0.889983565433512 0
"5348" 3217.39456633036 0.889983704220188 0
"5349" 3217.37727699317 0.889983845657599 0
"5350" 3217.3599876938 0.88998398542978 0
"5351" 3217.34269843226 0.889984124597994 0
"5352" 3217.32540920851 0.889984265352185 0
"5353" 3217.30812002258 0.889984404985542 0
"5354" 3217.29083087447 0.889984544557194 0
"5355" 3217.27354176411 0.889984686251212 0
"5356" 3217.25625269165 0.889984823592849 0
"5357" 3217.23896365691 0.889984966263114 0
"5358" 3217.22167465997 0.889985106195022 0
"5359" 3217.20438570093 0.889985243929727 0
"5360" 3217.18709677958 0.889985387010125 0
"5361" 3217.16980789611 0.88998552518126 0
"5362" 3217.15251905043 0.889985665456132 0
"5363" 3217.13523024258 0.889985805158232 0
"5364" 3217.11794147247 0.889985946964142 0
"5365" 3217.10065274024 0.889986084954424 0
"5366" 3217.08336404578 0.88998622612705 0
"5367" 3217.06607538916 0.88998636509464 0
"5368" 3217.04878677031 0.889986506162574 0
"5369" 3217.03149818938 0.889986643418225 0
"5370" 3217.0142096462 0.88998678493953 0
"5371" 3216.99692114079 0.889986925880149 0
"5372" 3216.9796326733 0.889987062990188 0
"5373" 3216.96234424348 0.889987206532332 0
"5374" 3216.94505585143 0.889987347870393 0
"5375" 3216.92776749729 0.889987484846329 0
"5376" 3216.91047918096 0.88998762500797 0
"5377" 3216.89319090244 0.889987765120692 0
"5378" 3216.8759026617 0.889987905739213 0
"5379" 3216.85861445881 0.8899880446685 0
"5380" 3216.84132629363 0.889988187348598 0
"5381" 3216.82403816638 0.889988324034409 0
"5382" 3216.80675007695 0.889988463914927 0
"5383" 3216.78946202534 0.889988603743175 0
"5384" 3216.77217401152 0.889988744069222 0
"5385" 3216.79478792451 0.889825071177468 0.00099949999999982
"5386" 3216.77751528896 0.889825212544505 0.00099949999999982
"5387" 3216.72032360389 0.889989164113377 0
"5388" 3216.70303574131 0.889989303175462 0
"5389" 3216.6857479165 0.889989444345595 0
"5390" 3216.66846012948 0.889989584913139 0
"5391" 3216.65117238026 0.889989724913705 0
"5392" 3216.6338846689 0.889989863780993 0
"5393" 3216.61659699535 0.889990003678044 0
"5394" 3216.59930935955 0.889990145153549 0
"5395" 3216.5820217617 0.889990281717194 0
"5396" 3216.56473420162 0.889990422545741 0
"5397" 3216.54744667929 0.88999056442002 0
"5398" 3216.53015919481 0.889990703001745 0
"5399" 3216.51287174819 0.889990842081303 0
"5400" 3216.49558433937 0.889990982191532 0
"5401" 3216.47829696831 0.88999112333241 0
"5402" 3216.46100963513 0.889991261725441 0
"5403" 3216.4437223397 0.889991403319571 0
"5404" 3216.42643508212 0.889991542160243 0
"5405" 3216.40914786237 0.889991681483713 0
"5406" 3216.39186068041 0.889991822394772 0
"5407" 3216.3745735363 0.889991961103507 0
"5408" 3216.35728643004 0.889992100292753 0
"5409" 3216.33999936157 0.889992240517108 0
"5410" 3216.322712331 0.889992378540512 0
"5411" 3216.30542533814 0.889992520814586 0
"5412" 3216.28813838318 0.889992658756157 0
"5413" 3216.27085146594 0.8899928009358 0
"5414" 3216.2535645866 0.889992938775973 0
"5415" 3216.23627774501 0.889993080335173 0
"5416" 3216.21899094133 0.889993217525257 0
"5417" 3216.20170417546 0.88999335792092 0
"5418" 3216.18441744736 0.889993498794637 0
"5419" 3216.16713075702 0.889993640165006 0
"5420" 3216.1498441046 0.889993777171888 0
"5421" 3216.13255749003 0.889993916300408 0
"5422" 3216.11527091324 0.88999405697494 0
"5423" 3216.09798437424 0.889994197626963 0
"5424" 3216.08069787305 0.889994337678812 0
"5425" 3216.06341140965 0.889994478227121 0
"5426" 3216.04612498406 0.889994618181147 0
"5427" 3216.02883859639 0.889994755403736 0
"5428" 3216.01155224648 0.889994896892755 0
"5429" 3215.9942659344 0.8899950361786 0
"5430" 3215.9769796602 0.889995174322256 0
"5431" 3215.95969342375 0.889995316214448 0
"5432" 3215.94240722516 0.889995454812623 0
"5433" 3215.92512106435 0.889995595525227 0
"5434" 3215.90783494139 0.889995734561832 0
"5435" 3215.89054885627 0.889995874100643 0
"5436" 3215.87326280895 0.889996014137026 0
"5437" 3215.85597679946 0.889996153584875 0
"5438" 3215.83869082783 0.889996292430341 0
"5439" 3215.82140489404 0.889996431790662 0
"5440" 3215.80411899809 0.889996571077962 0
"5441" 3215.78683313987 0.889996713030708 0
"5442" 3215.76954731947 0.889996852776848 0
"5443" 3215.75226153698 0.889996990323636 0
"5444" 3215.73497579226 0.88999713159213 0
"5445" 3215.71769008542 0.889997269576192 0
"5446" 3215.70040441635 0.889997410755989 0
"5447" 3215.68311878513 0.889997549723681 0
"5448" 3215.66583319177 0.889997688655026 0
"5449" 3215.6485476362 0.889997829154148 0
"5450" 3215.63126211848 0.889997967975041 0
"5451" 3215.61397663858 0.889998107838932 0
"5452" 3215.59669119653 0.889998247113145 0
"5453" 3215.57940579231 0.889998386342902 0
"5454" 3215.56212042588 0.889998527140444 0
"5455" 3215.54483509727 0.88999866680849 0
"5456" 3215.52754980651 0.889998805905358 0
"5457" 3215.51026455361 0.889998944406752 0
"5458" 3215.49297933845 0.88999908663185 0
"5459" 3215.47569416116 0.889999225025072 0
"5460" 3215.4584090217 0.889999364463518 0
"5461" 3215.44112392 0.889999506013596 0
"5462" 3215.42383885624 0.889999642656275 0
"5463" 3215.4065538303 0.889999782503606 0
"5464" 3215.38926884217 0.889999922280015 0
"5465" 3215.37198389183 0.890000063104056 0
"5466" 3215.3546989794 0.890000200641698 0
"5467" 3215.33741410473 0.890000341908484 0
"5468" 3215.32012926785 0.890000482586765 0
"5469" 3215.30284446884 0.890000621050973 0
"5470" 3215.28555970772 0.890000758939448 0
"5471" 3215.26827498442 0.890000898941728 0
"5472" 3215.25099029893 0.890001038899727 0
"5473" 3215.23370565126 0.890001178807624 0
"5474" 3215.2164210414 0.89000131865618 0
"5475" 3215.19913646941 0.890001457384821 0
"5476" 3215.18185193518 0.89000159876332 0
"5477" 3215.16456743892 0.89000173471489 0
"5478" 3215.14728298042 0.890001875986357 0
"5479" 3215.12999855973 0.890002016143672 0
"5480" 3215.11271417687 0.890002155728436 0
"5481" 3215.09542983188 0.890002294171675 0
"5482" 3215.07814552468 0.890002434731979 0
"5483" 3215.06086125532 0.89000257415171 0
"5484" 3215.04357702384 0.890002712461913 0
"5485" 3215.13055523533 0.889837077339514 0.00099949999999982
"5486" 3215.2002732072 0.889671606900107 0.00199799999999994
"5487" 3215.35701062833 0.88934102377859 0.003992
"5488" 3215.33978772746 0.889341164379047 0.003992
"5489" 3214.95723001523 0.890003409779989 0
"5490" 3214.93994601059 0.890003548875609 0
"5491" 3214.92266204385 0.890003686309707 0
"5492" 3214.90537811487 0.890003828011864 0
"5493" 3214.88809422367 0.890003968595277 0
"5494" 3214.87081037031 0.890004108035915 0
"5495" 3214.85352655483 0.8900042463614 0
"5496" 3214.83624277717 0.890004386272313 0
"5497" 3214.81895903734 0.890004525571869 0
"5498" 3214.80167533541 0.890004663752935 0
"5499" 3214.78439167135 0.89000480189533 0
"5500" 3214.76710804506 0.890004943221984 0
"5501" 3214.74982445647 0.890005086118261 0
"5502" 3214.73254090584 0.890005222496531 0
"5503" 3214.71525739304 0.890005362061613 0
"5504" 3214.69797391811 0.890005500500082 0
"5505" 3214.68069048095 0.890005641609643 0
"5506" 3214.66340708171 0.890005778874854 0
"5507" 3214.64612372029 0.890005918799742 0
"5508" 3214.62884039665 0.890006059740718 0
"5509" 3214.61155711087 0.89000619848778 0
"5510" 3214.59427386292 0.890006338272767 0
"5511" 3214.65747672598 0.889841458245194 0.00099949999999982
"5512" 3214.70342033845 0.889676742948112 0.00199799999999994
"5513" 3214.62294768134 0.889841735530797 0.00099949999999982
"5514" 3214.60567987185 0.889841876813462 0.00099949999999982
"5515" 3214.58841210008 0.889842015886844 0.00099949999999982
"5516" 3214.57114436611 0.889842156002157 0.00099949999999982
"5517" 3214.47333902401 0.890007311274715 0
"5518" 3214.45605607876 0.890007450131343 0
"5519" 3214.43877317121 0.890007593254019 0
"5520" 3214.42149030163 0.890007729322719 0
"5521" 3214.40420746987 0.890007869129686 0
"5522" 3214.38692467593 0.89000800887517 0
"5523" 3214.36964191987 0.890008147489488 0
"5524" 3214.35235920163 0.890008287149555 0
"5525" 3214.33507652118 0.8900084278304 0
"5526" 3214.31779387854 0.890008567935609 0
"5527" 3214.30051127381 0.890008705300825 0
"5528" 3214.28322870689 0.890008845841774 0
"5529" 3214.26594617786 0.890008983647313 0
"5530" 3214.24866368662 0.890009124102958 0
"5531" 3214.23138123332 0.890009261276006 0
"5532" 3214.21409881781 0.890009401638501 0
"5533" 3214.19681644015 0.890009540863059 0
"5534" 3214.17953410031 0.890009680583791 0
"5535" 3214.16225179831 0.890009820262354 0
"5536" 3214.14496953415 0.890009959341344 0
"5537" 3214.12768730779 0.890010100005458 0
"5538" 3214.1104051194 0.890010235770092 0
"5539" 3214.09312296882 0.890010375806283 0
"5540" 3214.07584085607 0.890010515772768 0
"5541" 3214.05855878113 0.890010655698337 0
"5542" 3214.04127674403 0.890010795062198 0
"5543" 3214.02399474484 0.890010932749951 0
"5544" 3214.00671278347 0.890011072530022 0
"5545" 3213.98943085997 0.890011211199711 0
"5546" 3213.97214897421 0.890011353057464 0
"5547" 3213.95486712639 0.890011490018457 0
"5548" 3214.05838969282 0.889845356805524 0.00099949999999982
"5549" 3214.04112319509 0.889845496451182 0.00099949999999982
"5550" 3213.90303516685 0.890011906435653 0
"5551" 3213.88575347035 0.890012047508455 0
"5552" 3213.86847181171 0.890012186392244 0
"5553" 3213.85119019098 0.890012324148694 0
"5554" 3213.83390860804 0.890012464543392 0
"5555" 3213.81662706287 0.890012605967714 0
"5556" 3213.7993455556 0.890012743580902 0
"5557" 3213.78206408617 0.89001288329415 0
"5558" 3213.76478265458 0.890013022418155 0
"5559" 3213.74750126092 0.890013159354477 0
"5560" 3213.73021990508 0.890013299478666 0
"5561" 3213.71293858711 0.890013437915532 0
"5562" 3213.69565730692 0.890013579022647 0
"5563" 3213.67837606467 0.890013715769162 0
"5564" 3213.66109486022 0.890013856227796 0
"5565" 3213.64381369365 0.890013994505762 0
"5566" 3213.62653256493 0.890014133789143 0
"5567" 3213.60925147401 0.890014274118155 0
"5568" 3213.59197042094 0.890014413311812 0
"5569" 3213.57468940577 0.89001455085374 0
"5570" 3213.55740842844 0.890014690500294 0
"5571" 3213.54012748888 0.890014831718967 0
"5572" 3213.52284658726 0.890014968569375 0
"5573" 3213.50556572347 0.89001510807949 0
"5574" 3213.48828489756 0.89001524644963 0
"5575" 3213.47100410952 0.890015385316902 0
"5576" 3213.45372335925 0.890015526293378 0
"5577" 3213.43644264681 0.890015666145881 0
"5578" 3213.41916197233 0.890015802184382 0
"5579" 3213.40188133564 0.890015943019665 0
"5580" 3213.38460073682 0.89001608166555 0
"5581" 3213.36732017587 0.890016220252013 0
"5582" 3213.35003965277 0.890016359324377 0
"5583" 3213.33275916751 0.890016498901751 0
"5584" 3213.31547872006 0.890016638958048 0
"5585" 3213.29819831054 0.890016776278575 0
"5586" 3213.28091793874 0.890016918405131 0
"5587" 3213.26363760492 0.890017054548615 0
"5588" 3213.24635730889 0.890017194972452 0
"5589" 3213.22907705073 0.890017333724186 0
"5590" 3213.2117968305 0.890017470806066 0
"5591" 3213.19451664802 0.890017612699521 0
"5592" 3213.17723650349 0.890017749149077 0
"5593" 3213.15995639679 0.890017888777745 0
"5594" 3213.14267632795 0.89001802783331 0
"5595" 3213.12539629692 0.890018167935459 0
"5596" 3213.10811630372 0.890018307420796 0
"5597" 3213.09083634837 0.890018446871049 0
"5598" 3213.07355643102 0.890018581973254 0
"5599" 3213.05627655143 0.890018723470727 0
"5600" 3213.03899670971 0.890018862237524 0
"5601" 3213.14797721136 0.889852575801616 0.00099949999999982
"5602" 3213.13071271649 0.88985271510756 0.00099949999999982
"5603" 3213.11344825943 0.889852854357944 0.00099949999999982
"5604" 3213.09618384017 0.889852992489458 0.00099949999999982
"5605" 3213.07891945875 0.889853131653014 0.00099949999999982
"5606" 3212.93535183501 0.890019696909479 0
"5607" 3212.91807225824 0.890019834267172 0
"5608" 3212.90079271926 0.890019974830161 0
"5609" 3212.88351321823 0.890020111554457 0
"5610" 3212.86623375506 0.890020250390826 0
"5611" 3212.84895432968 0.890020391335808 0
"5612" 3212.83167494216 0.8900205300893 0
"5613" 3212.81439559259 0.890020666613527 0
"5614" 3212.79711628075 0.890020809040421 0
"5615" 3212.77983700696 0.890020942786502 0
"5616" 3212.76255777101 0.890021082434081 0
"5617" 3212.74527857287 0.890021222557956 0
"5618" 3212.72799941259 0.890021361553659 0
"5619" 3212.71072029009 0.890021502661344 0
"5620" 3212.69344120551 0.890021639951329 0
"5621" 3212.67616215881 0.890021778275103 0
"5622" 3212.65888315 0.890021916553502 0
"5623" 3212.64160417901 0.890022056396504 0
"5624" 3212.62432524589 0.890022195109224 0
"5625" 3212.60704635054 0.890022336465945 0
"5626" 3212.58976749314 0.890022472946494 0
"5627" 3212.57248867363 0.890022610977011 0
"5628" 3212.55520989186 0.890022753290186 0
"5629" 3212.53793114801 0.89002289069532 0
"5630" 3212.52065244207 0.890023028052635 0
"5631" 3212.50337377394 0.890023168597515 0
"5632" 3212.48609514377 0.890023304781473 0
"5633" 3212.46881655138 0.890023445760633 0
"5634" 3212.45153799686 0.890023584548604 0
"5635" 3212.43425948018 0.890023723829074 0
"5636" 3212.41698100133 0.890023863608682 0
"5637" 3212.3997025604 0.890024001174445 0
"5638" 3212.38242415732 0.890024140302457 0
"5639" 3212.36514579211 0.890024278847157 0
"5640" 3212.34786746476 0.890024417889914 0
"5641" 3212.33058917531 0.890024555822001 0
"5642" 3212.31331092374 0.89002469423033 0
"5643" 3212.29603271001 0.890024833665451 0
"5644" 3212.27875453408 0.890024974127344 0
"5645" 3212.26147639608 0.890025111327191 0
"5646" 3212.24419829597 0.890025249547953 0
"5647" 3212.22692023369 0.890025389341476 0
"5648" 3212.20964220936 0.8900255258545 0
"5649" 3212.19236422282 0.890025666621176 0
"5650" 3212.17508627414 0.890025805734712 0
"5651" 3212.15780836335 0.890025943716785 0
"5652" 3212.1405304905 0.890026080588278 0
"5653" 3212.12325265549 0.890026220099793 0
"5654" 3212.1059748583 0.890026360087612 0
"5655" 3212.08869709894 0.890026500036863 0
"5656" 3212.11515275039 0.889862814240704 0.00099949999999982
"5657" 3212.05414839255 0.890026778688208 0
"5658" 3212.0368707469 0.890026913099248 0
"5659" 3212.01959313905 0.89002705340448 0
"5660" 3212.00231556908 0.890027192045174 0
"5661" 3211.98503803696 0.890027331164439 0
"5662" 3211.96776054273 0.890027469164965 0
"5663" 3211.95048308637 0.890027608218645 0
"5664" 3211.93320566788 0.890027746670642 0
"5665" 3211.9159282873 0.89002788454057 0
"5666" 3211.89865094451 0.890028025046991 0
"5667" 3211.88137363962 0.890028163343204 0
"5668" 3211.86409637263 0.890028301082587 0
"5669" 3211.84681914353 0.890028439305085 0
"5670" 3211.8295419523 0.890028578003976 0
"5671" 3211.8122647989 0.890028717738456 0
"5672" 3211.7949876834 0.890028855806375 0
"5673" 3211.77771060571 0.890028996005932 0
"5674" 3211.76043356591 0.890029133982983 0
"5675" 3211.74315656398 0.89002927299333 0
"5676" 3211.72587959991 0.890029411960572 0
"5677" 3211.70860267374 0.890029549792044 0
"5678" 3211.69132578544 0.890029688675313 0
"5679" 3211.67404893504 0.890029826411256 0
"5680" 3211.65677212257 0.890029963572266 0
"5681" 3211.63949534785 0.89003010552018 0
"5682" 3211.62221861105 0.89003024313128 0
"5683" 3211.60494191216 0.890030380695823 0
"5684" 3211.6541394412 0.889866007199768 0.00099949999999982
"5685" 3211.63687810341 0.889866144206815 0.00099949999999982
"5686" 3211.71804638657 0.889537747352535 0.00299549999999993
"5687" 3211.79926255883 0.889210008077258 0.00498749999999992
"5688" 3211.88052655245 0.888882924773921 0.0069754999999998
"5689" 3211.81411649963 0.889046591184207 0.00598199999999993
"5690" 3211.89543021136 0.888719840465124 0.00796799999999998
"5691" 3211.68124497951 0.889374418783131 0.003992
"5692" 3211.61476342988 0.88953858175381 0.00299549999999993
"5693" 3211.43243167861 0.890031765258997 0
"5694" 3211.41515539578 0.890031903371678 0
"5695" 3211.39787915081 0.890032042516686 0
"5696" 3211.38060294363 0.890032183238256 0
"5697" 3211.36332677443 0.890032319055096 0
"5698" 3211.34605064304 0.890032459681232 0
"5699" 3211.32877454956 0.890032597026888 0
"5700" 3211.31149849397 0.890032735396639 0
"5701" 3211.29422247623 0.890032874801964 0
"5702" 3211.27694649641 0.890033011999917 0
"5703" 3211.25967055446 0.890033150761871 0
"5704" 3211.24239465039 0.890033289509309 0
"5705" 3211.22511878418 0.890033428180339 0
"5706" 3211.20784295586 0.890033566807076 0
"5707" 3211.19056716547 0.890033703764097 0
"5708" 3211.173291413 0.890033841237369 0
"5709" 3211.15601569833 0.890033981869073 0
"5710" 3211.13874002148 0.890034121924639 0
"5711" 3211.12146438249 0.890034260861789 0
"5712" 3211.10418878145 0.890034397584818 0
"5713" 3211.08691321832 0.890034535355831 0
"5714" 3211.06963769305 0.890034674145329 0
"5715" 3211.05236220564 0.890034813431435 0
"5716" 3211.0350867561 0.890034952118382 0
"5717" 3211.01781134445 0.89003509024195 0
"5718" 3211.00053597066 0.890035229384867 0
"5719" 3210.98326063475 0.890035367945891 0
"5720" 3210.96598533682 0.890035503753047 0
"5721" 3210.94871007671 0.890035643840621 0
"5722" 3210.93143485447 0.890035782786725 0
"5723" 3210.91415967017 0.890035919540851 0
"5724" 3210.8968845237 0.890036059475877 0
"5725" 3210.87960941503 0.890036199909983 0
"5726" 3210.86233434436 0.890036335445821 0
"5727" 3210.8450593116 0.890036473081753 0
"5728" 3210.82778431671 0.890036611750817 0
"5729" 3210.81050935968 0.890036750906201 0
"5730" 3210.79323444051 0.890036890039096 0
"5731" 3210.77595955922 0.89003702856498 0
"5732" 3210.75868471585 0.890037165964709 0
"5733" 3210.74140991036 0.890037304396281 0
"5734" 3210.72413514272 0.890037443880399 0
"5735" 3210.70686041292 0.890037583296135 0
"5736" 3210.68958572103 0.890037721036628 0
"5737" 3210.67231106703 0.890037859283022 0
"5738" 3210.65503645097 0.890037996415884 0
"5739" 3210.6377618728 0.890038134575999 0
"5740" 3210.62048733259 0.890038271058782 0
"5741" 3210.60321283015 0.89003841235068 0
"5742" 3210.58593836563 0.890038549837134 0
"5743" 3210.568663939 0.890038688328885 0
"5744" 3210.5513895502 0.890038827862872 0
"5745" 3210.53411519938 0.890038964119675 0
"5746" 3210.51684088637 0.890039104096784 0
"5747" 3210.49956661132 0.890039240803628 0
"5748" 3210.48229237408 0.890039381218211 0
"5749" 3210.46501817475 0.89003951890233 0
"5750" 3210.44774401333 0.890039656549006 0
"5751" 3210.43046988973 0.89003979682836 0
"5752" 3210.41319580414 0.890039931673959 0
"5753" 3210.39592175638 0.890040071856778 0
"5754" 3210.4072237955 0.889876887408525 0.00099949999999982
"5755" 3210.38996511719 0.889877025429071 0.00099949999999982
"5756" 3210.38402577573 0.889714005048592 0.00199799999999994
"5757" 3210.35545457303 0.889877302364393 0.00099949999999982
"5758" 3210.33819600824 0.889877440762462 0.00099949999999982
"5759" 3210.34362784444 0.889551424891839 0.00299549999999993
"5760" 3210.31504619159 0.889714560068096 0.00199799999999994
"5761" 3210.29780306185 0.889714696261092 0.00199799999999994
"5762" 3210.28055996999 0.889714835093946 0.00199799999999994
"5763" 3210.25193725038 0.889878131355646 0.00099949999999982
"5764" 3210.23467891258 0.889878269484705 0.00099949999999982
"5765" 3210.21742061264 0.889878409731017 0.00099949999999982
"5766" 3210.21156790525 0.889715389090301 0.00199799999999994
"5767" 3210.18291082493 0.88987868356484 0.00099949999999982
"5768" 3210.16565263853 0.889878823663427 0.00099949999999982
"5769" 3210.15982592671 0.889715804342532 0.00199799999999994
"5770" 3210.13114307784 0.889879099905416 0.00099949999999982
"5771" 3210.08516294972 0.890042560116195 0
"5772" 3210.06788962151 0.890042697810997 0
"5773" 3210.05061633115 0.890042837058856 0
"5774" 3210.03334307872 0.890042974100211 0
"5775" 3210.01606986418 0.890043112716349 0
"5776" 3209.9987966876 0.890043249131951 0
"5777" 3209.98152354885 0.890043388727333 0
"5778" 3209.964250448 0.890043527199197 0
"5779" 3209.94697738502 0.890043665634805 0
"5780" 3209.92970436 0.890043802394505 0
"5781" 3209.98923950782 0.889879146049307 0.00099949999999982
"5782" 3209.97198183786 0.889879282799908 0.00099949999999982
"5783" 3209.95472420579 0.889879421665881 0.00099949999999982
"5784" 3209.93746661156 0.889879559943757 0.00099949999999982
"5785" 3209.84336655422 0.890044492860939 0
"5786" 3209.82609375645 0.890044632587132 0
"5787" 3209.80882099655 0.890044771706572 0
"5788" 3209.79154827459 0.890044908633413 0
"5789" 3209.77427559053 0.890045046597602 0
"5790" 3209.75700294436 0.89004518504224 0
"5791" 3209.7397303361 0.890045322897285 0
"5792" 3209.72245776568 0.890045462346391 0
"5793" 3209.7051852332 0.890045599558353 0
"5794" 3209.68791273861 0.89004573782475 0
"5795" 3209.67064028197 0.890045874405159 0
"5796" 3209.65336786325 0.89004601203766 0
"5797" 3209.63609548237 0.890046151781988 0
"5798" 3209.6188231394 0.890046289312108 0
"5799" 3209.6015508343 0.89004642841455 0
"5800" 3209.58427856712 0.890046565841402 0
"5801" 3209.56700633785 0.890046703774961 0
"5802" 3209.54973414644 0.890046842722774 0
"5803" 3209.53246199288 0.890046982187741 0
"5804" 3209.5151898773 0.890047118360562 0
"5805" 3209.49791779958 0.890047257182426 0
"5806" 3209.48064575974 0.890047395965758 0
"5807" 3209.46337375793 0.890047530377927 0
"5808" 3209.44610179399 0.890047669582547 0
"5809" 3209.4288298679 0.890047808759939 0
"5810" 3209.41155797971 0.890047946795599 0
"5811" 3209.39428612943 0.890048084799685 0
"5812" 3209.37701431703 0.89004822328756 0
"5813" 3209.35974254256 0.890048360648703 0
"5814" 3209.34247080603 0.890048497427054 0
"5815" 3209.32519910732 0.890048637931086 0
"5816" 3209.30792744654 0.890048775167453 0
"5817" 3209.29065582365 0.890048913417862 0
"5818" 3209.27338423859 0.890049053231232 0
"5819" 3209.25611269148 0.890049190332459 0
"5820" 3209.23884118232 0.890049326813205 0
"5821" 3209.22156971104 0.890049465423729 0
"5822" 3209.20429827771 0.890049602375067 0
"5823" 3209.18702688224 0.89004974141945 0
"5824" 3209.16975552466 0.890049879875485 0
"5825" 3209.15248420503 0.890050016683618 0
"5826" 3209.13521292326 0.890050155582544 0
"5827" 3209.11794167935 0.890050294988249 0
"5828" 3209.10067047339 0.890050431650898 0
"5829" 3209.08339930537 0.890050568799826 0
"5830" 3209.06612817524 0.890050706966122 0
"5831" 3209.04885708297 0.890050846193532 0
"5832" 3209.03158602869 0.890050982118002 0
"5833" 3209.0143150122 0.890051122858143 0
"5834" 3208.99704403374 0.890051257614002 0
"5835" 3208.97977309313 0.890051397181955 0
"5836" 3208.96250219044 0.890051534527192 0
"5837" 3208.94523132567 0.890051672384884 0
"5838" 3208.92796049874 0.890051811817668 0
"5839" 3208.91068970983 0.890051946882675 0
"5840" 3208.89341895879 0.890052085661247 0
"5841" 3208.87614824561 0.890052224948644 0
"5842" 3208.85887757033 0.890052363095791 0
"5843" 3208.84160693291 0.890052502291217 0
"5844" 3208.82433633345 0.890052638726931 0
"5845" 3208.80706577191 0.890052776210995 0
"5846" 3208.78979524826 0.89005291470095 0
"5847" 3208.77252476254 0.890053052093082 0
"5848" 3208.75525431474 0.890053189429344 0
"5849" 3208.73798390484 0.890053327782016 0
"5850" 3208.7207135329 0.890053464498414 0
"5851" 3208.70344319884 0.890053602758014 0
"5852" 3208.68617290264 0.890053742071575 0
"5853" 3208.66890264436 0.890053879700694 0
"5854" 3208.65163242402 0.890054016748599 0
"5855" 3208.6343622415 0.890054156994458 0
"5856" 3208.61709209695 0.890054293414369 0
"5857" 3208.59982199026 0.890054432471133 0
"5858" 3208.5825519215 0.890054569881341 0
"5859" 3208.56528189066 0.890054707231253 0
"5860" 3208.54801189772 0.890054845614557 0
"5861" 3208.53074194277 0.890054981262456 0
"5862" 3208.51347202566 0.890055121174209 0
"5863" 3208.49620214644 0.890055259413289 0
"5864" 3208.47893230517 0.890055396003672 0
"5865" 3208.46166250183 0.890055533609234 0
"5866" 3208.44439273639 0.890055671710927 0
"5867" 3208.42712300882 0.890055810845896 0
"5868" 3208.40985331923 0.890055946698302 0
"5869" 3208.39258366746 0.890056086807365 0
"5870" 3208.37531405372 0.890056221502788 0
"5871" 3208.35804447786 0.890056360449333 0
"5872" 3208.34077493987 0.890056499348128 0
"5873" 3208.32350543979 0.890056637126287 0
"5874" 3208.30623597772 0.890056772160047 0
"5875" 3208.28896655352 0.890056911456127 0
"5876" 3208.27169716723 0.890057049087819 0
"5877" 3208.25442781889 0.890057186128976 0
"5878" 3208.23715850845 0.890057324213708 0
"5879" 3208.21988923583 0.890057464381623 0
"5880" 3208.20262000112 0.890057602375477 0
"5881" 3208.18535080438 0.890057738694659 0
"5882" 3208.16808164557 0.890057876046923 0
"5883" 3208.15081252465 0.89005801441304 0
"5884" 3208.13354344168 0.890058151140955 0
"5885" 3208.11627439655 0.890058291038692 0
"5886" 3208.18721625935 0.889893315785773 0.00099949999999982
"5887" 3208.16996256284 0.889893456743651 0.00099949999999982
"5888" 3208.22366802168 0.889728646287878 0.00199799999999994
"5889" 3208.04722533233 0.890058841407346 0
"5890" 3208.02995647671 0.890058979991455 0
"5891" 3208.01268765902 0.890059116930548 0
"5892" 3207.99541887931 0.890059253264453 0
"5893" 3207.97815013745 0.890059392786338 0
"5894" 3207.96088143352 0.890059530115985 0
"5895" 3207.9436127675 0.890059667931443 0
"5896" 3207.92634413944 0.890059804618479 0
"5897" 3207.90907554929 0.890059942350042 0
"5898" 3207.89180699704 0.890060080567458 0
"5899" 3207.8745384828 0.890060216038627 0
"5900" 3207.85727000648 0.890060353620271 0
"5901" 3207.840001568 0.890060493303249 0
"5902" 3207.82273316753 0.89006062864284 0
"5903" 3207.80546480484 0.89006076984689 0
"5904" 3207.78819648019 0.890060904543851 0
"5905" 3207.77092819343 0.890061042973558 0
"5906" 3207.75365994449 0.890061182949188 0
"5907" 3207.73639173356 0.890061318606873 0
"5908" 3207.7191235605 0.890061457413171 0
"5909" 3207.70185542533 0.890061595649795 0
"5910" 3207.77100449762 0.88989668487481 0.00099949999999982
"5911" 3207.66732595229 0.890061870326356 0
"5912" 3207.65005793098 0.890062005735273 0
"5913" 3207.63278994757 0.890062143769714 0
"5914" 3207.61552200208 0.890062281764443 0
"5915" 3207.59825409445 0.89006242081511 0
"5916" 3207.58098622484 0.890062556013874 0
"5917" 3207.56371839307 0.890062695498118 0
"5918" 3207.54645059924 0.890062832758261 0
"5919" 3207.52918284337 0.890062969447652 0
"5920" 3207.51191512538 0.890063108244896 0
"5921" 3207.49464744531 0.890063245919561 0
"5922" 3207.47737980322 0.890063381933563 0
"5923" 3207.46011219903 0.890063520048631 0
"5924" 3207.44284463281 0.890063656486956 0
"5925" 3207.42557710449 0.890063794528422 0
"5926" 3207.40830961402 0.890063934101858 0
"5927" 3207.39104216155 0.890064069887783 0
"5928" 3207.37377474697 0.890064208303585 0
"5929" 3207.35650737032 0.890064345591 0
"5930" 3207.33924003154 0.890064484458521 0
"5931" 3207.32197273077 0.890064620037828 0
"5932" 3207.30470546787 0.890064758813433 0
"5933" 3207.28743824288 0.89006489698265 0
"5934" 3207.27017105583 0.890065034052363 0
"5935" 3207.25290390668 0.890065172135412 0
"5936" 3207.23563679557 0.890065306947471 0
"5937" 3207.21836972236 0.890065444953466 0
"5938" 3207.20110268706 0.89006558289696 0
"5939" 3207.18383568959 0.890065722957311 0
"5940" 3207.16656873016 0.890065857571686 0
"5941" 3207.14930180862 0.890065995911324 0
"5942" 3207.13203492502 0.890066133147732 0
"5943" 3207.11476807935 0.890066270848206 0
"5944" 3207.09750127167 0.890066406358409 0
"5945" 3207.08023450181 0.890066546681899 0
"5946" 3207.06296776992 0.890066683157662 0
"5947" 3207.12193628604 0.889902109157634 0.00099949999999982
"5948" 3207.02844110566 0.890066956511 0
"5949" 3207.01117448754 0.890067095559819 0
"5950" 3206.99390790733 0.890067233490804 0
"5951" 3206.97664136497 0.890067372976302 0
"5952" 3206.95937486072 0.890067505955615 0
"5953" 3206.94210839428 0.890067646420612 0
"5954" 3206.92484196583 0.890067782014893 0
"5955" 3206.90757557531 0.890067919694926 0
"5956" 3206.89030922267 0.890068058422543 0
"5957" 3206.87304290796 0.89006819601389 0
"5958" 3206.85577663121 0.890068332476173 0
"5959" 3206.83851039235 0.890068471046987 0
"5960" 3206.82124419144 0.890068607956383 0
"5961" 3206.80397802846 0.890068745377758 0
"5962" 3206.78671190345 0.890068881652691 0
"5963" 3206.76944581632 0.890069020575272 0
"5964" 3206.75217976713 0.89006915784442 0
"5965" 3206.74280367724 0.889906678263536 0.00099949999999982
"5966" 3206.71765448694 0.890069432719555 0
"5967" 3206.70038855159 0.890069568216048 0
"5968" 3206.68312265417 0.890069705851832 0
"5969" 3206.66585679461 0.890069845023897 0
"5970" 3206.64859097296 0.890069983097575 0
"5971" 3206.63132518926 0.890070120014821 0
"5972" 3206.61405944356 0.890070255842819 0
"5973" 3206.59679373574 0.890070394295334 0
"5974" 3206.57952806588 0.890070531066059 0
"5975" 3206.5622624339 0.890070669974883 0
"5976" 3206.54499683991 0.890070805597431 0
"5977" 3206.52773128387 0.890070942796165 0
"5978" 3206.51046576575 0.890071080473625 0
"5979" 3206.49320028551 0.890071219197317 0
"5980" 3206.47593484324 0.890071355696947 0
"5981" 3206.45866943893 0.890071492172863 0
"5982" 3206.44140407262 0.890071628048411 0
"5983" 3206.42413874415 0.890071767638816 0
"5984" 3206.40687345364 0.890071904508328 0
"5985" 3206.38960820112 0.890072040238627 0
"5986" 3206.37234298655 0.890072177557638 0
"5987" 3206.35507780982 0.890072316960689 0
"5988" 3206.33781267104 0.890072454188934 0
"5989" 3206.32054757016 0.890072592416406 0
"5990" 3206.30328250728 0.890072727927771 0
"5991" 3206.28601748235 0.890072865002684 0
"5992" 3206.26875249543 0.890073000397091 0
"5993" 3206.25148754631 0.890073141153816 0
"5994" 3206.23422263521 0.890073276459639 0
"5995" 3206.21695776195 0.89007341604422 0
"5996" 3206.19969292678 0.890073549642588 0
"5997" 3206.18242812941 0.890073690209663 0
"5998" 3206.16516337007 0.890073825326098 0
"5999" 3206.14789864865 0.890073963108967 0
"6000" 3206.13063396517 0.890074100286786 0
"6001" 3206.11336931956 0.890074239055595 0
"6002" 3206.1153126349 0.889911432300499 0.00099949999999982
"6003" 3206.09806335335 0.889911568898088 0.00099949999999982
"6004" 3206.0615890121 0.890074650100073 0
"6005" 3206.0443245183 0.89007478597097 0
"6006" 3206.02706006239 0.890074924488675 0
"6007" 3206.00979564446 0.890075060795311 0
"6008" 3205.99253126445 0.890075198690182 0
"6009" 3205.97526692228 0.890075338141572 0
"6010" 3205.95800261814 0.890075473257111 0
"6011" 3205.9407383519 0.890075611537514 0
"6012" 3205.92347412365 0.890075747625218 0
"6013" 3205.90620993338 0.890075883649212 0
"6014" 3205.88894578101 0.890076021793623 0
"6015" 3205.87168166662 0.890076158281729 0
"6016" 3205.85441759013 0.890076296342208 0
"6017" 3205.8371535516 0.890076433246274 0
"6018" 3205.81988955102 0.890076570138285 0
"6019" 3205.80262558829 0.890076709655228 0
"6020" 3205.78536166359 0.890076844833061 0
"6021" 3205.7680977768 0.890076982635698 0
"6022" 3205.75083392791 0.890077120963789 0
"6023" 3205.733570117 0.890077257059207 0
"6024" 3205.7163063441 0.890077392577253 0
"6025" 3205.69904260905 0.890077532352615 0
"6026" 3205.681778912 0.89007766778562 0
"6027" 3205.66451525288 0.890077805305693 0
"6028" 3205.64725163168 0.890077943345525 0
"6029" 3205.62998804847 0.890078079161859 0
"6030" 3205.61272450323 0.89007821547053 0
"6031" 3205.59546099591 0.890078353361647 0
"6032" 3205.57819752647 0.890078492268922 0
"6033" 3205.56093409507 0.890078626829559 0
"6034" 3205.54367070157 0.89007876510394 0
"6035" 3205.52640734598 0.89007890334663 0
"6036" 3205.50914402833 0.890079040446852 0
"6037" 3205.49188074869 0.890079175896935 0
"6038" 3205.47461750698 0.890079313445115 0
"6039" 3205.45735430318 0.890079451492571 0
"6040" 3205.44009113742 0.890079586266556 0
"6041" 3205.42282800954 0.890079724757463 0
"6042" 3205.40556491959 0.890079862659544 0
"6043" 3205.38830186765 0.890079997828185 0
"6044" 3205.37103885364 0.890080135635059 0
"6045" 3205.35377587761 0.890080271792816 0
"6046" 3205.33651293954 0.890080408421025 0
"6047" 3205.31925003939 0.890080546097484 0
"6048" 3205.30198717722 0.890080682631569 0
"6049" 3205.28472435285 0.890080823448491 0
"6050" 3205.26746156657 0.89008095666173 0
"6051" 3205.25019881823 0.890081094145125 0
"6052" 3205.2329361078 0.890081232113947 0
"6053" 3205.21567343533 0.890081368975998 0
"6054" 3205.19841080084 0.890081505228727 0
"6055" 3205.18114820426 0.890081643072806 0
"6056" 3205.16388564565 0.890081779771343 0
"6057" 3205.14662312498 0.890081916973349 0
"6058" 3205.12936064229 0.890082053040116 0
"6059" 3205.11209819752 0.890082191233509 0
"6060" 3205.09483579071 0.890082327744631 0
"6061" 3205.07757342189 0.890082463680959 0
"6062" 3205.06031109097 0.890082602258671 0
"6063" 3205.04304879802 0.890082738634985 0
"6064" 3205.02578654296 0.890082877109216 0
"6065" 3205.00852432593 0.890083012326622 0
"6066" 3204.99126214679 0.890083150706654 0
"6067" 3204.97400000568 0.890083285837789 0
"6068" 3204.95673790246 0.890083424137495 0
"6069" 3204.93947583724 0.890083560221001 0
"6070" 3204.92221380987 0.890083699511875 0
"6071" 3204.90495182062 0.890083832282878 0
"6072" 3204.88768986934 0.890083968786185 0
"6073" 3204.87042795594 0.890084107917951 0
"6074" 3204.85316608046 0.890084245395256 0
"6075" 3204.83590424294 0.890084382276043 0
"6076" 3204.8186424434 0.890084518603593 0
"6077" 3204.80138068177 0.890084656466144 0
"6078" 3204.78411895815 0.890084792133492 0
"6079" 3204.76685727248 0.890084929373604 0
"6080" 3204.74959562474 0.890085066581031 0
"6081" 3204.73233401495 0.890085203727017 0
"6082" 3204.71507244311 0.890085340832187 0
"6083" 3204.69781090922 0.890085477874843 0
"6084" 3204.68054941324 0.89008561596322 0
"6085" 3204.66328795534 0.890085749685643 0
"6086" 3204.64602653533 0.890085888214946 0
"6087" 3204.6287651533 0.890086024542104 0
"6088" 3204.61150380925 0.890086160819374 0
"6089" 3204.59424250312 0.8900862986751 0
"6090" 3204.57698123499 0.890086434318451 0
"6091" 3204.55972000479 0.890086572078917 0
"6092" 3204.54245881253 0.890086709247341 0
"6093" 3204.52519765822 0.890086846369271 0
"6094" 3204.50793654186 0.890086983432097 0
"6095" 3204.49067546353 0.890087118326019 0
"6096" 3204.47341442312 0.890087256370799 0
"6097" 3204.45615342076 0.890087390622909 0
"6098" 3204.43889245622 0.890087531270929 0
"6099" 3204.42163152973 0.890087665424407 0
"6100" 3204.40437064115 0.89008780382741 0
"6101" 3204.38710979049 0.890087941650998 0
"6102" 3204.36984897789 0.890088075658075 0
"6103" 3204.3525882032 0.890088213926069 0
"6104" 3204.3353274665 0.890088350000102 0
"6105" 3204.31806676768 0.89008848870225 0
"6106" 3204.30080610686 0.89008862468564 0
"6107" 3204.28354548405 0.890088760056512 0
"6108" 3204.26628489913 0.890088898632855 0
"6109" 3204.24902435221 0.890089034460674 0
"6110" 3204.23176384317 0.890089173483636 0
"6111" 3204.21450337221 0.890089307054036 0
"6112" 3204.19724293917 0.890089444914881 0
"6113" 3204.17998254414 0.890089580563666 0
"6114" 3204.16272218701 0.890089718848308 0
"6115" 3204.14546186785 0.890089855470793 0
"6116" 3204.12820158666 0.890089992050326 0
"6117" 3204.11094134341 0.890090129126319 0
"6118" 3204.09368113815 0.890090265603682 0
"6119" 3204.07642097091 0.890090400432642 0
"6120" 3204.05916084151 0.890090540578457 0
"6121" 3204.04190075011 0.890090676393871 0
"6122" 3204.02464069663 0.890090814309846 0
"6123" 3204.08012837628 0.889926413359252 0.00099949999999982
"6124" 3203.99012738808 0.890091085116541 0
"6125" 3203.97286744858 0.890091221806748 0
"6126" 3203.95560754704 0.890091358455259 0
"6127" 3203.93834768341 0.890091496666836 0
"6128" 3203.92108785782 0.890091631610261 0
"6129" 3203.90382807011 0.890091770276482 0
"6130" 3203.88656832044 0.890091905114359 0
"6131" 3203.86930860874 0.890092041533633 0
"6132" 3203.852048935 0.890092178430085 0
"6133" 3203.83478929914 0.890092317444201 0
"6134" 3203.81752970129 0.890092453165062 0
"6135" 3203.80027014147 0.8900925877853 0
"6136" 3203.78301061963 0.890092724492243 0
"6137" 3203.76575113566 0.890092863322661 0
"6138" 3203.74849168967 0.89009299994816 0
"6139" 3203.73123228171 0.890093134908309 0
"6140" 3203.71397291169 0.89009327197698 0
"6141" 3203.69671357964 0.890093408995699 0
"6142" 3203.67945428562 0.890093543811792 0
"6143" 3203.66219502949 0.890093682358482 0
"6144" 3203.64493581129 0.890093820310016 0
"6145" 3203.62767663116 0.890093953924721 0
"6146" 3203.61041748894 0.890094092305649 0
"6147" 3203.59315838473 0.890094227977664 0
"6148" 3203.57589931843 0.890094365728268 0
"6149" 3203.55864029017 0.89009450076779 0
"6150" 3203.54138129978 0.89009464006115 0
"6151" 3203.52412234738 0.890094776065128 0
"6152" 3203.50686343299 0.89009491148865 0
"6153" 3203.48960455658 0.890095047947057 0
"6154" 3203.47234571817 0.890095183822923 0
"6155" 3203.45508691773 0.890095320185042 0
"6156" 3203.43782815528 0.890095456505169 0
"6157" 3203.42056943087 0.890095591159003 0
"6158" 3203.4033107443 0.890095731138875 0
"6159" 3203.38605209578 0.890095865699768 0
"6160" 3203.36879348513 0.890096005059609 0
"6161" 3203.35153491251 0.890096140059196 0
"6162" 3203.33427637773 0.890096279865485 0
"6163" 3203.31701788099 0.890096414765015 0
"6164" 3203.29975942225 0.890096550712089 0
"6165" 3203.28250100152 0.890096686052653 0
"6166" 3203.26524261875 0.890096822990327 0
"6167" 3203.247984274 0.890096958253855 0
"6168" 3203.23072596714 0.890097097229041 0
"6169" 3203.21346769821 0.890097234543755 0
"6170" 3203.19620946727 0.890097370742226 0
"6171" 3203.17895127434 0.890097506347945 0
"6172" 3203.1616931194 0.890097642451097 0
"6173" 3203.14443500248 0.890097777962641 0
"6174" 3203.12717692352 0.890097914506655 0
"6175" 3203.1099188825 0.890098052086525 0
"6176" 3203.0926608795 0.890098187460879 0
"6177" 3203.07540291445 0.890098324416342 0
"6178" 3203.05814498735 0.890098461833895 0
"6179" 3203.04088709824 0.890098597615111 0
"6180" 3203.0236292471 0.89009873441615 0
"6181" 3203.00637143389 0.890098872254258 0
"6182" 3202.98911365872 0.890099006805663 0
"6183" 3202.97185592142 0.890099146153049 0
"6184" 3202.95459822219 0.890099280073295 0
"6185" 3202.93734056098 0.890099415559535 0
"6186" 3202.92008293776 0.89009955154233 0
"6187" 3202.90282535249 0.890099688560848 0
"6188" 3202.88556780511 0.890099827678012 0
"6189" 3202.86831029578 0.890099961915625 0
"6190" 3202.85105282445 0.890100097702096 0
"6191" 3202.83379539105 0.890100235599735 0
"6192" 3202.8165379957 0.890100370229338 0
"6193" 3202.79928063823 0.890100509097891 0
"6194" 3202.78202331876 0.890100644708827 0
"6195" 3202.76476603734 0.890100779740601 0
"6196" 3202.74750879382 0.890100917925716 0
"6197" 3202.73025158837 0.890101051788188 0
"6198" 3202.71299442091 0.890101188274806 0
"6199" 3202.69573729134 0.890101326883881 0
"6200" 3202.67848019973 0.890101463827069 0
"6201" 3202.66122314611 0.890101599636023 0
"6202" 3202.64396613057 0.890101733798504 0
"6203" 3202.62670915289 0.890101873284262 0
"6204" 3202.60945221327 0.890102007343679 0
"6205" 3202.5921953116 0.890102144584697 0
"6206" 3202.57493844795 0.890102280172635 0
"6207" 3202.55768162222 0.89010241784973 0
"6208" 3202.54042483449 0.890102553872686 0
"6209" 3202.52316808472 0.890102690920885 0
"6210" 3202.50591137298 0.890102825782438 0
"6211" 3202.48865469916 0.890102963830121 0
"6212" 3202.47139806334 0.890103099658976 0
"6213" 3202.45414146552 0.890103235455232 0
"6214" 3202.43688490577 0.890103369579997 0
"6215" 3202.41962838399 0.890103506342601 0
"6216" 3202.40237190009 0.890103645226172 0
"6217" 3202.38511545427 0.890103779210508 0
"6218" 3202.36785904639 0.89010391638532 0
"6219" 3202.35060267645 0.890104054049624 0
"6220" 3202.33334634453 0.890104189502212 0
"6221" 3202.3160900506 0.890104325449922 0
"6222" 3202.29883379471 0.890104460297712 0
"6223" 3202.28157757682 0.890104596148933 0
"6224" 3202.26432139687 0.890104733581977 0
"6225" 3202.24706525489 0.890104870415513 0
"6226" 3202.2298091509 0.890105006661025 0
"6227" 3202.21255308491 0.890105142336791 0
"6228" 3202.19529705683 0.890105280658989 0
"6229" 3202.1780410668 0.890105415151625 0
"6230" 3202.16078511479 0.890105550687967 0
"6231" 3202.14352920075 0.890105687232273 0
"6232" 3202.12627332466 0.890105824292311 0
"6233" 3202.10901748658 0.890105960234217 0
"6234" 3202.09176168643 0.890106097712992 0
"6235" 3202.07450592431 0.890106233015728 0
"6236" 3202.05725020015 0.890106369879573 0
"6237" 3202.03999451394 0.89010650722133 0
"6238" 3202.02273886585 0.890106639690609 0
"6239" 3202.00548325564 0.890106779114645 0
"6240" 3201.98822768341 0.890106915237201 0
"6241" 3201.97097214928 0.890107048637776 0
"6242" 3201.95371665308 0.890107186303477 0
"6243" 3201.93646119484 0.890107323373137 0
"6244" 3201.91920577464 0.89010745824276 0
"6245" 3201.90195039235 0.890107596291077 0
"6246" 3201.88469504815 0.890107729991624 0
"6247" 3201.86743974191 0.890107866890312 0
"6248" 3201.85018447368 0.890108002646784 0
"6249" 3201.8329292434 0.890108139961959 0
"6250" 3201.81567405112 0.890108275644984 0
"6251" 3201.79841889688 0.890108410736623 0
"6252" 3201.78116378058 0.89010854789635 0
"6253" 3201.76390870226 0.890108684508083 0
"6254" 3201.74665366198 0.890108819454641 0
"6255" 3201.72939865966 0.89010895648853 0
"6256" 3201.71214369527 0.890109094033467 0
"6257" 3201.69488876899 0.890109227231062 0
"6258" 3201.67763388059 0.89010936627555 0
"6259" 3201.66037903017 0.890109502598073 0
"6260" 3201.64312421778 0.890109637803915 0
"6261" 3201.6258694434 0.890109773475972 0
"6262" 3201.60861470705 0.890109908585407 0
"6263" 3201.59136000874 0.890110043646072 0
"6264" 3201.57410534831 0.890110182415012 0
"6265" 3201.55685072584 0.890110319532587 0
"6266" 3201.53959614137 0.890110455526462 0
"6267" 3201.52234159492 0.890110590937956 0
"6268" 3201.50508708649 0.890110726299726 0
"6269" 3201.48783261606 0.89011086214399 0
"6270" 3201.59308869975 0.889944962102436 0.00099949999999982
"6271" 3201.45333045741 0.890111134748753 0
"6272" 3201.43607610095 0.890111270456826 0
"6273" 3201.41882178245 0.890111407202626 0
"6274" 3201.40156750189 0.89011154496302 0
"6275" 3201.38431325946 0.890111677310726 0
"6276" 3201.36705905501 0.890111813918123 0
"6277" 3201.34980488856 0.89011194991481 0
"6278" 3201.33255076006 0.890112086966199 0
"6279" 3201.31529666953 0.890112223958463 0
"6280" 3201.29804261705 0.890112358221209 0
"6281" 3201.28078860261 0.89011249351353 0
"6282" 3201.26353462606 0.890112631981468 0
"6283" 3201.24628068759 0.890112766088902 0
"6284" 3201.22902678707 0.890112903385598 0
"6285" 3201.21177292459 0.890113037956384 0
"6286" 3201.19451910018 0.890113172462415 0
"6287" 3201.17726531371 0.890113309633425 0
"6288" 3201.16001156523 0.890113446194893 0
"6289" 3201.14275785476 0.890113581642083 0
"6290" 3201.12550418219 0.890113720274932 0
"6291" 3201.10825054771 0.89011385402669 0
"6292" 3201.0909969512 0.890113990413748 0
"6293" 3201.07374339267 0.890114127277417 0
"6294" 3201.05648987218 0.890114261970145 0
"6295" 3201.03923638962 0.890114399825823 0
"6296" 3201.02198294513 0.890114533858146 0
"6297" 3201.00472953866 0.89011466947719 0
"6298" 3200.98747617016 0.890114806123407 0
"6299" 3200.97022283966 0.89011494218621 0
"6300" 3200.95296954719 0.89011507710396 0
"6301" 3200.93571629271 0.890115213613033 0
"6302" 3200.91846307619 0.890115350597431 0
"6303" 3200.90120989769 0.890115485920673 0
"6304" 3200.88395675717 0.890115622297133 0
"6305" 3200.86670365467 0.89011575806287 0
"6306" 3200.84945059009 0.890115895958886 0
"6307" 3200.83219756358 0.890116030011277 0
"6308" 3200.81494457509 0.890116165650277 0
"6309" 3200.79769162457 0.890116302315119 0
"6310" 3200.78043871203 0.890116438918646 0
"6311" 3200.76318583756 0.890116572804708 0
"6312" 3200.74593300108 0.890116709332417 0
"6313" 3200.72868020264 0.89011684417503 0
"6314" 3200.71142744218 0.890116980607579 0
"6315" 3200.69417471968 0.890117117540539 0
"6316" 3200.67692203521 0.890117252796547 0
"6317" 3200.65966938873 0.890117389079362 0
"6318" 3200.64241678031 0.89011752370459 0
"6319" 3200.62516420979 0.890117662052681 0
"6320" 3200.60791167731 0.890117797135398 0
"6321" 3200.5906591829 0.890117931070709 0
"6322" 3200.57340672645 0.890118068196909 0
"6323" 3200.55615430805 0.89011820313901 0
"6324" 3200.53890192762 0.89011833962422 0
"6325" 3200.52164958513 0.890118477144345 0
"6326" 3200.50439728069 0.890118611945873 0
"6327" 3200.48714501432 0.890118746157555 0
"6328" 3200.4698927859 0.890118883532484 0
"6329" 3200.4526405955 0.890119018724648 0
"6330" 3200.43538844314 0.890119153865665 0
"6331" 3200.41813632873 0.890119291094381 0
"6332" 3200.40088425238 0.890119425612659 0
"6333" 3200.38363221403 0.890119561683096 0
"6334" 3200.36638021365 0.890119698248399 0
"6335" 3200.34912825121 0.890119835841505 0
"6336" 3200.33187632684 0.89011997015698 0
"6337" 3200.31462444053 0.890120104437252 0
"6338" 3200.29737259223 0.890120240279962 0
"6339" 3200.28012078188 0.890120377673676 0
"6340" 3200.26286900958 0.89012051235589 0
"6341" 3200.24561727524 0.890120649132481 0
"6342" 3200.22836557901 0.89012078262459 0
"6343" 3200.21111392075 0.890120919302514 0
"6344" 3200.19386230052 0.890121054326509 0
"6345" 3200.17661071834 0.890121189305153 0
"6346" 3200.15935917415 0.890121325290015 0
"6347" 3200.14210766797 0.890121461252421 0
"6348" 3200.12485619977 0.890121597708336 0
"6349" 3200.10760476956 0.890121734105212 0
"6350" 3200.09035337733 0.890121870453435 0
"6351" 3200.07310202314 0.890122005684225 0
"6352" 3200.05585070702 0.890122139796591 0
"6353" 3200.03859942891 0.89012227547679 0
"6354" 3200.02134818875 0.890122412699735 0
"6355" 3200.00409698659 0.890122548809912 0
"6356" 3199.98684582245 0.890122684349657 0
"6357" 3199.96959469637 0.890122818772022 0
"6358" 3199.95234360829 0.890122954734902 0
"6359" 3199.93509255824 0.890123090127302 0
"6360" 3199.91784154617 0.890123226549684 0
"6361" 3199.90059057211 0.890123362397114 0
"6362" 3199.883339636 0.890123499797588 0
"6363" 3199.866088738 0.890123632845359 0
"6364" 3199.84883787797 0.890123769613888 0
"6365" 3199.83158705593 0.890123905802999 0
"6366" 3199.81433627191 0.8901240414124 0
"6367" 3199.79708552594 0.890124176412636 0
"6368" 3199.779834818 0.890124311392701 0
"6369" 3199.76258414806 0.890124447392493 0
"6370" 3199.74533351607 0.890124584965711 0
"6371" 3199.72808292214 0.890124719236712 0
"6372" 3199.71083236626 0.890124854025272 0
"6373" 3199.69358184837 0.890124990380388 0
"6374" 3199.6763313685 0.890125125604502 0
"6375" 3199.65908092659 0.890125262930525 0
"6376" 3199.64183052278 0.890125396452291 0
"6377" 3199.62458015696 0.890125532605553 0
"6378" 3199.60732982918 0.890125667656547 0
"6379" 3199.59007953938 0.890125804253506 0
"6380" 3199.57282928758 0.890125940267335 0
"6381" 3199.5555790738 0.890126075709749 0
"6382" 3199.53832889805 0.89012621110794 0
"6383" 3199.52107876035 0.890126345901562 0
"6384" 3199.50382866057 0.89012648388701 0
"6385" 3199.48657859893 0.890126616444102 0
"6386" 3199.46932857523 0.890126753797921 0
"6387" 3199.45207858959 0.890126888413654 0
"6388" 3199.43482864197 0.890127024050313 0
"6389" 3199.4175787323 0.890127161261282 0
"6390" 3199.50136994294 0.889961983961961 0.00099949999999982
"6391" 3199.48413536194 0.889962119028299 0.00099949999999982
"6392" 3199.46690081892 0.889962253517699 0.00099949999999982
"6393" 3199.34859949224 0.890127701481555 0
"6394" 3199.33134977273 0.890127836298494 0
"6395" 3199.31410009126 0.890127971095263 0
"6396" 3199.2968504477 0.890128109582365 0
"6397" 3199.27960084219 0.890128244279409 0
"6398" 3199.26235127466 0.890128381054021 0
"6399" 3199.24510174514 0.89012851672411 0
"6400" 3199.22785225376 0.890128649114504 0
"6401" 3199.21060280042 0.890128784146209 0
"6402" 3199.19335338503 0.890128921289664 0
"6403" 3199.17610400764 0.89012905784464 0
"6404" 3199.15885466832 0.890129191659627 0
"6405" 3199.14160536697 0.890129328659232 0
"6406" 3199.12435610365 0.890129464005421 0
"6407" 3199.10710687834 0.890129599817494 0
"6408" 3199.08985769112 0.890129733458278 0
"6409" 3199.07260854186 0.890129870816422 0
"6410" 3199.05535943061 0.890130006494999 0
"6411" 3199.03811035741 0.890130141062352 0
"6412" 3199.0208613223 0.890130275034316 0
"6413" 3199.00361232518 0.890130411130364 0
"6414" 3198.98636336611 0.890130546090211 0
"6415" 3198.969114445 0.890130683168492 0
"6416" 3198.95186556198 0.890130816952533 0
"6417" 3198.93461671697 0.890130952842294 0
"6418" 3198.91736791001 0.890131087624333 0
"6419" 3198.90011914107 0.890131222892991 0
"6420" 3198.88287041009 0.890131360261638 0
"6421" 3198.86562171721 0.890131493824893 0
"6422" 3198.8483730623 0.89013163055179 0
"6423" 3198.83112444543 0.890131765626701 0
"6424" 3198.81387586655 0.890131901743638 0
"6425" 3198.7966273257 0.890132037261995 0
"6426" 3198.77937882292 0.890132171672507 0
"6427" 3198.76213035814 0.890132307626377 0
"6428" 3198.74488193137 0.890132443537035 0
"6429" 3198.72763354266 0.890132577803772 0
"6430" 3198.71038519191 0.890132715241974 0
"6431" 3198.69313687925 0.890132848870485 0
"6432" 3198.78679031081 0.889967379836299 0.00099949999999982
"6433" 3198.7695573226 0.889967515083259 0.00099949999999982
"6434" 3198.64140550805 0.890133256941413 0
"6435" 3198.62415734747 0.890133390382921 0
"6436" 3198.60690922493 0.890133525391626 0
"6437" 3198.58966114039 0.890133661433272 0
"6438" 3198.57241309388 0.890133796879599 0
"6439" 3198.5551650855 0.890133929584405 0
"6440" 3198.62838750295 0.889969106066927 0.00099949999999982
"6441" 3198.61115482448 0.889969242002952 0.00099949999999982
"6442" 3198.59392218398 0.889969376304739 0.00099949999999982
"6443" 3198.57668958149 0.889969513222643 0.00099949999999982
"6444" 3198.55945701693 0.889969647414168 0.00099949999999982
"6445" 3198.45171120827 0.890134743010173 0
"6446" 3198.43446346586 0.890134880780112 0
"6447" 3198.41721576152 0.890135015282614 0
"6448" 3198.3999680953 0.890135148100203 0
"6449" 3198.38272046704 0.890135285194466 0
"6450" 3198.42802910681 0.889971327904337 0.00099949999999982
"6451" 3198.34823200739 0.890135556502139 0
"6452" 3198.33098449316 0.890135692369799 0
"6453" 3198.31373701703 0.890135826035763 0
"6454" 3198.29648957895 0.890135960741613 0
"6455" 3198.27924217885 0.890136097545864 0
"6456" 3198.26199481684 0.89013623107703 0
"6457" 3198.24474749283 0.89013636723162 0
"6458" 3198.22750020693 0.890136500675831 0
"6459" 3198.210252959 0.890136637302325 0
"6460" 3198.19300574915 0.890136771720289 0
"6461" 3198.17575857729 0.890136907705124 0
"6462" 3198.15851144349 0.890137042566557 0
"6463" 3198.14126434767 0.890137178988987 0
"6464" 3198.12401728997 0.890137312131764 0
"6465" 3198.1067702703 0.890137447394721 0
"6466" 3198.08952328871 0.890137581541047 0
"6467" 3198.07227634503 0.890137719940704 0
"6468" 3198.05502943943 0.890137853985138 0
"6469" 3198.0377825719 0.890137988504411 0
"6470" 3198.02053574232 0.890138125690222 0
"6471" 3198.00328895083 0.890138259588462 0
"6472" 3197.98604219738 0.890138394520497 0
"6473" 3197.96879548193 0.890138531013734 0
"6474" 3197.95154880454 0.89013866531336 0
"6475" 3197.93430216516 0.890138801177515 0
"6476" 3197.91705556382 0.89013893645895 0
"6477" 3197.89980900053 0.890139071153269 0
"6478" 3197.8825624753 0.890139205805715 0
"6479" 3197.86531598806 0.890139342027115 0
"6480" 3197.84806953891 0.890139476039131 0
"6481" 3197.8308231278 0.890139611091982 0
"6482" 3197.81357675473 0.890139746074335 0
"6483" 3197.79633041973 0.890139880493442 0
"6484" 3197.77908412274 0.890140016476928 0
"6485" 3197.76183786377 0.890140151872181 0
"6486" 3197.7445916428 0.890140288309222 0
"6487" 3197.72734545992 0.890140421998633 0
"6488" 3197.71009931505 0.890140557784946 0
"6489" 3197.6928532082 0.890140693524839 0
"6490" 3197.67560713945 0.89014082707839 0
"6491" 3197.65836110868 0.890140963815964 0
"6492" 3197.64111511597 0.890141098331853 0
"6493" 3197.62386916126 0.89014123443927 0
"6494" 3197.60662324461 0.890141368875997 0
"6495" 3197.589377366 0.890141504341831 0
"6496" 3197.57213152545 0.890141638673118 0
"6497" 3197.55488572296 0.89014177350896 0
"6498" 3197.53763995843 0.890141910451928 0
"6499" 3197.520394232 0.890142044121432 0
"6500" 3197.50314854363 0.890142178800889 0
"6501" 3197.48590289326 0.890142315075307 0
"6502" 3197.46865728092 0.890142450210557 0
"6503" 3197.45141170671 0.890142583135623 0
"6504" 3197.43416617052 0.890142718720896 0
"6505" 3197.41692067239 0.890142853183068 0
"6506" 3197.39967521228 0.890142989205877 0
"6507" 3197.38242979017 0.890143125177675 0
"6508" 3197.36518440623 0.890143256817964 0
"6509" 3197.34793906032 0.89014339217354 0
"6510" 3197.33069375239 0.890143529080394 0
"6511" 3197.38302840551 0.889979381607408 0.00099949999999982
"6512" 3197.29620993062 0.890143797346881 0
"6513" 3197.2789647368 0.890143934113361 0
"6514" 3197.261719581 0.890144069761375 0
"6515" 3197.24447446331 0.890144203228988 0
"6516" 3197.22722938356 0.890144340934027 0
"6517" 3197.20998434194 0.890144473752302 0
"6518" 3197.19273933833 0.890144609753941 0
"6519" 3197.17549437274 0.890144745166463 0
"6520" 3197.15824944519 0.890144880527862 0
"6521" 3197.14100455577 0.890145013168452 0
"6522" 3197.12375970439 0.890145148441592 0
"6523" 3197.19569782454 0.889980397533802 0.00099949999999982
"6524" 3197.08927679002 0.890145417202998 0
"6525" 3197.07203205274 0.89014555394384 0
"6526" 3197.05478735354 0.890145687967214 0
"6527" 3197.03754269237 0.890145823540954 0
"6528" 3197.0202980692 0.890145959615485 0
"6529" 3197.00305348418 0.890146091862174 0
"6530" 3196.98580893715 0.890146228374179 0
"6531" 3196.96856442815 0.890146363771356 0
"6532" 3196.95131995725 0.890146497494609 0
"6533" 3196.9340755244 0.890146632253764 0
"6534" 3196.91683112956 0.890146768040687 0
"6535" 3196.89958677273 0.890146904326355 0
"6536" 3196.88234245397 0.890147038405795 0
"6537" 3196.86509817328 0.890147172978032 0
"6538" 3196.84785393059 0.890147309118636 0
"6539" 3196.83060972594 0.890147444115922 0
"6540" 3196.81336555945 0.890147576401723 0
"6541" 3196.79612143086 0.890147715086306 0
"6542" 3196.77887734034 0.890147849423089 0
"6543" 3196.76163328792 0.890147983178725 0
"6544" 3196.74438927355 0.890148117957552 0
"6545" 3196.72714529724 0.890148252694574 0
"6546" 3196.70990135896 0.890148387914227 0
"6547" 3196.69265745873 0.890148523097728 0
"6548" 3196.67541359656 0.890148657689653 0
"6549" 3196.65816977241 0.890148793296858 0
"6550" 3196.64092598637 0.890148926729981 0
"6551" 3196.62368223837 0.890149061716452 0
"6552" 3196.60643852838 0.890149197733968 0
"6553" 3196.58919485651 0.890149331019761 0
"6554" 3196.57195122264 0.890149466955919 0
"6555" 3196.55470762685 0.890149601213915 0
"6556" 3196.5374640691 0.890149736498531 0
"6557" 3196.52022054945 0.89014987013696 0
"6558" 3196.50297706785 0.890150004797357 0
"6559" 3196.48573362422 0.890150142105503 0
"6560" 3196.46849021873 0.890150274519328 0
"6561" 3196.45124685128 0.890150409571786 0
"6562" 3196.43400352193 0.8901505435084 0
"6563" 3196.41676023062 0.890150678478384 0
"6564" 3196.3995169773 0.890150814999242 0
"6565" 3196.38227376203 0.890150949876301 0
"6566" 3196.36503058488 0.890151083084505 0
"6567" 3196.34778744576 0.890151218404722 0
"6568" 3196.33054434471 0.890151353135755 0
"6569" 3196.31330128173 0.890151487277682 0
"6570" 3196.29605825675 0.89015162353025 0
"6571" 3196.27881526989 0.890151756505355 0
"6572" 3196.261572321 0.89015189374714 0
"6573" 3196.2443294102 0.890152027688605 0
"6574" 3196.2270865375 0.89015216106721 0
"6575" 3196.20984370283 0.890152296541565 0
"6576" 3196.19260090626 0.890152430363311 0
"6577" 3196.17535814774 0.890152565207907 0
"6578" 3196.24027046867 0.889988056746845 0.00099949999999982
"6579" 3196.1408794202 0.890152835809417 0
"6580" 3196.12363677571 0.890152972659152 0
"6581" 3196.10639416937 0.890153105172605 0
"6582" 3196.08915160109 0.89015323978971 0
"6583" 3196.15260702529 0.889988775128687 0.00099949999999982
"6584" 3196.05467325453 0.890153509376638 0
"6585" 3196.03743080041 0.890153643848802 0
"6586" 3196.0201883844 0.8901537772041 0
"6587" 3196.00294600641 0.890153913194428 0
"6588" 3195.98570366651 0.890154046974476 0
"6589" 3195.96846136466 0.89015418178558 0
"6590" 3195.95121910089 0.890154316020042 0
"6591" 3195.93397687516 0.890154451294535 0
"6592" 3195.91673468747 0.890154586508927 0
"6593" 3195.89949253775 0.890154723294582 0
"6594" 3195.88225042615 0.890154856800849 0
"6595" 3195.86500835259 0.890154991883918 0
"6596" 3195.84776631711 0.890155125850303 0
"6597" 3195.83052431977 0.890155258679291 0
"6598" 3195.81328236046 0.890155394149924 0
"6599" 3195.79604043916 0.890155530117843 0
"6600" 3195.77879855596 0.89015566387803 0
"6601" 3195.76155671083 0.890155798152742 0
"6602" 3195.7443149037 0.8901559345046 0
"6603" 3195.72707313475 0.890156065990629 0
"6604" 3195.70983140383 0.890156201717357 0
"6605" 3195.69258971088 0.890156338480546 0
"6606" 3195.67534805613 0.890156469793344 0
"6607" 3195.6581064394 0.890156605395611 0
"6608" 3195.64086486076 0.890156739326113 0
"6609" 3195.62362332015 0.890156874816175 0
"6610" 3195.60638181757 0.890157010269074 0
"6611" 3195.58914035303 0.890157145668725 0
"6612" 3195.57189892662 0.890157278333021 0
"6613" 3195.55465753825 0.890157413646573 0
"6614" 3195.53741618792 0.890157548911528 0
"6615" 3195.52017487565 0.890157683589857 0
"6616" 3195.50293360143 0.890157818763041 0
"6617" 3195.48569236527 0.89015795334621 0
"6618" 3195.46845116719 0.890158087343842 0
"6619" 3195.45121000721 0.8901582212951 0
"6620" 3195.43396888528 0.890158356272563 0
"6621" 3195.4167278014 0.890158491204586 0
"6622" 3195.39948675557 0.890158626092667 0
"6623" 3195.38224574784 0.890158759857096 0
"6624" 3195.36500477814 0.890158895195955 0
"6625" 3195.34776384653 0.890159029398779 0
"6626" 3195.33052295302 0.890159163020812 0
"6627" 3195.31328209755 0.890159298213542 0
"6628" 3195.29604128018 0.890159431742706 0
"6629" 3195.2788005008 0.890159568451919 0
"6630" 3195.30116110055 0.889996385788947 0.00099949999999982
"6631" 3195.28393565918 0.889996517661438 0.00099949999999982
"6632" 3195.28908808229 0.889833500090993 0.00199799999999994
"6633" 3195.27187800714 0.889833635181614 0.00199799999999994
"6634" 3195.25466796994 0.889833769162999 0.00199799999999994
"6635" 3195.2150543258 0.889997056437727 0.00099949999999982
"6636" 3195.1581763035 0.890160506075637 0
"6637" 3195.14093582862 0.890160641862048 0
"6638" 3195.12369539183 0.890160775998683 0
"6639" 3195.10645499312 0.890160910091086 0
"6640" 3195.08921463241 0.890161046293314 0
"6641" 3195.07197430975 0.89016118136074 0
"6642" 3195.05473402522 0.890161314237107 0
"6643" 3195.0374937788 0.890161447607138 0
"6644" 3195.0202535704 0.890161583613513 0
"6645" 3195.00301340003 0.890161719030908 0
"6646" 3194.98577326778 0.890161852257353 0
"6647" 3194.96853317362 0.890161985971786 0
"6648" 3194.95129311751 0.890162121243253 0
"6649" 3194.93405309944 0.890162256483101 0
"6650" 3194.91681311953 0.890162388440143 0
"6651" 3194.89957317772 0.89016252250815 0
"6652" 3194.88233327395 0.890162657604165 0
"6653" 3194.86509340822 0.890162792645937 0
"6654" 3194.84785358055 0.890162927645909 0
"6655" 3194.83061379095 0.890163062070528 0
"6656" 3194.81337403951 0.890163194282731 0
"6657" 3194.79613432606 0.890163330752426 0
"6658" 3194.77889465078 0.890163462878697 0
"6659" 3194.76165501353 0.890163598187891 0
"6660" 3194.74441541432 0.890163733443729 0
"6661" 3194.72717585314 0.890163869180873 0
"6662" 3194.70993633013 0.890164001126101 0
"6663" 3194.69269684518 0.890164135701599 0
"6664" 3194.67545739822 0.890164272384269 0
"6665" 3194.65821798939 0.890164405249 0
"6666" 3194.73688888039 0.889999499553677 0.00099949999999982
"6667" 3194.71966479267 0.889999635663178 0.00099949999999982
"6668" 3194.60651333205 0.890164809441609 0
"6669" 3194.58927407555 0.890164941054371 0
"6670" 3194.57203485703 0.890165077997597 0
"6671" 3194.55479567667 0.890165210051856 0
"6672" 3194.5375565343 0.890165346890806 0
"6673" 3194.52031743003 0.890165480465739 0
"6674" 3194.50307836389 0.890165613452016 0
"6675" 3194.48682682471 0.890003612965491 0.00099949999999982
"6676" 3194.4686070422 0.890165882474603 0
"6677" 3194.4513680903 0.890166015852477 0
"6678" 3194.43412917645 0.890166150806625 0
"6679" 3194.41689030065 0.890166285713203 0
"6680" 3194.39965146296 0.890166419493188 0
"6681" 3194.38241266336 0.890166553230387 0
"6682" 3194.36517390182 0.890166687990816 0
"6683" 3194.34793517833 0.890166823237017 0
"6684" 3194.33069649294 0.890166956831537 0
"6685" 3194.31345784562 0.89016709145058 0
"6686" 3194.29621923639 0.890167225487905 0
"6687" 3194.27898066522 0.890167360011944 0
"6688" 3194.26174213221 0.890167492344243 0
"6689" 3194.24450363726 0.890167627318876 0
"6690" 3194.22726518027 0.890167764392411 0
"6691" 3194.21002676143 0.890167897124534 0
"6692" 3194.19278838064 0.890168031955569 0
"6693" 3194.17555003794 0.890168166201205 0
"6694" 3194.15831173338 0.890168298783905 0
"6695" 3194.1410734668 0.890168435628845 0
"6696" 3194.12383523833 0.890168569194218 0
"6697" 3194.10659704797 0.890168702716692 0
"6698" 3194.08935889569 0.89016883673276 0
"6699" 3194.14031421625 0.890004803628882 0.00099949999999982
"6700" 3194.05488938327 0.890169102977255 0
"6701" 3194.0376513452 0.89016924007249 0
"6702" 3194.02041334525 0.890169373355062 0
"6703" 3194.00317538344 0.890169506058133 0
"6704" 3193.98593745961 0.890169643016233 0
"6705" 3193.96869957396 0.890169774544335 0
"6706" 3193.95146172642 0.890169908184873 0
"6707" 3193.93422391688 0.890170044470755 0
"6708" 3193.91698614545 0.890170178030996 0
"6709" 3193.89974841207 0.890170313121351 0
"6710" 3193.8825107168 0.890170446580832 0
"6711" 3193.86527305966 0.890170579436843 0
"6712" 3193.8480354406 0.890170713882428 0
"6713" 3193.8307978596 0.89017084879517 0
"6714" 3193.81356031669 0.890170982604538 0
"6715" 3193.79632281185 0.890171117424602 0
"6716" 3193.77908534508 0.890171251675425 0
"6717" 3193.76184791644 0.890171384801175 0
"6718" 3193.74461052585 0.89017152001405 0
"6719" 3193.72737317328 0.890171655724951 0
"6720" 3193.71013585888 0.890171787634001 0
"6721" 3193.69289858251 0.890171923258951 0
"6722" 3193.67566134426 0.890172056677964 0
"6723" 3193.65842414412 0.890172190071046 0
"6724" 3193.6411869821 0.890172323392714 0
"6725" 3193.62394985813 0.890172458293333 0
"6726" 3193.60671277218 0.890172594211469 0
"6727" 3193.58947572438 0.890172726873544 0
"6728" 3193.57223871472 0.890172859482312 0
"6729" 3193.55500174311 0.890172994723634 0
"6730" 3193.5377648096 0.890173128312731 0
"6731" 3193.52052791418 0.890173262395135 0
"6732" 3193.50329105677 0.890173398588518 0
"6733" 3193.48605423747 0.890173532025789 0
"6734" 3193.46881745631 0.890173664886046 0
"6735" 3193.45158071327 0.890173798247707 0
"6736" 3193.4343440083 0.890173932632494 0
"6737" 3193.41710734141 0.890174066962879 0
"6738" 3193.39987071257 0.890174202319814 0
"6739" 3193.38263412184 0.890174335486881 0
"6740" 3193.3653975692 0.890174469677112 0
"6741" 3193.34816105473 0.890174601684302 0
"6742" 3193.33092457823 0.890174739001256 0
"6743" 3193.31368813983 0.890174872513605 0
"6744" 3193.29645173959 0.890175004914648 0
"6745" 3193.27921537741 0.890175139940062 0
"6746" 3193.26197905338 0.890175272247286 0
"6747" 3193.24474276734 0.890175408807383 0
"6748" 3193.22750651951 0.890175539950133 0
"6749" 3193.21027030976 0.890175674249135 0
"6750" 3193.19303413802 0.890175810139321 0
"6751" 3193.1757980044 0.890175943811405 0
"6752" 3193.1585619089 0.890176076904092 0
"6753" 3193.14132585147 0.890176211566408 0
"6754" 3193.12408983221 0.890176343481033 0
"6755" 3193.106853851 0.890176478584812 0
"6756" 3193.08961790786 0.890176613112514 0
"6757" 3193.07238200288 0.890176745430256 0
"6758" 3193.05514613588 0.890176882537878 0
"6759" 3193.03791030705 0.890177014236798 0
"6760" 3193.02067451629 0.890177149094891 0
"6761" 3193.00343876363 0.89017728286689 0
"6762" 3192.98620304909 0.89017741602203 0
"6763" 3192.96896737268 0.890177549142256 0
"6764" 3192.95173173436 0.890177683294474 0
"6765" 3192.93449613406 0.890177818997912 0
"6766" 3192.91726057188 0.890177952503929 0
"6767" 3192.90002504783 0.890178085430662 0
"6768" 3192.88278956181 0.890178221008693 0
"6769" 3192.8655541139 0.890178354917634 0
"6770" 3192.84831870408 0.890178488785935 0
"6771" 3192.83108333234 0.890178623127 0
"6772" 3192.8138479988 0.89017875420842 0
"6773" 3192.79661270337 0.890178887944533 0
"6774" 3192.77937744596 0.890179023769099 0
"6775" 3192.76214222666 0.890179157406603 0
"6776" 3192.74490704547 0.890179290983 0
"6777" 3192.72767190233 0.890179426129972 0
"6778" 3192.71043679728 0.890179560162451 0
"6779" 3192.69320173039 0.890179692520314 0
"6780" 3192.67596670164 0.890179825373845 0
"6781" 3192.65873171088 0.890179961953222 0
"6782" 3192.64149675826 0.890180094716194 0
"6783" 3192.62426184376 0.890180227970359 0
"6784" 3192.60702696739 0.890180361191748 0
"6785" 3192.58979212911 0.890180495425647 0
"6786" 3192.57255732889 0.890180630147316 0
"6787" 3192.55532256682 0.890180762679658 0
"6788" 3192.53808784284 0.89018089676766 0
"6789" 3192.52085315691 0.89018103190348 0
"6790" 3192.50361850914 0.890181164281982 0
"6791" 3192.48638389946 0.890181298228615 0
"6792" 3192.46914932784 0.890181433215012 0
"6793" 3192.45191479438 0.890181565469316 0
"6794" 3192.43468029896 0.890181700911739 0
"6795" 3192.41744584169 0.890181833590144 0
"6796" 3192.40021142245 0.890181968930683 0
"6797" 3192.38297704139 0.890182100980179 0
"6798" 3192.3657426984 0.890182235688453 0
"6799" 3192.34850839351 0.890182369262928 0
"6800" 3192.33127412676 0.890182502268649 0
"6801" 3192.31403989808 0.890182636822812 0
"6802" 3192.29680570748 0.890182771338771 0
"6803" 3192.27957155493 0.89018290635124 0
"6804" 3192.2623374406 0.890183037012961 0
"6805" 3192.2451033644 0.890183170309387 0
"6806" 3192.22786932622 0.89018330624605 0
"6807" 3192.21063532614 0.890183439988292 0
"6808" 3192.19340136427 0.890183570990561 0
"6809" 3192.21930466359 0.890020353634229 0.00099949999999982
"6810" 3192.1589402378 0.890183840897793 0
"6811" 3192.24936076768 0.890018621895345 0.00099949999999982
"6812" 3192.19364219885 0.890019958930435 0.00099949999999982
"6813" 3192.2283614283 0.889856103081001 0.00199799999999994
"6814" 3192.15921186252 0.890020224901064 0.00099949999999982
"6815" 3192.14199341481 0.890020357295727 0.00099949999999982
"6816" 3192.28066573209 0.889529022035695 0.003992
"6817" 3192.26349315889 0.889529154698274 0.003992
"6818" 3192.09037836567 0.890020759426415 0.00099949999999982
"6819" 3192.12514943249 0.889856906770887 0.00199799999999994
"6820" 3192.10794645077 0.889857037976447 0.00199799999999994
"6821" 3192.09074350716 0.889857175579347 0.00199799999999994
"6822" 3192.0215254312 0.890021294365325 0.00099949999999982
"6823" 3192.05633106768 0.889857441515214 0.00199799999999994
"6824" 3191.98709585562 0.890021561560111 0.00099949999999982
"6825" 3191.9006034818 0.890185845109414 0
"6826" 3191.88337020536 0.890185979042021 0
"6827" 3191.86613696704 0.890186112380672 0
"6828" 3191.84890376683 0.89018624621256 0
"6829" 3191.83167060477 0.890186378392009 0
"6830" 3191.81443748085 0.890186511590531 0
"6831" 3191.79720439499 0.890186646360221 0
"6832" 3191.77997134734 0.890186777319242 0
"6833" 3191.76273833762 0.890186915762557 0
"6834" 3191.74550536603 0.890187048779099 0
"6835" 3191.72827243264 0.89018718013298 0
"6836" 3191.71103953731 0.890187315202391 0
"6837" 3191.69380668021 0.890187445396974 0
"6838" 3191.67657386114 0.890187581443567 0
"6839" 3191.65934108016 0.890187715303837 0
"6840" 3191.64210833727 0.890187849649453 0
"6841" 3191.62487563256 0.890187981270459 0
"6842" 3191.60764296597 0.890188114983752 0
"6843" 3191.5904103375 0.890188248111242 0
"6844" 3191.57317774718 0.890188380666442 0
"6845" 3191.55594519489 0.890188516383928 0
"6846" 3191.53871268066 0.890188651514339 0
"6847" 3191.52148020456 0.890188784466644 0
"6848" 3191.50424776658 0.890188917915459 0
"6849" 3191.48701536674 0.890189050765885 0
"6850" 3191.46978300499 0.890189185171413 0
"6851" 3191.45255068137 0.890189317929112 0
"6852" 3191.43531839584 0.890189452253381 0
"6853" 3191.41808614846 0.890189584916162 0
"6854" 3191.4008539391 0.890189720770425 0
"6855" 3191.38362176798 0.890189851182724 0
"6856" 3191.36638963497 0.890189984772879 0
"6857" 3191.34915754005 0.890190118870924 0
"6858" 3191.33192548325 0.890190252367275 0
"6859" 3191.31469346461 0.890190384750964 0
"6860" 3191.297461484 0.890190520311086 0
"6861" 3191.28022954154 0.890190653148234 0
"6862" 3191.26299763715 0.890190787535785 0
"6863" 3191.24576577096 0.890190919195714 0
"6864" 3191.22853394289 0.890191052413952 0
"6865" 3191.21130215293 0.890191186118287 0
"6866" 3191.19407040102 0.890191321401525 0
"6867" 3191.1768386873 0.890191452881819 0
"6868" 3191.15960701169 0.890191586452925 0
"6869" 3191.1423753742 0.890191719981026 0
"6870" 3191.12514377477 0.89019185507532 0
"6871" 3191.10791221349 0.890191987419456 0
"6872" 3191.0906806904 0.890192119190341 0
"6873" 3191.07344920531 0.890192255771795 0
"6874" 3191.0562177584 0.890192387452288 0
"6875" 3191.03898634958 0.890192521766298 0
"6876" 3191.02175497888 0.890192654963172 0
"6877" 3191.00452364632 0.890192788110331 0
"6878" 3190.98729235183 0.890192922824676 0
"6879" 3190.97006109549 0.890193055353324 0
"6880" 3190.95282987726 0.890193188900835 0
"6881" 3190.93559869721 0.890193320788349 0
"6882" 3190.91836755527 0.890193454777841 0
"6883" 3190.90113645136 0.89019359034035 0
"6884" 3190.88390538567 0.890193721019284 0
"6885" 3190.86667435807 0.890193855410229 0
"6886" 3190.84944336853 0.890193990293078 0
"6887" 3190.83221241708 0.890194124575515 0
"6888" 3190.81498150386 0.890194255062179 0
"6889" 3190.79775062869 0.89019439033397 0
"6890" 3190.78051979171 0.890194521817039 0
"6891" 3190.76328899285 0.890194655383716 0
"6892" 3190.74605823207 0.890194789983908 0
"6893" 3190.72882750942 0.890194922914043 0
"6894" 3190.71159682495 0.890195054746573 0
"6895" 3190.69436617861 0.890195188117654 0
"6896" 3190.67713557039 0.890195321465185 0
"6897" 3190.65990500025 0.890195455838171 0
"6898" 3190.64267446818 0.890195590677925 0
"6899" 3190.62544397428 0.890195722800949 0
"6900" 3190.60821351843 0.890195858113464 0
"6901" 3190.59098310071 0.890195991212211 0
"6902" 3190.57375272119 0.890196122647855 0
"6903" 3190.55652237976 0.890196256742597 0
"6904" 3190.53929207649 0.890196389152841 0
"6905" 3190.52206181132 0.890196523135662 0
"6906" 3190.50483158428 0.890196656560128 0
"6907" 3190.48760139545 0.890196787227112 0
"6908" 3190.47037124465 0.890196923220029 0
"6909" 3190.453141132 0.890197055951475 0
"6910" 3190.43591105744 0.890197190241888 0
"6911" 3190.41868102106 0.89019732181804 0
"6912" 3190.40145102278 0.890197456005393 0
"6913" 3190.38422106255 0.890197591227238 0
"6914" 3190.36699114058 0.890197721039756 0
"6915" 3190.34976125668 0.890197855637756 0
"6916" 3190.33253141091 0.890197989120965 0
"6917" 3190.3338651452 0.890035551661005 0.00099949999999982
"6918" 3190.29807852224 0.890198254289616 0
"6919" 3190.28084879083 0.890198388689569 0
"6920" 3190.26361909764 0.890198519832817 0
"6921" 3190.24638944245 0.890198656298228 0
"6922" 3190.22915982543 0.890198788421595 0
"6923" 3190.21193024659 0.890198920483792 0
"6924" 3190.19470070583 0.890199054669106 0
"6925" 3190.17747120322 0.890199187717048 0
"6926" 3190.16024173872 0.890199321264873 0
"6927" 3190.14301231238 0.890199453678676 0
"6928" 3190.12578292422 0.890199585516153 0
"6929" 3190.10855357412 0.890199720528688 0
"6930" 3190.09132426219 0.890199852833219 0
"6931" 3190.0740949884 0.89019998560439 0
"6932" 3190.0568657527 0.890200119933057 0
"6933" 3190.03963655509 0.890200254213192 0
"6934" 3190.02240739561 0.890200387399354 0
"6935" 3190.00517827433 0.890200518902121 0
"6936" 3189.98794919124 0.890200650372389 0
"6937" 3189.97072014621 0.890200785544403 0
"6938" 3189.95349113927 0.890200919597371 0
"6939" 3189.93626217046 0.890201053078421 0
"6940" 3189.91903323976 0.890201186502862 0
"6941" 3189.90180434725 0.890201318273814 0
"6942" 3189.88457549287 0.890201451592017 0
"6943" 3189.86734667666 0.890201583815071 0
"6944" 3189.85011789855 0.890201717586601 0
"6945" 3189.83288915858 0.890201850780532 0
"6946" 3189.81566045672 0.890201984468447 0
"6947" 3189.79843179305 0.890202115939742 0
"6948" 3189.86503257715 0.890037699387377 0.00099949999999982
"6949" 3189.76398124998 0.890202383592126 0
"6950" 3189.85759925935 0.890037122837463 0.00099949999999982
"6951" 3189.72953085171 0.890202651046931 0
"6952" 3189.71230237867 0.890202781774952 0
"6953" 3189.69507394376 0.890202915132827 0
"6954" 3189.67784554693 0.890203049503296 0
"6955" 3189.66061718823 0.890203182770783 0
"6956" 3189.64338886764 0.890203316522945 0
"6957" 3189.62616058521 0.890203449151877 0
"6958" 3189.60893234103 0.890203579051438 0
"6959" 3189.59170413488 0.890203714805265 0
"6960" 3189.57447596683 0.890203848907837 0
"6961" 3189.55724783695 0.890203981350216 0
"6962" 3189.54001974526 0.890204112674947 0
"6963" 3189.52279169166 0.890204247169724 0
"6964" 3189.50556367622 0.890204379477701 0
"6965" 3189.48833569891 0.890204512805116 0
"6966" 3189.47110775973 0.8902046460918 0
"6967" 3189.45387985866 0.890204779866632 0
"6968" 3189.4366519957 0.8902049135974 0
"6969" 3189.5364336697 0.8900394658127 0.00099949999999982
"6970" 3189.51922111205 0.890039598475086 0.00099949999999982
"6971" 3189.50200859251 0.890039731100132 0.00099949999999982
"6972" 3189.3677609063 0.890205443135807 0
"6973" 3189.350533234 0.890205578249838 0
"6974" 3189.33330559988 0.890205710071815 0
"6975" 3189.31607800395 0.890205841860099 0
"6976" 3189.29885044623 0.890205973078887 0
"6977" 3189.28162292651 0.89020610959507 0
"6978" 3189.2643954449 0.890206243386857 0
"6979" 3189.24716800148 0.890206374995447 0
"6980" 3189.2299405962 0.89020650816684 0
"6981" 3189.21271322905 0.89020664128069 0
"6982" 3189.19548590004 0.890206774349175 0
"6983" 3189.17825860917 0.890206907369093 0
"6984" 3189.16103135646 0.890207039830993 0
"6985" 3189.14380414187 0.890207173283609 0
"6986" 3189.12657696553 0.890207303483194 0
"6987" 3189.10934982725 0.890207438459066 0
"6988" 3189.0921227271 0.890207571796579 0
"6989" 3189.07489566514 0.890207703463919 0
"6990" 3189.05766864125 0.890207838316682 0
"6991" 3189.04044165557 0.890207969353646 0
"6992" 3189.02321470799 0.89020810356685 0
"6993" 3189.00598779851 0.890208237740439 0
"6994" 3188.98876092726 0.890208368087966 0
"6995" 3188.97153409418 0.890208500565704 0
"6996" 3188.95430729926 0.890208632982282 0
"6997" 3188.93708054246 0.890208766420224 0
"6998" 3188.91985382377 0.890208900354297 0
"6999" 3188.90262714314 0.890209035321047 0
"7000" 3188.88540050078 0.890209164863193 0
"7001" 3188.86817389648 0.890209300262577 0
"7002" 3188.8509473303 0.890209433479173 0
"7003" 3188.8337208023 0.890209565568165 0
"7004" 3188.81649431242 0.89020969922643 0
"7005" 3188.7992678608 0.890209829056642 0
"7006" 3188.78204144723 0.890209964247066 0
"7007" 3188.76481507181 0.890210097216146 0
"7008" 3188.74758873447 0.890210231752246 0
"7009" 3188.73036243538 0.890210361944173 0
"7010" 3188.71313617441 0.890210495331366 0
"7011" 3188.69590995155 0.890210629188383 0
"7012" 3188.67868376691 0.890210760316925 0
"7013" 3188.66145762047 0.890210891401506 0
"7014" 3188.64423151216 0.890211025126452 0
"7015" 3188.62700544189 0.890211160413761 0
"7016" 3188.60977940985 0.890211291357134 0
"7017" 3188.59255341584 0.890211427099829 0
"7018" 3188.57532745999 0.89021155955249 0
"7019" 3188.55810154231 0.890211691962301 0
"7020" 3188.54087566277 0.890211824880421 0
"7021" 3188.5236498215 0.890211954513311 0
"7022" 3188.50642401825 0.890212090542834 0
"7023" 3188.48919825326 0.890212220608287 0
"7024" 3188.47197252639 0.890212354417979 0
"7025" 3188.45474683762 0.8902124881586 0
"7026" 3188.43752118705 0.890212619711958 0
"7027" 3188.4202955746 0.890212753366739 0
"7028" 3188.4030700003 0.890212885889451 0
"7029" 3188.38584446415 0.890213018908083 0
"7030" 3188.36861896618 0.890213150800435 0
"7031" 3188.35139350634 0.890213284281222 0
"7032" 3188.33416808464 0.89021341715412 0
"7033" 3188.31694270115 0.890213548376673 0
"7034" 3188.29971735579 0.890213681710533 0
"7035" 3188.28249204852 0.890213816049691 0
"7036" 3188.26526677944 0.890213947662969 0
"7037" 3188.24804154857 0.89021407924363 0
"7038" 3188.23081635576 0.890214213992831 0
"7039" 3188.21359120118 0.890214344937529 0
"7040" 3188.1963660848 0.890214476353065 0
"7041" 3188.1791410065 0.890214610974692 0
"7042" 3188.16191596634 0.890214743911876 0
"7043" 3188.14469096437 0.890214875738732 0
"7044" 3188.12746600049 0.890215010220231 0
"7045" 3188.11024107476 0.890215143032054 0
"7046" 3188.09301618717 0.89021527579087 0
"7047" 3188.07579133774 0.890215408510036 0
"7048" 3188.05856652653 0.890215539569922 0
"7049" 3188.04134175341 0.890215673791367 0
"7050" 3188.0241170185 0.890215805302021 0
"7051" 3188.00689232163 0.890215940518646 0
"7052" 3187.989667663 0.890216071384171 0
"7053" 3187.97244304246 0.890216205441827 0
"7054" 3187.95521846012 0.890216337276547 0
"7055" 3187.93799391598 0.89021646854881 0
"7056" 3187.92076940999 0.890216601371841 0
"7057" 3187.90354494213 0.890216734705613 0
"7058" 3187.88632051244 0.890216866899447 0
"7059" 3187.86909612093 0.890216999048122 0
"7060" 3187.85187176754 0.890217132775966 0
"7061" 3187.83464745234 0.89021726429778 0
"7062" 3187.81742317532 0.890217396311035 0
"7063" 3187.80019893639 0.890217530971658 0
"7064" 3187.78297473557 0.890217664495991 0
"7065" 3187.76575057301 0.890217794758615 0
"7066" 3187.74852644859 0.890217927660624 0
"7067" 3187.73130236232 0.890218060513012 0
"7068" 3187.71407831416 0.890218194388485 0
"7069" 3187.69685430423 0.890218325010286 0
"7070" 3187.67963033243 0.890218458262371 0
"7071" 3187.66240639886 0.890218589308814 0
"7072" 3187.64518250338 0.890218723551455 0
"7073" 3187.62795864606 0.890218856124714 0
"7074" 3187.6107348269 0.890218988638138 0
"7075" 3187.59351104592 0.890219120591482 0
"7076" 3187.57628730311 0.890219253021299 0
"7077" 3187.55906359845 0.890219385942494 0
"7078" 3187.54183993191 0.890219519360572 0
"7079" 3187.52461630357 0.890219651107025 0
"7080" 3187.50739271336 0.890219784434768 0
"7081" 3187.4901691613 0.890219917174049 0
"7082" 3187.47294564743 0.890220048779389 0
"7083" 3187.45572217175 0.890220180887384 0
"7084" 3187.4384987342 0.89022031402526 0
"7085" 3187.42127533481 0.89022044656798 0
"7086" 3187.40405197363 0.890220577994966 0
"7087" 3187.38682865063 0.890220709916576 0
"7088" 3187.36960536572 0.8902208444773 0
"7089" 3187.352382119 0.890220976296051 0
"7090" 3187.33515891044 0.890221108622001 0
"7091" 3187.31793574004 0.890221241422055 0
"7092" 3187.30071260787 0.890221372032683 0
"7093" 3187.28348951376 0.890221507430055 0
"7094" 3187.26626645788 0.890221637951385 0
"7095" 3187.24904344016 0.890221770563973 0
"7096" 3187.23182046067 0.890221901534702 0
"7097" 3187.21459751927 0.890222035651359 0
"7098" 3187.19737461602 0.890222168687562 0
"7099" 3187.18015175096 0.890222300569508 0
"7100" 3187.16292892406 0.89022243294484 0
"7101" 3187.14570613527 0.890222566910266 0
"7102" 3187.1284833847 0.890222698122672 0
"7103" 3187.11126067229 0.890222830362534 0
"7104" 3187.09403799804 0.8902229631096 0
"7105" 3187.07681536197 0.890223095242105 0
"7106" 3187.059592764 0.8902232295043 0
"7107" 3187.15206296762 0.890058066667879 0.00099949999999982
"7108" 3187.02515434313 0.89022349300927 0
"7109" 3187.00793185971 0.890223624963418 0
"7110" 3186.99070941443 0.890223757966642 0
"7111" 3186.97348700734 0.890223889837313 0
"7112" 3186.95626463842 0.890224022202458 0
"7113" 3186.93904230763 0.890224155581558 0
"7114" 3186.92182001501 0.890224287844981 0
"7115" 3186.90459776055 0.890224420615577 0
"7116" 3186.88737554426 0.890224552785246 0
"7117" 3186.87015336615 0.890224684906502 0
"7118" 3186.85293122631 0.890224814835065 0
"7119" 3186.83570912458 0.890224948480561 0
"7120" 3186.81848706097 0.890225082093353 0
"7121" 3186.80126503562 0.890225212406853 0
"7122" 3186.78404304841 0.890225345369015 0
"7123" 3186.76682109926 0.89022548044608 0
"7124" 3186.74959918831 0.89022561224883 0
"7125" 3186.73237731565 0.8902257413149 0
"7126" 3186.71515548107 0.890225876238235 0
"7127" 3186.69793368464 0.890226008965512 0
"7128" 3186.68071192641 0.890226140572892 0
"7129" 3186.66349020635 0.890226272688408 0
"7130" 3186.64626852452 0.890226403662436 0
"7131" 3186.62904688073 0.890226539432332 0
"7132" 3186.61182527521 0.890226669251433 0
"7133" 3186.59460370787 0.890226801162425 0
"7134" 3186.57738217863 0.890226935723167 0
"7135" 3186.56016068769 0.890227064316259 0
"7136" 3186.54293923489 0.890227197692578 0
"7137" 3186.52571782028 0.890227329425367 0
"7138" 3186.50849644378 0.890227463254342 0
"7139" 3186.4912751055 0.890227594351417 0
"7140" 3186.47405380536 0.890227727550485 0
"7141" 3186.45683254342 0.89022785909116 0
"7142" 3186.43961131965 0.890227991668172 0
"7143" 3186.422390134 0.890228125254368 0
"7144" 3186.40516898647 0.890228258818074 0
"7145" 3186.38794787719 0.890228389092004 0
"7146" 3186.37072680617 0.890228519320876 0
"7147" 3186.35350577317 0.890228655410857 0
"7148" 3186.33628477839 0.890228786613836 0
"7149" 3186.31906382176 0.89022891941321 0
"7150" 3186.30184290337 0.89022904998636 0
"7151" 3186.28462202307 0.890229184274433 0
"7152" 3186.26740118106 0.890229313708786 0
"7153" 3186.25018037721 0.890229446289992 0
"7154" 3186.23295961149 0.890229579915516 0
"7155" 3186.21573888395 0.890229711870317 0
"7156" 3186.19851819462 0.890229843235812 0
"7157" 3186.18129754346 0.890229975643305 0
"7158" 3186.16407693045 0.890230108545174 0
"7159" 3186.14685635567 0.890230239242307 0
"7160" 3186.12963581903 0.890230372575297 0
"7161" 3186.11241532052 0.890230505851661 0
"7162" 3186.09519486028 0.890230635884201 0
"7163" 3186.07797443813 0.89023077014941 0
"7164" 3186.06075405416 0.890230902238489 0
"7165" 3186.0435337084 0.890231033729207 0
"7166" 3186.02631340088 0.89023116409235 0
"7167" 3186.00909313145 0.890231298728894 0
"7168" 3185.99187290023 0.890231430065967 0
"7169" 3185.97465270721 0.890231561914553 0
"7170" 3185.95743255237 0.890231693703098 0
"7171" 3185.94021243565 0.890231827596778 0
"7172" 3185.92299235714 0.890231958769204 0
"7173" 3185.90577231677 0.890232092023889 0
"7174" 3185.88855231465 0.890232222576778 0
"7175" 3185.87133235068 0.890232355201579 0
"7176" 3185.85411242492 0.890232486712451 0
"7177" 3185.83689253732 0.890232619264057 0
"7178" 3185.81967268793 0.890232750681271 0
"7179" 3185.80245287667 0.89023288421135 0
"7180" 3185.78523310364 0.89023301499307 0
"7181" 3185.76801336869 0.890233149501472 0
"7182" 3185.75079367197 0.890233280738118 0
"7183" 3185.73357401348 0.890233411374168 0
"7184" 3185.71635439321 0.890233542529584 0
"7185" 3185.6991348111 0.890233675226482 0
"7186" 3185.68191526717 0.890233807355773 0
"7187" 3185.66469576136 0.890233941042479 0
"7188" 3185.6474762938 0.890234071448301 0
"7189" 3185.6302568644 0.890234203971381 0
"7190" 3185.61303747317 0.890234336439105 0
"7191" 3185.59581812015 0.890234467795259 0
"7192" 3185.57859880529 0.890234600708669 0
"7193" 3185.56137952861 0.890234732508321 0
"7194" 3185.54416029012 0.89023486479322 0
"7195" 3185.5269410898 0.890234997036299 0
"7196" 3185.50972192767 0.890235128681127 0
"7197" 3185.49250280365 0.890235262959806 0
"7198" 3185.47528371788 0.89023539345141 0
"7199" 3185.45806467038 0.89023552281794 0
"7200" 3185.44084566106 0.890235655367958 0
"7201" 3185.42362668984 0.890235789466042 0
"7202" 3185.52641487649 0.890070338418906 0.00099949999999982
"7203" 3185.61200799127 0.889905055012914 0.00199799999999994
"7204" 3185.49201421972 0.890070602855196 0.00099949999999982
"7205" 3185.47481062171 0.890070737415597 0.00099949999999982
"7206" 3185.33756569249 0.890236447400018 0
"7207" 3185.32034695046 0.890236577462742 0
"7208" 3185.30312824654 0.890236711240248 0
"7209" 3185.28590958071 0.89023684605361 0
"7210" 3185.2686909531 0.890236977038093 0
"7211" 3185.25147236376 0.890237106928136 0
"7212" 3185.23425381251 0.89023724158788 0
"7213" 3185.21703529948 0.890237372461961 0
"7214" 3185.19981682461 0.890237505416516 0
"7215" 3185.18259838797 0.890237636174293 0
"7216" 3185.16537998948 0.890237769038568 0
"7217" 3185.23279729948 0.890073430095584 0.00099949999999982
"7218" 3185.21559420744 0.890073561918275 0.00099949999999982
"7219" 3185.11373835546 0.890238163028192 0
"7220" 3185.09652010978 0.890238294638931 0
"7221" 3185.07930190223 0.890238428338052 0
"7222" 3185.06208373294 0.890238558248418 0
"7223" 3185.04486560173 0.890238692925655 0
"7224" 3185.02764750881 0.890238822209792 0
"7225" 3185.09863368506 0.890074377973137 0.00099949999999982
"7226" 3184.99321810239 0.890239088640445 0
"7227" 3184.97600012391 0.890239220991107 0
"7228" 3185.06301212385 0.890074276546827 0.00099949999999982
"7229" 3184.94157094208 0.890239482321535 0
"7230" 3184.92435307823 0.890239615060192 0
"7231" 3184.90713525259 0.890239746159663 0
"7232" 3185.00618168497 0.890074427309919 0.00099949999999982
"7233" 3184.87270637287 0.890240009256625 0
"7234" 3184.85548866177 0.890240142346 0
"7235" 3184.83827098886 0.890240274333354 0
"7236" 3184.82105335415 0.890240406265248 0
"7237" 3184.8038357576 0.890240538687888 0
"7238" 3184.87893383972 0.890075971711938 0.00099949999999982
"7239" 3184.86173154669 0.890076102550536 0.00099949999999982
"7240" 3184.75219652443 0.890240931872859 0
"7241" 3184.73497908066 0.89024106518909 0
"7242" 3184.71776167505 0.890241197909411 0
"7243" 3184.70054430764 0.890241329524207 0
"7244" 3184.68332697846 0.890241460535302 0
"7245" 3184.66610968749 0.890241592054095 0
"7246" 3184.64889243472 0.890241723515304 0
"7247" 3184.63167522017 0.890241854924688 0
"7248" 3184.6144580438 0.890241986845076 0
"7249" 3184.59724090561 0.890242119224489 0
"7250" 3184.58002380561 0.890242251045535 0
"7251" 3184.5628067438 0.890242383351583 0
"7252" 3184.54558972007 0.890242517762745 0
"7253" 3184.52837273463 0.890242647269905 0
"7254" 3184.64310854827 0.890076842692623 0.00099949999999982
"7255" 3184.49394553057 0.890242909396633 0
"7256" 3184.47672865973 0.890243042020742 0
"7257" 3184.45951182708 0.890243174031095 0
"7258" 3184.44229503267 0.890243304396669 0
"7259" 3184.42507827634 0.890243439540725 0
"7260" 3184.40786155823 0.890243570364362 0
"7261" 3184.39064487847 0.890243698435429 0
"7262" 3184.37342823688 0.890243830768355 0
"7263" 3184.35621163341 0.890243964657876 0
"7264" 3184.33899506816 0.890244095822185 0
"7265" 3184.32177854112 0.890244227460009 0
"7266" 3184.30456205227 0.89024435906398 0
"7267" 3184.28734560162 0.890244491165547 0
"7268" 3184.27012918917 0.890244622666808 0
"7269" 3184.25291281491 0.890244754663348 0
"7270" 3184.23569647894 0.890244883947201 0
"7271" 3184.21848018106 0.890245018532317 0
"7272" 3184.2012639215 0.890245147175235 0
"7273" 3184.18404770003 0.89024528165773 0
"7274" 3184.16683151668 0.890245415576089 0
"7275" 3184.14961537168 0.890245543533278 0
"7276" 3184.13239926483 0.890245676280813 0
"7277" 3184.11518319617 0.890245808445148 0
"7278" 3184.09796716575 0.890245938946875 0
"7279" 3184.08075117354 0.890246070479535 0
"7280" 3184.06353521946 0.890246204114694 0
"7281" 3184.04631930359 0.890246335558221 0
"7282" 3184.02910342589 0.89024646801218 0
"7283" 3184.01188758642 0.890246598817282 0
"7284" 3183.99467178515 0.89024673065992 0
"7285" 3183.97745602214 0.890246860834513 0
"7286" 3183.96024029733 0.890246992582409 0
"7287" 3183.94302461077 0.890247123198994 0
"7288" 3183.92580896238 0.89024725538904 0
"7289" 3183.9085933522 0.890247386986865 0
"7290" 3183.89137778019 0.890247519622293 0
"7291" 3183.87416224636 0.890247651653107 0
"7292" 3183.8569467507 0.890247784199337 0
"7293" 3183.83973129334 0.890247913455636 0
"7294" 3183.82251587417 0.890248045368054 0
"7295" 3183.80530049314 0.890248178823114 0
"7296" 3183.91089784289 0.890082677264731 0.00099949999999982
"7297" 3183.99930370529 0.889917342814856 0.00199799999999994
"7298" 3183.8765043567 0.890082938832972 0.00099949999999982
"7299" 3183.73646597254 0.890248704131272 0
"7300" 3183.71925078248 0.890248836305194 0
"7301" 3183.70203563078 0.890248964107591 0
"7302" 3183.68482051714 0.890249099411002 0
"7303" 3183.66760544173 0.890249230340697 0
"7304" 3183.65039040451 0.890249362328379 0
"7305" 3183.63317540555 0.890249492638961 0
"7306" 3183.61596044476 0.890249625058472 0
"7307" 3183.5987455222 0.890249755821302 0
"7308" 3183.58153063785 0.89024988760354 0
"7309" 3183.56431579172 0.890250018819732 0
"7310" 3183.54710098377 0.890250151035975 0
"7311" 3183.52988621398 0.890250283756363 0
"7312" 3183.51267148251 0.890250412672989 0
"7313" 3183.49545678921 0.890250544762952 0
"7314" 3183.47824213415 0.890250675729676 0
"7315" 3183.4610275173 0.890250807201731 0
"7316" 3183.44381293867 0.890250938600205 0
"7317" 3183.42659839822 0.890251070514199 0
"7318" 3183.4093838959 0.890251204515286 0
"7319" 3183.39216943181 0.890251335248482 0
"7320" 3183.37495500594 0.890251466476619 0
"7321" 3183.35774061829 0.890251597651818 0
"7322" 3183.34052626887 0.890251728776213 0
"7323" 3183.32331195764 0.89025186094138 0
"7324" 3183.30609768465 0.890251991454611 0
"7325" 3183.28888344989 0.890252122443495 0
"7326" 3183.2716692533 0.890252254999878 0
"7327" 3183.2544550949 0.890252386980064 0
"7328" 3183.23724097482 0.890252515679998 0
"7329" 3183.22002689294 0.890252647552771 0
"7330" 3183.20281284919 0.89025278100544 0
"7331" 3183.18559884373 0.890252910643525 0
"7332" 3183.16838487642 0.890253043455559 0
"7333" 3183.15117094734 0.89025317460216 0
"7334" 3183.1339570565 0.89025330517824 0
"7335" 3183.11674320379 0.890253438911237 0
"7336" 3183.09952938933 0.890253569395965 0
"7337" 3183.08231561314 0.890253699304561 0
"7338" 3183.06510187512 0.890253831819842 0
"7339" 3183.04788817532 0.89025396324027 0
"7340" 3183.03067451375 0.890254094066479 0
"7341" 3183.01346089042 0.890254224856599 0
"7342" 3182.99624730523 0.890254358270343 0
"7343" 3182.97903375832 0.890254487887808 0
"7344" 3182.96182024963 0.89025461905435 0
"7345" 3182.94460677909 0.890254752333851 0
"7346" 3182.92739334674 0.890254884509584 0
"7347" 3182.91017995271 0.890255012852865 0
"7348" 3182.89296659685 0.890255145468199 0
"7349" 3182.87575327921 0.890255276933307 0
"7350" 3182.85853999972 0.890255409984821 0
"7351" 3182.84132675852 0.890255539224419 0
"7352" 3182.82411355552 0.890255671099828 0
"7353" 3182.80690039078 0.89025580131916 0
"7354" 3182.78968726418 0.890255934710984 0
"7355" 3182.77247417589 0.890256063762141 0
"7356" 3182.75526112576 0.890256196536012 0
"7357" 3182.73804811385 0.890256327639125 0
"7358" 3182.72083514016 0.890256459238236 0
"7359" 3182.70362220467 0.890256590795552 0
"7360" 3182.68640930746 0.890256720672968 0
"7361" 3182.66919644841 0.890256853209933 0
"7362" 3182.65198362757 0.890256985150363 0
"7363" 3182.63477084498 0.890257115449456 0
"7364" 3182.61755810052 0.890257248916336 0
"7365" 3182.60034539437 0.890257378033931 0
"7366" 3182.58313272649 0.890257508201053 0
"7367" 3182.56592009684 0.890257638828052 0
"7368" 3182.54870750538 0.890257771033221 0
"7369" 3182.53149495213 0.890257902651078 0
"7370" 3182.51428243707 0.890258034766012 0
"7371" 3182.4970699602 0.890258166840394 0
"7372" 3182.47985752154 0.89025829829789 0
"7373" 3182.46264512118 0.89025842760026 0
"7374" 3182.44543275906 0.890258558444657 0
"7375" 3182.42822043507 0.890258691928899 0
"7376" 3182.41100814932 0.890258822677322 0
"7377" 3182.39379590175 0.890258955009573 0
"7378" 3182.37658369243 0.890259085672295 0
"7379" 3182.35937152129 0.890259217885982 0
"7380" 3182.34215938846 0.890259346858004 0
"7381" 3182.32494729386 0.89025947791283 0
"7382" 3182.30773523743 0.890259610543605 0
"7383" 3182.29052321931 0.890259739363114 0
"7384" 3182.27331123941 0.890259870815898 0
"7385" 3182.25609929766 0.890260003839847 0
"7386" 3182.23888739418 0.890260134131529 0
"7387" 3182.22167552889 0.890260265978613 0
"7388" 3182.20446370184 0.890260396696086 0
"7389" 3182.18725191304 0.890260527395738 0
"7390" 3182.1700401625 0.890260657500173 0
"7391" 3182.15282845015 0.890260789698887 0
"7392" 3182.13561677602 0.890260920783842 0
"7393" 3182.11840514011 0.890261052351108 0
"7394" 3182.10119354239 0.890261184417684 0
"7395" 3182.08398198296 0.890261313751037 0
"7396" 3182.06677046173 0.89026144572178 0
"7397" 3182.0495589788 0.890261574959211 0
"7398" 3182.03234753403 0.890261707899164 0
"7399" 3182.09883136026 0.890097471804026 0.00099949999999982
"7400" 3182.14812764105 0.889933397116705 0.00199799999999994
"7401" 3181.98073342503 0.890262099985055 0
"7402" 3181.96352213319 0.890262230600789 0
"7403" 3181.94631087953 0.890262362778639 0
"7404" 3181.92909966406 0.890262494917002 0
"7405" 3181.9118884868 0.89026262646587 0
"7406" 3181.89467734772 0.890262759028928 0
"7407" 3181.87746624701 0.890262886206019 0
"7408" 3181.86025518446 0.890263019221006 0
"7409" 3181.84304416007 0.890263152183985 0
"7410" 3181.82583317393 0.890263282436564 0
"7411" 3181.80862222607 0.8902634126181 0
"7412" 3181.79141131644 0.890263543311233 0
"7413" 3181.77420044504 0.890263674470916 0
"7414" 3181.75698961185 0.890263806152369 0
"7415" 3181.73977881691 0.890263936702397 0
"7416" 3181.72256806018 0.890264068257436 0
"7417" 3181.70535734171 0.890264198722908 0
"7418" 3181.68814666146 0.890264329666054 0
"7419" 3181.67093601946 0.890264460555037 0
"7420" 3181.65372541565 0.890264592478458 0
"7421" 3181.63651485007 0.890264723813691 0
"7422" 3181.61930432272 0.890264854571825 0
"7423" 3181.60209383358 0.890264986350928 0
"7424" 3181.58488338273 0.890265115923483 0
"7425" 3181.5676729701 0.89026524709066 0
"7426" 3181.55046259565 0.890265379791383 0
"7427" 3181.5332522594 0.890265511385454 0
"7428" 3181.51604196149 0.890265639730837 0
"7429" 3181.49883170171 0.890265773355392 0
"7430" 3181.48162148022 0.890265902682264 0
"7431" 3181.464411297 0.890266033018632 0
"7432" 3181.44720115195 0.890266165447484 0
"7433" 3181.42999104513 0.890266296764226 0
"7434" 3181.41278097651 0.890266428565332 0
"7435" 3181.39557094617 0.89026655818493 0
"7436" 3181.37836095417 0.890266686673038 0
"7437" 3181.36115100031 0.890266819926479 0
"7438" 3181.34394108474 0.890266949415404 0
"7439" 3181.32673120735 0.890267082060255 0
"7440" 3181.30952136825 0.890267211428376 0
"7441" 3181.29231156737 0.890267342906948 0
"7442" 3181.2751018047 0.890267474325665 0
"7443" 3181.25789208027 0.890267605176604 0
"7444" 3181.24068239396 0.890267739204977 0
"7445" 3181.223472746 0.890267867268129 0
"7446" 3181.20626313628 0.890267997976798 0
"7447" 3181.18905356479 0.890268129185989 0
"7448" 3181.17184403155 0.890268259784157 0
"7449" 3181.15463453652 0.890268391429138 0
"7450" 3181.13742507976 0.890268521416784 0
"7451" 3181.12021566117 0.890268654024886 0
"7452" 3181.10300628086 0.890268783927924 0
"7453" 3181.08579693883 0.890268913759753 0
"7454" 3181.06858763501 0.890269045169082 0
"7455" 3181.05137836944 0.890269175992417 0
"7456" 3181.03416914211 0.890269306770605 0
"7457" 3181.016959953 0.890269438035528 0
"7458" 3180.9997508021 0.89026956980631 0
"7459" 3180.98254168947 0.890269699886958 0
"7460" 3180.96533261517 0.890269828338536 0
"7461" 3180.94812357908 0.890269959960489 0
"7462" 3180.93091458117 0.890270092593955 0
"7463" 3180.91370562153 0.890270222510038 0
"7464" 3180.89649670006 0.890270355063614 0
"7465" 3180.87928781692 0.890270483795427 0
"7466" 3180.86207897199 0.890270615195229 0
"7467" 3180.84487016535 0.890270744901488 0
"7468" 3180.82766139687 0.890270877814165 0
"7469" 3180.81045266666 0.890271007988049 0
"7470" 3180.7932439747 0.890271138633819 0
"7471" 3180.77603532094 0.890271270324004 0
"7472" 3180.75882670544 0.890271400898854 0
"7473" 3180.74161812817 0.890271531941014 0
"7474" 3180.72440958911 0.890271663494731 0
"7475" 3180.70720108833 0.890271793382121 0
"7476" 3180.68999262577 0.890271924825279 0
"7477" 3180.67278420147 0.890272055156521 0
"7478" 3180.65557581537 0.890272187061451 0
"7479" 3180.63836746753 0.89027231729002 0
"7480" 3180.62115915804 0.890272445352467 0
"7481" 3180.6039508867 0.890272578718371 0
"7482" 3180.58674265363 0.890272708811646 0
"7483" 3180.56953445885 0.890272838328112 0
"7484" 3180.55232630219 0.89027297208813 0
"7485" 3180.53511818384 0.890273101504362 0
"7486" 3180.51791010372 0.890273232494157 0
"7487" 3180.50070206192 0.890273361287404 0
"7488" 3180.48349405836 0.890273492172416 0
"7489" 3180.46628609294 0.890273625705559 0
"7490" 3180.44907816584 0.890273754360151 0
"7491" 3180.43187027699 0.890273885108721 0
"7492" 3180.41466242633 0.890274017429767 0
"7493" 3180.39745461395 0.890274147015753 0
"7494" 3180.38024683987 0.890274276546425 0
"7495" 3180.36303910399 0.890274408182445 0
"7496" 3180.34583140636 0.890274539242864 0
"7497" 3180.32862374695 0.890274670246759 0
"7498" 3180.31141612585 0.890274799598323 0
"7499" 3180.29420854298 0.890274930521128 0
"7500" 3180.2770009983 0.890275062976759 0
"7501" 3180.25979349194 0.890275191668118 0
"7502" 3180.24258602384 0.890275321903752 0
"7503" 3180.22537859389 0.890275455307648 0
"7504" 3180.20817120221 0.890275585455238 0
"7505" 3180.19096384884 0.890275714486679 0
"7506" 3180.1737565337 0.890275845600578 0
"7507" 3180.15654925677 0.890275977220116 0
"7508" 3180.13934201806 0.890276108787869 0
"7509" 3180.12213481771 0.890276236546296 0
"7510" 3180.10492765555 0.890276368554356 0
"7511" 3180.08772053164 0.890276499454037 0
"7512" 3180.07051344592 0.890276631382099 0
"7513" 3180.05330639846 0.890276762171231 0
"7514" 3180.03609938934 0.89027689023818 0
"7515" 3180.01889241844 0.890277021484496 0
"7516" 3180.00168548582 0.890277151598969 0
"7517" 3179.98447859143 0.89027728274381 0
"7518" 3179.96727173519 0.890277415994851 0
"7519" 3179.95006491725 0.89027754543453 0
"7520" 3179.9328581376 0.890277674840338 0
"7521" 3179.91565139621 0.890277805254059 0
"7522" 3179.89844469302 0.890277937236645 0
"7523" 3179.8812380281 0.890278067571516 0
"7524" 3179.86403140152 0.890278195716983 0
"7525" 3179.84682481312 0.890278328100365 0
"7526" 3179.82961826298 0.890278458816744 0
"7527" 3179.81241175108 0.890278589509667 0
"7528" 3179.79520527743 0.89027872014158 0
"7529" 3179.77799884203 0.890278850715979 0
"7530" 3179.76079244491 0.890278980727287 0
"7531" 3179.74358608605 0.89027911122623 0
"7532" 3179.72637976543 0.890279242188926 0
"7533" 3179.70917348304 0.890279373131475 0
"7534" 3179.69196723892 0.890279503495192 0
"7535" 3179.67476103308 0.890279633264091 0
"7536" 3179.71142365256 0.890116366589795 0.00099949999999982
"7537" 3179.64035540644 0.890279893732741 0
"7538" 3179.62314931534 0.89028002496217 0
"7539" 3179.60594326239 0.890280158317649 0
"7540" 3179.58873724782 0.890280285699077 0
"7541" 3179.57153127149 0.890280416804463 0
"7542" 3179.55432533338 0.89028054785002 0
"7543" 3179.5371194336 0.89028067670198 0
"7544" 3179.51991357208 0.890280807127054 0
"7545" 3179.50270774878 0.890280938592672 0
"7546" 3179.48550196372 0.89028106944437 0
"7547" 3179.59075921274 0.890115679295645 0.00099949999999982
"7548" 3179.67883455751 0.889950457779565 0.00199799999999994
"7549" 3179.6616593325 0.88995058822713 0.00199799999999994
"7550" 3179.53920112351 0.890116071297978 0.00099949999999982
"7551" 3179.39951352626 0.890281723018237 0
"7552" 3179.38230797066 0.890281852002691 0
"7553" 3179.36510245333 0.890281982018719 0
"7554" 3179.34789697422 0.890282113569247 0
"7555" 3179.33069153339 0.890282243484891 0
"7556" 3179.31348613079 0.89028237495551 0
"7557" 3179.2962807665 0.890282503705666 0
"7558" 3179.27907544048 0.890282634002741 0
"7559" 3179.26187015269 0.890282765334583 0
"7560" 3179.24466490318 0.890282895010098 0
"7561" 3179.22745969191 0.890283026252915 0
"7562" 3179.21025451892 0.890283155839549 0
"7563" 3179.19304938419 0.890283286451693 0
"7564" 3179.17584428772 0.890283417014266 0
"7565" 3179.1586392295 0.890283547515961 0
"7566" 3179.14143420952 0.890283678524231 0
"7567" 3179.12422922784 0.890283807881995 0
"7568" 3179.10702428442 0.890283938268736 0
"7569" 3179.08981937927 0.890284068574293 0
"7570" 3179.07261451235 0.890284199941604 0
"7571" 3179.05540968367 0.890284330712085 0
"7572" 3179.03820489326 0.890284460907363 0
"7573" 3179.02100014114 0.890284590503281 0
"7574" 3179.00379542727 0.890284721139746 0
"7575" 3178.98659075166 0.890284851734454 0
"7576" 3178.96938611425 0.890284983877061 0
"7577" 3178.95218151517 0.890285112219818 0
"7578" 3178.93497695436 0.890285242661271 0
"7579" 3178.91777243179 0.89028537360582 0
"7580" 3178.9005679475 0.890285503412105 0
"7581" 3178.88336350153 0.890285632119576 0
"7582" 3178.8661590938 0.890285763452468 0
"7583" 3178.84895472427 0.890285895268122 0
"7584" 3178.83175039305 0.890286024350209 0
"7585" 3178.81454610009 0.890286155007424 0
"7586" 3178.79734184534 0.89028628668667 0
"7587" 3178.78013762889 0.890286416183089 0
"7588" 3178.76293345073 0.890286545626526 0
"7589" 3178.7457293108 0.890286677162564 0
"7590" 3178.72852520921 0.890286805441879 0
"7591" 3178.71132114586 0.890286936355345 0
"7592" 3178.69411712075 0.890287067220427 0
"7593" 3178.67691313396 0.890287196435147 0
"7594" 3178.65970918541 0.890287327204355 0
"7595" 3178.64250527513 0.890287457402757 0
"7596" 3178.62530140308 0.890287588597324 0
"7597" 3178.60809756929 0.890287719235766 0
"7598" 3178.59089377379 0.890287848742879 0
"7599" 3178.57369001649 0.890287980888491 0
"7600" 3178.55648629751 0.890288109777452 0
"7601" 3178.53928261692 0.890288236995859 0
"7602" 3178.52207897444 0.890288371157434 0
"7603" 3178.60981793496 0.890123554644347 0.00099949999999982
"7604" 3178.76812469104 0.889794281746722 0.00299549999999993
"7605" 3178.66321070945 0.889959033089619 0.00199799999999994
"7606" 3178.55827294806 0.890123943085333 0.00099949999999982
"7607" 3178.54108470837 0.890124075514203 0.00099949999999982
"7608" 3178.41891118119 0.890289150876806 0
"7609" 3178.40170780653 0.890289280958685 0
"7610" 3178.38450447011 0.890289412045455 0
"7611" 3178.36730117199 0.890289541489979 0
"7612" 3178.35009791211 0.890289672493487 0
"7613" 3178.33289469054 0.890289801846839 0
"7614" 3178.31569150725 0.890289931692005 0
"7615" 3178.29848836214 0.890290064159651 0
"7616" 3178.28128525532 0.890290193904383 0
"7617" 3178.26408218686 0.890290322000205 0
"7618" 3178.24687915668 0.890290451653786 0
"7619" 3178.22967616472 0.890290583394008 0
"7620" 3178.21247321109 0.890290711882549 0
"7621" 3178.19527029564 0.890290844614242 0
"7622" 3178.17806741853 0.890290973003564 0
"7623" 3178.1608645797 0.890291102952844 0
"7624" 3178.14366177907 0.890291235005681 0
"7625" 3178.12645901674 0.890291364340443 0
"7626" 3178.10925629272 0.890291493621044 0
"7627" 3178.09205360695 0.89029162445924 0
"7628" 3178.07485095945 0.890291754710936 0
"7629" 3178.05764835019 0.890291885456757 0
"7630" 3178.15461952602 0.890126789083288 0.00099949999999982
"7631" 3178.23441197146 0.889961859524695 0.00199799999999994
"7632" 3178.41121663586 0.889632363888062 0.003992
"7633" 3178.29707813772 0.889797226639061 0.00299549999999993
"7634" 3178.18291588076 0.889962249791721 0.00199799999999994
"7635" 3177.95451337154 0.890292664568527 0
"7636" 3177.93731103016 0.890292792305713 0
"7637" 3177.92010872703 0.890292923213077 0
"7638" 3177.90290646212 0.890293054625826 0
"7639" 3177.88570423546 0.890293185443112 0
"7640" 3177.86850204715 0.890293313532355 0
"7641" 3177.85129989712 0.890293443711465 0
"7642" 3177.8340977853 0.890293575464749 0
"7643" 3177.81689571177 0.890293705027031 0
"7644" 3177.79969367652 0.890293835073156 0
"7645" 3177.78249167959 0.890293964007284 0
"7646" 3177.76528972093 0.890294094491011 0
"7647" 3177.74808780042 0.890294227620414 0
"7648" 3177.73088591824 0.890294356412638 0
"7649" 3177.71368407431 0.890294487297804 0
"7650" 3177.69648226873 0.890294615442847 0
"7651" 3177.67928050139 0.890294746249275 0
"7652" 3177.66207877233 0.890294876454672 0
"7653" 3177.6448770816 0.890295005014766 0
"7654" 3177.62767542907 0.890295137279341 0
"7655" 3177.61047381483 0.890295266813856 0
"7656" 3177.59327223892 0.890295395752997 0
"7657" 3177.5760707012 0.890295527882435 0
"7658" 3177.55886920183 0.890295656202515 0
"7659" 3177.5416677407 0.890295787176156 0
"7660" 3177.52446631792 0.89029591539386 0
"7661" 3177.50726493337 0.890296046782316 0
"7662" 3177.4900635871 0.890296176543954 0
"7663" 3177.47286227915 0.890296305695321 0
"7664" 3177.45566100941 0.890296437497779 0
"7665" 3177.43845977801 0.890296566022485 0
"7666" 3177.42125858484 0.890296697198075 0
"7667" 3177.40405742995 0.890296827229197 0
"7668" 3177.38685631343 0.890296955096602 0
"7669" 3177.36965523518 0.890297085059065 0
"7670" 3177.35245419518 0.890297216017102 0
"7671" 3177.33525319349 0.890297345347174 0
"7672" 3177.31805223008 0.890297475169874 0
"7673" 3177.30085130491 0.89029760654764 0
"7674" 3177.28365041806 0.890297735189875 0
"7675" 3177.26644956951 0.890297864859392 0
"7676" 3177.24924875921 0.890297995557228 0
"7677" 3177.23204798719 0.890298125680103 0
"7678" 3177.21484725349 0.890298254681085 0
"7679" 3177.19764655811 0.890298383626918 0
"7680" 3177.18044590096 0.890298514684511 0
"7681" 3177.16324528205 0.890298646210068 0
"7682" 3177.14604470144 0.890298775554088 0
"7683" 3177.12884415919 0.890298903256433 0
"7684" 3177.11164365518 0.890299034663757 0
"7685" 3177.09444318947 0.890299163862303 0
"7686" 3177.07724276202 0.890299294634964 0
"7687" 3177.06004237289 0.89029942374112 0
"7688" 3177.04284202203 0.890299553884762 0
"7689" 3177.0256417094 0.890299685058758 0
"7690" 3177.00844143512 0.890299813494248 0
"7691" 3176.9912411991 0.890299944031364 0
"7692" 3176.9740410014 0.890300072920256 0
"7693" 3176.95684084195 0.89030020387784 0
"7694" 3176.9396407208 0.890300333209934 0
"7695" 3176.92244063794 0.890300463038017 0
"7696" 3176.90524059333 0.89030059386388 0
"7697" 3176.88804058702 0.89030072358832 0
"7698" 3176.87084061906 0.890300851654496 0
"7699" 3176.85364068941 0.890300980738628 0
"7700" 3176.83644079801 0.890301111932124 0
"7701" 3176.81924094488 0.890301241997182 0
"7702" 3176.80204113003 0.8903013720295 0
"7703" 3176.85314010947 0.890137729802659 0.00099949999999982
"7704" 3176.93817073422 0.889810805481988 0.00299549999999993
"7705" 3177.02324903884 0.889484538001881 0.00498749999999992
"7706" 3177.26174910199 0.888671531461729 0.0099499999999999
"7707" 3177.24470156661 0.888671661885371 0.0099499999999999
"7708" 3177.17651229547 0.888834092421723 0.00895949999999979
"7709" 3177.00599873832 0.889322103843892 0.00598199999999993
"7710" 3176.8354139828 0.889811583675613 0.00299549999999993
"7711" 3176.76709276845 0.889975160075862 0.00199799999999994
"7712" 3176.69874776954 0.890138896372076 0.00099949999999982
"7713" 3176.68156359334 0.890139025459371 0.00099949999999982
"7714" 3176.7155726719 0.889975550433487 0.00199799999999994
"7715" 3176.5788008968 0.890303056793189 0
"7716" 3176.56160161724 0.890303186166796 0
"7717" 3176.63832081643 0.890138759432569 0.00099949999999982
"7718" 3176.69786461603 0.889974496350136 0.00199799999999994
"7719" 3176.60395952428 0.890139018727638 0.00099949999999982
"7720" 3176.58677560862 0.890139146966691 0.00099949999999982
"7721" 3176.56959173126 0.890139277301754 0.00099949999999982
"7722" 3176.45844668758 0.890303963493318 0
"7723" 3176.44124767607 0.890304091476365 0
"7724" 3176.42404870279 0.890304223155463 0
"7725" 3176.40684976774 0.890304354251763 0
"7726" 3176.38965087101 0.890304483164876 0
"7727" 3176.37245201251 0.890304614706436 0
"7728" 3176.35525319241 0.890304741907262 0
"7729" 3176.33805441058 0.890304871746943 0
"7730" 3176.32085566712 0.890304999918451 0
"7731" 3176.30365696186 0.890305131807315 0
"7732" 3176.2864582949 0.890305261503891 0
"7733" 3176.26925966629 0.890305389549242 0
"7734" 3176.25206107586 0.890305522378174 0
"7735" 3176.23486252381 0.890305649790206 0
"7736" 3176.21766401007 0.890305779299846 0
"7737" 3176.20046553462 0.890305908749723 0
"7738" 3176.18326709743 0.890306039775317 0
"7739" 3176.1660686986 0.890306167544902 0
"7740" 3176.14887033797 0.890306299559028 0
"7741" 3176.13167201574 0.890306426690712 0
"7742" 3176.11447373176 0.890306557531527 0
"7743" 3176.0972754861 0.890306686711087 0
"7744" 3176.08007727869 0.890306817461934 0
"7745" 3176.06287910962 0.890306946016131 0
"7746" 3176.04568097887 0.890307075062852 0
"7747" 3176.02848288634 0.890307206740112 0
"7748" 3176.01128483209 0.890307336749172 0
"7749" 3175.99408681623 0.890307464048077 0
"7750" 3175.97688883861 0.890307595063911 0
"7751" 3175.9596908993 0.890307724412767 0
"7752" 3175.9424929982 0.890307856390954 0
"7753" 3175.92529513552 0.890307982961909 0
"7754" 3175.90809731115 0.890308112166637 0
"7755" 3175.89089952503 0.890308242935737 0
"7756" 3175.87370177721 0.890308372594829 0
"7757" 3175.85650406775 0.890308500595014 0
"7758" 3175.83930639655 0.890308631219771 0
"7759" 3175.8221087637 0.890308759660614 0
"7760" 3175.80491116915 0.8903088891225 0
"7761" 3175.78771361292 0.890309017996251 0
"7762" 3175.77051609492 0.89030914950916 0
"7763" 3175.75331861524 0.890309278838255 0
"7764" 3175.7361211738 0.890309409714355 0
"7765" 3175.71892377074 0.890309537344147 0
"7766" 3175.70172640593 0.890309668146088 0
"7767" 3175.6845290795 0.89030979567337 0
"7768" 3175.66733179131 0.890309926908165 0
"7769" 3175.65013454141 0.890310056495328 0
"7770" 3175.63293732984 0.890310185488705 0
"7771" 3175.61574015656 0.890310315498553 0
"7772" 3175.59854302164 0.89031044332461 0
"7773" 3175.58134592493 0.890310575405677 0
"7774" 3175.56414886656 0.890310703678015 0
"7775" 3175.54695184647 0.890310834058721 0
"7776" 3175.52975486479 0.890310960638817 0
"7777" 3175.51255792133 0.890311092524871 0
"7778" 3175.4953610162 0.890311221156937 0
"7779" 3175.47816414937 0.890311350806428 0
"7780" 3175.46096732086 0.890311479869913 0
"7781" 3175.44377053063 0.8903116099556 0
"7782" 3175.42657377863 0.890311741617614 0
"7783" 3175.40937706495 0.890311870541512 0
"7784" 3175.3921803896 0.890311999422703 0
"7785" 3175.37498375259 0.890312127716791 0
"7786" 3175.35778715392 0.890312256513568 0
"7787" 3175.34059059354 0.890312386331207 0
"7788" 3175.32339407144 0.890312516632106 0
"7789" 3175.30619758769 0.890312644748435 0
"7790" 3175.28900114226 0.890312773885559 0
"7791" 3175.27180473509 0.890312904579776 0
"7792" 3175.25460836624 0.890313033623412 0
"7793" 3175.23741203575 0.890313161544963 0
"7794" 3175.22021574351 0.890313292640344 0
"7795" 3175.20301948966 0.890313419935492 0
"7796" 3175.29591797991 0.890148519518223 0.00099949999999982
"7797" 3175.16863374771 0.89031368188932 0
"7798" 3175.15143760863 0.890313811731943 0
"7799" 3175.13424150786 0.890313940976327 0
"7800" 3175.11704544547 0.890314068583715 0
"7801" 3175.09984942134 0.890314199350259 0
"7802" 3175.08265343546 0.890314330068387 0
"7803" 3175.06545748799 0.890314457006757 0
"7804" 3175.04826157888 0.890314584950059 0
"7805" 3175.03106570805 0.890314714985427 0
"7806" 3175.01386987543 0.890314847125358 0
"7807" 3174.99667408124 0.890314973332588 0
"7808" 3174.97947832538 0.890315102169512 0
"7809" 3174.96228260783 0.890315231494133 0
"7810" 3174.94508692848 0.890315363981134 0
"7811" 3174.92789128754 0.890315490536701 0
"7812" 3174.91069568485 0.890315621324855 0
"7813" 3174.89350012047 0.890315751013493 0
"7814" 3174.87630459438 0.890315880631214 0
"7815" 3174.85910910662 0.890316009672095 0
"7816" 3174.93717955206 0.890151576616637 0.00099949999999982
"7817" 3174.99807838435 0.889987311497391 0.00199799999999994
"7818" 3174.98091345449 0.889987442791822 0.00199799999999994
"7819" 3174.88565235957 0.890151965840572 0.00099949999999982
"7820" 3174.94657706427 0.889987700976287 0.00199799999999994
"7821" 3174.92941224902 0.889987828391847 0.00199799999999994
"7822" 3174.83412551128 0.890152354114233 0.00099949999999982
"7823" 3174.72161980422 0.89031704242669 0
"7824" 3174.70442466111 0.890317172669829 0
"7825" 3174.68722955637 0.890317300701694 0
"7826" 3174.67003448987 0.890317431924956 0
"7827" 3174.65283946171 0.890317560390463 0
"7828" 3174.63564447186 0.890317689908314 0
"7829" 3174.61844952038 0.890317817756648 0
"7830" 3174.60125460715 0.890317948774844 0
"7831" 3174.58405973232 0.890318075467638 0
"7832" 3174.63226770246 0.890154574661977 0.00099949999999982
"7833" 3174.5496767605 0.890318334076027 0
"7834" 3174.53248200056 0.890318464374576 0
"7835" 3174.51528727894 0.890318593559046 0
"7836" 3174.49809259569 0.890318721622845 0
"7837" 3174.48089795069 0.890318852320193 0
"7838" 3174.50415750171 0.890156110590345 0.00099949999999982
"7839" 3174.48697815504 0.890156241304667 0.00099949999999982
"7840" 3174.46979884658 0.890156370380825 0.00099949999999982
"7841" 3174.41213976297 0.89031936658186 0
"7842" 3174.39494530952 0.890319498114884 0
"7843" 3174.37775089436 0.890319628003636 0
"7844" 3174.36055651753 0.890319756779556 0
"7845" 3174.34336217906 0.890319884959547 0
"7846" 3174.32616787895 0.890320013083371 0
"7847" 3174.30897361708 0.890320144391311 0
"7848" 3174.29177939348 0.890320274581816 0
"7849" 3174.27458520828 0.8903204020389 0
"7850" 3174.25739106135 0.890320532133819 0
"7851" 3174.24019695277 0.890320660573154 0
"7852" 3174.22300288246 0.890320791110663 0
"7853" 3174.20580885052 0.890320918902342 0
"7854" 3174.18861485681 0.890321050428773 0
"7855" 3174.17142090148 0.890321178149585 0
"7856" 3174.15422698448 0.890321306885208 0
"7857" 3174.13703310588 0.890321433967454 0
"7858" 3174.1198392655 0.890321565831807 0
"7859" 3174.10264546356 0.890321691756407 0
"7860" 3174.08545169984 0.890321823529586 0
"7861" 3174.06825797448 0.890321951506264 0
"7862" 3174.05106428735 0.890322083179144 0
"7863" 3174.15753875521 0.890156781494608 0.00099949999999982
"7864" 3174.24684340006 0.889991647819669 0.00199799999999994
"7865" 3174.12318861147 0.890157037919963 0.00099949999999982
"7866" 3173.98231651159 0.890322596548597 0
"7867" 3173.96512301613 0.890322725308101 0
"7868" 3173.94792955895 0.890322855642089 0
"7869" 3173.93073614009 0.890322984852064 0
"7870" 3173.91354275961 0.890323112395376 0
"7871" 3173.89634941749 0.890323240452392 0
"7872" 3173.87915611361 0.890323371661346 0
"7873" 3173.861962848 0.890323502285901 0
"7874" 3173.84476962074 0.890323630730219 0
"7875" 3173.82757643184 0.890323758584514 0
"7876" 3173.81038328132 0.8903238863859 0
"7877" 3173.79319016905 0.890324017367434 0
"7878" 3173.77599709513 0.890324145612602 0
"7879" 3173.75880405953 0.890324274901611 0
"7880" 3173.74161106227 0.890324403598356 0
"7881" 3173.72441810333 0.890324532781631 0
"7882" 3173.70722518273 0.890324661386063 0
"7883" 3173.69003230042 0.890324791548992 0
"7884" 3173.67283945646 0.890324919516048 0
"7885" 3173.65564665084 0.890325048515744 0
"7886" 3173.63845388357 0.890325176926694 0
"7887" 3173.6212611546 0.890325306366714 0
"7888" 3173.60406846401 0.890325434159519 0
"7889" 3173.58687581171 0.890325564030809 0
"7890" 3173.56968319773 0.890325693335804 0
"7891" 3173.55249062199 0.890325824736257 0
"7892" 3173.5352980846 0.890325952875934 0
"7893" 3173.51810558558 0.890326080968189 0
"7894" 3173.5009131249 0.890326209547005 0
"7895" 3173.48372070258 0.890326337539112 0
"7896" 3173.46652831853 0.890326468164969 0
"7897" 3173.44933597283 0.890326596607594 0
"7898" 3173.43214366544 0.890326726072603 0
"7899" 3173.41495139632 0.89032685654975 0
"7900" 3173.39775916561 0.890326983257402 0
"7901" 3173.38056697327 0.89032711150638 0
"7902" 3173.36337481921 0.890327241309243 0
"7903" 3173.34618270346 0.890327371076009 0
"7904" 3173.32899062613 0.89032749758439 0
"7905" 3173.31179858708 0.890327627799462 0
"7906" 3173.29460658633 0.890327757428841 0
"7907" 3173.27741462396 0.890327885390809 0
"7908" 3173.26022269988 0.890328014937093 0
"7909" 3173.24303081418 0.890328142811316 0
"7910" 3173.22583896675 0.890328273322485 0
"7911" 3173.20864715772 0.890328400566241 0
"7912" 3173.19145538694 0.890328531527676 0
"7913" 3173.17426365455 0.890328658685996 0
"7914" 3173.15707196049 0.890328787937316 0
"7915" 3173.1398803047 0.890328918218755 0
"7916" 3173.1226886873 0.890329045771155 0
"7917" 3173.10549710824 0.890329174354868 0
"7918" 3173.08830556746 0.890329304489877 0
"7919" 3173.07111406508 0.89032943190057 0
"7920" 3173.05392260096 0.890329562490555 0
"7921" 3173.03673117517 0.890329691404097 0
"7922" 3173.01953978774 0.890329819763933 0
"7923" 3173.00234843877 0.890329945381291 0
"7924" 3172.98515712802 0.890330076844811 0
"7925" 3172.96796585564 0.890330205058325 0
"7926" 3172.95077462162 0.890330333207588 0
"7927" 3172.9335834259 0.890330462921715 0
"7928" 3172.91639226858 0.89033058992958 0
"7929" 3172.89920114951 0.890330721157865 0
"7930" 3172.88201006883 0.890330848599145 0
"7931" 3172.86481902649 0.890330977066095 0
"7932" 3172.84762802251 0.890331105465244 0
"7933" 3172.83043705679 0.890331235983241 0
"7934" 3172.81324612944 0.890331364299303 0
"7935" 3172.79605524041 0.890331493113014 0
"7936" 3172.77886438967 0.890331623490303 0
"7937" 3172.76167357732 0.890331750595157 0
"7938" 3172.74448280332 0.89033187928049 0
"7939" 3172.72729206762 0.890332008966553 0
"7940" 3172.7101013702 0.890332139162568 0
"7941" 3172.69291071123 0.890332265011345 0
"7942" 3172.67572009057 0.890332394582668 0
"7943" 3172.6585295083 0.890332521944281 0
"7944" 3172.64133896437 0.890332650868356 0
"7945" 3172.62414845862 0.890332783502517 0
"7946" 3172.60695799129 0.89033291019671 0
"7947" 3172.58976756234 0.890333037909627 0
"7948" 3172.57257717173 0.890333166651405 0
"7949" 3172.5553868194 0.890333296957818 0
"7950" 3172.53819650545 0.890333424526607 0
"7951" 3172.52100622978 0.890333554743008 0
"7952" 3172.50381599255 0.890333681150374 0
"7953" 3172.48662579362 0.890333810736326 0
"7954" 3172.46943563302 0.890333939735881 0
"7955" 3172.45224551079 0.890334067605486 0
"7956" 3172.43505542683 0.890334198118881 0
"7957" 3172.41786538127 0.890334325372833 0
"7958" 3172.40067537407 0.890334453652161 0
"7959" 3172.38348540517 0.890334583488054 0
"7960" 3172.36629547469 0.89033471005878 0
"7961" 3172.34910558242 0.890334841951004 0
"7962" 3172.33191572857 0.89033496895966 0
"7963" 3172.31472591302 0.890335098621223 0
"7964" 3172.29753613577 0.890335228221828 0
"7965" 3172.28034639696 0.890335354569837 0
"7966" 3172.2631566965 0.890335483015898 0
"7967" 3172.24596703435 0.890335612473674 0
"7968" 3172.22877741053 0.890335741352899 0
"7969" 3172.21158782509 0.890335869120285 0
"7970" 3172.19439827793 0.890335999506484 0
"7971" 3172.17720876921 0.890336125585768 0
"7972" 3172.1600192988 0.890336255340646 0
"7973" 3172.14282986678 0.890336382385592 0
"7974" 3172.12564047299 0.890336514201118 0
"7975" 3172.10845111763 0.890336640613531 0
"7976" 3172.09126180052 0.890336771802264 0
"7977" 3172.07407252184 0.89033689812248 0
"7978" 3172.05688328147 0.890337027611864 0
"7979" 3172.03969407943 0.890337156513761 0
"7980" 3172.02250491579 0.890337283761227 0
"7981" 3172.00531579049 0.890337412582128 0
"7982" 3171.98812670357 0.890337540276635 0
"7983" 3171.97093765497 0.89033766952966 0
"7984" 3171.95374864468 0.890337799275545 0
"7985" 3171.93655967268 0.890337928976429 0
"7986" 3171.91937073908 0.89033805647504 0
"7987" 3171.90218184391 0.89033818286526 0
"7988" 3171.884992987 0.890338313498019 0
"7989" 3171.86780416849 0.890338440859397 0
"7990" 3171.85061538833 0.890338569248243 0
"7991" 3171.83342664651 0.890338698142342 0
"7992" 3171.81623794306 0.890338825905628 0
"7993" 3171.79904927791 0.890338955756123 0
"7994" 3171.78186065115 0.890339083427075 0
"7995" 3171.76467206277 0.89033921107225 0
"7996" 3171.74748351275 0.890339339183166 0
"7997" 3171.73029500096 0.890339470999596 0
"7998" 3171.71310652755 0.890339598470307 0
"7999" 3171.69591809248 0.890339727519696 0
"8000" 3171.67872969576 0.890339855977312 0
"8001" 3171.66154133743 0.890339983319703 0
"8002" 3171.6443530175 0.890340110628468 0
"8003" 3171.62716473586 0.890340240552204 0
"8004" 3171.60997649259 0.890340368833137 0
"8005" 3171.59278828763 0.890340498123416 0
"8006" 3171.57560012106 0.890340625774109 0
"8007" 3171.55841199272 0.890340757142736 0
"8008" 3171.54122390286 0.890340882545423 0
"8009" 3171.52403585134 0.890341011125769 0
"8010" 3171.50684783814 0.890341140733251 0
"8011" 3171.48965986336 0.890341267068752 0
"8012" 3171.47247192684 0.890341398200987 0
"8013" 3171.45528402873 0.890341524982187 0
"8014" 3171.438096169 0.890341652789522 0
"8015" 3171.42090834753 0.89034178376863 0
"8016" 3171.40372056448 0.890341910405698 0
"8017" 3171.38653281975 0.890342039688105 0
"8018" 3171.36934511346 0.89034216571332 0
"8019" 3171.35215744548 0.89034229542787 0
"8020" 3171.33496981581 0.890342425101721 0
"8021" 3171.31778222459 0.890342550984129 0
"8022" 3171.3005946717 0.890342680035891 0
"8023" 3171.28340715714 0.890342809029085 0
"8024" 3171.33776545356 0.890179193859952 0.00099949999999982
"8025" 3171.32059322262 0.890179323431672 0.00099949999999982
"8026" 3171.30342102995 0.890179450280766 0.00099949999999982
"8027" 3171.28624887564 0.890179579233009 0.00099949999999982
"8028" 3171.19749679376 0.890343450627969 0
"8029" 3171.18030950922 0.890343580415481 0
"8030" 3171.16312226307 0.890343708021573 0
"8031" 3171.14593505527 0.890343836645945 0
"8032" 3171.12874788586 0.890343964150695 0
"8033" 3171.11156075476 0.890344093754897 0
"8034" 3171.09437366205 0.890344221176611 0
"8035" 3171.07718660767 0.89034435016094 0
"8036" 3171.05999959165 0.890344478552381 0
"8037" 3171.04281261401 0.890344606365466 0
"8038" 3171.1472912077 0.890179439827201 0.00099949999999982
"8039" 3171.13011949921 0.890179567690239 0.00099949999999982
"8040" 3171.32193936195 0.88984959926408 0.00299549999999993
"8041" 3171.40930250088 0.88968492574907 0.003992
"8042" 3171.28766363706 0.889849858472358 0.00299549999999993
"8043" 3171.16600103783 0.890014950562027 0.00199799999999994
"8044" 3171.08784479428 0.890016884884536 0.00199849999999979
"8045" 3171.23622714467 0.889850242127126 0.00299549999999993
"8046" 3171.11453892593 0.890015335830993 0.00199799999999994
"8047" 3170.87108457179 0.890345885651768 0
"8048" 3170.85389801583 0.890346015633969 0
"8049" 3170.97897106682 0.890180204467698 0.00099949999999982
"8050" 3170.96179977379 0.890180332883251 0.00099949999999982
"8051" 3170.80235185474 0.89034640313255 0
"8052" 3170.78516545219 0.890346528642277 0
"8053" 3170.76797908795 0.890346658392636 0
"8054" 3170.7507927621 0.890346785941651 0
"8055" 3170.73360647468 0.890346912386223 0
"8056" 3170.71642022554 0.890347042539442 0
"8057" 3170.69923401476 0.890347171013025 0
"8058" 3170.6820478424 0.890347297851285 0
"8059" 3170.66486170837 0.890347426770355 0
"8060" 3170.64767561276 0.890347553514147 0
"8061" 3170.63048955541 0.890347684499644 0
"8062" 3170.61330353649 0.890347811145529 0
"8063" 3170.59611755588 0.890347940432437 0
"8064" 3170.57893161365 0.890348068591202 0
"8065" 3170.56174570984 0.890348195101023 0
"8066" 3170.54455984434 0.890348324762552 0
"8067" 3170.52737401723 0.89034845225998 0
"8068" 3170.51018822849 0.890348580250145 0
"8069" 3170.49300247805 0.89034871030515 0
"8070" 3170.475816766 0.890348837658638 0
"8071" 3170.45863109235 0.890348964954773 0
"8072" 3170.44144545704 0.890349093813157 0
"8073" 3170.42425986006 0.890349223168606 0
"8074" 3170.40707430149 0.890349349784252 0
"8075" 3170.38988878121 0.890349480126222 0
"8076" 3170.37270329932 0.890349607722616 0
"8077" 3170.35551785582 0.890349735277474 0
"8078" 3170.33833245069 0.890349863327159 0
"8079" 3170.32114708389 0.89034999238553 0
"8080" 3170.30396175548 0.890350119806672 0
"8081" 3170.28677646547 0.890350247169102 0
"8082" 3170.26959121384 0.89035037503892 0
"8083" 3170.25240600061 0.890350502314916 0
"8084" 3170.23522082574 0.890350630627788 0
"8085" 3170.21803568921 0.890350759416333 0
"8086" 3170.20085059103 0.890350888155535 0
"8087" 3170.18366553123 0.890351015781279 0
"8088" 3170.1664805098 0.890351143893968 0
"8089" 3170.14929552679 0.89035127091128 0
"8090" 3170.13211058204 0.890351401595893 0
"8091" 3170.11492567573 0.890351527971137 0
"8092" 3170.09774080779 0.890351655895992 0
"8093" 3170.08055597815 0.890351785921672 0
"8094" 3170.06337118701 0.890351910536884 0
"8095" 3170.04618643419 0.890352039952952 0
"8096" 3170.02900171969 0.89035216929028 0
"8097" 3170.01181704358 0.890352296983513 0
"8098" 3169.99463240581 0.890352425713649 0
"8099" 3169.97744780643 0.890352553314592 0
"8100" 3169.96026324546 0.890352680328563 0
"8101" 3169.94307872289 0.890352807850927 0
"8102" 3169.99710718352 0.890189234508529 0.00099949999999982
"8103" 3169.97993794207 0.890189360984991 0.00099949999999982
"8104" 3170.01681436998 0.890025952346905 0.00199799999999994
"8105" 3170.05371464721 0.889862703517902 0.00299549999999993
"8106" 3169.92845041669 0.890189748161418 0.00099949999999982
"8107" 3169.91128132843 0.890189873370749 0.00099949999999982
"8108" 3169.82284807415 0.8903537049792 0
"8109" 3169.8056638584 0.890353832109168 0
"8110" 3169.788479681 0.890353960808855 0
"8111" 3169.77129554194 0.890354089470297 0
"8112" 3169.75411144128 0.890354217002818 0
"8113" 3169.73692737903 0.890354343952835 0
"8114" 3169.71974335515 0.890354471935055 0
"8115" 3169.70255936959 0.890354601462269 0
"8116" 3169.68537542237 0.890354730432926 0
"8117" 3169.66819151351 0.890354858800834 0
"8118" 3169.65100764304 0.890354986057864 0
"8119" 3169.63382381109 0.890355110584794 0
"8120" 3169.61664001742 0.890355240956425 0
"8121" 3169.59945626207 0.890355370205778 0
"8122" 3169.58227254514 0.890355497296437 0
"8123" 3169.56508886665 0.890355623233434 0
"8124" 3169.54790522642 0.890355754493209 0
"8125" 3169.53072162462 0.89035588088559 0
"8126" 3169.51353806122 0.890356008305557 0
"8127" 3169.49635453615 0.89035613728056 0
"8128" 3169.47917104949 0.890356264619759 0
"8129" 3169.46198760123 0.890356391884562 0
"8130" 3169.44480419126 0.890356521806313 0
"8131" 3169.42762081969 0.890356649516376 0
"8132" 3169.4104374865 0.89035677719045 0
"8133" 3169.39325419172 0.890356904293482 0
"8134" 3169.37607093535 0.890357031332329 0
"8135" 3169.35888771731 0.890357160475942 0
"8136" 3169.3417045376 0.890357289566669 0
"8137" 3169.32452139637 0.890357414870756 0
"8138" 3169.30733829346 0.890357544413573 0
"8139" 3169.40718462431 0.890192562032992 0.00099949999999982
"8140" 3169.27297884713 0.89035780013816 0
"8141" 3169.25579585937 0.890357927388466 0
"8142" 3169.23861291001 0.890358054588101 0
"8143" 3169.22142999901 0.890358182842339 0
"8144" 3169.20424712642 0.890358309947526 0
"8145" 3169.18706429225 0.890358437011193 0
"8146" 3169.1698814964 0.89035856617151 0
"8147" 3169.15269873889 0.890358695293575 0
"8148" 3169.13551601979 0.890358822235882 0
"8149" 3169.11833333909 0.890358949651376 0
"8150" 3169.10115069677 0.890359077551379 0
"8151" 3169.20560012142 0.890193956779769 0.00099949999999982
"8152" 3169.06679217008 0.890359334295536 0
"8153" 3169.04960964287 0.890359461545848 0
"8154" 3169.03242715406 0.890359588726438 0
"8155" 3169.0152447036 0.890359717468455 0
"8156" 3168.99806229156 0.890359844568108 0
"8157" 3168.98087991788 0.890359972683862 0
"8158" 3168.96369758257 0.890360100750176 0
"8159" 3168.9465152857 0.890360227170864 0
"8160" 3168.92933302712 0.890360357292167 0
"8161" 3168.91215080695 0.890360484691882 0
"8162" 3168.89496862515 0.890360612584033 0
"8163" 3168.87778648175 0.890360739883703 0
"8164" 3168.86060437672 0.890360868208451 0
"8165" 3168.84342231008 0.890360995946507 0
"8166" 3168.95900059892 0.890195528994451 0.00099949999999982
"8167" 3168.94183379419 0.890195657860015 0.00099949999999982
"8168" 3168.79188961956 0.89036137891713 0
"8169" 3168.85299367475 0.890197611649218 0.00099949999999982
"8170" 3168.75753248648 0.890361633982569 0
"8171" 3168.74035065015 0.890361760915886 0
"8172" 3168.85898047483 0.890196201525541 0.00099949999999982
"8173" 3169.07909071629 0.889865453020654 0.00299549999999993
"8174" 3168.82466063819 0.890196458104451 0.00099949999999982
"8175" 3168.67165689454 0.890362271417233 0
"8176" 3168.6544752501 0.890362398634814 0
"8177" 3168.63729364402 0.8903625268955 0
"8178" 3168.62011207633 0.890362654566056 0
"8179" 3168.60293054699 0.890362783281998 0
"8180" 3168.58574905601 0.890362911931565 0
"8181" 3168.56856760345 0.890363038399402 0
"8182" 3168.5513861893 0.890363165885672 0
"8183" 3168.53420481345 0.890363295469216 0
"8184" 3168.51702347607 0.890363421260374 0
"8185" 3168.49984217703 0.890363550216752 0
"8186" 3168.48266091644 0.890363676448622 0
"8187" 3168.4654796942 0.890363804777729 0
"8188" 3168.44829851038 0.890363931987472 0
"8189" 3168.43111736498 0.890364058618281 0
"8190" 3168.41393625791 0.890364187872369 0
"8191" 3168.39675518923 0.890364315476474 0
"8192" 3168.37957415897 0.890364442508678 0
"8193" 3168.36239316706 0.890364571097329 0
"8194" 3168.34521221353 0.890364699101626 0
"8195" 3168.32803129848 0.890364824371312 0
"8196" 3168.31085042185 0.89036495122588 0
"8197" 3168.29366958352 0.890365081213735 0
"8198" 3168.27648878357 0.890365209033639 0
"8199" 3168.25930802207 0.890365335204781 0
"8200" 3168.34267836806 0.890200893117629 0.00099949999999982
"8201" 3168.32551287634 0.89020101987358 0.00099949999999982
"8202" 3168.47512244812 0.889872501466118 0.00299549999999993
"8203" 3168.29119530311 0.890201275371134 0.00099949999999982
"8204" 3168.27402992642 0.890201403027981 0.00099949999999982
"8205" 3168.25686458807 0.89020153064887 0.00099949999999982
"8206" 3168.1390969638 0.890366229890632 0
"8207" 3168.21052741532 0.890202159022282 0.00099949999999982
"8208" 3168.26480123002 0.890038251489196 0.00199799999999994
"8209" 3168.31909888394 0.88987451003131 0.00299549999999993
"8210" 3168.65924507905 0.889057746672708 0.00796799999999998
"8211" 3168.21339806132 0.890038636697252 0.00199799999999994
"8212" 3168.12477492983 0.890202795408298 0.00099949999999982
"8213" 3168.01894780468 0.890367120670696 0
"8214" 3168.00176761862 0.890367249880628 0
"8215" 3167.98458747106 0.890367374771911 0
"8216" 3167.96740736179 0.890367504967286 0
"8217" 3167.95022729106 0.890367628676399 0
"8218" 3167.93304725866 0.890367758242433 0
"8219" 3167.91586726469 0.890367884543014 0
"8220" 3167.89868730903 0.890368014562977 0
"8221" 3167.88150739181 0.890368140772378 0
"8222" 3167.86432751298 0.890368268543732 0
"8223" 3167.84714767253 0.890368396263483 0
"8224" 3167.8299678705 0.890368523410075 0
"8225" 3167.81278810686 0.890368651038699 0
"8226" 3167.79560838159 0.890368779150403 0
"8227" 3167.7784286948 0.89036890455653 0
"8228" 3167.76124904633 0.8903690341988 0
"8229" 3167.74406943633 0.890369159491305 0
"8230" 3167.7268898647 0.890369287964881 0
"8231" 3167.70971033139 0.890369417465319 0
"8232" 3167.69253083652 0.89036954369951 0
"8233" 3167.67535138008 0.890369670421201 0
"8234" 3167.65817196198 0.89036979923626 0
"8235" 3167.64099258234 0.890369925343566 0
"8236" 3167.62381324103 0.890370054592179 0
"8237" 3167.60663393817 0.890370180589091 0
"8238" 3167.58945467367 0.890370309236803 0
"8239" 3167.57227544762 0.890370435141619 0
"8240" 3167.55509625994 0.890370563680156 0
"8241" 3167.53791711061 0.890370692168076 0
"8242" 3167.52073799979 0.890370816877437 0
"8243" 3167.50355892733 0.890370945271004 0
"8244" 3167.48637989319 0.890371074694769 0
"8245" 3167.46920089753 0.890371200326652 0
"8246" 3167.45202194027 0.890371327527041 0
"8247" 3167.43484302138 0.890371455728203 0
"8248" 3167.41766414087 0.890371583905937 0
"8249" 3167.40048529879 0.890371710420859 0
"8250" 3167.38330649511 0.890371837952526 0
"8251" 3167.36612772991 0.890371963304544 0
"8252" 3167.34894900296 0.890372094498704 0
"8253" 3167.3317703145 0.890372219759863 0
"8254" 3167.31459166438 0.890372348715981 0
"8255" 3167.29741305269 0.890372475490365 0
"8256" 3167.28023447942 0.890372602222001 0
"8257" 3167.26305594452 0.890372730508519 0
"8258" 3167.24587744806 0.890372857132249 0
"8259" 3167.22869899 0.890372984244752 0
"8260" 3167.21152057036 0.890373111334785 0
"8261" 3167.1943421891 0.890373239426803 0
"8262" 3167.17716384624 0.89037336694367 0
"8263" 3167.15998554187 0.890373491743012 0
"8264" 3167.14280727591 0.890373619164431 0
"8265" 3167.12562904835 0.890373746532894 0
"8266" 3167.10845085917 0.890373874405896 0
"8267" 3167.09127270834 0.890374003310072 0
"8268" 3167.07409459599 0.890374128932699 0
"8269" 3167.0569165221 0.890374254512779 0
"8270" 3167.03973848656 0.890374383268645 0
"8271" 3167.02256048944 0.890374510363032 0
"8272" 3167.00538253071 0.890374637948258 0
"8273" 3166.9882046104 0.890374764960561 0
"8274" 3166.97102672837 0.89037489566751 0
"8275" 3166.95384888482 0.890375020964359 0
"8276" 3166.93667107969 0.890375147836264 0
"8277" 3166.91949331299 0.890375274653102 0
"8278" 3166.90231558471 0.890375401420295 0
"8279" 3166.88513789482 0.890375529225619 0
"8280" 3166.86796024332 0.890375656978107 0
"8281" 3166.85078263024 0.890375784138597 0
"8282" 3166.83360505556 0.890375911256336 0
"8283" 3166.81642751926 0.890376039422135 0
"8284" 3166.79925002132 0.890376168046063 0
"8285" 3166.78207256194 0.8903762912773 0
"8286" 3166.76489514094 0.890376419298231 0
"8287" 3166.74771775836 0.890376546181078 0
"8288" 3166.73054041416 0.890376674089497 0
"8289" 3166.71336310833 0.89037680249435 0
"8290" 3166.69618584095 0.890376928699852 0
"8291" 3166.67900861194 0.890377057014893 0
"8292" 3166.66183142131 0.890377184751402 0
"8293" 3166.64465426915 0.890377310814234 0
"8294" 3166.62747715535 0.890377438986384 0
"8295" 3166.61030007999 0.890377565499611 0
"8296" 3166.5931230431 0.890377691438945 0
"8297" 3166.5759460446 0.890377818929361 0
"8298" 3166.5587690845 0.890377946371422 0
"8299" 3166.54159216279 0.890378074334646 0
"8300" 3166.52441527952 0.890378200613127 0
"8301" 3166.50723843468 0.890378327376769 0
"8302" 3166.49006162819 0.890378456247432 0
"8303" 3166.47288486007 0.890378584537356 0
"8304" 3166.45570813036 0.890378711705167 0
"8305" 3166.43853143912 0.890378837226609 0
"8306" 3166.42135478633 0.890378963765567 0
"8307" 3166.40417817184 0.890379093472715 0
"8308" 3166.38700159582 0.890379219386102 0
"8309" 3166.36982505824 0.890379345783389 0
"8310" 3166.35264855903 0.890379474277461 0
"8311" 3166.33547209826 0.890379600591742 0
"8312" 3166.31829567593 0.890379726847613 0
"8313" 3166.30111929204 0.890379853592969 0
"8314" 3166.28394294653 0.89037998138524 0
"8315" 3166.26676663946 0.890380108030611 0
"8316" 3166.24959037074 0.890380236782878 0
"8317" 3166.2324141406 0.890380359616804 0
"8318" 3166.21523794882 0.890380488268032 0
"8319" 3166.19806179541 0.890380616338458 0
"8320" 3166.18088568041 0.890380743846307 0
"8321" 3166.16370960384 0.890380870225581 0
"8322" 3166.14653356569 0.89038099762113 0
"8323" 3166.129357566 0.890381123369191 0
"8324" 3166.11218160471 0.8903812506805 0
"8325" 3166.0950056818 0.890381379003393 0
"8326" 3166.07782979724 0.890381507840748 0
"8327" 3166.06065395111 0.890381634469115 0
"8328" 3166.04347814348 0.890381759453531 0
"8329" 3166.02630237422 0.890381887609201 0
"8330" 3166.00912664334 0.890382015701776 0
"8331" 3165.99195095097 0.890382140558244 0
"8332" 3165.97477529693 0.890382269626579 0
"8333" 3165.95759968136 0.890382395441857 0
"8334" 3165.94042410424 0.890382521768189 0
"8335" 3166.03395389218 0.890217817209661 0.00099949999999982
"8336" 3165.90607970863 0.890382775308449 0
"8337" 3165.88890424674 0.890382903097752 0
"8338" 3165.87172882324 0.890383030826392 0
"8339" 3165.85455343816 0.89038315796212 0
"8340" 3165.83737809153 0.89038328400541 0
"8341" 3165.82020278328 0.890383412126802 0
"8342" 3165.80302751349 0.890383538059872 0
"8343" 3165.7858522821 0.890383665563957 0
"8344" 3165.76867708918 0.890383791402609 0
"8345" 3165.85529275063 0.890219306993165 0.00099949999999982
"8346" 3165.73433346366 0.890384047233257 0
"8347" 3165.71715838592 0.890384174019588 0
"8348" 3165.69998334672 0.89038429807199 0
"8349" 3165.68280834588 0.890384426357206 0
"8350" 3165.6656333834 0.89038455513983 0
"8351" 3165.64845845939 0.890384680670826 0
"8352" 3165.63128357378 0.890384808260881 0
"8353" 3165.61410872666 0.890384933690814 0
"8354" 3165.59693391797 0.890385060147027 0
"8355" 3165.57975914761 0.890385189762515 0
"8356" 3165.56258441571 0.890385315594451 0
"8357" 3165.54540972228 0.89038544135538 0
"8358" 3165.52823506726 0.890385568696192 0
"8359" 3165.51106045058 0.890385697601999 0
"8360" 3165.4938858724 0.890385822687059 0
"8361" 3165.4767113327 0.890385948281976 0
"8362" 3165.45953683131 0.890386078113874 0
"8363" 3165.44236236838 0.890386204144293 0
"8364" 3165.42518794388 0.890386330668754 0
"8365" 3165.40801355785 0.890386456602529 0
"8366" 3165.3908392102 0.890386584629055 0
"8367" 3165.37366490097 0.89038671155517 0
"8368" 3165.35649063015 0.890386838963047 0
"8369" 3165.33931639778 0.890386965252692 0
"8370" 3165.3221422038 0.890387093084853 0
"8371" 3165.30496804835 0.890387217141434 0
"8372" 3165.28779393122 0.890387347047085 0
"8373" 3165.27061985256 0.890387472597846 0
"8374" 3165.25344581233 0.890387599187068 0
"8375" 3165.23627181051 0.890387726813727 0
"8376" 3165.21909784714 0.890387852776518 0
"8377" 3165.20192392214 0.890387981377404 0
"8378" 3165.18475003562 0.890388106714899 0
"8379" 3165.16757618749 0.890388234662304 0
"8380" 3165.15040237779 0.890388361522001 0
"8381" 3165.13322860653 0.890388487784473 0
"8382" 3165.11605487367 0.890388615609489 0
"8383" 3165.09888117932 0.890388740184654 0
"8384" 3165.08170752338 0.890388867369722 0
"8385" 3165.06453390586 0.890388994517766 0
"8386" 3165.04736032676 0.890389121621953 0
"8387" 3165.0301867861 0.890389248132287 0
"8388" 3165.01301328378 0.890389377306508 0
"8389" 3164.99583981997 0.890389502121688 0
"8390" 3164.97866639462 0.890389627974233 0
"8391" 3164.96149300768 0.890389755367856 0
"8392" 3164.94431965916 0.890389882198098 0
"8393" 3164.92714634914 0.890390007373674 0
"8394" 3164.90997307757 0.890390133563899 0
"8395" 3164.89279984436 0.890390262396571 0
"8396" 3164.87562664954 0.8903903901021 0
"8397" 3164.85845349324 0.890390514558125 0
"8398" 3164.84128037536 0.890390641644085 0
"8399" 3164.82410729586 0.890390769741274 0
"8400" 3164.8069342548 0.890390896192862 0
"8401" 3164.78976125215 0.890391023675002 0
"8402" 3164.772588288 0.890391148419397 0
"8403" 3164.75541536225 0.890391276350351 0
"8404" 3164.82903765457 0.890227217642168 0.00099949999999982
"8405" 3164.81187999462 0.89022734293792 0.00099949999999982
"8406" 3164.86836182419 0.890063448726291 0.00199799999999994
"8407" 3164.68675063982 0.890391783832038 0
"8408" 3164.6695779062 0.890391908836747 0
"8409" 3164.65240521099 0.890392036485748 0
"8410" 3164.63523255427 0.890392161397316 0
"8411" 3164.61805993592 0.890392290018218 0
"8412" 3164.60088735602 0.890392416452798 0
"8413" 3164.58371481454 0.890392543362109 0
"8414" 3164.56654231146 0.890392670784243 0
"8415" 3164.5493698469 0.89039279545313 0
"8416" 3164.53219742073 0.8903929233062 0
"8417" 3164.51502503301 0.890393049516204 0
"8418" 3164.49785268373 0.890393176182904 0
"8419" 3164.48068037291 0.890393302298454 0
"8420" 3164.46350810046 0.890393430491424 0
"8421" 3164.44633586654 0.890393554904516 0
"8422" 3164.42916367093 0.890393684622604 0
"8423" 3164.41199151386 0.890393808924405 0
"8424" 3164.3948193952 0.890393935873734 0
"8425" 3164.37764731492 0.890394064370684 0
"8426" 3164.36047527312 0.890394189618583 0
"8427" 3164.34330326976 0.890394316426477 0
"8428" 3164.32613130487 0.89039444210636 0
"8429" 3164.30895937845 0.890394567744774 0
"8430" 3164.29178749039 0.890394696548868 0
"8431" 3164.27461564077 0.89039482317379 0
"8432" 3164.25744382967 0.890394947597781 0
"8433" 3164.24027205703 0.890395073603099 0
"8434" 3164.22310032273 0.890395202738153 0
"8435" 3164.20592862694 0.890395327583028 0
"8436" 3164.18875696962 0.890395453419787 0
"8437" 3164.17158535073 0.890395580289107 0
"8438" 3164.15441377031 0.890395706059693 0
"8439" 3164.13724222824 0.890395834979179 0
"8440" 3164.12007072464 0.890395960648591 0
"8441" 3164.10289925948 0.890396087329223 0
"8442" 3164.08572783284 0.890396211836154 0
"8443" 3164.06855644464 0.890396338421288 0
"8444" 3164.05138509476 0.890396468192252 0
"8445" 3164.0342137833 0.890396595224985 0
"8446" 3164.01704251037 0.890396719532095 0
"8447" 3163.99987127586 0.890396846488525 0
"8448" 3163.9827000797 0.890396975517465 0
"8449" 3163.96552892208 0.890397099701164 0
"8450" 3163.94835780288 0.890397226495795 0
"8451" 3163.9311867221 0.890397353794299 0
"8452" 3163.91401567982 0.890397478894617 0
"8453" 3163.89684467591 0.890397607172655 0
"8454" 3163.87967371046 0.890397733253632 0
"8455" 3163.86250278351 0.890397858218107 0
"8456" 3163.84533189505 0.890397983685347 0
"8457" 3163.82816104501 0.890398110685132 0
"8458" 3163.81099023332 0.890398239804515 0
"8459" 3163.79381946013 0.890398364581485 0
"8460" 3163.77664872538 0.890398491458922 0
"8461" 3163.75947802909 0.890398617219822 0
"8462" 3163.74230737129 0.890398742937076 0
"8463" 3163.72513675189 0.890398870207128 0
"8464" 3163.70796617095 0.890398996347296 0
"8465" 3163.69079562843 0.89039912353761 0
"8466" 3163.67362512429 0.890399251727409 0
"8467" 3163.65645465868 0.890399376145301 0
"8468" 3163.63928423155 0.890399501573957 0
"8469" 3163.62211384282 0.890399629106305 0
"8470" 3163.6049434925 0.890399756584735 0
"8471" 3163.58777318061 0.890399883497629 0
"8472" 3163.57060290715 0.890400010335302 0
"8473" 3163.55343267225 0.890400133940797 0
"8474" 3163.53626247576 0.890400261233919 0
"8475" 3163.51909231772 0.890400387420842 0
"8476" 3163.50192219815 0.890400513545974 0
"8477" 3163.48475211704 0.890400639618389 0
"8478" 3163.46758207432 0.890400767273767 0
"8479" 3163.45041207011 0.890400892184876 0
"8480" 3163.43324210431 0.89040101974822 0
"8481" 3163.41607217689 0.890401147779355 0
"8482" 3163.39890228801 0.890401272026147 0
"8483" 3163.38173243757 0.890401398366581 0
"8484" 3163.36456262561 0.890401524133652 0
"8485" 3163.34739285201 0.890401652521304 0
"8486" 3163.33022311686 0.890401779267699 0
"8487" 3163.31305342018 0.890401904881954 0
"8488" 3163.29588376195 0.890402031526141 0
"8489" 3163.27871414225 0.89040215544302 0
"8490" 3163.26154456096 0.890402283081182 0
"8491" 3163.24437501811 0.890402409571506 0
"8492" 3163.22720551374 0.890402535505447 0
"8493" 3163.2100360478 0.890402661902515 0
"8494" 3163.19286662026 0.890402789884858 0
"8495" 3163.17569723119 0.890402915667231 0
"8496" 3163.15852788064 0.890403040337854 0
"8497" 3163.14135856856 0.890403166033768 0
"8498" 3163.12418929496 0.890403291671384 0
"8499" 3163.10702005976 0.890403419404342 0
"8500" 3163.08985086296 0.890403547089095 0
"8501" 3163.07268170466 0.890403672079399 0
"8502" 3163.05551258476 0.89040379966287 0
"8503" 3163.0383435034 0.890403924014816 0
"8504" 3163.02117446038 0.890404053111609 0
"8505" 3163.00400545583 0.890404178978947 0
"8506" 3162.98683648983 0.890404302638669 0
"8507" 3162.96966756223 0.890404430546253 0
"8508" 3162.9524986731 0.89040455625299 0
"8509" 3162.9353298224 0.89040468300293 0
"8510" 3162.91816101023 0.890404807553249 0
"8511" 3162.9009922365 0.890404934201 0
"8512" 3162.88382350123 0.890405060256471 0
"8513" 3162.86665480432 0.890405188960192 0
"8514" 3162.84948614594 0.890405313318576 0
"8515" 3162.83231752603 0.890405439257342 0
"8516" 3162.81514894451 0.890405567265381 0
"8517" 3162.79798040152 0.890405691492441 0
"8518" 3162.78081189696 0.890405818348561 0
"8519" 3162.76364343077 0.89040594676927 0
"8520" 3162.74647500318 0.8904060692477 0
"8521" 3162.72930661404 0.890406195961214 0
"8522" 3162.71213826337 0.890406321561029 0
"8523" 3162.6949699511 0.890406449262636 0
"8524" 3162.6778016773 0.890406575298601 0
"8525" 3162.66063344194 0.890406701829082 0
"8526" 3162.64346524503 0.890406828318206 0
"8527" 3162.62629708661 0.890406953676655 0
"8528" 3162.60912896657 0.890407081670571 0
"8529" 3162.59196088501 0.890407207492232 0
"8530" 3162.57479284187 0.890407334859202 0
"8531" 3162.55762483724 0.890407459504277 0
"8532" 3162.54045687113 0.890407584102198 0
"8533" 3162.52328894342 0.89040771186829 0
"8534" 3162.50612105427 0.890407835296313 0
"8535" 3162.48895320353 0.890407962980581 0
"8536" 3162.47178539129 0.89040808791919 0
"8537" 3162.45461761749 0.890408214438193 0
"8538" 3162.43744988219 0.890408339838894 0
"8539" 3162.42028218527 0.890408467852516 0
"8540" 3162.40311452683 0.890408593687207 0
"8541" 3162.3859469068 0.890408721078395 0
"8542" 3162.36877932531 0.89040884521047 0
"8543" 3162.35161178219 0.890408973585089 0
"8544" 3162.33444427761 0.890409097634193 0
"8545" 3162.31727681147 0.890409224294025 0
"8546" 3162.30010938382 0.890409349844673 0
"8547" 3162.28294199459 0.890409476957474 0
"8548" 3162.26577464387 0.890409601889048 0
"8549" 3162.24860733156 0.890409729436736 0
"8550" 3162.23144005771 0.890409855356311 0
"8551" 3162.21427282232 0.890409981743361 0
"8552" 3162.19710562536 0.890410108624833 0
"8553" 3162.17993846693 0.890410232782553 0
"8554" 3162.16277134699 0.890410358498724 0
"8555" 3162.1456042655 0.890410484699437 0
"8556" 3162.12843722247 0.890410610877808 0
"8557" 3162.11127021788 0.890410737520282 0
"8558" 3162.09410325176 0.890410863589642 0
"8559" 3162.07693632413 0.890410989081553 0
"8560" 3162.05976943492 0.890411116120774 0
"8561" 3162.0426025842 0.890411241512749 0
"8562" 3162.02543577195 0.890411367395897 0
"8563" 3162.0082689982 0.890411492703722 0
"8564" 3161.9911022629 0.890411619020678 0
"8565" 3161.97393556601 0.890411746368041 0
"8566" 3161.95676890765 0.890411870989448 0
"8567" 3161.9396022877 0.890411998242511 0
"8568" 3161.92243570628 0.89041212277207 0
"8569" 3161.90526916336 0.890412247804966 0
"8570" 3161.88810265889 0.890412374377258 0
"8571" 3161.8709361928 0.890412502518216 0
"8572" 3161.85376976524 0.890412626874895 0
"8573" 3161.83660337607 0.890412754903473 0
"8574" 3161.8194370255 0.890412877564842 0
"8575" 3161.80227071334 0.890413004973251 0
"8576" 3161.78510443958 0.890413132887469 0
"8577" 3161.76793820431 0.890413258070259 0
"8578" 3161.75077200758 0.890413382141986 0
"8579" 3161.73360584932 0.89041350830802 0
"8580" 3161.71643972947 0.890413635493188 0
"8581" 3161.69927364808 0.890413762097548 0
"8582" 3161.68210760516 0.890413887587378 0
"8583" 3161.66494160078 0.890414011958234 0
"8584" 3161.64777563487 0.890414137882949 0
"8585" 3161.63060970743 0.890414263771915 0
"8586" 3161.61344381843 0.890414390669676 0
"8587" 3161.59627796796 0.890414514866675 0
"8588" 3161.57911215588 0.890414642732995 0
"8589" 3161.56194638235 0.890414766839152 0
"8590" 3161.54478064722 0.890414894641529 0
"8591" 3161.52761495055 0.890415020766536 0
"8592" 3161.51044929246 0.890415143657355 0
"8593" 3161.49328367276 0.890415271833959 0
"8594" 3161.47611809153 0.890415397852536 0
"8595" 3161.45895254881 0.890415522719555 0
"8596" 3161.4417870445 0.890415650240159 0
"8597" 3161.42462157868 0.890415775562368 0
"8598" 3161.40745615132 0.890415901912486 0
"8599" 3161.39029076248 0.890416026618049 0
"8600" 3161.37312541217 0.890416150725964 0
"8601" 3161.35596010035 0.890416276404399 0
"8602" 3161.33879482693 0.890416404170287 0
"8603" 3161.32162959197 0.890416530284692 0
"8604" 3161.30446439552 0.890416655290556 0
"8605" 3161.28729923759 0.890416779707725 0
"8606" 3161.2701341181 0.890416906764785 0
"8607" 3161.25296903705 0.89041703321878 0
"8608" 3161.23580399444 0.890417160189483 0
"8609" 3161.21863899032 0.890417285484192 0
"8610" 3161.20147402474 0.890417409676996 0
"8611" 3161.18430909756 0.890417537554356 0
"8612" 3161.16714420892 0.890417661656263 0
"8613" 3161.14997935874 0.890417787845379 0
"8614" 3161.13281454698 0.890417915053466 0
"8615" 3161.11564977381 0.890418037943495 0
"8616" 3161.09848503909 0.890418164522576 0
"8617" 3161.08132034283 0.890418290526449 0
"8618" 3161.06415568499 0.8904184180953 0
"8619" 3161.0469910657 0.890418541851689 0
"8620" 3161.02982648486 0.890418668257982 0
"8621" 3161.01266194248 0.890418794593395 0
"8622" 3160.99549743855 0.89041892090876 0
"8623" 3160.97833297317 0.89041904501804 0
"8624" 3160.9611685462 0.890419172310808 0
"8625" 3160.94400415778 0.890419296345025 0
"8626" 3160.92683980781 0.890419422991926 0
"8627" 3160.90967549632 0.890419548527896 0
"8628" 3160.89251122336 0.890419672954317 0
"8629" 3160.87534698887 0.890419798939862 0
"8630" 3160.85818279283 0.890419925411636 0
"8631" 3160.84101863523 0.890420052357582 0
"8632" 3160.82385451612 0.890420177661351 0
"8633" 3160.80669043549 0.890420303447063 0
"8634" 3160.91578709027 0.890255230253602 0.00099949999999982
"8635" 3160.77236902468 0.890420552777513 0
"8636" 3160.75520505947 0.890420680578341 0
"8637" 3160.73804113277 0.890420805644287 0
"8638" 3160.72087724455 0.890420931205572 0
"8639" 3160.70371339481 0.890421057262307 0
"8640" 3160.68654958365 0.890421180047406 0
"8641" 3160.66938581091 0.890421307620457 0
"8642" 3160.65222207664 0.89042143353125 0
"8643" 3160.63505838088 0.890421558321176 0
"8644" 3160.61789472358 0.890421684674722 0
"8645" 3160.60073110478 0.890421809916283 0
"8646" 3160.5835675244 0.890421937248013 0
"8647" 3160.56640398252 0.890422062392025 0
"8648" 3160.54924047916 0.890422186948672 0
"8649" 3160.53207701434 0.890422311472886 0
"8650" 3160.51491358794 0.890422438608141 0
"8651" 3160.4977502 0.890422564636276 0
"8652" 3160.48058685056 0.890422690087037 0
"8653" 3160.46342353955 0.890422817094496 0
"8654" 3160.44626026704 0.890422942436416 0
"8655" 3160.42909703308 0.890423066154596 0
"8656" 3160.41193383761 0.890423191938015 0
"8657" 3160.39477068067 0.890423316094355 0
"8658" 3160.37760756217 0.890423442850378 0
"8659" 3160.36044448222 0.890423566916902 0
"8660" 3160.34328144059 0.890423696819738 0
"8661" 3160.32611843749 0.890423821301776 0
"8662" 3160.3089554729 0.890423946275918 0
"8663" 3160.29179254682 0.890424071227613 0
"8664" 3160.27462965921 0.890424197177438 0
"8665" 3160.25746681003 0.890424324167434 0
"8666" 3160.24030399941 0.890424447890655 0
"8667" 3160.22314122729 0.890424573180574 0
"8668" 3160.20597849369 0.890424697887724 0
"8669" 3160.18881579855 0.890424824134301 0
"8670" 3160.17165314189 0.890424949829683 0
"8671" 3160.15449052364 0.890425077601368 0
"8672" 3160.13732794391 0.890425202117803 0
"8673" 3160.12016540276 0.890425325523709 0
"8674" 3160.10300290007 0.890425451546049 0
"8675" 3160.08584043588 0.890425576993511 0
"8676" 3160.06867801014 0.8904257034706 0
"8677" 3160.05151562295 0.89042582721698 0
"8678" 3160.03435327422 0.890425953600008 0
"8679" 3160.01719096391 0.890426081002393 0
"8680" 3160.00002869212 0.8904262056764 0
"8681" 3159.98286645886 0.890426330328087 0
"8682" 3159.96570426404 0.890426457042425 0
"8683" 3160.0702214119 0.890261548188002 0.00099949999999982
"8684" 3159.93138662539 0.890426707175508 0
"8685" 3159.91422454604 0.89042683321517 0
"8686" 3159.89706250513 0.890426959770164 0
"8687" 3159.87990050286 0.890427081460203 0
"8688" 3159.86273853897 0.890427210039678 0
"8689" 3159.84557661363 0.890427333769802 0
"8690" 3159.82841472675 0.890427460128497 0
"8691" 3159.81125287839 0.890427584823343 0
"8692" 3159.79409106858 0.890427708950031 0
"8693" 3159.7769292971 0.890427838384102 0
"8694" 3159.75976756415 0.890427962942094 0
"8695" 3159.74260586973 0.890428087474236 0
"8696" 3159.72544421386 0.89042821140008 0
"8697" 3159.70828259646 0.890428337442487 0
"8698" 3159.69112101756 0.890428462899982 0
"8699" 3159.67395947715 0.890428588295691 0
"8700" 3159.65679797529 0.890428712046705 0
"8701" 3159.63963651181 0.890428840568154 0
"8702" 3159.62247508692 0.890428963684972 0
"8703" 3159.60531370046 0.89042909052021 0
"8704" 3159.58815235245 0.890429217299225 0
"8705" 3159.57099104292 0.890429342946615 0
"8706" 3159.553829772 0.890429465367699 0
"8707" 3159.53666853957 0.890429590931057 0
"8708" 3159.51950734559 0.890429717521716 0
"8709" 3159.50234619014 0.890429841934444 0
"8710" 3159.4851850731 0.890429969504056 0
"8711" 3159.4680239946 0.890430093802276 0
"8712" 3159.45086295464 0.890430218072596 0
"8713" 3159.43370195318 0.890430343359035 0
"8714" 3159.4165409902 0.890430469140504 0
"8715" 3159.39938006573 0.890430594335826 0
"8716" 3159.38221917975 0.890430719485429 0
"8717" 3159.36505833229 0.890430844587772 0
"8718" 3159.34789752331 0.890430970187486 0
"8719" 3159.33073675287 0.890431094663569 0
"8720" 3159.31357602081 0.89043122282403 0
"8721" 3159.29641532735 0.890431345617417 0
"8722" 3159.27925467238 0.890431471013055 0
"8723" 3159.26209405585 0.890431597980266 0
"8724" 3159.2449334779 0.890431721157732 0
"8725" 3159.22777293841 0.890431847488517 0
"8726" 3159.21061243747 0.890431971647247 0
"8727" 3159.19345197505 0.890432096285404 0
"8728" 3159.17629155109 0.890432222481579 0
"8729" 3159.15913116568 0.890432346496746 0
"8730" 3159.14197081866 0.890432474748351 0
"8731" 3159.12481051012 0.890432600805362 0
"8732" 3159.10765024006 0.890432726281114 0
"8733" 3159.09049000856 0.89043285010004 0
"8734" 3159.07332981558 0.890432974955058 0
"8735" 3159.0561696611 0.890433100283824 0
"8736" 3159.03900954515 0.890433224511472 0
"8737" 3159.02184946773 0.890433349231917 0
"8738" 3159.00468942877 0.89043347548348 0
"8739" 3158.98752942828 0.890433601717163 0
"8740" 3158.97036946632 0.890433726285027 0
"8741" 3158.95320954286 0.89043385133897 0
"8742" 3158.9360496579 0.89043397689374 0
"8743" 3158.91888981147 0.89043410132145 0
"8744" 3158.90173000353 0.890434226775126 0
"8745" 3158.88457023409 0.890434352185132 0
"8746" 3158.86741050317 0.890434477013758 0
"8747" 3158.85025081068 0.890434603938974 0
"8748" 3158.83309115672 0.890434728675675 0
"8749" 3158.8159315413 0.89043485282878 0
"8750" 3158.79877196439 0.890434977987476 0
"8751" 3158.78161242601 0.890435102599664 0
"8752" 3158.76445292611 0.890435228210783 0
"8753" 3158.74729346468 0.890435354325912 0
"8754" 3158.73013404183 0.890435477707053 0
"8755" 3158.71297465737 0.89043560586712 0
"8756" 3158.69581531152 0.890435728082235 0
"8757" 3158.67865600412 0.890435855079521 0
"8758" 3158.66149673525 0.890435979347524 0
"8759" 3158.64433750494 0.89043610303867 0
"8760" 3158.62717831314 0.890436228270663 0
"8761" 3158.61001915985 0.890436353479333 0
"8762" 3158.59286004501 0.890436479700136 0
"8763" 3158.57570096869 0.890436604812296 0
"8764" 3158.5585419308 0.890436732019641 0
"8765" 3158.54138293149 0.890436854895216 0
"8766" 3158.52422397069 0.89043698039681 0
"8767" 3158.50706504841 0.89043710478075 0
"8768" 3158.48990616462 0.890437230727954 0
"8769" 3158.47274731934 0.890437355562035 0
"8770" 3158.45558851255 0.890437481408265 0
"8771" 3158.43842974431 0.890437605073064 0
"8772" 3158.42127101456 0.890437730843074 0
"8773" 3158.40411232328 0.890437857082295 0
"8774" 3158.38695367056 0.890437980606843 0
"8775" 3158.36979505634 0.890438106236747 0
"8776" 3158.35263648058 0.890438232349192 0
"8777" 3158.33547794336 0.890438356791853 0
"8778" 3158.31831944469 0.890438480675766 0
"8779" 3158.30116098452 0.890438606119494 0
"8780" 3158.28400256281 0.890438732564258 0
"8781" 3158.26684417958 0.890438858446842 0
"8782" 3158.24968583489 0.890438982675325 0
"8783" 3158.23252752874 0.890439106858987 0
"8784" 3158.2153692611 0.890439232053782 0
"8785" 3158.19821103203 0.890439355610392 0
"8786" 3158.18105284147 0.89043948071764 0
"8787" 3158.16389468932 0.890439608453001 0
"8788" 3158.14673657572 0.890439732411338 0
"8789" 3158.12957850067 0.890439856301297 0
"8790" 3158.11242046412 0.890439981773469 0
"8791" 3158.09526246607 0.890440107172712 0
"8792" 3158.07810450664 0.890440229337144 0
"8793" 3158.06094658557 0.890440358411204 0
"8794" 3158.04378870306 0.890440482079195 0
"8795" 3158.02663085914 0.890440605159303 0
"8796" 3158.0094730537 0.890440730867286 0
"8797" 3157.99231528676 0.890440856544999 0
"8798" 3157.97515755832 0.890440981629044 0
"8799" 3157.95799986838 0.89044110720703 0
"8800" 3157.94084221703 0.890441230070791 0
"8801" 3157.92368460409 0.890441357693129 0
"8802" 3157.9065270298 0.890441479370988 0
"8803" 3157.88936949394 0.890441606376219 0
"8804" 3157.87221199665 0.890441730125466 0
"8805" 3157.85505453777 0.890441857554776 0
"8806" 3157.83789711745 0.890441981728201 0
"8807" 3157.82073973562 0.89044210694962 0
"8808" 3157.80358239239 0.890442229964086 0
"8809" 3157.78642508765 0.890442355596104 0
"8810" 3157.76926782139 0.890442481207958 0
"8811" 3157.75211059373 0.890442604098203 0
"8812" 3157.73495340453 0.890442730673818 0
"8813" 3157.71779625386 0.890442855057278 0
"8814" 3157.70063914166 0.89044298154438 0
"8815" 3157.68348206801 0.890443105300817 0
"8816" 3157.66632503286 0.89044323063797 0
"8817" 3157.64916803631 0.890443353768411 0
"8818" 3157.63201107825 0.890443478990123 0
"8819" 3157.61485415868 0.890443604717866 0
"8820" 3157.59769727761 0.890443730387253 0
"8821" 3157.58054043506 0.890443854947222 0
"8822" 3157.56338363101 0.890443980514544 0
"8823" 3157.54622686557 0.89044410285437 0
"8824" 3157.52907013859 0.890444229405652 0
"8825" 3157.51191345016 0.890444353238711 0
"8826" 3157.49475680026 0.890444478093857 0
"8827" 3157.47760018884 0.890444603978759 0
"8828" 3157.46044361592 0.89044472928156 0
"8829" 3157.44328708159 0.890444852384448 0
"8830" 3157.42613058575 0.890444978138262 0
"8831" 3157.40897412839 0.890445103831554 0
"8832" 3157.3918177096 0.890445227337301 0
"8833" 3157.37466132935 0.890445351870676 0
"8834" 3157.35750498759 0.890445477428307 0
"8835" 3157.34034868435 0.890445602412731 0
"8836" 3157.32319241965 0.890445726802641 0
"8837" 3157.30603619346 0.890445851678266 0
"8838" 3157.2888800058 0.890445976507889 0
"8839" 3157.27172385668 0.890446100768978 0
"8840" 3157.25456774605 0.89044622659473 0
"8841" 3157.23741167398 0.89044635020857 0
"8842" 3157.35379296814 0.890281133916353 0.00099949999999982
"8843" 3157.33665213549 0.890281257083904 0.00099949999999982
"8844" 3157.4359097774 0.890116204496308 0.00199799999999994
"8845" 3157.1688142951 0.890446849679019 0
"8846" 3157.15165841554 0.890446975196574 0
"8847" 3157.13450257456 0.890447098552698 0
"8848" 3157.11734677208 0.890447223993997 0
"8849" 3157.10019100808 0.890447349931116 0
"8850" 3157.08303528267 0.890447473137054 0
"8851" 3157.06587959579 0.890447597365858 0
"8852" 3157.04872394739 0.890447723693399 0
"8853" 3157.03156833747 0.890447849447849 0
"8854" 3157.01441276608 0.890447974075008 0
"8855" 3156.99725723322 0.890448098650532 0
"8856" 3156.98010173894 0.89044822211683 0
"8857" 3156.96294628317 0.890448347143475 0
"8858" 3156.94579086594 0.89044847159236 0
"8859" 3156.92863548723 0.890448596507918 0
"8860" 3156.91148014712 0.890448719264399 0
"8861" 3156.89432484547 0.890448845705421 0
"8862" 3156.87716958233 0.890448971030474 0
"8863" 3156.86001435777 0.890449094179687 0
"8864" 3156.84285917176 0.890449218342819 0
"8865" 3156.82570402421 0.890449344595469 0
"8866" 3156.80854891528 0.890449467075179 0
"8867" 3156.79139384483 0.890449593231361 0
"8868" 3156.77423881294 0.890449716667882 0
"8869" 3156.75708381958 0.890449841676782 0
"8870" 3156.73992886473 0.890449966642035 0
"8871" 3156.72277394836 0.890450092617724 0
"8872" 3156.70561907051 0.890450217475348 0
"8873" 3156.68846423121 0.890450341750926 0
"8874" 3156.67130943047 0.89045046545674 0
"8875" 3156.6541546682 0.890450591792574 0
"8876" 3156.63699994446 0.890450716468508 0
"8877" 3156.6198452593 0.890450839500557 0
"8878" 3156.60269061271 0.890450963538503 0
"8879" 3156.58553600462 0.890451088611575 0
"8880" 3156.56838143503 0.890451214179256 0
"8881" 3156.551226904 0.890451338086104 0
"8882" 3156.53407241149 0.890451463025766 0
"8883" 3156.51691795748 0.890451588443297 0
"8884" 3156.49976354207 0.890451711149133 0
"8885" 3156.48260916515 0.890451837016393 0
"8886" 3156.46545482678 0.890451961232903 0
"8887" 3156.44830052701 0.890452083782962 0
"8888" 3156.43114626573 0.890452209516815 0
"8889" 3156.41399204295 0.890452335191276 0
"8890" 3156.39683785876 0.890452458155374 0
"8891" 3156.37968371308 0.890452583201792 0
"8892" 3156.36252960595 0.890452707665168 0
"8893" 3156.34537553731 0.890452833164686 0
"8894" 3156.32822150727 0.890452955941643 0
"8895" 3156.31106751574 0.890453081342604 0
"8896" 3156.29391356273 0.890453206166052 0
"8897" 3156.27675964826 0.890453330404127 0
"8898" 3156.2596057723 0.890453455652597 0
"8899" 3156.24245193492 0.890453579276299 0
"8900" 3156.22529813606 0.890453703905868 0
"8901" 3156.20814437574 0.890453828495145 0
"8902" 3156.19099065393 0.890453953569743 0
"8903" 3156.1738369707 0.890454076990676 0
"8904" 3156.15668332601 0.89045420144546 0
"8905" 3156.1395297198 0.890454327437426 0
[truncated: 94,584,914 more chars]
