# Supplementary material for: Down the Penrose stairs, or how selection for fewer recombination hotspots maintains their existence
Source: eLife. 2023 Oct 13;12:e83769. doi: 10.7554/eLife.83769 (PMC10703446; doi:10.7554/eLife.83769)
Supplement: Appendix 5—figure 1—source data 2. — This data was used to generate Appendix 5—figure 1. [file elife-83769-app5-fig1-data2.zip › sup_data_24.txt]

"n1" "W" "pi"
"3000" 2739.32084205302 0.953017976928828 0.602828102843499
"3001" 2723.5869329324 0.954146914927332 0.5912984831635
"3002" 2707.3389680124 0.955298382523905 0.579342380209999
"3003" 2691.41657843947 0.956411578930197 0.567892304566999
"3004" 2674.41219994415 0.957558473838828 0.555732039390499
"3005" 2657.16594858422 0.958691649044323 0.543746165271499
"3006" 2639.19299562049 0.959869273873137 0.530993195207999
"3007" 2621.01927373856 0.961002991315416 0.518617503321999
"3008" 2602.26482315944 0.962160851515264 0.505751370456499
"3009" 2583.5919599437 0.963248821238779 0.493750469242999
"3010" 2564.49805365369 0.964353382623399 0.481355605043999
"3011" 2545.00121620998 0.965439688953013 0.469046512690499
"3012" 2525.07029384839 0.966526821707578 0.456585960069499
"3013" 2504.51287561684 0.967621291790428 0.443853287781
"3014" 2483.7472231102 0.968707715711244 0.431085838463999
"3015" 2462.73988103733 0.969762027666479 0.418526612502999
"3016" 2441.79039612745 0.970770825345113 0.406544448744999
"3017" 2420.6053241967 0.971761131907698 0.394620376999999
"3018" 2399.13802145136 0.972754522831843 0.382572705991999
"3019" 2377.76571901067 0.973677085787915 0.371425241018999
"3020" 2356.1361950316 0.974576767342067 0.360412729985499
"3021" 2334.08221922008 0.975497370183983 0.348884530175999
"3022" 2311.6736355461 0.976388536641522 0.337615914825999
"3023" 2289.57950142648 0.977217210717906 0.327183293587999
"3024" 2267.37003727817 0.978023719743777 0.316951672060499
"3025" 2244.65282093859 0.978827829414179 0.306546567608999
"3026" 2221.46668362535 0.979643888951672 0.295696604558999
"3027" 2198.68257290825 0.980388203930938 0.285919280752499
"3028" 2175.54336267041 0.981129180552808 0.275950794518499
"3029" 2152.62037997501 0.981817065149325 0.266736431800499
"3030" 2129.7108564859 0.982473316835543 0.257900239194499
"3031" 2106.41467424161 0.983129240047571 0.248866465441499
"3032" 2083.05639806627 0.983761790735079 0.239956754086999
"3033" 2060.30489161494 0.984322862975172 0.232269352148499
"3034" 2037.35899739726 0.984868525879278 0.224686434536498
"3035" 2014.13293117563 0.985414739987866 0.216796106838998
"3036" 1991.00751261453 0.985928385839073 0.209424050604999
"3037" 1967.89003421923 0.986416756194003 0.202329570337999
"3038" 1944.99159751195 0.986873223032499 0.195635626697999
"3039" 1921.96652882742 0.987315287341443 0.189029139791999
"3040" 1898.88454801058 0.987741663652669 0.182556653406499
"3041" 1876.31473601022 0.988118791578385 0.176889591873499
"3042" 1853.72145413386 0.988481256845241 0.171338931610998
"3043" 1831.31672929872 0.988816993674794 0.166218297094999
"3044" 1808.57292064238 0.989154675450751 0.160787666689999
"3045" 1785.85825081494 0.989475482126346 0.155445408653999
"3046" 1763.10647984813 0.989782688708766 0.150137514390998
"3047" 1740.2446149276 0.99008418828562 0.144788947729498
"3048" 1717.80616745907 0.990346009013884 0.140122259611998
"3049" 1695.73555842685 0.990575899848447 0.136038140327499
"3050" 1673.61834588037 0.99079768178566 0.131840596569499
"3051" 1651.52317660254 0.99100661349201 0.127781945600498
"3052" 1629.48966325949 0.991200760140739 0.123791704057998
"3053" 1607.94534741888 0.991359134110331 0.120474212827999
"3054" 1586.13961368166 0.99152242300099 0.116750355520999
"3055" 1564.47364965752 0.991668368805163 0.113160143741499
"3056" 1542.80068528653 0.991804684974991 0.109479772736998
"3057" 1521.40817083124 0.991916575959314 0.106264297719998
"3058" 1500.21678192168 0.992008363501647 0.103303328044499
"3059" 1478.89096724505 0.992096107037847 0.100072389989998
"3060" 1457.91303833979 0.992159120531824 0.0972578024529984
"3061" 1437.37846902176 0.992196318620318 0.0948485932324981
"3062" 1416.60669361467 0.992231412605271 0.0920973198599989
"3063" 1395.96407961543 0.99225083072992 0.0894026097794983
"3064" 1375.75099179851 0.992243674352242 0.0871907677789978
"3065" 1355.40251440918 0.992229388583311 0.0847159967849983
"3066" 1335.82915648381 0.992177286441576 0.0829936365379979
"3067" 1315.91862774737 0.992124632781633 0.0807738981474985
"3068" 1296.0960123868 0.992056510497071 0.0785818556539986
"3069" 1276.72501344529 0.991961122284127 0.0767237269549985
"3070" 1257.52595789553 0.991845972044579 0.075021628609498
"3071" 1238.78549600484 0.99170403737184 0.0736130463574988
"3072" 1219.75936103034 0.99155528781593 0.0716887151449989
"3073" 1201.12186674442 0.991379403221429 0.0701212475384986
"3074" 1182.72642691168 0.991179782093034 0.0686886839654984
"3075" 1164.05384834571 0.990968911916202 0.0668059048189984
"3076" 1145.89687404046 0.990725760624737 0.0653312044349983
"3077" 1127.56620940228 0.990465983580499 0.0635779970089984
"3078" 1109.64562245823 0.990174696481638 0.0620947532604984
"3079" 1091.93068367575 0.989855754603005 0.0607064446824983
"3080" 1074.86108645313 0.989498991583033 0.0597185789844989
"3081" 1058.07172338994 0.989111981314924 0.0589008387879988
"3082" 1041.22206421183 0.988699694691015 0.0578165660139981
"3083" 1024.73837881586 0.988251840781288 0.0569369393599986
"3084" 1008.14866406005 0.987776603089393 0.0558232554834983
"3085" 991.988688061559 0.987261952238524 0.054921363753998
"3086" 975.86981415318 0.986713633986702 0.0538766997134987
"3087" 960.48415815092 0.986119298510614 0.0533946192639977
"3088" 945.458703137103 0.985483229630316 0.0530481213189984
"3089" 930.19031328858 0.984813324419975 0.0523275694129984
"3090" 915.408809982799 0.9840965118171 0.0518928367474987
"3091" 900.509823966642 0.98334043905702 0.0512392227784981
"3092" 885.675869859651 0.982539116423987 0.0504567765534986
"3093" 871.20748607874 0.981687369409512 0.0498391353594987
"3094" 857.260737628973 0.980782294414115 0.0495011333999977
"3095" 843.614058565317 0.979825275545385 0.0492821377294983
"3096" 829.576543996718 0.97882025792812 0.0485250360414979
"3097" 816.14189087968 0.977756423957543 0.0481513220924985
"3098" 802.855938570148 0.976636249607744 0.0477802474749977
"3099" 789.726600840677 0.975456829047376 0.0473727758624981
"3100" 777.028750655055 0.974216554585574 0.0472147122564984
"3101" 764.327576950564 0.972914915792872 0.0468850197384983
"3102" 751.949663106782 0.971548331657592 0.0466961705229986
"3103" 740.201320994757 0.970114096403052 0.0468542594059982
"3104" 728.158301793631 0.968614203428883 0.0466381821799985
"3105" 716.177274031672 0.967044377069341 0.0463237698474985
"3106" 704.291288258269 0.965402897598089 0.0459530175779976
"3107" 693.652480797597 0.963691298052068 0.0464797427239981
"3108" 682.884567427189 0.961905049214407 0.0467107159414988
"3109" 671.616926546219 0.96004161124008 0.0464214869714984
"3110" 661.129631108714 0.958102084434752 0.0465966841504989
"3111" 650.747398930698 0.956084971905351 0.0467351163009985
"3112" 640.567082857114 0.953988499758897 0.0469001186324981
"3113" 630.809736407149 0.951815027042776 0.0472899194559988
"3114" 621.827831260648 0.949566388377744 0.0481440420074986
"3115" 612.750566597497 0.947234403733973 0.0487840300719979
"3116" 604.102289047508 0.944824514288144 0.0496333528244984
"3117" 595.630402453115 0.942332698587486 0.050487333921998
"3118" 587.648662540448 0.939764556066286 0.0516033055209989
"3119" 579.991388570662 0.93711702723502 0.0528325656284973
"3120" 572.687710743501 0.934392572301233 0.0542221270169988
"3121" 565.336859815281 0.931578783821498 0.0554009061109982
"3122" 558.425366428693 0.928691281000753 0.0568223227514983
"3123" 551.922969554033 0.92573161096007 0.0584659046399986
"3124" 545.832515333675 0.922697851610215 0.060290597048998
"3125" 540.129686973723 0.919588647752564 0.0622485497934986
"3126" 536.001820727357 0.91644902614899 0.0653153306304988
"3127" 531.746709135273 0.913229718943806 0.0681584821474986
"3128" 527.761204037047 0.909942088189151 0.0710656480899977
"3129" 524.652721532032 0.906612847737111 0.0745185924904977
"3130" 522.021930870308 0.903230999120765 0.0781982408499983
"3131" 519.88028670928 0.899798897636613 0.0820992232889987
"3132" 518.11454921045 0.896314437410692 0.0861311053684982
"3133" 518.140780005732 0.892847551219578 0.0913583761379982
"3134" 518.631860411289 0.889348786991167 0.0967878873049978
"3135" 519.922063876859 0.885843287714111 0.102687650611998
"3136" 522.109900667051 0.882335735610473 0.109075743886498
"3137" 525.751765066784 0.878864045665226 0.116337120094999
"3138" 530.986302712047 0.87544881562188 0.124565079920498
"3139" 537.274863313099 0.872075269914703 0.133370571730499
"3140" 545.444633221393 0.86879377790079 0.143270407712999
"3141" 555.765264896824 0.865646689600801 0.154460210067998
"3142" 567.456899808466 0.862604133056485 0.166370150662999
"3143" 582.46051206175 0.859789283282197 0.180198591237499
"3144" 599.392571334148 0.85714452891434 0.194998041393999
"3145" 619.771250378425 0.854789558675045 0.211683451007999
"3146" 642.554587701244 0.85267475983171 0.229486668038499
"3147" 668.812731134545 0.850899759322794 0.248990966390999
"3148" 698.941616009335 0.849511406284185 0.270286863874998
"3149" 732.017327888076 0.848485787975794 0.292676199793499
"3150" 769.396896452457 0.847932926485873 0.316790195432499
"3151" 811.09667540786 0.847903648382729 0.342388750234999
"3152" 856.453383630366 0.848337008504322 0.368865789864999
"3153" 905.791531876757 0.849319553048005 0.396124721725499
"3154" 960.275188766453 0.850915248274605 0.424433577511499
"3155" 1019.06431050456 0.853106400363848 0.452984522117999
"3156" 1082.89208476206 0.855951102851254 0.4817219258625
"3157" 1148.38369618514 0.859198861852198 0.508829322924999
"3158" 1217.78283801979 0.863012211518133 0.534876804759499
"3159" 1287.87755817456 0.867095634112298 0.558589013869499
"3160" 1360.29878949831 0.871670941253906 0.5799067623195
"3161" 1430.79050818101 0.876345166516619 0.597579546369
"3162" 1501.31294855902 0.881250813136575 0.612165562544499
"3163" 1571.11655881567 0.886318097050126 0.623430297105
"3164" 1639.29854520054 0.891449544187909 0.631306080783
"3165" 1704.46695403881 0.896591138348375 0.635274536781
"3166" 1767.36160409971 0.901714465522072 0.636051448661
"3167" 1826.0109889719 0.906696949452746 0.6335168500455
"3168" 1880.94932753109 0.911558951079075 0.6279588265205
"3169" 1930.97998770508 0.91621550204857 0.6196806042025
"3170" 1977.80230364828 0.920761909791112 0.609075834326499
"3171" 2019.61252868756 0.925067952181822 0.5964814590815
"3172" 2058.1025162209 0.929188796208193 0.582612490798
"3173" 2092.48339171021 0.933150072617592 0.5670248243945
"3174" 2123.10291129834 0.936948711176073 0.550042544907499
"3175" 2147.86997685426 0.940371576639466 0.5331096339175
"3176" 2171.11170580532 0.943782998718343 0.514815476136499
"3177" 2189.86791002234 0.94701012690986 0.495659992286999
"3178" 2204.80081862057 0.950021865604792 0.476460870740999
"3179" 2216.90071884816 0.952866072106811 0.457374838258999
"3180" 2226.12408597463 0.955583845846825 0.437969961767999
"3181" 2233.27920845595 0.958179668302721 0.418640819474499
"3182" 2236.49069660929 0.960524576497451 0.400250083089999
"3183" 2238.35942343814 0.962741605409498 0.382522887034499
"3184" 2237.83291339496 0.96480644835692 0.365410882129499
"3185" 2235.37643154039 0.966800903360605 0.348150637861999
"3186" 2230.19317463422 0.96866810797571 0.331201829492499
"3187" 2222.79057040423 0.970408128894228 0.314870629583999
"3188" 2215.87724795715 0.972066226663173 0.299478768371999
"3189" 2206.86626178563 0.973669067103221 0.283857861937499
"3190" 2196.46007888451 0.9750970687874 0.269891075488999
"3191" 2185.01781553836 0.976471032752033 0.256096705226998
"3192" 2172.48362833214 0.977731754783142 0.243307471775499
"3193" 2159.32711498781 0.978990290247819 0.230106254119499
"3194" 2143.94340723683 0.980064391457348 0.218677310553999
"3195" 2128.50952743263 0.981114243951544 0.207393150249498
"3196" 2112.01205348808 0.982087241507216 0.196679437468999
"3197" 2095.11121147519 0.983028172457533 0.186135342303499
"3198" 2078.42185015382 0.983915888060254 0.176232516669499
"3199" 2060.42034784759 0.984734169691323 0.166851715228998
"3200" 2041.9816076382 0.985426109587019 0.159111642866999
"3201" 2023.42658804367 0.986099174136452 0.151449979521499
"3202" 2003.64481905102 0.986747657733356 0.143705386253998
"3203" 1984.11466909923 0.987332106318873 0.136879540728498
"3204" 1964.91791188485 0.987885258340205 0.130456383496998
"3205" 1945.09593432542 0.988385385317036 0.124576466655999
"3206" 1924.34558658864 0.988888656123995 0.118238999660498
"3207" 1903.74927026792 0.989336561965 0.112705591396499
"3208" 1883.17149364006 0.98978667972516 0.106951841058499
"3209" 1862.61600518702 0.990176512805057 0.102070674765499
"3210" 1841.80697524503 0.990533660794989 0.0975467118369981
"3211" 1820.82687943683 0.990878043783313 0.0930434601844983
"3212" 1799.39469566898 0.991218122667645 0.0883439785519987
"3213" 1778.00042786547 0.99150162206865 0.0845019952589985
"3214" 1756.97659898133 0.991797906841736 0.0803351394244982
"3215" 1735.35864881568 0.992051165871384 0.076656467023999
"3216" 1714.17073827059 0.992285003242196 0.0732640030769979
"3217" 1693.50790757201 0.992498786321347 0.0702021383689986
"3218" 1672.22805378963 0.99267538990026 0.0675308349714987
"3219" 1650.68641581825 0.992877968707683 0.0640990742724978
"3220" 1629.34887586804 0.993046186098204 0.0612110865269989
"3221" 1607.96124663768 0.993202388362272 0.0583508871539987
"3222" 1586.83029523661 0.993335733277817 0.0558067993774984
"3223" 1565.84342012083 0.993442305000172 0.0536646152999983
"3224" 1544.70934584981 0.993528097932185 0.051728362688498
"3225" 1523.96044512162 0.993615813884247 0.0495992067334987
"3226" 1503.06923003405 0.993682165123105 0.0476917367944985
"3227" 1481.88791802487 0.993754579656255 0.0453408363054982
"3228" 1461.44738036821 0.993781800559917 0.043920710573998
"3229" 1441.09359187115 0.993803652474358 0.0423967650434984
"3230" 1420.74313968684 0.993820157832548 0.0407287040054987
"3231" 1400.35698969587 0.99382884974385 0.0389416238919986
"3232" 1380.12869067315 0.993800102964538 0.0377826664659986
"3233" 1360.16501169205 0.993770745562963 0.0363912301864988
"3234" 1340.29991665766 0.993718549965922 0.0352553509199981
"3235" 1320.45641772292 0.993656518797898 0.0340138395394983
"3236" 1300.84796058449 0.99357730820069 0.0329047608989984
"3237" 1281.34509892333 0.993485155338036 0.0317617470564987
"3238" 1262.09088348927 0.9933724215601 0.0307967757969987
"3239" 1242.96503356321 0.993237616114983 0.0299993819154983
"3240" 1223.9933264004 0.993093890245605 0.0290081184119982
"3241" 1205.49447646593 0.992923856246928 0.0283529643399987
"3242" 1186.83712098964 0.992745762679017 0.0273587548609983
"3243" 1168.29622593303 0.992543331561764 0.0265078168274985
"3244" 1150.1561712198 0.992317088360319 0.0258299324499975
"3245" 1131.74528825858 0.992074335700653 0.0249393373759983
"3246" 1113.76857895853 0.991805094159704 0.0242409634639987
"3247" 1096.14142837961 0.99150747343412 0.0237526293439987
"3248" 1078.60322102722 0.991187702782327 0.0231899670689986
"3249" 1061.30920503556 0.990846521929816 0.0225246220619985
"3250" 1044.1870958332 0.990476339934578 0.0219212391159981
"3251" 1027.15269275617 0.990072091933898 0.0215090352804986
"3252" 1010.32211500084 0.989641963599656 0.020988062473498
"3253" 993.834989879996 0.989176162377591 0.0206647797174981
"3254" 977.379053196934 0.988686969778667 0.0199973985219986
"3255" 961.169896342888 0.98815639860785 0.0195997105654986
"3256" 945.211315053983 0.987592678680021 0.0191278430479982
"3257" 929.57481418794 0.986986133391423 0.0189080886229979
"3258" 914.021833139381 0.986344422763297 0.0185181474944981
"3259" 898.812596268056 0.985659737030727 0.0182549302974986
"3260" 883.680785178676 0.984935285390946 0.0178539967864989
"3261" 868.553073471739 0.984169285866173 0.0172746768604986
"3262" 853.859896527355 0.983350548882686 0.017044791314999
"3263" 839.47932789776 0.982483111674819 0.0168764572504986
"3264" 825.309515206208 0.981566893814462 0.016667472187498
"3265" 811.185992129283 0.980600179779957 0.0163562852324981
"3266" 797.405634550273 0.979578380439528 0.0161403004189982
"3267" 783.986857835063 0.978497097376469 0.0162047188044987
"3268" 770.651997069243 0.97736117115195 0.016077864381999
"3269" 757.414270903612 0.976167108854039 0.0158300643289981
"3270" 744.254792595738 0.974910635176883 0.0155752114974985
"3271" 731.272744987616 0.973590426679327 0.0153054913424978
"3272" 718.823202152819 0.972203078017704 0.0153035652579988
"3273" 706.399025493756 0.970749647541133 0.0151359714749988
"3274" 694.059571664504 0.969226853016281 0.0149048371034987
"3275" 682.254614095495 0.967632105672269 0.0149346881194981
"3276" 670.368189332576 0.965964670019779 0.0147868628754981
"3277" 658.814285388782 0.964222082656162 0.0147977949614984
"3278" 647.495853943493 0.96240321676137 0.0148464862039981
"3279" 636.377557313288 0.96050721768741 0.0148742418579982
"3280" 625.328206387377 0.958531047976696 0.0149524655474986
"3281" 614.45600199041 0.956474416901962 0.0148721632409988
"3282" 604.063603383532 0.954336438163744 0.0150964119429985
"3283" 593.582109422188 0.952113297177827 0.0151619189484979
"3284" 583.395650430479 0.949806467341712 0.0152987328989982
"3285" 573.228758366172 0.947411866745964 0.0152699971984976
"3286" 563.470683758699 0.944932614853877 0.0154673299079975
"3287" 553.808581742917 0.942364050567431 0.0155477383529983
"3288" 544.340927345091 0.939707544553888 0.0157529438414987
"3289" 535.171744895561 0.936963227838906 0.0159858695899986
"3290" 526.19685468885 0.934129320260892 0.0162912006104984
"3291" 517.653532775945 0.931209598774563 0.0167719660934982
"3292" 509.009228480964 0.928195666032764 0.0171117505864982
"3293" 500.582924605627 0.925090908383292 0.0174207988504982
"3294" 492.447130583153 0.921897948818105 0.0178665534579986
"3295" 484.794064950855 0.918622798016682 0.0185735737699982
"3296" 477.163769635216 0.915253991670529 0.0191466575509981
"3297" 469.642679842335 0.911792989127234 0.0196671692129983
"3298" 462.962747552585 0.908263579661704 0.0207275271339989
"3299" 456.141624909552 0.904637383895771 0.0215471792994989
"3300" 449.520387511644 0.900930031154911 0.022542142806498
"3301" 443.231553579067 0.897139193064892 0.0235526023139984
"3302" 437.361527089964 0.893276823130129 0.0248414921984983
"3303" 431.912822944092 0.889341780565929 0.0262863225499983
"3304" 426.439717933134 0.885323172893608 0.0277005977359986
"3305" 421.645849761162 0.88124510601925 0.0294040942839988
"3306" 417.392750284738 0.877116251605362 0.0315573938334982
"3307" 413.523368807415 0.872919635385101 0.0336980142359984
"3308" 409.796618754684 0.868663076255123 0.0360253550149984
"3309" 407.297146938072 0.864383411124092 0.038871484447498
"3310" 404.776769186199 0.86004410740443 0.0417795954054987
"3311" 403.406110785801 0.855705414905899 0.0454263094049978
"3312" 402.52609625189 0.851330963041832 0.0492424335784983
"3313" 402.937070336566 0.846986816662449 0.0539606222939985
"3314" 404.264429175558 0.842654235106375 0.059211868303498
"3315" 406.923179477461 0.838364177547198 0.065219790405999
"3316" 410.883996162248 0.834131410147184 0.0720521109274982
"3317" 415.627883021187 0.829931074356339 0.0793059018669987
"3318" 421.660907076667 0.825810333461912 0.0873543262479988
"3319" 430.260253150725 0.821872769047959 0.0970503493969987
"3320" 441.41492022651 0.81813617282251 0.108320953791999
"3321" 455.258300623127 0.814624204059167 0.121147019172998
"3322" 472.511068140917 0.81142254542892 0.136030687049999
"3323" 491.764008595262 0.808432064567984 0.151932147541999
"3324" 514.471825415558 0.805801023600495 0.169866345268998
"3325" 542.666466816173 0.803696675144636 0.190803044662499
"3326" 575.703191764488 0.802109658215876 0.214292378847499
"3327" 613.198362458653 0.801042596356515 0.240088073268499
"3328" 656.466694139859 0.800616855315884 0.268664700553999
"3329" 705.922346695387 0.800884151989772 0.300068664489499
"3330" 763.946257731298 0.802058609901245 0.335191181676499
"3331" 827.545529974616 0.803898286993967 0.372189752851999
"3332" 897.381947336618 0.806475376128319 0.411127932839999
"3333" 973.456881498748 0.809748214178937 0.451440764990999
"3334" 1054.78403434392 0.813644220448897 0.492499419791499
"3335" 1141.19960377986 0.81813897446268 0.533804769417499
"3336" 1233.2196860863 0.82320126551671 0.575097005568499
"3337" 1328.84493513171 0.828689692686173 0.615675860766499
"3338" 1424.5150889375 0.834224556420881 0.653253036899499
"3339" 1518.68346271899 0.839744518661948 0.688077583630999
"3340" 1612.86320263785 0.845252416600158 0.720011771455
"3341" 1707.64401346567 0.850812647011288 0.7495796085785
"3342" 1798.34415430006 0.856082100009132 0.7756812244245
"3343" 1886.08183215473 0.861134796136979 0.7987145626805
"3344" 1968.09384444628 0.865793676091037 0.818376929706
"3345" 2047.20667232456 0.870250125976996 0.8355489205275
"3346" 2118.43732566871 0.874177449877409 0.8495180137365
"3347" 2187.56143055181 0.877947509934415 0.8617210981195
"3348" 2251.33661689272 0.881406039594281 0.871766130892
"3349" 2311.40296078989 0.884635265433947 0.880123049838
"3350" 2366.89490308748 0.887597513241899 0.886905613294
"3351" 2417.46099639362 0.890244023329061 0.8923214634105
"3352" 2463.21450869321 0.892669003352048 0.896318479277
"3353" 2506.23689008957 0.894915528719793 0.899730070873
"3354" 2547.25826383996 0.8970458064034 0.902480076053
"3355" 2583.51126808593 0.898967741465563 0.904164384399
"3356" 2617.76448974814 0.900781871863527 0.9053515654405
"3357" 2648.12583307485 0.902416090063423 0.9059342318675
"3358" 2677.04785492264 0.903979468188811 0.906314478542
"3359" 2703.85894690276 0.905461901798117 0.9061583429465
"3360" 2727.98604075051 0.906814236368724 0.9058004768435
"3361" 2749.56033478888 0.908036146099878 0.9053123592185
"3362" 2769.06188164043 0.909209383698302 0.904351521441
"3363" 2788.289754298 0.910384128051814 0.9031862541085
"3364" 2805.79675827141 0.911503796663358 0.9017232273205
"3365" 2821.97826548855 0.912559754274157 0.900214890887
"3366" 2836.70193491151 0.913557634428916 0.8986566436965
"3367" 2849.64425391448 0.914481932355934 0.8969217977635
"3368" 2861.48788093611 0.915360991684878 0.895220282071
"3369" 2872.29042637669 0.91622648597781 0.8932816111655
"3370" 2882.75519756863 0.917059462217517 0.89142981044
"3371" 2891.25988345109 0.91784864958188 0.8893882191085
"3372" 2898.30956259124 0.918584408317379 0.887268521404
"3373" 2905.32868956601 0.919340996789767 0.884990633537
"3374" 2910.99112812684 0.920072166711815 0.882508922884
"3375" 2915.58814189833 0.920757598369977 0.8801007437895
"3376" 2921.07223902744 0.921455511867954 0.877824368513
"3377" 2924.87974035134 0.922079817535218 0.875731431092
"3378" 2928.7809299308 0.922732682360393 0.8733895904875
"3379" 2931.62020188212 0.923333583694839 0.8712735242365
"3380" 2933.55365479024 0.923908792810377 0.869075530318
"3381" 2935.44578398963 0.924545360393559 0.86644901136
"3382" 2936.36139037551 0.925149760231587 0.8638280479515
"3383" 2936.54796375109 0.925711594369045 0.861384015984
"3384" 2936.44247725174 0.926306940848024 0.85860546025
"3385" 2937.02666470447 0.926913342087574 0.855935322655
"3386" 2936.24048288086 0.927494689933666 0.853151812374
"3387" 2935.63115432407 0.928099516677878 0.850186008997
"3388" 2934.50636658744 0.928669581012429 0.8474398710105
"3389" 2932.26901796418 0.92920517591521 0.8447439485725
"3390" 2930.12395907659 0.929765902479428 0.8418492688865
"3391" 2927.86947293849 0.930298525257188 0.839193935123
"3392" 2925.15258011643 0.930850275626622 0.836336941313
"3393" 2922.18236060353 0.931398513900899 0.833422121916
"3394" 2918.75721390336 0.931944796556337 0.83042982848
"3395" 2915.34442508534 0.932522878578705 0.8272205044635
"3396" 2911.4455371642 0.933076690524355 0.824078902901
"3397" 2906.81595543291 0.933665752416036 0.820568841461
"3398" 2902.63947586414 0.934252163400922 0.8171476910865
"3399" 2897.84982541008 0.934818646604689 0.813821550541
"3400" 2892.34957497817 0.935407674468491 0.81011773788
"3401" 2887.25266615911 0.935980771365457 0.806661726771
"3402" 2882.06063537122 0.936531468299848 0.803377054545
"3403" 2876.16253360357 0.937122006069756 0.7996761605735
"3404" 2870.1807101863 0.93773675663438 0.795783086827
"3405" 2863.69265045714 0.938347421128845 0.791859971465
"3406" 2857.24932371527 0.938938432587645 0.7880709669525
"3407" 2850.4428315144 0.939544782623928 0.784112566173
"3408" 2843.09959524531 0.940138555772556 0.7801651724095
"3409" 2835.92190081355 0.940755007672912 0.7760695248695
"3410" 2828.50532665753 0.941351240534954 0.77203411393
"3411" 2820.97383398504 0.94195762883142 0.7680125612505
"3412" 2813.04447406315 0.942530746428964 0.7641879358135
"3413" 2804.66660300394 0.943123966493565 0.760098748338
"3414" 2796.55262334702 0.943743889386363 0.7558694996605
"3415" 2788.30763441493 0.944370463025195 0.7514903951635
"3416" 2779.72593285351 0.944978456027471 0.747249405984
"3417" 2770.95061847888 0.945606790180216 0.742819687596
"3418" 2761.60036873431 0.946278558408113 0.7378281749615
"3419" 2752.33928372413 0.946892631802669 0.7334568447745
"3420" 2743.24847566142 0.94752608164974 0.728988231439
"3421" 2733.68519545655 0.948191918679682 0.724076274473
"3422" 2724.29266989629 0.948811852600235 0.7197625794725
"3423" 2714.7583637622 0.94942312791045 0.715437539658
"3424" 2704.42870352803 0.950075672811975 0.710528710318
"3425" 2694.32818764713 0.950703072629156 0.705973567209
"3426" 2684.03614020057 0.951335726680599 0.701329451553
"3427" 2673.17363709927 0.952027164747942 0.695940420516
"3428" 2662.43779837229 0.952674817184509 0.691017701874
"3429" 2651.95895081006 0.95329673128395 0.6864319050615
"3430" 2640.86853638718 0.95395900967335 0.681238709077
"3431" 2630.00693891368 0.954574313846179 0.6765641683785
"3432" 2618.69137861142 0.955228048567404 0.671482350655
"3433" 2607.07974594005 0.955892522471391 0.666269609448
"3434" 2595.43647672904 0.956537627484522 0.6611190110485
"3435" 2583.58173368748 0.957181900031173 0.655939801661
"3436" 2571.20513103774 0.957886594876835 0.649946858251499
"3437" 2559.10464829787 0.958531153390416 0.6447366733595
"3438" 2546.52953605331 0.959203212678875 0.63909042211
"3439" 2534.14814375313 0.959846489130419 0.6337364565155
"3440" 2521.32290811682 0.960508977829085 0.628067913998499
"3441" 2508.39544101176 0.961168880338511 0.6224239277235
"3442" 2495.64212182283 0.961791777790772 0.617102692113999
"3443" 2482.09929378473 0.962471079607401 0.6109127761225
"3444" 2468.81737022888 0.963121295606408 0.605169177932999
"3445" 2455.6038290845 0.963752790196225 0.5995420813765
"3446" 2442.10838322122 0.964380505101505 0.594038216266999
"3447" 2428.18128131543 0.965030863287067 0.588040833481
"3448" 2414.13515986936 0.965664845068359 0.582319938403
"3449" 2400.33215816449 0.966267716096695 0.576853182997999
"3450" 2386.26741904494 0.966880629250844 0.5712602448815
"3451" 2372.02533202242 0.967483689688535 0.565834141751499
"3452" 2357.60902489525 0.9680936274204 0.560065745930999
"3453" 2342.99346111286 0.968701847102004 0.554104573512499
"3454" 2328.16777183161 0.969312790390303 0.548099653705
"3455" 2313.17370747833 0.969913761266682 0.5421990248345
"3456" 2298.5052509409 0.970487990223226 0.536622723216999
"3457" 2283.32096314287 0.971072988454575 0.530785558629999
"3458" 2267.90914603721 0.971666933122083 0.524657411882499
"3459" 2252.73470685226 0.972228123560008 0.519018777083999
"3460" 2237.36138341306 0.972790452647755 0.513197624826499
"3461" 2221.3815269817 0.973379098856291 0.506741782309499
"3462" 2205.36899778573 0.973954346374293 0.500425886666999
"3463" 2189.44011304756 0.974504923496611 0.494420519841499
"3464" 2173.53852387789 0.975034789051865 0.488765247387499
"3465" 2157.46273666975 0.975566192448951 0.482873036521499
"3466" 2141.11352609473 0.976098114149221 0.476878214160999
"3467" 2124.97013084158 0.976598027486386 0.471306159588499
"3468" 2108.82815902358 0.977084142059682 0.4659706370575
"3469" 2092.77975402731 0.977552664842736 0.460848993726999
"3470" 2076.7205280311 0.978006231253595 0.455766622397499
"3471" 2060.61261981338 0.978455684995045 0.450647646856499
"3472" 2044.19755756923 0.978906293722757 0.445458096658999
"3473" 2027.30497495533 0.979374624936185 0.439629277321999
"3474" 2010.52979666101 0.979821468786452 0.434035942940999
"3475" 1993.41889696218 0.980274111360805 0.428110446846499
"3476" 1976.37813443415 0.980708270346734 0.422521326135499
"3477" 1959.13200709325 0.981137873498913 0.417018879947999
"3478" 1942.01923367972 0.981548386727585 0.411609987723999
"3479" 1925.31909383511 0.981920015545597 0.406900219569499
"3480" 1908.33935699908 0.982296555198304 0.402071943913999
"3481" 1890.84097036483 0.982688682944975 0.396668531351999
"3482" 1873.4158462218 0.98306339347241 0.391248070757999
"3483" 1856.22649817248 0.983412264115242 0.386498492282499
"3484" 1838.86420911825 0.983757120893969 0.381697620321499
"3485" 1821.20402440499 0.984104853555842 0.376343209124499
"3486" 1803.75006383834 0.984429939611972 0.371660743065999
"3487" 1786.60603453444 0.984728509421693 0.367335179136499
"3488" 1768.84395506631 0.985045267504294 0.362198103421499
"3489" 1751.48897464777 0.985330310741124 0.357820747593999
"3490" 1734.16842515715 0.98560356979612 0.3534604759625
"3491" 1716.61341694087 0.985876324322517 0.348874437789999
"3492" 1699.03902657139 0.986137028133737 0.344463004447499
"3493" 1681.31851103659 0.986395236372975 0.339883108974498
"3494" 1663.91842030619 0.986627475002243 0.335643228046999
"3495" 1647.02368365517 0.986827402281356 0.332257516364498
"3496" 1629.74986478371 0.987033968249165 0.328281214125999
"3497" 1611.74771355023 0.987256702539705 0.323188481450498
"3498" 1594.2671585041 0.987449363745458 0.319232594560999
"3499" 1576.68538367681 0.987634816759984 0.315130588331999
"3500" 1559.59697320523 0.987790719282958 0.311750249774499
"3501" 1542.1989123703 0.987946805441973 0.307979119274999
"3502" 1525.07079896684 0.98808157134917 0.304406483112499
"3503" 1507.57017956639 0.988217968954643 0.300395371202499
"3504" 1490.40282684905 0.988330781743827 0.296697029706499
"3505" 1473.54273500327 0.988424181705101 0.293685459044499
"3506" 1456.39966401336 0.988514895138704 0.290290158514999
"3507" 1439.73884342298 0.988578770341105 0.287355388188999
"3508" 1422.80245991781 0.988638835729168 0.284006980106499
"3509" 1406.50427255109 0.988667963009069 0.281463037857499
"3510" 1389.84575010473 0.988694727735796 0.278336166552999
"3511" 1373.48588142404 0.988700322242798 0.275546193259498
"3512" 1356.93169714728 0.988698197812497 0.272564399998999
"3513" 1340.28102417996 0.988685073286078 0.269488475076499
"3514" 1324.45382109533 0.988635615510902 0.267217937746999
"3515" 1308.17567971249 0.988583190063367 0.264356678647999
"3516" 1292.34054507873 0.988505514720337 0.261936455205498
"3517" 1276.75469866751 0.98840761711591 0.259901684359999
"3518" 1261.11039604323 0.988292328908381 0.257648618171999
"3519" 1245.51973209057 0.988160814262586 0.255407274534499
"3520" 1230.17074111338 0.988005503894716 0.253313566059499
"3521" 1214.86190225596 0.987829641681819 0.251139060961499
"3522" 1199.71802367782 0.987633274668061 0.249142179526999
"3523" 1184.56051145142 0.987414360492173 0.246945218402999
"3524" 1170.05796316577 0.987163365023127 0.245420744433998
"3525" 1154.52177805955 0.986905035919019 0.242562100961999
"3526" 1139.60213558178 0.986615998364714 0.240509183014498
"3527" 1125.39069351887 0.986292133663492 0.239127601084999
"3528" 1110.92040070114 0.985940596948724 0.237098986127499
"3529" 1096.67829316962 0.985562983715194 0.235381367392999
"3530" 1083.22028596905 0.985148306041532 0.234408641996498
"3531" 1070.05067179959 0.984701274583793 0.233579685476499
"3532" 1056.15985388016 0.984230546559312 0.231797478105998
"3533" 1043.32135985396 0.983722098770381 0.231182533086999
"3534" 1030.29420087888 0.983181558522723 0.230159993411499
"3535" 1017.72837038143 0.982605576738553 0.229566276752998
"3536" 1004.9703343793 0.981997717764091 0.228661175357498
"3537" 992.871229120842 0.98134907753656 0.228294031412999
"3538" 980.713946958689 0.980662999619977 0.227709194823499
"3539" 969.02848560207 0.97993382085852 0.227383717048999
"3540" 957.535106925154 0.979170056814848 0.227265455589999
"3541" 945.905821534857 0.978365981644249 0.226879153164499
"3542" 934.807983791897 0.977519856911085 0.226917396924499
"3543" 924.233325603423 0.976624797067233 0.227166843995499
"3544" 913.014875230507 0.975686953753904 0.226736391673999
"3545" 903.499713435885 0.974715213635952 0.227987964647499
"3546" 893.835107493799 0.973699258823471 0.228938579859499
"3547" 884.828375850616 0.972645664227481 0.230455128537499
"3548" 875.769709323532 0.971539786669092 0.231645249359999
"3549" 867.385744386714 0.970393467787714 0.233353432902499
"3550" 858.621667789487 0.96919591046754 0.234543203191999
"3551" 850.390943916186 0.96796071646635 0.236172649850999
"3552" 842.929812814636 0.966689107616143 0.238408065469499
"3553" 836.112704805742 0.965380195385493 0.241084209997499
"3554" 830.031608759173 0.964041167680533 0.244330614605999
"3555" 823.905674672163 0.962655030194713 0.247339136595499
"3556" 817.880369443598 0.961227924860142 0.250314449924499
"3557" 812.479221401786 0.959770853638878 0.253716387175499
"3558" 808.057753230118 0.958292499414006 0.257823630672998
"3559" 803.281574791917 0.956762881130144 0.261443426074999
"3560" 798.756987733125 0.95520539646031 0.265190787493999
"3561" 795.873510146431 0.953654467509085 0.270200555627999
"3562" 794.340860694366 0.952111286445153 0.276185117598499
"3563" 792.521224915399 0.950537673933139 0.281762977530498
"3564" 791.640310935433 0.948958917405755 0.287864468964999
"3565" 791.637776619067 0.947410024524874 0.294621761633499
"3566" 791.265096238281 0.945821309757126 0.300824287195
"3567" 792.36029715465 0.944286087734925 0.3080626323325
"3568" 794.229645650233 0.942769834730974 0.315641471555999
"3569" 797.412433032769 0.941300895479846 0.323951886692999
"3570" 801.611236660789 0.939897661099091 0.332815119968999
"3571" 805.973168255461 0.938514834413588 0.341507224096999
"3572" 812.25419146592 0.937254926093151 0.351291298603499
"3573" 818.849089220627 0.936048024789032 0.360990680526999
"3574" 826.471610024322 0.93492522664919 0.370995101322499
"3575" 835.159158138496 0.933906055721457 0.381333209462499
"3576" 845.475749578852 0.93304063912236 0.392288412682499
"3577" 857.275922153807 0.932347053248811 0.403681001970499
"3578" 869.612432406351 0.931763009132625 0.414811161912999
"3579" 883.183733785974 0.931345204260842 0.426082176493499
"3580" 898.350675342978 0.931125811403657 0.437502087096499
"3581" 914.697571414787 0.931091208641209 0.448788381796499
"3582" 930.873781029441 0.931123833358953 0.4592335592205
"3583" 947.841438015867 0.9313506497165 0.469205030655999
"3584" 966.727240951671 0.93187089646859 0.479001157986499
"3585" 985.973512796062 0.932534243609685 0.487975027165999
"3586" 1005.84374898997 0.933344747836588 0.496191486017499
"3587" 1026.30942393252 0.934367396156492 0.503389464546
"3588" 1047.41954074464 0.935584964814142 0.509549043667
"3589" 1068.70132311828 0.936968163913225 0.514379287648499
"3590" 1090.08028640044 0.938489365859504 0.51798793564
"3591" 1110.78732304605 0.940104955092123 0.520115593512499
"3592" 1130.95553748312 0.941798138882729 0.520880349235
"3593" 1150.95230767117 0.943618469180622 0.520197503104
"3594" 1171.56350201355 0.945617494813859 0.518094824234
"3595" 1190.93017950718 0.947660628456963 0.5143317405995
"3596" 1210.10212024708 0.949763695445966 0.509352368658
"3597" 1228.09268431344 0.951839512296379 0.5032975144535
"3598" 1244.63842455103 0.953934570813715 0.495728344466
"3599" 1258.61892293881 0.955882501450083 0.487542670440499
"3600" 1271.16307640905 0.957809904857652 0.478292853787499
"3601" 1283.74521042203 0.959801225768353 0.467948752899999
"3602" 1295.55653599454 0.961782543277006 0.456727778665999
"3603" 1304.53639059144 0.963595613618734 0.4453785259205
"3604" 1311.83835069577 0.965332153859812 0.433585010665499
"3605" 1318.87944699661 0.967048047008259 0.421443190152999
"3606" 1323.44311749723 0.968634849298993 0.409221973058999
"3607" 1326.74606882795 0.970105111938228 0.397460536754999
"3608" 1329.88424778049 0.971644857064504 0.384339294016499
"3609" 1330.85371698045 0.973000679363176 0.372186968172499
"3610" 1330.22065223352 0.974241738966998 0.360517137847499
"3611" 1328.9913562558 0.975477425195226 0.348325692445999
"3612" 1327.19116157205 0.976685355102702 0.335831719481999
"3613" 1324.02352522798 0.977769855033759 0.324237848452999
"3614" 1319.63224996687 0.978770409126266 0.313062700405499
"3615" 1315.07703788798 0.979758794701839 0.301584295959998
"3616" 1308.72167991896 0.980638693615844 0.290788860555499
"3617" 1301.97328665617 0.981439995993966 0.280772915702999
"3618" 1294.73798236131 0.982240780283658 0.270176708925999
"3619" 1287.01791825545 0.982959332207348 0.260449436816999
"3620" 1278.05130806763 0.983628700913893 0.250791390526998
"3621" 1268.22748547088 0.984209187446235 0.242062026828999
"3622" 1258.33250101691 0.984789212666809 0.232922041758999
"3623" 1247.79095508951 0.985301029435362 0.224430081916998
"3624" 1236.81150432287 0.985764262811712 0.216340730837499
"3625" 1225.98151892918 0.986213138658417 0.208177551052999
"3626" 1214.01693210578 0.986583488782416 0.200816235245498
"3627" 1201.94374978245 0.986926434327059 0.193554506529998
"3628" 1189.33708919051 0.987210467065896 0.186985935494998
"3629" 1176.4172321004 0.987448413402028 0.180860833651999
"3630" 1163.07818785109 0.987634916856634 0.175291256676999
"3631" 1149.77380725848 0.987812945826787 0.169449714051498
"3632" 1136.27527905348 0.98796596515735 0.163619806753499
"3633" 1123.0011409017 0.988078615091848 0.158293743649999
"3634" 1108.95755476463 0.988150728368298 0.153164660635999
"3635" 1095.33587779124 0.988209192832641 0.147886695291499
"3636" 1081.54326358632 0.988221352154396 0.143117565070999
"3637" 1067.65967483355 0.988184125244284 0.138941987849999
"3638" 1054.06244269262 0.988137771926737 0.134402076629999
"3639" 1039.5157282781 0.988008197274754 0.131159699994499
"3640" 1025.35422108327 0.98787648103552 0.127328331264498
"3641" 1011.22217533358 0.987713521186895 0.123602863432499
"3642" 997.026248052148 0.987498243490373 0.120541612210999
"3643" 982.592111884034 0.987266710374359 0.116955125634499
"3644" 968.758550592059 0.986998899281162 0.113684066319999
"3645" 954.734192793371 0.986685117261453 0.110774092430999
"3646" 940.511928596317 0.986337814754988 0.107759686611999
"3647" 926.467635684685 0.985946201723916 0.105104628308498
"3648" 912.870882175515 0.985524750302539 0.102300308942499
"3649" 899.122460504579 0.98505333814745 0.0998420113019985
"3650" 885.317021294149 0.984538779315179 0.0974906314939983
"3651" 871.740463364419 0.983986824836178 0.0950503039114984
"3652" 857.936715788378 0.983376766731149 0.0931515176869987
"3653" 844.846121228123 0.982735608311546 0.0909043091829987
"3654" 831.709476739884 0.982047059634441 0.0886593667929982
"3655" 818.572586186663 0.98129571814913 0.0870244886784984
"3656" 805.637077063878 0.98048856423547 0.0857537673404983
"3657" 792.716229269171 0.97964146154909 0.0839356637624988
"3658" 780.129499329931 0.978732805989088 0.0826616691354993
"3659" 767.578009196501 0.977775872637563 0.0810223705159984
"3660" 754.974151683765 0.976753117438134 0.0798872930959985
"3661" 742.601737041816 0.975682696505623 0.0781770044374991
"3662" 730.522634706021 0.974545477117701 0.0769530535204987
"3663" 718.394400176244 0.973341639058278 0.0759832170794991
"3664" 706.763047662226 0.972074126681406 0.0752449236504984
"3665" 694.951636195443 0.970736188796075 0.0747953382984987
"3666" 683.395368336173 0.969340441403563 0.0738476642784983
"3667" 672.174428854092 0.967872540353686 0.0733563473384984
"3668" 661.02454333094 0.966335742887458 0.0728028855749984
"3669" 650.075328769598 0.964730801227077 0.0719147187019986
"3670" 639.329179005968 0.963050263454038 0.0714652071394986
"3671" 628.521559948105 0.961293485818997 0.0710941983319984
"3672" 618.181887095541 0.959463313281493 0.0710966067629981
"3673" 607.982335059162 0.957557493861602 0.071040347133498
"3674" 598.160003151973 0.955576055870587 0.0710867927099986
"3675" 588.012108762468 0.953513427314243 0.0711120502169988
"3676" 578.16871709874 0.951372353501548 0.0713669678724983
"3677" 568.578174754425 0.949151687485625 0.0714521620394982
"3678" 559.402654426788 0.946856176626656 0.0722688244214977
"3679" 550.382742404347 0.94448032093074 0.0729950600749987
"3680" 541.456809383704 0.942019314206742 0.0733588174409983
"3681" 532.686069477387 0.939479641748076 0.0740531178904986
"3682" 523.918207584091 0.936859837739468 0.0750444511894989
"3683" 515.458283994528 0.934168906693501 0.0765861266829985
"3684" 507.149444367371 0.931389540274807 0.0775978533889985
"3685" 498.877099354153 0.928537655003267 0.0791453160189987
"3686" 490.922061018907 0.925598697232103 0.0802428401914993
"3687" 482.930614511925 0.922588285117743 0.0818304081329989
"3688" 475.116495327325 0.91951587514316 0.084088340610499
"3689" 467.746093944488 0.916364200267387 0.0861137827404986
"3690" 460.780720707475 0.913156569049005 0.0887128659879983
"3691" 454.124438908166 0.909895967679742 0.0918448476354982
"3692" 447.419297250306 0.906554029119254 0.0946927656684984
"3693" 441.193170056599 0.903150858485583 0.0976092652659984
"3694" 435.1496616982 0.899715607192431 0.101382490973498
"3695" 429.126009470914 0.896213159453191 0.105060970094998
"3696" 423.810643992481 0.892668300989976 0.108992931240498
"3697" 419.026291570296 0.88911179268789 0.113808404876499
"3698" 414.467236597299 0.885541183158983 0.119297613315999
"3699" 410.434617325782 0.881946976366041 0.125085170155999
"3700" 406.505980522852 0.878350820452111 0.131541070578998
"3701" 403.302081500063 0.874781518234932 0.138855630352998
"3702" 399.547025670556 0.871171569414436 0.146063564697499
"3703" 397.88846022718 0.867666388664874 0.154835849798998
"3704" 396.093337602425 0.864162870099705 0.163812236096999
"3705" 395.093366627765 0.860729378586747 0.173717278335499
"3706" 394.528490855264 0.857329048999519 0.183892959069499
"3707" 394.991768157371 0.854030931405852 0.195056256703999
"3708" 396.085631804259 0.850828516096084 0.207037538732498
"3709" 398.696698293197 0.847817999112824 0.220766817111999
"3710" 401.898841642817 0.844952457170034 0.235431483282998
"3711" 406.642308630022 0.842211458505146 0.250525569659998
"3712" 412.189200085785 0.83966915150833 0.266845989734499
"3713" 419.729738998073 0.837358035206729 0.284318616586499
"3714" 429.20423527331 0.835370346803538 0.303675547457499
"3715" 440.81576405055 0.833640391920856 0.323995282945999
"3716" 455.117633236969 0.832182717859813 0.344947169737499
"3717" 470.335969329314 0.830974626025874 0.366597866333999
"3718" 488.606415280782 0.830105311503602 0.389118431759499
"3719" 509.683224351086 0.829595056981762 0.412537982068499
"3720" 533.456467911792 0.829405650994559 0.436173056856999
"3721" 560.886011135803 0.829589095591764 0.460150941022499
"3722" 591.633826446479 0.830131241549438 0.484093770545999
"3723" 625.543665256048 0.831067291762846 0.508201527233499
"3724" 663.252904970257 0.832371602105721 0.531864553526999
"3725" 704.273237192326 0.834058690330338 0.554948505865999
"3726" 749.208648523074 0.836164490138315 0.577524788367499
"3727" 797.571246356156 0.838645219338162 0.598994501908999
"3728" 848.608703536924 0.841418065825204 0.618910964404499
"3729" 903.945529078409 0.844646233528234 0.637550798257499
"3730" 962.078118869141 0.848293291848463 0.654795400629
"3731" 1022.48749392468 0.852165311569614 0.6695769627785
"3732" 1085.12105232436 0.856388620116079 0.682021286231
"3733" 1150.8989155034 0.860910933960447 0.692242432651
"3734" 1218.22304729499 0.865698873362862 0.6999628390685
"3735" 1286.68744624915 0.870762411284853 0.7046816180495
"3736" 1355.62777785591 0.876037342383182 0.7064632342275
"3737" 1422.17124675415 0.881293793210954 0.7053802821615
"3738" 1488.49280334049 0.886659644319659 0.701621797124
"3739" 1552.29432898789 0.891956325193803 0.695420666594
"3740" 1613.71415052166 0.897277144943279 0.686010112288
"3741" 1674.43673985601 0.902713168492058 0.673824637874
"3742" 1730.83888333916 0.907883548126939 0.6600850831895
"3743" 1782.30527188769 0.912819289132093 0.644633898530999
"3744" 1829.20632852335 0.917554813761328 0.627353781823499
"3745" 1874.74761237785 0.922327389770598 0.608245597705499
"3746" 1917.06555220078 0.926948881412188 0.587811729201499
"3747" 1954.11652762086 0.93126025763763 0.567024934013999
"3748" 1989.50324573787 0.935538499720889 0.544840560427499
"3749" 2019.69416092877 0.939521472973124 0.5224231707935
"3750" 2046.31152206679 0.943298564834491 0.4999351287665
"3751" 2070.57605614946 0.946997070188191 0.476608760025999
"3752" 2089.16306484167 0.950317056266066 0.454445828091499
"3753" 2104.88664788547 0.953501189179005 0.432052719576999
"3754" 2116.60996646261 0.956398319606975 0.410854746496499
"3755" 2126.34984209109 0.959136361365036 0.390221232764999
"3756" 2133.41756061964 0.961768708317616 0.369489593058498
"3757" 2137.89827675378 0.964182105065649 0.350000720614998
"3758" 2139.96676089757 0.966447278453542 0.331116252537499
"3759" 2139.63967681433 0.968498034296298 0.313730916117999
"3760" 2136.88560238816 0.970410883190093 0.296922494087999
"3761" 2132.39086029562 0.972187363553924 0.280942892567999
"3762" 2126.57685539555 0.973874186405463 0.265470266861499
"3763" 2119.91570423944 0.97545940512045 0.250760506562999
"3764" 2110.88350182919 0.976947585254692 0.236332140303999
"3765" 2100.82745731192 0.97833165367444 0.222758839134499
"3766" 2089.1439185284 0.979585910804986 0.210177257949499
"3767" 2076.73932917084 0.980773904678011 0.198093359022499
"3768" 2063.66276573491 0.981895661794294 0.186519096636999
"3769" 2049.42570933882 0.982923135117224 0.175779102477999
"3770" 2034.26676532492 0.983858405293794 0.165897897056998
"3771" 2018.45148331514 0.984713586767049 0.156815217878999
"3772" 2001.47406761462 0.985484356077942 0.148462024753499
"3773" 1984.31186234035 0.986245233767723 0.140007514551999
"3774" 1966.63175337435 0.986971202016227 0.131740256013499
"3775" 1948.82354215978 0.987592968730846 0.124926178622499
"3776" 1930.36924028106 0.988197821551478 0.117973171132999
"3777" 1911.48352710677 0.988713454840166 0.112171262695499
"3778" 1892.40590538583 0.989196524308272 0.106681166569499
"3779" 1872.65189699734 0.989666066996895 0.101057352487499
"3780" 1853.08800497788 0.990112352895943 0.0956801717584984
"3781" 1833.10374687977 0.990495282855303 0.0911581525139988
"3782" 1812.93226633645 0.990872320012062 0.0864777168554988
"3783" 1792.67810201473 0.991226212430473 0.0820079038929984
"3784" 1772.05842479251 0.991540762520261 0.0779580868589986
"3785" 1751.63348659512 0.99184196671578 0.0740014601744983
"3786" 1731.12106182909 0.992111485365408 0.0704412046344983
"3787" 1710.30557983457 0.992340376382652 0.0673615265739985
"3788" 1689.39185338512 0.992572406638538 0.0640220144829986
"3789" 1668.81079776709 0.992780883475638 0.0610436427814987
"3790" 1648.0154014336 0.992966338035728 0.0582665121149987
"3791" 1627.15162201391 0.993127855625322 0.0557222591554986
"3792" 1606.54754779425 0.993271909009143 0.0534063836204984
"3793" 1585.90028807855 0.993423765714426 0.0507401449184978
"3794" 1565.12256152927 0.993539302161422 0.0485597317764981
"3795" 1544.41968153748 0.993657269419304 0.0461377943899988
"3796" 1523.52244981394 0.993751416462827 0.043958391296999
"3797" 1503.07496024645 0.993825258350252 0.0421000074734987
"3798" 1482.60759692198 0.99387842804198 0.0404463980979985
"3799" 1462.28419551754 0.993914305688812 0.0389500371004979
"3800" 1441.8129004199 0.993945857748999 0.0372766595859981
"3801" 1421.46959377992 0.993968235339781 0.0355831586669981
"3802" 1401.40652600102 0.993959120480804 0.0344060092379984
"3803" 1381.30845172438 0.993948587699725 0.0329657920924984
"3804" 1361.3784991005 0.9939255035021 0.0315500636334988
"3805" 1341.64897151259 0.993877799635148 0.0304420006844985
"3806" 1322.13572477307 0.993824972944357 0.0292090151979981
"3807" 1302.49732063804 0.993764014600322 0.027762649696498
"3808" 1283.05970438519 0.993669185772463 0.0268418235279979
"3809" 1264.07259236822 0.993557294924657 0.0260704594399984
"3810" 1245.08368283623 0.993429397801187 0.0252829852119983
"3811" 1226.13983714529 0.9932893025395 0.0243835450484985
"3812" 1207.38798063073 0.993126089078158 0.0236730825919991
"3813" 1188.8571786118 0.992947095536141 0.0229309607029984
"3814" 1170.55679820197 0.992750401341318 0.0221846852534989
"3815" 1152.33214958208 0.992531419964136 0.0215100935974978
"3816" 1134.30909591902 0.992286379848118 0.0210042562394982
"3817" 1116.3088084993 0.992024196286247 0.020372367360999
"3818" 1098.49334517372 0.991733915724199 0.0199005188474981
"3819" 1080.78606208639 0.991429216996425 0.0191495690294986
"3820" 1063.4274106957 0.991090217527915 0.018716141157998
"3821" 1046.37445412249 0.990726985671564 0.0182540108254979
"3822" 1029.46376749563 0.99033883987906 0.0177057128004985
"3823" 1012.82421330645 0.989912871558602 0.0174838962329983
"3824" 996.295704540453 0.989459016020539 0.0171689132799986
"3825" 979.863813615818 0.988971626343029 0.0168945225079986
"3826" 963.57791638932 0.988456008086141 0.0164475757244981
"3827" 947.448404083896 0.987904231739233 0.0160204335004985
"3828" 931.871275296144 0.98731470027401 0.015767630275498
"3829" 916.131744651709 0.986688963106442 0.0153175055504983
"3830" 900.816575366931 0.986017490552655 0.0151667163454985
"3831" 885.940146572965 0.985303447807313 0.0151260970114984
"3832" 870.977517200137 0.984552118402078 0.0147462681439979
"3833" 856.211720108267 0.9837513199756 0.0145221443474982
"3834" 841.81980199257 0.98290504485928 0.0142979938239982
"3835" 827.579759727836 0.982008450379403 0.0140926731024983
"3836" 813.486213084959 0.981059216866991 0.0139547733749991
"3837" 799.463194403032 0.980057764541748 0.013730479889499
"3838" 785.868119748127 0.978999452191148 0.0136907832294986
"3839" 772.484800643547 0.977884405430487 0.0136689644294987
"3840" 759.053653835501 0.976714029790315 0.013377108476498
"3841" 745.871921748742 0.975482033776795 0.0131081553009983
"3842" 732.832357097836 0.97418709608896 0.0128172110104977
"3843" 720.238226447015 0.972822932517789 0.012892696481498
"3844" 707.704504094535 0.971394223506175 0.0128181915889986
"3845" 695.614975714676 0.96989813269483 0.0127993625324982
"3846" 683.545786585062 0.968331184045543 0.0127367903274986
"3847" 671.735186715154 0.966692914717479 0.0126543732499985
"3848" 660.04344477906 0.964979382519161 0.0125977942674981
"3849" 648.568592473489 0.963190053303615 0.0125978266834985
"3850" 637.314386509152 0.961324774361128 0.0124608068234985
"3851" 626.290949702382 0.959378764450127 0.0125382994624982
"3852" 615.496860144223 0.957352767712661 0.0127219930744976
"3853" 604.993060627274 0.955246115619613 0.0129176367584983
"3854" 594.654277186335 0.95305640567737 0.0131202256719986
"3855" 584.384388612013 0.950782166924467 0.0132452670759982
"3856" 574.563734360558 0.948424757262508 0.0135926948459977
"3857" 564.573604797884 0.945977518993075 0.0136909687409988
"3858" 555.045401174375 0.943445434782758 0.0139272334164988
"3859" 545.555695220274 0.940823649102703 0.0140641494089988
"3860" 536.550002216117 0.938117452236582 0.0144887614469986
"3861" 527.390308737841 0.9353164659954 0.0145808804164983
"3862" 518.508785902313 0.932427382829102 0.0148962300834979
"3863" 509.733951866859 0.929445280048426 0.0151263158799981
"3864" 501.359174914871 0.926377951412456 0.0156250801134978
"3865" 493.193076653646 0.923221413300299 0.0161683264149987
"3866" 485.219963929002 0.919974674738662 0.0167044098074982
"3867" 477.349899102552 0.916635266689168 0.0171928815804978
"3868" 469.569658738261 0.91320312362567 0.0175809830989987
"3869" 462.523265661042 0.909698722757675 0.0184749924254983
"3870" 455.570308144771 0.90610629376218 0.0194122532554977
"3871" 449.084430405563 0.902435415872787 0.0205111465789987
"3872" 442.561864528811 0.89867275391471 0.0214758679889989
"3873" 436.388949578311 0.894832145462105 0.0226010839794983
"3874" 430.290771733496 0.890905669337044 0.0236961748499983
"3875" 424.920694357997 0.886919458104307 0.0251621517509979
"3876" 419.516428259005 0.882847841601255 0.0265531381189974
"3877" 414.451256592054 0.878709889569358 0.0281864749804982
"3878" 410.040398391262 0.874518941204316 0.0301338661564982
"3879" 405.90358406749 0.870263830479057 0.0321880032854988
"3880" 402.046806138839 0.865948106441555 0.0343662652109983
"3881" 399.278399329297 0.86161861592866 0.0372550453879981
"3882" 397.065654813306 0.857247732468316 0.0403066651994983
"3883" 395.062215002978 0.852832761601258 0.0436050677474984
"3884" 394.072600390134 0.848420513267693 0.0475273644874985
"3885" 394.321749272665 0.844039835690318 0.052334077048999
"3886" 394.494491221077 0.839598945146013 0.0568140915979979
"3887" 396.446410056033 0.835241676428068 0.062538441874498
"3888" 399.404045171494 0.830913839399818 0.0687604312244984
"3889" 404.468368451166 0.826717698658517 0.0763984525884988
"3890" 410.759692116151 0.822617150350361 0.0849338729169986
"3891" 418.624829832899 0.818616706819311 0.0942191900379991
"3892" 429.321309330239 0.814850932718938 0.105308195608499
"3893" 443.293645397025 0.811363485367397 0.118361739082999
"3894" 459.706645347367 0.808120566362026 0.132839637053499
"3895" 479.436990175328 0.805222223051917 0.149320655313999
"3896" 503.586481472135 0.802785021729903 0.168459615760998
"3897" 532.102663417601 0.800815936128522 0.189913164746999
"3898" 565.936309016401 0.79942510989152 0.214158948877498
"3899" 604.516666752255 0.798610578779868 0.240920209651999
"3900" 650.095968711851 0.798587653892146 0.271264786269499
"3901" 699.588126527738 0.799060500343539 0.302709469134499
"3902" 757.873468434159 0.800539109287389 0.338357246622998
"3903" 821.909045502435 0.80273612106718 0.375673009379999
"3904" 894.823013711759 0.805908051793415 0.415967408574499
"3905" 972.243384831101 0.809726230070411 0.456943991321999
"3906" 1055.74710767362 0.81424679987106 0.498724138301999
"3907" 1146.18488484021 0.819520334510152 0.541060791313999
"3908" 1240.01003932679 0.8252172732424 0.581930135372999
"3909" 1334.55627337548 0.83109371307704 0.6202579242495
"3910" 1428.58012176827 0.837054649163842 0.6556706111835
"3911" 1523.88113186794 0.84319750965931 0.688545380112999
"3912" 1620.45488045082 0.849427581932876 0.7189624609125
"3913" 1713.46843123621 0.855450375024625 0.745211890252
"3914" 1802.02174240108 0.861181644633804 0.7675914005425
"3915" 1886.79874664306 0.866600053495449 0.7867300569195
"3916" 1964.57939484123 0.871577846706276 0.801850193496
"3917" 2039.40453535268 0.876383136975691 0.8145217721895
"3918" 2111.59888684204 0.880985169489903 0.8248365076645
"3919" 2176.40188002967 0.885121400470494 0.832300868008
"3920" 2236.55682222109 0.889000625794141 0.8377588831735
"3921" 2291.60313701259 0.892570918031629 0.8412481259735
"3922" 2342.25954645063 0.89587609669503 0.8433396274495
"3923" 2388.50759686552 0.899004984297033 0.843624123514
"3924" 2431.57963752329 0.901963338860003 0.842709067402
"3925" 2471.11756846195 0.904783132468856 0.8406053927675
"3926" 2505.29239563337 0.907321005168566 0.8375627896155
"3927" 2536.58714194706 0.909723752807089 0.8338996909515
"3928" 2565.25255686734 0.912005132544451 0.829617290566
"3929" 2591.66966707636 0.914228971131997 0.8244630537085
"3930" 2615.76386714621 0.916383685705975 0.8185736953495
"3931" 2636.52591685954 0.918415358874014 0.8120879244325
"3932" 2654.42523184232 0.920356840601169 0.8050566041985
"3933" 2670.27125184447 0.922203371828381 0.797770494721
"3934" 2684.26942860622 0.92403641125405 0.7898725489405
"3935" 2696.08831991002 0.925834837710459 0.781244164568
"3936" 2705.44892099534 0.927586492520972 0.7719834711405
"3937" 2714.49566735665 0.929343173905817 0.762471069276
"3938" 2720.00481766207 0.931013396079941 0.752465981906
"3939" 2724.62300976199 0.932620493288238 0.7426862448325
"3940" 2727.05864758372 0.934221571884671 0.732146619193
"3941" 2728.61424328384 0.935833956706514 0.7211429372235
"3942" 2728.5555300309 0.93742631868517 0.709696902941
"3943" 2726.96619933761 0.938925886571598 0.698552564491999
"3944" 2725.45021994787 0.940461385240738 0.6870193700995
"3945" 2721.0997091207 0.941965805659059 0.674938359048
"3946" 2716.16843442432 0.943437464336864 0.663016211893499
"3947" 2710.34157095525 0.944963364039429 0.650211772374499
"3948" 2703.58058456888 0.946493102636532 0.636931207665999
"3949" 2695.71026181019 0.947943916468687 0.6242460821155
"3950" 2686.39620716314 0.949391111088543 0.611056624344999
"3951" 2676.68806808417 0.9508875867206 0.597190215283999
"3952" 2665.53419120729 0.952321432846829 0.583532050739499
"3953" 2654.069442975 0.953751432729378 0.569745704428499
"3954" 2640.95937194035 0.955155439800197 0.555756815905999
"3955" 2627.56307237973 0.956542535641903 0.541886076825499
"3956" 2613.30452889451 0.957937471830258 0.527732770492999
"3957" 2599.04273538812 0.95923496263855 0.514620693954999
"3958" 2583.48338044071 0.960542988092114 0.500908554282499
"3959" 2567.40000347831 0.961913022884869 0.486342947861499
"3960" 2550.37282451137 0.963249776644356 0.471865673771499
"3961" 2533.09565181684 0.964512591528678 0.458149298561499
"3962" 2514.81196571424 0.965785522893612 0.443905105450499
"3963" 2496.58841679718 0.966998711241538 0.430373115754499
"3964" 2477.64150110004 0.968163640983265 0.417185256491499
"3965" 2458.09534785726 0.969331477711181 0.403813300046499
"3966" 2438.55980025649 0.970490137556196 0.390376249718999
"3967" 2418.08896942573 0.97162485227327 0.376923936330999
"3968" 2397.69706096913 0.972701949525154 0.364138899277999
"3969" 2376.85751782801 0.973776639034928 0.351320590845499
"3970" 2355.44996584238 0.974809171514801 0.338726998302499
"3971" 2334.11584618093 0.975775337526387 0.326989278755999
"3972" 2312.21746286076 0.976762950913362 0.314652489733499
"3973" 2290.21043208661 0.977684519016357 0.303189816815499
"3974" 2268.47163453986 0.978557441270424 0.292350021147499
"3975" 2245.48435553399 0.979462399739999 0.280539796379999
"3976" 2222.79039904455 0.980291177367944 0.269894157298499
"3977" 2200.20240035887 0.981054309911475 0.260083575562999
"3978" 2177.71643129081 0.981806272037175 0.250384019155498
"3979" 2155.2108051215 0.982504006425032 0.241301803438999
"3980" 2132.60848143783 0.983157556395973 0.232797355678999
"3981" 2109.67943577224 0.983806409646951 0.224030695500499
"3982" 2086.34414856487 0.98444975427468 0.215202049686499
"3983" 2063.33866335135 0.985061915893038 0.206783925381498
"3984" 2040.33412319512 0.985627811602161 0.199003443048998
"3985" 2017.34193104895 0.986167535263588 0.191562874181499
"3986" 1994.62194881825 0.986660075280602 0.184782525893499
"3987" 1971.2564631308 0.98717390339172 0.177320921789999
"3988" 1948.25701551265 0.987622328341213 0.170949298792999
"3989" 1924.96918003369 0.988066318008874 0.164401945157499
"3990" 1902.00582910372 0.988469721643365 0.158512523666498
"3991" 1878.5889148647 0.988897411885561 0.151908826239499
"3992" 1856.04484823771 0.989231248468695 0.147021956033499
"3993" 1832.99902922236 0.989579367868133 0.141550148720998
"3994" 1809.62245306316 0.989936888518637 0.135678185208999
"3995" 1786.94116139703 0.990234082090211 0.130916464676499
"3996" 1764.01446430275 0.990534110679978 0.125892096150498
"3997" 1741.28924419717 0.990807957627374 0.121174422539498
"3998" 1718.67063854299 0.991056717067354 0.116843060737499
"3999" 1696.43663179752 0.991274864833308 0.113043575540999
"4000" 1673.807785942 0.991505517755223 0.108683403814998
"4001" 1651.7341797247 0.991691792345557 0.105124046047498
"4002" 1629.76140564322 0.991861570870162 0.101791446525999
"4003" 1607.83167958439 0.992007718606656 0.0987126171484985
"4004" 1585.82509061471 0.992159180021086 0.0953130086894982
"4005" 1563.72609628347 0.992307363814863 0.0917317840814986
"4006" 1542.27460309134 0.99241207477397 0.0889817581639986
"4007" 1520.26608019157 0.992531437658145 0.0855266732149986
"4008" 1498.95915489547 0.992612206772687 0.0828801550984989
"4009" 1477.92417870882 0.992672592723534 0.0804903192414985
"4010" 1456.80706958169 0.992725927727474 0.0779397420459988
"4011" 1436.23593670717 0.992749220605801 0.0759667133469989
"4012" 1415.35237822674 0.99277845178867 0.0734382341319987
"4013" 1395.04968035015 0.992775906010433 0.071488067761498
"4014" 1374.62718588643 0.992761873102029 0.0694663028064981
"4015" 1354.37377027433 0.992734154335031 0.067478683322499
"4016" 1334.19428213689 0.992688025868533 0.0655782422079985
"4017" 1314.32475724624 0.992626667328329 0.0637456044244986
"4018" 1294.43729570981 0.992550910731509 0.0618805607414984
"4019" 1275.00691889939 0.992446741929661 0.0604180087844984
"4020" 1255.18509517005 0.992342142164847 0.0583955862954989
"4021" 1236.13638126987 0.992200253398589 0.0570803597314978
"4022" 1217.06521099403 0.992044473286031 0.0555829189159988
"4023" 1198.69491563555 0.991853668040231 0.0547096802634983
"4024" 1180.06080941367 0.991657194001903 0.0533408487394986
"4025" 1161.35666532909 0.991442821399723 0.0517733042924983
"4026" 1142.681005507 0.991209676573606 0.0501273058669984
"4027" 1124.22469764262 0.990950412232217 0.0485793024299981
"4028" 1106.44671613174 0.990654434795611 0.0475296923349985
"4029" 1089.01903054888 0.990328508930424 0.0466779737059985
"4030" 1071.47255698236 0.989982972992428 0.0455447495989987
"4031" 1054.46259035878 0.989599926112959 0.0447996261909986
"4032" 1037.19756236307 0.989199044076895 0.0435967515649986
"4033" 1020.41204567853 0.988758424489833 0.0427836295079982
"4034" 1004.46484250814 0.98827522242698 0.0424976663959985
"4035" 988.238895106059 0.987765865831363 0.0418325724309984
"4036" 972.499864611661 0.987216168728319 0.0414613031079982
"4037" 956.654836592417 0.986634896727973 0.0407661815464987
"4038" 940.976171942377 0.986014322543669 0.0401261313699989
"4039" 925.299309520693 0.985357018376679 0.039301752026499
"4040" 909.948833641277 0.984656462660142 0.0385801377889986
"4041" 894.946864251029 0.983908989852474 0.0380343543659987
"4042" 880.268108230038 0.983112721571158 0.037659063959498
"4043" 865.78612789437 0.982270660708425 0.0372527143109984
"4044" 851.463624969816 0.981380028751188 0.0368190651184981
"4045" 837.38674853522 0.980437816864291 0.0364256512299986
"4046" 823.530716289874 0.979441770583569 0.0360897507324989
"4047" 809.711708435206 0.978392838212294 0.0356200993259981
"4048" 796.452144499838 0.977283955545553 0.0354804541319985
"4049" 782.968661233149 0.976120222531026 0.0349308992709987
"4050" 769.900977119989 0.974893010224611 0.0346427435999983
"4051" 756.96292167828 0.973603984393647 0.034268563104998
"4052" 744.222434489296 0.972249757048377 0.0339433619534988
"4053" 731.308390509328 0.970830244166171 0.0333160611199986
"4054" 719.187088477697 0.969341497669659 0.0331862422609985
"4055" 707.39274193929 0.967781816388855 0.0331962086234988
"4056" 695.417453156324 0.966151846801879 0.0328882492579984
"4057" 683.703079053831 0.964447026584783 0.0326498930634983
"4058" 672.551232248571 0.962668828555439 0.0327224101789985
"4059" 661.414960961099 0.960813642581648 0.0327037559429982
"4060" 650.938151482743 0.958884036700307 0.0330612413314985
"4061" 640.308884661469 0.956874559766162 0.0331603279494981
"4062" 630.160449650876 0.954785871730049 0.0334636136084986
"4063" 620.016331991116 0.952614593558306 0.0336376377684976
"4064" 610.705686926529 0.950367107099789 0.034318134735998
"4065" 601.503020760654 0.948038010540711 0.0349938257559992
"4066" 592.483420148415 0.945626377372959 0.0356615542164989
"4067" 583.275408392595 0.94312457935417 0.0360227596744976
"4068" 574.679192880865 0.940545463325917 0.0367604667244984
"4069" 565.922091427687 0.937875375056085 0.0372338266374983
"4070" 558.211166241511 0.935134594969101 0.0384034712779987
"4071" 550.664656941529 0.932309851897292 0.0395610499104979
"4072" 542.849205262987 0.929390811952527 0.0403810068604982
"4073" 535.702955393759 0.926398896158333 0.0415949874374981
"4074" 529.003167663336 0.923329020595418 0.043025539758498
"4075" 522.171528261784 0.920168319737269 0.0442199472559979
"4076" 515.955040625759 0.916936877806687 0.0457749548794983
"4077" 509.862500973905 0.913622229291153 0.0473010354504982
"4078" 504.66840269329 0.910249352962815 0.0493843227529989
"4079" 499.337702706096 0.906789230708568 0.0512342025174988
"4080" 495.047767780623 0.903280139271455 0.053716692845498
"4081" 490.689724723796 0.899692899416967 0.0560763265454982
"4082" 487.57911019909 0.896073545136823 0.0592050352549987
"4083" 484.776780437776 0.892394539484386 0.0624546157894988
"4084" 482.381210719742 0.888662868653176 0.0659065889774986
"4085" 481.07656414541 0.884907954821168 0.0699809172314982
"4086" 480.282212475243 0.881116524441474 0.0742998207849983
"4087" 479.842292567214 0.877286565485402 0.0787639802784987
"4088" 481.227199087378 0.873491483477874 0.0844079190399982
"4089" 482.697358553514 0.869651027675921 0.0899481779939982
"4090" 486.081727749487 0.865872792738653 0.0967059853899984
"4091" 490.369454422613 0.862115942647285 0.103971813329499
"4092" 496.907081798092 0.858460433118727 0.112598245411498
"4093" 504.51485203414 0.854859364981753 0.121835055613499
"4094" 514.253995939047 0.851383692224827 0.132320368753999
"4095" 526.532722078417 0.84807519632453 0.144282731134499
"4096" 540.835984729491 0.844922482618853 0.157382383982499
"4097" 558.46167718478 0.842027065266376 0.172392261115498
"4098" 579.538827424387 0.839420033944966 0.189325323129498
"4099" 602.390646465247 0.837012608177226 0.207105232937999
"4100" 629.251409899757 0.834974482694201 0.226967203256499
"4101" 660.998941069223 0.833397060694815 0.249359792788499
"4102" 696.183015817012 0.832206733996201 0.273286060395499
"4103" 736.415458071714 0.831526670697034 0.299515897685998
"4104" 782.218628697978 0.831427788329479 0.328156172925999
"4105" 833.391989739001 0.831933615986877 0.358878174643499
"4106" 888.574077093891 0.832940941035583 0.390608773190999
"4107" 948.200547732232 0.834474747840837 0.423406806601499
"4108" 1013.98774187608 0.836688266814673 0.457765686528999
"4109" 1082.66563992218 0.839335858602176 0.491872677804999
"4110" 1156.5526000401 0.842571191289498 0.526568847554
"4111" 1234.23200002282 0.846295973840965 0.560769052940499
"4112" 1313.10336995306 0.850298910985563 0.593233963237999
"4113" 1393.48054887643 0.854563622285301 0.623985000319999
"4114" 1473.77894362086 0.858967491448776 0.652407332082999
"4115" 1554.36280698398 0.863525844349981 0.6786245039615
"4116" 1635.39703834697 0.868203175153854 0.702591103301
"4117" 1712.449395475 0.872725361968055 0.7230068017815
"4118" 1789.64438986456 0.877335584795245 0.7412102144785
"4119" 1860.53260441742 0.881576823498855 0.756008502496
"4120" 1929.47735981063 0.885779354693678 0.7682643753895
"4121" 1993.92034391246 0.889774939498938 0.7778630984785
"4122" 2055.01194392242 0.893584152180437 0.785316730255
"4123" 2111.16601165505 0.897162614389424 0.7903511983095
"4124" 2163.1190238707 0.900495010191535 0.793804002547
"4125" 2213.88036642783 0.90379090876417 0.7958733341655
"4126" 2259.3224786612 0.906845358387817 0.796121202956
"4127" 2300.42245831745 0.909638574206819 0.7953283226675
"4128" 2336.97614072832 0.912272963129918 0.7930475065435
"4129" 2373.66118320929 0.914951706471625 0.789683383007
"4130" 2404.58597542774 0.917382293554759 0.785292105657
"4131" 2431.74026435011 0.919627268781242 0.780365860243
"4132" 2456.95496153564 0.921827450621382 0.774636159935
"4133" 2480.45469932574 0.923988308465608 0.768202948726
"4134" 2500.0031187837 0.926064221992501 0.7604127874715
"4135" 2518.71877355408 0.928093181264017 0.7525756981235
"4136" 2534.78120396459 0.930032339759062 0.744348839004
"4137" 2548.57499214139 0.931891321329469 0.7355961232585
"4138" 2560.13873506487 0.933662631662763 0.72674908982
"4139" 2569.69083060042 0.935356439499975 0.717789736734
"4140" 2577.91391513701 0.937008797199533 0.7085649878555
"4141" 2583.79373587273 0.938700980181302 0.697849579506999
"4142" 2588.80577659307 0.940329353699263 0.687403723685999
"4143" 2591.34578819616 0.941904984953355 0.676546016518
"4144" 2593.08278790552 0.943450193618091 0.665704048857499
"4145" 2593.5213683015 0.944997810500633 0.654319210121999
"4146" 2592.14857349404 0.946496776260868 0.642714470229499
"4147" 2588.95853305732 0.947945682950335 0.631017206128499
"4148" 2585.53159708899 0.949370623468492 0.6194746291175
"4149" 2581.14402296155 0.950790924516828 0.607677353063
"4150" 2575.2050500551 0.952200709838766 0.595325333063999
"4151" 2568.30206055763 0.953610789604619 0.582733439069499
"4152" 2559.66068711399 0.954966305177526 0.570056262162999
"4153" 2550.77114947289 0.956246892802893 0.558216700012499
"4154" 2541.40438474275 0.957541318476506 0.546003947428999
"4155" 2531.06544906028 0.958870741300111 0.533062556428499
"4156" 2519.00096340453 0.9601993900827 0.519394883887999
"4157" 2506.53230716123 0.961432563039734 0.506808801300999
"4158" 2493.59782448756 0.96267037056092 0.493999204964999
"4159" 2479.70511477702 0.96387763145475 0.481177201361999
"4160" 2465.21494253605 0.965061155029705 0.468423864057499
"4161" 2450.42713700575 0.966191690609748 0.456239121162499
"4162" 2435.11042732673 0.967318208531479 0.443900541229999
"4163" 2419.41915227468 0.968428815997042 0.431573551892499
"4164" 2402.87757064879 0.969543513161542 0.418950267972999
"4165" 2386.10877887631 0.970619449867818 0.406671030478999
"4166" 2367.93370442146 0.971703567777919 0.393709741259999
"4167" 2349.9001111714 0.972726840302447 0.381556534103999
"4168" 2331.03152684507 0.973723918438638 0.369490469199998
"4169" 2312.21168755774 0.974664321850643 0.358129350761499
"4170" 2293.07654660454 0.975563267492356 0.347160141264999
"4171" 2273.56833285964 0.97644474439834 0.336261675716999
"4172" 2253.4769969982 0.977372016775618 0.324434614207499
"4173" 2233.50062577209 0.978226358408543 0.313623456273999
"4174" 2213.02705942055 0.979055751841739 0.302913374781499
"4175" 2192.29433685739 0.979822025793593 0.293037197905999
"4176" 2170.99927619032 0.980574160673198 0.283058406934999
"4177" 2149.63988882825 0.981284487598284 0.273609050411499
"4178" 2128.21971670669 0.981987323674074 0.264176547597999
"4179" 2106.61720244792 0.982677030407475 0.254747930593499
"4180" 2085.46215130783 0.983281252901445 0.246696602123999
"4181" 2063.56787912616 0.983926847789877 0.237595356775499
"4182" 2041.82987373052 0.984508827129178 0.229545785097499
"4183" 2019.65820390151 0.985079502096767 0.221393914540999
"4184" 1998.22886837136 0.985580250082037 0.214502468076499
"4185" 1976.0041689478 0.986120557820642 0.206575224785999
"4186" 1954.1903704692 0.986566267721379 0.200311820568999
"4187" 1931.96031633501 0.987045995279645 0.193154816149499
"4188" 1909.95181649524 0.987493526442811 0.186484721794999
"4189" 1887.25566160914 0.987939885182469 0.179389180842998
"4190" 1864.60145452886 0.988357368735503 0.172739007622499
"4191" 1842.54562416848 0.98870795909082 0.167383635042499
"4192" 1820.2445669952 0.989071173467519 0.161510449148998
"4193" 1798.04833278379 0.989412107504735 0.155948821895498
"4194" 1776.12753342003 0.989715472658168 0.150949327095499
"4195" 1754.00655223305 0.99002302648615 0.145654247154498
"4196" 1732.22517915832 0.99028236842625 0.141248537981499
"4197" 1710.07902771924 0.990548629258758 0.136411528486999
"4198" 1688.29074391699 0.990793171583011 0.131930342925998
"4199" 1666.12529327491 0.991030535514352 0.127292517882999
"4200" 1644.33348729922 0.991241237564897 0.123027326873499
"4201" 1622.549188372 0.991429754374881 0.119020183766999
"4202" 1600.98841628145 0.991599503389739 0.115259568038999
"4203" 1579.37788836447 0.991760314596361 0.111487216303499
"4204" 1558.50138783783 0.991883468873877 0.108535174746499
"4205" 1537.26999561763 0.992001922580546 0.105298565144999
"4206" 1516.17906348698 0.992106262027313 0.102214995462498
"4207" 1495.3218793568 0.992193230656251 0.0993021098804986
"4208" 1474.17127321109 0.992282665804843 0.0959854465074981
"4209" 1453.12794012518 0.992355222732032 0.0928398373959984
"4210" 1432.71076424097 0.992391554254831 0.0904115405244986
"4211" 1412.47259529674 0.992407296329632 0.0882283570419985
"4212" 1392.72626774076 0.992396260946901 0.0864521973704987
"4213" 1372.3293947445 0.992397330420237 0.0838815032694977
"4214" 1352.1695097689 0.992379116447179 0.0814987483264991
"4215" 1332.47253751269 0.99233566185207 0.0794475562384986
"4216" 1312.51408385086 0.992285290940586 0.077127619249998
"4217" 1293.20904844973 0.992202681209478 0.0754033003169984
"4218" 1273.68928293655 0.992113608545931 0.0733103395389981
"4219" 1254.36399453613 0.992001143987954 0.0713825125439979
"4220" 1235.3155349758 0.991867867056612 0.0696363942094983
"4221" 1216.62993497509 0.991710896813039 0.0680880755559988
"4222" 1197.91463749104 0.991536958810401 0.0664040146094983
"4223" 1179.33196352987 0.991340915338573 0.0648538146234988
"4224" 1161.0849870322 0.991120794405199 0.0634050717949978
"4225" 1143.00414679988 0.990875340160193 0.0620766848784986
"4226" 1125.48054453018 0.990598589110879 0.0610942249344989
"4227" 1107.79893456899 0.990304609609527 0.0598208498124988
"4228" 1090.01571158109 0.989989364993537 0.0583005501829985
"4229" 1072.76141256013 0.989640348975457 0.0571154534864982
"4230" 1055.63154853163 0.989259579724066 0.0560202937294982
"4231" 1039.01636544355 0.988844286596051 0.0552018703774982
"4232" 1022.31581506308 0.988403865480671 0.054114093845499
"4233" 1005.95224791425 0.987928533794579 0.0531548384839983
"4234" 990.018604283372 0.98741342701364 0.0525092932999985
"4235" 974.425081033418 0.986859946473709 0.0520240255114984
"4236" 958.156610048442 0.986282465896604 0.0507253885429981
"4237" 942.85926702599 0.985656216713431 0.0501312639249984
"4238" 927.48750585558 0.984990770170561 0.0493970996729988
"4239" 912.156481322838 0.984285929269312 0.0484413092739988
"4240" 897.26174871461 0.983533345332009 0.0477927535689989
"4241" 882.960224431607 0.982729092597848 0.0475304579619993
"4242" 868.540231733661 0.981880811486748 0.0469906882669984
"4243" 854.005200515017 0.98098686421998 0.0461363962809985
"4244" 840.290101581681 0.980034367298521 0.0459128770959989
"4245" 826.624275206371 0.979030093194015 0.0455645962694986
"4246" 813.411238469752 0.97796922235999 0.0454313672014989
"4247" 800.555471813859 0.976851309557547 0.0454859072079982
"4248" 787.285110608738 0.975678307486097 0.0449969956239986
"4249" 774.709542905147 0.974442999712552 0.0449691989294986
"4250" 762.393856520457 0.973145859541894 0.0449353311129985
"4251" 749.966140732243 0.971785146519954 0.0447143720544986
"4252" 738.103384457738 0.970358299841363 0.0448301478489987
"4253" 726.071110804765 0.968865701292305 0.0446128006014981
"4254" 714.352114392402 0.967302755168359 0.0445235019789985
"4255" 703.031030588026 0.965670229548831 0.0446480552769983
"4256" 692.002909353174 0.963965275712726 0.0448312312544988
"4257" 681.438212083416 0.962187450270554 0.0453180987469982
"4258" 670.572071446909 0.960333145059614 0.0453499695129984
"4259" 660.237103722848 0.95840515098872 0.0457246209424986
"4260" 650.475915826478 0.956403171563879 0.0463723464469981
"4261" 640.400551197498 0.954318788695235 0.0466027789419982
"4262" 630.986175843947 0.952159480723264 0.0472329702659982
"4263" 622.231114408669 0.949926576487828 0.0483055096509983
"4264" 612.943973952497 0.947603175734874 0.0487575950204981
"4265" 603.983237734101 0.94520183468978 0.0494114535719987
"4266" 595.789475087207 0.9427267084257 0.0505383899594983
"4267" 587.46662538331 0.940165212971909 0.0514085847134981
"4268" 579.531322429746 0.937525732787325 0.0524705430569988
"4269" 572.164700691268 0.934812116760752 0.0538231666119982
"4270" 565.429617090042 0.932026775023 0.0555681064809983
"4271" 558.129527905575 0.929143813822603 0.0567075399694987
"4272" 551.850754087406 0.926199527033567 0.0585055570344988
"4273" 546.000307970427 0.923185580369455 0.0605676674529987
"4274" 540.600308026487 0.920100710978892 0.0628182096319989
"4275" 535.587574326137 0.916947384580544 0.0652418060024984
"4276" 530.80481964951 0.913722186322278 0.0677066396989988
"4277" 525.932235347731 0.910418638671112 0.0700377389549981
"4278" 523.263485074227 0.907114282115565 0.0738916663414984
"4279" 520.829578596307 0.903751735389866 0.0778272192889986
"4280" 518.285747467928 0.90031150376073 0.081461503056998
"4281" 516.877509576212 0.896856628503967 0.0858846036244985
"4282" 516.358547858018 0.89337638279602 0.0908186931724982
"4283" 516.700737255484 0.889878357599971 0.0962509930204986
"4284" 517.813979718673 0.886365646539386 0.102066340792498
"4285" 519.671673892604 0.882845188601213 0.108313880073999
"4286" 523.114295017481 0.879368968163582 0.115600344676998
"4287" 527.922806611029 0.875935587673255 0.123674136343999
"4288" 533.819182241668 0.872532780855018 0.132359504333499
"4289" 541.902654797546 0.869249195179737 0.142434719768498
"4290" 551.921984739636 0.86608414199826 0.153691533819998
"4291" 562.733110466698 0.86296748660056 0.165236259318999
"4292" 576.199682590802 0.860034446725282 0.178361296305999
"4293" 592.418973749186 0.857316007322901 0.193088293420499
"4294" 611.138187113053 0.854815079382852 0.209187543907999
"4295" 633.615163559464 0.852636976806941 0.227429144006498
"4296" 658.919299324348 0.850736184763031 0.247025547278999
"4297" 687.630396238783 0.849187959615524 0.268325773960999
"4298" 719.732870957969 0.847990930559005 0.291112346973499
"4299" 755.208094666268 0.847177909048648 0.315311993545499
"4300" 795.961133652191 0.846921982891452 0.341847144992999
"4301" 841.613282786201 0.847188867907568 0.370255935466999
"4302" 889.617439079159 0.847808769178964 0.398878044969499
"4303" 942.46657164005 0.84898826130381 0.428859514811999
"4304" 999.121886311993 0.850652522378731 0.459408743839999
"4305" 1060.86023857648 0.852912556450895 0.490886734547999
"4306" 1125.86638411266 0.855605403090766 0.522177293707999
"4307" 1192.09950932542 0.858607476502086 0.552192130181499
"4308" 1261.98440003558 0.862086889565684 0.581632731939
"4309" 1331.14919490577 0.865655538174009 0.608804433913999
"4310" 1403.78348028136 0.869665552348794 0.6349732521125
"4311" 1476.54067968702 0.87382726562214 0.6589295361525
"4312" 1547.35255555288 0.877996645830479 0.679973346361999
"4313" 1617.38236804485 0.882205519729747 0.6986513728525
"4314" 1683.50433164892 0.886225672827822 0.714286622181
"4315" 1748.34896849702 0.890232684866447 0.727824502469
"4316" 1811.6679716728 0.894247184500474 0.739028665633
"4317" 1869.45143223679 0.897952492930917 0.747465041077
"4318" 1926.71743700221 0.901681735913728 0.7542748174435
"4319" 1981.06288897944 0.905287070453926 0.7590172562055
"4320" 2031.26508557608 0.908668944046158 0.7619731720675
"4321" 2078.26092865675 0.9119171384993 0.763163615781
"4322" 2121.04644472978 0.914912496864122 0.7630567382345
"4323" 2159.4611381663 0.917720930475421 0.761485761451
"4324" 2196.39697474039 0.920434984673783 0.7592611510375
"4325" 2229.67419960811 0.922996503461343 0.755851128488
"4326" 2258.02659835302 0.925304796090278 0.7518315778195
"4327" 2285.70892628915 0.927657141495532 0.7466729751275
"4328" 2310.82024608088 0.929839638540406 0.7414381797305
"4329" 2331.94284749889 0.931882213308964 0.7353646920125
"4330" 2350.04736693007 0.933788788889222 0.728895511198
"4331" 2366.96555334206 0.935633852660336 0.7222444833345
"4332" 2380.86600816972 0.937389221062674 0.7149056687985
"4333" 2393.76549178248 0.939096907754982 0.707467086169
"4334" 2404.71252467666 0.940735474526158 0.6997280288325
"4335" 2413.30673972479 0.942279731673844 0.6918729168265
"4336" 2421.74832147986 0.943830348626345 0.683774802400999
"4337" 2428.7974687658 0.945334168252331 0.675538625725999
"4338" 2434.9120164409 0.946747348075628 0.667766187942499
"4339" 2438.30873150016 0.948087851972946 0.6596132744935
"4340" 2440.9135439098 0.949440737863618 0.650968839438
"4341" 2442.74607255443 0.950768968095375 0.6421262793075
"4342" 2442.56703184241 0.952027569492303 0.633215710359999
"4343" 2442.09588426387 0.953287496907396 0.624079460232499
"4344" 2439.37171208448 0.954464319997316 0.615156220401499
"4345" 2435.84849285879 0.955583205606674 0.6064686304285
"4346" 2430.80779937855 0.956691739955588 0.597430438394499
"4347" 2425.75625650385 0.957848183596675 0.587716571884999
"4348" 2419.65343513532 0.958949532302615 0.578271073262
"4349" 2412.58750449845 0.960047935488198 0.568409220717999
"4350" 2404.94095664902 0.961028134272019 0.559899868300999
"4351" 2396.0811297327 0.962027643259661 0.550567615786499
"4352" 2386.49114116546 0.963015792632335 0.5411480406605
"4353" 2376.4001228527 0.964021260326008 0.531249220050999
"4354" 2365.89706914009 0.964974459928819 0.521953325672999
"4355" 2354.88067307562 0.965956269544764 0.511990947884999
"4356" 2343.4184819597 0.966857354810225 0.502959420194499
"4357" 2330.98819295542 0.967793580051708 0.492995656739999
"4358" 2317.94337687413 0.968705931658717 0.483084890666499
"4359" 2304.75552897221 0.96956271102531 0.473908190567499
"4360" 2290.88931556357 0.970413663258735 0.464457821287999
"4361" 2276.98507764189 0.971275040538975 0.4548463566625
"4362" 2262.48452716909 0.972115385227444 0.445289815089999
"4363" 2247.41912806962 0.972897523719676 0.436216964908999
"4364" 2231.65628687709 0.973692999315121 0.426757688782999
"4365" 2215.58997605912 0.974469684904046 0.417273125471999
"4366" 2199.74052879968 0.975217935989982 0.408227293609499
"4367" 2182.97304257731 0.975923130779412 0.399560524233999
"4368" 2166.26920729063 0.97665067417738 0.390463800606999
"4369" 2148.64641406862 0.9773626242867 0.381228856906999
"4370" 2131.28288914843 0.978046952128285 0.372450916013999
"4371" 2113.56670262904 0.97871517326794 0.363624884779999
"4372" 2095.41036320717 0.979357303518087 0.355057977670498
"4373" 2077.4654444449 0.979995177101443 0.346422738665499
"4374" 2058.7675217945 0.980619674106094 0.337743890562999
"4375" 2040.0729376161 0.981204958396166 0.329743353165499
"4376" 2020.8412949062 0.981796645586129 0.321170809051499
"4377" 2001.69484533659 0.982349079538781 0.313237908879499
"4378" 1982.52484852129 0.982923240732557 0.304859109020999
"4379" 1963.09134648038 0.983414759572834 0.297662986780999
"4380" 1943.21546543323 0.983944361507693 0.289529988480999
"4381" 1923.77760024284 0.984403439184384 0.282761301986499
"4382" 1904.04085800042 0.984851793819845 0.275901419625999
"4383" 1884.2106803611 0.98526988015808 0.269537635759998
"4384" 1864.13654634133 0.985694348820898 0.262743785935499
"4385" 1843.99789981416 0.986101145036811 0.256124602938499
"4386" 1823.993049373 0.986480611611859 0.250012932720498
"4387" 1803.44807746579 0.986862563277593 0.243488226147998
"4388" 1783.4613196216 0.987206138120499 0.237768807214998
"4389" 1762.80275429921 0.987563738586071 0.231294621191999
"4390" 1742.8414514736 0.98787055251717 0.225967860031999
"4391" 1722.97931375411 0.988146032122267 0.221190236936499
"4392" 1702.92743926017 0.988422544613269 0.216127961242999
"4393" 1682.54272315585 0.988705984335612 0.210548521569998
"4394" 1662.67440300772 0.988933081210572 0.206208150125999
"4395" 1642.5198377816 0.989174716120934 0.201252065700999
"4396" 1622.06933559155 0.989407736460587 0.196107292409499
"4397" 1602.31964222312 0.989593372825299 0.192078316809499
"4398" 1581.96885758791 0.989792239466888 0.187282731782999
"4399" 1561.51249228283 0.989973968766446 0.182677703109999
"4400" 1541.75990816947 0.990126858640337 0.178718559944998
"4401" 1521.84763759126 0.990270852059277 0.174658629142499
"4402" 1501.65520878459 0.990403035673615 0.170468463471499
"4403" 1481.72883092366 0.990522801938918 0.166387009231999
"4404" 1461.69656784092 0.990638483946989 0.162021583989499
"4405" 1442.0812990532 0.9907151783381 0.158465588498999
"4406" 1422.82392307227 0.990770386047197 0.155270083066499
"4407" 1402.9787085294 0.990833957906452 0.151270283952499
"4408" 1383.18090672859 0.990876083108705 0.147445070627499
"4409" 1364.58287871397 0.990866055775404 0.145008478949999
"4410" 1345.63718192445 0.990850880398812 0.142216418355498
"4411" 1326.70326877081 0.990825706094425 0.139185320749999
"4412" 1308.15188041255 0.990773024826655 0.136609679678499
"4413" 1289.62593074497 0.990703267941856 0.134038491895999
"4414" 1271.03819703919 0.99061702663691 0.131419483901498
"4415" 1252.84429487211 0.990506100261034 0.129082117197499
"4416" 1234.5645245237 0.990383788541695 0.126450622245999
"4417" 1216.3330849694 0.990243864883626 0.123774393644998
"4418" 1198.35091847203 0.990076346231336 0.121361345854998
"4419" 1181.05744615398 0.989872934278851 0.119534882408499
"4420" 1163.80700151686 0.989641221333961 0.117869909585999
"4421" 1146.15755613609 0.989397889877708 0.115565500330998
"4422" 1129.48582552959 0.989114648006291 0.114157515696499
"4423" 1112.8645273022 0.988809269298881 0.112590975414499
"4424" 1096.3403745605 0.988475201691661 0.111057191504999
"4425" 1079.87492088559 0.98811573058368 0.109473989817999
"4426" 1063.85075716901 0.987720748436647 0.108152793026499
"4427" 1047.66491096385 0.987301983616899 0.106501382897498
"4428" 1031.94211883362 0.986843778238679 0.105246495247998
"4429" 1016.30355430078 0.986351889883849 0.103910047889999
"4430" 1000.93457831599 0.985823224620274 0.102739652867999
"4431" 985.749335895955 0.985258640250444 0.101488356683498
"4432" 970.886311387157 0.984653775307494 0.100399881587499
"4433" 956.240726943978 0.984005859214744 0.0995492962869983
"4434" 941.7258834639 0.983317641735261 0.0986102888489981
"4435" 927.139757490607 0.982589155804712 0.0974011676719979
"4436" 913.29583736458 0.981808943367979 0.0968276263409985
"4437" 899.653428124663 0.980981948792284 0.0962712824324985
"4438" 885.727993172585 0.980113063140627 0.0952781608584979
"4439" 872.221218343764 0.979190999354591 0.0945222974249988
"4440" 858.829971409812 0.978217238437364 0.0937101371314988
"4441" 846.154435269171 0.977187371035394 0.0934415338904986
"4442" 833.541757064671 0.976102368463977 0.093096537211998
"4443" 821.062796734922 0.974962659472643 0.0927288233589987
"4444" 809.072362025525 0.973764093294399 0.0926690345559986
"4445" 797.375288611708 0.972506834480955 0.0927153711734979
"4446" 785.692703118588 0.971188333816176 0.0926432176299987
"4447" 774.58062367791 0.969809356920569 0.092950445384999
"4448" 763.550612500541 0.968366028258124 0.0931587765269987
"4449" 753.177434708373 0.966860077402683 0.0937847875434988
"4450" 742.192768056976 0.965283886319844 0.0937619311124984
"4451" 732.219416422807 0.96364596312302 0.0945211081719987
"4452" 722.620494398836 0.961940788739484 0.0954339995714978
"4453" 713.635739820086 0.960172142579721 0.0967656558849985
"4454" 703.96791842507 0.958327548596953 0.0972570287489986
"4455" 695.13497874003 0.956419720336863 0.0984587538539989
"4456" 686.354939758729 0.954437637499556 0.0995036368594984
"4457" 678.668835926559 0.952399021497401 0.101373616404499
"4458" 670.820936561205 0.950284322373654 0.102907478581999
"4459" 663.108139814267 0.948098484879368 0.104425449646499
"4460" 656.339609971218 0.945855486673569 0.106638340355998
"4461" 649.578999416437 0.943540349037817 0.108638515013999
"4462" 643.699467621058 0.941171442915772 0.111289012038999
"4463" 638.510058805969 0.938750415442154 0.114442508947499
"4464" 633.658822181139 0.936265962980067 0.117669104631999
"4465" 629.029074294564 0.933718844917681 0.120939878789498
"4466" 625.166783151578 0.931128600698493 0.124708632425999
"4467" 621.18235486197 0.928465742890336 0.128206000364998
"4468" 618.064734597238 0.925768561358177 0.132316541917499
"4469" 616.052898118481 0.923050256929732 0.137162039049499
"4470" 614.463142744155 0.920289332293655 0.142199662870999
"4471" 614.240827204486 0.917526774066922 0.148154923755998
"4472" 614.03916081942 0.91472171220229 0.154006956809999
"4473" 615.036130599978 0.911921401908822 0.160588284577498
"4474" 617.494598168927 0.909141241881406 0.168095806788498
"4475" 620.516630187038 0.906361656336276 0.175927698562999
"4476" 625.27569492365 0.903644498305785 0.184915087935498
"4477" 630.907996445117 0.900955989101287 0.194365204557999
"4478" 638.918536086969 0.898387233454594 0.205379296880499
"4479" 648.303293203577 0.895891621806836 0.217090422508498
"4480" 659.021981867477 0.893491915876818 0.229576813825499
"4481" 671.706447044459 0.89122832319494 0.243138884403999
"4482" 686.369490863116 0.889129135933437 0.257831808538999
"4483" 703.058404923586 0.887203591091412 0.273526000787998
"4484" 723.029158894638 0.885550890975302 0.290997758429498
"4485" 743.088569684664 0.883987742185676 0.308038028653498
"4486" 767.488992161168 0.882799874061723 0.327379470505999
"4487" 794.612289796738 0.88190833565288 0.347838905517499
"4488" 824.816693705617 0.881360899205657 0.369462954321499
"4489" 857.77375454114 0.881149507999161 0.391871391646999
"4490" 893.745099571178 0.881328198512703 0.415066588848499
"4491" 930.982663627891 0.881737967596913 0.437942831346499
"4492" 970.788310614268 0.882508594860332 0.461021392879999
"4493" 1014.24422690783 0.883736200802069 0.484693167535999
"4494" 1058.14262351779 0.885182430986346 0.507216522918999
"4495" 1105.59384237107 0.88706275342676 0.529863924037999
"4496" 1155.80787955877 0.889349803969489 0.5520837887705
"4497" 1206.43949438716 0.89183946228881 0.572742654690999
"4498" 1256.63793768053 0.894456083232089 0.591483383614499
"4499" 1308.78636565953 0.897385946869279 0.609126277344
"4500" 1361.13595238727 0.900495630148609 0.624996536969
"4501" 1412.78790537662 0.903693662187684 0.6387356383055
"4502" 1462.57992068382 0.906866622850894 0.650368478366
"4503" 1512.25892422953 0.910160796968534 0.660181966462
"4504" 1561.00958708493 0.913496537815096 0.66806198056
"4505" 1607.4871419557 0.916765446501303 0.6740547334515
"4506" 1652.00206313865 0.919974455089608 0.6782665603155
"4507" 1694.80090835938 0.923131687071516 0.680892720859
"4508" 1734.7322922629 0.926182122175268 0.681687666793
"4509" 1771.54429723144 0.929058767755798 0.681276820794
"4510" 1805.84643786958 0.93181172328858 0.679765339291
"4511" 1838.87095403829 0.934505964790917 0.6773377903355
"4512" 1869.28466339656 0.937093318563052 0.6738531532295
"4513" 1897.23568784637 0.939527601386673 0.669809371693
"4514" 1920.81228808693 0.941738749698838 0.665055798839
"4515" 1944.79721183645 0.94397049378112 0.6598776616405
"4516" 1965.63234449309 0.946003870945899 0.6546474557855
"4517" 1985.13326941039 0.947990362001694 0.6488956042735
"4518" 2001.36659387563 0.949797545184778 0.6430395886475
"4519" 2016.36367069749 0.951552375642962 0.6368612613205
"4520" 2029.6844267208 0.95322167445484 0.630682057994
"4521" 2040.68086966845 0.954771108887428 0.6243675282135
"4522" 2050.42966899399 0.956276943589561 0.6178832158225
"4523" 2058.42881657592 0.957645219613507 0.6118997543645
"4524" 2064.79630511719 0.958976629520713 0.6055323610545
"4525" 2069.75254584213 0.960190217824376 0.599931603923
"4526" 2074.24225401438 0.961373325971337 0.594266397141
"4527" 2076.87699065817 0.962489262543465 0.588470971984
"4528" 2078.67548132964 0.963543737020023 0.5830320346855
"4529" 2079.84533989868 0.964592096539377 0.577316338685499
"4530" 2079.406985113 0.965536112643316 0.572170308202
"4531" 2078.49975571904 0.966457668994599 0.567014043329999
"4532" 2076.06200090575 0.967291575040716 0.562368289032
"4533" 2073.47292996722 0.968130554758943 0.557511560066
"4534" 2069.77267426409 0.968923132927792 0.552808840149499
"4535" 2065.54037877247 0.969672774534206 0.5484552890575
"4536" 2061.41537225154 0.970450705799734 0.5436997371425
"4537" 2056.67165373025 0.971170695617512 0.539392820803499
"4538" 2050.8654254455 0.971816690128297 0.5355906229115
"4539" 2044.96960681994 0.972473572252769 0.5315751826655
"4540" 2038.30893845094 0.973117831755036 0.527350039936
"4541" 2031.16987197015 0.97372897400422 0.523474491882999
"4542" 2023.43539545358 0.974324009322794 0.5194520871805
"4543" 2015.52872388764 0.974888771097163 0.515687313526
"4544" 2007.02062629783 0.975445124495965 0.511802722236499
"4545" 1998.20542663 0.975960213118188 0.508325940278
"4546" 1989.04137838442 0.976446113075396 0.505171990399499
"4547" 1979.58529634246 0.976943938994356 0.501692548029
"4548" 1969.99523560849 0.977407968939673 0.4985796640175
"4549" 1960.10074089636 0.977879547125842 0.4952657477025
"4550" 1950.06157598771 0.978314457709611 0.492308976803
"4551" 1939.96576133706 0.978771307100017 0.488995467794499
"4552" 1929.61805349174 0.979206691382356 0.4857141616885
"4553" 1918.45107479396 0.979603867651017 0.482776532330499
"4554" 1906.8970640039 0.979969678407829 0.480261510906999
"4555" 1895.83834410648 0.980350911512618 0.477705725414
"4556" 1884.06793476419 0.980725046355685 0.474615521218999
"4557" 1872.86461980209 0.981094212970127 0.471949336901499
"4558" 1861.39551314894 0.981444285244379 0.469551532798499
"4559" 1849.37937962829 0.981805754040048 0.466367659418499
"4560" 1837.50301729837 0.9821485379776 0.463689157662999
"4561" 1825.51857923562 0.982470030033998 0.461146352744999
"4562" 1813.29180840535 0.982786937958933 0.458493580659499
"4563" 1801.07453567794 0.983087587571543 0.4561496201895
"4564" 1788.61233551435 0.983387207253991 0.453636314531999
"4565" 1776.08509380705 0.983678177969437 0.451098995471999
"4566" 1763.46638964735 0.983955404813625 0.4488555762195
"4567" 1750.89129880019 0.98424722186211 0.446051746360499
"4568" 1738.42953018282 0.984523856125425 0.443625447956
"4569" 1725.68169024066 0.984779821095996 0.441409124084999
"4570" 1712.45434254456 0.985027098903611 0.438971323250999
"4571" 1699.79953897538 0.985272269902815 0.436869967090499
"4572" 1686.82373856787 0.985518764363966 0.434297869635499
"4573" 1674.03853273154 0.985748171322749 0.432059779579
"4574" 1660.87928022758 0.98597751270883 0.429626922063499
"4575" 1647.74450343897 0.986189243953346 0.427485180848499
"4576" 1634.35420053451 0.986397639349212 0.425113906964499
"4577" 1621.11724270887 0.986600135978198 0.423085458824999
"4578" 1607.90734734506 0.98678926210577 0.421160431452999
"4579" 1594.29837197575 0.986974000565555 0.41880765157
"4580" 1580.98334726025 0.987143263143668 0.416964617784999
"4581" 1567.6821691976 0.987299666614439 0.415340547642499
"4582" 1554.38247006083 0.987451515654314 0.413633440635499
"4583" 1540.87750577261 0.987612096503916 0.411358259778999
"4584" 1527.409557007 0.987752571640924 0.409483765753499
"4585" 1514.38691962867 0.987874655905766 0.408210887362999
"4586" 1501.02459305288 0.988000846041738 0.406468037469
"4587" 1487.56462278846 0.988122560809597 0.404522158664499
"4588" 1474.12238737034 0.988230518904275 0.402669604552999
"4589" 1460.88658032792 0.988329176870782 0.401080129353499
"4590" 1447.69267584112 0.988415823030647 0.399637736502999
"4591" 1434.53071111396 0.988491983635562 0.398166652139999
"4592" 1420.96933299791 0.988576680159166 0.395969377138499
"4593" 1407.84764794432 0.988645978114024 0.394222133172499
"4594" 1394.70008958629 0.988702464517602 0.392671511860499
"4595" 1381.57617101846 0.98874446928452 0.391205450167499
"4596" 1368.73607590996 0.988769999413952 0.390286221990999
"4597" 1355.83407864789 0.988804221097827 0.388721005374999
"4598" 1343.10080272265 0.988818803066823 0.387664080827999
"4599" 1330.10775553227 0.988825932693065 0.386181544088499
"4600" 1317.38137877823 0.988818578401433 0.384932195938999
"4601" 1304.5682360885 0.988792432641586 0.383908012310499
"4602" 1291.87377456143 0.988758891453195 0.382727470531999
"4603" 1278.93837220447 0.988719833017813 0.381195208935999
"4604" 1266.20581108387 0.988665905738038 0.379856544429499
"4605" 1253.98952108517 0.988594824740622 0.379258012201499
"4606" 1241.74768633252 0.988516382151102 0.378500115820999
"4607" 1229.63922581536 0.988426336329118 0.377845797759499
"4608" 1217.42493648991 0.988324726556318 0.376806738549999
"4609" 1205.5282649721 0.988202387474509 0.376250418587499
"4610" 1193.80237077536 0.988068652554643 0.375699527956998
"4611" 1182.2649540992 0.987921337697062 0.375456471858999
"4612" 1170.71232027941 0.98775375783202 0.375274404982999
"4613" 1159.40179235095 0.987573114156766 0.375108373433499
"4614" 1147.86160506156 0.987374546957372 0.374663101059999
"4615" 1136.67727847704 0.987158458148319 0.374486175533999
"4616" 1125.74525874068 0.98692862650994 0.374461866708499
"4617" 1114.84399320827 0.98668070895386 0.374334979598999
"4618" 1103.54545162082 0.986411963835392 0.373908331611
"4619" 1092.90991199985 0.986130274315916 0.373973748687999
"4620" 1082.01407007373 0.985827515652945 0.373702024489999
"4621" 1071.59694890185 0.985504092585493 0.373854587235999
"4622" 1061.11625482967 0.985161489691585 0.373892479590499
"4623" 1050.85594350692 0.984800500938548 0.374008011631499
"4624" 1041.04246469164 0.984419807367456 0.374641189012999
"4625" 1031.45811794218 0.984016939165809 0.375370831626999
"4626" 1021.62445624771 0.983593029265256 0.375606868862999
"4627" 1012.31426203202 0.983149547260849 0.376506168726499
"4628" 1002.76754179326 0.982682034990671 0.376907183040999
"4629" 993.935531148294 0.982199104398686 0.378044406400999
"4630" 985.163317103421 0.981692519947258 0.379267644541999
"4631" 976.292422883332 0.981164011426209 0.380237896661998
"4632" 967.780682668459 0.980614656353342 0.381426484873499
"4633" 959.618919298683 0.980049090707735 0.382938220603499
"4634" 951.360582755217 0.979460589822668 0.384243814602
"4635" 943.960091027755 0.978857515379768 0.386146499692499
"4636" 936.604685962529 0.978236626661335 0.388163376299498
"4637" 929.696926192212 0.977603226050841 0.390424711921499
"4638" 923.337016912071 0.976959036044486 0.393046756926499
"4639" 916.514953147772 0.976282382193942 0.395148164625499
"4640" 910.321762272876 0.975606581903454 0.397760290822999
"4641" 904.454753494768 0.974920061319203 0.400536858741999
"4642" 898.831515346075 0.974220450948229 0.403376111628999
"4643" 893.605794841627 0.973514065104007 0.406466792789999
"4644" 888.897708324284 0.972813279086249 0.409976521208499
"4645" 884.568170516102 0.972116148854676 0.413611849504999
"4646" 880.445481914555 0.971413768225986 0.417297564960499
"4647" 876.489820381988 0.970711293635381 0.420989135680499
"4648" 872.945805628838 0.970022382215779 0.424858500972999
"4649" 870.332428425368 0.969367299755359 0.429325207150499
"4650" 867.2661565658 0.968688251156308 0.433244406814999
"4651" 864.65493152327 0.968025698235005 0.437328766430999
"4652" 862.223037029899 0.967378789855786 0.441399316373999
"4653" 860.672376219626 0.966772596064123 0.445895981506499
"4654" 859.152171404414 0.966191759869458 0.450224537196499
"4655" 858.037462245763 0.965630587415298 0.454587026014499
"4656" 857.424908272576 0.965123619474438 0.459047787218999
"4657" 857.008154452563 0.964652334284781 0.463401395122999
"4658" 857.131684034505 0.964236719400866 0.467811916485999
"4659" 857.203505979839 0.963841234234532 0.471898731514499
"4660" 857.667104329757 0.963502294685638 0.475968051135999
"4661" 858.397327644056 0.963214583033089 0.4798298987545
"4662" 859.207882873729 0.962964738744998 0.483444811292
"4663" 860.844079809733 0.962815877923996 0.487054181231
"4664" 862.767577606551 0.96274315237148 0.49041154917
"4665" 864.95996119636 0.962727327781396 0.493444847256
"4666" 866.938055464694 0.962739750412511 0.4959866751625
"4667" 869.038059497308 0.96282408682181 0.498123543286499
"4668" 871.097073617552 0.96295048503909 0.4997967726895
"4669" 873.439836359358 0.963145946434642 0.501097480357
"4670" 876.515039059936 0.963492538224067 0.501875354662
"4671" 878.906328098923 0.963808792476852 0.5021510053295
"4672" 881.415516393955 0.964208456496579 0.501824050016499
"4673" 884.114765915561 0.964681415578341 0.5009272579915
"4674" 886.416188534586 0.965160274062281 0.499517892183
"4675" 888.293957912362 0.965671996988429 0.497487913247
"4676" 890.333975379025 0.966248753989536 0.494876327173
"4677" 891.840366303205 0.966830331953727 0.4917233932155
"4678" 893.473637643579 0.967482148116891 0.4878938509755
"4679" 894.440283639188 0.968108717719468 0.483684154623
"4680" 895.279382249849 0.968758203541538 0.4789440132705
"4681" 895.397036689032 0.969404122613345 0.4737489438775
"4682" 895.055398149594 0.970025593293792 0.468315457586499
"4683" 894.968932860988 0.970722072286532 0.462027835089499
"4684" 894.940568384316 0.97145659760838 0.455090156666499
"4685" 893.729437469807 0.97210173213032 0.448264251478499
"4686" 892.252859916854 0.972748633282266 0.441015258005499
"4687" 889.947540759465 0.973336322460624 0.433769323983999
"4688" 887.624018077615 0.973954276244123 0.425863364703999
"4689" 884.820082383232 0.974536677432405 0.417855424029499
"4690" 882.038392129389 0.975139121062552 0.409214817155999
"4691" 877.97608791058 0.975613804677786 0.401353459563999
"4692" 873.545924990842 0.976065655866914 0.393296449795999
"4693" 869.26204034645 0.97654130464837 0.384549186734999
"4694" 864.003481463498 0.976912717435319 0.376496882801999
"4695" 858.659394949325 0.977264939654053 0.3682422345335
"4696" 852.551371624338 0.977536953688028 0.360489986437999
"4697" 846.706905923687 0.9778345296506 0.351905560696499
"4698" 840.349049085552 0.978060864126806 0.343741196784499
"4699" 833.773349296286 0.978245454317439 0.335607185063499
"4700" 826.850385521458 0.978368397068003 0.327810768549999
"4701" 819.318469118577 0.978425336809195 0.320369135309499
"4702" 811.89315231223 0.978454395326779 0.312788682185499
"4703" 803.744822662307 0.9783812055633 0.306252891877999
"4704" 795.731713361654 0.978298463980418 0.299171208843499
"4705" 787.470900067197 0.978147396698907 0.292609024623999
"4706" 778.73315260547 0.977909663930487 0.286929141828999
"4707" 770.12736207544 0.97765029584714 0.280860760072999
"4708" 761.371637570165 0.977351986828966 0.274635156451499
"4709" 752.324359663083 0.976974390151284 0.269163125955999
"4710" 743.401489996206 0.976558512647291 0.263527346391499
"4711" 734.230775737978 0.976068606884161 0.258504673566999
"4712" 725.180904230993 0.975549971373321 0.252978932202499
"4713" 716.223301994412 0.974982437531829 0.247375630195499
"4714" 706.800621576375 0.974320322361442 0.242870245356999
"4715" 697.572799445951 0.973628963714406 0.237631727454499
"4716" 688.333855653191 0.972850768445679 0.233391031259499
"4717" 678.957752474267 0.972013977765348 0.229173076911999
"4718" 669.749111308381 0.971128834082155 0.224621037514999
"4719" 660.428331442315 0.970151224392213 0.221257419941998
"4720" 651.091686942665 0.96911309083065 0.217906084246999
"4721" 641.844240084152 0.968019495523708 0.214280890980499
"4722" 632.52433363186 0.966852582785497 0.211032636914999
"4723" 623.205827524417 0.965610438111496 0.208258354676998
"4724" 613.809790884227 0.964298799611556 0.205651058165999
"4725" 604.502953472786 0.962913443865667 0.203496473139499
"4726" 595.36214209118 0.961461769741834 0.201300611524998
"4727" 586.260197742386 0.95993397444654 0.199634038059499
"4728" 577.356146386368 0.958336970879806 0.198108440993498
"4729" 568.362232713458 0.956667171263186 0.196766742455999
"4730" 559.536473040832 0.954927616570655 0.195392477554499
"4731" 550.800530379733 0.95311477124373 0.194143426574499
"4732" 542.046878665037 0.9512254579421 0.193646163992999
"4733" 533.453621843033 0.949265329362803 0.193075886226999
"4734" 525.021210782925 0.947232763489838 0.192426807618999
"4735" 516.546066459236 0.945125815575129 0.192178764888499
"4736" 508.268709662322 0.942945588904658 0.191684843015499
"4737" 499.831699110448 0.940693382201377 0.192088339388499
"4738" 491.888569599038 0.938368803785769 0.192107836910498
"4739" 483.852861853265 0.935978233441086 0.193096366770998
"4740" 475.989565524865 0.933519620372385 0.194254951952499
"4741" 468.138215216509 0.930996492990187 0.195859741721499
"4742" 460.56885858054 0.92840022183569 0.196997241292499
"4743" 452.859565625585 0.925746731229589 0.198944181282999
"4744" 445.247467193615 0.923028155069325 0.200915322171999
"4745" 437.856221636718 0.920261285510256 0.203615062286999
"4746" 430.662107676041 0.917427198806984 0.206022808937999
"4747" 423.673712499828 0.914558794110697 0.209453751678999
"4748" 416.600365332559 0.911649310321176 0.213433997307499
"4749" 409.745633412816 0.908681490796274 0.217169225375999
"4750" 403.007726258112 0.905678280243527 0.221403111081999
"4751" 396.790679370568 0.902644690438164 0.226035117991999
"4752" 390.172057022605 0.899578753858852 0.231083584096998
"4753" 383.891930166063 0.896484289096908 0.236387292206499
"4754" 377.763573170556 0.893357046429992 0.241816519727998
"4755" 371.803128203372 0.890217770830133 0.247731121754998
"4756" 366.119609894938 0.887075402006962 0.254186057898999
"4757" 360.672287761011 0.883907656617734 0.260610851160499
"4758" 355.306769886014 0.880785071633155 0.268344324932499
"4759" 349.901997598374 0.877641210368134 0.275972451991998
"4760" 344.687001049946 0.874509729882567 0.284010702184999
"4761" 339.887447097393 0.871381466682465 0.292173386579999
"4762" 335.288664302647 0.868300989524863 0.301171408299499
"4763" 330.704096974574 0.865225140975254 0.310233084466499
"4764" 326.304547830342 0.862112563626515 0.318618867832499
"4765" 322.121767615046 0.859107385858507 0.328527180560999
"4766" 318.356892763018 0.856083505331067 0.337893987008499
"4767" 314.655352208794 0.853075497244427 0.347309444432999
"4768" 311.213714314707 0.85008235537596 0.356682533006999
"4769" 308.06847005674 0.847145514176131 0.366520140307999
"4770" 305.70128695259 0.844294169979683 0.377061736680499
"4771" 303.527324872899 0.841394086122207 0.386651820691499
"4772" 301.381890025923 0.8385178663966 0.396216188805999
"4773" 300.07200567556 0.835685524860937 0.405869501304499
"4774" 298.727079867172 0.832839007355696 0.415073011878999
"4775" 298.00352924504 0.830044299710732 0.424429067761999
"4776" 297.658711001723 0.827248525356016 0.433418100394999
"4777" 298.086217439653 0.824511489411794 0.442596442411999
"4778" 299.112575298033 0.821735355761765 0.450933704124
"4779" 301.151860950785 0.819018930152003 0.459349238438999
"4780" 303.524886140937 0.816324020212948 0.467620955845499
"4781" 306.849733477082 0.813635812119413 0.4754160519415
"4782" 311.020671668201 0.811018114271753 0.4834053572465
"4783" 316.240454372223 0.80845352926209 0.4913047026105
"4784" 322.176492148613 0.805881402583738 0.498536990072
"4785" 330.041250046465 0.803442560449455 0.5062163610585
"4786" 339.329814595886 0.801128206773637 0.514221548931499
"4787" 350.933493320528 0.798947740345162 0.522358635102999
"4788" 363.491553738754 0.796872334630474 0.530587906351999
"4789" 379.680713203403 0.795044164390683 0.539371891510499
"4790" 398.388370863667 0.793425064750676 0.548561725429
"4791" 420.047851252645 0.792045655709532 0.558104473419
"4792" 445.206615879964 0.791011162812167 0.5685123457635
"4793" 472.563737972371 0.790205318238289 0.579117006018499
"4794" 504.913810775301 0.78987544312858 0.5909406450955
"4795" 541.250285406862 0.789982882974322 0.603609348019
"4796" 582.099008305096 0.790517504479707 0.6169030023005
"4797" 627.944026623495 0.791570283710806 0.630968636038
"4798" 677.86879560782 0.793083647439379 0.6455438424705
"4799" 734.938145846726 0.795293703891078 0.660939221124
"4800" 799.713744827188 0.798327901879201 0.6776787458735
"4801" 867.455868363505 0.801769960376235 0.693866311345
"4802" 941.81177862005 0.80593298260031 0.710457243534
"4803" 1020.18366111099 0.810582792156957 0.7264979197555
"4804" 1103.38841539599 0.815799274300514 0.741642337341
"4805" 1190.55138315627 0.821488602482448 0.7557270506335
"4806" 1280.15697885554 0.82754760256623 0.768219398271
"4807" 1370.53416940955 0.833814374943728 0.7787041366435
"4808" 1461.42472140817 0.840321358804076 0.786833508483
"4809" 1549.80371327572 0.84679224993211 0.7923570145155
"4810" 1638.46091606028 0.85338486242692 0.7956668886695
"4811" 1725.09566568279 0.859968648383096 0.796337444427
"4812" 1808.28804855836 0.866462279306099 0.7943440034155
"4813" 1887.32926447136 0.872811357995114 0.789677837798
"4814" 1960.15981031942 0.878801546015291 0.7829336318825
"4815" 2030.70245020534 0.884752809930193 0.7739600564065
"4816" 2094.88955373602 0.89046173027514 0.7624427412335
"4817" 2154.03819248825 0.895977378461551 0.7487383862995
"4818" 2209.02244366446 0.901255207744454 0.733749235434
"4819" 2259.05705985564 0.906318678122249 0.717245481565
"4820" 2303.2378329682 0.911038735683177 0.700074569041499
"4821" 2343.7710448127 0.915669392264376 0.681217428342999
"4822" 2378.90987092646 0.920040301799952 0.6616380932405
"4823" 2408.85711527496 0.924252286868583 0.6406822150345
"4824" 2434.80196100382 0.928252118689858 0.619366204623999
"4825" 2457.52321684703 0.932049039204662 0.598097563341
"4826" 2474.90050592707 0.935590869678605 0.576783146442999
"4827" 2491.00968095773 0.939128150586849 0.554534028504999
"4828" 2500.88177072577 0.942387661721863 0.532429839153999
"4829" 2508.59589679247 0.945560489520792 0.509977476152499
"4830" 2513.78296626923 0.948531241079101 0.488310025739499
"4831" 2515.490066376 0.951347555707155 0.466830161590499
"4832" 2515.81116746179 0.9540206032517 0.446104403273999
"4833" 2511.29802628715 0.956493131268288 0.425615594834999
"4834" 2505.5202353054 0.958829773865373 0.406013590674999
"4835" 2498.63887762579 0.961122168187349 0.386305614524499
"4836" 2489.68911441483 0.963247673574513 0.367649644080499
"4837" 2479.60619730517 0.965236596951984 0.349982283788999
"4838" 2467.41800856761 0.967192543288816 0.331823321589999
"4839" 2454.19360814938 0.969024300743419 0.314595923979499
"4840" 2440.64690939198 0.970664809284698 0.299389002693499
"4841" 2425.13024484068 0.972309983832314 0.283345088674499
"4842" 2408.86748430282 0.97381936291479 0.268586188385499
"4843" 2391.83326901671 0.975247642627572 0.254399143409998
"4844" 2373.71694606574 0.976576545898909 0.240971256214999
"4845" 2354.29580889637 0.977815459294977 0.228115923988999
"4846" 2335.15597963573 0.978979128758502 0.216172389685498
"4847" 2315.14062895263 0.98008067356094 0.204608203707999
"4848" 2294.81314543593 0.981145685077355 0.193287168585999
"4849" 2273.52348401654 0.982092500402482 0.183116741525499
"4850" 2252.68322769082 0.982963876553307 0.173905269789998
"4851" 2231.05646379854 0.983828217809475 0.164485858481998
"4852" 2209.28084145933 0.984609900005263 0.155961735376998
"4853" 2187.1588652091 0.985373398931402 0.147438657499998
"4854" 2165.06206117456 0.986065947306224 0.139790349762998
"4855" 2142.7065584797 0.986717673472963 0.132492438328499
"4856" 2120.5238375964 0.987301885474113 0.126074903016998
"4857" 2097.62214265363 0.987890672139562 0.119230330374998
"4858" 2074.70385120892 0.988427433133833 0.113003938845999
"4859" 2051.88938340922 0.988960070168379 0.106734341593499
"4860" 2028.87499563143 0.989416292435535 0.101411786724999
"4861" 2005.69548231362 0.989840637747972 0.0963776153004982
"4862" 1982.96467450106 0.990276639710348 0.091171327908499
"4863" 1959.54349192202 0.99065859397282 0.0864545225039984
"4864" 1936.5410711808 0.991005036558829 0.0822738672819986
"4865" 1913.77893561516 0.991316194030403 0.0785631648624981
"4866" 1890.95236174655 0.99160731845185 0.0750430054134986
"4867" 1867.98551292019 0.991907656549288 0.0712001296039985
"4868" 1844.78864475061 0.99217885940016 0.0676205990029981
"4869" 1821.78300803637 0.992422551991482 0.0644059422069986
"4870" 1799.00594922 0.992640417724512 0.0615431770209991
"4871" 1776.39334530856 0.992840390272438 0.0588871866269989
"4872" 1753.98526026799 0.993019095661926 0.0565003028824989
"4873" 1731.36884563307 0.993202184707158 0.0538417823659985
"4874" 1708.7731875396 0.993379245159446 0.0511376147439987
"4875" 1686.3450185625 0.993524740477223 0.0488601757684983
"4876" 1664.21050401483 0.99364720949388 0.0469391597689983
"4877" 1642.05703876593 0.993763158373348 0.0449632446114979
"4878" 1620.0447170943 0.993861123711145 0.0432016635979979
"4879" 1598.06943423661 0.993948109176194 0.0414763881789975
"4880" 1576.06655265195 0.994034523720238 0.0395781652534982
"4881" 1554.60954286371 0.994092585085181 0.0381760663954984
"4882" 1533.03152476536 0.994142768339912 0.0367032622434987
"4883" 1511.28810954396 0.994186621745731 0.0351183078399981
"4884" 1489.75697655773 0.994220379313737 0.0335693258879982
"4885" 1468.9231732817 0.994223087238545 0.0326110231774988
"4886" 1447.8753023452 0.994226419535795 0.0313611680984988
"4887" 1426.9736360975 0.994215455483657 0.0301909615004982
"4888" 1406.43356089729 0.994185354834221 0.0292752404339982
"4889" 1385.81208043459 0.994151682601083 0.0281679872994985
"4890" 1365.6196400952 0.99408976355463 0.0274977291069979
"4891" 1345.63392709511 0.994016463192598 0.026844004092998
"4892" 1325.59501323693 0.993933937392015 0.0260726999364982
"4893" 1305.66870152763 0.993843668772646 0.0251806139904986
"4894" 1285.86954739176 0.993733543930359 0.0244203923504984
"4895" 1266.42164389526 0.993606383802173 0.0237814841474979
"4896" 1246.91177109756 0.993473729648201 0.0228656006934974
"4897" 1227.88585209873 0.993312682352247 0.0223299317109981
"4898" 1208.90760324294 0.993136042928991 0.0217465478884984
"4899" 1189.85215192943 0.992943364427513 0.0210652159879987
"4900" 1170.90835954046 0.992735201887866 0.0202984293854988
"4901" 1152.11062770891 0.992510248103423 0.0194431978319985
"4902" 1133.73531231417 0.9922573068696 0.0188471431234988
"4903" 1115.67088865782 0.991982928000168 0.0182874990104988
"4904" 1097.93626307824 0.991676931728604 0.0180120773074983
"4905" 1080.17622629408 0.991354216426699 0.0174899322069979
"4906" 1062.59934482026 0.991005418499511 0.0169874434459988
"4907" 1045.41573721917 0.990622561541917 0.0167584763289983
"4908" 1028.24207122176 0.99021985295762 0.0162587599754986
"4909" 1011.34464511929 0.989783674199442 0.0159027178169983
"4910" 994.741186789744 0.989314965446816 0.0156339036034987
"4911" 978.177180083664 0.988815415438767 0.0152737851809986
"4912" 962.103187474223 0.98827744078267 0.0151447995144978
"4913" 946.077032539117 0.987708755397803 0.0148321978979975
"4914" 930.530156939347 0.987098398031815 0.0147518186984984
"4915" 914.944174211175 0.986450714828312 0.0145543241659986
"4916" 899.511592567088 0.985767504256375 0.0141850789124982
"4917" 884.168807077264 0.985041608302535 0.0137839667004985
"4918" 869.2906001129 0.984266420186877 0.0136469572404982
"4919" 854.583136678411 0.983445975515617 0.0134592786879987
"4920" 840.213495438389 0.982576753608003 0.0133629692079985
"4921" 826.04459382483 0.981656887908791 0.0133063564739982
"4922" 811.988983608891 0.980686679835765 0.0131633279909988
"4923" 798.055850488111 0.979663141808971 0.0129795577629981
"4924" 784.593681282218 0.978580609979807 0.0130341938509986
"4925" 771.082519230452 0.977444116805142 0.0128484560724978
"4926" 757.796617956824 0.976247033970727 0.0127143853344983
"4927" 744.6703989155 0.974988560433388 0.0125474835134988
"4928" 731.599097152332 0.973666457315754 0.0123010799484985
"4929" 719.027738240275 0.972278415384078 0.0122196030139983
"4930" 706.500131642713 0.97082326919512 0.0120536269864985
"4931" 694.074889767848 0.969298484751577 0.0118369703619987
"4932" 682.239809921816 0.967701266401915 0.0119164901924983
"4933" 670.469187726135 0.96603092049245 0.0119562331219986
"4934" 658.668978446398 0.96428644916246 0.0118051495744984
"4935" 647.028745382292 0.962465354642314 0.0116212514324987
"4936" 635.898367119255 0.960565566552726 0.0117126892644979
"4937" 625.10160374206 0.958587092339383 0.0118935777889985
"4938" 614.409416596426 0.956527662886955 0.0120396531109991
"4939" 603.792215319012 0.954385589576121 0.0120913183924983
"4940" 593.430813959105 0.952160493725225 0.0121857302039983
"4941" 583.257571525015 0.949850582606071 0.0122711681484982
"4942" 572.991711231797 0.947451436926325 0.012244353550499
"4943" 563.051274951003 0.944965888804882 0.0122970162854986
"4944" 553.434786095308 0.942393463752346 0.0124788728724987
"4945" 544.085009669633 0.93973287887318 0.0127232827474979
"4946" 535.155579211666 0.936986012802622 0.0131434495339984
"4947" 526.06554236255 0.934144838637644 0.0133361416924987
"4948" 517.23976597145 0.931214232762706 0.0135883579839985
"4949" 508.865774211208 0.92819721016625 0.0140818159329986
"4950" 500.433675502749 0.925085379340804 0.014409390277999
"4951" 492.380258323761 0.92188623320311 0.0148827922834984
"4952" 484.137592431299 0.918588412523485 0.0151516989524983
"4953" 476.525602392293 0.915209445876029 0.0157082483784975
"4954" 469.132280399433 0.911741585347523 0.0163201769554977
"4955" 461.891487763282 0.908184107906911 0.0169358750789984
"4956" 455.045392412716 0.904543540723552 0.0177099111489982
"4957" 448.508779842129 0.90081984512863 0.0185935629394987
"4958" 442.415542174159 0.897019309783883 0.0196985741184986
"4959" 436.228102739824 0.893125363005914 0.0206100452209984
"4960" 430.459779183296 0.889158065024484 0.0217742310929986
"4961" 425.293930513866 0.885124172814983 0.0232044803909989
"4962" 420.142219964915 0.881004894144169 0.0245192012649985
"4963" 415.693852691489 0.876830703194688 0.026241290851498
"4964" 411.083069594005 0.872568938115435 0.0277588325144982
"4965" 407.1883754084 0.868257610628436 0.0296415531494985
"4966" 404.333198754444 0.863920244324323 0.0321618267204986
"4967" 401.260886216913 0.859501027880902 0.0344320629244982
"4968" 399.299943011029 0.855066216617402 0.0373165743819978
"4969" 397.829052257603 0.850594565447619 0.0404630175459983
"4970" 397.080593592203 0.846102028289318 0.0439909822864984
"4971" 398.381940506492 0.841669023639417 0.0487398549004974
"4972" 399.765899871034 0.837196457273876 0.0534329275764982
"4973" 402.028223064807 0.832736520700112 0.0586288574174982
"4974" 404.546392230049 0.828256338489159 0.0638732269184987
"4975" 409.704859598326 0.823911121535283 0.0706604474784989
"4976" 416.921472781153 0.819685419444782 0.0786459999709983
"4977" 425.668956825907 0.815557669723897 0.0874491436774989
"4978" 437.709330310917 0.811666312728932 0.0982114887244988
"4979" 453.026514015859 0.808028640241606 0.110816893685999
"4980" 470.406015901853 0.804577189607507 0.124472392387498
"4981" 492.139933300956 0.801502648524176 0.140554599573998
"4982" 516.539820159853 0.798699455283352 0.157971694871999
"4983" 545.909726989944 0.796363261248165 0.178019275724498
"4984" 581.063106186655 0.794590463130559 0.201095289891999
"4985" 622.674672618052 0.793453902838644 0.227384547369498
"4986" 669.144004894938 0.79285108267916 0.255778105616999
"4987" 723.012961006626 0.793005406278872 0.287548609570998
"4988" 782.948910579629 0.793825975018133 0.321677934965499
"4989" 852.290074131451 0.795589959252456 0.359639515639999
"4990" 926.285374039171 0.797913304503389 0.398642739662499
"4991" 1007.52035593455 0.800989867315287 0.439655353812999
"4992" 1095.29243845527 0.804760226120443 0.482043553209999
"4993" 1188.9577908408 0.80914602790937 0.525115171904999
"4994" 1288.55004989267 0.814126390550528 0.568573460707999
"4995" 1390.90592719933 0.819408854566088 0.610774162676
"4996" 1495.068186898 0.824899025090499 0.651242926017499
"4997" 1598.67324598626 0.830392823341544 0.689021029877
"4998" 1701.68584498806 0.835872501927677 0.724231652237999
"4999" 1802.73786528305 0.841218861077469 0.7564360451895
