# Supplementary material for: Down the Penrose stairs, or how selection for fewer recombination hotspots maintains their existence
Source: eLife. 2023 Oct 13;12:e83769. doi: 10.7554/eLife.83769 (PMC10703446; doi:10.7554/eLife.83769)
Supplement: Appendix 5—figure 1—source data 3. — This data was used to generate Appendix 5—figure 1. [file elife-83769-app5-fig1-data3.zip › sup_data_25.txt]

"n1" "W" "pi"
"1" 3331.27166572356 0.930372942434553 0.666656
"2" 3331.70633261004 0.930385847945707 0.666354
"3" 3331.57549045336 0.93039520190396 0.6662805
"4" 3331.22515232214 0.930416065714993 0.6661395
"5" 3331.14981259211 0.930402145326293 0.6663395
"6" 3330.51197032893 0.930534458631739 0.664918
"7" 3330.72856489322 0.930554021980864 0.6646015
"8" 3330.72425146718 0.930452916135658 0.665858
"9" 3330.72836903096 0.93049743607881 0.6653065
"10" 3330.76104361515 0.93044744392752 0.6659165
"11" 3330.37013680546 0.930544681191791 0.6648475
"12" 3330.4449339362 0.930467828550349 0.665771
"13" 3330.55408699636 0.930437156254768 0.6661165
"14" 3330.43674321256 0.930468343409183 0.6657695
"15" 3330.19392960202 0.93059347754142 0.6642925
"16" 3330.45002823593 0.930518274664509 0.6651435
"17" 3330.32556627953 0.930525658426558 0.6650985
"18" 3330.36973433615 0.930520556895895 0.6651465
"19" 3330.29178883627 0.930525096520213 0.6651215
"20" 3330.2263710215 0.930542593885641 0.6649295
"21" 3330.05488258466 0.93060386334354 0.6642315
"22" 3329.97954029901 0.930653857591582 0.6636285
"23" 3330.23132849388 0.930592754232382 0.6642995
"24" 3329.86212906645 0.930673391046343 0.663434
"25" 3330.06882261387 0.93060484695286 0.664222
"26" 3330.54288068039 0.930448313622995 0.6659985
"27" 3330.02759810314 0.930595503152742 0.6643485
"28" 3329.63087409585 0.930775882681043 0.6622445
"29" 3329.25702846081 0.930965330289255 0.6600365
"30" 3329.7475429516 0.930713026445332 0.662998
"31" 3329.66353633522 0.930743184154268 0.6626535
"32" 3329.86584496595 0.930657480729571 0.6636485
"33" 3330.22539068341 0.930537509829944 0.6650135
"34" 3330.34020344532 0.930488150446832 0.6655865
"35" 3330.23462360676 0.930589180042669 0.6643735
"36" 3330.98320449266 0.930570855201336 0.6643395
"37" 3330.8980398385 0.930849722607458 0.6609015
"38" 3330.62602315908 0.931172247500369 0.6569905
"39" 3331.00251598765 0.931094299110552 0.6578235
"40" 3330.44258486503 0.931446476248389 0.653647
"41" 3330.44998258019 0.931254163663095 0.6560405
"42" 3330.44587077353 0.931264563847154 0.6559135
"43" 3331.16179111792 0.931248748940162 0.655848
"44" 3330.31917368319 0.931531100629819 0.6526495
"45" 3330.30752725327 0.931869177802461 0.6484515
"46" 3330.23680464158 0.932533785799474 0.640216
"47" 3330.15639841954 0.932391290996046 0.6420205
"48" 3330.00909636563 0.93285219254492 0.6363495
"49" 3330.22797824772 0.932717213409867 0.6379405
"50" 3330.25710400362 0.932927084770434 0.6353195
"51" 3330.07936213477 0.932869190493087 0.6361115
"52" 3330.46005963144 0.93272221312382 0.6377885
"53" 3330.347064566 0.932849555036863 0.63625
"54" 3329.92408869286 0.933229080285186 0.6317015
"55" 3330.14628140924 0.93384537668325 0.6239465
"56" 3330.61772200795 0.933782610393837 0.624536
"57" 3331.24479979886 0.934315108711023 0.6176605
"58" 3330.95223766845 0.935152218592721 0.6073585
"59" 3330.92509277907 0.935940418615384 0.5975605
"60" 3330.70888096721 0.935828003246302 0.5990495
"61" 3330.4816879718 0.935937362497518 0.597784
"62" 3330.84391373661 0.937062806129703 0.5836265
"63" 3331.15256788208 0.936883743216764 0.5857265
"64" 3330.99565318039 0.937906799219244 0.573058
"65" 3331.30643832673 0.937432342374012 0.5788345
"66" 3331.45711060374 0.938347149800799 0.567384
"67" 3331.86761146385 0.937930485482392 0.572406
"68" 3332.04021908498 0.938627278717905 0.5636605
"69" 3331.99596064893 0.938693169671751 0.562858
"70" 3332.56303539718 0.939086510751598 0.5577385
"71" 3332.60046866355 0.939271636988042 0.5554185
"72" 3332.8775949794 0.939219374745567 0.5559665
"73" 3333.20158187644 0.939035799885227 0.5581375
"74" 3332.87760188855 0.939182627724373 0.5564255
"75" 3332.94149113845 0.939372709413112 0.5540345
"76" 3332.8848539158 0.939911442715821 0.5473435
"77" 3333.3631407637 0.939124423211002 0.5569795
"78" 3333.35772720678 0.939513621673157 0.5521315
"79" 3333.11891772571 0.940058213695532 0.5454305
"80" 3332.9392517699 0.939972178045467 0.5465685
"81" 3332.57626356698 0.941319845176682 0.5299165
"82" 3332.58716716407 0.941941030216665 0.522174
"83" 3332.4619345842 0.942027710409547 0.5211435
"84" 3332.43447082178 0.94200926946204 0.521384
"85" 3332.47923150555 0.943007217517192 0.5089355
"86" 3332.44031045271 0.943013595476254 0.5088715
"87" 3332.6639463129 0.943359164906756 0.504478
"88" 3332.64437792916 0.944159317491523 0.494518
"89" 3332.35708513759 0.944128412784506 0.495018
"90" 3332.84993538977 0.942878192206221 0.510398
"91" 3332.77108498324 0.943454881937704 0.5032435
"92" 3332.88432807101 0.943078568550023 0.5078885
"93" 3332.90708343692 0.943167948244693 0.5067665
"94" 3332.87657531901 0.943260386925216 0.5056265
"95" 3332.67620927484 0.94268761959089 0.5128395
"96" 3332.26206002699 0.942870383141334 0.5107255
"97" 3332.33383729525 0.942897029099779 0.5103645
"98" 3332.25154273157 0.943608117600932 0.5015395
"99" 3332.02037533672 0.944833384503969 0.4863715
"100" 3331.66824186049 0.945743314504197 0.4751815
"101" 3331.60845637954 0.946678395976163 0.4635615
"102" 3331.64248240975 0.946917274991234 0.4605705
"103" 3331.53526092585 0.946749627544281 0.4627095
"104" 3331.45763730731 0.948027358493338 0.4468305
"105" 3331.11607189423 0.949403390294544 0.4298485
"106" 3330.58150359602 0.951351310297863 0.4058445
"107" 3330.32317795228 0.952331025222034 0.3937705
"108" 3330.19617136623 0.952177770915634 0.395738
"109" 3330.25289575787 0.952776480133914 0.388254
"110" 3329.68317087593 0.955395278161345 0.3559385
"111" 3329.75717409289 0.955867992670366 0.3500125
"112" 3329.42170250423 0.957414286548931 0.330936
"113" 3329.29697476765 0.958223179766757 0.3209295
"114" 3328.82357909949 0.96075156987096 0.2897085
"115" 3328.31896183221 0.963663131103152 0.253754
"116" 3328.28411780245 0.964635131866278 0.2416715
"117" 3328.02564679513 0.965370543905065 0.232662
"118" 3327.4185902086 0.967890853005039 0.2016505
"119" 3327.2878774822 0.969651102628726 0.1798185
"120" 3327.45779246583 0.969022634309624 0.1875285
"121" 3327.3987794536 0.968869676664221 0.1894595
"122" 3327.02460411681 0.970362326687475 0.1711045
"123" 3326.98559484688 0.970851627676367 0.1650315
"124" 3326.8130323563 0.971951720916645 0.1514405
"125" 3326.85722377345 0.972040639088161 0.150298
"126" 3326.72178302861 0.972732172129784 0.141768
"127" 3326.56742060726 0.973938904190627 0.1268395
"128" 3326.54955196213 0.97401339207299 0.1259145
"129" 3326.52799443805 0.974307569281309 0.122258
"130" 3326.37997459746 0.975093531401993 0.1125615
"131" 3326.3732048699 0.975096945652131 0.1125135
"132" 3326.09081624227 0.977148598675601 0.0871534999999999
"133" 3326.11028854683 0.977079893903066 0.0879855
"134" 3326.10292735497 0.977082772654946 0.087944
"135" 3325.83820294175 0.978956464019974 0.0647884999999999
"136" 3325.78414849675 0.979261603844906 0.0610154999999999
"137" 3325.7607892449 0.979261934988977 0.0610154999999999
"138" 3325.77210299503 0.979034922571568 0.063822
"139" 3325.71410291164 0.979262598108536 0.0610154999999999
"140" 3325.85287758673 0.978208232503591 0.0740354999999999
"141" 3325.74868222697 0.978733929143349 0.06755
"142" 3325.64425046828 0.979263579265455 0.0610154999999999
"143" 3325.44665438668 0.980411504959312 0.046848
"144" 3325.29505298718 0.981264954821299 0.0363154999999999
"145" 3325.21290674622 0.981656296637928 0.031488
"146" 3325.06067547871 0.982523960399223 0.0207795
"147" 3325.07134971288 0.982286765117608 0.023712
"148" 3325.03542610996 0.982366180979304 0.0227355
"149" 3325.02284340827 0.982287412613703 0.023712
"150" 3325.04539675341 0.981972173837879 0.0276080000000001
"151" 3324.9509677652 0.98244630684955 0.0217579999999999
"152" 3324.92667379579 0.98244663255082 0.0217579999999999
"153" 3324.90237984033 0.982446955372606 0.0217579999999999
"154" 3324.77234684306 0.98316344485425 0.0129154999999999
"155" 3324.80664836538 0.982765088036488 0.017838
"156" 3324.79403466905 0.98268591326628 0.0188195
"157" 3324.71074389558 0.983084504609273 0.0139020000000001
"158" 3324.73345433695 0.982766046195911 0.017838
"159" 3324.65001808577 0.983165036835472 0.0129154999999999
"160" 3324.60187022365 0.983325390929929 0.0109394999999999
"161" 3324.54181657863 0.983566368039299 0.00796799999999998
"162" 3324.45796216903 0.983969392826608 0.00299549999999993
"163" 3324.46880093367 0.98372784166063 0.00598199999999993
"164" 3324.40851884732 0.983970024118436 0.00299549999999993
"165" 3324.37189656858 0.984051125431086 0.00199799999999994
"166" 3324.33523831879 0.98413230487839 0.00099949999999982
"167" 3324.31045264108 0.984132627570534 0.00099949999999982
"168" 3324.29758794443 0.984052072994502 0.00199799999999994
"169" 3324.27282592149 0.984052387204601 0.00199799999999994
"170" 3324.2480639143 0.984052709068218 0.00199799999999994
"171" 3324.22330192126 0.984053024299131 0.00199799999999994
"172" 3324.2224809328 0.9838918607325 0.003992
"173" 3324.19776615876 0.983892178586032 0.003992
"174" 3324.19704182494 0.983731342563006 0.00598199999999993
"175" 3324.18438173834 0.983651203654203 0.0069754999999998
"176" 3324.19579726382 0.983410639683822 0.0099499999999999
"177" 3324.14715930981 0.983571458486249 0.00796799999999998
"178" 3324.07436083999 0.983893759993994 0.003992
"179" 3324.04964615725 0.983894082335228 0.003992
"180" 3324.02493148858 0.983894396661783 0.003992
"181" 3323.97605372645 0.984056192114431 0.00199799999999994
"182" 3323.93919796338 0.984137355371311 0.00099949999999982
"183" 3323.91441253061 0.984137682082674 0.00099949999999982
"184" 3323.85269934132 0.984218931915803 0
"185" 3323.82789031021 0.984219245507469 0
"186" 3323.80308129439 0.984219561597984 0
"187" 3323.77827229362 0.984219878829811 0
"188" 3323.75346330766 0.984220197215674 0
"189" 3323.72865433709 0.98422051281211 0
"190" 3323.70384538195 0.984220828240707 0
"191" 3323.67903644256 0.984221142179661 0
"192" 3323.65422751782 0.984221461242965 0
"193" 3323.62941860861 0.984221776204957 0
"194" 3323.60460971525 0.984222089661434 0
"195" 3323.5798008372 0.984222405603244 0
"196" 3323.55499197367 0.98422272530855 0
"197" 3323.53018312553 0.984223040941831 0
"198" 3323.50537429253 0.984223357701679 0
"199" 3323.48056547553 0.984223670381932 0
"200" 3323.45575667292 0.984223990737013 0
"201" 3323.43094788637 0.984224303097863 0
"202" 3323.4061391151 0.984224619218511 0
"203" 3323.38133035914 0.984224935185788 0
"204" 3323.35652161769 0.984225254910813 0
"205" 3323.33171289245 0.984225566623385 0
"206" 3323.30690418151 0.984225887333891 0
"207" 3323.28209548629 0.98422620134717 0
"208" 3323.2572868071 0.984226513863613 0
"209" 3323.23247814287 0.98422683149224 0
"210" 3323.20766949335 0.984227150245248 0
"211" 3323.18286085884 0.984227467558902 0
"212" 3323.15805224023 0.984227780757723 0
"213" 3323.13324363725 0.984228095109942 0
"214" 3323.10843504913 0.98422841321726 0
"215" 3323.08362647699 0.984228725956434 0
"216" 3323.05881792031 0.984229041115328 0
"217" 3323.03400937886 0.984229357456163 0
"218" 3323.00920085211 0.984229676248366 0
"219" 3322.98439234065 0.984229992232812 0
"220" 3322.95958384452 0.984230308094356 0
"221" 3322.93477536318 0.984230626386264 0
"222" 3322.90996689834 0.984230936689154 0
"223" 3322.88515844893 0.984231252025303 0
"224" 3322.86035001387 0.984231572469483 0
"225" 3322.83554159291 0.984231894062955 0
"226" 3322.81073318858 0.984232203692435 0
"227" 3322.7859247987 0.984232523663414 0
"228" 3322.7611164258 0.984232831668032 0
"229" 3322.73630806686 0.984233153923403 0
"230" 3322.7114997244 0.984233464222575 0
"231" 3322.68669139543 0.984233788784261 0
"232" 3322.66188308217 0.984234102689729 0
"233" 3322.63707478495 0.984234415137922 0
"234" 3322.61226650159 0.984234737880436 0
"235" 3322.58745823377 0.984235052630383 0
"236" 3322.5626499818 0.984235365902315 0
"237" 3322.53784174629 0.98423567638759 0
"238" 3322.51303352641 0.984235990657443 0
"239" 3322.48822532056 0.984236312591284 0
"240" 3322.46341713015 0.984236627844104 0
"241" 3322.43860895576 0.984236940307275 0
"242" 3322.4138007966 0.98423725655123 0
"243" 3322.38899265269 0.984237572616349 0
"244" 3322.36418452381 0.984237889838378 0
"245" 3322.3393764097 0.984238208212372 0
"246" 3322.31456831123 0.984238522472482 0
"247" 3322.28976022759 0.984238840531905 0
"248" 3322.26495215828 0.984239161032301 0
"249" 3322.24014410582 0.984239469588339 0
"250" 3322.21533606857 0.984239785855731 0
"251" 3322.19052804685 0.984240100645673 0
"252" 3322.16572004013 0.984240417895708 0
"253" 3322.14091204818 0.984240736267054 0
"254" 3322.11610407103 0.984241054504246 0
"255" 3322.09129611009 0.984241366022129 0
"256" 3322.06648816513 0.984241678696765 0
"257" 3322.04168023589 0.984241992513657 0
"258" 3322.01687232075 0.984242314025283 0
"259" 3321.99206442169 0.984242626226335 0
"260" 3321.96725653818 0.984242940845475 0
"261" 3321.94244866969 0.984243257975192 0
"262" 3321.917640816 0.984243576225913 0
"263" 3321.89283297685 0.9842438956279 0
"264" 3321.86802515338 0.98424420962644 0
"265" 3321.84321734508 0.984244526085734 0
"266" 3321.81840955226 0.984244841076239 0
"267" 3321.79360177494 0.984245155916868 0
"268" 3321.76879401372 0.984245467962139 0
"269" 3321.7439862678 0.9842457837723 0
"270" 3321.7191785361 0.984246104654492 0
"271" 3321.69437082005 0.984246418850849 0
"272" 3321.66956311966 0.984246732897382 0
"273" 3321.64475543416 0.984247050668279 0
"274" 3321.61994776468 0.984247363069432 0
"275" 3321.59514010931 0.984247684473504 0
"276" 3321.57033246975 0.984247997837504 0
"277" 3321.54552484604 0.984248311067769 0
"278" 3321.52071723792 0.984248625418729 0
"279" 3321.49590964488 0.984248942256504 0
"280" 3321.47110206751 0.984249256318992 0
"281" 3321.4462945039 0.984249579361852 0
"282" 3321.42148695768 0.984249885231367 0
"283" 3321.39667942612 0.984250204029297 0
"284" 3321.37187191037 0.984250517436679 0
"285" 3321.34706440878 0.984250838532465 0
"286" 3321.32225692223 0.984251155539953 0
"287" 3321.29744945075 0.98425147239433 0
"288" 3321.27480072602 0.984172842304135 0.00099949999999982
"289" 3321.25001693745 0.984173163680222 0.00099949999999982
"290" 3321.22523316302 0.984173478408528 0.00099949999999982
"291" 3321.20044940413 0.984173794247515 0.00099949999999982
"292" 3321.17345742085 0.984253051367884 0
"293" 3321.14865004204 0.984253362036131 0
"294" 3321.12384267909 0.984253675134384 0
"295" 3321.09903533093 0.98425399330573 0
"296" 3321.07422799702 0.984254313962372 0
"297" 3321.04942068046 0.984254620031336 0
"298" 3321.02461337822 0.98425494033553 0
"299" 3320.99980609118 0.984255256588216 0
"300" 3320.97499881909 0.984255573941453 0
"301" 3320.99101131968 0.98417485742254 0.00099949999999982
"302" 3320.96622770428 0.984175176774965 0.00099949999999982
"303" 3320.90059959267 0.984256518486781 0
"304" 3320.87579238204 0.984256835207212 0
"305" 3320.8509851868 0.984257150473303 0
"306" 3320.82617800727 0.984257464275612 0
"307" 3320.80137084208 0.984257784456725 0
"308" 3320.77656369267 0.984258097918017 0
"309" 3320.75175655907 0.984258411220128 0
"310" 3320.72694944047 0.984258728307845 0
"311" 3320.70214233663 0.984259046541986 0
"312" 3320.67733524842 0.984259360672081 0
"313" 3320.65252817587 0.984259674652527 0
"314" 3320.62772111929 0.984259987171221 0
"315" 3320.60291407761 0.984260304736012 0
"316" 3320.57810705141 0.98426061953485 0
"317" 3320.55330003962 0.984260939422397 0
"318" 3320.52849304422 0.984261249963522 0
"319" 3320.50368606301 0.984261570837771 0
"320" 3320.4788790977 0.984261883690743 0
"321" 3320.45407214831 0.984262196381413 0
"322" 3320.42926521351 0.984262515454392 0
"323" 3320.40445829386 0.984262831747543 0
"324" 3320.37965139025 0.984263143957414 0
"325" 3320.35484450103 0.98426346386392 0
"326" 3320.33003762736 0.984263778364321 0
"327" 3320.30523076981 0.984264090107898 0
"328" 3320.28042392759 0.98426440557606 0
"329" 3320.25561710129 0.984264718298636 0
"330" 3320.23081028984 0.984265036087305 0
"331" 3320.20600349216 0.98426535892882 0
"332" 3320.18119671077 0.984265669871892 0
"333" 3320.15638994432 0.984265987174496 0
"334" 3320.13158319369 0.984266300383826 0
"335" 3320.1067764589 0.984266613435672 0
"336" 3320.08196973859 0.984266932886204 0
"337" 3320.05716303337 0.984267249522972 0
"338" 3320.03235634299 0.984267567333949 0
"339" 3320.02534016481 0.984188138014769 0.00099949999999982
"340" 3320.00055714632 0.984188449934448 0.00099949999999982
"341" 3319.97577414394 0.984188769543004 0.00099949999999982
"342" 3319.95099115603 0.984189083768917 0.00099949999999982
"343" 3319.91924157329 0.984109745148407 0.00199799999999994
"344" 3319.88358411425 0.984269450928243 0
"345" 3319.85877753152 0.984269772833104 0
"346" 3319.83397096472 0.984270085436043 0
"347" 3319.80916441278 0.984270403102439 0
"348" 3319.78435787628 0.984270717994388 0
"349" 3319.75955135499 0.984271034026758 0
"350" 3319.73474484948 0.984271347302492 0
"351" 3319.70993836035 0.984271657799549 0
"352" 3319.68513188542 0.984271978560319 0
"353" 3319.66032542582 0.984272293968809 0
"354" 3319.63551898131 0.984272610531873 0
"355" 3319.61071255109 0.984272930840007 0
"356" 3319.58590613798 0.984273237885989 0
"357" 3319.56109973978 0.984273555272441 0
"358" 3319.53629335735 0.984273868555837 0
"359" 3319.51148698991 0.984274185601625 0
"360" 3319.48668063721 0.984274503803239 0
"361" 3319.46187430094 0.98427481398893 0
"362" 3319.43706797948 0.984275131888168 0
"363" 3319.41226167285 0.984275449585104 0
"364" 3319.38745538193 0.984275763209972 0
"365" 3319.36264910646 0.984276077990727 0
"366" 3319.33784284566 0.984276396531354 0
"367" 3319.31303660122 0.984276707062296 0
"368" 3319.2882303715 0.984277025276647 0
"369" 3319.2634241571 0.984277340735817 0
"370" 3319.23861795833 0.984277654679821 0
"371" 3319.2138117766 0.984277961984197 0
"372" 3319.18900560918 0.984278282165803 0
"373" 3319.16419945665 0.984278599592433 0
"374" 3319.13939331905 0.984278916831187 0
"375" 3319.11458719642 0.984279233928283 0
"376" 3319.08978109017 0.98427954433558 0
"377" 3319.06497500032 0.984279854580962 0
"378" 3319.04016892389 0.984280179008978 0
"379" 3319.01536286365 0.984280490234831 0
"380" 3318.99055681855 0.984280806533406 0
"381" 3318.96575078888 0.984281121353911 0
"382" 3318.94094477414 0.984281438616688 0
"383" 3318.91613877408 0.984281757034427 0
"384" 3318.89133279038 0.984282067472132 0
"385" 3318.86652682087 0.984282388175926 0
"386" 3318.87709355746 0.98420205425086 0.00099949999999982
"387" 3318.81692618225 0.984283011455208 0
"388" 3318.79212025977 0.984283329071241 0
"389" 3318.76731435244 0.984283645230156 0
"390" 3318.74250846141 0.984283955979406 0
"391" 3318.71770258394 0.984284279649144 0
"392" 3318.69289672283 0.984284590109226 0
"393" 3318.66809087673 0.9842849069172 0
"394" 3318.6432850465 0.984285219653681 0
"395" 3318.6184792319 0.984285533537061 0
"396" 3318.59367343214 0.984285851180088 0
"397" 3318.56886764835 0.984286163428816 0
"398" 3318.54406187891 0.984286483371307 0
"399" 3318.5192561255 0.984286795294304 0
"400" 3318.49445038735 0.98428711098298 0
"401" 3318.46964466392 0.984287429129949 0
"402" 3318.44483895607 0.984287743206342 0
"403" 3318.42003326411 0.984288055815334 0
"404" 3318.39522758727 0.984288372156054 0
"405" 3318.37042192555 0.984288688344154 0
"406" 3318.34561627956 0.984289001773901 0
"407" 3318.32081064877 0.984289317661649 0
"408" 3318.29600503293 0.984289634692407 0
"409" 3318.27119943346 0.984289945001866 0
"410" 3318.24639384848 0.984290264310662 0
"411" 3318.22158827937 0.984290576941403 0
"412" 3318.19678272536 0.984290893314127 0
"413" 3318.1719771873 0.984291205611366 0
"414" 3318.14717166358 0.984291525579482 0
"415" 3318.12236615559 0.984291838878268 0
"416" 3318.11930497252 0.984212278534186 0.00099949999999982
"417" 3318.07276644621 0.984292472107832 0
"418" 3318.047960983 0.984292790136498 0
"419" 3318.0231555365 0.984293098871398 0
"420" 3317.99835010535 0.984293413961773 0
"421" 3317.97354468878 0.98429373280087 0
"422" 3317.94873928734 0.984294048892319 0
"423" 3317.92393390137 0.984294363518704 0
"424" 3317.89912853116 0.984294676646743 0
"425" 3317.87432317648 0.98429499094283 0
"426" 3317.84951783791 0.98429530246963 0
"427" 3317.8247125141 0.984295620363083 0
"428" 3317.79990720564 0.984295935476047 0
"429" 3317.77510191284 0.984296249129029 0
"430" 3317.75029663463 0.98429656783569 0
"431" 3317.72549137213 0.984296881172637 0
"432" 3317.7006861254 0.98429719435408 0
"433" 3317.67588089363 0.984297511279805 0
"434" 3317.65304295318 0.984219045526716 0.00099949999999982
"435" 3317.62628175162 0.984298138724671 0
"436" 3317.60147656588 0.984298456457253 0
"437" 3317.57667139551 0.984298771449882 0
"438" 3317.5518662411 0.984299083664642 0
"439" 3317.52706110212 0.984299398327087 0
"440" 3317.50225597723 0.984299719366158 0
"441" 3317.47745086868 0.984300029756399 0
"442" 3317.45264577484 0.984300347849211 0
"443" 3317.42784069712 0.984300659280085 0
"444" 3317.40303563418 0.984300977056792 0
"445" 3317.3782305866 0.98430129204332 0
"446" 3317.3534255547 0.984301605592888 0
"447" 3317.32862053822 0.984301920258807 0
"448" 3317.30381553776 0.984302232171561 0
"449" 3317.27901055169 0.984302551758131 0
"450" 3317.25420558087 0.984302867257685 0
"451" 3317.22940062561 0.984303181307728 0
"452" 3317.20459568512 0.984303499090288 0
"453" 3317.17979076026 0.984303812805392 0
"454" 3317.15498585079 0.984304127671572 0
"455" 3317.13018095701 0.984304441070975 0
"456" 3317.10537607868 0.984304755613422 0
"457" 3317.08057121501 0.984305073927522 0
"458" 3317.05576636797 0.984305382928661 0
"459" 3317.03096153647 0.98430569701265 0
"460" 3317.00615671918 0.984306017402639 0
"461" 3316.98135191724 0.984306332451563 0
"462" 3316.9565471315 0.984306643434304 0
"463" 3316.93174236144 0.984306956869366 0
"464" 3316.90693760517 0.984307279261632 0
"465" 3316.88213286575 0.984307587151758 0
"466" 3316.85732814047 0.984307907907467 0
"467" 3316.83252343183 0.984308216761314 0
"468" 3316.80771873795 0.984308534596984 0
"469" 3316.78291405995 0.984308847075565 0
"470" 3316.75810939842 0.98430915676167 0
"471" 3316.7333047498 0.984309483249442 0
"472" 3316.70850011689 0.984309796537346 0
"473" 3316.68369549944 0.984310110977221 0
"474" 3316.65889089722 0.984310426543561 0
"475" 3316.63408631081 0.98431073934306 0
"476" 3316.60928173915 0.984311057185962 0
"477" 3316.58447718391 0.984311367068231 0
"478" 3316.55967264236 0.984311689836669 0
"479" 3316.53486811814 0.984311995480591 0
"480" 3316.51006360879 0.984312312704706 0
"481" 3316.48525911379 0.984312632374572 0
"482" 3316.46045463456 0.984312945360145 0
"483" 3316.43565017196 0.984313254267968 0
"484" 3316.41084572464 0.984313569539425 0
"485" 3316.38604129153 0.984313889857508 0
"486" 3316.36123687487 0.984314199604908 0
"487" 3316.33643247276 0.984314518316158 0
"488" 3316.31162808579 0.98431483425032 0
"489" 3316.28682371537 0.98431514351773 0
"490" 3316.27068030351 0.984236373780725 0.00099949999999982
"491" 3316.21363756676 0.984078749055683 0.00299549999999993
"492" 3316.18890415081 0.984079066085961 0.00299549999999993
"493" 3316.18027703507 0.984158309599882 0.00199799999999994
"494" 3316.15552002804 0.984158626495709 0.00199799999999994
"495" 3316.11468150949 0.984080014505187 0.00299549999999993
"496" 3316.1060173127 0.984159260459182 0.00199799999999994
"497" 3316.09731712981 0.984238580430729 0.00099949999999982
"498" 3316.07253654205 0.984238890540333 0.00099949999999982
"499" 3316.03898375057 0.984318294344657 0
"500" 3316.05246425869 0.984237921983185 0.00099949999999982
"501" 3316.04117659661 0.984157632743727 0.00199799999999994
"502" 3316.02992495065 0.984077422564893 0.00299549999999993
"503" 3315.99167399787 0.984158263196512 0.00199799999999994
"504" 3315.95338707903 0.984239182882488 0.00099949999999982
"505" 3315.94214899523 0.984158889225362 0.00199799999999994
"506" 3315.91739213339 0.984159208126266 0.00199799999999994
"507" 3315.8790681115 0.984240127560007 0.00099949999999982
"508" 3315.85428765771 0.984240441278393 0.00099949999999982
"509" 3315.79111119949 0.98432143924001 0
"510" 3315.76630715037 0.984321755560424 0
"511" 3315.74150311771 0.984322065224852 0
"512" 3315.7166990996 0.984322383824058 0
"513" 3315.69189509747 0.984322695750101 0
"514" 3315.66709110995 0.984323014052723 0
"515" 3315.64228713847 0.984323325676263 0
"516" 3315.61748318196 0.984323642341828 0
"517" 3315.59267924044 0.984323958858363 0
"518" 3315.56787531506 0.984324269998868 0
"519" 3315.54307140475 0.984324586179414 0
"520" 3315.51826751091 0.984324895691529 0
"521" 3315.49346363194 0.984325212860689 0
"522" 3315.46865976784 0.984325529887096 0
"523" 3315.4438559195 0.984325842824612 0
"524" 3315.41905208584 0.984326160812377 0
"525" 3315.394248268 0.984326473445793 0
"526" 3315.36944446573 0.984326787208715 0
"527" 3315.34464067906 0.984327100827557 0
"528" 3315.31983690721 0.984327418173387 0
"529" 3315.29503315104 0.984327731443736 0
"530" 3315.27022941113 0.984328041969416 0
"531" 3315.24542568474 0.984328365341277 0
"532" 3315.22062197497 0.984328674245279 0
"533" 3315.19581827961 0.984328993411862 0
"534" 3315.17101460093 0.984329301985226 0
"535" 3315.14621093702 0.98432961951726 0
"536" 3315.12140728874 0.984329932996876 0
"537" 3315.09660365501 0.984330251513556 0
"538" 3315.07180003782 0.984330560754235 0
"539" 3315.04699643608 0.984330875044642 0
"540" 3315.02219284954 0.984331190492501 0
"541" 3314.99738927881 0.984331503147309 0
"542" 3314.9725857217 0.9843318260743 0
"543" 3314.94778218018 0.984332139724798 0
"544" 3314.92297865456 0.984332451914108 0
"545" 3314.89817514431 0.984332766557355 0
"546" 3314.87337165058 0.984333075813458 0
"547" 3314.84856817257 0.984333388831085 0
"548" 3314.82376470922 0.984333706885722 0
"549" 3314.79896126109 0.984334022189032 0
"550" 3314.77415782824 0.984334337313381 0
"551" 3314.74935441125 0.984334649688345 0
"552" 3314.72455100931 0.984334965809825 0
"553" 3314.69974762274 0.984335280463977 0
"554" 3314.67494425213 0.984335592356367 0
"555" 3314.65014089695 0.984335906690865 0
"556" 3314.62533755613 0.984336226080041 0
"557" 3314.60053423137 0.984336537500924 0
"558" 3314.57573092104 0.984336856551023 0
"559" 3314.55092762767 0.984337163708901 0
"560" 3314.52612434879 0.984337482470795 0
"561" 3314.50132108665 0.98433779063556 0
"562" 3314.47651783936 0.984338107753188 0
"563" 3314.45171460748 0.9843384221239 0
"564" 3314.42691138969 0.984338742810579 0
"565" 3314.40210818794 0.984339054255656 0
"566" 3314.37730500172 0.984339368138853 0
"567" 3314.35250183134 0.984339680547601 0
"568" 3314.32769867516 0.984340000603746 0
"569" 3314.30289553517 0.984340311422609 0
"570" 3314.27809240972 0.984340629861581 0
"571" 3314.2532893008 0.984340939032285 0
"572" 3314.22848620706 0.984341254549412 0
"573" 3314.20368312796 0.984341572508634 0
"574" 3314.17888006549 0.984341881224219 0
"575" 3314.15407701746 0.984342200160667 0
"576" 3314.12927398557 0.984342511147715 0
"577" 3314.10447096874 0.984342827168979 0
"578" 3314.07966796729 0.984343141719305 0
"579" 3314.05486498123 0.984343456160513 0
"580" 3314.03006201062 0.984343770394457 0
"581" 3314.00525905548 0.984344084484498 0
"582" 3313.98045611557 0.984344399703532 0
"583" 3313.95565319147 0.984344712164758 0
"584" 3313.9308502824 0.984345028367198 0
"585" 3313.90604738949 0.984345339217273 0
"586" 3313.88124451083 0.984345659000781 0
"587" 3313.85644164758 0.984345973411437 0
"588" 3313.83163879975 0.984346287687683 0
"589" 3313.80683596766 0.984346600487242 0
"590" 3313.78203315107 0.984346914429841 0
"591" 3313.75723035001 0.98434722823019 0
"592" 3313.73242756397 0.984347544447554 0
"593" 3313.70762479324 0.984347859224681 0
"594" 3313.68282203869 0.984348169932931 0
"595" 3313.65801929815 0.984348490879398 0
"596" 3313.63321657331 0.984348803855861 0
"597" 3313.60841386447 0.98434911537823 0
"598" 3313.58361117084 0.98434943066556 0
"599" 3313.55880849274 0.984349744465522 0
"600" 3313.53400582963 0.984350060723055 0
"601" 3313.50920318184 0.98435037550114 0
"602" 3313.48440055022 0.984350686242979 0
"603" 3313.4595979337 0.984351001997638 0
"604" 3313.43479533315 0.984351313716251 0
"605" 3313.40999274803 0.984351627871606 0
"606" 3313.3851901784 0.984351941842006 0
"607" 3313.36038762345 0.984352259584087 0
"608" 3313.35020742964 0.984273285764134 0.00099949999999982
"609" 3313.31079382629 0.984352886101395 0
"610" 3313.28599131789 0.984353200752545 0
"611" 3313.26118882515 0.984353513956428 0
"612" 3313.23638634725 0.984353830882416 0
"613" 3313.21158388533 0.984354142465313 0
"614" 3313.18678143916 0.984354455168326 0
"615" 3313.16197900739 0.984354774218657 0
"616" 3313.1371765906 0.984355090505774 0
"617" 3313.11237419021 0.984355400140966 0
"618" 3313.08757180487 0.98435571612149 0
"619" 3313.06276943544 0.984356028023516 0
"620" 3313.03796708112 0.984356343694249 0
"621" 3313.01316474139 0.98435666177974 0
"622" 3312.98836241823 0.984356970619282 0
"623" 3312.96356011057 0.984357284486076 0
"624" 3312.93875781759 0.984357602133649 0
"625" 3312.91395553962 0.984357918277452 0
"626" 3312.88915327835 0.9843582264715 0
"627" 3312.86435103132 0.984358546226684 0
"628" 3312.8395488005 0.984358856683772 0
"629" 3312.81474658482 0.984359172220806 0
"630" 3312.78994438376 0.98435949015927 0
"631" 3312.76514219901 0.984359800169622 0
"632" 3312.7403400295 0.984360115210498 0
"633" 3312.71553787636 0.984360424880012 0
"634" 3312.69073573743 0.98436074479453 0
"635" 3312.66593361522 0.98436105286015 0
"636" 3312.64113150782 0.984361369850404 0
"637" 3312.616329415 0.984361688011817 0
"638" 3312.59152733873 0.984361996889104 0
"639" 3312.56672527765 0.984362312107711 0
"640" 3312.54192323152 0.984362628465826 0
"641" 3312.51712120148 0.984362939479102 0
"642" 3312.49231918591 0.984363258122486 0
"643" 3312.46751718622 0.984363570100097 0
"644" 3312.44271520106 0.984363888424154 0
"645" 3312.41791323269 0.984364196175083 0
"646" 3312.39311127918 0.984364512890584 0
"647" 3312.36830934087 0.984364828136582 0
"648" 3312.3435074186 0.984365139323488 0
"649" 3312.3187055113 0.984365455544527 0
"650" 3312.29390361957 0.98436576901488 0
"651" 3312.26910174316 0.984366083614984 0
"652" 3312.24429988265 0.984366395456775 0
"653" 3312.2194980378 0.984366708448905 0
"654" 3312.19469620755 0.984367026460061 0
"655" 3312.16989439302 0.984367339141165 0
"656" 3312.14509259425 0.984367651670817 0
"657" 3312.12029081018 0.984367969198528 0
"658" 3312.09548904248 0.984368278788887 0
"659" 3312.07068728871 0.984368599911552 0
"660" 3312.04588555112 0.984368910487875 0
"661" 3312.02108382862 0.984369226088598 0
"662" 3311.99628212236 0.984369536335315 0
"663" 3311.971480431 0.984369852921725 0
"664" 3311.94667875455 0.984370169372229 0
"665" 3311.92187709417 0.984370480431282 0
"666" 3311.89707544905 0.98437079524742 0
"667" 3311.8722738195 0.984371108588745 0
"668" 3311.84747220612 0.984371419188929 0
"669" 3311.82267060701 0.984371738704576 0
"670" 3311.79786902329 0.984372052884614 0
"671" 3311.77306745528 0.984372365585303 0
"672" 3311.74826590245 0.984372680758667 0
"673" 3311.72346436596 0.9843729905388 0
"674" 3311.69866284528 0.984373302769561 0
"675" 3311.67386133989 0.984373617439665 0
"676" 3311.64905984872 0.984373937153682 0
"677" 3311.62425837345 0.984374248909547 0
"678" 3311.59945691413 0.984374560492022 0
"679" 3311.57465547051 0.984374873238102 0
"680" 3311.54985404096 0.984375193610024 0
"681" 3311.52505262772 0.984375503442395 0
"682" 3311.50025123029 0.984375815699514 0
"683" 3311.47544984758 0.98437613297754 0
"684" 3311.45064848047 0.984376446210284 0
"685" 3311.42584712898 0.984376759296381 0
"686" 3311.40104579286 0.984377073528389 0
"687" 3311.37624447133 0.984377391472254 0
"688" 3311.35144316608 0.984377701476551 0
"689" 3311.32664187631 0.984378015197485 0
"690" 3311.3018406015 0.984378331362841 0
"691" 3311.27703934306 0.984378640903891 0
"692" 3311.25223810021 0.984378954162841 0
"693" 3311.22743687269 0.984379268559551 0
"694" 3311.20263565943 0.984379587984793 0
"695" 3311.2385343416 0.984298208421272 0.00099949999999982
"696" 3311.15304451608 0.984380217921564 0
"697" 3311.1282433509 0.984380521298274 0
"698" 3311.10344220039 0.984380838803312 0
"699" 3311.07864106624 0.984381148354104 0
"700" 3311.05383994601 0.98438146942428 0
"701" 3311.02903884056 0.984381786441549 0
"702" 3311.00423775101 0.984382098097044 0
"703" 3310.97943667769 0.984382408303131 0
"704" 3310.95463562063 0.984382718358124 0
"705" 3310.94965830282 0.984303560354675 0.00099949999999982
"706" 3310.90504481471 0.984383351579132 0
"707" 3310.88024380285 0.984383665044508 0
"708" 3310.85544280518 0.984383984827962 0
"709" 3310.83064182392 0.984384294087222 0
"710" 3310.80584085912 0.984384603179704 0
"711" 3310.78103990915 0.984384919903599 0
"712" 3310.75623897404 0.984385236474409 0
"713" 3310.73143805576 0.984385543779307 0
"714" 3310.70663715215 0.984385861304212 0
"715" 3310.6818362646 0.984386172220601 0
"716" 3310.65703539177 0.984386489434763 0
"717" 3310.63223453453 0.984386802585633 0
"718" 3310.60743369263 0.984387116908059 0
"719" 3310.58263286721 0.98438742585115 0
"720" 3310.55783205664 0.984387742451946 0
"721" 3310.53303126123 0.984388057569132 0
"722" 3310.50823048103 0.98438837254441 0
"723" 3310.48342971661 0.984388684742043 0
"724" 3310.45862896745 0.984388999380047 0
"725" 3310.43382823332 0.98438931518139 0
"726" 3310.40902751507 0.984389626920628 0
"727" 3310.38422681245 0.984389939794917 0
"728" 3310.35942612496 0.984390255101368 0
"729" 3310.33462545401 0.984390563759704 0
"730" 3310.30982479714 0.984390883931635 0
"731" 3310.28502415604 0.984391196178957 0
"732" 3310.26022353075 0.984391508251502 0
"733" 3310.23542292047 0.984391824057582 0
"734" 3310.21062232634 0.98439213451507 0
"735" 3310.18582174619 0.984392455182612 0
"736" 3310.16102118281 0.984392762731389 0
"737" 3310.13622063512 0.984393075313499 0
"738" 3310.11142010179 0.984393394206375 0
"739" 3310.08661958421 0.984393706474985 0
"740" 3310.06181908216 0.98439401987659 0
"741" 3310.03701859566 0.984394333109668 0
"742" 3310.01221812393 0.984394650061007 0
"743" 3309.98741766864 0.984394959108196 0
"744" 3309.96261722873 0.984395273160756 0
"745" 3309.93781680367 0.984395589655128 0
"746" 3309.91301639379 0.984395904670161 0
"747" 3309.88821599994 0.984396215669855 0
"748" 3309.86341562105 0.984396531677343 0
"749" 3309.83861525852 0.984396841056474 0
"750" 3309.81381491076 0.984397158020053 0
"751" 3309.7890145786 0.984397470959204 0
"752" 3309.76421426236 0.984397782455738 0
"753" 3309.7394139618 0.984398095076998 0
"754" 3309.71461367668 0.984398408846462 0
"755" 3309.68981340619 0.98439872632162 0
"756" 3309.66501315066 0.984399042357185 0
"757" 3309.64021291093 0.984399354356521 0
"758" 3309.61541268816 0.984399660979917 0
"759" 3309.59061247933 0.984399981723871 0
"760" 3309.56581228613 0.984400294534464 0
"761" 3309.54101210833 0.984400608466231 0
"762" 3309.51621194623 0.984400920949469 0
"763" 3309.49141180014 0.98440123197487 0
"764" 3309.46661166954 0.984401545459717 0
"765" 3309.44181155502 0.984401856157956 0
"766" 3309.41701145468 0.984402175784467 0
"767" 3309.39221136937 0.98440249134739 0
"768" 3309.36741130025 0.984402801600331 0
"769" 3309.34261124733 0.984403111670922 0
"770" 3309.317811209 0.984403429360599 0
"771" 3309.2930111864 0.984403741723328 0
"772" 3309.26821117955 0.984404053908304 0
"773" 3309.24341118767 0.98440436981433 0
"774" 3309.21861121051 0.984404686870788 0
"775" 3309.19381124865 0.984405001197904 0
"776" 3309.16901130324 0.984405310144026 0
"777" 3309.1442113732 0.984405624129776 0
"778" 3309.11941145912 0.984405935352016 0
"779" 3309.0946115602 0.98440625032774 0
"780" 3309.0698116762 0.98440656643012 0
"781" 3309.04501180826 0.984406877180532 0
"782" 3309.02021195586 0.984407190395347 0
"783" 3308.9954121182 0.984407507289087 0
"784" 3308.97061229532 0.984407824042592 0
"785" 3308.94581248974 0.984408128973257 0
"786" 3308.92101269789 0.984408450626264 0
"787" 3308.89621292286 0.984408757824691 0
"788" 3308.87141316273 0.984409073936123 0
"789" 3308.8466134181 0.984409387325725 0
"790" 3308.82181368928 0.984409699242883 0
"791" 3308.79701397629 0.984410010991843 0
"792" 3308.77221427918 0.984410322596211 0
"793" 3308.74741459741 0.984410636638921 0
"794" 3308.72261492993 0.984410955683684 0
"795" 3308.69781527843 0.9844112668021 0
"796" 3308.67301564209 0.984411581657866 0
"797" 3308.64821602208 0.984411891162781 0
"798" 3308.6234164162 0.984412210854917 0
"799" 3308.5986168256 0.984412525246517 0
"800" 3308.57381725169 0.984412832985599 0
"801" 3308.54901769285 0.984413148317785 0
"802" 3308.52421814993 0.984413459619312 0
"803" 3308.49941862243 0.984413773361588 0
"804" 3308.47461911009 0.984414088225052 0
"805" 3308.44981961406 0.984414397753104 0
"806" 3308.42502013299 0.984414713607205 0
"807" 3308.40022066828 0.984415022832121 0
"808" 3308.37542121778 0.984415342237985 0
"809" 3308.35062178233 0.984415657618513 0
"810" 3308.32582236335 0.984415966346882 0
"811" 3308.30102295977 0.984416280101789 0
"812" 3308.27622357217 0.984416591103908 0
"813" 3308.25142419922 0.984416908446317 0
"814" 3308.22662484204 0.984417220423197 0
"815" 3308.24251152962 0.984337044002267 0.00099949999999982
"816" 3308.17703742305 0.984417852337897 0
"817" 3308.1522381124 0.984418159938704 0
"818" 3308.12743881682 0.984418475196251 0
"819" 3308.10263953636 0.98441879026507 0
"820" 3308.07784027077 0.984419106462282 0
"821" 3308.05304102147 0.984419416058267 0
"822" 3308.02824178848 0.98441972546905 0
"823" 3308.00344257047 0.984420041194722 0
"824" 3307.97864336746 0.984420356796066 0
"825" 3307.95384418031 0.984420668319273 0
"826" 3307.92904500824 0.984420983551199 0
"827" 3307.91408048574 0.984342487774308 0.00099949999999982
"828" 3307.87945798255 0.984421607760081 0
"829" 3307.85465885738 0.984421921235161 0
"830" 3307.82985974768 0.984422234573511 0
"831" 3307.80506065323 0.984422549028981 0
"832" 3307.78026157459 0.984422860738018 0
"833" 3307.75546251126 0.984423174894915 0
"834" 3307.73066346355 0.984423487567127 0
"835" 3307.70586443176 0.984423798792476 0
"836" 3307.70451149954 0.984344577715304 0.00099949999999982
"837" 3307.65627767589 0.984424425331825 0
"838" 3307.63147868941 0.984424743847794 0
"839" 3307.60667971898 0.984425054444941 0
"840" 3307.58188076381 0.984425368779104 0
"841" 3307.55708182477 0.984425679045052 0
"842" 3307.53228289996 0.984425998232568 0
"843" 3307.50748399105 0.984426309495921 0
"844" 3307.48268509809 0.984426620605461 0
"845" 3307.45788622111 0.984426931543961 0
"846" 3307.43308735876 0.984427248791207 0
"847" 3307.40828851218 0.984427560733267 0
"848" 3307.38348968057 0.984427876364227 0
"849" 3307.35869086509 0.984428186646468 0
"850" 3307.37001151965 0.984348290963381 0.00099949999999982
"851" 3307.340736367 0.984348846290926 0.00099949999999982
"852" 3307.31596122731 0.984349158455309 0.00099949999999982
"853" 3307.25952952616 0.984429435983359 0
"854" 3307.2347307879 0.984429753246839 0
"855" 3307.20993206539 0.984430065198596 0
"856" 3307.18513335758 0.984430382144556 0
"857" 3307.16033466477 0.984430697660046 0
"858" 3307.1355359892 0.98443100264449 0
"859" 3307.11073732731 0.98443132429969 0
"860" 3307.08593868218 0.984431631565511 0
"861" 3307.06114005218 0.984431946429326 0
"862" 3307.03634143679 0.984432263754286 0
"863" 3307.01154283687 0.984432577004126 0
"864" 3306.98674425357 0.984432884911007 0
"865" 3306.96194568553 0.984433199167081 0
"866" 3306.93714713417 0.984433506774603 0
"867" 3306.91234859731 0.984433824555723 0
"868" 3306.8875500761 0.984434137022484 0
"869" 3306.86275157 0.98443445191394 0
"870" 3306.83795307934 0.984434765350496 0
"871" 3306.81315460524 0.98443507346405 0
"872" 3306.78835614555 0.98443539173862 0
"873" 3306.76355770165 0.984435703425418 0
"874" 3306.7387592736 0.984436014933423 0
"875" 3306.71396086087 0.984436328876698 0
"876" 3306.68916246239 0.984436647817274 0
"877" 3306.66436407985 0.984436958841917 0
"878" 3306.63956571329 0.98443726972546 0
"879" 3306.61476736218 0.984437583020498 0
"880" 3306.58996902738 0.984437892302398 0
"881" 3306.56517070783 0.98443820657955 0
"882" 3306.54037240383 0.984438519407071 0
"883" 3306.5155741157 0.984438830775708 0
"884" 3306.49077584264 0.984439145873079 0
"885" 3306.46597758523 0.984439458228389 0
"886" 3306.44117934268 0.984439774291748 0
"887" 3306.41638111502 0.984440090218429 0
"888" 3306.39158290312 0.984440402077889 0
"889" 3306.36678470701 0.984440713778965 0
"890" 3306.34198652644 0.984441026634434 0
"891" 3306.31718836173 0.984441338028198 0
"892" 3306.29239021317 0.984441647991774 0
"893" 3306.26759207806 0.984441970700385 0
"894" 3306.24279395917 0.984442280332961 0
"895" 3306.21799585627 0.984442591090076 0
"896" 3306.1931977694 0.984442901687356 0
"897" 3306.16839969802 0.984443214718304 0
"898" 3306.14360164163 0.98444353017488 0
"899" 3306.1188036008 0.984443842899927 0
"900" 3306.0940055753 0.984444156744414 0
"901" 3306.06920756544 0.984444469132291 0
"902" 3306.04440957124 0.984444781382196 0
"903" 3306.01961159247 0.984445094724818 0
"904" 3305.99481362833 0.984445411837663 0
"905" 3305.97001568106 0.984445718412531 0
"906" 3305.94521774877 0.984446033905792 0
"907" 3305.92041983203 0.984446346630551 0
"908" 3305.89562193144 0.984446656629425 0
"909" 3305.87082404619 0.984446970338585 0
"910" 3305.84602617578 0.984447286473976 0
"911" 3305.82122832078 0.984447599883489 0
"912" 3305.79643048151 0.98444791181026 0
"913" 3305.77163265744 0.984448226189792 0
"914" 3305.74683484778 0.984448544266212 0
"915" 3305.7220370545 0.984448853158732 0
"916" 3305.69723927763 0.984449161866531 0
"917" 3305.6724415161 0.984449475606394 0
"918" 3305.64764376994 0.984449789172195 0
"919" 3305.62284603919 0.984450102592188 0
"920" 3305.59804832387 0.984450415850702 0
"921" 3305.57325062403 0.984450728944616 0
"922" 3305.54845293969 0.98445104190058 0
"923" 3305.52365527145 0.984451352080171 0
"924" 3305.49885761878 0.984451664707117 0
"925" 3305.47405998171 0.984451977166372 0
"926" 3305.44926235917 0.984452294651331 0
"927" 3305.42446475259 0.984452605493659 0
"928" 3305.39966716115 0.984452920084746 0
"929" 3305.37486958629 0.984453228010304 0
"930" 3305.35007202609 0.984453544860092 0
"931" 3305.32527448198 0.984453855069653 0
"932" 3305.30047695315 0.984454169019736 0
"933" 3305.27567943964 0.984454482794262 0
"934" 3305.2508819423 0.98445479255282 0
"935" 3305.22608445953 0.984455109868403 0
"936" 3305.20128699356 0.984455416735886 0
"937" 3305.17648954249 0.98445573244117 0
"938" 3305.15169210524 0.984456053182608 0
"939" 3305.12689468435 0.984456362136193 0
"940" 3305.10209728011 0.984456669625801 0
"941" 3305.07729989118 0.984456983429416 0
"942" 3305.0525025176 0.984457297068485 0
"943" 3305.02770515967 0.984457609263754 0
"944" 3305.00290781687 0.984457923879661 0
"945" 3304.97811048951 0.984458237056489 0
"946" 3304.95331317818 0.984458547472974 0
"947" 3304.92851588153 0.984458864200525 0
"948" 3304.9037186007 0.984459175589178 0
"949" 3304.87892133517 0.984459489423172 0
"950" 3304.85412408525 0.984459801796458 0
"951" 3304.82932685125 0.984460112716985 0
"952" 3304.80452963238 0.984460427349065 0
"953" 3304.77973242976 0.984460736676051 0
"954" 3304.75493524122 0.984461056175939 0
"955" 3304.73013806929 0.984461363871903 0
"956" 3304.70534091263 0.984461677849204 0
"957" 3304.68054377208 0.98446198782744 0
"958" 3304.65574664602 0.98446230541052 0
"959" 3304.6309495356 0.984462617631403 0
"960" 3304.60615244166 0.984462925847424 0
"961" 3304.58135536343 0.984463237769433 0
"962" 3304.55655830065 0.984463550824415 0
"963" 3304.5317612531 0.98446386499034 0
"964" 3304.50696422105 0.984464177752458 0
"965" 3304.48216720402 0.984464492891354 0
"966" 3304.45737020175 0.98446480918945 0
"967" 3304.43257321538 0.984465120145516 0
"968" 3304.40777624604 0.984465425803833 0
"969" 3304.38297929074 0.98446574548256 0
"970" 3304.35818235143 0.984466055994255 0
"971" 3304.33338542816 0.984466366322986 0
"972" 3304.30858851957 0.984466682959504 0
"973" 3304.28379162653 0.984466995545533 0
"974" 3304.25899475017 0.984467302837823 0
"975" 3304.23419788887 0.984467617684246 0
"976" 3304.20940104295 0.984467931105427 0
"977" 3304.18460421243 0.984468244352849 0
"978" 3304.15980739734 0.984468557465642 0
"979" 3304.13501059772 0.984468870404687 0
"980" 3304.13744309242 0.984389589167851 0.00099949999999982
"981" 3304.11266995519 0.984389904107286 0.00099949999999982
"982" 3304.06064281072 0.984469810828718 0
"983" 3304.03584607379 0.984470117996546 0
"984" 3304.0110493514 0.984470435284242 0
"985" 3303.9862526455 0.984470743417107 0
"986" 3303.96145595504 0.984471056532258 0
"987" 3303.93665927865 0.984471375948966 0
"988" 3303.91186261886 0.984471683590897 0
"989" 3303.88706597405 0.984471998819618 0
"990" 3303.86226934451 0.984472312603366 0
"991" 3303.83747273113 0.984472622332765 0
"992" 3303.81267613337 0.984472934516891 0
"993" 3303.78787955127 0.984473246522719 0
"994" 3303.76308298431 0.984473560959507 0
"995" 3303.73828643225 0.984473876513824 0
"996" 3303.71348989623 0.984474186762169 0
"997" 3303.68869337655 0.984474495580206 0
"998" 3303.6638968727 0.984474806775968 0
"999" 3303.6391003836 0.984475123011224 0
"1000" 3303.61430390984 0.984475436473236 0
"1001" 3303.58950745256 0.984475744663025 0
"1002" 3303.56471100986 0.984476061685349 0
"1003" 3303.53991458343 0.984476370820768 0
"1004" 3303.5151181722 0.984476684970017 0
"1005" 3303.49032177675 0.984476996373163 0
"1006" 3303.46552539711 0.984477307618436 0
"1007" 3303.44072903223 0.984477623844122 0
"1008" 3303.41593268322 0.984477934786031 0
"1009" 3303.39113635013 0.984478245538843 0
"1010" 3303.36634003161 0.984478562612334 0
"1011" 3303.34154372907 0.984478873055574 0
"1012" 3303.31674744227 0.984479184645707 0
"1013" 3303.2919511707 0.984479498641941 0
"1014" 3303.2671549141 0.984479813759785 0
"1015" 3303.24235867335 0.984480124880853 0
"1016" 3303.21756244929 0.984480431966474 0
"1017" 3303.19276624114 0.984480742753317 0
"1018" 3303.16797004782 0.984481058553292 0
"1019" 3303.14317386965 0.984481372886055 0
"1020" 3303.11837770693 0.984481685792372 0
"1021" 3303.09358155943 0.984481999787308 0
"1022" 3303.068785428 0.984482309800467 0
"1023" 3303.04398931184 0.984482623523339 0
"1024" 3303.01919321156 0.984482934467364 0
"1025" 3302.99439712661 0.98448324786975 0
"1026" 3302.96960105787 0.984483557245578 0
"1027" 3302.94480500399 0.98448387288889 0
"1028" 3302.92000896555 0.984484185816029 0
"1029" 3302.89521294204 0.98448450114644 0
"1030" 3302.87041693487 0.9844848098849 0
"1031" 3302.84562094297 0.984485123615876 0
"1032" 3302.82082496636 0.98448543718735 0
"1033" 3302.79602900592 0.984485746734695 0
"1034" 3302.77123306112 0.984486058702335 0
"1035" 3302.74643713173 0.984486371798764 0
"1036" 3302.72164121777 0.984486684749818 0
"1037" 3302.73828039716 0.984406698023116 0.00099949999999982
"1038" 3302.67206068695 0.98448730691694 0
"1039" 3302.64726482015 0.984487619382113 0
"1040" 3302.62246896808 0.984487935561129 0
"1041" 3302.59767313161 0.984488247724632 0
"1042" 3302.57287731161 0.984488555829268 0
"1043" 3302.54808150617 0.984488872831803 0
"1044" 3302.5232857167 0.984489183223249 0
"1045" 3302.49848994186 0.984489499880173 0
"1046" 3302.47369418335 0.984489808671517 0
"1047" 3302.44889844008 0.984490122424795 0
"1048" 3302.42410271265 0.984490433471479 0
"1049" 3302.39930700025 0.98449074821858 0
"1050" 3302.37451130459 0.984491055063737 0
"1051" 3302.34971562376 0.984491370793724 0
"1052" 3302.32491995833 0.984491683786125 0
"1053" 3302.30012430836 0.984491996619157 0
"1054" 3302.27532867442 0.984492306708719 0
"1055" 3302.25053305516 0.984492623086825 0
"1056" 3302.22573745201 0.984492932840693 0
"1057" 3302.20094186388 0.984493247636061 0
"1058" 3302.1761462922 0.984493555796778 0
"1059" 3302.15135073617 0.984493867669435 0
"1060" 3302.1732750608 0.984413615527223 0.00099949999999982
"1061" 3302.14850315422 0.984413931947415 0.00099949999999982
"1062" 3302.12373126235 0.984414243093956 0.00099949999999982
"1063" 3302.0522024089 0.984495115553827 0
"1064" 3302.0274069308 0.98449542792982 0
"1065" 3302.00261146716 0.984495745303748 0
"1066" 3302.01261016143 0.984416143165869 0.00099949999999982
"1067" 3302.00786051602 0.984256866612297 0.00299549999999993
"1068" 3302.02322972499 0.983938970890253 0.0069754999999998
"1069" 3301.97852785559 0.984098226077869 0.00498749999999992
"1070" 3301.96389856534 0.984019028800756 0.00598199999999993
"1071" 3301.94930516132 0.983939911501042 0.0069754999999998
"1072" 3301.92467486247 0.983940225901585 0.0069754999999998
"1073" 3301.8798744435 0.984099481442195 0.00498749999999992
"1074" 3301.8551971118 0.984099798396477 0.00498749999999992
"1075" 3301.80019054761 0.984339120782434 0.00199799999999994
"1076" 3301.76532037784 0.984419258817659 0.00099949999999982
"1077" 3301.74054872716 0.984419572726509 0.00099949999999982
"1078" 3301.68083493494 0.984499791148728 0
"1079" 3301.65603968923 0.984500107591163 0
"1080" 3301.63124445877 0.984500421313867 0
"1081" 3301.6064492444 0.984500730993357 0
"1082" 3301.5816540459 0.984501041814165 0
"1083" 3301.55685886246 0.984501356359556 0
"1084" 3301.53206369522 0.984501665557152 0
"1085" 3301.50726854229 0.98450198362856 0
"1086" 3301.48247340535 0.984502293831447 0
"1087" 3301.45767828388 0.984502606430338 0
"1088" 3301.4328831782 0.984502917577758 0
"1089" 3301.40808808806 0.9845032298786 0
"1090" 3301.38329301432 0.984503538138991 0
"1091" 3301.35849795619 0.984503850102966 0
"1092" 3301.3337029126 0.984504167090364 0
"1093" 3301.30890788412 0.984504481321649 0
"1094" 3301.28411287163 0.98450479152066 0
"1095" 3301.25931787516 0.984505101571562 0
"1096" 3301.23452289473 0.984505411471287 0
"1097" 3301.26890563328 0.984424532754875 0.00099949999999982
"1098" 3301.24413429319 0.984424845915169 0.00099949999999982
"1099" 3301.1601605239 0.984506347964784 0
"1100" 3301.15108044364 0.984427816123961 0.00099949999999982
"1101" 3301.10817379057 0.984270674006156 0.00299549999999993
"1102" 3301.10156045186 0.984428437508932 0.00099949999999982
"1103" 3301.06103729274 0.984507593717405 0
"1104" 3301.03624243626 0.984507910074831 0
"1105" 3301.0114475953 0.984508222399638 0
"1106" 3300.986652771 0.984508529441127 0
"1107" 3300.96185796118 0.984508846606272 0
"1108" 3300.93706316671 0.984509159726617 0
"1109" 3300.91226838817 0.984509470167265 0
"1110" 3300.88747362531 0.984509781713873 0
"1111" 3300.86267887735 0.984510096964671 0
"1112" 3300.83788414597 0.984510404315998 0
"1113" 3300.8130894301 0.984510716679986 0
"1114" 3300.78829472839 0.984511035310041 0
"1115" 3300.76350004282 0.984511344770148 0
"1116" 3300.73870537231 0.98451165921741 0
"1117" 3300.73183601962 0.984433020886025 0.00099949999999982
"1118" 3300.69335108403 0.984275676357141 0.00299549999999993
"1119" 3300.66436653046 0.984512590074921 0
"1120" 3300.63957192313 0.984512902612043 0
"1121" 3300.61477733211 0.984513211142104 0
"1122" 3300.58998275609 0.984513525933806 0
"1123" 3300.56518819535 0.984513839264524 0
"1124" 3300.54039364994 0.984514152482879 0
"1125" 3300.51559912127 0.984514459070931 0
"1126" 3300.49080460854 0.984514769377363 0
"1127" 3300.46601011014 0.984515087235089 0
"1128" 3300.44121562609 0.984515404938096 0
"1129" 3300.4164211589 0.984515710929692 0
"1130" 3300.3916267067 0.98451602573784 0
"1131" 3300.38643089334 0.984437312620683 0.00099949999999982
"1132" 3300.36166010803 0.984437622996766 0.00099949999999982
"1133" 3300.31726597516 0.984516960253384 0
"1134" 3300.29247158586 0.984517270595991 0
"1135" 3300.2676772128 0.984517579444176 0
"1136" 3300.24288285518 0.984517892042125 0
"1137" 3300.21808851278 0.984518205763642 0
"1138" 3300.19329418505 0.984518521892678 0
"1139" 3300.16849987371 0.984518830125624 0
"1140" 3300.14370557822 0.98451914079277 0
"1141" 3300.11891129697 0.984519459034377 0
"1142" 3300.09411703219 0.984519766821984 0
"1143" 3300.06932278282 0.984520079547535 0
"1144" 3300.04452854889 0.984520392171687 0
"1145" 3300.0197343318 0.984520698180562 0
"1146" 3299.99494012995 0.984521011764574 0
"1147" 3299.97014594336 0.984521325175587 0
"1148" 3299.94535177261 0.984521635871131 0
"1149" 3299.92055761693 0.984521950252542 0
"1150" 3299.89576347715 0.984522260631891 0
"1151" 3299.87096935277 0.984522573402464 0
"1152" 3299.84617524354 0.984522887338081 0
"1153" 3299.82138114977 0.984523199806298 0
"1154" 3299.79658707177 0.984523510838381 0
"1155" 3299.77179300903 0.984523824255144 0
"1156" 3299.74699896295 0.984524131131875 0
"1157" 3299.72220493274 0.984524441672068 0
"1158" 3299.69741091733 0.984524757228628 0
"1159" 3299.67261691731 0.984525070030033 0
"1160" 3299.64782293326 0.984525380101466 0
"1161" 3299.62302896548 0.984525688746574 0
"1162" 3299.59823501181 0.98452600750737 0
"1163" 3299.57344107477 0.984526314544013 0
"1164" 3299.54864715217 0.984526631691176 0
"1165" 3299.52385324681 0.984526935858421 0
"1166" 3299.49905935569 0.984527253993989 0
"1167" 3299.47426548133 0.984527560400647 0
"1168" 3299.44947162209 0.984527874358614 0
"1169" 3299.4246777783 0.984528186871686 0
"1170" 3299.39988395054 0.984528496655619 0
"1171" 3299.37509013801 0.984528810150967 0
"1172" 3299.35029634019 0.984529126040435 0
"1173" 3299.32550255823 0.984529436641624 0
"1174" 3299.30070879215 0.984529747068576 0
"1175" 3299.27591504088 0.984530062501471 0
"1176" 3299.25112130667 0.98453036749145 0
"1177" 3299.22632758761 0.984530681322592 0
"1178" 3299.20153388402 0.984530993689035 0
"1179" 3299.17674019621 0.984531304626649 0
"1180" 3299.15194652365 0.98453161797659 0
"1181" 3299.12715286665 0.98453192990085 0
"1182" 3299.1023592258 0.984532239076821 0
"1183" 3299.07756559948 0.984532555819068 0
"1184" 3299.05277198911 0.984532865958311 0
"1185" 3299.02797839443 0.984533177214922 0
"1186" 3299.00318481576 0.984533487058637 0
"1187" 3298.97839125258 0.984533799318886 0
"1188" 3298.95359770491 0.984534111401744 0
"1189" 3298.92880417309 0.984534422040685 0
"1190" 3298.90401065657 0.98453473510056 0
"1191" 3298.87921715485 0.984535050573349 0
"1192" 3298.85442367015 0.984535355609916 0
"1193" 3298.82963020115 0.984535666902378 0
"1194" 3298.8048367476 0.984535979310263 0
"1195" 3298.78004330898 0.984536294152571 0
"1196" 3298.75524988669 0.984536602433281 0
"1197" 3298.73045647912 0.984536918230452 0
"1198" 3298.7056630874 0.984537228740305 0
"1199" 3298.68086971157 0.98453753909466 0
"1200" 3298.65607635111 0.984537851850558 0
"1201" 3298.63128300716 0.984538159324483 0
"1202" 3298.60648967837 0.984538473063293 0
"1203" 3298.58169636449 0.984538787926366 0
"1204" 3298.55690306667 0.984539097486068 0
"1205" 3298.53210978383 0.984539412036255 0
"1206" 3298.50731651683 0.984539722557026 0
"1207" 3298.48252326517 0.984540035497474 0
"1208" 3298.45773002969 0.984540344443006 0
"1209" 3298.43293681015 0.98454065451292 0
"1210" 3298.40814360548 0.98454096955079 0
"1211" 3298.383350416 0.984541283159482 0
"1212" 3298.35855724285 0.984541591428902 0
"1213" 3298.33376408549 0.984541902162707 0
"1214" 3298.30897094396 0.984542212725532 0
"1215" 3298.28417781803 0.984542524396869 0
"1216" 3298.28153572912 0.984463762463647 0.00099949999999982
"1217" 3298.29176627328 0.984462188847709 0.00099949999999982
"1218" 3298.26699680406 0.984462499764555 0.00099949999999982
"1219" 3298.27462242295 0.984381931539394 0.00199799999999994
"1220" 3298.21746914531 0.984463121871376 0.00099949999999982
"1221" 3298.19269972334 0.984463438816477 0.00099949999999982
"1222" 3298.23279474859 0.984302073836715 0.00299549999999993
"1223" 3298.17562797061 0.984383185580041 0.00199799999999994
"1224" 3298.11842524767 0.984464371330507 0.00099949999999982
"1225" 3298.03639357995 0.984545638625722 0
"1226" 3298.01160062539 0.984545951131262 0
"1227" 3297.98680768626 0.984546263506133 0
"1228" 3297.96201476288 0.984546574410812 0
"1229" 3297.93722185418 0.984546890320839 0
"1230" 3297.91242896185 0.98454719834746 0
"1231" 3297.88763608481 0.984547511354462 0
"1232" 3297.86284322338 0.984547822936427 0
"1233" 3297.83805037814 0.984548131786786 0
"1234" 3297.81325754774 0.984548446878676 0
"1235" 3297.78846473305 0.984548757988129 0
"1236" 3297.7636719341 0.984549068926674 0
"1237" 3297.73887915091 0.984549379711411 0
"1238" 3297.71408638298 0.984549692916543 0
"1239" 3297.68929363034 0.984550005933593 0
"1240" 3297.66450089495 0.984550309822373 0
"1241" 3297.63970817491 0.984550622562877 0
"1242" 3297.61491547026 0.984550935118414 0
"1243" 3297.59012278019 0.984551251383126 0
"1244" 3297.56533010559 0.9845515636199 0
"1245" 3297.54053744757 0.984551870577156 0
"1246" 3297.51574480506 0.984552182532715 0
"1247" 3297.49095217701 0.984552499417846 0
"1248" 3297.4661595662 0.984552803342158 0
"1249" 3297.44136697018 0.984553118635071 0
"1250" 3297.41657438926 0.984553432512859 0
"1251" 3297.39178182486 0.98455373981535 0
"1252" 3297.36698927617 0.984554050798394 0
"1253" 3297.34219674185 0.984554368051726 0
"1254" 3297.31740422497 0.984554671036074 0
"1255" 3297.29261172336 0.984554984112171 0
"1256" 3297.26781923732 0.984555295741017 0
"1257" 3297.24302676717 0.984555605928918 0
"1258" 3297.21823431184 0.98455592110685 0
"1259" 3297.19344187246 0.984556230994964 0
"1260" 3297.1686494485 0.98455654330034 0
"1261" 3297.1438570403 0.984556854136993 0
"1262" 3297.11906464731 0.984557167406216 0
"1263" 3297.09427227041 0.984557476665522 0
"1264" 3297.06947990852 0.98455779089694 0
"1265" 3297.04468756195 0.984558103684523 0
"1266" 3297.01989523157 0.984558412481175 0
"1267" 3297.03288528395 0.984478854313991 0.00099949999999982
"1268" 3297.00811660807 0.984479170288471 0.00099949999999982
"1269" 3296.98334794687 0.984479479582091 0.00099949999999982
"1270" 3296.97160650841 0.984400007976604 0.00199799999999994
"1271" 3296.94686149674 0.984400321895092 0.00199799999999994
"1272" 3296.90906454688 0.984480420813914 0.00099949999999982
"1273" 3296.89736028518 0.984400939524273 0.00199799999999994
"1274" 3296.89876874388 0.984241927066276 0.003992
"1275" 3296.87407097145 0.984242238575284 0.003992
"1276" 3296.82317038996 0.98440187809181 0.00199799999999994
"1277" 3296.79842547184 0.984402188459758 0.00199799999999994
"1278" 3296.78680672858 0.984322796772477 0.00299549999999993
"1279" 3296.76208544047 0.984323107765939 0.00299549999999993
"1280" 3296.7242132854 0.98440312128032 0.00199799999999994
"1281" 3296.6994684304 0.984403436102575 0.00199799999999994
"1282" 3296.70107484882 0.984244424589404 0.003992
"1283" 3296.66318922154 0.984324358903089 0.00299549999999993
"1284" 3296.63846801083 0.98432467313123 0.00299549999999993
"1285" 3296.60053411186 0.984404678894919 0.00199799999999994
"1286" 3296.56256425832 0.98448477559592 0.00099949999999982
"1287" 3296.54229613729 0.984484842405372 0.00099949999999982
"1288" 3296.47498567725 0.984565256528717 0
"1289" 3296.45019370677 0.984565562960503 0
"1290" 3296.42540175135 0.984565876943103 0
"1291" 3296.40060981073 0.984566192043732 0
"1292" 3296.37581788605 0.984566501883106 0
"1293" 3296.3510259768 0.984566814107832 0
"1294" 3296.32623408411 0.984567121050133 0
"1295" 3296.30144220637 0.984567435534284 0
"1296" 3296.27665034497 0.984567743444398 0
"1297" 3296.25185849692 0.984568065315838 0
"1298" 3296.2270666664 0.984568367773563 0
"1299" 3296.24545313307 0.984488560011652 0.00099949999999982
"1300" 3296.17749430101 0.984568990865274 0
"1301" 3296.15270251728 0.984569301833172 0
"1302" 3296.127910749 0.984569613923555 0
"1303" 3296.10311899648 0.984569924588913 0
"1304" 3296.07832725974 0.984570235088335 0
"1305" 3296.05353553829 0.984570547987657 0
"1306" 3296.02874383241 0.984570859443452 0
"1307" 3296.0039521416 0.984571173315965 0
"1308" 3295.97916046726 0.984571480637044 0
"1309" 3295.95436880833 0.984571792898652 0
"1310" 3295.92957716484 0.984572105019029 0
"1311" 3295.9047855382 0.984572410582465 0
"1312" 3295.87999392651 0.984572724947181 0
"1313" 3295.85520233036 0.984573036586757 0
"1314" 3295.8304107495 0.984573349370017 0
"1315" 3295.80561918453 0.984573659414478 0
"1316" 3295.78082763464 0.984573973155243 0
"1317" 3295.75603610126 0.984574280321594 0
"1318" 3295.73124458275 0.984574595025966 0
"1319" 3295.70645307998 0.984574905727203 0
"1320" 3295.6816615938 0.984575212428752 0
"1321" 3295.65687012233 0.984575527949176 0
"1322" 3295.63207866615 0.984575840731204 0
"1323" 3295.60728722611 0.984576149523077 0
"1324" 3295.58249580253 0.984576456869381 0
"1325" 3295.55770439461 0.984576767900287 0
"1326" 3295.532913001 0.984577085207449 0
"1327" 3295.50812162396 0.9845773920657 0
"1328" 3295.48333026322 0.984577700076727 0
"1329" 3295.45853891663 0.984578018190193 0
"1330" 3295.43374758586 0.98457832844735 0
"1331" 3295.40895627123 0.984578637249851 0
"1332" 3295.38416497139 0.984578952309041 0
"1333" 3295.35937368721 0.984579263371412 0
"1334" 3295.33458241954 0.984579570421879 0
"1335" 3295.30979116758 0.984579881200681 0
"1336" 3295.2849999311 0.984580193052822 0
"1337" 3295.2602087104 0.984580503503072 0
"1338" 3295.23541750469 0.984580817614593 0
"1339" 3295.21062631649 0.984581120029841 0
"1340" 3295.18583514224 0.984581438976076 0
"1341" 3295.16104398364 0.984581750048477 0
"1342" 3295.13625284126 0.984582058423126 0
"1343" 3295.11146171349 0.98458237432061 0
"1344" 3295.08667060174 0.984582683636628 0
"1345" 3295.06187950603 0.984582992827177 0
"1346" 3295.03708842641 0.984583301852064 0
"1347" 3295.0122973618 0.984583615830125 0
"1348" 3294.98750631362 0.984583923249318 0
"1349" 3294.96271527997 0.984584239478126 0
"1350" 3294.93792426226 0.984584549143683 0
"1351" 3294.91313326053 0.984584858660556 0
"1352" 3294.8883422748 0.984585168014881 0
"1353" 3294.86355130428 0.984585481056656 0
"1354" 3294.88311952863 0.984505659229209 0.00099949999999982
"1355" 3294.8139806602 0.984586102208425 0
"1356" 3294.78918973645 0.984586414777493 0
"1357" 3294.79979514158 0.984507076729375 0.00099949999999982
"1358" 3294.77502787375 0.984507391254682 0.00099949999999982
"1359" 3294.77152096731 0.984348652364457 0.00299549999999993
"1360" 3294.73615841479 0.984428448783906 0.00199799999999994
"1361" 3294.70075990558 0.98450832571696 0.00099949999999982
"1362" 3294.64053457825 0.98458827938781 0
"1363" 3294.61574376366 0.984588592138307 0
"1364" 3294.59095296492 0.984588902164914 0
"1365" 3294.56616218206 0.984589212058338 0
"1366" 3294.54137141458 0.984589524316234 0
"1367" 3294.51658066278 0.984589835162663 0
"1368" 3294.49178992559 0.984590150965102 0
"1369" 3294.46699920524 0.984590456377039 0
"1370" 3294.44220849957 0.984590771858668 0
"1371" 3294.41741780944 0.98459108334502 0
"1372" 3294.39262713542 0.984591392126772 0
"1373" 3294.36783647783 0.984591699460442 0
"1374" 3294.34304583588 0.984592010474673 0
"1375" 3294.31825520932 0.984592322622702 0
"1376" 3294.29346459819 0.984592634614287 0
"1377" 3294.26867400307 0.984592943863012 0
"1378" 3294.24388342316 0.984593256838041 0
"1379" 3294.21909285878 0.984593568349562 0
"1380" 3294.19430231079 0.9845938758625 0
"1381" 3294.16951177838 0.984594187075266 0
"1382" 3294.14472126133 0.984594499386023 0
"1383" 3294.11993076021 0.984594809002316 0
"1384" 3294.09514027506 0.984595118442268 0
"1385" 3294.07034980481 0.984595432852702 0
"1386" 3294.04555934948 0.984595747112743 0
"1387" 3294.02076891078 0.984596053524294 0
"1388" 3293.99597848735 0.984596366180307 0
"1389" 3293.97118808033 0.984596673572296 0
"1390" 3293.9463976892 0.984596983350314 0
"1391" 3293.92160731344 0.984597295534222 0
"1392" 3293.89681695391 0.98459760373334 0
"1393" 3293.87202660873 0.984597920731605 0
"1394" 3293.84723627984 0.984598228607349 0
"1395" 3293.82244596591 0.984598542718352 0
"1396" 3293.79765566779 0.98459885285268 0
"1397" 3293.77286538579 0.984599161536801 0
"1398" 3293.7480751194 0.984599472613991 0
"1399" 3293.72328486893 0.984599782270347 0
"1400" 3293.69849463412 0.984600093047363 0
"1401" 3293.6737044142 0.984600407496977 0
"1402" 3293.64891421001 0.984600717964399 0
"1403" 3293.62412402242 0.984601024425349 0
"1404" 3293.59933385009 0.984601337132279 0
"1405" 3293.57454369304 0.984601649681283 0
"1406" 3293.54975355159 0.984601960797309 0
"1407" 3293.52496342686 0.98460226664153 0
"1408" 3293.50017331697 0.984602581270166 0
"1409" 3293.47538322251 0.984602893180085 0
"1410" 3293.45059314349 0.984603204949108 0
"1411" 3293.42580308189 0.984603507596107 0
"1412" 3293.40101303499 0.984603822878893 0
"1413" 3293.37622300308 0.984604136741185 0
"1414" 3293.35143298676 0.984604447872864 0
"1415" 3293.32664298716 0.984604753737116 0
"1416" 3293.30185300321 0.984605064553422 0
"1417" 3293.27706303439 0.984605377789027 0
"1418" 3293.25227308157 0.984605686992011 0
"1419" 3293.22748314368 0.984606001183397 0
"1420" 3293.20269322102 0.984606313925349 0
"1421" 3293.23109187441 0.984526086030492 0.00099949999999982
"1422" 3293.15312466789 0.98460693197436 0
"1423" 3293.12833479287 0.984607242971697 0
"1424" 3293.10354493405 0.984607551261038 0
"1425" 3293.07875509035 0.984607864494721 0
"1426" 3293.05396526264 0.984608173736893 0
"1427" 3293.02917545094 0.984608482841506 0
"1428" 3293.00438565419 0.984608796896117 0
"1429" 3292.97959587353 0.984609105662233 0
"1430" 3292.9548061087 0.984609415575767 0
"1431" 3292.93001635947 0.984609726601099 0
"1432" 3292.90522662616 0.984610036185443 0
"1433" 3292.88043690823 0.984610348177147 0
"1434" 3292.85564720572 0.984610660003376 0
"1435" 3292.8308575184 0.984610972955033 0
"1436" 3292.80606784739 0.984611280634825 0
"1437" 3292.78127819273 0.984611588163315 0
"1438" 3292.75648855252 0.984611904475669 0
"1439" 3292.73169892763 0.984612216800999 0
"1440" 3292.70690931864 0.984612526411842 0
"1441" 3292.68211972612 0.984612833314662 0
"1442" 3292.65733014957 0.984613142601198 0
"1443" 3292.63254058764 0.98461345814142 0
"1444" 3292.60775104174 0.98461376712808 0
"1445" 3292.58296151081 0.984614081065216 0
"1446" 3292.55817199569 0.984614391002449 0
"1447" 3292.53338249698 0.984614698244449 0
"1448" 3292.50859301416 0.984615007874338 0
"1449" 3292.48380354808 0.984615313518863 0
"1450" 3292.4590140963 0.984615630527762 0
"1451" 3292.43422466051 0.984615939667973 0
"1452" 3292.43450754818 0.984537259984561 0.00099949999999982
"1453" 3292.41003704507 0.984458659248902 0.00199799999999994
"1454" 3292.38529491292 0.984458975022459 0.00199799999999994
"1455" 3292.3602327806 0.984538194237381 0.00099949999999982
"1456" 3292.335467053 0.984538504923383 0.00099949999999982
"1457" 3292.31139090375 0.98438107478839 0.00299549999999993
"1458" 3292.28667244 0.984381383476002 0.00299549999999993
"1459" 3292.2626929969 0.984224271323694 0.00498749999999992
"1460" 3292.23763987797 0.984303259082692 0.003992
"1461" 3292.21255085821 0.984382320463652 0.00299549999999993
"1462" 3292.18823900598 0.984303882831784 0.003992
"1463" 3292.16312530781 0.98438294318159 0.00299549999999993
"1464" 3292.13970071358 0.984147244764153 0.00598199999999993
"1465" 3292.11327871819 0.984462391486158 0.00199799999999994
"1466" 3292.08853677318 0.984462701641034 0.00199799999999994
"1467" 3292.06332651549 0.984541914670993 0.00099949999999982
"1468" 3292.0385609768 0.984542229811298 0.00099949999999982
"1469" 3292.01379545282 0.984542542309996 0.00099949999999982
"1470" 3291.96373532754 0.984621835596902 0
"1471" 3291.93894620483 0.984622145447242 0
"1472" 3291.91415709713 0.984622459016074 0
"1473" 3291.88936800478 0.984622771114712 0
"1474" 3291.86457892891 0.984623077950764 0
"1475" 3291.83978986981 0.984623383358721 0
"1476" 3291.81500082561 0.984623697523436 0
"1477" 3291.79021179742 0.984624006459811 0
"1478" 3291.76542278419 0.984624320343125 0
"1479" 3291.74063378733 0.984624627678484 0
"1480" 3291.71584480631 0.98462493739012 0
"1481" 3291.69105584062 0.984625249523967 0
"1482" 3291.66626689058 0.984625560218929 0
"1483" 3291.64147795592 0.984625872039225 0
"1484" 3291.6166890378 0.984626178586248 0
"1485" 3291.59190013459 0.984626492627836 0
"1486" 3291.5671112466 0.984626805242921 0
"1487" 3291.54232237441 0.984627115172026 0
"1488" 3291.51753351916 0.984627419816312 0
"1489" 3291.4927446784 0.984627735786724 0
"1490" 3291.46795585465 0.984628040122673 0
"1491" 3291.44316704574 0.984628354495392 0
"1492" 3291.41837825224 0.984628666190154 0
"1493" 3291.39358947447 0.984628976434207 0
"1494" 3291.36880071411 0.984629278860396 0
"1495" 3291.34401196763 0.984629597712443 0
"1496" 3291.31922323779 0.984629903680463 0
"1497" 3291.29443452299 0.984630217117214 0
"1498" 3291.26964582436 0.98463052530132 0
"1499" 3291.24485714111 0.984630837159336 0
"1500" 3291.22006847271 0.984631151425705 0
"1501" 3291.19527982113 0.984631456588907 0
"1502" 3291.1704911853 0.984631766704879 0
"1503" 3291.1457025647 0.984632079205996 0
"1504" 3291.12091395965 0.984632390282993 0
"1505" 3291.096125371 0.98463269737365 0
"1506" 3291.0713367974 0.984633010693612 0
"1507" 3291.04654824 0.984633318743924 0
"1508" 3291.02175969744 0.984633633006166 0
"1509" 3290.9969711706 0.984633943310042 0
"1510" 3290.97218266087 0.984634247063218 0
"1511" 3290.94739416609 0.984634560865453 0
"1512" 3290.92260568629 0.984634874514746 0
"1513" 3290.89781722178 0.984635186727923 0
"1514" 3290.8730287737 0.984635493686502 0
"1515" 3290.84824034179 0.984635801771059 0
"1516" 3290.82345192555 0.984636112238386 0
"1517" 3290.79866352474 0.984636423816008 0
"1518" 3290.77387513937 0.984636735268528 0
"1519" 3290.74908676978 0.984637045251499 0
"1520" 3290.72429841598 0.984637355094116 0
"1521" 3290.69951007774 0.984637666060753 0
"1522" 3290.67472175563 0.984637974338268 0
"1523" 3290.64993344942 0.984638283699867 0
"1524" 3290.62514515832 0.984638596746283 0
"1525" 3290.60035688346 0.984638904521363 0
"1526" 3290.57556862541 0.984639209606288 0
"1527" 3290.55078038092 0.984639529838042 0
"1528" 3290.52599215332 0.984639834600895 0
"1529" 3290.50120394181 0.984640143035993 0
"1530" 3290.47641574478 0.984640458973574 0
"1531" 3290.45162756308 0.984640770923057 0
"1532" 3290.42683939869 0.984641073768979 0
"1533" 3290.40205124859 0.984641390524332 0
"1534" 3290.37726311448 0.984641699443347 0
"1535" 3290.35247499667 0.984642006942889 0
"1536" 3290.3276868938 0.98464232066899 0
"1537" 3290.32152305036 0.984564075694222 0.00099949999999982
"1538" 3290.28445569185 0.984407516103655 0.00299549999999993
"1539" 3290.25336775845 0.984643248218769 0
"1540" 3290.2285797183 0.984643561332462 0
"1541" 3290.20379169409 0.984643870442543 0
"1542" 3290.17900368614 0.98464417809964 0
"1543" 3290.15421569392 0.984644488169785 0
"1544" 3290.12942771637 0.984644803195146 0
"1545" 3290.10463975572 0.984645107844646 0
"1546" 3290.07985180953 0.984645423817215 0
"1547" 3290.05506388002 0.984645729442164 0
"1548" 3290.03027596697 0.984646036192019 0
"1549" 3290.00548806792 0.984646354242225 0
"1550" 3289.98070018485 0.984646663211982 0
"1551" 3289.95591231749 0.984646973301677 0
"1552" 3289.93112446617 0.984647281975641 0
"1553" 3289.90633663119 0.984647589198636 0
"1554" 3289.88154881175 0.984647900109314 0
"1555" 3289.85676100763 0.98464821211663 0
"1556" 3289.83197321911 0.984648522708259 0
"1557" 3289.8071854468 0.984648830564453 0
"1558" 3289.78239769045 0.984649139578866 0
"1559" 3289.75760994898 0.984649453521643 0
"1560" 3289.73282222381 0.984649760914324 0
"1561" 3289.70803451387 0.984650073293541 0
"1562" 3289.68324682002 0.98465038165798 0
"1563" 3289.65845914201 0.984650691131235 0
"1564" 3289.63367147934 0.984651003040428 0
"1565" 3289.60888383202 0.984651314760128 0
"1566" 3289.58409620066 0.984651623768141 0
"1567" 3289.55930858472 0.984651935193464 0
"1568" 3289.53452098535 0.984652241349908 0
"1569" 3289.50973340147 0.984652552439535 0
"1570" 3289.48494583284 0.984652864685175 0
"1571" 3289.46015827978 0.984653175455831 0
"1572" 3289.43537074231 0.984653486084724 0
"1573" 3289.41058322074 0.984653795283376 0
"1574" 3289.38579571512 0.984654104332682 0
"1575" 3289.36100822518 0.984654414511833 0
"1576" 3289.33622075097 0.984654724500124 0
"1577" 3289.31143329197 0.984655036915653 0
"1578" 3289.28664584849 0.984655347859587 0
"1579" 3289.26185842111 0.984655656139038 0
"1580" 3289.23707101042 0.984655961702031 0
"1581" 3289.21228361479 0.984656274737421 0
"1582" 3289.18749623454 0.984656586345856 0
"1583" 3289.16270887108 0.984656891445822 0
"1584" 3289.13792152333 0.98465720146753 0
"1585" 3289.11313419051 0.984657515157813 0
"1586" 3289.08834687375 0.984657823617283 0
"1587" 3289.06355957252 0.984658134448078 0
"1588" 3289.03877228743 0.984658442562928 0
"1589" 3289.01398501739 0.984658755647686 0
"1590" 3288.98919776382 0.984659062171531 0
"1591" 3288.9644105262 0.98465937110338 0
"1592" 3288.93962330318 0.984659686270835 0
"1593" 3288.91483609563 0.984659997434798 0
"1594" 3288.89004890496 0.984660302069471 0
"1595" 3288.86526172954 0.984660614208653 0
"1596" 3288.84047457024 0.984660922354117 0
"1597" 3288.8156874257 0.984661236743495 0
"1598" 3288.79090029818 0.984661540747878 0
"1599" 3288.76611318604 0.984661852246658 0
"1600" 3288.74132608822 0.984662168707288 0
"1601" 3288.71653900697 0.984662474797554 0
"1602" 3288.69175194202 0.984662781995435 0
"1603" 3288.66696489233 0.984663094153435 0
"1604" 3288.64217785819 0.984663404882436 0
"1605" 3288.61739084018 0.984663712889223 0
"1606" 3288.59260383863 0.984664019484261 0
"1607" 3288.5678168519 0.984664333567082 0
"1608" 3288.54302988113 0.984664642376565 0
"1609" 3288.51824292582 0.984664953598683 0
"1610" 3288.49345598707 0.984665259570984 0
"1611" 3288.46866906384 0.984665570486932 0
"1612" 3288.44388215615 0.98466588121827 0
"1613" 3288.4190952646 0.984666189246496 0
"1614" 3288.39430838783 0.9846665035138 0
"1615" 3288.36952152671 0.984666813784972 0
"1616" 3288.34473468153 0.984667122633922 0
"1617" 3288.31994785235 0.984667431321439 0
"1618" 3288.29516103863 0.984667742413255 0
"1619" 3288.27037424124 0.984668049512688 0
"1620" 3288.24558745883 0.984668362836315 0
"1621" 3288.2069646651 0.984591972354552 0.00099949999999982
"1622" 3288.18220157021 0.98459228508247 0.00099949999999982
"1623" 3288.15743849046 0.984592595092025 0.00099949999999982
"1624" 3288.14647435382 0.984669606323328 0
"1625" 3288.12168765014 0.98466991121701 0
"1626" 3288.0969009622 0.984670221047491 0
"1627" 3288.07211428975 0.98467053198751 0
"1628" 3288.04732763393 0.984670837683717 0
"1629" 3288.02254099229 0.984671154693799 0
"1630" 3287.99775436734 0.984671460087195 0
"1631" 3287.97296775857 0.984671767853473 0
"1632" 3287.94818116517 0.984672079312231 0
"1633" 3287.92339458719 0.984672390577264 0
"1634" 3287.89860802521 0.984672699177652 0
"1635" 3287.87382147871 0.98467301013507 0
"1636" 3287.84903494801 0.984673319664951 0
"1637" 3287.82424843285 0.984673630339288 0
"1638" 3287.79946193328 0.984673940835301 0
"1639" 3287.77467545041 0.984674246104643 0
"1640" 3287.74988898182 0.984674562648756 0
"1641" 3287.72510253001 0.984674867584785 0
"1642" 3287.70031609364 0.984675178733203 0
"1643" 3287.73296593559 0.984594955339042 0.00099949999999982
"1644" 3287.74086536229 0.984514814689402 0.00199799999999994
"1645" 3287.71612618425 0.984515119775467 0.00199799999999994
"1646" 3287.72407398762 0.984435056968831 0.00299549999999993
"1647" 3287.63395977898 0.984596193274625 0.00099949999999982
"1648" 3287.55169899739 0.984677037082429 0
"1649" 3287.52691267137 0.984677344588368 0
"1650" 3287.50212636105 0.984677654485538 0
"1651" 3287.47734006593 0.984677966770659 0
"1652" 3287.45255378712 0.984678273806554 0
"1653" 3287.42776752494 0.984678579431205 0
"1654" 3287.40298127805 0.984678891239885 0
"1655" 3287.37819504566 0.984679206733555 0
"1656" 3287.35340882999 0.984679511876017 0
"1657" 3287.32862263025 0.98467982068988 0
"1658" 3287.30383644649 0.984680129328698 0
"1659" 3287.27905027817 0.984680440359547 0
"1660" 3287.25426412562 0.984680749985314 0
"1661" 3287.22947798886 0.98468105945439 0
"1662" 3287.20469186765 0.984681370025672 0
"1663" 3287.17990576147 0.984681682976291 0
"1664" 3287.15511967229 0.98468198688012 0
"1665" 3287.1303335982 0.984682299521844 0
"1666" 3287.10554754008 0.984682608193679 0
"1667" 3287.08076149712 0.984682920535537 0
"1668" 3287.05597546992 0.984683230154206 0
"1669" 3287.03118945904 0.984683537091304 0
"1670" 3287.00640346344 0.984683848953708 0
"1671" 3286.98161748368 0.984684158146802 0
"1672" 3286.9568315198 0.984684467141927 0
"1673" 3286.93204557046 0.984684782369238 0
"1674" 3286.90725963817 0.984685085966663 0
"1675" 3286.88247372077 0.984685399605104 0
"1676" 3286.85768781993 0.984685705443123 0
"1677" 3286.88025897602 0.984606056625044 0.00099949999999982
"1678" 3286.85549672102 0.984606364498426 0.00099949999999982
"1679" 3286.83073448218 0.984606679811952 0.00099949999999982
"1680" 3286.80597225789 0.984606987392659 0.00099949999999982
"1681" 3286.84907209655 0.984367906424668 0.003992
"1682" 3286.80174764541 0.984447931592873 0.00299549999999993
"1683" 3286.731741893 0.98460791376516 0.00099949999999982
"1684" 3286.70697973259 0.984608223206779 0.00099949999999982
"1685" 3286.75022804187 0.984369144818141 0.003992
"1686" 3286.70285418544 0.984449175346335 0.00299549999999993
"1687" 3286.70083412917 0.984369767214354 0.003992
"1688" 3286.69885000694 0.984290443789564 0.00498749999999992
"1689" 3286.69690178648 0.98421119746547 0.00598199999999993
"1690" 3286.60406197766 0.984450412826501 0.00299549999999993
"1691" 3286.6930682451 0.984052951596094 0.00796799999999998
"1692" 3286.75949716411 0.983736478502104 0.0119279999999999
"1693" 3286.71222498191 0.983815872320305 0.0109394999999999
"1694" 3286.68769818381 0.983816180664992 0.0109394999999999
"1695" 3286.54920482316 0.984213062594279 0.00598199999999993
"1696" 3286.45614378176 0.984452263797444 0.00299549999999993
"1697" 3286.33818945944 0.984692194595466 0
"1698" 3286.31340390343 0.984692508446549 0
"1699" 3286.28861836418 0.984692813257484 0
"1700" 3286.26383284037 0.984693124258972 0
"1701" 3286.23904733258 0.98469343255693 0
"1702" 3286.21426184029 0.984693743262063 0
"1703" 3286.1894763638 0.984694052516569 0
"1704" 3286.16469090343 0.984694360371055 0
"1705" 3286.13990545921 0.984694668040068 0
"1706" 3286.11512003035 0.984694979377775 0
"1707" 3286.0903346166 0.984695291832833 0
"1708" 3286.06554922047 0.984695592705515 0
"1709" 3286.04076383926 0.984695906103098 0
"1710" 3286.01597847353 0.984696216819158 0
"1711" 3285.9911931236 0.984696526098703 0
"1712" 3285.9664077895 0.984696835240111 0
"1713" 3285.94162247127 0.984697144226577 0
"1714" 3285.9168371681 0.984697456860862 0
"1715" 3285.89205188087 0.984697765503717 0
"1716" 3285.86726660878 0.98469807782782 0
"1717" 3285.84248135351 0.984698382378256 0
"1718" 3285.81769611399 0.984698691857516 0
"1719" 3285.79291088971 0.984699003693694 0
"1720" 3285.76812568071 0.984699315385461 0
"1721" 3285.74334048756 0.98469962438908 0
"1722" 3285.71855531084 0.984699930700206 0
"1723" 3285.69377015032 0.984700238091747 0
"1724" 3285.66898500575 0.98470054663849 0
"1725" 3285.64419987579 0.984700861382944 0
"1726" 3285.61941476158 0.984701170860913 0
"1727" 3285.5946296637 0.98470147765898 0
"1728" 3285.5698445819 0.984701785560181 0
"1729" 3285.54505951485 0.984702099673663 0
"1730" 3285.52027446505 0.984702402178902 0
"1731" 3285.49548942923 0.984702719786212 0
"1732" 3285.47070441046 0.984703023248939 0
"1733" 3285.44591940656 0.984703336749971 0
"1734" 3285.42113441895 0.984703643706826 0
"1735" 3285.39634944711 0.984703953059326 0
"1736" 3285.37156449135 0.984704260993279 0
"1737" 3285.34677955086 0.984704572589327 0
"1738" 3285.32199462625 0.984704881460403 0
"1739" 3285.29720971644 0.984705195288911 0
"1740" 3285.27242482393 0.984705497512778 0
"1741" 3285.24763994519 0.984705816100576 0
"1742" 3285.22285508383 0.984706118019708 0
"1743" 3285.19807023905 0.984706423577732 0
"1744" 3285.17328541005 0.984706732813996 0
"1745" 3285.14850059579 0.984707046947158 0
"1746" 3285.12371579683 0.984707358412393 0
"1747" 3285.09893101376 0.984707667154942 0
"1748" 3285.07414624634 0.984707977050214 0
"1749" 3285.04936149488 0.9847082854679 0
"1750" 3285.02457676023 0.984708589967464 0
"1751" 3284.99979204133 0.984708899357216 0
"1752" 3284.97500733876 0.984709206061485 0
"1753" 3284.95022265145 0.984709517707446 0
"1754" 3284.92543797917 0.984709830446133 0
"1755" 3284.90065332249 0.984710140497853 0
"1756" 3284.875868682 0.984710447836909 0
"1757" 3284.85108405636 0.984710761402726 0
"1758" 3284.82629944697 0.984711068433813 0
"1759" 3284.80151485332 0.98471137786785 0
"1760" 3284.77673027572 0.984711685867606 0
"1761" 3284.75194571474 0.984711991184254 0
"1762" 3284.72716116905 0.984712302688651 0
"1763" 3284.70237663895 0.98471261274195 0
"1764" 3284.67759212476 0.98471292139314 0
"1765" 3284.65280762596 0.984713232404 0
"1766" 3284.6280231434 0.984713539498492 0
"1767" 3284.60323867547 0.984713854032928 0
"1768" 3284.57845422385 0.984714160773711 0
"1769" 3284.55366978775 0.984714471182138 0
"1770" 3284.52888536858 0.984714775073737 0
"1771" 3284.50410096444 0.984715087724876 0
"1772" 3284.47931657674 0.984715393851791 0
"1773" 3284.45453220442 0.984715704906644 0
"1774" 3284.42974784779 0.984716014538382 0
"1775" 3284.40496350742 0.984716321469743 0
"1776" 3284.3801791817 0.984716635869533 0
"1777" 3284.35539487205 0.984716943745972 0
"1778" 3284.33061057903 0.98471724895751 0
"1779" 3284.30582630077 0.984717562857664 0
"1780" 3284.34317338762 0.984637228209691 0.00099949999999982
"1781" 3284.25626903164 0.984718178267148 0
"1782" 3284.23148480204 0.984718484090371 0
"1783" 3284.20670058622 0.984718802485772 0
"1784" 3284.18191638641 0.984719110575125 0
"1785" 3284.15713220294 0.984719417196269 0
"1786" 3284.13234803581 0.984719723688871 0
"1787" 3284.10756388398 0.984720035093494 0
"1788" 3284.08277974858 0.984720341280026 0
"1789" 3284.1062383587 0.98464076095888 0.00099949999999982
"1790" 3284.08147786789 0.984641069172226 0.00099949999999982
"1791" 3284.08020076456 0.984561570026035 0.00199799999999994
"1792" 3284.03196817367 0.984641690886936 0.00099949999999982
"1793" 3284.00720772971 0.984641997282933 0.00099949999999982
"1794" 3283.93414275957 0.984722194447178 0
"1795" 3283.90935873453 0.984722504609852 0
"1796" 3283.88457472535 0.984722813344304 0
"1797" 3283.85979073097 0.984723127027256 0
"1798" 3283.83500675307 0.984723432899383 0
"1799" 3283.81022279086 0.984723742437343 0
"1800" 3283.78543884492 0.984724049292245 0
"1801" 3283.76065491445 0.984724359794371 0
"1802" 3283.7358709995 0.984724670147911 0
"1803" 3283.71108710037 0.984724979043041 0
"1804" 3283.68630321737 0.984725286542413 0
"1805" 3283.66151935053 0.984725593905621 0
"1806" 3283.63673549878 0.984725906142823 0
"1807" 3283.61195166271 0.984726215701956 0
"1808" 3283.58716784235 0.98472652513088 0
"1809" 3283.56238403884 0.984726829302499 0
"1810" 3283.53760025082 0.984727139672545 0
"1811" 3283.51281647862 0.984727448601303 0
"1812" 3283.48803272116 0.984727762477745 0
"1813" 3283.46324897985 0.984728069836613 0
"1814" 3283.43846525528 0.98472837448625 0
"1815" 3283.41368154665 0.984728682815227 0
"1816" 3283.38889785317 0.984728994795722 0
"1817" 3283.36411417542 0.984729304074565 0
"1818" 3283.33933051344 0.98472961319431 0
"1819" 3283.31454686698 0.98472992343519 0
"1820" 3283.28976323691 0.984730229690017 0
"1821" 3283.26497962297 0.984730537093541 0
"1822" 3283.24019602357 0.984730851916703 0
"1823" 3283.2154124401 0.984731160257722 0
"1824" 3283.19062887176 0.984731472264599 0
"1825" 3283.16584532053 0.984731775205536 0
"1826" 3283.1410617856 0.984732081824663 0
"1827" 3283.11627826508 0.984732397166602 0
"1828" 3283.0914947615 0.984732700897194 0
"1829" 3283.06671127294 0.984733013388348 0
"1830" 3283.04192780082 0.984733319391314 0
"1831" 3283.01714434407 0.984733630267635 0
"1832" 3282.99236090383 0.984733935960366 0
"1833" 3282.96757747875 0.984734247819572 0
"1834" 3282.98309369001 0.984655142154305 0.00099949999999982
"1835" 3282.95833391417 0.984655448443539 0.00099949999999982
"1836" 3282.93357415474 0.984655757090473 0.00099949999999982
"1837" 3282.90881441119 0.984656063018277 0.00099949999999982
"1838" 3282.88405468411 0.984656377688736 0.00099949999999982
"1839" 3282.87487308434 0.984577348390092 0.00199799999999994
"1840" 3282.85013700223 0.98457765490367 0.00199799999999994
"1841" 3282.84100378694 0.984498712587441 0.00299549999999993
"1842" 3282.78506091439 0.98465761350832 0.00099949999999982
"1843" 3282.76030126502 0.984657918514322 0.00099949999999982
"1844" 3282.73554163231 0.984658229741866 0.00099949999999982
"1845" 3282.72643436356 0.984579204213007 0.00199799999999994
"1846" 3282.73302781103 0.984421090352594 0.003992
"1847" 3282.73969313338 0.984263282138597 0.00598199999999993
"1848" 3282.69936204814 0.984342610087065 0.00498749999999992
"1849" 3282.62759166666 0.984580440709729 0.00199799999999994
"1850" 3282.54664440507 0.984739495763634 0
"1851" 3282.52186126462 0.984739800993415 0
"1852" 3282.49707813914 0.984740113728944 0
"1853" 3282.47229503031 0.984740418676082 0
"1854" 3282.44751193734 0.984740727264544 0
"1855" 3282.42272886026 0.984741035694103 0
"1856" 3282.39794579883 0.984741345249598 0
"1857" 3282.37316275253 0.984741657183803 0
"1858" 3282.3483797225 0.984741963885221 0
"1859" 3282.32359670821 0.984742272966894 0
"1860" 3282.29881370999 0.984742580620159 0
"1861" 3282.27403072676 0.984742893195386 0
"1862" 3282.24924775992 0.984743199279684 0
"1863" 3282.22446480897 0.98474350773943 0
"1864" 3282.1996818742 0.98474381479227 0
"1865" 3282.17489895456 0.984744126731516 0
"1866" 3282.15011605118 0.984744433472725 0
"1867" 3282.12533316353 0.984744742564695 0
"1868" 3282.10055029166 0.984745051523633 0
"1869" 3282.07576743504 0.984745362852801 0
"1870" 3282.05098459481 0.984745668963328 0
"1871" 3282.02620177045 0.984745977436518 0
"1872" 3282.0014189609 0.984746290837555 0
"1873" 3281.97663616756 0.984746597739142 0
"1874" 3281.95185338964 0.984746908305513 0
"1875" 3281.92707062772 0.984747216161465 0
"1876" 3281.90228788212 0.984747522588244 0
"1877" 3281.87750515259 0.984747830144937 0
"1878" 3281.85272243751 0.984748145152448 0
"1879" 3281.82793973967 0.984748447311886 0
"1880" 3281.8031570569 0.984748759462461 0
"1881" 3281.77837439033 0.984749066408276 0
"1882" 3281.75359174 0.984749373158887 0
"1883" 3281.72880910484 0.98474968487075 0
"1884" 3281.70402648515 0.984749995129215 0
"1885" 3281.67924388207 0.984750300165422 0
"1886" 3281.65446129399 0.984750612652298 0
"1887" 3281.62967872176 0.98475092118096 0
"1888" 3281.60489616596 0.984751227026235 0
"1889" 3281.58011362608 0.984751535246559 0
"1890" 3281.55533110106 0.984751848376778 0
"1891" 3281.53054859284 0.984752152491379 0
"1892" 3281.5057661009 0.984752458985466 0
"1893" 3281.48098362366 0.984752772890495 0
"1894" 3281.45620116358 0.984753075288498 0
"1895" 3281.43141871826 0.984753388909159 0
"1896" 3281.40663628881 0.984753697293906 0
"1897" 3281.38185387554 0.984754004273193 0
"1898" 3281.35707147711 0.984754317430736 0
"1899" 3281.33228909465 0.984754625372641 0
"1900" 3281.3075067282 0.98475493314521 0
"1901" 3281.2827243778 0.984755240754539 0
"1902" 3281.25794204291 0.984755550756057 0
"1903" 3281.23315972441 0.984755856798432 0
"1904" 3281.20837742095 0.984756169025572 0
"1905" 3281.18359513448 0.984756472222814 0
"1906" 3281.23900333691 0.984675313784518 0.00099949999999982
"1907" 3281.32508583702 0.984512921517467 0.00299549999999993
"1908" 3281.30037434419 0.984513229956828 0.00299549999999993
"1909" 3281.27566286729 0.984513535873307 0.00299549999999993
"1910" 3281.4173243663 0.984270405978305 0.00598199999999993
"1911" 3281.33721353009 0.9843517828965 0.00498749999999992
"1912" 3281.25706686672 0.984433242845318 0.003992
"1913" 3281.23237900011 0.984433550555378 0.003992
"1914" 3281.09667714722 0.984596394833657 0.00199799999999994
"1915" 3280.93612132858 0.984759555507987 0
"1916" 3280.91133921492 0.984759867127719 0
"1917" 3280.88655711673 0.984760177335016 0
"1918" 3280.86177503569 0.984760479784906 0
"1919" 3280.83699297018 0.984760789682537 0
"1920" 3280.8122109208 0.984761096879586 0
"1921" 3280.78742888647 0.984761408984897 0
"1922" 3280.76264686777 0.98476171842001 0
"1923" 3280.73786486666 0.984762018844113 0
"1924" 3280.71308287961 0.984762335542682 0
"1925" 3280.68830090995 0.98476263689264 0
"1926" 3280.66351895495 0.984762950770034 0
"1927" 3280.63873701602 0.984763258160279 0
"1928" 3280.61395509293 0.984763566646634 0
"1929" 3280.58917318625 0.984763872466659 0
"1930" 3280.56439129466 0.984764184423922 0
"1931" 3280.53960941899 0.984764492457211 0
"1932" 3280.51482755929 0.984764800331945 0
"1933" 3280.49004571477 0.984765111852507 0
"1934" 3280.46526388627 0.984765419423655 0
"1935" 3280.44048207385 0.984765726804403 0
"1936" 3280.41570027752 0.984766034073708 0
"1937" 3280.39091849705 0.984766342435781 0
"1938" 3280.36613673192 0.984766653167556 0
"1939" 3280.34135498298 0.984766959943003 0
"1940" 3280.31657324973 0.984767269103291 0
"1941" 3280.2917915322 0.984767578103467 0
"1942" 3280.26700983068 0.984767885709136 0
"1943" 3280.24222814522 0.984768193142659 0
"1944" 3280.21744647503 0.984768504204087 0
"1945" 3280.1926648215 0.984768808785192 0
"1946" 3280.20856848909 0.984689794456584 0.00099949999999982
"1947" 3280.14311281578 0.984769425788539 0
"1948" 3280.11833120843 0.984769740034864 0
"1949" 3280.12777204283 0.984691074649401 0.00099949999999982
"1950" 3280.10301408929 0.984691382069041 0.00099949999999982
"1951" 3280.07825615183 0.984691688036255 0.00099949999999982
"1952" 3280.07245417588 0.984534297890743 0.00299549999999993
"1953" 3280.04774348473 0.984534603099557 0.00299549999999993
"1954" 3280.00402743882 0.984692615391017 0.00099949999999982
"1955" 3279.9449730044 0.984771891700799 0
"1956" 3279.92019152475 0.984772200920136 0
"1957" 3279.89541006053 0.984772511239004 0
"1958" 3279.87062861121 0.984772823925975 0
"1959" 3279.84584717875 0.984773127596531 0
"1960" 3279.82106576236 0.984773434937463 0
"1961" 3279.79628436152 0.984773744634301 0
"1962" 3279.77150297736 0.984774049121326 0
"1963" 3279.74672160882 0.98477435851337 0
"1964" 3279.72194025593 0.984774667722624 0
"1965" 3279.6971589179 0.984774980589144 0
"1966" 3279.67237759532 0.984775290770845 0
"1967" 3279.64759628931 0.984775595761677 0
"1968" 3279.62281499881 0.984775905623372 0
"1969" 3279.59803372522 0.984776209023289 0
"1970" 3279.57325246693 0.984776519871209 0
"1971" 3279.5484712237 0.984776831792294 0
"1972" 3279.52368999721 0.984777135993034 0
"1973" 3279.49890878612 0.984777446359322 0
"1974" 3279.47412759211 0.984777748977044 0
"1975" 3279.44934641302 0.984778061556423 0
"1976" 3279.42456524942 0.984778371465456 0
"1977" 3279.39978410328 0.984778672337525 0
"1978" 3279.37500297188 0.984778985719839 0
"1979" 3279.3502218569 0.984779291371264 0
"1980" 3279.32544075783 0.984779599389467 0
"1981" 3279.3006596736 0.984779912290007 0
"1982" 3279.27587860616 0.984780216213898 0
"1983" 3279.2510975539 0.984780527541825 0
"1984" 3279.22631651741 0.984780836188016 0
"1985" 3279.20153549671 0.984781144703098 0
"1986" 3279.17675449267 0.984781449254071 0
"1987" 3279.15197350257 0.98478176629337 0
"1988" 3279.12719253001 0.984782066750975 0
"1989" 3279.1024115731 0.984782375889535 0
"1990" 3279.07763063215 0.984782683618934 0
"1991" 3279.05284970639 0.984782994961817 0
"1992" 3279.02806879692 0.984783301114737 0
"1993" 3279.00328790323 0.984783609651607 0
"1994" 3278.97850702537 0.984783918014948 0
"1995" 3278.95372616281 0.984784228758945 0
"1996" 3278.92894531695 0.984784533043442 0
"1997" 3278.90416448729 0.984784839673826 0
"1998" 3278.87938367303 0.984785149945753 0
"1999" 3278.85460287449 0.984785458793693 0
"2000" 3278.82982209114 0.984785770030959 0
"2001" 3278.80504132493 0.984786072256044 0
"2002" 3278.78026057316 0.984786386971379 0
"2003" 3278.75547983779 0.984786692679389 0
"2004" 3278.73069911884 0.984786998233831 0
"2005" 3278.70591841497 0.98478730996274 0
"2006" 3278.68113772704 0.984787617737329 0
"2007" 3278.65635705481 0.98478792661131 0
"2008" 3278.63157639915 0.984788231542024 0
"2009" 3278.60679575979 0.98478853758437 0
"2010" 3278.58201513487 0.984788852315248 0
"2011" 3278.55723452687 0.984789155518504 0
"2012" 3278.53245393419 0.984789466146411 0
"2013" 3278.50767335796 0.984789771584716 0
"2014" 3278.48289279793 0.984790078111737 0
"2015" 3278.45811225332 0.984790388279889 0
"2016" 3278.43333172443 0.984790697038444 0
"2017" 3278.40855121019 0.984791010681378 0
"2018" 3278.38377071285 0.984791314065549 0
"2019" 3278.35899023133 0.984791622337178 0
"2020" 3278.33420976649 0.984791926683697 0
"2021" 3278.30942931616 0.98479224097149 0
"2022" 3278.28464888367 0.984792539961363 0
"2023" 3278.25986846577 0.984792853923352 0
"2024" 3278.23508806275 0.984793166498548 0
"2025" 3278.21030767576 0.98479347384505 0
"2026" 3278.18552730509 0.984793779794668 0
"2027" 3278.16074694969 0.984794090621271 0
"2028" 3278.13596661206 0.984794389915973 0
"2029" 3278.1111862892 0.98479470296861 0
"2030" 3278.08640598144 0.984795014586303 0
"2031" 3278.06162568962 0.984795322287563 0
"2032" 3278.03684541322 0.984795632345532 0
"2033" 3278.01206515449 0.98479593214065 0
"2034" 3277.98728491124 0.98479624188693 0
"2035" 3277.96250468325 0.984796552748161 0
"2036" 3277.93772447137 0.984796859669376 0
"2037" 3277.91294427591 0.984797165168468 0
"2038" 3277.88816409579 0.984797475552001 0
"2039" 3277.86338393134 0.984797784526874 0
"2040" 3277.83860378368 0.98479808829996 0
"2041" 3277.81382365092 0.984798400735171 0
"2042" 3277.78904353447 0.984798706724496 0
"2043" 3277.76426343272 0.984799020106909 0
"2044" 3277.73948334843 0.984799320747617 0
"2045" 3277.71470327946 0.98479963131785 0
"2046" 3277.68992322637 0.984799939206956 0
"2047" 3277.66514318921 0.984800246934951 0
"2048" 3277.640363168 0.984800554526027 0
"2049" 3277.61558316252 0.984800863201439 0
"2050" 3277.59080317223 0.984801174256372 0
"2051" 3277.56602319854 0.984801478853685 0
"2052" 3277.5412432415 0.984801783294631 0
"2053" 3277.51646329865 0.984802098919779 0
"2054" 3277.49168337197 0.984802405572932 0
"2055" 3277.46690346201 0.984802709556546 0
"2056" 3277.44212356828 0.984803015890802 0
"2057" 3277.41734368971 0.984803327130751 0
"2058" 3277.39256382714 0.984803634415192 0
"2059" 3277.36778398008 0.984803944075532 0
"2060" 3277.3430041491 0.984804251063537 0
"2061" 3277.3182243345 0.984804556618352 0
"2062" 3277.39006522233 0.98472269096395 0.00099949999999982
"2063" 3277.43716228505 0.984640902913198 0.00199799999999994
"2064" 3277.41242967353 0.984641211434303 0.00199799999999994
"2065" 3277.21916132517 0.984805788504062 0
"2066" 3277.19438158957 0.984806097076108 0
"2067" 3277.16960187054 0.984806401721122 0
"2068" 3277.14482216622 0.984806715030015 0
"2069" 3277.12004247827 0.984807020629499 0
"2070" 3277.09526280591 0.984807329832163 0
"2071" 3277.07048314972 0.984807636373974 0
"2072" 3277.04570350918 0.984807945277189 0
"2073" 3277.02092388405 0.98480825530616 0
"2074" 3276.99614427546 0.984808560128111 0
"2075" 3276.97136468207 0.984808871097513 0
"2076" 3276.94658510475 0.984809178122673 0
"2077" 3276.92180554324 0.984809486262985 0
"2078" 3276.89702599758 0.984809794230171 0
"2079" 3276.87224646835 0.984810099543319 0
"2080" 3276.84746695532 0.984810405947409 0
"2081" 3276.82268745796 0.984810714722842 0
"2082" 3276.79790797604 0.98481102462217 0
"2083" 3276.77312851095 0.984811328040106 0
"2084" 3276.74834906109 0.984811638882673 0
"2085" 3276.72356962704 0.98481194703674 0
"2086" 3276.6987902091 0.984812253773725 0
"2087" 3276.67401080676 0.984812562899705 0
"2088" 3276.64923141923 0.984812875632646 0
"2089" 3276.62445204901 0.9848131768689 0
"2090" 3276.59967269421 0.984813486779964 0
"2091" 3276.57489335515 0.984813795277069 0
"2092" 3276.55011403158 0.984814104864504 0
"2093" 3276.52533472517 0.984814406745472 0
"2094" 3276.50055543323 0.984814721068924 0
"2095" 3276.47577615824 0.98481502390074 0
"2096" 3276.45099689861 0.984815334143873 0
"2097" 3276.42621765463 0.984815642959719 0
"2098" 3276.40143842743 0.984815946604226 0
"2099" 3276.37665921486 0.984816260152321 0
"2100" 3276.37697088525 0.984738245770127 0.00099949999999982
"2101" 3276.32711210238 0.984816872384177 0
"2102" 3276.30233293918 0.984817175372095 0
"2103" 3276.277553791 0.984817487058371 0
"2104" 3276.25277465762 0.984817799840388 0
"2105" 3276.22799554015 0.984818107432269 0
"2106" 3276.20321644029 0.984818407296748 0
"2107" 3276.17843735586 0.984818717097353 0
"2108" 3276.15365828772 0.98481902295919 0
"2109" 3276.12887923454 0.984819334972483 0
"2110" 3276.10410019716 0.984819643063716 0
"2111" 3276.07932117535 0.984819952255233 0
"2112" 3276.05454216942 0.984820260002029 0
"2113" 3276.02976317995 0.984820565103596 0
"2114" 3276.0049842067 0.984820871285893 0
"2115" 3275.98020524914 0.984821179858139 0
"2116" 3275.95542630732 0.9848214882574 0
"2117" 3275.93064738099 0.984821797773324 0
"2118" 3275.90586847046 0.984822105868942 0
"2119" 3275.88108957632 0.984822411282051 0
"2120" 3275.85631069914 0.984822714035555 0
"2121" 3275.83153183648 0.984823027982929 0
"2122" 3275.80675298949 0.984823336715637 0
"2123" 3275.78197415927 0.984823640264397 0
"2124" 3275.75719534452 0.984823949943756 0
"2125" 3275.73241654551 0.984824258231766 0
"2126" 3275.70763776285 0.984824563831809 0
"2127" 3275.68285899601 0.984824871796771 0
"2128" 3275.65808024448 0.984825182114347 0
"2129" 3275.63330150883 0.984825489766691 0
"2130" 3275.69198485808 0.984744382431623 0.00099949999999982
"2131" 3275.72592547032 0.984663355772896 0.00199799999999994
"2132" 3275.64248586248 0.984744996121314 0.00099949999999982
"2133" 3275.61773077965 0.984745304261681 0.00099949999999982
"2134" 3275.65170856238 0.984664287127616 0.00199799999999994
"2135" 3275.56823187816 0.98474592457319 0.00099949999999982
"2136" 3275.54347684186 0.984746225936129 0.00099949999999982
"2137" 3275.43517324238 0.984827948143072 0
"2138" 3275.41039465085 0.984828251874035 0
"2139" 3275.385616075 0.984828560508882 0
"2140" 3275.36083751375 0.984828874041098 0
"2141" 3275.33605896878 0.984829179838791 0
"2142" 3275.31128043986 0.984829486743345 0
"2143" 3275.28650192757 0.984829790988566 0
"2144" 3275.26172343056 0.98483010136806 0
"2145" 3275.27259256884 0.984751557527076 0.00099949999999982
"2146" 3275.21217774319 0.984830716057262 0
"2147" 3275.18739929507 0.984831018413996 0
"2148" 3275.16262086154 0.984831331956747 0
"2149" 3275.13784244539 0.984831632738779 0
"2150" 3275.11306404445 0.984831943445108 0
"2151" 3275.08828565902 0.984832252756611 0
"2152" 3275.06350728942 0.984832560623633 0
"2153" 3275.03872893596 0.984832867093102 0
"2154" 3275.01395059783 0.984833177189414 0
"2155" 3274.98917227563 0.984833484624129 0
"2156" 3274.96439396912 0.984833793145531 0
"2157" 3274.93961567942 0.984834096461294 0
"2158" 3274.91483740546 0.984834404682565 0
"2159" 3274.89005914729 0.984834712735606 0
"2160" 3274.86528090549 0.984835018124595 0
"2161" 3274.84050267871 0.984835329647544 0
"2162" 3274.81572446781 0.984835637250241 0
"2163" 3274.79094627283 0.984835944680227 0
"2164" 3274.76616809462 0.984836248182952 0
"2165" 3274.74138993184 0.984836557849132 0
"2166" 3274.71661178507 0.984836864844107 0
"2167" 3274.69183365407 0.984837172917862 0
"2168" 3274.66705553943 0.984837478326712 0
"2169" 3274.64227744035 0.984837787353234 0
"2170" 3274.63745630163 0.9847601190641 0.00099949999999982
"2171" 3274.60308434255 0.984604715845186 0.00299549999999993
"2172" 3274.56798832033 0.984838710013484 0
"2173" 3274.54321028391 0.984839020942028 0
"2174" 3274.5184322643 0.98483932419687 0
"2175" 3274.49365426047 0.984839632291318 0
"2176" 3274.4688762727 0.984839938986144 0
"2177" 3274.44409830075 0.98484024678354 0
"2178" 3274.4193203444 0.98484055568189 0
"2179" 3274.39454240449 0.984840860654682 0
"2180" 3274.36976447996 0.984841170496365 0
"2181" 3274.34498657194 0.984841475158765 0
"2182" 3274.40931407865 0.984760126939557 0.00099949999999982
"2183" 3274.29544202639 0.9848420885301 0
"2184" 3274.27066416597 0.98484239775202 0
"2185" 3274.24588632138 0.984842705574627 0
"2186" 3274.22110849346 0.984843009466567 0
"2187" 3274.19633067978 0.984843324524799 0
"2188" 3274.17155288229 0.984843630619578 0
"2189" 3274.14677510185 0.984843932781138 0
"2190" 3274.12199733684 0.984844242380616 0
"2191" 3274.09721958675 0.984844554288791 0
"2192" 3274.07244185353 0.984844857264944 0
"2193" 3274.04766413557 0.984845167619498 0
"2194" 3274.022886434 0.984845472789285 0
"2195" 3273.99810874831 0.984845780322016 0
"2196" 3273.97333107825 0.984846088955071 0
"2197" 3273.94855342358 0.984846398722998 0
"2198" 3273.9237757857 0.984846702017485 0
"2199" 3273.89899816328 0.98484701143428 0
"2200" 3273.874220558 0.984847313167063 0
"2201" 3273.84944296687 0.984847628590216 0
"2202" 3273.82466539212 0.984847933778138 0
"2203" 3273.79988783488 0.984848233784581 0
"2204" 3273.77511029244 0.984848546233265 0
"2205" 3273.75033276648 0.984848850973342 0
"2206" 3273.72555525538 0.984849163106782 0
"2207" 3273.78019247775 0.984768354310421 0.00099949999999982
"2208" 3273.75543858858 0.984768658449902 0.00099949999999982
"2209" 3273.73068471604 0.984768962383841 0.00099949999999982
"2210" 3273.62647905934 0.984850387060169 0
"2211" 3273.60170162851 0.98485069589893 0
"2212" 3273.57692421358 0.984851003327508 0
"2213" 3273.55214681484 0.984851309338498 0
"2214" 3273.52736943123 0.984851620238747 0
"2215" 3273.5025920647 0.984851922159208 0
"2216" 3273.47781471336 0.98485223275958 0
"2217" 3273.45303737836 0.984852538142726 0
"2218" 3273.42826005889 0.984852847163604 0
"2219" 3273.40348275609 0.984853150988755 0
"2220" 3273.37870546834 0.984853462213133 0
"2221" 3273.3539281965 0.984853769510859 0
"2222" 3273.3291509406 0.984854076673799 0
"2223" 3273.30437370123 0.984854381129726 0
"2224" 3273.27959647704 0.984854691731717 0
"2225" 3273.25481926835 0.984855000931475 0
"2226" 3273.23004207683 0.984855302424844 0
"2227" 3273.20526490059 0.984855612565063 0
"2228" 3273.18048774049 0.98485591879458 0
"2229" 3273.15571059492 0.984856232403046 0
"2230" 3273.13093346611 0.98485653578675 0
"2231" 3273.10615635299 0.984856844054262 0
"2232" 3273.08137925669 0.984857147131195 0
"2233" 3273.05660217587 0.984857456360079 0
"2234" 3273.03182511194 0.984857759134765 0
"2235" 3273.00704806383 0.984858066788178 0
"2236" 3272.98227103158 0.984858374293305 0
"2237" 3272.95749401495 0.984858682883781 0
"2238" 3272.93271701369 0.984858992571567 0
"2239" 3272.90794002783 0.984859302144018 0
"2240" 3272.88316305851 0.984859606504541 0
"2241" 3272.85838610494 0.984859914485186 0
"2242" 3272.83360916688 0.984860223566033 0
"2243" 3272.80883224518 0.984860528729051 0
"2244" 3272.78405533959 0.984860835010435 0
"2245" 3272.75927845044 0.984861139841114 0
"2246" 3272.73450157665 0.984861449569759 0
"2247" 3272.7097247199 0.984861751604491 0
"2248" 3272.6849478783 0.984862062277369 0
"2249" 3272.66017105217 0.984862371556568 0
"2250" 3272.63539424209 0.984862678129373 0
"2251" 3272.61061744863 0.984862982059182 0
"2252" 3272.58584067045 0.984863292114683 0
"2253" 3272.56106390815 0.984863599519602 0
"2254" 3272.53628716202 0.984863905505712 0
"2255" 3272.51151043264 0.984864208811621 0
"2256" 3272.48673371869 0.984864518245489 0
"2257" 3272.46195701992 0.984864828772921 0
"2258" 3272.43718033856 0.984865129120744 0
"2259" 3272.41240367298 0.984865436847015 0
"2260" 3272.38762702241 0.984865748188041 0
"2261" 3272.36285038797 0.98486605432189 0
"2262" 3272.33807377025 0.984866357815168 0
"2263" 3272.31329716736 0.984866669949987 0
"2264" 3272.28852058015 0.984866978161797 0
"2265" 3272.26374400948 0.984867282435934 0
"2266" 3272.23896745401 0.984867592851081 0
"2267" 3272.21419091404 0.984867901874832 0
"2268" 3272.18941439154 0.984868201908126 0
"2269" 3272.16463788489 0.984868509335602 0
"2270" 3272.1398613933 0.984868820391729 0
"2271" 3272.11508491872 0.984869122497186 0
"2272" 3272.09030845981 0.984869430730608 0
"2273" 3272.06553201607 0.984869741304433 0
"2274" 3272.04075558888 0.984870045463528 0
"2275" 3272.01597917719 0.984870354492152 0
"2276" 3271.99120278158 0.984870660861619 0
"2277" 3271.96642640208 0.984870967065009 0
"2278" 3271.94165003873 0.984871273097798 0
"2279" 3271.91687369184 0.984871577735499 0
"2280" 3271.89209735978 0.984871889779562 0
"2281" 3271.86732104397 0.984872195345591 0
"2282" 3271.84254474361 0.984872504546541 0
"2283" 3271.81776845957 0.984872809840514 0
"2284" 3271.79299219077 0.984873119978504 0
"2285" 3271.84309569467 0.984792629190441 0.00099949999999982
"2286" 3271.7434509353 0.984873725448816 0
"2287" 3271.71867471498 0.984874037678106 0
"2288" 3271.69389851115 0.984874342175005 0
"2289" 3271.669122323 0.984874650297106 0
"2290" 3271.64434615112 0.984874955747755 0
"2291" 3271.61956999444 0.984875266071419 0
"2292" 3271.59479385382 0.984875572480074 0
"2293" 3271.57001772984 0.984875876217637 0
"2294" 3271.54524162199 0.984876182313876 0
"2295" 3271.52046552948 0.984876492025503 0
"2296" 3271.4956894526 0.984876800328991 0
"2297" 3271.47091339168 0.984877107213967 0
"2298" 3271.44613734729 0.984877411425211 0
"2299" 3271.42136131864 0.984877719275554 0
"2300" 3271.39658530577 0.984878026956816 0
"2301" 3271.37180930898 0.98487833322727 0
"2302" 3271.34703332858 0.984878638091573 0
"2303" 3271.32225736432 0.984878944058648 0
"2304" 3271.29748141516 0.98487925489372 0
"2305" 3271.27270548275 0.984879558039628 0
"2306" 3271.24792956577 0.984879867323438 0
"2307" 3271.22315366479 0.984880173916101 0
"2308" 3271.19837778068 0.984880476601939 0
"2309" 3271.17360191154 0.984880787925982 0
"2310" 3271.14882605769 0.98488109782737 0
"2311" 3271.12405022052 0.984881401292884 0
"2312" 3271.0992743987 0.984881710910168 0
"2313" 3271.07449859254 0.984882019109543 0
"2314" 3271.04972280261 0.984882324633432 0
"2315" 3271.02494702841 0.984882632499279 0
"2316" 3271.00017126996 0.984882940244151 0
"2317" 3270.97539552867 0.984883241540983 0
"2318" 3270.95061980238 0.984883552725242 0
"2319" 3270.92584409221 0.984883858758181 0
"2320" 3270.9010683993 0.984884159595289 0
"2321" 3270.87629272177 0.984884469041985 0
"2322" 3270.85151705991 0.984884777110179 0
"2323" 3270.82674141322 0.984885087528591 0
"2324" 3270.80196578281 0.984885392781529 0
"2325" 3270.77719016874 0.984885697858168 0
"2326" 3270.75241457102 0.98488600279601 0
"2327" 3270.72763898833 0.984886313852606 0
"2328" 3270.70286342234 0.984886617225504 0
"2329" 3270.6780878717 0.984886926721392 0
"2330" 3270.65331233728 0.984887232299417 0
"2331" 3270.62853681884 0.984887538967183 0
"2332" 3270.60376131723 0.98488784172953 0
"2333" 3270.57898583029 0.984888154367083 0
"2334" 3270.55421036025 0.984888456799361 0
"2335" 3270.52943490577 0.984888765388037 0
"2336" 3270.50465946743 0.984889071280517 0
"2337" 3270.47988404499 0.984889378286501 0
"2338" 3270.45510863766 0.984889688913454 0
"2339" 3270.43033324684 0.984889993098085 0
"2340" 3270.40555787312 0.984890294627628 0
"2341" 3270.38078251516 0.984890602258497 0
"2342" 3270.35600717189 0.984890914775439 0
"2343" 3270.33123184498 0.984891219618155 0
"2344" 3270.30645653559 0.984891519258464 0
"2345" 3270.28168124098 0.984891831307502 0
"2346" 3270.25690596148 0.984892141950388 0
"2347" 3270.2321306993 0.984892442396746 0
"2348" 3270.20735545256 0.984892751478442 0
"2349" 3270.18258022102 0.984893061650518 0
"2350" 3270.15780500526 0.98489336917842 0
"2351" 3270.13302980669 0.984893670259088 0
"2352" 3270.10825462396 0.98489397746601 0
"2353" 3270.08347945656 0.984894287040491 0
"2354" 3270.05870430534 0.984894592683501 0
"2355" 3270.03392916925 0.984894903183784 0
"2356" 3270.00915405106 0.984895200978249 0
"2357" 3269.98437894779 0.98489551244193 0
"2358" 3269.95960386028 0.984895819973019 0
"2359" 3269.9348287894 0.984896123621369 0
"2360" 3269.91005373517 0.984896427086195 0
"2361" 3269.88527869572 0.984896739169135 0
"2362" 3269.86050367162 0.984897048607251 0
"2363" 3269.83572866428 0.984897351604932 0
"2364" 3269.81095367264 0.984897659470647 0
"2365" 3269.78617869699 0.984897965943289 0
"2366" 3269.76140373683 0.984898274751106 0
"2367" 3269.73662879329 0.984898578385425 0
"2368" 3269.71185386612 0.984898883141319 0
"2369" 3269.68707895454 0.984899191484817 0
"2370" 3269.66230405939 0.984899495942364 0
"2371" 3269.63752918017 0.984899802731839 0
"2372" 3269.61275431773 0.984900105598222 0
"2373" 3269.58797947018 0.984900417105029 0
"2374" 3269.56320463839 0.984900724688675 0
"2375" 3269.5384298221 0.984901033364907 0
"2376" 3269.51365502218 0.984901338148365 0
"2377" 3269.48888023811 0.984901645258794 0
"2378" 3269.46410546992 0.984901952230486 0
"2379" 3269.43933071764 0.984902259033468 0
"2380" 3269.41455598159 0.984902564435117 0
"2381" 3269.38978126206 0.984902868464005 0
"2382" 3269.36500655855 0.984903174792577 0
"2383" 3269.34023187081 0.98490348225249 0
"2384" 3269.31545719888 0.98490378955716 0
"2385" 3269.29068254306 0.98490409545467 0
"2386" 3269.26590790311 0.984904402444495 0
"2387" 3269.24113327934 0.984904708030246 0
"2388" 3269.21635867151 0.984905014706766 0
"2389" 3269.19158407882 0.984905325008952 0
"2390" 3269.16680950323 0.984905626381495 0
"2391" 3269.14203494314 0.984905935096057 0
"2392" 3269.11726039911 0.984906241162472 0
"2393" 3269.09248587037 0.984906550836191 0
"2394" 3269.0677113583 0.984906854111553 0
"2395" 3269.04293686296 0.984907157197563 0
"2396" 3269.01816238299 0.984907466413246 0
"2397" 3268.9933879198 0.984907769213234 0
"2398" 3268.96861347152 0.984908080622957 0
"2399" 3268.94383903953 0.984908385627698 0
"2400" 3268.91906462415 0.98490868919616 0
"2401" 3268.89429022513 0.98490899389844 0
"2402" 3268.86951584006 0.984909309702858 0
"2403" 3268.84474147168 0.984909612819636 0
"2404" 3268.8199671184 0.984909923329206 0
"2405" 3268.79519278107 0.984910229902978 0
"2406" 3268.77041846137 0.984910528807421 0
"2407" 3268.74564415659 0.98491084008765 0
"2408" 3268.72086986786 0.984911146194827 0
"2409" 3268.69609559521 0.984911452176889 0
"2410" 3268.6713213384 0.984911759220483 0
"2411" 3268.64654709746 0.984912066152371 0
"2412" 3268.62177287244 0.984912372888782 0
"2413" 3268.59699866362 0.984912678252186 0
"2414" 3268.57222447188 0.984912979687228 0
"2415" 3268.54745029477 0.984913292232054 0
"2416" 3268.52267613397 0.984913597127484 0
"2417" 3268.49790199007 0.9849138993561 0
"2418" 3268.47312786117 0.984914210210036 0
"2419" 3268.44835374869 0.984914514627131 0
"2420" 3268.42357965265 0.984914818905795 0
"2421" 3268.39880557282 0.984915124259193 0
"2422" 3268.3740315084 0.984915433237582 0
"2423" 3268.34925745971 0.98491574081633 0
"2424" 3268.32448342677 0.984916048231026 0
"2425" 3268.29970941044 0.984916351733497 0
"2426" 3268.27493541102 0.984916653826334 0
"2427" 3268.25016142691 0.98491696330373 0
"2428" 3268.22538745842 0.984917271342767 0
"2429" 3268.20061350611 0.984917576741206 0
"2430" 3268.17583956922 0.984917885730843 0
"2431" 3268.15106564886 0.984918189573675 0
"2432" 3268.12629174478 0.984918494520795 0
"2433" 3268.10151785594 0.984918804298416 0
"2434" 3268.07674398318 0.98491911018418 0
"2435" 3268.05197012709 0.98491941340456 0
"2436" 3268.02719628606 0.984919723989422 0
"2437" 3268.00242246202 0.984920025644168 0
"2438" 3267.97764865311 0.98492033593086 0
"2439" 3267.95287486045 0.984920641042037 0
"2440" 3267.92810108352 0.984920948490497 0
"2441" 3267.90332732264 0.984921254558106 0
"2442" 3267.87855357728 0.984921562958317 0
"2443" 3267.85377984885 0.984921864963988 0
"2444" 3267.82900613491 0.984922178060398 0
"2445" 3267.80423243852 0.984922477249721 0
"2446" 3267.77945875807 0.984922783771601 0
"2447" 3267.75468509357 0.98492309017742 0
"2448" 3267.72991144453 0.984923398901928 0
"2449" 3267.70513781234 0.984923701249485 0
"2450" 3267.68036419594 0.984924008411712 0
"2451" 3267.65559059536 0.984924315448864 0
"2452" 3267.63081701064 0.984924622317652 0
"2453" 3267.60604344208 0.984924927794162 0
"2454" 3267.58126988972 0.984925233088974 0
"2455" 3267.55649635387 0.984925536981238 0
"2456" 3267.53172283318 0.984925847012543 0
"2457" 3267.50694932878 0.98492615185779 0
"2458" 3267.48217583989 0.984926460326955 0
"2459" 3267.45740236736 0.984926764861063 0
"2460" 3267.43262891095 0.984927070496947 0
"2461" 3267.40785547097 0.984927374730519 0
"2462" 3267.38308204635 0.984927683838053 0
"2463" 3267.35830863713 0.984927992765166 0
"2464" 3267.33353524389 0.984928299054467 0
"2465" 3267.30876186775 0.984928600160738 0
"2466" 3267.28398850793 0.984928904896257 0
"2467" 3267.2592151631 0.984929215716356 0
"2468" 3267.23444183492 0.98492951888155 0
"2469" 3267.2096685226 0.984929825656116 0
"2470" 3267.18489522592 0.98493013352298 0
"2471" 3267.16012194599 0.984930436215123 0
"2472" 3267.13534868093 0.984930747528498 0
"2473" 3267.11057543243 0.984931051164231 0
"2474" 3267.0858021994 0.984931359679616 0
"2475" 3267.06102898272 0.984931664258867 0
"2476" 3267.03625578269 0.984931967463427 0
"2477" 3267.01148259851 0.984932274237596 0
"2478" 3266.98670942941 0.984932584625833 0
"2479" 3266.96193627623 0.984932891108189 0
"2480" 3266.9371631401 0.984933192445743 0
"2481" 3266.91239001887 0.984933503601102 0
"2482" 3266.88761691393 0.98493380838292 0
"2483" 3266.86284382533 0.984934112996626 0
"2484" 3266.83807075363 0.984934414956534 0
"2485" 3266.81329769752 0.984934723015675 0
"2486" 3266.78852465673 0.984935032170964 0
"2487" 3266.76375163241 0.98493533617791 0
"2488" 3266.73897862348 0.984935645044415 0
"2489" 3266.71420563136 0.98493594748515 0
"2490" 3266.68943265471 0.984936256013717 0
"2491" 3266.66465969492 0.984936558161741 0
"2492" 3266.63988675093 0.98493686514793 0
"2493" 3266.61511382279 0.984937171988304 0
"2494" 3266.59034091106 0.98493747616358 0
"2495" 3266.56556801469 0.984937785192878 0
"2496" 3266.54079513426 0.984938091561572 0
"2497" 3266.5160222698 0.984938397794969 0
"2498" 3266.49124942189 0.984938701344239 0
"2499" 3266.46647659001 0.984939007277296 0
"2500" 3266.44170377339 0.984939316765267 0
"2501" 3266.41693097258 0.984939623643757 0
"2502" 3266.39215818847 0.984939926579081 0
"2503" 3266.36738542079 0.98494023064312 0
"2504" 3266.34261266849 0.984940539544885 0
"2505" 3266.31783993106 0.9849408507774 0
"2506" 3266.29306721045 0.984941153127214 0
"2507" 3266.26829450613 0.984941457808101 0
"2508" 3266.24352181732 0.984941766110215 0
"2509" 3266.21874914515 0.98494206921982 0
"2510" 3266.19397648829 0.984942378470062 0
"2511" 3266.16920384923 0.984942676261507 0
"2512" 3266.14443122553 0.984942985203977 0
"2513" 3266.11965861779 0.984943291458906 0
"2514" 3266.09488602575 0.984943598831493 0
"2515" 3266.07011344891 0.984943908546127 0
"2516" 3266.04534088948 0.984944208104248 0
"2517" 3266.02056834559 0.984944516261232 0
"2518" 3265.99579581781 0.984944821753527 0
"2519" 3265.97102330591 0.984945128354389 0
"2520" 3265.94625080991 0.984945434805088 0
"2521" 3265.92147833013 0.984945739847039 0
"2522" 3265.89670586632 0.984946045973659 0
"2523" 3265.87193341851 0.984946351965051 0
"2524" 3265.84716098757 0.984946654050309 0
"2525" 3265.8223885716 0.984946964715731 0
"2526" 3265.797616172 0.984947268998414 0
"2527" 3265.772843788 0.984947576858466 0
"2528" 3265.74807142045 0.984947880836594 0
"2529" 3265.72329906799 0.984948190911419 0
"2530" 3265.69852673315 0.984948489565462 0
"2531" 3265.67375441347 0.984948799325065 0
"2532" 3265.64898210983 0.984949105177793 0
"2533" 3265.62420982225 0.984949410872988 0
"2534" 3265.59943754994 0.984949720156594 0
"2535" 3265.57466529376 0.984950025569456 0
"2536" 3265.54989305401 0.984950329566866 0
"2537" 3265.52512083127 0.984950630893939 0
"2538" 3265.50034862395 0.984950939574099 0
"2539" 3265.47557643205 0.984951248109972 0
"2540" 3265.45080425673 0.984951551489618 0
"2541" 3265.42603209663 0.984951860974123 0
"2542" 3265.40125995344 0.984952162781148 0
"2543" 3265.37648782554 0.98495247196837 0
"2544" 3265.35171571461 0.984952773474156 0
"2545" 3265.32694361822 0.984953086080468 0
"2546" 3265.30217153969 0.984953383540409 0
"2547" 3265.27739947632 0.984953693341644 0
"2548" 3265.25262742923 0.984953997989302 0
"2549" 3265.22785539845 0.984954302484073 0
"2550" 3265.20308338265 0.984954613089357 0
"2551" 3265.17831138405 0.984954913544643 0
"2552" 3265.15353940132 0.98495522005523 0
"2553" 3265.12876743476 0.984955525210575 0
"2554" 3265.10399548359 0.984955833925302 0
"2555" 3265.07922354892 0.984956137520443 0
"2556" 3265.05445163053 0.984956442184225 0
"2557" 3265.02967972762 0.984956750469656 0
"2558" 3265.00490783968 0.984957061071556 0
"2559" 3264.98013596948 0.984957359038592 0
"2560" 3264.95536411404 0.98495767060639 0
"2561" 3264.9305922753 0.984957973273852 0
"2562" 3264.90582045222 0.984958280773336 0
"2563" 3264.88104864564 0.98495858436832 0
"2564" 3264.85627685476 0.984958891582721 0
"2565" 3264.83150508019 0.984959196105085 0
"2566" 3264.8067333203 0.98495950801107 0
"2567" 3264.78196157704 0.984959810991576 0
"2568" 3264.75718984963 0.984960117574722 0
"2569" 3264.73241813919 0.984960419019772 0
"2570" 3264.7076464433 0.984960731532876 0
"2571" 3264.68287476471 0.984961031418683 0
"2572" 3264.65810310183 0.984961338642389 0
"2573" 3264.63333145496 0.984961644453578 0
"2574" 3264.60855982469 0.984961947622711 0
"2575" 3264.58378821076 0.984962251874748 0
"2576" 3264.55901661212 0.984962560983374 0
"2577" 3264.53424502934 0.984962867452911 0
"2578" 3264.50947346302 0.984963171244937 0
"2579" 3264.48470191345 0.98496347365025 0
"2580" 3264.45993037903 0.984963783400372 0
"2581" 3264.4351588606 0.984964089239107 0
"2582" 3264.41038735821 0.984964394935387 0
"2583" 3264.3856158727 0.984964696720792 0
"2584" 3264.36084440275 0.984965004588064 0
"2585" 3264.33607294893 0.984965309827414 0
"2586" 3264.31130151154 0.984965613656444 0
"2587" 3264.28653008981 0.984965921063556 0
"2588" 3264.26175868376 0.984966228343043 0
"2589" 3264.23698729479 0.984966529207868 0
"2590" 3264.21221592103 0.984966838660766 0
"2591" 3264.18744456304 0.984967145487611 0
"2592" 3264.1626732206 0.984967453383155 0
"2593" 3264.13790189455 0.984967757386724 0
"2594" 3264.11313058466 0.984968062490368 0
"2595" 3264.08835929041 0.984968369942221 0
"2596" 3264.06358801319 0.984968670980778 0
"2597" 3264.03881675251 0.984968974370641 0
"2598" 3264.01404550701 0.984969283845546 0
"2599" 3263.98927427811 0.984969586941843 0
"2600" 3263.96450306529 0.984969892366778 0
"2601" 3263.93973186803 0.984970200139439 0
"2602" 3263.91496068692 0.984970505260263 0
"2603" 3263.89018952225 0.984970808981934 0
"2604" 3263.86541837325 0.984971116288706 0
"2605" 3263.84064724022 0.98497142222452 0
"2606" 3263.81587612401 0.984971724222452 0
"2607" 3263.79110502411 0.984972028578319 0
"2608" 3263.76633393973 0.984972336532194 0
"2609" 3263.74156287035 0.984972646841972 0
"2610" 3263.71679181684 0.984972953239357 0
"2611" 3263.69202077976 0.984973256973839 0
"2612" 3263.66724975834 0.984973564302942 0
"2613" 3263.64247875397 0.984973865260831 0
"2614" 3263.6177077656 0.984974171026591 0
"2615" 3263.59293679243 0.984974480413258 0
"2616" 3263.5681658364 0.984974780901578 0
"2617" 3263.54339489511 0.984975092458114 0
"2618" 3263.51862396966 0.984975398884041 0
"2619" 3263.49385306146 0.984975698908752 0
"2620" 3263.46908216836 0.984976008774212 0
"2621" 3263.4443112923 0.984976309721867 0
"2622" 3263.41954043249 0.984976614297384 0
"2623" 3263.39476958843 0.984976921204191 0
"2624" 3263.36999876041 0.9849772266918 0
"2625" 3263.34522794875 0.984977530796018 0
"2626" 3263.32045715211 0.984977840966533 0
"2627" 3263.29568637216 0.984978143516925 0
"2628" 3263.27091560839 0.984978448407289 0
"2629" 3263.28928015059 0.98490000274254 0.00099949999999982
"2630" 3263.28290994781 0.984821635709429 0.00199799999999994
"2631" 3263.23979717515 0.984900617147401 0.00099949999999982
"2632" 3263.23345174026 0.984822248062968 0.00199799999999994
"2633" 3263.19031426304 0.98490122849752 0.00099949999999982
"2634" 3263.12237015092 0.984980279623565 0
"2635" 3263.0975994994 0.984980585919884 0
"2636" 3263.0728288635 0.984980893335447 0
"2637" 3263.04805824381 0.984981198100591 0
"2638" 3263.02328764034 0.984981502713168 0
"2639" 3262.9985170526 0.984981809642485 0
"2640" 3262.97374648116 0.984982113942441 0
"2641" 3262.9489759266 0.984982415604412 0
"2642" 3262.92420538731 0.98498272458511 0
"2643" 3262.89943486415 0.984983029666414 0
"2644" 3262.87466435769 0.984983332117335 0
"2645" 3262.8498938677 0.984983635656226 0
"2646" 3262.82512339393 0.984983940281513 0
"2647" 3262.8003529356 0.984984248504817 0
"2648" 3262.77558249273 0.984984556581304 0
"2649" 3262.75081206537 0.984984864496151 0
"2650" 3262.72604165409 0.984985169752683 0
"2651" 3262.70127125976 0.984985471108064 0
"2652" 3262.67650088074 0.98498577982892 0
"2653" 3262.651730519 0.98498607963648 0
"2654" 3262.62696017294 0.984986386773486 0
"2655" 3262.60218984256 0.984986693787564 0
"2656" 3262.57741952847 0.984986998127528 0
"2657" 3262.55264922988 0.984987306062929 0
"2658" 3262.52787894817 0.984987607615187 0
"2659" 3262.50310868093 0.984987920222509 0
"2660" 3262.47833843174 0.984988216497365 0
"2661" 3262.45356819735 0.984988527562501 0
"2662" 3262.42879798027 0.984988827243205 0
"2663" 3262.4040277786 0.984989135510288 0
"2664" 3262.37925759319 0.984989439886513 0
"2665" 3262.354487423 0.984989749084957 0
"2666" 3262.32971727024 0.984990048169757 0
"2667" 3262.30494713275 0.984990357066047 0
"2668" 3262.28017701166 0.984990660820547 0
"2669" 3262.25540690673 0.984990965690327 0
"2670" 3262.23063681773 0.984991271617347 0
"2671" 3262.20586674386 0.984991581161859 0
"2672" 3262.18109668734 0.984991880564896 0
"2673" 3262.15632664656 0.984992187315337 0
"2674" 3262.1315566202 0.984992500099031 0
"2675" 3262.10678661156 0.984992797817817 0
"2676" 3262.08201661932 0.984993101596788 0
"2677" 3262.05724664268 0.98499340897934 0
"2678" 3262.03247668332 0.984993708703596 0
"2679" 3262.00770673853 0.984994020762674 0
"2680" 3261.98293680971 0.98499432643673 0
"2681" 3261.95816689691 0.984994631939054 0
"2682" 3261.93339699932 0.984994941051695 0
"2683" 3261.90862711891 0.984995241251914 0
"2684" 3261.88385725351 0.98499555130728 0
"2685" 3261.85908740479 0.984995853713241 0
"2686" 3261.83431757197 0.984996159715954 0
"2687" 3261.80954775619 0.984996460556369 0
"2688" 3261.78477795555 0.98499676998378 0
"2689" 3261.76000817172 0.984997071789478 0
"2690" 3261.73523840393 0.984997377167784 0
"2691" 3261.71046865166 0.984997684891603 0
"2692" 3261.6856989163 0.984997986225673 0
"2693" 3261.66092919625 0.984998294893515 0
"2694" 3261.63615949319 0.984998595931981 0
"2695" 3261.61138980632 0.984998900549943 0
"2696" 3261.58662013404 0.984999212488889 0
"2697" 3261.56185047775 0.984999518046227 0
"2698" 3261.53708083748 0.984999823449679 0
"2699" 3261.51231121353 0.985000127463974 0
"2700" 3261.48754160704 0.985000426347875 0
"2701" 3261.46277201612 0.985000733781288 0
"2702" 3261.43800244191 0.985001036079933 0
"2703" 3261.41323288279 0.985001345690714 0
"2704" 3261.3884633407 0.985001646460077 0
"2705" 3261.36369381514 0.985001949552001 0
"2706" 3261.33892430504 0.985002257476333 0
"2707" 3261.31415481126 0.985002561491293 0
"2708" 3261.28938533247 0.985002871596998 0
"2709" 3261.26461586978 0.985003176583695 0
"2710" 3261.23984642351 0.985003480150587 0
"2711" 3261.21507699314 0.985003786072023 0
"2712" 3261.19030757844 0.985004093064043 0
"2713" 3261.16553817998 0.985004397416332 0
"2714" 3261.14076879751 0.985004702879257 0
"2715" 3261.11599943135 0.985005006950753 0
"2716" 3261.09123008126 0.98500531208984 0
"2717" 3261.06646074727 0.985005617089979 0
"2718" 3261.04169142968 0.985005920678101 0
"2719" 3261.01692212826 0.985006225372271 0
"2720" 3260.99215284222 0.985006533642893 0
"2721" 3260.96738357295 0.985006835542806 0
"2722" 3260.94261431913 0.985007143508705 0
"2723" 3260.91784508187 0.985007446357947 0
"2724" 3260.89307586068 0.985007751505995 0
"2725" 3260.86830665475 0.985008060268422 0
"2726" 3260.84353746658 0.985008357660318 0
"2727" 3260.81876829348 0.985008667356839 0
"2728" 3260.79399913574 0.985008975662183 0
"2729" 3260.76922999559 0.985009273847066 0
"2730" 3260.74446087033 0.985009584319051 0
"2731" 3260.71969176218 0.985009884678482 0
"2732" 3260.69492266925 0.985010193617556 0
"2733" 3260.67015359267 0.985010497416334 0
"2734" 3260.64538453111 0.985010807278669 0
"2735" 3260.62061548679 0.985011107051986 0
"2736" 3260.59584645919 0.985011409136736 0
"2737" 3260.57107744781 0.985011713566806 0
"2738" 3260.54630845267 0.985012017855086 0
"2739" 3260.52153947271 0.985012326948472 0
"2740" 3260.49677050906 0.985012630936744 0
"2741" 3260.47200156147 0.985012936002155 0
"2742" 3260.44723263054 0.985013238431774 0
"2743" 3260.42246371546 0.985013544429485 0
"2744" 3260.39769481601 0.985013851520368 0
"2745" 3260.37292593276 0.985014155981507 0
"2746" 3260.34815706629 0.985014457786524 0
"2747" 3260.32338821663 0.98501475946032 0
"2748" 3260.29861938108 0.985015073402223 0
"2749" 3260.27385056187 0.985015377259213 0
"2750" 3260.24908175929 0.985015679696729 0
"2751" 3260.22431297311 0.985015983228907 0
"2752" 3260.19954420309 0.985016287867482 0
"2753" 3260.17477544898 0.985016593594546 0
"2754" 3260.15000671028 0.98501690165357 0
"2755" 3260.12523798811 0.985017204589206 0
"2756" 3260.10046928277 0.985017506126411 0
"2757" 3260.12941904812 0.984938629713232 0.00099949999999982
"2758" 3260.05094316673 0.985018120661988 0
"2759" 3260.02617450998 0.985018419241646 0
"2760" 3260.00140586801 0.985018730110166 0
"2761" 3259.97663724168 0.985019037115598 0
"2762" 3259.95186863183 0.985019340218363 0
"2763" 3259.9271000374 0.985019648152302 0
"2764" 3259.90233146035 0.985019947218521 0
"2765" 3259.87756289879 0.985020254855617 0
"2766" 3259.85279435439 0.985020554859745 0
"2767" 3259.82802582528 0.985020863413437 0
"2768" 3259.80325731203 0.985021169330276 0
"2769" 3259.77848881604 0.985021468896454 0
"2770" 3259.75372033489 0.985021779475036 0
"2771" 3259.72895187052 0.985022081215779 0
"2772" 3259.70418342078 0.985022392766687 0
"2773" 3259.67941498788 0.985022694188605 0
"2774" 3259.65464657132 0.985022997951648 0
"2775" 3259.6298781714 0.985023300327374 0
"2776" 3259.60510978705 0.985023607511639 0
"2777" 3259.58034141942 0.98502390956868 0
"2778" 3259.55557306715 0.985024217695818 0
"2779" 3259.53080473221 0.985024516965281 0
"2780" 3259.50603641216 0.985024827285165 0
"2781" 3259.48126810921 0.985025127493435 0
"2782" 3259.45649982095 0.985025438743977 0
"2783" 3259.43173154877 0.985025743621108 0
"2784" 3259.40696329353 0.985026044623517 0
"2785" 3259.38219505444 0.985026349192338 0
"2786" 3259.35742683098 0.985026656099708 0
"2787" 3259.33265862373 0.985026960377799 0
"2788" 3259.30789043329 0.985027261981029 0
"2789" 3259.2831222594 0.985027564704259 0
"2790" 3259.25835410182 0.985027868520765 0
"2791" 3259.23358595949 0.985028177159695 0
"2792" 3259.20881783299 0.98502848315339 0
"2793" 3259.18404972318 0.985028785261559 0
"2794" 3259.15928162955 0.985029089712268 0
"2795" 3259.13451355238 0.98502939276907 0
"2796" 3259.10974549036 0.985029701882161 0
"2797" 3259.08497744407 0.985030008347403 0
"2798" 3259.06020941408 0.985030312182846 0
"2799" 3259.0354414007 0.985030614623115 0
"2800" 3259.01067340314 0.985030920648709 0
"2801" 3258.98590542253 0.985031221519904 0
"2802" 3258.96113745753 0.985031528477431 0
"2803" 3258.93636950873 0.985031832796629 0
"2804" 3258.91160157534 0.985032140679884 0
"2805" 3258.88683365766 0.985032447188642 0
"2806" 3258.86206575737 0.985032746071086 0
"2807" 3258.8372978723 0.985033054753147 0
"2808" 3258.8125300036 0.985033358312786 0
"2809" 3258.78776215156 0.985033660473282 0
"2810" 3258.76299431485 0.985033968693356 0
"2811" 3258.73822649541 0.985034268071945 0
"2812" 3258.71345869138 0.985034575971831 0
"2813" 3258.68869090469 0.985034875042639 0
"2814" 3258.66392313264 0.985035186382987 0
"2815" 3258.6391553769 0.985035490115069 0
"2816" 3258.61438763806 0.985035791218978 0
"2817" 3258.58961991397 0.98503610207641 0
"2818" 3258.56485220655 0.985036404116318 0
"2819" 3258.54008451478 0.985036710947934 0
"2820" 3258.51531684002 0.985037011434449 0
"2821" 3258.4905491815 0.985037315507 0
"2822" 3258.46578153899 0.985037620634672 0
"2823" 3258.44101391168 0.985037929374433 0
"2824" 3258.41624630127 0.985038230480171 0
"2825" 3258.39147870722 0.985038533938069 0
"2826" 3258.36671112847 0.985038842216064 0
"2827" 3258.34194356672 0.985039142865228 0
"2828" 3258.31717602034 0.985039450829023 0
"2829" 3258.29240849073 0.985039752437619 0
"2830" 3258.26764097657 0.985040060094608 0
"2831" 3258.24287347952 0.985040360140001 0
"2832" 3258.21810599798 0.985040667484397 0
"2833" 3258.19333853308 0.985040969720792 0
"2834" 3258.16857108457 0.98504127303417 0
"2835" 3258.14380365084 0.985041583669271 0
"2836" 3258.11903623357 0.985041886678997 0
"2837" 3258.09426883252 0.98504219078768 0
"2838" 3258.06950144855 0.985042491019336 0
"2839" 3258.04473407976 0.985042799787148 0
"2840" 3258.01996672757 0.985043102193007 0
"2841" 3257.99519939172 0.985043405696264 0
"2842" 3257.97043207199 0.985043710268763 0
"2843" 3257.94566476758 0.985044018433399 0
"2844" 3257.92089747907 0.985044323964461 0
"2845" 3257.89613020759 0.98504462436298 0
"2846" 3257.87136295235 0.985044928344719 0
"2847" 3257.84659571284 0.985045234645761 0
"2848" 3257.82182848937 0.985045539559478 0
"2849" 3257.7970612825 0.9850458418491 0
"2850" 3257.82416275186 0.984967161000321 0.00099949999999982
"2851" 3257.79941918201 0.984967464080956 0.00099949999999982
"2852" 3257.72278225573 0.985046757953787 0
"2853" 3257.69801511388 0.985047057132304 0
"2854" 3257.67324798744 0.985047364847475 0
"2855" 3257.64848087672 0.985047671190261 0
"2856" 3257.62371378202 0.98504797612245 0
"2857" 3257.5989467042 0.985048277188679 0
"2858" 3257.5741796422 0.985048583071826 0
"2859" 3257.54941259577 0.985048890023456 0
"2860" 3257.52464556522 0.985049195607423 0
"2861" 3257.49987855031 0.985049502274593 0
"2862" 3257.47511155217 0.985049803804481 0
"2863" 3257.45034457083 0.985050105193213 0
"2864" 3257.42557760551 0.985050410151265 0
"2865" 3257.40081065596 0.9850507161998 0
"2866" 3257.37604372167 0.985051024592671 0
"2867" 3257.3512768043 0.985051325372087 0
"2868" 3257.32650990364 0.985051627228901 0
"2869" 3257.30174301805 0.98505193640118 0
"2870" 3257.27697615114 0.985052229294727 0
"2871" 3257.25220929774 0.985052545581508 0
"2872" 3257.22744246143 0.985052845609237 0
"2873" 3257.20267564143 0.985053149202431 0
"2874" 3257.17790883723 0.98505345512477 0
"2875" 3257.15314204858 0.985053762147515 0
"2876" 3257.12837527716 0.985054061553131 0
"2877" 3257.10360852108 0.985054369498057 0
"2878" 3257.07884178176 0.985054671087133 0
"2879" 3257.05407505894 0.985054973769374 0
"2880" 3257.0293083513 0.985055282488986 0
"2881" 3257.00454166077 0.985055582386379 0
"2882" 3256.97977498603 0.985055888340116 0
"2883" 3256.95500832764 0.98505619166655 0
"2884" 3256.93024168539 0.985056496056374 0
"2885" 3256.90547505847 0.98505680403212 0
"2886" 3256.88070844884 0.98505710317084 0
"2887" 3256.85594185406 0.985057413317094 0
"2888" 3256.83117527608 0.985057714620831 0
"2889" 3256.80640871439 0.985058018254235 0
"2890" 3256.78164216876 0.985058322986195 0
"2891" 3256.75687563947 0.985058626322425 0
"2892" 3256.7321091263 0.98505893074537 0
"2893" 3256.70734262846 0.985059238745962 0
"2894" 3256.68257614843 0.985059535413381 0
"2895" 3256.65780968243 0.98505984931593 0
"2896" 3256.63304323296 0.985060151876779 0
"2897" 3256.60827679976 0.985060455537465 0
"2898" 3256.58351038369 0.985060755343105 0
"2899" 3256.55874398233 0.985061066127025 0
"2900" 3256.53397759761 0.985061368096744 0
"2901" 3256.50921122904 0.985061672395216 0
"2902" 3256.48444487635 0.985061977803563 0
"2903" 3256.45967854069 0.985062278060616 0
"2904" 3256.43491222126 0.985062581898772 0
"2905" 3256.41014591783 0.985062886830522 0
"2906" 3256.38537963043 0.985063191603346 0
"2907" 3256.36061335881 0.985063497466683 0
"2908" 3256.33584710356 0.985063800701809 0
"2909" 3256.31108086444 0.985064105011262 0
"2910" 3256.28631464175 0.985064407946449 0
"2911" 3256.26154843498 0.985064713194873 0
"2912" 3256.23678224443 0.985065017052851 0
"2913" 3256.21201607042 0.98506531953379 0
"2914" 3256.18724991215 0.985065625562135 0
"2915" 3256.16248376938 0.985065932711577 0
"2916" 3256.13771764269 0.985066237196519 0
"2917" 3256.11295153266 0.985066539070291 0
"2918" 3256.08818543934 0.985066840767717 0
"2919" 3256.06341936192 0.985067146041511 0
"2920" 3256.03865330044 0.985067451179991 0
"2921" 3256.01388725439 0.985067758620503 0
"2922" 3255.98912122572 0.985068057239831 0
"2923" 3255.96435521308 0.985068361913694 0
"2924" 3255.93958921706 0.985068663956291 0
"2925" 3255.91482323606 0.985068973286782 0
"2926" 3255.89005727174 0.985069275033934 0
"2927" 3255.86529132359 0.985069579085853 0
"2928" 3255.84052539082 0.985069886721802 0
"2929" 3255.81575947512 0.985070186741375 0
"2930" 3255.79099357513 0.985070492839067 0
"2931" 3255.766227692 0.985070793812018 0
"2932" 3255.74146182465 0.98507109959656 0
"2933" 3255.71669597395 0.985071401503591 0
"2934" 3255.69193013938 0.985071705739873 0
"2935" 3255.6671643196 0.985072016039822 0
"2936" 3255.64239851656 0.985072317481019 0
"2937" 3255.6176327292 0.985072623738905 0
"2938" 3255.59286695865 0.985072924892289 0
"2939" 3255.56810120411 0.985073229612447 0
"2940" 3255.54333546591 0.985073532937516 0
"2941" 3255.51856974324 0.985073839829006 0
"2942" 3255.49380403669 0.985074144083207 0
"2943" 3255.46903834683 0.985074445722434 0
"2944" 3255.44427267344 0.985074748449601 0
"2945" 3255.41950701543 0.985075055978934 0
"2946" 3255.3947413745 0.98507535590182 0
"2947" 3255.36997574849 0.985075665597496 0
"2948" 3255.34521013933 0.985075966467202 0
"2949" 3255.3204445468 0.985076268432098 0
"2950" 3255.29567897065 0.985076571481761 0
"2951" 3255.27091341009 0.985076878071729 0
"2952" 3255.24614786625 0.985077179604982 0
"2953" 3255.22138233889 0.985077482199407 0
"2954" 3255.19661682641 0.98507779205444 0
"2955" 3255.17185132965 0.985078098060831 0
"2956" 3255.14708585001 0.985078397728379 0
"2957" 3255.12232038698 0.98507869970451 0
"2958" 3255.0975549406 0.985079001530981 0
"2959" 3255.07278951008 0.985079306933715 0
"2960" 3255.04802409517 0.98507961340593 0
"2961" 3255.02325869591 0.985079919737004 0
"2962" 3254.99849331288 0.985080223441283 0
"2963" 3254.97372794639 0.985080525755936 0
"2964" 3254.94896259537 0.985080832858112 0
"2965" 3254.9241972615 0.985081132390741 0
"2966" 3254.89943194317 0.985081439209401 0
"2967" 3254.87466664096 0.985081743392818 0
"2968" 3254.8499013549 0.985082047422021 0
"2969" 3254.8251360853 0.985082350051555 0
"2970" 3254.80037083109 0.985082657501504 0
"2971" 3254.77560559369 0.985082958586087 0
"2972" 3254.75084037257 0.985083262014832 0
"2973" 3254.72607516667 0.985083570254677 0
"2974" 3254.70130997767 0.985083870891744 0
"2975" 3254.67654480369 0.985084180035905 0
"2976" 3254.65177964749 0.985084476659981 0
"2977" 3254.62701450773 0.985084779326965 0
"2978" 3254.60224938364 0.985085085545964 0
"2979" 3254.57748427579 0.985085389145436 0
"2980" 3254.55271918421 0.985085692598131 0
"2981" 3254.52795410894 0.985085995887926 0
"2982" 3254.50318904947 0.985086301500401 0
"2983" 3254.47842400554 0.985086608209493 0
"2984" 3254.45365897748 0.985086913522303 0
"2985" 3254.42889396585 0.985087216208772 0
"2986" 3254.4041289707 0.985087518741215 0
"2987" 3254.37936399341 0.985087814938243 0
"2988" 3254.35459903102 0.985088124594758 0
"2989" 3254.32983408493 0.985088427901085 0
"2990" 3254.30506915544 0.985088729854208 0
"2991" 3254.28030424231 0.985089032845141 0
"2992" 3254.25553934476 0.985089339426167 0
"2993" 3254.23077446309 0.985089644617182 0
"2994" 3254.20600959761 0.985089948403615 0
"2995" 3254.18124474807 0.985090253301056 0
"2996" 3254.15647991479 0.985090556798427 0
"2997" 3254.13171509724 0.985090862612986 0
"2998" 3254.10695029656 0.985091163319343 0
"2999" 3254.08218551197 0.985091467584304 0
"3000" 3254.05742074403 0.98509176922715 0
"3001" 3254.0326559925 0.985092071980934 0
"3002" 3254.00789125688 0.985092377044227 0
"3003" 3253.98312653665 0.985092684415316 0
"3004" 3253.95836183321 0.98509298544962 0
"3005" 3253.9335971466 0.985093286330082 0
"3006" 3253.90883247547 0.985093593279968 0
"3007" 3253.88406781959 0.98509390128148 0
"3008" 3253.85930318008 0.985094204189466 0
"3009" 3253.83453855808 0.985094502002959 0
"3010" 3253.80977395196 0.985094807098383 0
"3011" 3253.7850093615 0.985095113257169 0
"3012" 3253.760244787 0.985095418026782 0
"3013" 3253.73548022877 0.985095721410279 0
"3014" 3253.71071568656 0.985096025892386 0
"3015" 3253.68595116095 0.985096327741853 0
"3016" 3253.66118665144 0.98509663190864 0
"3017" 3253.63642215832 0.98509693468515 0
"3018" 3253.61165768136 0.985097238564558 0
"3019" 3253.58689322059 0.985097542267985 0
"3020" 3253.56212877549 0.985097848325032 0
"3021" 3253.53736434637 0.985098152966857 0
"3022" 3253.5125999341 0.985098453737569 0
"3023" 3253.48783553869 0.985098754372142 0
"3024" 3253.46307115935 0.98509905857426 0
"3025" 3253.43830679614 0.985099362609194 0
"3026" 3253.41354244852 0.985099668976729 0
"3027" 3253.38877811818 0.985099967758571 0
"3028" 3253.36401380377 0.98510027259112 0
"3029" 3253.33924950424 0.98510058222326 0
"3030" 3253.31448522236 0.985100879324082 0
"3031" 3253.28972095596 0.985101186154515 0
"3032" 3253.26495670537 0.985101491609789 0
"3033" 3253.24019247114 0.985101794457303 0
"3034" 3253.21542825388 0.985102094641536 0
"3035" 3253.19066405142 0.985102404597968 0
"3036" 3253.16589986652 0.985102702023961 0
"3037" 3253.14113569759 0.985103006728683 0
"3038" 3253.11637154465 0.985103311260358 0
"3039" 3253.09160740774 0.985103615646911 0
"3040" 3253.06684328716 0.985103918663191 0
"3041" 3253.04207918267 0.985104222752214 0
"3042" 3253.01731509458 0.985104525457882 0
"3043" 3252.99255102156 0.985104834183248 0
"3044" 3252.96778696528 0.985105135350242 0
"3045" 3252.94302292603 0.985105435137153 0
"3046" 3252.91825890223 0.985105742178558 0
"3047" 3252.89349489526 0.985106042871138 0
"3048" 3252.86873090489 0.985106344653975 0
"3049" 3252.8439669306 0.985106648784014 0
"3050" 3252.8192029716 0.985106956459371 0
"3051" 3252.79443902876 0.985107260265417 0
"3052" 3252.76967510127 0.985107567635642 0
"3053" 3252.74491119027 0.985107869909253 0
"3054" 3252.72014729525 0.985108174498849 0
"3055" 3252.69538341705 0.985108475227171 0
"3056" 3252.67061955516 0.985108778274367 0
"3057" 3252.64585570908 0.985109083643156 0
"3058" 3252.62109187992 0.985109383923591 0
"3059" 3252.59632806717 0.98510968651831 0
"3060" 3252.57156427086 0.985109988978376 0
"3061" 3252.54680049048 0.985110293736307 0
"3062" 3252.52203672552 0.985110600828544 0
"3063" 3252.49727297765 0.985110900339143 0
"3064" 3252.47250924471 0.985111209596978 0
"3065" 3252.44774552839 0.985111511288163 0
"3066" 3252.42298182815 0.985111815303302 0
"3067" 3252.39821814487 0.98511211545863 0
"3068" 3252.37345447692 0.985112422867805 0
"3069" 3252.34869082544 0.98511272519318 0
"3070" 3252.32392719073 0.985113026114503 0
"3071" 3252.29916357174 0.985113331838142 0
"3072" 3252.27439996985 0.985113631242906 0
"3073" 3252.24963638374 0.985113936648735 0
"3074" 3252.22487281427 0.985114238226274 0
"3075" 3252.20010926063 0.985114543342107 0
"3076" 3252.17534572315 0.98511484706277 0
"3077" 3252.15058220103 0.985115154344805 0
"3078" 3252.12581869513 0.985115457769579 0
"3079" 3252.10105520602 0.985115758578736 0
"3080" 3252.07629173293 0.985116062925664 0
"3081" 3252.05152827641 0.985116364676106 0
"3082" 3252.02676483652 0.98511666625245 0
"3083" 3252.00200141165 0.985116975098186 0
"3084" 3251.97723800291 0.985117278872639 0
"3085" 3251.95247461061 0.985117581231872 0
"3086" 3251.9277112348 0.985117883434563 0
"3087" 3251.90294787577 0.985118184285248 0
"3088" 3251.87818453273 0.985118488661087 0
"3089" 3251.85342120682 0.985118787934506 0
"3090" 3251.82865789561 0.985119098195329 0
"3091" 3251.80389460159 0.985119397198205 0
"3092" 3251.77913132315 0.985119703433452 0
"3093" 3251.75436806197 0.985120002105917 0
"3094" 3251.72960481643 0.985120308070352 0
"3095" 3251.70484158631 0.985120615082038 0
"3096" 3251.68007837217 0.985120919499715 0
"3097" 3251.71523833298 0.985042057155249 0.00099949999999982
"3098" 3251.69049875085 0.985042363594572 0.00099949999999982
"3099" 3251.66575918428 0.985042664953057 0.00099949999999982
"3100" 3251.6410196344 0.985042968660114 0.00099949999999982
"3101" 3251.55630752623 0.985122434863726 0
"3102" 3251.53154441007 0.985122735909652 0
"3103" 3251.50678130985 0.985123040484922 0
"3104" 3251.48201822507 0.985123347379688 0
"3105" 3251.45725515657 0.985123650429259 0
"3106" 3251.43249210493 0.985123950847826 0
"3107" 3251.40772906909 0.985124256064757 0
"3108" 3251.38296604936 0.9851245598864 0
"3109" 3251.35820304605 0.985124862334883 0
"3110" 3251.33344005918 0.985125164603477 0
"3111" 3251.30867708798 0.985125470448745 0
"3112" 3251.28391413383 0.985125769958146 0
"3113" 3251.25915119459 0.985126079207082 0
"3114" 3251.297521619 0.985047062428229 0.00099949999999982
"3115" 3251.27278230986 0.985047367574719 0.00099949999999982
"3116" 3251.2864381811 0.984968436203896 0.00199799999999994
"3117" 3251.26172249678 0.984968737277336 0.00199799999999994
"3118" 3251.27542671109 0.984889885098096 0.00299549999999993
"3119" 3251.21230240368 0.984969345783033 0.00199799999999994
"3120" 3251.16208683175 0.984970967897473 0.00199849999999979
"3121" 3251.22724216005 0.984735205175702 0.0049904999999999
"3122" 3251.21556667014 0.984657829202244 0.00598650000000001
"3123" 3251.2294270191 0.984579178765377 0.00698149999999986
"3124" 3251.15382943996 0.984582276173079 0.00698049999999983
"3125" 3251.11725083069 0.984353711448617 0.0099499999999999
"3126" 3251.09272348298 0.984354018656462 0.0099499999999999
"3127" 3251.09425787032 0.984200059009223 0.0119279999999999
"3128" 3251.03064808186 0.984431872932493 0.00895949999999979
"3129" 3250.9930419506 0.984509505485246 0.00796799999999998
"3130" 3250.94233240266 0.984664697007798 0.00598199999999993
"3131" 3250.87847125983 0.984897908780667 0.00299549999999993
"3132" 3250.89305643924 0.98466530394975 0.00598199999999993
"3133" 3250.89464457662 0.984510731844287 0.00796799999999998
"3134" 3250.85695350177 0.984588433964965 0.0069754999999998
"3135" 3250.83235588988 0.984588742692165 0.0069754999999998
"3136" 3250.78147521673 0.984744079912763 0.00498749999999992
"3137" 3250.73052287288 0.984899726323334 0.00299549999999993
"3138" 3250.64156998975 0.985133638645441 0
"3139" 3250.61680747224 0.985133941497681 0
"3140" 3250.59204497135 0.985134242943031 0
"3141" 3250.56728248627 0.985134547966115 0
"3142" 3250.5425200187 0.985134845429273 0
"3143" 3250.51775756646 0.985135152598115 0
"3144" 3250.49299513071 0.985135454667215 0
"3145" 3250.46823271117 0.985135757868416 0
"3146" 3250.44347030654 0.985136067040555 0
"3147" 3250.41870791956 0.985136363753464 0
"3148" 3250.39394554755 0.985136672633033 0
"3149" 3250.36918319299 0.985136970259027 0
"3150" 3250.34442085428 0.985137275146706 0
"3151" 3250.31965853172 0.985137578645344 0
"3152" 3250.29489622644 0.985137877041389 0
"3153" 3250.27013393656 0.985138183951345 0
"3154" 3250.24537166321 0.985138485758782 0
"3155" 3250.22060940505 0.985138793607201 0
"3156" 3250.19584716347 0.98513909510636 0
"3157" 3250.17108493852 0.985139396455181 0
"3158" 3250.14632272859 0.985139705076747 0
"3159" 3250.12156053535 0.985140006107084 0
"3160" 3250.09679835801 0.985140310733512 0
"3161" 3250.07203619743 0.985140611480662 0
"3162" 3250.04727405363 0.985140912076067 0
"3163" 3250.02251192638 0.985141213762079 0
"3164" 3249.99774981544 0.985141516522517 0
"3165" 3249.97298772002 0.98514182284037 0
"3166" 3249.94822564124 0.985142124064975 0
"3167" 3249.92346357805 0.985142430086117 0
"3168" 3249.89870153103 0.985142733473799 0
"3169" 3249.87393950103 0.985143033015397 0
"3170" 3249.8491774867 0.985143338586524 0
"3171" 3249.82441548892 0.985143640282422 0
"3172" 3249.83250328117 0.985066307751929 0.00099949999999982
"3173" 3249.80776493153 0.985066612710548 0.00099949999999982
"3174" 3249.75015211655 0.985144552185174 0
"3175" 3249.72539018347 0.985144853278191 0
"3176" 3249.70062826654 0.985145156711958 0
"3177" 3249.6758663658 0.985145459955861 0
"3178" 3249.6511044821 0.985145759367913 0
"3179" 3249.62634261411 0.985146064807776 0
"3180" 3249.60158076241 0.985146367618137 0
"3181" 3249.57681892702 0.985146670295675 0
"3182" 3249.55205710825 0.985146971563733 0
"3183" 3249.5272953056 0.985147275154467 0
"3184" 3249.50253351937 0.98514757735767 0
"3185" 3249.55528225261 0.985067877652434 0.00099949999999982
"3186" 3249.45302122815 0.985148187016525 0
"3187" 3249.42825948952 0.985148491238373 0
"3188" 3249.40349776717 0.98514879407866 0
"3189" 3249.37873606223 0.985149091829569 0
"3190" 3249.35397437334 0.985149395604851 0
"3191" 3249.32921269974 0.985149702927238 0
"3192" 3249.36204809339 0.985071061704314 0.00099949999999982
"3193" 3249.27970064919 0.985150306761758 0
"3194" 3249.2549390258 0.985150604987111 0
"3195" 3249.230177417 0.985150915394622 0
"3196" 3249.20541582584 0.985151212096036 0
"3197" 3249.18065424988 0.985151519732088 0
"3198" 3249.15589269025 0.985151822284266 0
"3199" 3249.13113114753 0.985152122253919 0
"3200" 3249.10636962094 0.985152425720294 0
"3201" 3249.08160810995 0.985152731534128 0
"3202" 3249.05684661543 0.985153033489624 0
"3203" 3249.03208513795 0.985153332827943 0
"3204" 3249.00732367618 0.985153638176179 0
"3205" 3248.98256223097 0.985153939681048 0
"3206" 3248.95780080153 0.985154244725655 0
"3207" 3248.93303938818 0.985154548398207 0
"3208" 3248.90827799175 0.985154848219107 0
"3209" 3248.88351661066 0.985155155254486 0
"3210" 3248.85875524656 0.985155454783808 0
"3211" 3248.83399389813 0.985155760301296 0
"3212" 3248.80923256595 0.985156063219592 0
"3213" 3248.78447125031 0.985156364741425 0
"3214" 3248.75970995126 0.985156666114579 0
"3215" 3248.73494866746 0.985156973502741 0
"3216" 3248.71018740003 0.985157275805522 0
"3217" 3248.68542615011 0.985157573021945 0
"3218" 3248.66066491554 0.985157879962026 0
"3219" 3248.63590369744 0.985158181808478 0
"3220" 3248.61114249476 0.985158488446327 0
"3221" 3248.58638130834 0.985158791220772 0
"3222" 3248.56162013877 0.98515909139846 0
"3223" 3248.53685898553 0.985159393859497 0
"3224" 3248.51209784812 0.985159698663428 0
"3225" 3248.48733672737 0.985159999600168 0
"3226" 3248.46257562224 0.985160305334766 0
"3227" 3248.43781453384 0.985160605966863 0
"3228" 3248.41305346221 0.985160906472287 0
"3229" 3248.3882924063 0.985161211735752 0
"3230" 3248.36353136667 0.985161514389828 0
"3231" 3248.33877034364 0.985161815659897 0
"3232" 3248.31400933642 0.985162120472641 0
"3233" 3248.28924834532 0.985162423915901 0
"3234" 3248.26448737063 0.985162725979602 0
"3235" 3248.23972641213 0.985163029096293 0
"3236" 3248.21496547093 0.985163327154374 0
"3237" 3248.19020454515 0.985163633674764 0
"3238" 3248.16544363594 0.985163935116218 0
"3239" 3248.14068274412 0.985164232722992 0
"3240" 3248.11592186783 0.98516453880151 0
"3241" 3248.09116100765 0.985164842235029 0
"3242" 3248.06640016333 0.985165146780978 0
"3243" 3248.04163933518 0.985165449931641 0
"3244" 3248.01687852297 0.985165754174274 0
"3245" 3247.99211772753 0.985166054560924 0
"3246" 3247.96735694864 0.985166356044031 0
"3247" 3247.94259618523 0.985166662269292 0
"3248" 3247.91783543733 0.985166968379227 0
"3249" 3247.89307470608 0.985167269384291 0
"3250" 3247.86831399259 0.985167565338958 0
"3251" 3247.84355329499 0.985167869740652 0
"3252" 3247.81879261358 0.985168172776602 0
"3253" 3247.79403194785 0.985168478099348 0
"3254" 3247.76927129783 0.985168783293711 0
"3255" 3247.74451066548 0.985169079698547 0
"3256" 3247.7197500478 0.98516938952729 0
"3257" 3247.69498944758 0.985169686876913 0
"3258" 3247.67022886347 0.985169990221989 0
"3259" 3247.64546829551 0.985170293451978 0
"3260" 3247.62070774401 0.985170595248128 0
"3261" 3247.59594720762 0.98517090308552 0
"3262" 3247.57118668886 0.985171199665427 0
"3263" 3247.5464261861 0.98517150350895 0
"3264" 3247.57915297301 0.985092945239972 0.00099949999999982
"3265" 3247.49691647696 0.985172106553358 0
"3266" 3247.47215602193 0.985172416099143 0
"3267" 3247.4473955836 0.985172716854037 0
"3268" 3247.42263516171 0.985173018700218 0
"3269" 3247.39787475576 0.985173322848149 0
"3270" 3247.37311436631 0.985173624387075 0
"3271" 3247.34835399287 0.985173928234908 0
"3272" 3247.32359363627 0.985174228256209 0
"3273" 3247.35943183945 0.985095516202214 0.00099949999999982
"3274" 3247.37054568442 0.985016879232259 0.00199799999999994
"3275" 3247.34583256806 0.985017181006701 0.00199799999999994
"3276" 3247.22460860466 0.985175431829078 0
"3277" 3247.19984832931 0.985175740933244 0
"3278" 3247.175088071 0.985176040026269 0
"3279" 3247.15032782841 0.985176345138343 0
"3280" 3247.12556760212 0.985176647637806 0
"3281" 3247.10080739187 0.985176951211964 0
"3282" 3247.0760471988 0.985177249724581 0
"3283" 3247.05128702185 0.985177552993073 0
"3284" 3247.02652685997 0.985177861037403 0
"3285" 3247.00176671481 0.985178161530557 0
"3286" 3246.97700658614 0.985178463131884 0
"3287" 3246.95224647427 0.985178763337081 0
"3288" 3246.92748637895 0.985179064643104 0
"3289" 3246.90272629968 0.985179368230496 0
"3290" 3246.87796623702 0.985179669225127 0
"3291" 3246.85320618938 0.985179977443197 0
"3292" 3246.82844615844 0.985180278117585 0
"3293" 3246.80368614366 0.985180581128418 0
"3294" 3246.77892614509 0.985180883974764 0
"3295" 3246.75416616276 0.985181186652273 0
"3296" 3246.72940619697 0.985181487971805 0
"3297" 3246.70464624667 0.985181794053701 0
"3298" 3246.67988631326 0.985182093836369 0
"3299" 3246.65512639622 0.985182395918715 0
"3300" 3246.63036649585 0.985182696638942 0
"3301" 3246.60560661164 0.985182999671734 0
"3302" 3246.5808467439 0.985183301294393 0
"3303" 3246.55608689267 0.985183602778904 0
"3304" 3246.53132705661 0.985183910264448 0
"3305" 3246.50656723738 0.985184210234161 0
"3306" 3246.48180743476 0.985184511272072 0
"3307" 3246.45704764741 0.985184818304674 0
"3308" 3246.43228787808 0.985185112888444 0
"3309" 3246.40752812409 0.985185419618276 0
"3310" 3246.38276838547 0.985185726196548 0
"3311" 3246.35800866443 0.985186022798917 0
"3312" 3246.33324895855 0.985186330294974 0
"3313" 3246.30848926841 0.98518663521004 0
"3314" 3246.28372959567 0.98518693257375 0
"3315" 3246.25896993847 0.985187238396466 0
"3316" 3246.23421029765 0.985187540403595 0
"3317" 3246.20945067297 0.985187843462408 0
"3318" 3246.18469106502 0.985188143923462 0
"3319" 3246.15993147354 0.985188445453671 0
"3320" 3246.13517189776 0.985188750535606 0
"3321" 3246.11041233907 0.985189049306912 0
"3322" 3246.08565279696 0.985189350387932 0
"3323" 3246.14160997057 0.985109627077488 0.00099949999999982
"3324" 3246.0361449917 0.985189959030838 0
"3325" 3246.0113854974 0.98519026211141 0
"3326" 3245.98662602037 0.985190560144659 0
"3327" 3245.96186655871 0.985190866629327 0
"3328" 3245.93710711383 0.985191166791583 0
"3329" 3245.91234768548 0.985191468060469 0
"3330" 3245.88758827316 0.985191771617961 0
"3331" 3245.8628288769 0.985192075031424 0
"3332" 3245.83806949809 0.985192372156906 0
"3333" 3245.81331013458 0.985192678949117 0
"3334" 3245.7885507875 0.985192980686297 0
"3335" 3245.7637914566 0.985193283526895 0
"3336" 3245.73903214247 0.985193583708701 0
"3337" 3245.71427284405 0.985193888681783 0
"3338" 3245.68951356219 0.985194189815807 0
"3339" 3245.6647542961 0.985194494476178 0
"3340" 3245.63999504664 0.985194795318064 0
"3341" 3245.61523581301 0.985195099680297 0
"3342" 3245.5904765958 0.985195401443713 0
"3343" 3245.5657173945 0.985195705504913 0
"3344" 3245.54095820995 0.98519600573799 0
"3345" 3245.51619904219 0.985196305815702 0
"3346" 3245.49143989097 0.985196606976194 0
"3347" 3245.46668075579 0.985196910422594 0
"3348" 3245.44192163696 0.985197212510245 0
"3349" 3245.41716253449 0.98519751445114 0
"3350" 3245.39240344817 0.985197817448415 0
"3351" 3245.36764437828 0.985198119100156 0
"3352" 3245.34288532322 0.985198427964328 0
"3353" 3245.31812628521 0.985198726823416 0
"3354" 3245.29336726484 0.98519902308504 0
"3355" 3245.26860825939 0.985199331501196 0
"3356" 3245.24384926974 0.985199636056943 0
"3357" 3245.21909029781 0.985199931865764 0
"3358" 3245.19433134145 0.985200237373007 0
"3359" 3245.16957240235 0.985200535329278 0
"3360" 3245.14481347807 0.985200844212103 0
"3361" 3245.12005457164 0.985201139436334 0
"3362" 3245.09529568066 0.985201445529958 0
"3363" 3245.07053680542 0.985201750284161 0
"3364" 3245.04577794731 0.985202048723167 0
"3365" 3245.02101910556 0.985202350706143 0
"3366" 3244.99626027965 0.98520265499973 0
"3367" 3244.97150146961 0.985202959143575 0
"3368" 3244.94674267574 0.98520326189169 0
"3369" 3244.92198389891 0.985203560813319 0
"3370" 3244.8972251386 0.985203862046904 0
"3371" 3244.87246639483 0.985204163112093 0
"3372" 3244.84770766711 0.985204466504935 0
"3373" 3244.82294895517 0.985204770970698 0
"3374" 3244.79819025989 0.985205071585758 0
"3375" 3244.77343158075 0.985205374513745 0
"3376" 3244.74867291858 0.985205673627664 0
"3377" 3244.72391427126 0.985205982402041 0
"3378" 3244.69915564126 0.985206279956805 0
"3379" 3244.67439702807 0.985206579844742 0
"3380" 3244.64963843009 0.985206886925783 0
"3381" 3244.62487984954 0.98520718404403 0
"3382" 3244.6001212848 0.98520748837835 0
"3383" 3244.57536273564 0.985207793789519 0
"3384" 3244.55060420292 0.985208095355478 0
"3385" 3244.52584568611 0.985208399248092 0
"3386" 3244.5010871858 0.985208700528058 0
"3387" 3244.47632870174 0.985209002887857 0
"3388" 3244.45157023425 0.985209303841297 0
"3389" 3244.42681178417 0.985209600991054 0
"3390" 3244.40205335071 0.985209901676243 0
"3391" 3244.37729493201 0.985210210786947 0
"3392" 3244.35253653082 0.985210507472695 0
"3393" 3244.32777814417 0.985210817524567 0
"3394" 3244.30301977564 0.985211111449213 0
"3395" 3244.27826142281 0.98521141629586 0
"3396" 3244.25350308735 0.985211713609059 0
"3397" 3244.22874476711 0.985212020607199 0
"3398" 3244.20398646295 0.985212323744291 0
"3399" 3244.17922817516 0.985212625516081 0
"3400" 3244.15446990378 0.985212927157282 0
"3401" 3244.12971164885 0.985213228611336 0
"3402" 3244.10495341038 0.985213529952235 0
"3403" 3244.08019518761 0.985213834810889 0
"3404" 3244.05543698111 0.985214137058276 0
"3405" 3244.03067879172 0.985214435469 0
"3406" 3244.0059206184 0.985214738650527 0
"3407" 3243.98116246062 0.98521504414247 0
"3408" 3243.95640432033 0.985215340875268 0
"3409" 3243.93164619539 0.985215647273429 0
"3410" 3243.90688808746 0.98521594617761 0
"3411" 3243.88212999465 0.985216253515128 0
"3412" 3243.90618892966 0.985138302562796 0.00099949999999982
"3413" 3243.90552577823 0.985060444377248 0.00199799999999994
"3414" 3243.85673128094 0.985138912143513 0.00099949999999982
"3415" 3243.78314280503 0.985217457397005 0
"3416" 3243.75838479465 0.985217759078359 0
"3417" 3243.73362680124 0.985218058135214 0
"3418" 3243.70886882347 0.985218363194951 0
"3419" 3243.68411086108 0.985218669337468 0
"3420" 3243.65935291577 0.985218967955027 0
"3421" 3243.63459498646 0.985219271313569 0
"3422" 3243.60983707319 0.985219574550183 0
"3423" 3243.58507917655 0.985219875161252 0
"3424" 3243.56032129764 0.985220170731917 0
"3425" 3243.53556343324 0.985220480855571 0
"3426" 3243.51080558555 0.985220781040432 0
"3427" 3243.48604775488 0.985221079832362 0
"3428" 3243.46128994126 0.985221378482397 0
"3429" 3243.43653214338 0.985221683083948 0
"3430" 3243.41177436124 0.985221987580918 0
"3431" 3243.38701659517 0.985222290671796 0
"3432" 3243.36225884602 0.985222589936415 0
"3433" 3243.33750111299 0.985222892751797 0
"3434" 3243.3127433964 0.985223194151203 0
"3435" 3243.28798569654 0.985223494201426 0
"3436" 3243.26322801291 0.985223796552882 0
"3437" 3243.23847034636 0.985224095062788 0
"3438" 3243.21371269555 0.985224399558748 0
"3439" 3243.18895506134 0.98522470023645 0
"3440" 3243.16419744267 0.985225005656496 0
"3441" 3243.13943983958 0.985225310940043 0
"3442" 3243.114682254 0.985225607453506 0
"3443" 3243.08992468432 0.985225911216991 0
"3444" 3243.06516713087 0.985226213580824 0
"3445" 3243.04040959393 0.985226514595807 0
"3446" 3243.01565207354 0.985226815447084 0
"3447" 3242.9908945692 0.985227118569784 0
"3448" 3242.96613708039 0.985227424012926 0
"3449" 3242.94137960905 0.985227720735692 0
"3450" 3242.91662215331 0.985228025891727 0
"3451" 3242.89186471455 0.985228324755517 0
"3452" 3242.867107292 0.985228627134649 0
"3453" 3242.84234988596 0.985228928159487 0
"3454" 3242.81759249592 0.985229231487087 0
"3455" 3242.79283512136 0.985229537096949 0
"3456" 3242.76807776424 0.985229833985442 0
"3457" 3242.74332042266 0.985230139308225 0
"3458" 3242.71856309858 0.985230435897172 0
"3459" 3242.6938057912 0.985230736012418 0
"3460" 3242.66904849893 0.985231043350406 0
"3461" 3242.64429122343 0.985231343146919 0
"3462" 3242.61953396337 0.985231648949488 0
"3463" 3242.59477672016 0.985231948462132 0
"3464" 3242.57001949381 0.985232247825708 0
"3465" 3242.54526228301 0.985232553177428 0
"3466" 3242.52050508859 0.985232854687978 0
"3467" 3242.49574791061 0.985233156052248 0
"3468" 3242.47099074907 0.985233457280385 0
"3469" 3242.44623360376 0.985233759572461 0
"3470" 3242.42147647496 0.985234060489247 0
"3471" 3242.39671936273 0.985234361251123 0
"3472" 3242.37196226708 0.985234661850869 0
"3473" 3242.34720518723 0.98523496601126 0
"3474" 3242.32244812431 0.98523526509402 0
"3475" 3242.29769107754 0.985235567699676 0
"3476" 3242.27293404666 0.985235871395003 0
"3477" 3242.24817703227 0.985236172473501 0
"3478" 3242.22342003466 0.98523647218724 0
"3479" 3242.1986630536 0.985236772980611 0
"3480" 3242.17390608857 0.985237076080642 0
"3481" 3242.1491491396 0.985237379015529 0
"3482" 3242.12439220646 0.985237683039837 0
"3483" 3242.09963528972 0.985237984456479 0
"3484" 3242.07487839024 0.985238282031481 0
"3485" 3242.05012150668 0.985238585605397 0
"3486" 3242.02536463962 0.985238886566134 0
"3487" 3242.00060778828 0.985239191062766 0
"3488" 3241.9758509535 0.985239491719477 0
"3489" 3241.95109413533 0.985239792231492 0
"3490" 3241.92633733379 0.985240092587256 0
"3491" 3241.90158054864 0.985240394038099 0
"3492" 3241.87682377937 0.985240697768643 0
"3493" 3241.85206702629 0.985241000147897 0
"3494" 3241.82731028997 0.985241299911794 0
"3495" 3241.80255356936 0.985241604428684 0
"3496" 3241.77779686585 0.985241902640505 0
"3497" 3241.7530401792 0.985242201961815 0
"3498" 3241.72828350781 0.985242508475549 0
"3499" 3241.70352685308 0.985242808709289 0
"3500" 3241.67877021395 0.985243113698112 0
"3501" 3241.65401359127 0.985243414857214 0
"3502" 3241.62925698588 0.985243712197093 0
"3503" 3241.60450039673 0.985244014277324 0
"3504" 3241.57974382305 0.985244319884239 0
"3505" 3241.55498726648 0.985244618002148 0
"3506" 3241.5302307268 0.985244917198822 0
"3507" 3241.50547420349 0.985245218681502 0
"3508" 3241.48071769468 0.98524552859181 0
"3509" 3241.45596120367 0.985245823656162 0
"3510" 3241.43120472858 0.985246127129248 0
"3511" 3241.40644827027 0.985246426789827 0
"3512" 3241.38169182796 0.985246729977804 0
"3513" 3241.35693540112 0.985247035459722 0
"3514" 3241.33217899197 0.985247331001645 0
"3515" 3241.30742259891 0.9852476337425 0
"3516" 3241.28266622252 0.9852479338741 0
"3517" 3241.25790986201 0.985248237510828 0
"3518" 3241.23315351851 0.985248536130417 0
"3519" 3241.20839719068 0.985248840719301 0
"3520" 3241.18364087883 0.985249143929075 0
"3521" 3241.15888458436 0.985249440869166 0
"3522" 3241.13412830485 0.985249748677323 0
"3523" 3241.1093720425 0.985250046533652 0
"3524" 3241.08461579626 0.985250349148837 0
"3525" 3241.05985956699 0.985250647921436 0
"3526" 3241.03510335389 0.98525095022426 0
"3527" 3241.01034715619 0.985251256064185 0
"3528" 3240.985590975 0.985251556842161 0
"3529" 3240.96083481036 0.985251857487139 0
"3530" 3240.93607866176 0.985252160406222 0
"3531" 3240.91132253004 0.985252459520963 0
"3532" 3240.88656641524 0.985252758478286 0
"3533" 3240.86181031739 0.985253057289745 0
"3534" 3240.83705423488 0.98525336331293 0
"3535" 3240.81229816831 0.985253666697866 0
"3536" 3240.78754211742 0.985253971187626 0
"3537" 3240.76278608389 0.985254268167047 0
"3538" 3240.73803006721 0.985254567450586 0
"3539" 3240.7132740663 0.98525487149061 0
"3540" 3240.68851808203 0.985255171696974 0
"3541" 3240.66376211389 0.985255474191117 0
"3542" 3240.63900616163 0.985255777781266 0
"3543" 3240.6142502261 0.985256077536717 0
"3544" 3240.58949430815 0.98525637347803 0
"3545" 3240.56473840538 0.985256680275242 0
"3546" 3240.53998251834 0.985256984468249 0
"3547" 3240.51522664899 0.985257279948953 0
"3548" 3240.49047079654 0.985257578966302 0
"3549" 3240.46571495883 0.985257887613514 0
"3550" 3240.44095913864 0.985258183875583 0
"3551" 3240.41620333407 0.985258488555671 0
"3552" 3240.39144754572 0.985258790633626 0
"3553" 3240.36669177416 0.985259090111165 0
"3554" 3240.34193601887 0.985259391891448 0
"3555" 3240.31718027935 0.985259695975706 0
"3556" 3240.29242455726 0.985259992562802 0
"3557" 3240.267668851 0.985260296340655 0
"3558" 3240.2429131606 0.985260599962326 0
"3559" 3240.21815748747 0.985260897311644 0
"3560" 3240.19340183108 0.985261196969198 0
"3561" 3240.16864619037 0.985261501374143 0
"3562" 3240.14389056485 0.985261808072269 0
"3563" 3240.11913495726 0.985262102373156 0
"3564" 3240.09437936599 0.985262403886452 0
"3565" 3240.06962379001 0.985262710137754 0
"3566" 3240.04486823096 0.985263008896985 0
"3567" 3240.02011268862 0.9852633087285 0
"3568" 3239.99535716192 0.985263613296241 0
"3569" 3239.97060165227 0.985263911603647 0
"3570" 3239.94584615968 0.985264209766812 0
"3571" 3239.9210906823 0.985264516348307 0
"3572" 3239.89633522205 0.98526481420397 0
"3573" 3239.87157977706 0.985265120474564 0
"3574" 3239.84682434901 0.985265419252064 0
"3575" 3239.82206893738 0.985265720326519 0
"3576" 3239.84315790291 0.985188105718503 0.00099949999999982
"3577" 3239.81842612912 0.985188405244093 0.00099949999999982
"3578" 3239.79369437213 0.985188706977258 0.00099949999999982
"3579" 3239.76896263144 0.985189008630271 0.00099949999999982
"3580" 3239.74423090707 0.985189308832988 0.00099949999999982
"3581" 3239.67359308894 0.985267527516544 0
"3582" 3239.64883779266 0.985267825073333 0
"3583" 3239.6240825117 0.985268131081357 0
"3584" 3239.59932724664 0.985268434460906 0
"3585" 3239.57457199887 0.985268731600662 0
"3586" 3239.54981676679 0.985269035923108 0
"3587" 3239.52506155124 0.985269336439131 0
"3588" 3239.50030635309 0.985269633117366 0
"3589" 3239.47555116991 0.985269940646492 0
"3590" 3239.45079600392 0.985270238253368 0
"3591" 3239.42604085514 0.985270535708918 0
"3592" 3239.4012857217 0.985270841588795 0
"3593" 3239.37653060581 0.985271137520089 0
"3594" 3239.35177550588 0.985271440645315 0
"3595" 3239.3270204222 0.98527174238608 0
"3596" 3239.30226535373 0.985272048886117 0
"3597" 3239.27751030184 0.985272349113866 0
"3598" 3239.25275526686 0.985272647966127 0
"3599" 3239.22800024854 0.985272947892441 0
"3600" 3239.20324524474 0.985273257445998 0
"3601" 3239.17849025984 0.985273547296465 0
"3602" 3239.1537352906 0.985273851671219 0
"3603" 3239.12898033789 0.98527415222127 0
"3604" 3239.10422540064 0.985274457500642 0
"3605" 3239.0794704797 0.985274758978551 0
"3606" 3239.05471557511 0.985275060304948 0
"3607" 3239.0299606869 0.98527536147549 0
"3608" 3239.00520581563 0.98527566006598 0
"3609" 3238.98045096054 0.985275962158685 0
"3610" 3238.95569612193 0.985276262883458 0
"3611" 3238.93094129955 0.9852765646832 0
"3612" 3238.90618649372 0.985276865097838 0
"3613" 3238.88143170445 0.985277165374015 0
"3614" 3238.85667693153 0.985277466732273 0
"3615" 3238.83192217469 0.985277769149468 0
"3616" 3238.8071674348 0.985278067753732 0
"3617" 3238.7824127108 0.985278371094145 0
"3618" 3238.75765800272 0.98527867428295 0
"3619" 3238.73290331115 0.985278974878044 0
"3620" 3238.70814863664 0.985279272894072 0
"3621" 3238.68339397815 0.98527957562552 0
"3622" 3238.65863933599 0.985279877005377 0
"3623" 3238.63388471046 0.985280176997732 0
"3624" 3238.60913010159 0.985280476853132 0
"3625" 3238.58437550887 0.98528077900606 0
"3626" 3238.55962093342 0.985281076101255 0
"3627" 3238.53486637472 0.985281375514181 0
"3628" 3238.51011183119 0.985281682088608 0
"3629" 3238.48535730394 0.985281983635722 0
"3630" 3238.46060279328 0.985282283811481 0
"3631" 3238.52087249188 0.985202653445694 0.00099949999999982
"3632" 3238.49614159219 0.985202950849994 0.00099949999999982
"3633" 3238.53170514005 0.985123396436088 0.00199799999999994
"3634" 3238.50699784963 0.985123695955269 0.00199799999999994
"3635" 3238.33689786878 0.985283788377887 0
"3636" 3238.31214345622 0.985284090092189 0
"3637" 3238.28738905994 0.985284391656507 0
"3638" 3238.26263468077 0.985284689413453 0
"3639" 3238.23788031821 0.985284989472801 0
"3640" 3238.21312597038 0.985285297926255 0
"3641" 3238.1883716395 0.985285596456001 0
"3642" 3238.16361732396 0.985285902159969 0
"3643" 3238.13886302653 0.985286195483494 0
"3644" 3238.11410874451 0.985286500898987 0
"3645" 3238.08935448011 0.985286796390767 0
"3646" 3238.06460023173 0.985287099044568 0
"3647" 3238.0398459994 0.985287401565632 0
"3648" 3238.01509178343 0.98528770271314 0
"3649" 3237.99033758439 0.985288001260863 0
"3650" 3237.96558340123 0.985288304557056 0
"3651" 3237.94082923535 0.98528860158173 0
"3652" 3237.91607508568 0.985288903341742 0
"3653" 3237.89132095172 0.985289207397103 0
"3654" 3237.86656683405 0.985289508865822 0
"3655" 3237.84181273268 0.985289810204803 0
"3656" 3237.81705864793 0.985290110160559 0
"3657" 3237.79230457984 0.985290409950713 0
"3658" 3237.76755052761 0.985290713263472 0
"3659" 3237.74279649237 0.985291011529386 0
"3660" 3237.71804247335 0.985291313319222 0
"3661" 3237.69328847028 0.985291616185095 0
"3662" 3237.66853448431 0.985291914008942 0
"3663" 3237.64378051546 0.985292211701884 0
"3664" 3237.61902656185 0.985292517761146 0
"3665" 3237.59427262435 0.985292820028892 0
"3666" 3237.56951870352 0.985293119699577 0
"3667" 3237.54476479966 0.985293418004911 0
"3668" 3237.52001091201 0.985293719810239 0
"3669" 3237.49525704031 0.985294022702814 0
"3670" 3237.47050318541 0.985294321785983 0
"3671" 3237.44574934681 0.985294623159065 0
"3672" 3237.42099552508 0.985294921926984 0
"3673" 3237.39624171889 0.985295226648113 0
"3674" 3237.37148792937 0.985295526347715 0
"3675" 3237.34673415654 0.985295825896175 0
"3676" 3237.32198040017 0.985296126511672 0
"3677" 3237.29722665948 0.985296430627444 0
"3678" 3237.27247293531 0.985296730954796 0
"3679" 3237.24771922742 0.985297032343293 0
"3680" 3237.22296553748 0.985297326256701 0
"3681" 3237.19821186199 0.985297635909006 0
"3682" 3237.17345820314 0.985297935627295 0
"3683" 3237.14870456126 0.985298233972262 0
"3684" 3237.12395093528 0.985298537062053 0
"3685" 3237.09919732632 0.985298835116344 0
"3686" 3237.07444373387 0.985299135450879 0
"3687" 3237.04969015716 0.985299439294659 0
"3688" 3237.02493659757 0.985299736908641 0
"3689" 3237.00018305404 0.985300039245199 0
"3690" 3236.97542952688 0.985300340192743 0
"3691" 3236.95067601641 0.985300639788799 0
"3692" 3236.92592252236 0.985300940468584 0
"3693" 3236.90116904424 0.985301243440846 0
"3694" 3236.87641558398 0.985301537712274 0
"3695" 3236.96197737619 0.985220646517542 0.00099949999999982
"3696" 3236.93724751065 0.985220948937177 0.00099949999999982
"3697" 3236.80217772675 0.985302441924057 0
"3698" 3236.77742433131 0.985302744136138 0
"3699" 3236.75267095117 0.985303049873275 0
"3700" 3236.72791758773 0.985303349344036 0
"3701" 3236.70316424075 0.985303649886707 0
"3702" 3236.67841091162 0.985303944156576 0
"3703" 3236.65365759793 0.985304249287342 0
"3704" 3236.62890430052 0.985304550602527 0
"3705" 3236.60415102024 0.985304848103959 0
"3706" 3236.57939775577 0.985305151562523 0
"3707" 3236.55464450714 0.985305454859759 0
"3708" 3236.52989127547 0.985305753145223 0
"3709" 3236.5051380597 0.985306056131514 0
"3710" 3236.48038486123 0.985306352896691 0
"3711" 3236.455631679 0.98530665437688 0
"3712" 3236.43087851359 0.985306953269526 0
"3713" 3236.40612536395 0.98530725689256 0
"3714" 3236.38137223037 0.985307559150486 0
"3715" 3236.35661911344 0.985307858828259 0
"3716" 3236.33186601318 0.985308158342122 0
"3717" 3236.30711292935 0.985308458946026 0
"3718" 3236.282359862 0.985308759384514 0
"3719" 3236.25760681034 0.985309063330125 0
"3720" 3236.23285377576 0.985309361017737 0
"3721" 3236.2081007572 0.98530966345325 0
"3722" 3236.18334775524 0.985309963281877 0
"3723" 3236.15859476964 0.985310264214669 0
"3724" 3236.13384180071 0.985310563749933 0
"3725" 3236.10908884794 0.985310865588365 0
"3726" 3236.18253430351 0.985230631692071 0.00099949999999982
"3727" 3236.30472059628 0.985070117487104 0.00299549999999993
"3728" 3236.28003837705 0.985070418808971 0.00299549999999993
"3729" 3236.25535617421 0.985070718743705 0.00299549999999993
"3730" 3236.30416883563 0.984990732003589 0.003992
"3731" 3236.20600301436 0.985071322555493 0.00299549999999993
"3732" 3236.03428181914 0.985232437401204 0.00099949999999982
"3733" 3236.00955256847 0.985232740465006 0.00099949999999982
"3734" 3235.88652627779 0.985313568473104 0
"3735" 3235.86177348972 0.98531386637414 0
"3736" 3235.83702071762 0.985314169017936 0
"3737" 3235.81226796235 0.985314467830178 0
"3738" 3235.7875152231 0.985314770167629 0
"3739" 3235.76276250075 0.98531506867951 0
"3740" 3235.73800979531 0.985315367057818 0
"3741" 3235.71325710546 0.985315671369378 0
"3742" 3235.68850443259 0.985315969458784 0
"3743" 3235.66375177537 0.985316273481102 0
"3744" 3235.63899913467 0.985316573685526 0
"3745" 3235.61424651022 0.985316874968895 0
"3746" 3235.58949390262 0.985317173657433 0
"3747" 3235.56474131217 0.985317470989793 0
"3748" 3235.53998873807 0.985317771847759 0
"3749" 3235.51523617983 0.985318074964 0
"3750" 3235.49048363801 0.985318375498505 0
"3751" 3235.46573111266 0.985318675873498 0
"3752" 3235.44097860408 0.985318974889539 0
"3753" 3235.41622611147 0.985319277426225 0
"3754" 3235.39147363488 0.985319579810449 0
"3755" 3235.36672117461 0.985319880815614 0
"3756" 3235.34196873177 0.985320176805204 0
"3757" 3235.31721630451 0.985320481168224 0
"3758" 3235.29246389475 0.98532077685352 0
"3759" 3235.26771150009 0.985321083360311 0
"3760" 3235.24295912354 0.98532137630851 0
"3761" 3235.21820676241 0.985321681284021 0
"3762" 3235.19345441784 0.985321981254656 0
"3763" 3235.16870208984 0.985322281078789 0
"3764" 3235.14394977765 0.985322584396453 0
"3765" 3235.1191974821 0.985322883904516 0
"3766" 3235.09444520295 0.985323184500891 0
"3767" 3235.06969294053 0.985323483701632 0
"3768" 3235.04494069457 0.98532378400209 0
"3769" 3235.0201884643 0.985324087801243 0
"3770" 3234.99543625084 0.985324386562461 0
"3771" 3234.97068405449 0.985324683949863 0
"3772" 3234.94593187394 0.985324987286261 0
"3773" 3234.92117970975 0.98532528806143 0
"3774" 3234.89642756195 0.98532558866568 0
"3775" 3234.87167543113 0.985325886688974 0
"3776" 3234.84692331677 0.985326187006026 0
"3777" 3234.82217121808 0.985326490835215 0
"3778" 3234.79741913566 0.985326792054789 0
"3779" 3234.77266706979 0.985327091916488 0
"3780" 3234.74791502133 0.985327387977758 0
"3781" 3234.72316298895 0.985327689973533 0
"3782" 3234.69841097351 0.985327988176156 0
"3783" 3234.67365897366 0.985328292317031 0
"3784" 3234.64890699 0.985328593860239 0
"3785" 3234.62415502309 0.985328892823218 0
"3786" 3234.59940307298 0.985329191628368 0
"3787" 3234.57465113968 0.985329490318709 0
"3788" 3234.5498992216 0.985329796144436 0
"3789" 3234.52514732096 0.985330092075499 0
"3790" 3234.50039543642 0.985330393933651 0
"3791" 3234.47564356747 0.985330698118607 0
"3792" 3234.4508917166 0.985330991174751 0
"3793" 3234.42613988056 0.985331298673343 0
"3794" 3234.40138806267 0.985331591438529 0
"3795" 3234.37663626022 0.985331896225245 0
"3796" 3234.35188447462 0.985332194768833 0
"3797" 3234.32713270508 0.985332496803789 0
"3798" 3234.30238095245 0.985332795047506 0
"3799" 3234.27762921595 0.985333096818216 0
"3800" 3234.25287749615 0.985333395966917 0
"3801" 3234.22812579199 0.985333699862861 0
"3802" 3234.20337410487 0.985333997498261 0
"3803" 3234.17862243401 0.985334298670288 0
"3804" 3234.15387077971 0.985334598451118 0
"3805" 3234.12911914228 0.985334896868083 0
"3806" 3234.10436752066 0.985335199994366 0
"3807" 3234.07961591543 0.985335500559253 0
"3808" 3234.05486432689 0.985335799748908 0
"3809" 3234.03011275534 0.985336097569194 0
"3810" 3234.00536119974 0.985336400111097 0
"3811" 3233.9806096612 0.98533669764312 0
"3812" 3233.95585813839 0.985337001109431 0
"3813" 3233.93110663217 0.985337300760398 0
"3814" 3233.90635514229 0.985337601489371 0
"3815" 3233.88160366987 0.985337897210647 0
"3816" 3233.85685221278 0.985338202502512 0
"3817" 3233.83210077213 0.985338502773786 0
"3818" 3233.80734934768 0.985338804132921 0
"3819" 3233.78259794083 0.985339099256515 0
"3820" 3233.75784655052 0.985339399078953 0
"3821" 3233.73309517624 0.985339701201767 0
"3822" 3233.70834381856 0.985340000750137 0
"3823" 3233.68359247779 0.98534029890682 0
"3824" 3233.65884115152 0.985340607872621 0
"3825" 3233.63408984331 0.985340900883925 0
"3826" 3233.60933855157 0.985341201053931 0
"3827" 3233.58458727632 0.985341501056159 0
"3828" 3233.55983601624 0.985341806985219 0
"3829" 3233.53508477381 0.985342101844099 0
"3830" 3233.51033354744 0.985342403829151 0
"3831" 3233.48558233742 0.985342704457006 0
"3832" 3233.4608311446 0.985343001281997 0
"3833" 3233.43607996794 0.985343302826671 0
"3834" 3233.41132880637 0.985343609083405 0
"3835" 3233.38657766237 0.985343904249136 0
"3836" 3233.36182653517 0.985344202926471 0
"3837" 3233.3370754237 0.985344506305595 0
"3838" 3233.31232432827 0.985344808313434 0
"3839" 3233.28757325027 0.98534510411105 0
"3840" 3233.26282218893 0.985345403392615 0
"3841" 3233.23807114399 0.985345703751285 0
"3842" 3233.21332011495 0.985346006388709 0
"3843" 3233.1885691024 0.985346306436207 0
"3844" 3233.16381810634 0.985346606350356 0
"3845" 3233.13906712711 0.985346904892303 0
"3846" 3233.11431616417 0.985347205721434 0
"3847" 3233.08956521811 0.985347503959637 0
"3848" 3233.06481428788 0.985347806915198 0
"3849" 3233.0400633735 0.985348109737214 0
"3850" 3233.01531247691 0.985348403865208 0
"3851" 3232.99056159652 0.985348705170456 0
"3852" 3232.96581073208 0.985349007547996 0
"3853" 3232.94105988309 0.985349312174769 0
"3854" 3232.91630905093 0.985349610599789 0
"3855" 3233.01435089641 0.985268230233105 0.00099949999999982
"3856" 3232.98962365153 0.985268533229605 0.00099949999999982
"3857" 3232.84207906707 0.985350506567085 0
"3858" 3232.81732830105 0.985350809262607 0
"3859" 3232.79257755204 0.985351106938608 0
"3860" 3232.76782681896 0.985351409314447 0
"3861" 3232.74307610377 0.985351703055076 0
"3862" 3232.71832540404 0.985352007554942 0
"3863" 3232.69357472063 0.985352308278247 0
"3864" 3232.66882405411 0.985352606427748 0
"3865" 3232.64407340369 0.985352908072548 0
"3866" 3232.61932276941 0.985353209558235 0
"3867" 3232.59457215158 0.985353509699721 0
"3868" 3232.56982155131 0.985353804810396 0
"3869" 3232.54507096701 0.985354107057018 0
"3870" 3232.5203203998 0.98535440431731 0
"3871" 3232.49556984807 0.985354708718669 0
"3872" 3232.47081931295 0.985355008101011 0
"3873" 3232.44606879501 0.985355304903201 0
"3874" 3232.42131829321 0.985355606424651 0
"3875" 3232.39656780811 0.98535590534453 0
"3876" 3232.37181733838 0.985356210229453 0
"3877" 3232.34706688489 0.985356511280843 0
"3878" 3232.32231644848 0.985356808550534 0
"3879" 3232.29756602808 0.985357110552991 0
"3880" 3232.34041724507 0.98527864875617 0.00099949999999982
"3881" 3232.31569044754 0.985278946744305 0.00099949999999982
"3882" 3232.2949636785 0.985279040382637 0.00099949999999982
"3883" 3232.27023691066 0.98527933685388 0.00099949999999982
"3884" 3232.33931152752 0.985121935817633 0.00299549999999993
"3885" 3232.26771891499 0.985201044623934 0.00199799999999994
"3886" 3232.28994115809 0.985122534336226 0.00299549999999993
"3887" 3232.26526160374 0.985122836272161 0.00299549999999993
"3888" 3232.19363200655 0.985201944781988 0.00199799999999994
"3889" 3232.12196651073 0.985281137225342 0.00099949999999982
"3890" 3232.14421463381 0.985202551937154 0.00199799999999994
"3891" 3232.07252445342 0.985281737290862 0.00099949999999982
"3892" 3231.97604813828 0.985361000591896 0
"3893" 3231.95129794869 0.98536130535738 0
"3894" 3231.92654777562 0.985361605108715 0
"3895" 3231.90179761881 0.985361905946647 0
"3896" 3231.87704747994 0.985362199307278 0
"3897" 3231.85229735606 0.985362505901794 0
"3898" 3231.8275472499 0.985362800204748 0
"3899" 3231.80279715905 0.985363105294321 0
"3900" 3231.77804708491 0.985363404159654 0
"3901" 3231.75329702723 0.985363704088603 0
"3902" 3231.72854698633 0.985364002659188 0
"3903" 3231.70379696196 0.985364302290484 0
"3904" 3231.67904695524 0.985364596908124 0
"3905" 3231.65429696404 0.985364901090909 0
"3906" 3231.62954698947 0.985365200274338 0
"3907" 3231.6047970321 0.985365496891802 0
"3908" 3231.58004709061 0.985365799424129 0
"3909" 3231.55529716558 0.985366099369013 0
"3910" 3231.53054725758 0.98536639673096 0
"3911" 3231.50579736447 0.985366703686056 0
"3912" 3231.48104748847 0.98536700076609 0
"3913" 3231.45629762823 0.985367303762901 0
"3914" 3231.4315477857 0.985367598120266 0
"3915" 3231.40679795901 0.985367900813638 0
"3916" 3231.38204814818 0.985368203373736 0
"3917" 3231.35729835381 0.985368503341297 0
"3918" 3231.33254857727 0.985368797102788 0
"3919" 3231.30779881697 0.985369097998971 0
"3920" 3231.28304907322 0.985369397518945 0
"3921" 3231.25829934496 0.985369701763795 0
"3922" 3231.23354963385 0.985369998554353 0
"3923" 3231.20879993911 0.985370298862389 0
"3924" 3231.18405026105 0.985370597800135 0
"3925" 3231.15930059969 0.985370896576337 0
"3926" 3231.13455095426 0.98537119887242 0
"3927" 3231.1098013256 0.985371497342573 0
"3928" 3231.08505171347 0.985371796906824 0
"3929" 3231.06030211819 0.98537209509106 0
"3930" 3231.03555253923 0.985372395559205 0
"3931" 3231.01080297581 0.985372699532289 0
"3932" 3230.9860534296 0.985372996053444 0
"3933" 3230.96130389955 0.985373297307861 0
"3934" 3230.93655438595 0.985373597180936 0
"3935" 3230.91180488966 0.985373893262009 0
"3936" 3230.88705540962 0.985374194061677 0
"3937" 3230.86230594559 0.985374495893606 0
"3938" 3230.8375564987 0.985374792764178 0
"3939" 3230.81280706761 0.985375095529516 0
"3940" 3230.78805765345 0.98537539330806 0
"3941" 3230.76330825516 0.985375695771501 0
"3942" 3230.7385588744 0.985375990832535 0
"3943" 3230.71380950903 0.985376295422947 0
"3944" 3230.68906016018 0.985376595042738 0
"3945" 3230.6643108276 0.985376895710303 0
"3946" 3230.63956151269 0.985377190141551 0
"3947" 3230.61481221357 0.985377492948842 0
"3948" 3230.59006293082 0.985377793154683 0
"3949" 3230.56531366502 0.985378090820667 0
"3950" 3230.54056441512 0.98537839316738 0
"3951" 3230.5158151825 0.985378689300013 0
"3952" 3230.49106596611 0.985378990131714 0
"3953" 3230.46631676625 0.985379289612849 0
"3954" 3230.44156758296 0.985379588949632 0
"3955" 3230.416818416 0.985379889333868 0
"3956" 3230.39206926567 0.985380188379112 0
"3957" 3230.36732013147 0.985380489680579 0
"3958" 3230.34257101341 0.985380790850415 0
"3959" 3230.31782191209 0.985381089425522 0
"3960" 3230.29307282835 0.985381384225955 0
"3961" 3230.2683237614 0.985381682516944 0
"3962" 3230.24357471047 0.985381984296736 0
"3963" 3230.21882567667 0.985382281062034 0
"3964" 3230.19407665841 0.985382584987287 0
"3965" 3230.16932765544 0.985382889960782 0
"3966" 3230.14457867025 0.985383183851971 0
"3967" 3230.11982970123 0.985383484895516 0
"3968" 3230.09508074897 0.985383783349328 0
"3969" 3230.07033181294 0.985384084098448 0
"3970" 3230.04558289292 0.985384385890158 0
"3971" 3230.0208339903 0.985384681494544 0
"3972" 3229.99608510456 0.985384979350028 0
"3973" 3229.97133623573 0.985385277082726 0
"3974" 3229.94658738222 0.985385581926031 0
"3975" 3229.9218385446 0.985385884205569 0
"3976" 3229.89708972428 0.985386180251702 0
"3977" 3229.872340921 0.985386477378963 0
"3978" 3229.84759213425 0.985386776779594 0
"3979" 3229.82284336299 0.985387080885011 0
"3980" 3229.85043194131 0.985309529573065 0.00099949999999982
"3981" 3229.77335712473 0.98538767367018 0
"3982" 3229.74860840288 0.985387979753948 0
"3983" 3229.72385969773 0.985388278431794 0
"3984" 3229.69911100931 0.985388576934106 0
"3985" 3229.67436233765 0.985388875302215 0
"3986" 3229.64961368334 0.985389171068004 0
"3987" 3229.69328887649 0.985310781298541 0.00099949999999982
"3988" 3229.6685638428 0.985311080357431 0.00099949999999982
"3989" 3229.57539030068 0.985390074911827 0
"3990" 3229.55064171127 0.985390373728143 0
"3991" 3229.52589313828 0.985390673640573 0
"3992" 3229.50114458174 0.985390973377438 0
"3993" 3229.47639604195 0.98539127177543 0
"3994" 3229.45164751813 0.985391573645847 0
"3995" 3229.4268990114 0.985391870529584 0
"3996" 3229.40215052207 0.985392166029227 0
"3997" 3229.37740204799 0.985392471111657 0
"3998" 3229.35265359165 0.985392765100185 0
"3999" 3229.32790515116 0.985393067462373 0
"4000" 3229.30315672739 0.985393366007392 0
"4001" 3229.27840831873 0.985393671700979 0
"4002" 3229.25365992767 0.985393966309141 0
"4003" 3229.22891155313 0.985394265655826 0
"4004" 3229.20416319544 0.985394563610055 0
"4005" 3229.17941485381 0.985394865071084 0
"4006" 3229.15466652827 0.985395166373586 0
"4007" 3229.12991821967 0.985395463882601 0
"4008" 3229.10516992668 0.985395767310446 0
"4009" 3229.08042165097 0.985396063327212 0
"4010" 3229.05567339229 0.985396360402608 0
"4011" 3229.03092515069 0.985396657335445 0
"4012" 3229.00617692509 0.985396958971162 0
"4013" 3228.98142871636 0.985397256796976 0
"4014" 3228.95668052263 0.985397562975148 0
"4015" 3228.93193234637 0.985397858085178 0
"4016" 3228.90718418706 0.985398155501532 0
"4017" 3228.88243604367 0.985398457573023 0
"4018" 3228.8576879173 0.985398754685607 0
"4019" 3228.83293980746 0.985399054040131 0
"4020" 3228.80819171388 0.985399354498236 0
"4021" 3228.78344363607 0.985399657187936 0
"4022" 3228.75869557515 0.985399954912218 0
"4023" 3228.73394753114 0.98540025248683 0
"4024" 3228.70919950355 0.985400552332858 0
"4025" 3228.68445149266 0.985400850805775 0
"4026" 3228.65970349879 0.985401147948398 0
"4027" 3228.63495552006 0.985401453405832 0
"4028" 3228.61020755869 0.985401749008679 0
"4029" 3228.58545961388 0.985402048117241 0
"4030" 3228.56071168541 0.985402348263628 0
"4031" 3228.5359637733 0.985402648304295 0
"4032" 3228.5112158776 0.985402948152511 0
"4033" 3228.48646799831 0.985403247886501 0
"4034" 3228.46172013631 0.985403543810399 0
"4035" 3228.43697228998 0.985403846868236 0
"4036" 3228.41222445991 0.985404147367329 0
"4037" 3228.38747664667 0.985404445273793 0
"4038" 3228.3627288503 0.985404743039147 0
"4039" 3228.33798107028 0.985405043076252 0
"4040" 3228.3132333061 0.985405345394816 0
"4041" 3228.28848555915 0.985405641505521 0
"4042" 3228.26373782893 0.985405939883573 0
"4043" 3228.38210596002 0.985323705386429 0.00099949999999982
"4044" 3228.21425361278 0.985406535826093 0
"4045" 3228.18950593242 0.985406836184724 0
"4046" 3228.16475826784 0.985407138804455 0
"4047" 3228.14001062042 0.985407435244466 0
"4048" 3228.11526298937 0.985407735151061 0
"4049" 3228.09051537581 0.985408030089515 0
"4050" 3228.06576777815 0.985408332130156 0
"4051" 3228.04102019669 0.985408632804326 0
"4052" 3228.01627263174 0.985408932133508 0
"4053" 3227.99152508251 0.985409234921388 0
"4054" 3227.96677755149 0.985409526694781 0
"4055" 3227.94203003625 0.985409829213136 0
"4056" 3227.91728253737 0.985410129137424 0
"4057" 3227.89253505517 0.985410427734016 0
"4058" 3227.8677875894 0.985410727361808 0
"4059" 3227.84304013981 0.985411028080418 0
"4060" 3227.818292707 0.98541132618978 0
"4061" 3227.79354529017 0.98541162783093 0
"4062" 3227.76879789044 0.985411924456133 0
"4063" 3227.74405050758 0.985412222140946 0
"4064" 3227.71930314134 0.985412520906555 0
"4065" 3227.69455579204 0.985412818290897 0
"4066" 3227.66980845861 0.98541312037852 0
"4067" 3227.6450611419 0.985413418695363 0
"4068" 3227.62031384033 0.985413724108683 0
"4069" 3227.59556655581 0.985414020917383 0
"4070" 3227.57081928838 0.985414317566713 0
"4071" 3227.54607203727 0.985414617708474 0
"4072" 3227.52132480304 0.98541491528319 0
"4073" 3227.49657758492 0.985415216321633 0
"4074" 3227.47183038483 0.985415508759962 0
"4075" 3227.44708320092 0.985415809499328 0
"4076" 3227.42233603267 0.985416112531692 0
"4077" 3227.39758888146 0.985416409350383 0
"4078" 3227.37284174625 0.985416710877713 0
"4079" 3227.34809462816 0.985417007403128 0
"4080" 3227.32334752586 0.985417309841027 0
"4081" 3227.29860043992 0.985417609706769 0
"4082" 3227.27385337065 0.985417908201821 0
"4083" 3227.24910631864 0.985418204129418 0
"4084" 3227.22435928308 0.985418503567906 0
"4085" 3227.19961226401 0.98541880284265 0
"4086" 3227.26551245788 0.985339340115825 0.00099949999999982
"4087" 3227.15012950415 0.985419398100103 0
"4088" 3227.12538253482 0.985419699345411 0
"4089" 3227.10063558213 0.985419998027819 0
"4090" 3227.07588864609 0.985420296562152 0
"4091" 3227.05114172647 0.985420596147907 0
"4092" 3227.02639482277 0.985420898002839 0
"4093" 3227.00164793636 0.985421193678548 0
"4094" 3226.97690106648 0.985421492811535 0
"4095" 3226.95215421314 0.985421791819175 0
"4096" 3226.92740737557 0.985422094312021 0
"4097" 3226.90266055489 0.985422391790133 0
"4098" 3226.87791374977 0.985422695188618 0
"4099" 3226.85316696242 0.985422988763247 0
"4100" 3226.82842019178 0.985423287005092 0
"4101" 3226.80367343789 0.985423585125925 0
"4102" 3226.77892669969 0.985423887930414 0
"4103" 3226.75417997885 0.985424183318826 0
"4104" 3226.72943327377 0.98542448581992 0
"4105" 3226.70468658529 0.985424784537663 0
"4106" 3226.67993991372 0.985425081918455 0
"4107" 3226.65519325828 0.985425382757831 0
"4108" 3226.63044662036 0.985425677399677 0
"4109" 3226.60569999863 0.985425977971381 0
"4110" 3226.58095339259 0.985426280785356 0
"4111" 3226.55620680334 0.985426578616546 0
"4112" 3226.53146023066 0.985426877514104 0
"4113" 3226.50671367512 0.985427173862161 0
"4114" 3226.48196713539 0.985427476082286 0
"4115" 3226.45722061205 0.985427775748621 0
"4116" 3226.43247410594 0.985428071645852 0
"4117" 3226.50275786889 0.985348416450468 0.00099949999999982
"4118" 3226.54833109011 0.985268838202071 0.00199799999999994
"4119" 3226.66424872036 0.985109619220084 0.003992
"4120" 3226.63959649093 0.985109919313092 0.003992
"4121" 3226.61494427793 0.985110219290093 0.003992
"4122" 3226.5902920814 0.985110515374791 0.003992
"4123" 3226.42492433031 0.985270332360197 0.00199799999999994
"4124" 3226.54096536566 0.98511111889993 0.003992
"4125" 3226.65707814662 0.984952223714337 0.00598199999999993
"4126" 3226.84365731682 0.984714325095006 0.00895949999999979
"4127" 3226.74871549998 0.984793944500768 0.00796799999999998
"4128" 3226.72415731186 0.984794246889538 0.00796799999999998
"4129" 3226.55873593283 0.984953420522576 0.00598199999999993
"4130" 3226.67501867966 0.984794849919893 0.00796799999999998
"4131" 3226.58000434993 0.984874546080663 0.0069754999999998
"4132" 3226.41448581268 0.985033881160261 0.00498749999999992
"4133" 3226.31937650429 0.985113815975616 0.003992
"4134" 3226.57669701461 0.984796054480941 0.00796799999999998
"4135" 3226.77666112102 0.984482154877283 0.0119334999999997
"4136" 3226.82271445795 0.984403410596323 0.0129214999999999
"4137" 3227.08039304759 0.984088340048447 0.0168634999999999
"4138" 3227.16571587953 0.983781684352908 0.0208134999999999
"4139" 3227.0081293645 0.983562565018385 0.023782
"4140" 3226.39328015994 0.984345447627653 0.013926
"4141" 3226.65901900104 0.984179607177158 0.0159044999999999
"4142" 3226.6477405194 0.984103804564415 0.0168934999999999
"4143" 3226.53460347078 0.983958176410331 0.0188685
"4144" 3226.25407471148 0.984123037253425 0.0168874999999999
"4145" 3226.21659966911 0.984199202058211 0.0159015
"4146" 3226.14508869822 0.984277643124379 0.0149094999999999
"4147" 3226.01884959704 0.984208886095098 0.0158860000000001
"4148" 3225.76099544402 0.984900880312676 0.0069754999999998
"4149" 3225.69688242583 0.985130740596691 0.003992
"4150" 3225.65904118239 0.985207712017234 0.00299549999999993
"4151" 3225.62116405305 0.985284761037269 0.00199799999999994
"4152" 3225.6361083861 0.985055049042009 0.00498749999999992
"4153" 3225.59825373036 0.985131938309475 0.003992
"4154" 3225.53388524481 0.985362482186327 0.00099949999999982
"4155" 3225.50916298879 0.985362777141199 0.00099949999999982
"4156" 3225.44643119324 0.985439977187048 0
"4157" 3225.42168536359 0.985440277883654 0
"4158" 3225.39693955037 0.985440577245321 0
"4159" 3225.37219375387 0.985440875263668 0
"4160" 3225.34744797333 0.985441176736126 0
"4161" 3225.32270220959 0.985441474446128 0
"4162" 3225.29795646349 0.98544176839683 0
"4163" 3225.27321073317 0.985442070635282 0
"4164" 3225.24846501947 0.985442369112965 0
"4165" 3225.22371932189 0.985442669848944 0
"4166" 3225.198973641 0.985442968032446 0
"4167" 3225.17422797655 0.98544326728744 0
"4168" 3225.14948232859 0.985443566359252 0
"4169" 3225.12473669796 0.985443861679593 0
"4170" 3225.09999108361 0.985444161675086 0
"4171" 3225.0752454853 0.985444462758813 0
"4172" 3225.05049990414 0.98544475882837 0
"4173" 3225.0257543399 0.985445055966521 0
"4174" 3225.00100879234 0.985445354168931 0
"4175" 3224.97626326177 0.985445651016039 0
"4176" 3224.95151774712 0.98544595254155 0
"4177" 3224.92677224898 0.985446251515392 0
"4178" 3224.9020267671 0.985446551553246 0
"4179" 3224.8772813018 0.985446850210351 0
"4180" 3224.85253585283 0.985447149938464 0
"4181" 3224.82779042049 0.985447448329825 0
"4182" 3224.80304500563 0.985447742921762 0
"4183" 3224.77829960694 0.985448043415511 0
"4184" 3224.75355422334 0.985448348598939 0
"4185" 3224.72880885733 0.985448642766427 0
"4186" 3224.7040635073 0.985448944022538 0
"4187" 3224.67931817465 0.985449239075248 0
"4188" 3224.65457285859 0.985449537635796 0
"4189" 3224.62982755997 0.985449832410479 0
"4190" 3224.60508227719 0.985450134289838 0
"4191" 3224.58033701138 0.985450431167858 0
"4192" 3224.55559176147 0.985450732757276 0
"4193" 3224.53084652805 0.985451031773682 0
"4194" 3224.50610131223 0.985451325812065 0
"4195" 3224.48135611106 0.985451632988224 0
"4196" 3224.45661092729 0.985451927921263 0
"4197" 3224.43186575985 0.985452227570723 0
"4198" 3224.40712061016 0.985452521006326 0
"4199" 3224.38237547578 0.985452825173195 0
"4200" 3224.35763035812 0.985453123154565 0
"4201" 3224.33288525774 0.985453418566641 0
"4202" 3224.34121881511 0.985377130435671 0.00099949999999982
"4203" 3224.34153511282 0.985148118625484 0.003992
"4204" 3224.29180969596 0.985377726446023 0.00099949999999982
"4205" 3224.27545887799 0.985301509403297 0.00199799999999994
"4206" 3224.24237812144 0.985378320256807 0.00099949999999982
"4207" 3224.21765673092 0.98537861960122 0.00099949999999982
"4208" 3224.20975071353 0.985225976338347 0.00299549999999993
"4209" 3224.20191658168 0.985073637204736 0.00498749999999992
"4210" 3224.1941542103 0.984921604603549 0.0069754999999998
"4211" 3224.18646347369 0.984769877575191 0.00895949999999979
"4212" 3224.16193045797 0.984770179507088 0.00895949999999979
"4213" 3224.1289282946 0.984846453062294 0.00796799999999998
"4214" 3224.09589040023 0.984922802768901 0.0069754999999998
"4215" 3224.06281674338 0.984999229579491 0.00598199999999993
"4216" 3224.02970729233 0.98507573152869 0.00498749999999992
"4217" 3224.11409912821 0.984994355684107 0.00598449999999973
"4218" 3224.08096507272 0.985070885371303 0.00498949999999987
"4219" 3224.04779517762 0.985147509168281 0.00399349999999998
"4220" 3223.91408895624 0.985229556114459 0.00299549999999993
"4221" 3223.87227967414 0.985382795779701 0.00099949999999982
"4222" 3223.81423375994 0.985459671337435 0
"4223" 3223.78948902392 0.985459973164432 0
"4224" 3223.76474430404 0.985460273649246 0
"4225" 3223.73999960113 0.985460570348086 0
"4226" 3223.71525491443 0.985460870536287 0
"4227" 3223.69051024506 0.985461165711967 0
"4228" 3223.66576559113 0.985461469226051 0
"4229" 3223.64102095351 0.985461768955846 0
"4230" 3223.61627633303 0.985462064922956 0
"4231" 3223.59153172864 0.985462365568831 0
"4232" 3223.56678714147 0.985462661228377 0
"4233" 3223.54204257181 0.985462955542277 0
"4234" 3223.63477155052 0.985382249730027 0.00099949999999982
"4235" 3223.61005056857 0.985382548614504 0.00099949999999982
"4236" 3223.46783138175 0.985463854943257 0
"4237" 3223.44308687687 0.985464155906229 0
"4238" 3223.41834239022 0.9854644470715 0
"4239" 3223.39359792019 0.985464745323557 0
"4240" 3223.46740112123 0.985385030092032 0.00099949999999982
"4241" 3223.44268025152 0.985385330447869 0.00099949999999982
"4242" 3223.417959398 0.985385630667893 0.00099949999999982
"4243" 3223.43257886155 0.985307768010531 0.00199849999999979
"4244" 3223.36852898195 0.985386226684707 0.00099949999999982
"4245" 3223.34380817803 0.985386526457391 0.00099949999999982
"4246" 3223.22046567633 0.985466832257002 0
"4247" 3223.19572133838 0.985467134167429 0
"4248" 3223.17097701736 0.985467431081259 0
"4249" 3223.14623271329 0.985467727877406 0
"4250" 3223.12148842511 0.985468029322583 0
"4251" 3223.09674415341 0.985468328231904 0
"4252" 3223.07199989876 0.985468624550547 0
"4253" 3223.0472556601 0.985468925560169 0
"4254" 3223.02251143802 0.98546922401867 0
"4255" 3222.99776723254 0.985469522332589 0
"4256" 3222.97302304451 0.985469816857311 0
"4257" 3222.94827887315 0.985470114876559 0
"4258" 3222.92353471767 0.985470416356069 0
"4259" 3222.89879057839 0.985470716468053 0
"4260" 3222.87404645669 0.985471010422025 0
"4261" 3222.84930235016 0.985471315077657 0
"4262" 3222.82455826128 0.985471608730007 0
"4263" 3222.79981418953 0.985471904646597 0
"4264" 3222.77507013387 0.985472205244095 0
"4265" 3222.7503260946 0.985472504470113 0
"4266" 3222.72558207283 0.985472798743498 0
"4267" 3222.70083806697 0.985473100101398 0
"4268" 3222.67609407759 0.985473398892319 0
"4269" 3222.65135010446 0.985473698755395 0
"4270" 3222.62660614761 0.985473998463954 0
"4271" 3222.60186220761 0.985474295604477 0
"4272" 3222.57711828477 0.985474591402325 0
"4273" 3222.55237437913 0.985474887031815 0
"4274" 3222.52763049044 0.985475183732088 0
"4275" 3222.5028866171 0.985475487540292 0
"4276" 3222.47814276105 0.985475782728015 0
"4277" 3222.45339892097 0.985476083811137 0
"4278" 3222.42865509742 0.985476382353533 0
"4279" 3222.40391129072 0.985476679515309 0
"4280" 3222.37916750089 0.985476976552433 0
"4281" 3222.3544237277 0.985477274621911 0
"4282" 3222.32967997145 0.985477571350444 0
"4283" 3222.30493623218 0.985477867927547 0
"4284" 3222.2801925091 0.985478167987543 0
"4285" 3222.25544880251 0.985478466685427 0
"4286" 3222.23070511273 0.98547876402276 0
"4287" 3222.20596143896 0.985479064842601 0
"4288" 3222.1812177826 0.985479359478774 0
"4289" 3222.15647414152 0.985479663606636 0
"4290" 3222.13173051763 0.985479959138933 0
"4291" 3222.10698690963 0.985480260579522 0
"4292" 3222.08224331889 0.985480555828721 0
"4293" 3222.05749974463 0.985480854544389 0
"4294" 3222.03275618744 0.985481150710893 0
"4295" 3222.00801264707 0.985481447937509 0
"4296" 3221.98326912247 0.985481749823262 0
"4297" 3221.9585256153 0.985482044342428 0
"4298" 3221.93378212451 0.985482343534686 0
"4299" 3221.90903864985 0.985482643786744 0
"4300" 3221.88429519218 0.985482940240632 0
"4301" 3221.85955175099 0.985483238996698 0
"4302" 3221.83480832712 0.985483533988787 0
"4303" 3221.81006491897 0.985483836044524 0
"4304" 3221.78532152686 0.985484136752931 0
"4305" 3221.76057815243 0.98548443009387 0
"4306" 3221.73583479356 0.98548473291862 0
"4307" 3221.71109145272 0.985485024762905 0
"4308" 3221.68634812749 0.985485327302883 0
"4309" 3221.66160482035 0.985485618837737 0
"4310" 3221.63686152917 0.98548591986376 0
"4311" 3221.61211825289 0.985486225564739 0
"4312" 3221.58737499453 0.985486517863731 0
"4313" 3221.56263175331 0.985486813635614 0
"4314" 3221.53788852818 0.985487114066862 0
"4315" 3221.5131453197 0.985487411965993 0
"4316" 3221.4884021271 0.985487713309138 0
"4317" 3221.46365895231 0.985488006086783 0
"4318" 3221.43891579428 0.985488303531856 0
"4319" 3221.4141726525 0.985488603225573 0
"4320" 3221.38942952726 0.985488901578425 0
"4321" 3221.36468641862 0.985489199778458 0
"4322" 3221.39900407541 0.985411648508502 0.00099949999999982
"4323" 3221.37428459224 0.985411947627241 0.00099949999999982
"4324" 3221.38390750255 0.985334475401381 0.00199799999999994
"4325" 3221.42792109275 0.985179465145603 0.003992
"4326" 3221.40327236587 0.98517976501151 0.003992
"4327" 3221.41300303293 0.985102527175944 0.00498749999999992
"4328" 3221.4227695599 0.985025365715317 0.00598199999999993
"4329" 3221.29495593535 0.985258275415479 0.00299549999999993
"4330" 3221.20145106081 0.98541403356598 0.00099949999999982
"4331" 3221.21116040244 0.985336561904993 0.00199799999999994
"4332" 3221.18646465738 0.985336860897977 0.00199799999999994
"4333" 3221.1617689288 0.98533716202655 0.00199799999999994
"4334" 3221.04339884716 0.985493066753293 0
"4335" 3221.01865597038 0.985493370128815 0
"4336" 3220.99391311068 0.985493666124197 0
"4337" 3220.96917026781 0.985493963162778 0
"4338" 3220.94442744072 0.985494264882421 0
"4339" 3220.91968463188 0.98549455561868 0
"4340" 3220.89494183917 0.985494855835721 0
"4341" 3220.87019906314 0.985495153497375 0
"4342" 3220.84545630385 0.985495451000726 0
"4343" 3220.82071356131 0.985495748373946 0
"4344" 3220.79597083502 0.985496048009499 0
"4345" 3220.77122812447 0.985496349888873 0
"4346" 3220.74648543077 0.98549664683069 0
"4347" 3220.72174275342 0.985496946006494 0
"4348" 3220.6970000938 0.985497239032997 0
"4349" 3220.67225744978 0.985497541544435 0
"4350" 3220.64751482302 0.985497836667792 0
"4351" 3220.62277221192 0.985498138889065 0
"4352" 3220.59802961868 0.985498431311163 0
"4353" 3220.57328704144 0.985498732020464 0
"4354" 3220.54854448078 0.985499030182427 0
"4355" 3220.52380193754 0.985499324567004 0
"4356" 3220.49905941066 0.985499623647024 0
"4357" 3220.47431690046 0.985499921342706 0
"4358" 3220.44957440614 0.985500222527049 0
"4359" 3220.42483192965 0.985500515144615 0
"4360" 3220.40008947047 0.985500810001158 0
"4361" 3220.37534702646 0.985501114345943 0
"4362" 3220.35060459874 0.985501413728759 0
"4363" 3220.32586218898 0.985501705740812 0
"4364" 3220.30111979558 0.985502004815675 0
"4365" 3220.27637741802 0.985502306180793 0
"4366" 3220.25163505797 0.985502600151795 0
"4367" 3220.22689271383 0.985502901205902 0
"4368" 3220.20215038672 0.985503197294982 0
"4369" 3220.1774080764 0.985503494444473 0
"4370" 3220.15266578209 0.985503795047576 0
"4371" 3220.12792350491 0.985504090704423 0
"4372" 3220.10318124435 0.985504388607634 0
"4373" 3220.07843900017 0.985504687573809 0
"4374" 3220.05369677321 0.985504982777462 0
"4375" 3220.02895456297 0.985505280249783 0
"4376" 3220.00421236893 0.985505579980715 0
"4377" 3219.97947019141 0.985505878346409 0
"4378" 3219.95472803042 0.985506176574995 0
"4379" 3219.92998588683 0.985506471048734 0
"4380" 3219.90524375929 0.985506771381743 0
"4381" 3219.88050164867 0.985507067967046 0
"4382" 3219.85575955472 0.985507365609448 0
"4383" 3219.83101747748 0.985507663096528 0
"4384" 3219.80627541643 0.985507962844434 0
"4385" 3219.78153337242 0.985508258847959 0
"4386" 3219.75679134521 0.985508555887409 0
"4387" 3219.73204933484 0.985508852791262 0
"4388" 3219.7073073408 0.985509151964143 0
"4389" 3219.68256536311 0.985509450968968 0
"4390" 3219.65782340154 0.985509751024829 0
"4391" 3219.63308145721 0.985510046147465 0
"4392" 3219.6083395296 0.98551034351223 0
"4393" 3219.58359761903 0.985510639529481 0
"4394" 3219.55885572497 0.985510937805526 0
"4395" 3219.53411384747 0.985511235941716 0
"4396" 3219.50937198601 0.985511536313921 0
"4397" 3219.4846301409 0.985511835352631 0
"4398" 3219.45988831217 0.985512134241607 0
"4399" 3219.43514649985 0.985512432983673 0
"4400" 3219.41040470561 0.985512724367837 0
"4401" 3219.38566292865 0.985513019199752 0
"4402" 3219.36092116685 0.985513323535662 0
"4403" 3219.33617942267 0.985513616868055 0
"4404" 3219.3114376948 0.98551391608484 0
"4405" 3219.28669598299 0.985514216349338 0
"4406" 3219.26195428837 0.98551451164638 0
"4407" 3219.23721261014 0.985514810416945 0
"4408" 3219.2124709489 0.985515106638993 0
"4409" 3219.18772930357 0.985515407504849 0
"4410" 3219.16298767638 0.985515698623323 0
"4411" 3219.13824606517 0.985515999191336 0
"4412" 3219.11350447108 0.98551629482372 0
"4413" 3219.08876289276 0.985516596317562 0
"4414" 3219.06402133053 0.985516896451828 0
"4415" 3219.03927978524 0.985517192821342 0
"4416" 3219.01453825773 0.985517485461578 0
"4417" 3218.98979674559 0.985517788773096 0
"4418" 3218.96505525075 0.985518083502745 0
"4419" 3218.94031377297 0.985518379308026 0
"4420" 3218.9155723112 0.985518679786413 0
"4421" 3218.89083086575 0.985518978883132 0
"4422" 3218.86608943801 0.985519271835065 0
"4423" 3218.84134802664 0.98551957065098 0
"4424" 3218.81660663168 0.985519869322893 0
"4425" 3218.7918652529 0.985520169040469 0
"4426" 3218.76712389114 0.985520465015673 0
"4427" 3218.74238254617 0.985520762029633 0
"4428" 3218.717641218 0.985521058909542 0
"4429" 3218.69289990533 0.985521361647847 0
"4430" 3218.66815861035 0.985521654629368 0
"4431" 3218.64341733147 0.985521954662798 0
"4432" 3218.61867607008 0.985522248546282 0
"4433" 3218.59393482512 0.985522547087053 0
"4434" 3218.56919359663 0.985522845496497 0
"4435" 3218.5444523849 0.98552314255871 0
"4436" 3218.5197111908 0.985523435847604 0
"4437" 3218.49497001163 0.985523740997162 0
"4438" 3218.47022885015 0.985524034005514 0
"4439" 3218.44548770557 0.985524330468546 0
"4440" 3218.42074657738 0.985524629180002 0
"4441" 3218.39600546588 0.985524926547233 0
"4442" 3218.37126437112 0.98552522376222 0
"4443" 3218.3465232923 0.985525524447988 0
"4444" 3218.32178223 0.985525822557127 0
"4445" 3218.29704118426 0.985526120553249 0
"4446" 3218.27230015618 0.985526413582739 0
"4447" 3218.24755914419 0.985526713667555 0
"4448" 3218.2228181502 0.985527005201316 0
"4449" 3218.19807717181 0.985527307401199 0
"4450" 3218.1733362115 0.98552759864354 0
"4451" 3218.14859526631 0.98552790292867 0
"4452" 3218.12385433735 0.985528202299579 0
"4453" 3218.0991134263 0.985528494288383 0
"4454" 3218.07437253183 0.985528792148082 0
"4455" 3218.04963165396 0.985529089870957 0
"4456" 3218.02489079219 0.985529389828387 0
"4457" 3218.00014994818 0.985529682439678 0
"4458" 3217.97540912006 0.985529983310496 0
"4459" 3217.95066830896 0.985530279220715 0
"4460" 3217.92592751408 0.985530578598529 0
"4461" 3217.90118673655 0.9855308730288 0
"4462" 3217.87644597423 0.985531176909851 0
"4463" 3217.8517052296 0.985531469846223 0
"4464" 3217.82696450159 0.985531767445107 0
"4465" 3217.80222378997 0.985532066070146 0
"4466" 3217.7774830956 0.985532360961792 0
"4467" 3217.75274241768 0.98553265930912 0
"4468" 3217.72800175679 0.985532955115545 0
"4469" 3217.70326111135 0.985533257962346 0
"4470" 3217.67852048354 0.985533551060494 0
"4471" 3217.65377987232 0.985533848829949 0
"4472" 3217.6290392769 0.985534150044489 0
"4473" 3217.60429869949 0.985534441504418 0
"4474" 3217.57955813742 0.985534744833594 0
"4475" 3217.5548175926 0.98553503958937 0
"4476" 3217.53007706399 0.985535339011372 0
"4477" 3217.50533655298 0.985535632296433 0
"4478" 3217.48059605824 0.985535931408534 0
"4479" 3217.45585557899 0.985536234016762 0
"4480" 3217.43111511717 0.985536528043152 0
"4481" 3217.40637467252 0.985536823140263 0
"4482" 3217.38163424483 0.985537119275712 0
"4483" 3217.35689383411 0.985537415270361 0
"4484" 3217.33215344013 0.985537712315852 0
"4485" 3217.3074130613 0.98553801642047 0
"4486" 3217.28267270036 0.98553830837577 0
"4487" 3217.25793235652 0.985538603781903 0
"4488" 3217.23319202766 0.985538908632358 0
"4489" 3217.20845171706 0.985539198955923 0
"4490" 3217.18371142312 0.985539496309915 0
"4491" 3217.15897114452 0.985539799540106 0
"4492" 3217.13423088509 0.985540085821617 0
"4493" 3217.10949064052 0.985540391144102 0
"4494" 3217.08475041302 0.98554068670974 0
"4495" 3217.06001020262 0.985540982138878 0
"4496" 3217.0352700088 0.985541279830663 0
"4497" 3217.01052983188 0.985541576155425 0
"4498" 3216.98578967161 0.985541873557148 0
"4499" 3216.96104952775 0.985542171997896 0
"4500" 3216.93630940035 0.985542470292127 0
"4501" 3216.91156928996 0.985542766041118 0
"4502" 3216.88682919473 0.985543070039231 0
"4503" 3216.86208911713 0.985543363103684 0
"4504" 3216.83734905557 0.98554366321485 0
"4505" 3216.81260901034 0.985543961975995 0
"4506" 3216.7878689823 0.985544256983246 0
"4507" 3216.76312897066 0.985544555457121 0
"4508" 3216.738388976 0.985544851386305 0
"4509" 3216.7136489989 0.985545144741603 0
"4510" 3216.6889090383 0.985545442783381 0
"4511" 3216.66416909341 0.98554574426454 0
"4512" 3216.63942916564 0.985546039595784 0
"4513" 3216.61468925446 0.985546337180057 0
"4514" 3216.58994936046 0.985546632215961 0
"4515" 3216.56520948367 0.985546927119654 0
"4516" 3216.5404696233 0.985547225462392 0
"4517" 3216.5157297802 0.985547520062366 0
"4518" 3216.49098995224 0.985547824104679 0
"4519" 3216.46625014134 0.985548119610682 0
"4520" 3216.44151034727 0.985548416180313 0
"4521" 3216.41677056925 0.985548716185523 0
"4522" 3216.39203080893 0.985549008849901 0
"4523" 3216.36729106554 0.985549304972288 0
"4524" 3216.34255133883 0.985549602128739 0
"4525" 3216.42788006316 0.985469580291341 0.00099949999999982
"4526" 3216.48850501091 0.985389645180717 0.00199799999999994
"4527" 3216.46381244611 0.985389943200416 0.00199799999999994
"4528" 3216.43911989789 0.9853902362188 0.00199799999999994
"4529" 3216.21893147681 0.985551083203101 0
"4530" 3216.19419185014 0.985551384305888 0
"4531" 3216.16945223957 0.98555168402327 0
"4532" 3216.14471264594 0.98555198003177 0
"4533" 3216.25164028962 0.985470849365681 0.00099949999999982
"4534" 3216.22692427322 0.985471141546698 0.00099949999999982
"4535" 3216.30916063519 0.985390092728276 0.00199799999999994
"4536" 3216.28446819393 0.985390393019753 0.00199799999999994
"4537" 3216.15279871416 0.985472034373815 0.00099949999999982
"4538" 3215.99635385932 0.98555375999136 0
"4539" 3215.97161438282 0.985554057354142 0
"4540" 3215.94687492327 0.985554353368524 0
"4541" 3215.92213547986 0.985554652851319 0
"4542" 3215.89739605264 0.985554952176507 0
"4543" 3215.87265664273 0.985555246540354 0
"4544" 3215.84791724961 0.985555543173222 0
"4545" 3215.82317787305 0.985555840874403 0
"4546" 3215.79843851281 0.985556139597589 0
"4547" 3215.77369916973 0.985556434601109 0
"4548" 3215.74895984249 0.985556735432535 0
"4549" 3215.72422053248 0.98555703014088 0
"4550" 3215.69948124027 0.985557322310924 0
"4551" 3215.67474196373 0.985557623885573 0
"4552" 3215.65000270398 0.985557920539317 0
"4553" 3215.62526346131 0.985558215862056 0
"4554" 3215.60052423603 0.98555850983294 0
"4555" 3215.69472397391 0.985478064804748 0.00099949999999982
"4556" 3215.76422042907 0.985397692474144 0.00199799999999994
"4557" 3215.73952835434 0.985397990839958 0.00199799999999994
"4558" 3215.80907308587 0.985317700994827 0.00299549999999993
"4559" 3215.59490636923 0.985479301176534 0.00099949999999982
"4560" 3215.57019079653 0.985479597914105 0.00099949999999982
"4561" 3215.63874912841 0.985399287121074 0.00199799999999994
"4562" 3215.61405713757 0.985399578754754 0.00199799999999994
"4563" 3215.58936516471 0.985399881053656 0.00199799999999994
"4564" 3215.35331229247 0.985561478747979 0
"4565" 3215.32857324943 0.985561780695057 0
"4566" 3215.30383422416 0.985562072920329 0
"4567" 3215.27909521509 0.985562372155858 0
"4568" 3215.25435622196 0.985562672451698 0
"4569" 3215.22961724671 0.985562964216599 0
"4570" 3215.20487828694 0.985563266638713 0
"4571" 3215.18013934429 0.985563561694861 0
"4572" 3215.15540041881 0.985563856624561 0
"4573" 3215.13066151107 0.985564148995414 0
"4574" 3215.19659618032 0.985485197968611 0.00099949999999982
"4575" 3215.08119497346 0.985564741323159 0
"4576" 3215.05645611484 0.9855650440405 0
"4577" 3215.03171727327 0.985565339428177 0
"4578" 3215.00697844771 0.985565639479442 0
"4579" 3214.98223963845 0.985565938165608 0
"4580" 3214.95750084716 0.98556622951889 0
"4581" 3214.93276207224 0.985566527908701 0
"4582" 3214.90802331373 0.985566826155131 0
"4583" 3214.88328457193 0.985567123042329 0
"4584" 3214.8585458466 0.985567420996463 0
"4585" 3214.83380713858 0.985567715225641 0
"4586" 3214.8090684471 0.985568012876441 0
"4587" 3214.78432977218 0.985568310390898 0
"4588" 3214.75959111468 0.985568604173797 0
"4589" 3214.73485247327 0.985568903792442 0
"4590" 3214.7101138488 0.985569199657284 0
"4591" 3214.68537524129 0.985569495378935 0
"4592" 3214.66063664943 0.985569796955198 0
"4593" 3214.63589807542 0.985570088811012 0
"4594" 3214.61115951739 0.985570388871113 0
"4595" 3214.58642097673 0.985570682836643 0
"4596" 3214.56168245239 0.985570981418461 0
"4597" 3214.53694394332 0.985571284639864 0
"4598" 3214.51220545171 0.985571578157629 0
"4599" 3214.48746697788 0.985571870319968 0
"4600" 3214.46272852049 0.985572168320301 0
"4601" 3214.43799007931 0.985572467368716 0
"4602" 3214.41325165519 0.985572762681546 0
"4603" 3214.38851324762 0.985573060250666 0
"4604" 3214.36377485689 0.985573356464297 0
"4605" 3214.33903648278 0.985573653749747 0
"4606" 3214.31429812477 0.985573953245041 0
"4607" 3214.28955978479 0.98557424423368 0
"4608" 3214.26482146152 0.985574541068659 0
"4609" 3214.24008315364 0.985574843732639 0
"4610" 3214.28646311206 0.985496950206104 0.00099949999999982
"4611" 3214.26174842057 0.985497246630028 0.00099949999999982
"4612" 3214.23703374592 0.985497540470041 0.00099949999999982
"4613" 3214.30515315196 0.985341698897259 0.00299549999999993
"4614" 3214.11645932608 0.985576323908154 0
"4615" 3214.0917211188 0.985576622105905 0
"4616" 3214.06698292821 0.985576918944443 0
"4617" 3214.04224475544 0.985577210887833 0
"4618" 3214.01750659916 0.985577508624005 0
"4619" 3213.99276845914 0.985577807424407 0
"4620" 3213.96803033567 0.985578104906215 0
"4621" 3213.94329222879 0.985578402228084 0
"4622" 3213.91855413853 0.985578699391423 0
"4623" 3213.89381606574 0.985578992825967 0
"4624" 3213.8690780091 0.985579292093927 0
"4625" 3213.84433996999 0.985579585242472 0
"4626" 3213.81960194763 0.985579881825039 0
"4627" 3213.79486394152 0.985580180667632 0
"4628" 3213.77012595276 0.985580474556661 0
"4629" 3213.74538798085 0.985580770711352 0
"4630" 3213.72065002393 0.985581075084319 0
"4631" 3213.69591208502 0.98558136613294 0
"4632" 3213.67117416277 0.985581663052744 0
"4633" 3213.64643625643 0.985581963387407 0
"4634" 3213.62169836872 0.985582251620103 0
"4635" 3213.59696049616 0.985582555268144 0
"4636" 3213.57222264122 0.98558284799648 0
"4637" 3213.54748480204 0.985583148958228 0
"4638" 3213.52274698027 0.985583442583659 0
"4639" 3213.49800917459 0.985583742046672 0
"4640" 3213.47327138639 0.985584035398739 0
"4641" 3213.44853361434 0.98558433455315 0
"4642" 3213.42379585958 0.985584628788247 0
"4643" 3213.39905812238 0.985584921704592 0
"4644" 3213.37432040036 0.985585225215318 0
"4645" 3213.3495826949 0.985585522604602 0
"4646" 3213.32484500684 0.985585816267781 0
"4647" 3213.30010733485 0.985586115761485 0
"4648" 3213.27536968007 0.985586410304683 0
"4649" 3213.2506320417 0.985586708318366 0
"4650" 3213.22589442087 0.985587001390322 0
"4651" 3213.20115681733 0.985587295500632 0
"4652" 3213.17641922922 0.985587597851492 0
"4653" 3213.15168165794 0.98558789406302 0
"4654" 3213.1269441035 0.98558819013576 0
"4655" 3213.10220656675 0.98558848248771 0
"4656" 3213.07746904693 0.985588778253737 0
"4657" 3213.05273154296 0.985589078688265 0
"4658" 3213.02799405544 0.985589376552281 0
"4659" 3213.00325658493 0.98558967190877 0
"4660" 3212.97851913146 0.9855899670889 0
"4661" 3212.95378169481 0.985590263323612 0
"4662" 3212.92904427444 0.98559056183398 0
"4663" 3212.90430687096 0.985590857765976 0
"4664" 3212.87956948383 0.985591155962336 0
"4665" 3212.85483211338 0.985591452816902 0
"4666" 3212.83009475989 0.98559174833256 0
"4667" 3212.80535742394 0.985592041315019 0
"4668" 3212.78062010422 0.985592340107398 0
"4669" 3212.75588280184 0.985592633986064 0
"4670" 3212.73114551601 0.985592931311992 0
"4671" 3212.70640824678 0.985593228469854 0
"4672" 3212.68167099336 0.98559352910099 0
"4673" 3212.65693375713 0.985593823577309 0
"4674" 3212.63219653813 0.98559411790944 0
"4675" 3212.60745933505 0.985594418084944 0
"4676" 3212.58272214845 0.985594715709507 0
"4677" 3212.55798497971 0.985595007240142 0
"4678" 3212.53324782779 0.985595303384898 0
"4679" 3212.50851069218 0.985595601762245 0
"4680" 3212.48377357319 0.9855958988207 0
"4681" 3212.45903647111 0.985596194511623 0
"4682" 3212.4342993857 0.985596491289801 0
"4683" 3212.52158223601 0.985516534529491 0.00099949999999982
"4684" 3212.38483647992 0.98559708518508 0
"4685" 3212.36009944479 0.985597380319854 0
"4686" 3212.33536242646 0.985597676490247 0
"4687" 3212.3106254239 0.9855979772982 0
"4688" 3212.28588843874 0.985598270768913 0
"4689" 3212.26115147077 0.985598565322638 0
"4690" 3212.23641452027 0.985598858509367 0
"4691" 3212.21167758566 0.98559915872316 0
"4692" 3212.18694066805 0.985599454014186 0
"4693" 3212.16220376694 0.985599751559148 0
"4694" 3212.13746688262 0.985600047763555 0
"4695" 3212.11273001594 0.985600340218442 0
"4696" 3212.08799316423 0.985600644496458 0
"4697" 3212.06325633077 0.985600934266607 0
"4698" 3212.0385195137 0.985601232257134 0
"4699" 3212.0137827125 0.9856015325149 0
"4700" 3211.98904592775 0.985601830216683 0
"4701" 3211.96430916138 0.985602119416367 0
"4702" 3211.93957241071 0.985602420421809 0
"4703" 3211.91483567713 0.985602715304686 0
"4704" 3211.89009896013 0.985603012412889 0
"4705" 3211.86536226029 0.985603306986604 0
"4706" 3211.84062557601 0.985603608607581 0
"4707" 3211.81588890949 0.985603900504221 0
"4708" 3211.79115225995 0.985604195866324 0
"4709" 3211.76641562715 0.985604492240999 0
"4710" 3211.74167901032 0.985604792080611 0
"4711" 3211.71694241056 0.985605086973998 0
"4712" 3211.69220582765 0.985605382932772 0
"4713" 3211.66746926188 0.985605677540776 0
"4714" 3211.64273271248 0.985605975567454 0
"4715" 3211.61799618001 0.985606271091008 0
"4716" 3211.59325966452 0.985606566466299 0
"4717" 3211.56852316521 0.98560686526684 0
"4718" 3211.54378668267 0.985607161535223 0
"4719" 3211.51905021719 0.985607456468371 0
"4720" 3211.49431376828 0.985607753640982 0
"4721" 3211.46957733676 0.985608047093519 0
"4722" 3211.44484092133 0.985608346344559 0
"4723" 3211.42010452256 0.985608643090223 0
"4724" 3211.39536814048 0.985608939663907 0
"4725" 3211.37063177565 0.985609233722818 0
"4726" 3211.34589542704 0.985609532401126 0
"4727" 3211.32115909631 0.985609823748623 0
"4728" 3211.29642278212 0.985610120956227 0
"4729" 3211.27168648505 0.985610415620139 0
"4730" 3211.2469502046 0.985610712526983 0
"4731" 3211.22221394025 0.985611011655673 0
"4732" 3211.19747769258 0.98561130827833 0
"4733" 3211.17274146216 0.985611602353483 0
"4734" 3211.14800524794 0.985611901057941 0
"4735" 3211.12326905023 0.98561219841654 0
"4736" 3211.09853286905 0.985612495650451 0
"4737" 3211.07379670553 0.98561278794518 0
"4738" 3211.04906055834 0.985613086059113 0
"4739" 3211.02432442805 0.985613381646794 0
"4740" 3210.99958831552 0.98561367350979 0
"4741" 3210.97485221914 0.985613972383156 0
"4742" 3210.95011613949 0.985614268730425 0
"4743" 3210.92538007608 0.985614567300123 0
"4744" 3210.90064403027 0.985614859780395 0
"4745" 3210.87590800021 0.985615160443521 0
"4746" 3210.85117198809 0.985615451436125 0
"4747" 3210.82643599206 0.985615750620876 0
"4748" 3210.80170001241 0.985616048482519 0
"4749" 3210.77696404972 0.985616343799249 0
"4750" 3210.75222810375 0.985616640163317 0
"4751" 3210.72749217481 0.985616935183746 0
"4752" 3210.7027562632 0.985617228894008 0
"4753" 3210.67802036759 0.985617528378907 0
"4754" 3210.65328448829 0.985617826567331 0
"4755" 3210.62854862697 0.985618117414824 0
"4756" 3210.60381278066 0.985618421273453 0
"4757" 3210.57907695238 0.985618711838764 0
"4758" 3210.55434114055 0.985619009421823 0
"4759" 3210.52960534573 0.985619304466345 0
"4760" 3210.50486956822 0.985619598184351 0
"4761" 3210.4801338078 0.985619892943887 0
"4762" 3210.45539806394 0.985620189952373 0
"4763" 3210.43066233723 0.985620484407397 0
"4764" 3210.48544700607 0.98554231063911 0.00099949999999982
"4765" 3210.46073488872 0.985542606021004 0.00099949999999982
"4766" 3210.35647772945 0.985621375756005 0
"4767" 3210.33174206875 0.985621673206018 0
"4768" 3210.30700642591 0.985621964564348 0
"4769" 3210.28227079851 0.98562226649443 0
"4770" 3210.2575351882 0.985622561156269 0
"4771" 3210.39790642061 0.985539957996039 0.00099949999999982
"4772" 3210.37319436628 0.985540253639866 0.00099949999999982
"4773" 3210.18335082432 0.985623445910761 0
"4774" 3210.15861528174 0.98562374233919 0
"4775" 3210.13387975534 0.985624041030789 0
"4776" 3210.10914424597 0.985624335967006 0
"4777" 3210.08440875311 0.985624633171936 0
"4778" 3210.05967327734 0.985624927828747 0
"4779" 3210.0349378187 0.985625222347298 0
"4780" 3210.01020237612 0.985625521479991 0
"4781" 3209.98546695155 0.985625812140359 0
"4782" 3209.96073154257 0.985626113372288 0
"4783" 3209.93599615112 0.985626406115641 0
"4784" 3209.91126077532 0.985626707070499 0
"4785" 3209.88652541658 0.985627001897875 0
"4786" 3209.86179007491 0.98562729658284 0
"4787" 3209.83705475063 0.985627589914679 0
"4788" 3209.81231944349 0.985627884337115 0
"4789" 3209.78758415271 0.985628182146434 0
"4790" 3209.76284887806 0.985628481036289 0
"4791" 3209.73811361984 0.9856287785576 0
"4792" 3209.71337837917 0.985629071171885 0
"4793" 3209.68864315581 0.985629364832254 0
"4794" 3209.6639079487 0.985629663128333 0
"4795" 3209.63917275842 0.985629958894254 0
"4796" 3209.61443758474 0.985630255701762 0
"4797" 3209.58970242767 0.9856305523626 0
"4798" 3209.56496728673 0.985630851251605 0
"4799" 3209.54023216382 0.985631141664817 0
"4800" 3209.5154970571 0.985631440263305 0
"4801" 3209.49076196741 0.985631735156583 0
"4802" 3209.46602689477 0.985632029888091 0
"4803" 3209.44129183787 0.985632330429319 0
"4804" 3209.41655679863 0.98563262250294 0
"4805" 3209.39182177547 0.985632921558692 0
"4806" 3209.36708676922 0.985633216918129 0
"4807" 3209.34235177992 0.985633512111591 0
"4808" 3209.31761680788 0.985633805972187 0
"4809" 3209.29288185177 0.985634105652577 0
"4810" 3209.26814691216 0.985634402785876 0
"4811" 3209.24341199018 0.985634695030388 0
"4812" 3209.21867708531 0.985634989494038 0
"4813" 3209.19394219677 0.985635287387748 0
"4814" 3209.16920732432 0.985635586352785 0
"4815" 3209.14447247017 0.985635875608941 0
"4816" 3209.11973763271 0.985636171882413 0
"4817" 3209.1816777639 0.985557679366763 0.00099949999999982
"4818" 3209.15696653043 0.985557971794642 0.00099949999999982
"4819" 3209.04555568429 0.985637059090534 0
"4820" 3209.02082091459 0.985637352401955 0
"4821" 3208.99608616121 0.98563765034094 0
"4822" 3208.97135142392 0.985637949301078 0
"4823" 3208.94661670328 0.985638245738775 0
"4824" 3208.92188200015 0.985638538456076 0
"4825" 3208.89714731266 0.985638839375527 0
"4826" 3208.87241264246 0.985639132996711 0
"4827" 3208.84767798932 0.985639427650267 0
"4828" 3208.82294335327 0.985639722182357 0
"4829" 3208.79820873381 0.985640018922524 0
"4830" 3208.77347413069 0.985640316729394 0
"4831" 3208.74873954448 0.985640612014553 0
"4832" 3208.7240049755 0.985640905942867 0
"4833" 3208.69927042322 0.98564120212476 0
"4834" 3208.6745358877 0.985641498151864 0
"4835" 3208.64980136786 0.985641798790405 0
"4836" 3208.62506686592 0.98564208977354 0
"4837" 3208.60033238082 0.985642385346016 0
"4838" 3208.5755979134 0.985642677226118 0
"4839" 3208.550863461 0.985642980868588 0
"4840" 3208.52612902716 0.985643268857571 0
"4841" 3208.50139460921 0.985643568649996 0
"4842" 3208.47666020826 0.985643863500061 0
"4843" 3208.45192582408 0.985644159404016 0
"4844" 3208.4271914567 0.985644455158768 0
"4845" 3208.40245710507 0.985644755526301 0
"4846" 3208.37772277084 0.985645048633492 0
"4847" 3208.35298845296 0.985645346342248 0
"4848" 3208.32825415202 0.985645641511237 0
"4849" 3208.30351986803 0.98564593653665 0
"4850" 3208.27878560186 0.985646227843418 0
"4851" 3208.25405135298 0.985646521392936 0
"4852" 3208.22931712088 0.98564681720022 0
"4853" 3208.20458290561 0.985647112808452 0
"4854" 3208.17984870664 0.985647410696329 0
"4855" 3208.15511452375 0.98564770962918 0
"4856" 3208.13038035751 0.985648006017293 0
"4857" 3208.10564620848 0.985648299883072 0
"4858" 3208.08091207617 0.985648595982593 0
"4859" 3208.0561779606 0.985648891935741 0
"4860" 3208.0314438629 0.985649182978664 0
"4861" 3208.00670978119 0.985649482210276 0
"4862" 3207.98197571686 0.985649775358537 0
"4863" 3208.041484729 0.985571456185629 0.00099949999999982
"4864" 3207.93251887129 0.985650369168131 0
"4865" 3207.90778485637 0.985650666621319 0
"4866" 3207.88305085816 0.98565096274945 0
"4867" 3207.85831687695 0.985651257537408 0
"4868" 3207.83358291331 0.98565154979709 0
"4869" 3207.80884896621 0.985651846689783 0
"4870" 3207.78411503621 0.985652141023753 0
"4871" 3207.75938112171 0.985652442385891 0
"4872" 3207.73464722493 0.985652734071785 0
"4873" 3207.70991334426 0.985653032730197 0
"4874" 3207.68517948191 0.985653321749142 0
"4875" 3207.66044563546 0.98565362133471 0
"4876" 3207.63571180523 0.985653919553942 0
"4877" 3207.61097799341 0.985654208141595 0
"4878" 3207.58624419733 0.985654508460563 0
"4879" 3207.56151041811 0.985654803870611 0
"4880" 3207.53677665631 0.985655096767156 0
"4881" 3207.51204291143 0.985655391909692 0
"4882" 3207.48730918187 0.985655694025271 0
"4883" 3207.4625754693 0.985655988869552 0
"4884" 3207.43784177482 0.985656278801898 0
"4885" 3207.41310809659 0.985656576907019 0
"4886" 3207.38837443462 0.985656874882338 0
"4887" 3207.36364079003 0.985657167948728 0
"4888" 3207.33890716178 0.98565746563141 0
"4889" 3207.31417355097 0.985657758405494 0
"4890" 3207.28943995683 0.985658054615111 0
"4891" 3207.26470637858 0.985658354246065 0
"4892" 3207.23997281653 0.985658652509978 0
"4893" 3207.21523927286 0.985658941137524 0
"4894" 3207.19050574653 0.985659234386293 0
"4895" 3207.16577223704 0.985659529837111 0
"4896" 3207.14103874333 0.985659829927778 0
"4897" 3207.11630526678 0.985660123915521 0
"4898" 3207.09157180771 0.985660416565915 0
"4899" 3207.06683836559 0.985660711458246 0
"4900" 3207.0421049402 0.985661007392832 0
"4901" 3207.01737153022 0.985661309106412 0
"4902" 3206.9926381381 0.98566160001028 0
"4903" 3206.9679047628 0.985661895499288 0
"4904" 3206.94317140408 0.985662192045588 0
"4905" 3206.9184380628 0.985662484847794 0
"4906" 3206.89370473735 0.985662784673183 0
"4907" 3206.86897142911 0.985663078408667 0
"4908" 3206.84423813895 0.985663368400603 0
"4909" 3206.81950486471 0.985663667784458 0
"4910" 3206.79477160645 0.98566396702464 0
"4911" 3206.7700383658 0.985664258960084 0
"4912" 3206.74530514227 0.985664553143486 0
"4913" 3206.72057193534 0.985664849562192 0
"4914" 3206.69583874532 0.985665144662043 0
"4915" 3206.67110557196 0.985665440778719 0
"4916" 3206.64637241586 0.985665734376382 0
"4917" 3206.62163927594 0.985666032605365 0
"4918" 3206.59690615387 0.985666323520224 0
"4919" 3206.57217304779 0.985666622629336 0
"4920" 3206.54743995881 0.985666916840103 0
"4921" 3206.52270688588 0.985667215666347 0
"4922" 3206.49797383121 0.985667504824961 0
"4923" 3206.47324079264 0.985667803363019 0
"4924" 3206.4485077705 0.985668100552079 0
"4925" 3206.42377476535 0.985668395224166 0
"4926" 3206.39904177697 0.985668690926561 0
"4927" 3206.37430880482 0.985668988874204 0
"4928" 3206.34957584896 0.985669286686646 0
"4929" 3206.32484291049 0.985669579580136 0
"4930" 3206.30010998836 0.985669877091988 0
"4931" 3206.27537708451 0.985670166135974 0
"4932" 3206.25064419652 0.985670465738377 0
"4933" 3206.2259113266 0.985670755661295 0
"4934" 3206.20117847234 0.985671056152949 0
"4935" 3206.17644563621 0.98567134580899 0
"4936" 3206.15171281581 0.98567164602482 0
"4937" 3206.12698001252 0.985671940128882 0
"4938" 3206.16641652251 0.9855947526465 0.00099949999999982
"4939" 3206.22060506802 0.985440316665314 0.00299549999999993
"4940" 3206.19594304402 0.985440612847339 0.00299549999999993
"4941" 3206.02812771247 0.985673122149014 0
"4942" 3206.00339499336 0.985673415549452 0
"4943" 3205.97866229129 0.985673709965913 0
"4944" 3205.95392960656 0.985674003063492 0
"4945" 3205.92919693813 0.985674300766148 0
"4946" 3205.90446428628 0.985674597138746 0
"4947" 3205.87973165242 0.985674887401744 0
"4948" 3205.85499903413 0.985675188252238 0
"4949" 3205.8302664328 0.985675483005662 0
"4950" 3205.80553384793 0.985675779972329 0
"4951" 3205.78080128089 0.985676070859168 0
"4952" 3205.75606873037 0.985676367543526 0
"4953" 3205.73133619694 0.985676661714548 0
"4954" 3205.70660368064 0.98567695572724 0
"4955" 3205.68187118068 0.985677253154384 0
"4956" 3205.65713869845 0.985677544515058 0
"4957" 3205.6324062329 0.985677840461189 0
"4958" 3205.60767378298 0.985678141037912 0
"4959" 3205.58294135061 0.985678433141668 0
"4960" 3205.55820893476 0.985678729845573 0
"4961" 3205.5334765349 0.985679028782528 0
"4962" 3205.50874415188 0.985679324012365 0
"4963" 3205.48401178791 0.985679609601221 0
"4964" 3205.4592794403 0.985679906897683 0
"4965" 3205.43454710909 0.985680204074316 0
"4966" 3205.40981479404 0.98568050229078 0
"4967" 3205.38508249626 0.985680795616272 0
"4968" 3205.36035021552 0.985681089974903 0
"4969" 3205.33561795185 0.985681384162832 0
"4970" 3205.31088570448 0.985681681803595 0
"4971" 3205.28615347396 0.985681976915805 0
"4972" 3205.26142126007 0.985682273070558 0
"4973" 3205.23668906339 0.985682566687359 0
"4974" 3205.21195688312 0.985682863746912 0
"4975" 3205.1872247193 0.985683160652181 0
"4976" 3205.16249257387 0.985683449089297 0
"4977" 3205.13776044468 0.985683746898023 0
"4978" 3205.11302833123 0.9856840469371 0
"4979" 3205.08829623544 0.985684338481038 0
"4980" 3205.06356415736 0.985684629917985 0
"4981" 3205.03883209673 0.985684922380844 0
"4982" 3205.0141000517 0.98568522302272 0
"4983" 3204.98936802419 0.985685515185671 0
"4984" 3204.96463601343 0.985685810793124 0
"4985" 3204.93990401891 0.985686108618158 0
"4986" 3204.91517204119 0.985686403928271 0
"4987" 3204.89044008032 0.985686699085616 0
"4988" 3205.00049486028 0.985605877563868 0.00099949999999982
"4989" 3204.84098741199 0.985687286247827 0
"4990" 3204.81625550106 0.985687586913466 0
"4991" 3204.79152360765 0.985687879116129 0
"4992" 3204.76679173152 0.985688172366368 0
"4993" 3204.7420598716 0.985688470221461 0
"4994" 3204.71732802849 0.985688765551232 0
"4995" 3204.6925962014 0.985689064282681 0
"4996" 3204.66786439171 0.985689356956656 0
"4997" 3204.6431326 0.985689647097594 0
"4998" 3204.61840082468 0.985689944219166 0
"4999" 3204.59366906659 0.985690237640841 0
"5000" 3204.56893732496 0.985690534459657 0
"5001" 3204.54420560062 0.985690827570542 0
"5002" 3204.51947389172 0.985691128870326 0
"5003" 3204.49474220072 0.985691419330293 0
"5004" 3204.47001052657 0.985691714393677 0
"5005" 3204.44527886931 0.985692009308533 0
"5006" 3204.42054722843 0.98569230645745 0
"5007" 3204.39581560477 0.985692599893622 0
"5008" 3204.37108399809 0.985692894373978 0
"5009" 3204.34635240708 0.985693194641019 0
"5010" 3204.32162083284 0.985693490026374 0
"5011" 3204.29688927704 0.985693778145595 0
"5012" 3204.27215773862 0.985694070838281 0
"5013" 3204.24742621599 0.985694370531502 0
"5014" 3204.22269471 0.985694666513988 0
"5015" 3204.19796322176 0.985694957604829 0
"5016" 3204.17323175022 0.985695253312463 0
"5017" 3204.14850029542 0.985695548852261 0
"5018" 3204.12376885738 0.985695844262858 0
"5019" 3204.09903743641 0.985696138317609 0
"5020" 3204.07430603173 0.985696435810022 0
"5021" 3204.04957464446 0.985696728403333 0
"5022" 3204.02484327382 0.98569702439557 0
"5023" 3204.00011192037 0.985697317896598 0
"5024" 3203.97538058254 0.985697618365308 0
"5025" 3203.95064926223 0.985697910376089 0
"5026" 3203.9259179595 0.985698202224837 0
"5027" 3203.90118667302 0.985698499899834 0
"5028" 3203.87645540389 0.985698792653402 0
"5029" 3203.85172415189 0.98569908645737 0
"5030" 3203.82699291624 0.985699383675836 0
"5031" 3203.80226169669 0.985699681931931 0
"5032" 3203.87836056584 0.985620660642462 0.00099949999999982
"5033" 3203.75281053387 0.985700269387413 0
"5034" 3203.72807936531 0.98570056483266 0
"5035" 3203.70334821488 0.985700854197823 0
"5036" 3203.67861707991 0.985701155295763 0
"5037" 3203.65388596285 0.985701445575252 0
"5038" 3203.62915486241 0.985701741629446 0
"5039" 3203.60442377833 0.985702038719714 0
"5040" 3203.57969271173 0.985702330930389 0
"5041" 3203.55496166129 0.985702628934391 0
"5042" 3203.53023062868 0.985702919640651 0
"5043" 3203.50549961201 0.98570321854175 0
"5044" 3203.48076861269 0.985703511351907 0
"5045" 3203.45603762993 0.985703807585981 0
"5046" 3203.43130666349 0.985704104842111 0
"5047" 3203.49159101016 0.985625928357545 0.00099949999999982
"5048" 3203.46688364948 0.985626226580831 0.00099949999999982
"5049" 3203.35713633509 0.985704985618858 0
"5050" 3203.33240543705 0.985705279926928 0
"5051" 3203.3076745555 0.985705576471359 0
"5052" 3203.28294369181 0.985705866933425 0
"5053" 3203.25821284306 0.985706170283749 0
"5054" 3203.23348201197 0.985706461659407 0
"5055" 3203.2087511983 0.985706754062624 0
"5056" 3203.18402040047 0.985707053438857 0
"5057" 3203.15928962041 0.985707344361699 0
"5058" 3203.13455885733 0.985707638700303 0
"5059" 3203.10982811045 0.985707936458423 0
"5060" 3203.08509738115 0.985708228139788 0
"5061" 3203.0603666684 0.985708524414705 0
"5062" 3203.03563597276 0.985708818164286 0
"5063" 3203.01090529346 0.985709115323383 0
"5064" 3202.98617463188 0.985709406413386 0
"5065" 3202.96144398697 0.985709702121191 0
"5066" 3202.93671335903 0.985709996479251 0
"5067" 3202.91198274836 0.985710289519361 0
"5068" 3202.88725215419 0.985710585964358 0
"5069" 3202.86252157682 0.985710881074852 0
"5070" 3202.83779101628 0.985711176046678 0
"5071" 3202.81306047287 0.985711469684167 0
"5072" 3202.78832994528 0.985711769106376 0
"5073" 3202.7635994357 0.985712058903117 0
"5074" 3202.73886894254 0.985712355656647 0
"5075" 3202.71413846664 0.985712648710936 0
"5076" 3202.68940800697 0.985712946350983 0
"5077" 3202.66467756462 0.985713239125397 0
"5078" 3202.63994713909 0.985713534117803 0
"5079" 3202.61521673123 0.985713825422574 0
"5080" 3202.59048633863 0.985714127231602 0
"5081" 3202.56575596403 0.985714417050235 0
"5082" 3202.54102560502 0.985714717389038 0
"5083" 3202.5162952649 0.985715003365713 0
"5084" 3202.49156493962 0.985715306970088 0
"5085" 3202.46683463247 0.985715596204763 0
"5086" 3202.44210434133 0.985715894781083 0
"5087" 3202.41737406757 0.985716187277541 0
"5088" 3202.39264381041 0.985716483195963 0
"5089" 3202.36791357069 0.985716775411358 0
"5090" 3202.34318334765 0.985717071030659 0
"5091" 3202.3184531424 0.985717361759114 0
"5092" 3202.29372295198 0.985717665391362 0
"5093" 3202.26899277996 0.985717953464108 0
"5094" 3202.24426262473 0.985718248515402 0
"5095" 3202.21953248633 0.985718543403407 0
"5096" 3202.27042272009 0.985640918050396 0.00099949999999982
"5097" 3202.24571619159 0.985641206763039 0.00099949999999982
"5098" 3202.27192462245 0.985563660437413 0.00199799999999994
"5099" 3202.1206570637 0.985719724919836 0
"5100" 3202.0959270101 0.985720014357416 0
"5101" 3202.07119697246 0.985720313123877 0
"5102" 3202.04646695187 0.985720607005125 0
"5103" 3202.02173694783 0.985720903109368 0
"5104" 3201.99700696281 0.985721188415831 0
"5105" 3201.97227699305 0.985721490146537 0
"5106" 3201.94754704021 0.985721784633974 0
"5107" 3201.92281710567 0.985722073069052 0
"5108" 3201.89808718676 0.98572237318383 0
"5109" 3201.8733572846 0.985722668406127 0
"5110" 3201.84862739922 0.985722963509157 0
"5111" 3201.82389753118 0.985723256096333 0
"5112" 3201.79916767918 0.985723554438875 0
"5113" 3201.77443784568 0.985723841990706 0
"5114" 3201.74970802827 0.985724140061701 0
"5115" 3201.72497822834 0.985724432052782 0
"5116" 3201.70024844538 0.985724726283926 0
"5117" 3201.67551867834 0.985725025093319 0
"5118" 3201.65078892808 0.985725320198769 0
"5119" 3201.62605919542 0.985725611630867 0
"5120" 3201.60132947933 0.985725907631332 0
"5121" 3201.57659978037 0.985726201129054 0
"5122" 3201.55187009749 0.985726499218089 0
"5123" 3201.52714043263 0.985726788868803 0
"5124" 3201.50241078419 0.985727085493992 0
"5125" 3201.47768115327 0.985727377229457 0
"5126" 3201.45295153804 0.985727677109058 0
"5127" 3201.42822193986 0.985727970917809 0
"5128" 3201.40349235958 0.985728261039239 0
"5129" 3201.37876279481 0.985728561655392 0
"5130" 3201.35403324854 0.98572884912571 0
"5131" 3201.32930371811 0.985729148275444 0
"5132" 3201.30457420625 0.9857294354242 0
"5133" 3201.27984470895 0.985729740212775 0
"5134" 3201.25511522893 0.985730033018634 0
"5135" 3201.23038576623 0.985730325656006 0
"5136" 3201.20565632006 0.985730621727909 0
"5137" 3201.18092689155 0.98573091290511 0
"5138" 3201.15619747965 0.98573120867415 0
"5139" 3201.13146808465 0.985731503110261 0
"5140" 3201.10673870632 0.985731798587349 0
"5141" 3201.08200934469 0.98573209393699 0
"5142" 3201.05728000062 0.985732385556917 0
"5143" 3201.03255067411 0.985732677071629 0
"5144" 3201.00782136332 0.985732976696969 0
"5145" 3200.98309207099 0.985733264359244 0
"5146" 3200.95836279498 0.985733561326097 0
"5147" 3200.93363353505 0.98573385934036 0
"5148" 3200.99216671829 0.985655882639067 0.00099949999999982
"5149" 3200.96746106388 0.985656174510834 0.00099949999999982
"5150" 3200.85946832836 0.985734741196113 0
"5151" 3200.83473913589 0.985735037441985 0
"5152" 3200.81000996074 0.985735330000415 0
"5153" 3200.78528080242 0.985735624772878 0
"5154" 3200.76055166202 0.985735914678053 0
"5155" 3200.84467138619 0.985656614672161 0.00099949999999982
"5156" 3200.81996583369 0.985656911484015 0.00099949999999982
"5157" 3200.8794047281 0.985577685929388 0.00199799999999994
"5158" 3200.85472276118 0.985577976575075 0.00199799999999994
"5159" 3200.91420992616 0.985498837290549 0.00299549999999993
"5160" 3200.72118863599 0.985658082865089 0.00099949999999982
"5161" 3200.58756034885 0.9857379757273 0
"5162" 3200.56283134346 0.985738269208693 0
"5163" 3200.53810235522 0.985738562534055 0
"5164" 3200.51337338307 0.985738860459618 0
"5165" 3200.48864442813 0.985739153494705 0
"5166" 3200.46391548936 0.985739451131088 0
"5167" 3200.43918656813 0.985739742688034 0
"5168" 3200.41445766393 0.985740036482678 0
"5169" 3200.38972877573 0.985740334878122 0
"5170" 3200.36499990489 0.985740627191916 0
"5171" 3200.340271052 0.985740916989324 0
"5172" 3200.31554221574 0.985741212568252 0
"5173" 3200.29081339586 0.985741509193789 0
"5174" 3200.26608459295 0.985741803297418 0
"5175" 3200.24135580648 0.985742099625707 0
"5176" 3200.21662703785 0.985742389907942 0
"5177" 3200.19189828602 0.985742684747528 0
"5178" 3200.16716954992 0.985742984186495 0
"5179" 3200.14244083121 0.985743276393697 0
"5180" 3200.11771212993 0.985743568450477 0
"5181" 3200.09298344557 0.985743862713817 0
"5182" 3200.06825477789 0.985744158029032 0
"5183" 3200.04352612746 0.985744450839612 0
"5184" 3200.01879749377 0.985744745853713 0
"5185" 3199.99406887687 0.985745040725476 0
"5186" 3199.96934027677 0.985745335460381 0
"5187" 3199.9446116946 0.985745625322153 0
"5188" 3199.91988312768 0.985745926867876 0
"5189" 3199.89515457874 0.985746216439768 0
"5190" 3199.87042604702 0.985746509406148 0
"5191" 3199.84569753146 0.985746806976998 0
"5192" 3199.8209690329 0.98574710082936 0
"5193" 3199.79624055219 0.985747391006103 0
"5194" 3199.77151208827 0.985747685762379 0
"5195" 3199.74678364146 0.98574797919224 0
"5196" 3199.72205521152 0.985748273659862 0
"5197" 3199.69732679847 0.98574856797836 0
"5198" 3199.67259840208 0.985748863341341 0
"5199" 3199.64787002184 0.985749160928538 0
"5200" 3199.62314165994 0.985749448922448 0
"5201" 3199.59841331425 0.98574974619902 0
"5202" 3199.57368498536 0.98575004098464 0
"5203" 3199.54895667409 0.985750332079305 0
"5204" 3199.52422837806 0.985750633659865 0
"5205" 3199.49950010054 0.985750920918913 0
"5206" 3199.47477183993 0.985751215124692 0
"5207" 3199.45004359573 0.985751511540508 0
"5208" 3199.42531536825 0.985751806642662 0
"5209" 3199.40058715805 0.98575209922854 0
"5210" 3199.37585896516 0.985752391673673 0
"5211" 3199.35113078909 0.985752686345128 0
"5212" 3199.32640262959 0.985752982037264 0
"5213" 3199.30167448669 0.985753277593949 0
"5214" 3199.27694636151 0.985753568274778 0
"5215" 3199.25221825192 0.985753868265431 0
"5216" 3199.22749016011 0.985754158662033 0
"5217" 3199.20276208449 0.985754455993114 0
"5218" 3199.178034027 0.985754744927861 0
"5219" 3199.15330598629 0.985755039624504 0
"5220" 3199.12857796269 0.985755332984803 0
"5221" 3199.10384995595 0.985755627382031 0
"5222" 3199.07912196558 0.985755923982717 0
"5223" 3199.05439399212 0.985756218099611 0
"5224" 3199.13286679513 0.985677277229136 0.00099949999999982
"5225" 3199.00494931942 0.985756804368219 0
"5226" 3198.98022139698 0.98575709923075 0
"5227" 3198.95549349214 0.985757390401025 0
"5228" 3198.93076560331 0.985757688522441 0
"5229" 3198.90603773134 0.985757982935187 0
"5230" 3198.88130987625 0.985758277213979 0
"5231" 3198.85658203835 0.985758570172005 0
"5232" 3198.8318542182 0.98575886060887 0
"5233" 3198.80712641424 0.985759157991705 0
"5234" 3198.78239862647 0.98575945524864 0
"5235" 3198.75767085656 0.985759745273116 0
"5236" 3198.73294310373 0.985760038678822 0
"5237" 3198.70821536828 0.985760330750367 0
"5238" 3198.68348764944 0.985760626235611 0
"5239" 3198.65875994777 0.985760919208307 0
"5240" 3198.63403226142 0.985761220313122 0
"5241" 3198.60930459313 0.985761509455748 0
"5242" 3198.58457694157 0.985761804371046 0
"5243" 3198.55984930731 0.985762096757719 0
"5244" 3198.53512168959 0.9857623925492 0
"5245" 3198.51039408977 0.985762682302456 0
"5246" 3198.48566650628 0.985762979001549 0
"5247" 3198.46093893996 0.985763271981873 0
"5248" 3198.43621139029 0.985763567213159 0
"5249" 3198.41148385785 0.985763859945005 0
"5250" 3198.38675634268 0.985764152491116 0
"5251" 3198.36202884426 0.985764447285264 0
"5252" 3198.33730136263 0.985764741914063 0
"5253" 3198.31257389836 0.985765034056089 0
"5254" 3198.28784645067 0.985765329600489 0
"5255" 3198.2631190196 0.985765624986341 0
"5256" 3198.37198746009 0.985685145160566 0.00099949999999982
"5257" 3198.34728360163 0.985685443889777 0.00099949999999982
"5258" 3198.32257975908 0.985685734230854 0.00099949999999982
"5259" 3198.16424307401 0.985766798261975 0
"5260" 3198.13951572687 0.985767097638242 0
"5261" 3198.11478839735 0.985767388618614 0
"5262" 3198.09006108466 0.985767682993709 0
"5263" 3198.06533378859 0.985767978400099 0
"5264" 3198.04060651023 0.985768268943878 0
"5265" 3198.0158792488 0.985768562903956 0
"5266" 3197.99115200381 0.985768859049358 0
"5267" 3197.96642477637 0.985769150340748 0
"5268" 3197.94169756461 0.985769449748846 0
"5269" 3197.91697037073 0.985769739581874 0
"5270" 3197.89224319422 0.985770031620713 0
"5271" 3197.86751603483 0.985770324719475 0
"5272" 3197.95608227682 0.985690914286466 0.00099949999999982
"5273" 3197.81807298265 0.985770911283119 0
"5274" 3197.79334587463 0.985771203927455 0
"5275" 3197.76861878333 0.985771498786653 0
"5276" 3197.74389170878 0.985771793513391 0
"5277" 3197.84751976293 0.985691608551295 0.00099949999999982
"5278" 3197.82281626355 0.9856919031092 0.00099949999999982
"5279" 3197.79811278101 0.985692198670541 0.00099949999999982
"5280" 3197.77340931507 0.985692494063986 0.00099949999999982
"5281" 3198.0597382539 0.985451823967034 0.003992
"5282" 3197.8277258176 0.985612677081066 0.00199799999999994
"5283" 3197.80304594215 0.985612973233672 0.00199799999999994
"5284" 3197.67465162103 0.985693666814714 0.00099949999999982
"5285" 3197.75367505435 0.985613563295826 0.00199799999999994
"5286" 3197.62525607399 0.985694254527076 0.00099949999999982
"5287" 3197.60055272699 0.985694551311566 0.00099949999999982
"5288" 3197.44735866547 0.985775319406643 0
"5289" 3197.42263181063 0.985775613426692 0
"5290" 3197.39790497301 0.985775906103837 0
"5291" 3197.37317815209 0.985776201031548 0
"5292" 3197.34845134844 0.985776493425001 0
"5293" 3197.32372456129 0.985776789228811 0
"5294" 3197.2989977904 0.985777086068263 0
"5295" 3197.27427103741 0.98577737567954 0
"5296" 3197.24954430102 0.985777671065721 0
"5297" 3197.2248175826 0.985777960367697 0
"5298" 3197.20009088084 0.985778255453773 0
"5299" 3197.17536419496 0.985778553926158 0
"5300" 3197.15063752742 0.985778841637835 0
"5301" 3197.1259108761 0.985779138644802 0
"5302" 3197.10118424184 0.985779431966782 0
"5303" 3197.07645762466 0.985779725146953 0
"5304" 3197.05173102488 0.985780016980738 0
"5305" 3197.02700444171 0.985780312238649 0
"5306" 3197.00227787546 0.985780606161057 0
"5307" 3196.97755132615 0.985780899937532 0
"5308" 3196.95282479491 0.985781188848719 0
"5309" 3196.92809828041 0.985781483536557 0
"5310" 3196.90337178188 0.985781781586305 0
"5311" 3196.87864529989 0.985782077152254 0
"5312" 3196.85391883555 0.985782367853413 0
"5313" 3196.82919238727 0.985782665489517 0
"5314" 3196.80446595643 0.985782957066398 0
"5315" 3196.779739542 0.985783253228102 0
"5316" 3196.75501314535 0.985783543350182 0
"5317" 3196.73028676569 0.985783836881496 0
"5318" 3196.70556040227 0.98578413378485 0
"5319" 3196.6808340578 0.985784418751987 0
"5320" 3196.65610772881 0.985784718893564 0
"5321" 3196.63138141803 0.985785007139059 0
"5322" 3196.60665512415 0.985785301097373 0
"5323" 3196.58192884666 0.98578559729158 0
"5324" 3196.5572025864 0.985785889780215 0
"5325" 3196.53247634232 0.985786186875363 0
"5326" 3196.50775011607 0.985786476727642 0
"5327" 3196.48302390607 0.985786773517245 0
"5328" 3196.45829771316 0.985787066614002 0
"5329" 3196.43357153818 0.98578735606469 0
"5330" 3196.40884537928 0.985787653584667 0
"5331" 3196.38411923756 0.985787946259049 0
"5332" 3196.35939311225 0.985788242324485 0
"5333" 3196.33466700392 0.985788535890237 0
"5334" 3196.30994091342 0.985788825769524 0
"5335" 3196.28521483969 0.985789120219899 0
"5336" 3196.26048878277 0.985789414542164 0
"5337" 3196.23576274296 0.985789707534363 0
"5338" 3196.21103671975 0.985790002732772 0
"5339" 3196.18631071426 0.985790293069246 0
"5340" 3196.16158472544 0.985790587980133 0
"5341" 3196.13685875304 0.985790883927836 0
"5342" 3196.11213279792 0.985791176200759 0
"5343" 3196.08740685957 0.985791470655018 0
"5344" 3196.06268093855 0.985791762658322 0
"5345" 3196.0379550341 0.985792058025376 0
"5346" 3196.01322914569 0.985792355600616 0
"5347" 3195.98850327553 0.98579264360837 0
"5348" 3195.96377742257 0.985792936190864 0
"5349" 3195.9390515863 0.985793230976098 0
"5350" 3195.91432576594 0.985793529158419 0
"5351" 3195.88959996341 0.985793818962198 0
"5352" 3195.86487417767 0.985794113315463 0
"5353" 3195.84014840956 0.985794404000795 0
"5354" 3195.81542265803 0.985794699240728 0
"5355" 3195.79069692312 0.985794994343014 0
"5356" 3195.76597120566 0.985795285773562 0
"5357" 3195.74124550569 0.985795577048992 0
"5358" 3195.7165198227 0.985795870562019 0
"5359" 3195.69179415565 0.9857961686042 0
"5360" 3195.66706850564 0.985796461816127 0
"5361" 3195.64234287297 0.98579675371271 0
"5362" 3195.61761725769 0.985797045444623 0
"5363" 3195.59289165874 0.985797341742012 0
"5364" 3195.56816607751 0.98579763203079 0
"5365" 3195.54344051348 0.985797924519943 0
"5366" 3195.51871496616 0.985798219213338 0
"5367" 3195.49398943583 0.985798512594259 0
"5368" 3195.46926392254 0.98579880581725 0
"5369" 3195.44453842551 0.985799102434005 0
"5370" 3195.41981294612 0.985799393017387 0
"5371" 3195.39508748413 0.985799684647758 0
"5372" 3195.37036203823 0.985799982002016 0
"5373" 3195.34563660979 0.985800273341124 0
"5374" 3195.32091119804 0.985800568069506 0
"5375" 3195.29618580247 0.985800864998591 0
"5376" 3195.27146042501 0.985801153532726 0
"5377" 3195.24673506487 0.985801445479142 0
"5378" 3195.22200972101 0.98580174197519 0
"5379" 3195.19728439428 0.985802034791202 0
"5380" 3195.17255908469 0.985802327487531 0
"5381" 3195.14783379202 0.985802621192203 0
"5382" 3195.12310851657 0.985802913572827 0
"5383" 3195.09838325783 0.985803208185089 0
"5384" 3195.07365801692 0.985803497927419 0
"5385" 3195.04893279251 0.985803793409077 0
"5386" 3195.02420758491 0.985804087598058 0
"5387" 3194.99948239442 0.985804380435927 0
"5388" 3194.97475722053 0.985804675492782 0
"5389" 3194.95003206409 0.985804966877681 0
"5390" 3194.92530692539 0.98580525693356 0
"5391" 3194.90058180232 0.985805556264575 0
"5392" 3194.87585669651 0.985805848399105 0
"5393" 3194.85113160748 0.985806142737332 0
"5394" 3194.82640653578 0.985806434567216 0
"5395" 3194.80168148117 0.985806727452691 0
"5396" 3194.77695644343 0.985807021355546 0
"5397" 3194.75223142231 0.985807316315159 0
"5398" 3194.8073553066 0.985729776004588 0.00099949999999982
"5399" 3194.70279266965 0.985807901889719 0
"5400" 3194.67806769998 0.985808194043457 0
"5401" 3194.6533427468 0.985808489580735 0
"5402" 3194.62861781095 0.985808781444819 0
"5403" 3194.60389289164 0.985809076708562 0
"5404" 3194.57916798919 0.985809370631369 0
"5405" 3194.55444310577 0.985809655003268 0
"5406" 3194.52971823792 0.985809954539164 0
"5407" 3194.50499338675 0.985810249205636 0
"5408" 3194.48026855337 0.985810539039935 0
"5409" 3194.45554373674 0.985810833416744 0
"5410" 3194.43081893661 0.985811128828051 0
"5411" 3194.40609415383 0.985811420587637 0
"5412" 3194.38136938761 0.985811715718684 0
"5413" 3194.35664463935 0.985812004807053 0
"5414" 3194.33191990718 0.985812302032799 0
"5415" 3194.30719519223 0.985812594359225 0
"5416" 3194.28247049478 0.985812885390337 0
"5417" 3194.25774581379 0.985813180985849 0
"5418" 3194.23302115064 0.985813470543665 0
"5419" 3194.20829650348 0.985813768203521 0
"5420" 3194.1835718737 0.985814059821857 0
"5421" 3194.15884726104 0.985814352474507 0
"5422" 3194.13412266528 0.985814646179035 0
"5423" 3194.10939808644 0.985814939709529 0
"5424" 3194.0846735251 0.985815230788515 0
"5425" 3194.05994897968 0.985815528733952 0
"5426" 3194.03522445181 0.985815819501703 0
"5427" 3194.01049994154 0.985816110133724 0
"5428" 3193.98577544809 0.985816404113764 0
"5429" 3194.06928256037 0.985737417347626 0.00099949999999982
"5430" 3194.12810111747 0.985658509090221 0.00199799999999994
"5431" 3194.35401918681 0.985421666597578 0.00498749999999992
"5432" 3194.49650061417 0.985264264025145 0.0069754999999998
"5433" 3194.30482798436 0.985422253697436 0.00498749999999992
"5434" 3194.11308383905 0.985580560154035 0.00299549999999993
"5435" 3194.25559214645 0.985422847241025 0.00498749999999992
"5436" 3194.23098542511 0.985423136954003 0.00498749999999992
"5437" 3193.95556181958 0.985660561476621 0.00199799999999994
"5438" 3193.73892432862 0.985819334806911 0
"5439" 3193.71420002103 0.98581962840334 0
"5440" 3193.68947573091 0.98581991952232 0
"5441" 3193.6647514575 0.985820213996053 0
"5442" 3193.64002720243 0.985820501274231 0
"5443" 3193.61530296305 0.985820800193018 0
"5444" 3193.59057874209 0.985821087184939 0
"5445" 3193.56585453606 0.985821389342096 0
"5446" 3193.54113034905 0.985821673686162 0
"5447" 3193.5164061784 0.985821969668165 0
"5448" 3193.49168202521 0.985822260796858 0
"5449" 3193.46695788844 0.985822556477084 0
"5450" 3193.44223376974 0.985822844973039 0
"5451" 3193.41750966726 0.985823141536952 0
"5452" 3193.3927855821 0.985823433276674 0
"5453" 3193.36806151402 0.985823726030601 0
"5454" 3193.34333746306 0.985824018670468 0
"5455" 3193.31861342764 0.985824318189082 0
"5456" 3193.29388941102 0.985824603450464 0
"5457" 3193.26916541108 0.985824898001596 0
"5458" 3193.24444142785 0.9858251923815 0
"5459" 3193.21971746162 0.985825485469054 0
"5460" 3193.19499351245 0.985825778393627 0
"5461" 3193.17026957953 0.985826074710079 0
"5462" 3193.145545664 0.985826366160433 0
"5463" 3193.12082176562 0.985826658653178 0
"5464" 3193.09609788413 0.985826952201824 0
"5465" 3193.07137401958 0.98582724556846 0
"5466" 3193.0466501728 0.985827535308912 0
"5467" 3193.0219263433 0.985827827227562 0
"5468" 3192.99720252975 0.985828124884996 0
"5469" 3192.97247873327 0.985828417682744 0
"5470" 3192.94775495361 0.985828711541597 0
"5471" 3192.92303119135 0.985829002881936 0
"5472" 3192.89830744599 0.9858292964258 0
"5473" 3192.87358371728 0.985829591017031 0
"5474" 3192.84886000553 0.985829884279804 0
"5475" 3192.82413631131 0.985830175065182 0
"5476" 3192.79941263465 0.98583046568103 0
"5477" 3192.77468897451 0.985830760867423 0
"5478" 3192.74996533173 0.985831052374542 0
"5479" 3192.72524170686 0.985831341416936 0
"5480" 3192.70051809835 0.985831637327343 0
"5481" 3192.67579450756 0.98583192724747 0
"5482" 3192.6510709329 0.985832224059578 0
"5483" 3192.62634737442 0.985832520735704 0
"5484" 3192.60162383348 0.985832811390846 0
"5485" 3192.5769003104 0.985833100711484 0
"5486" 3192.55217680332 0.985833398145263 0
"5487" 3192.52745331334 0.985833690700437 0
"5488" 3192.50272984024 0.985833984320162 0
"5489" 3192.47800638457 0.985834275426898 0
"5490" 3192.45328294531 0.985834571094067 0
"5491" 3192.42855952409 0.985834859557879 0
"5492" 3192.40383611987 0.985835152594226 0
"5493" 3192.37911273241 0.985835446648767 0
"5494" 3192.35438936229 0.985835738234121 0
"5495" 3192.32966600845 0.985836034337065 0
"5496" 3192.30494267256 0.985836323278488 0
"5497" 3192.28021935329 0.985836617926395 0
"5498" 3192.25549605121 0.985836910109458 0
"5499" 3192.23077276636 0.985837202117573 0
"5500" 3192.2060494966 0.985837503403507 0
"5501" 3192.18132624549 0.985837789265098 0
"5502" 3192.15660301198 0.985838079678945 0
"5503" 3192.13187979554 0.98583837230366 0
"5504" 3192.10715659623 0.985838664779199 0
"5505" 3192.08243341407 0.985838957108306 0
"5506" 3192.05771024775 0.985839255188125 0
"5507" 3192.03298709864 0.985839547213309 0
"5508" 3192.00826396624 0.985839841474669 0
"5509" 3191.98354085193 0.985840129710516 0
"5510" 3191.95881775385 0.985840426038375 0
"5511" 3191.93409467419 0.985840712805396 0
"5512" 3191.90937161057 0.985841010002878 0
"5513" 3191.88464856382 0.985841303537299 0
"5514" 3191.85992553424 0.985841595754494 0
"5515" 3191.83520252186 0.985841887817175 0
"5516" 3191.81047952564 0.985842184459455 0
"5517" 3191.78575654697 0.985842475053171 0
"5518" 3191.76103358478 0.985842770234459 0
"5519" 3191.73631064155 0.985843054673322 0
"5520" 3191.71158771514 0.985843348381844 0
"5521" 3191.68686480452 0.985843646631159 0
"5522" 3191.6621419116 0.985843936533972 0
"5523" 3191.63741903479 0.985844233308807 0
"5524" 3191.61269617575 0.985844522921683 0
"5525" 3191.58797333397 0.985844814734427 0
"5526" 3191.56325050921 0.985845107573815 0
"5527" 3191.53852770123 0.985845401438421 0
"5528" 3191.51380491034 0.985845694002643 0
"5529" 3191.48908213684 0.985845985220499 0
"5530" 3191.46435937994 0.985846279851276 0
"5531" 3191.43963663997 0.985846573130209 0
"5532" 3191.55291682165 0.985766157885149 0.00099949999999982
"5533" 3191.52821764908 0.985766447469416 0.00099949999999982
"5534" 3191.61682337597 0.985686112099738 0.00199799999999994
"5535" 3191.47883054862 0.985767033003877 0.00099949999999982
"5536" 3191.31607920244 0.98584803834867 0
"5537" 3191.2913565653 0.98584832609572 0
"5538" 3191.26663394477 0.985848620719768 0
"5539" 3191.24191134087 0.985848915209532 0
"5540" 3191.21718875445 0.985849206046328 0
"5541" 3191.19246618526 0.98584949791341 0
"5542" 3191.1677436328 0.9858497919817 0
"5543" 3191.14302109683 0.985850087066436 0
"5544" 3191.11829857847 0.985850377326305 0
"5545" 3191.09357607693 0.985850670950063 0
"5546" 3191.06885359306 0.985850960935143 0
"5547" 3191.04413112555 0.985851256602557 0
"5548" 3191.01940867523 0.985851548640871 0
"5549" 3190.99468624186 0.985851841695567 0
"5550" 3190.96996382602 0.985852132270623 0
"5551" 3190.94524142667 0.98585242738229 0
"5552" 3190.92051904491 0.985852717662192 0
"5553" 3190.89579667915 0.9858530148603 0
"5554" 3190.87107433132 0.985853303662249 0
"5555" 3190.84635199983 0.985853599383415 0
"5556" 3190.82162968606 0.985853889090715 0
"5557" 3190.79690738924 0.985854182168745 0
"5558" 3190.7721851094 0.985854475100487 0
"5559" 3190.7474628471 0.985854765564139 0
"5560" 3190.7227406032 0.985855052351689 0
"5561" 3190.69801837475 0.985855351893913 0
"5562" 3190.67329616395 0.985855641924505 0
"5563" 3190.64857396948 0.9858559376521 0
"5564" 3190.62385179191 0.985856230918593 0
"5565" 3190.59912963181 0.985856521664615 0
"5566" 3190.5744074876 0.985856819336746 0
"5567" 3190.5496853612 0.985857108639212 0
"5568" 3190.52496325291 0.985857396610725 0
"5569" 3190.50024116007 0.985857696201459 0
"5570" 3190.47551908459 0.985857987392059 0
"5571" 3190.45079702759 0.985858273800121 0
"5572" 3190.42607498613 0.985858572923152 0
"5573" 3190.40135296294 0.985858860187404 0
"5574" 3190.37663095644 0.985859154368098 0
"5575" 3190.35190896774 0.985859443685435 0
"5576" 3190.32718699632 0.985859735219308 0
"5577" 3190.30246504061 0.985860033636173 0
"5578" 3190.27774310226 0.985860324877597 0
"5579" 3190.25302118021 0.98586062067448 0
"5580" 3190.22829927612 0.985860909277613 0
"5581" 3190.20357738868 0.985861203608376 0
"5582" 3190.17885551926 0.985861491933052 0
"5583" 3190.15413366681 0.985861784800619 0
"5584" 3190.12941183138 0.985862077520672 0
"5585" 3190.10469001353 0.985862367757092 0
"5586" 3190.07996821113 0.985862667244456 0
"5587" 3190.05524642611 0.985862958360615 0
"5588" 3190.03052465904 0.985863247011078 0
"5589" 3190.00580290887 0.985863540165658 0
"5590" 3189.9810811759 0.985863832041374 0
"5591" 3189.95635945963 0.98586412611072 0
"5592" 3190.0383812799 0.985785386318109 0.00099949999999982
"5593" 3190.0136831509 0.985785679052241 0.00099949999999982
"5594" 3190.07103155813 0.985707019127287 0.00199799999999994
"5595" 3190.04635701335 0.985707309230296 0.00199799999999994
"5596" 3189.93961129095 0.985786556852323 0.00099949999999982
"5597" 3189.99699677485 0.985707894179744 0.00199799999999994
"5598" 3189.89022639931 0.985787146553656 0.00099949999999982
"5599" 3189.75869855869 0.985866468153835 0
"5600" 3189.73397699607 0.985866756247356 0
"5601" 3189.70925544992 0.985867051213373 0
"5602" 3189.68453392083 0.985867343718582 0
"5603" 3189.65981240936 0.985867633730787 0
"5604" 3189.63509091474 0.985867927092349 0
"5605" 3189.61036943727 0.985868219151291 0
"5606" 3189.58564797643 0.985868513425786 0
"5607" 3189.56092653336 0.985868802841883 0
"5608" 3189.53620510672 0.985869097992741 0
"5609" 3189.51148369817 0.985869385951133 0
"5610" 3189.48676230611 0.985869680826028 0
"5611" 3189.46204093033 0.985869976708242 0
"5612" 3189.43731957327 0.985870261902929 0
"5613" 3189.53110091348 0.98579093750696 0.00099949999999982
"5614" 3189.50640313537 0.985791233080927 0.00099949999999982
"5615" 3189.3631780291 0.985871138295794 0
"5616" 3189.33845673977 0.985871433484051 0
"5617" 3189.31373546824 0.985871722649873 0
"5618" 3189.28901421239 0.985872021036924 0
"5619" 3189.26429297442 0.985872309941939 0
"5620" 3189.23957175326 0.98587260336951 0
"5621" 3189.2148505487 0.985872897801494 0
"5622" 3189.19012936157 0.985873188600855 0
"5623" 3189.16540819136 0.98587348159299 0
"5624" 3189.14068703811 0.985873774443145 0
"5625" 3189.11596590238 0.98587406481688 0
"5626" 3189.0912447834 0.985874358538912 0
"5627" 3189.06652368174 0.985874649794083 0
"5628" 3189.04180259663 0.985874944414842 0
"5629" 3189.01708152891 0.985875235371342 0
"5630" 3188.99236047833 0.985875527372667 0
"5631" 3189.08186429809 0.985796440493703 0.00099949999999982
"5632" 3188.94292964408 0.985876112973548 0
"5633" 3188.91820864464 0.985876404534309 0
"5634" 3188.89348766246 0.985876695954592 0
"5635" 3188.86876669734 0.985876988387069 0
"5636" 3188.84404574955 0.985877279527699 0
"5637" 3188.81932481779 0.985877576377357 0
"5638" 3188.79460390479 0.985877861355193 0
"5639" 3188.76988300814 0.985878156749469 0
"5640" 3188.74516212978 0.985878443797794 0
"5641" 3188.72044126784 0.985878738891986 0
"5642" 3188.69572042264 0.985879032671458 0
"5643" 3188.67099959445 0.985879325156589 0
"5644" 3188.64627878253 0.985879620978467 0
"5645" 3188.62155798824 0.985879910842733 0
"5646" 3188.59683721215 0.985880198199986 0
"5647" 3188.57211645214 0.985880494774017 0
"5648" 3188.54739570852 0.985880790034825 0
"5649" 3188.52267498292 0.985881078138016 0
"5650" 3188.49795427459 0.985881369615435 0
"5651" 3188.47323358219 0.985881666783059 0
"5652" 3188.44851290847 0.985881952111172 0
"5653" 3188.42379225101 0.985882247829399 0
"5654" 3188.3990716096 0.985882544577793 0
"5655" 3188.37435098614 0.985882832992255 0
"5656" 3188.34963037906 0.985883128298067 0
"5657" 3188.32490978945 0.98588341875181 0
"5658" 3188.30018921629 0.985883713750819 0
"5659" 3188.2754686612 0.985884001597236 0
"5660" 3188.2507481237 0.98588429162724 0
"5661" 3188.22602760247 0.985884587365962 0
"5662" 3188.20130709968 0.985884873608876 0
"5663" 3188.17658661322 0.985885169090894 0
"5664" 3188.15186614312 0.98588546439041 0
"5665" 3188.12714569131 0.985885751362808 0
"5666" 3188.10242525646 0.98588604405671 0
"5667" 3188.07770483833 0.985886337764366 0
"5668" 3188.05298443724 0.985886630162488 0
"5669" 3188.02826405294 0.985886923612091 0
"5670" 3188.00354368573 0.985887215718553 0
"5671" 3187.97882333591 0.985887506525162 0
"5672" 3187.95410300272 0.985887800687216 0
"5673" 3187.92938268833 0.985888085355567 0
"5674" 3187.90466239117 0.985888376880489 0
"5675" 3187.87994210911 0.985888677660806 0
"5676" 3187.85522184514 0.985888965408063 0
"5677" 3187.83050159822 0.985889257700682 0
"5678" 3187.80578136785 0.985889552152366 0
"5679" 3187.78106115513 0.985889841828322 0
"5680" 3187.75634095929 0.985890134845423 0
"5681" 3187.7316207809 0.985890425382395 0
"5682" 3187.70690061973 0.985890716950289 0
"5683" 3187.68218047418 0.985891015397907 0
"5684" 3187.65746034698 0.985891302003237 0
"5685" 3187.63274023575 0.985891598990571 0
"5686" 3187.60802014266 0.985891886474472 0
"5687" 3187.58330006587 0.985892182008488 0
"5688" 3187.55858000676 0.985892471562042 0
"5689" 3187.53385996454 0.985892764444985 0
"5690" 3187.50913993872 0.985893059550882 0
"5691" 3187.48441993067 0.985893348670177 0
"5692" 3187.45969993989 0.985893639981504 0
"5693" 3187.43497996721 0.98589392761467 0
"5694" 3187.41026001052 0.985894224493801 0
"5695" 3187.38554007119 0.98589451536811 0
"5696" 3187.36082014899 0.985894807268795 0
"5697" 3187.33610024475 0.985895095528155 0
"5698" 3187.31138035716 0.985895389485495 0
"5699" 3187.28666048626 0.985895683294321 0
"5700" 3187.26194063235 0.985895975790894 0
"5701" 3187.23722079464 0.985896271663896 0
"5702" 3187.21250097479 0.985896560365785 0
"5703" 3187.18778117283 0.985896848928956 0
"5704" 3187.16306138745 0.98589714319707 0
"5705" 3187.13834161921 0.985897434977407 0
"5706" 3187.11362186815 0.98589772663502 0
"5707" 3187.08890213485 0.985898015794409 0
"5708" 3187.15435768378 0.985820260299366 0.00099949999999982
"5709" 3187.0394739504 0.985898601562003 0
"5710" 3187.01475426841 0.985898891462994 0
"5711" 3186.99003460242 0.985899188238973 0
"5712" 3186.96531495353 0.985899480202297 0
"5713" 3186.94059532205 0.985899770827093 0
"5714" 3186.915875708 0.985900061337338 0
"5715" 3186.89115611008 0.985900357544974 0
"5716" 3186.86643652966 0.985900647759935 0
"5717" 3186.84171696704 0.98590093665687 0
"5718" 3186.81699742199 0.985901226580903 0
"5719" 3186.79227789211 0.985901526888834 0
"5720" 3186.7675583796 0.985901817702104 0
"5721" 3186.74283888555 0.985902103697775 0
"5722" 3186.71811940867 0.985902395375021 0
"5723" 3186.69339994844 0.985902689251345 0
"5724" 3186.66868050569 0.985902979501485 0
"5725" 3186.64396107913 0.985903275432359 0
"5726" 3186.61924167066 0.985903563055032 0
"5727" 3186.5945222787 0.985903857533119 0
"5728" 3186.56980290436 0.985904147206573 0
"5729" 3186.54508354633 0.985904442569495 0
"5730" 3186.52036420544 0.985904734292008 0
"5731" 3186.49564488173 0.985905025856839 0
"5732" 3186.47092557524 0.985905317281545 0
"5733" 3186.44620628652 0.985905606238391 0
"5734" 3186.42148701508 0.985905897385617 0
"5735" 3186.3967677596 0.985906194233261 0
"5736" 3186.37204852147 0.985906485085269 0
"5737" 3186.34732930016 0.985906778150239 0
"5738" 3186.32261009761 0.985907062876715 0
"5739" 3186.29789091141 0.985907357992875 0
"5740" 3186.27317174188 0.985907651774087 0
"5741" 3186.24845258985 0.985907941916276 0
"5742" 3186.22373345455 0.985908235426548 0
"5743" 3186.19901433681 0.985908525284568 0
"5744" 3186.17429523747 0.985908811506856 0
"5745" 3186.26070808985 0.985830010680375 0.00099949999999982
"5746" 3186.12486830528 0.985909400743248 0
"5747" 3186.10014925573 0.985909693511014 0
"5748" 3186.07543022418 0.985909981497511 0
"5749" 3186.05071120932 0.985910275172626 0
"5750" 3186.02599221143 0.985910567534866 0
"5751" 3186.00127323084 0.985910858583018 0
"5752" 3185.97655426675 0.985911152995407 0
"5753" 3185.95183532082 0.985911440269985 0
"5754" 3185.92711639147 0.985911734392699 0
"5755" 3185.90239747899 0.985912027206752 0
"5756" 3185.87767858396 0.98591231754794 0
"5757" 3185.8529597056 0.98591261126362 0
"5758" 3185.82824084448 0.985912902464794 0
"5759" 3185.80352199984 0.985913197042889 0
"5760" 3185.7788031725 0.985913487978713 0
"5761" 3185.7540843625 0.985913778771852 0
"5762" 3185.72936557121 0.98591406359228 0
"5763" 3185.70464679571 0.985914361114441 0
"5764" 3185.67992803766 0.985914651445922 0
"5765" 3185.65520929679 0.985914942855301 0
"5766" 3185.6304905729 0.985915235260409 0
"5767" 3185.60577186572 0.98591552871493 0
"5768" 3185.58105317638 0.985915817323923 0
"5769" 3185.5563345033 0.985916112819364 0
"5770" 3185.53161584704 0.985916405813228 0
"5771" 3185.50689720924 0.985916691669473 0
"5772" 3185.48217858699 0.98591699024118 0
"5773" 3185.45745998327 0.985917275825828 0
"5774" 3185.43274139704 0.985917565928281 0
"5775" 3185.40802282672 0.985917862890174 0
"5776" 3185.38330427368 0.985918153884301 0
"5777" 3185.35858573823 0.985918443531867 0
"5778" 3185.33386721933 0.985918737736753 0
"5779" 3185.30914871753 0.985919029473144 0
"5780" 3185.28443023395 0.985919316394241 0
"5781" 3185.25971176648 0.985919612493774 0
"5782" 3185.23499331675 0.985919901463352 0
"5783" 3185.21027488373 0.985920194945153 0
"5784" 3185.1855564696 0.985920478928012 0
"5785" 3185.23646369137 0.985843568936784 0.00099949999999982
"5786" 3185.26268845157 0.985766724303888 0.00199799999999994
"5787" 3185.39081294759 0.985536086910789 0.00498749999999992
"5788" 3185.16243549757 0.985844445295444 0.00099949999999982
"5789" 3185.13774073918 0.985844732200137 0.00099949999999982
"5790" 3185.11304599904 0.985845027168223 0.00099949999999982
"5791" 3185.01265172899 0.985922521591314 0
"5792" 3184.9879334497 0.98592281964595 0
"5793" 3184.96321518824 0.985923108194662 0
"5794" 3184.93849694356 0.985923401287643 0
"5795" 3184.91377871652 0.985923690708912 0
"5796" 3184.88906050795 0.985923976507244 0
"5797" 3184.86434231465 0.98592427616151 0
"5798" 3184.83962413827 0.985924568677146 0
"5799" 3184.81490598018 0.985924855225664 0
"5800" 3184.79018783881 0.985925148622955 0
"5801" 3184.76546971472 0.985925439540109 0
"5802" 3184.74075160794 0.985925730316088 0
"5803" 3184.71603351906 0.985926018592092 0
"5804" 3184.69131544567 0.985926317255928 0
"5805" 3184.66659739024 0.985926605257639 0
"5806" 3184.64187935252 0.985926894307715 0
"5807" 3184.61716133093 0.985927190208875 0
"5808" 3184.59244332712 0.985927478953781 0
"5809" 3184.56772534059 0.985927769907953 0
"5810" 3184.54300737082 0.985928063030829 0
"5811" 3184.5182894192 0.985928350186149 0
"5812" 3184.4935714836 0.985928646540274 0
"5813" 3184.46885356567 0.985928935735244 0
"5814" 3184.4441356641 0.985929230622916 0
"5815" 3184.41941778 0.985929520717911 0
"5816" 3184.39469991232 0.985929815333682 0
"5817" 3184.36998206325 0.985930100472571 0
"5818" 3184.34526423121 0.985930392459036 0
"5819" 3184.3205464146 0.985930691311173 0
"5820" 3184.2958286167 0.985930976017715 0
"5821" 3184.27111083566 0.985931268743879 0
"5822" 3184.24639307177 0.985931560169589 0
"5823" 3184.22167532506 0.985931851443423 0
"5824" 3184.19695759612 0.985932140226976 0
"5825" 3184.17223988443 0.985932431229384 0
"5826" 3184.14752218922 0.98593272556781 0
"5827" 3184.12280451132 0.985933016281173 0
"5828" 3184.09808684996 0.985933310342459 0
"5829" 3184.07336920571 0.98593360193918 0
"5830" 3184.1648325211 0.985854619645565 0.00099949999999982
"5831" 3184.02394518431 0.985934183246006 0
"5832" 3183.99922759216 0.985934473227032 0
"5833" 3183.97451001724 0.985934764258068 0
"5834" 3183.94979245933 0.985935056297375 0
"5835" 3183.92507491764 0.985935351699846 0
"5836" 3183.90035739329 0.985935642277933 0
"5837" 3183.87563988605 0.98593593389107 0
"5838" 3183.85092239647 0.985936223020395 0
"5839" 3183.8262049238 0.985936515512664 0
"5840" 3183.86879182133 0.985860092926983 0.00099949999999982
"5841" 3183.88669720483 0.985783745734684 0.00199799999999994
"5842" 3183.75208635296 0.98593738659656 0
"5843" 3183.72736894935 0.985937678513732 0
"5844" 3183.70265156226 0.985937972644145 0
"5845" 3183.67793419387 0.985938257275349 0
"5846" 3183.65321684234 0.985938549933098 0
"5847" 3183.62849950608 0.985938849451608 0
"5848" 3183.60378218808 0.985939136004841 0
"5849" 3183.57906488648 0.985939430564907 0
"5850" 3183.55434760295 0.985939717987859 0
"5851" 3183.52963033616 0.985940011116955 0
"5852" 3183.50491308669 0.985940301743116 0
"5853" 3183.4801958543 0.985940593410484 0
"5854" 3183.45547863901 0.985940884928749 0
"5855" 3183.50775089969 0.985863967085051 0.00099949999999982
"5856" 3183.48305728985 0.985864260760246 0.00099949999999982
"5857" 3183.51066065172 0.985787420130514 0.00199799999999994
"5858" 3183.43368135323 0.985864839212073 0.00099949999999982
"5859" 3183.46130943336 0.98578800016052 0.00199799999999994
"5860" 3183.48897343456 0.985711240528317 0.00299549999999993
"5861" 3183.28257103791 0.98594291983624 0
"5862" 3183.25785396015 0.985943212551477 0
"5863" 3183.23313690006 0.985943501632498 0
"5864" 3183.20841985553 0.985943799873965 0
"5865" 3183.18370282899 0.985944087507359 0
"5866" 3183.15898582049 0.985944374981244 0
"5867" 3183.13426882844 0.985944669310473 0
"5868" 3183.10955185314 0.985944962342392 0
"5869" 3183.08483489571 0.985945250553808 0
"5870" 3183.0601179543 0.98594554678532 0
"5871" 3183.03540103027 0.985945837049806 0
"5872" 3183.01068412366 0.985946127169379 0
"5873" 3182.98596723505 0.985946414810674 0
"5874" 3182.96125036365 0.985946705809871 0
"5875" 3182.93653350897 0.985946998987944 0
"5876" 3182.91181667157 0.985947289714578 0
"5877" 3182.88709985121 0.985947581454788 0
"5878" 3182.86238304794 0.985947873050007 0
"5879" 3182.83766626204 0.985948163325731 0
"5880" 3182.81294949328 0.98594845463507 0
"5881" 3182.78823274224 0.985948743465354 0
"5882" 3182.7635160076 0.985949037989281 0
"5883" 3182.73879928993 0.985949330036756 0
"5884" 3182.71408259006 0.98594961843911 0
"5885" 3182.68936590831 0.985949905551956 0
"5886" 3182.66464924228 0.985950202991743 0
"5887" 3182.63993259442 0.985950489814916 0
"5888" 3182.61521596369 0.985950781151244 0
"5889" 3182.59049934932 0.985951075834191 0
"5890" 3182.56578275242 0.985951365725236 0
"5891" 3182.5410661722 0.985951658956081 0
"5892" 3182.51634961032 0.985951945064835 0
"5893" 3182.4916330652 0.985952238011224 0
"5894" 3182.46691653632 0.985952533151082 0
"5895" 3182.44220002534 0.985952821174764 0
"5896" 3182.41748353175 0.985953111354595 0
"5897" 3182.39276705611 0.985953399084863 0
"5898" 3182.3680505974 0.985953691322728 0
"5899" 3182.34333415482 0.985953986924818 0
"5900" 3182.31861772841 0.985954282372353 0
"5901" 3182.29390132116 0.985954564874246 0
"5902" 3182.26918492989 0.985954861201554 0
"5903" 3182.24446855677 0.985955148069922 0
"5904" 3182.21975220022 0.985955441770762 0
"5905" 3182.19503586135 0.985955730695478 0
"5906" 3182.17031953992 0.985956020628873 0
"5907" 3182.14560323516 0.985956313924438 0
"5908" 3182.1208869471 0.985956607056266 0
"5909" 3182.09617067631 0.985956897728549 0
"5910" 3182.07145442255 0.98595718942131 0
"5911" 3182.0467381864 0.985957478645407 0
"5912" 3182.02202196734 0.985957770067283 0
"5913" 3181.99730576542 0.985958061325588 0
"5914" 3181.97258958066 0.9859583524578 0
"5915" 3181.94787341309 0.985958643423791 0
"5916" 3181.92315726248 0.985958935436817 0
"5917" 3181.89844112913 0.985959226134608 0
"5918" 3181.87372501334 0.985959515530669 0
"5919" 3181.84900891434 0.985959808256818 0
"5920" 3181.82429283216 0.985960100862178 0
"5921" 3181.7995767679 0.985960388661775 0
"5922" 3181.7748607216 0.985960676323523 0
"5923" 3181.75014469248 0.985960967325772 0
"5924" 3181.72542867978 0.985961261672199 0
"5925" 3181.70071268325 0.985961557063777 0
"5926" 3181.67599670453 0.985961845310108 0
"5927" 3181.65128074447 0.985962129929951 0
"5928" 3181.62656479988 0.985962428363487 0
"5929" 3181.6018488732 0.985962716202666 0
"5930" 3181.57713296366 0.985963007382911 0
"5931" 3181.55241707129 0.985963298413032 0
"5932" 3181.52770119505 0.985963593953618 0
"5933" 3181.50298533659 0.985963882379978 0
"5934" 3181.47826949593 0.9859641706484 0
"5935" 3181.45355367204 0.985964463445758 0
"5936" 3181.42883786629 0.985964750282035 0
"5937" 3181.40412207682 0.985965045103765 0
"5938" 3181.37940630476 0.985965335135588 0
"5939" 3181.35469054986 0.985965626197674 0
"5940" 3181.32997481189 0.985965918267172 0
"5941" 3181.30525909114 0.985966209043831 0
"5942" 3181.28054338927 0.9859664927006 0
"5943" 3181.25582770334 0.985966788996374 0
"5944" 3181.23111203365 0.985967084001799 0
"5945" 3181.20639638213 0.985967370713064 0
"5946" 3181.18168074746 0.985967663106352 0
"5947" 3181.15696513074 0.985967950709927 0
"5948" 3181.13224953148 0.985968240464688 0
"5949" 3181.10753394863 0.985968534756931 0
"5950" 3181.08281838356 0.985968823094691 0
"5951" 3181.05810283577 0.985969113603423 0
"5952" 3181.03338730503 0.985969405124555 0
"5953" 3181.00867179136 0.985969696515717 0
"5954" 3180.98395629426 0.985969990101501 0
"5955" 3180.95924081457 0.985970280039619 0
"5956" 3180.9345253507 0.985970576829257 0
"5957" 3180.90980990458 0.985970865326486 0
"5958" 3180.88509447623 0.985971153676555 0
"5959" 3180.86037906569 0.985971441895555 0
"5960" 3180.83566367272 0.985971731117468 0
"5961" 3180.81094829654 0.985972023691714 0
"5962" 3180.78623293666 0.985972318461263 0
"5963" 3180.76151759498 0.985972604934789 0
"5964" 3180.73680226965 0.985972899417574 0
"5965" 3180.71208696179 0.985973189091874 0
"5966" 3180.68737167196 0.98597347631801 0
"5967" 3180.6626563983 0.985973771543219 0
"5968" 3180.6379411414 0.985974064295945 0
"5969" 3180.61322590236 0.985974352232932 0
"5970" 3180.58851068149 0.985974638879866 0
"5971" 3180.56379547746 0.985974931205552 0
"5972" 3180.53908029031 0.985975223375865 0
"5973" 3180.51436511954 0.985975517735375 0
"5974" 3180.48964996679 0.985975804974068 0
"5975" 3180.46493483075 0.985976097894746 0
"5976" 3180.44021971253 0.985976386003409 0
"5977" 3180.41550461188 0.98597667515988 0
"5978" 3180.39078952777 0.985976968818873 0
"5979" 3180.36607446157 0.985977256498213 0
"5980" 3180.34135941278 0.985977546385282 0
"5981" 3180.31664438117 0.985977837267787 0
"5982" 3180.29192936541 0.985978133829402 0
"5983" 3180.26721436797 0.98597841979244 0
"5984" 3180.32158076079 0.985901530847102 0.00099949999999982
"5985" 3180.3512681043 0.985824714294526 0.00199799999999994
"5986" 3180.27220921854 0.985902113697636 0.00099949999999982
"5987" 3180.24751785729 0.985902400356778 0.00099949999999982
"5988" 3180.38607381137 0.985671604779125 0.003992
"5989" 3180.30702504531 0.985748849687098 0.00299549999999993
"5990" 3180.28238084783 0.985749141801145 0.00299549999999993
"5991" 3180.36664211532 0.985595604793272 0.00498749999999992
"5992" 3180.34204498413 0.985595897291645 0.00498749999999992
"5993" 3180.15401589561 0.985827044062105 0.00199799999999994
"5994" 3180.07485856105 0.985904440346706 0.00099949999999982
"5995" 3180.05016733693 0.985904724731442 0.00099949999999982
"5996" 3180.02547613152 0.985905019405015 0.00099949999999982
"5997" 3180.0553116398 0.985828209271886 0.00199799999999994
"5998" 3180.03064403333 0.985828499145573 0.00199799999999994
"5999" 3180.11507917736 0.985674820960587 0.003992
"6000" 3180.03589499779 0.985752055536398 0.00299549999999993
"6001" 3180.28413099603 0.985368373126098 0.00796799999999998
"6002" 3180.15042789856 0.985522026547929 0.00598199999999993
"6003" 3180.01665332842 0.985675981445921 0.003992
"6004" 3180.0466457649 0.985599404200445 0.00498749999999992
"6005" 3180.13129919259 0.985446186127463 0.0069754999999998
"6006" 3180.32529903531 0.985140379968518 0.0109394999999999
"6007" 3180.46479180708 0.984911901231659 0.0139020000000001
"6008" 3180.60439122517 0.984684116450943 0.0168554999999999
"6009" 3180.03333451115 0.985447351096031 0.0069754999999998
"6010" 3179.68066674696 0.985909082565816 0.00099949999999982
"6011" 3179.65597579781 0.985909375097937 0.00099949999999982
"6012" 3179.68599587258 0.985832567559444 0.00199799999999994
"6013" 3179.77077520651 0.98567889497286 0.003992
"6014" 3179.5819479863 0.985910241525181 0.00099949999999982
"6015" 3179.55725710681 0.985910531155951 0.00099949999999982
"6016" 3179.53256624479 0.985910828876955 0.00099949999999982
"6017" 3179.42838829376 0.98598828820241 0
"6018" 3179.40367389653 0.985988580831314 0
"6019" 3179.37895951742 0.985988867489627 0
"6020" 3179.35424515486 0.985989160981537 0
"6021" 3179.32953081021 0.985989448541878 0
"6022" 3179.30481648326 0.985989737100468 0
"6023" 3179.28010217401 0.985990025522833 0
"6024" 3179.25538788118 0.985990319612766 0
"6025" 3179.23067360504 0.985990612395789 0
"6026" 3179.20595934619 0.98599090270572 0
"6027" 3179.18124510571 0.985991188251689 0
"6028" 3179.15653088096 0.985991485259713 0
"6029" 3179.13181667386 0.985991773986427 0
"6030" 3179.10710248416 0.985992063724385 0
"6031" 3179.08238831136 0.985992355651604 0
"6032" 3179.05767415656 0.985992642820833 0
"6033" 3179.03296001818 0.985992936784734 0
"6034" 3179.00824589735 0.985993225962829 0
"6035" 3178.98353179434 0.985993513841404 0
"6036" 3178.95881770813 0.985993806220805 0
"6037" 3178.93410363982 0.985994093844312 0
"6038" 3178.90938958889 0.985994383600677 0
"6039" 3178.88467555486 0.985994675555066 0
"6040" 3178.85996153721 0.98599496968722 0
"6041" 3178.83524753759 0.985995256723191 0
"6042" 3178.81053355468 0.985995549423505 0
"6043" 3178.78581958852 0.985995841971392 0
"6044" 3178.76110563968 0.985996132055621 0
"6045" 3178.73639170792 0.985996423151848 0
"6046" 3178.71167779354 0.985996712954208 0
"6047" 3178.68696389657 0.985997002628356 0
"6048" 3178.66225001625 0.985997295627997 0
"6049" 3178.6375361534 0.985997585000255 0
"6050" 3178.6128223078 0.985997875393725 0
"6051" 3178.58810848 0.985998163321585 0
"6052" 3178.56339466898 0.985998455761263 0
"6053" 3178.5386808753 0.985998745723333 0
"6054" 3178.51396709925 0.985999034382639 0
"6055" 3178.48925334035 0.985999325228217 0
"6056" 3178.46453959941 0.985999612459384 0
"6057" 3178.43982587487 0.985999906515929 0
"6058" 3178.41511216701 0.986000199257582 0
"6059" 3178.39039847696 0.986000487194658 0
"6060" 3178.36568480448 0.986000776168699 0
"6061" 3178.34097114959 0.986001065009284 0
"6062" 3178.31625751099 0.986001359507767 0
"6063" 3178.29154389058 0.986001645740833 0
"6064" 3178.26683028572 0.986001943411884 0
"6065" 3178.24211669912 0.986002229375361 0
"6066" 3178.21740312921 0.986002522143642 0
"6067" 3178.19268957708 0.986002810108592 0
"6068" 3178.16797604197 0.986003101432965 0
"6069" 3178.14326252499 0.986003387975732 0
"6070" 3178.11854902427 0.98600368250968 0
"6071" 3178.09383554013 0.98600397571059 0
"6072" 3178.06912207394 0.986004262985668 0
"6073" 3178.04440862521 0.986004552423163 0
"6074" 3178.01969519394 0.986004841749862 0
"6075" 3178.06018534634 0.985928769433241 0.00099949999999982
"6076" 3177.97027963241 0.986005421977056 0
"6077" 3177.94556625218 0.986005715516943 0
"6078" 3177.92085288957 0.986006004247146 0
"6079" 3177.89613954459 0.98600629285331 0
"6080" 3177.87142621594 0.986006587100753 0
"6081" 3177.84671290526 0.986006874257123 0
"6082" 3177.82199961232 0.986007162445729 0
"6083" 3177.79728633553 0.986007457431278 0
"6084" 3177.77257307627 0.986007746487796 0
"6085" 3177.74785983404 0.986008037713783 0
"6086" 3177.72314660967 0.98600832532479 0
"6087" 3177.6984334024 0.986008616255901 0
"6088" 3177.67372021171 0.986008909388065 0
"6089" 3177.64900703979 0.986009193092565 0
"6090" 3177.62429388451 0.986009485924517 0
"6091" 3177.59958074538 0.986009780947854 0
"6092" 3177.57486762512 0.98601006421803 0
"6093" 3177.55015452106 0.986010358966299 0
"6094" 3177.52544143513 0.986010645432053 0
"6095" 3177.500728366 0.986010937560455 0
"6096" 3177.47601531372 0.986011229542005 0
"6097" 3177.45130227885 0.986011519082748 0
"6098" 3177.42658926116 0.986011809621754 0
"6099" 3177.40187626148 0.986012096532704 0
"6100" 3177.37716327824 0.986012390296826 0
"6101" 3177.35245031253 0.986012679249471 0
"6102" 3177.32773736333 0.986012972703885 0
"6103" 3177.30302443227 0.986013259056303 0
"6104" 3177.2783115175 0.986013553395117 0
"6105" 3177.25359862013 0.986013842934994 0
"6106" 3177.2288857402 0.986014132346883 0
"6107" 3177.204172878 0.986014420464845 0
"6108" 3177.1794600333 0.986014709594145 0
"6109" 3177.15474720587 0.986014999725364 0
"6110" 3177.13003439573 0.986015289720551 0
"6111" 3177.10532160184 0.986015584226767 0
"6112" 3177.0806088253 0.986015873949761 0
"6113" 3177.05589606643 0.986016162364449 0
"6114" 3177.03118332551 0.986016449489556 0
"6115" 3177.00647060232 0.986016737616521 0
"6116" 3176.98175789635 0.986017027917458 0
"6117" 3176.95704520763 0.986017318090375 0
"6118" 3176.93233253565 0.986017610442287 0
"6119" 3176.90761988018 0.986017903812872 0
"6120" 3176.88290724287 0.986018190069367 0
"6121" 3176.85819462213 0.986018483153135 0
"6122" 3176.83348201853 0.986018773770047 0
"6123" 3176.80876943211 0.986019064245604 0
"6124" 3176.78405686289 0.986019354599801 0
"6125" 3176.7593443101 0.986019648249828 0
"6126" 3176.73463177567 0.986019933669839 0
"6127" 3176.70991925907 0.986020221276509 0
"6128" 3176.685206759 0.986020514515787 0
"6129" 3176.66049427604 0.986020805303361 0
"6130" 3176.6357818102 0.986021095946934 0
"6131" 3176.61106936207 0.986021384132506 0
"6132" 3176.58635693059 0.986021676812857 0
"6133" 3176.56164451742 0.98602196237815 0
"6134" 3176.53693212152 0.986022252462059 0
"6135" 3176.51221974236 0.986022544722445 0
"6136" 3176.48750738134 0.986022831034643 0
"6137" 3176.46279503687 0.986023124166569 0
"6138" 3176.43808270924 0.986023415996302 0
"6139" 3176.41337039958 0.986023703044481 0
"6140" 3176.38865810603 0.98602399807901 0
"6141" 3176.36394583077 0.986024283680216 0
"6142" 3176.33923357222 0.986024576100109 0
"6143" 3176.3145213323 0.986024860267966 0
"6144" 3176.28980910862 0.986025154710487 0
"6145" 3176.26509690202 0.986025445547302 0
"6146" 3176.24038471306 0.986025733935237 0
"6147" 3176.21567254124 0.986026024482963 0
"6148" 3176.19096038714 0.986026312570023 0
"6149" 3176.16624824917 0.986026607488671 0
"6150" 3176.14153612977 0.986026891817765 0
"6151" 3176.11682402766 0.986027181791421 0
"6152" 3176.09211194203 0.986027475119181 0
"6153" 3176.06739987348 0.986027765974533 0
"6154" 3176.0426878231 0.986028052066628 0
"6155" 3176.01797579011 0.986028341491507 0
"6156" 3175.99326377349 0.986028635394292 0
"6157" 3175.96855177432 0.986028924542071 0
"6158" 3175.94383979185 0.98602921699684 0
"6159" 3175.91912782771 0.986029502377065 0
"6160" 3175.89441588033 0.986029794565389 0
"6161" 3175.86970395027 0.986030084297924 0
"6162" 3175.8449920381 0.986030371565652 0
"6163" 3175.82028014278 0.986030663331655 0
"6164" 3175.79556826408 0.986030956093599 0
"6165" 3175.77085640364 0.986031241784984 0
"6166" 3175.74614456042 0.986031531966376 0
"6167" 3175.72143273417 0.986031823150329 0
"6168" 3175.69672092601 0.986032109577155 0
"6169" 3175.67200913383 0.986032405117217 0
"6170" 3175.64729735925 0.986032693569102 0
"6171" 3175.62258560151 0.986032985370465 0
"6172" 3175.597873862 0.986033271207956 0
"6173" 3175.57316213965 0.986033561545048 0
"6174" 3175.54845043398 0.986033854071759 0
"6175" 3175.52373874581 0.986034142967129 0
"6176" 3175.49902707463 0.986034434056074 0
"6177" 3175.47431542104 0.986034722671987 0
"6178" 3175.44960378531 0.986035009992958 0
"6179" 3175.42489216533 0.986035306434787 0
"6180" 3175.40018056437 0.986035588832924 0
"6181" 3175.37546898057 0.986035879205805 0
"6182" 3175.35075741342 0.986036171761092 0
"6183" 3175.39658203472 0.985959930684035 0.00099949999999982
"6184" 3175.3013455766 0.986036752684185 0
"6185" 3175.27663406152 0.986037040146745 0
"6186" 3175.25192256351 0.986037330959871 0
"6187" 3175.22721108311 0.986037619341921 0
"6188" 3175.2024996209 0.986037905249353 0
"6189" 3175.17778817478 0.98603820026283 0
"6190" 3175.1530767461 0.986038489360801 0
"6191" 3175.1283653341 0.986038781787445 0
"6192" 3175.10365393989 0.98603906943929 0
"6193" 3175.07894256269 0.986039360428982 0
"6194" 3175.05423120253 0.98603965128289 0
"6195" 3175.02951986079 0.98603993618934 0
"6196" 3175.00480853562 0.986040229058524 0
"6197" 3174.98009722786 0.986040518320148 0
"6198" 3174.95538593754 0.9860408074302 0
"6199" 3174.93067466443 0.986041097590913 0
"6200" 3174.90596340855 0.986041387561508 0
"6201" 3174.88125217102 0.986041672792036 0
"6202" 3174.85654094971 0.986041967144722 0
"6203" 3174.83182974519 0.98604225901693 0
"6204" 3174.80711855939 0.986042542665242 0
"6205" 3174.78240739018 0.986042835412413 0
"6206" 3174.75769623759 0.986043128036955 0
"6207" 3174.732985103 0.986043414729505 0
"6208" 3174.70827398591 0.986043703573664 0
"6209" 3174.68356288607 0.986043993470838 0
"6210" 3174.65885180352 0.986044283196533 0
"6211" 3174.63414073749 0.986044576271223 0
"6212" 3174.60942968908 0.98604486455956 0
"6213" 3174.58471865779 0.986045155040172 0
"6214" 3174.56000764526 0.986045438417749 0
"6215" 3174.53529664884 0.98604573323219 0
"6216" 3174.51058566909 0.986046025593657 0
"6217" 3174.48587470794 0.98604630969752 0
"6218" 3174.46116376326 0.986046602942775 0
"6219" 3174.43645283481 0.98604689718336 0
"6220" 3174.41174192532 0.986047179733745 0
"6221" 3174.38703103267 0.986047471375666 0
"6222" 3174.36232015688 0.98604776288053 0
"6223" 3174.33760929908 0.986048049622036 0
"6224" 3174.31289845848 0.986048339679523 0
"6225" 3174.28818763485 0.986048630780088 0
"6226" 3174.26347682767 0.98604892403866 0
"6227" 3174.23876603887 0.986049209070078 0
"6228" 3174.21405526686 0.986049500878687 0
"6229" 3174.18934451195 0.986049791391566 0
"6230" 3174.16463377471 0.986050079452865 0
"6231" 3174.1399230549 0.986050368518734 0
"6232" 3174.11521235281 0.986050656314368 0
"6233" 3174.09050166795 0.986050946261116 0
"6234" 3174.06579100008 0.986051237229449 0
"6235" 3174.04108034896 0.986051529217905 0
"6236" 3174.0163697157 0.986051816434358 0
"6237" 3173.99165910032 0.986052103503509 0
"6238" 3173.9669485018 0.986052395077227 0
"6239" 3173.94223792096 0.986052683007247 0
"6240" 3173.91752735703 0.986052974288555 0
"6241" 3173.89281680925 0.986053268883678 0
"6242" 3173.86810628005 0.98605355293386 0
"6243" 3173.8433957684 0.986053841482784 0
"6244" 3173.81868527325 0.986054134506179 0
"6245" 3173.79397479572 0.986054422756211 0
"6246" 3173.76926433556 0.986054712022238 0
"6247" 3173.74455389254 0.986055002312075 0
"6248" 3173.71984346749 0.98605528899911 0
"6249" 3173.69513305964 0.986055579004729 0
"6250" 3173.6704226693 0.98605586769969 0
"6251" 3173.64571229568 0.986056159742037 0
"6252" 3173.62100193963 0.986056448155416 0
"6253" 3173.59629160011 0.986056741073724 0
"6254" 3173.57158127849 0.986057028046458 0
"6255" 3173.54687097372 0.986057319521292 0
"6256" 3173.52216068666 0.986057607359717 0
"6257" 3173.49745041678 0.986057897397889 0
"6258" 3173.4727401644 0.986058186125733 0
"6259" 3173.54100379432 0.985980851580976 0.00099949999999982
"6260" 3173.58459310799 0.98590359775592 0.00199799999999994
"6261" 3173.49164171379 0.98598143297411 0.00099949999999982
"6262" 3173.46695508794 0.985981717823376 0.00099949999999982
"6263" 3173.34924532068 0.986059635609297 0
"6264" 3173.32453517189 0.986059923484854 0
"6265" 3173.29982504081 0.986060211234341 0
"6266" 3173.27511492614 0.986060504609776 0
"6267" 3173.25040482844 0.986060795548243 0
"6268" 3173.22569474883 0.986061081687906 0
"6269" 3173.20098468706 0.986061368883957 0
"6270" 3173.17627464318 0.986061655907668 0
"6271" 3173.15156461612 0.986061947421885 0
"6272" 3173.12685460567 0.986062239957583 0
"6273" 3173.10214461265 0.986062528881281 0
"6274" 3173.07743463684 0.986062818813367 0
"6275" 3173.05272467907 0.986063105144437 0
"6276" 3173.02801473909 0.98606339248399 0
"6277" 3173.09600073172 0.985986094340309 0.00099949999999982
"6278" 3173.07131438347 0.985986386149274 0.00099949999999982
"6279" 3172.95390748352 0.986064263557656 0
"6280" 3172.92919761109 0.986064557262078 0
"6281" 3172.90448775663 0.986064843886479 0
"6282" 3172.87977791963 0.986065132711573 0
"6283" 3172.85506809985 0.986065422530172 0
"6284" 3172.83035829759 0.986065711056768 0
"6285" 3172.80564851288 0.98606599943348 0
"6286" 3172.78093874442 0.986066293454952 0
"6287" 3172.75622899359 0.986066581542357 0
"6288" 3172.73151926093 0.986066867200068 0
"6289" 3172.70680954543 0.986067157321939 0
"6290" 3172.68209984711 0.986067447313693 0
"6291" 3172.65739016573 0.986067738309192 0
"6292" 3172.63268050293 0.986068022240622 0
"6293" 3172.60797085634 0.986068316422409 0
"6294" 3172.58326122705 0.986068605844888 0
"6295" 3172.55855161511 0.98606889511746 0
"6296" 3172.53384201973 0.986069187741746 0
"6297" 3172.50913244175 0.986069476735612 0
"6298" 3172.48442288175 0.986069763272756 0
"6299" 3172.45971333814 0.986070056613729 0
"6300" 3172.43500381337 0.986070339412329 0
"6301" 3172.4102943056 0.986070630163942 0
"6302" 3172.38558481486 0.986070920745764 0
"6303" 3172.36087534064 0.986071213537056 0
"6304" 3172.33616588459 0.98607149922191 0
"6305" 3172.31145644593 0.986071788253745 0
"6306" 3172.28674702497 0.986072075970712 0
"6307" 3172.26203762173 0.98607236356309 0
"6308" 3172.23732823491 0.986072656788288 0
"6309" 3172.21261886587 0.986072944081025 0
"6310" 3172.18790951305 0.986073238183046 0
"6311" 3172.16320017755 0.98607352750326 0
"6312" 3172.13849085966 0.986073815545837 0
"6313" 3172.11378155996 0.986074101123663 0
"6314" 3172.08907227714 0.986074392341312 0
"6315" 3172.06436301177 0.986074681100743 0
"6316" 3172.0396537628 0.986074974355873 0
"6317" 3172.01494453134 0.986075262834142 0
"6318" 3171.99023531742 0.986075551174556 0
"6319" 3171.96552612162 0.986075837070512 0
"6320" 3171.94081694289 0.986076127436654 0
"6321" 3171.91610778125 0.986076417675425 0
"6322" 3171.89139863676 0.986076707751123 0
"6323" 3171.86668951023 0.986076994237972 0
"6324" 3171.84198040198 0.98607727942672 0
"6325" 3171.81727131095 0.986077569099542 0
"6326" 3171.79256223585 0.986077864383262 0
"6327" 3171.76785317886 0.986078150295243 0
"6328" 3171.74314413891 0.986078440692131 0
"6329" 3171.71843511607 0.986078730932587 0
"6330" 3171.69372611142 0.986079016449898 0
"6331" 3171.66901712392 0.986079306421288 0
"6332" 3171.64430815254 0.986079600845014 0
"6333" 3171.61959919864 0.986079889394943 0
"6334" 3171.59489026147 0.986080181242254 0
"6335" 3171.57018134265 0.986080466029913 0
"6336" 3171.54547244087 0.986080756463969 0
"6337" 3171.52076355645 0.986081045569819 0
"6338" 3171.49605468914 0.986081335722833 0
"6339" 3171.47134584004 0.986081621095957 0
"6340" 3171.44663700733 0.986081914401294 0
"6341" 3171.42192819316 0.98608219835512 0
"6342" 3171.39721939542 0.98608249139387 0
"6343" 3171.37251061576 0.986082777369418 0
"6344" 3171.34780185314 0.986083067793184 0
"6345" 3171.32309310706 0.986083360408869 0
"6346" 3171.29838437888 0.986083647103172 0
"6347" 3171.27367566837 0.986083934831271 0
"6348" 3171.24896697529 0.986084223557425 0
"6349" 3171.22425829995 0.986084510979762 0
"6350" 3171.19954964184 0.986084800579359 0
"6351" 3171.17484100018 0.986085093500831 0
"6352" 3171.15013237556 0.986085383951044 0
"6353" 3171.12542376906 0.986085669675001 0
"6354" 3171.1007151802 0.986085957545654 0
"6355" 3171.07600660764 0.986086251061664 0
"6356" 3171.05129805278 0.986086538662064 0
"6357" 3171.02658951564 0.986086826110302 0
"6358" 3171.00188099572 0.986087115744467 0
"6359" 3170.9771724936 0.986087402900217 0
"6360" 3170.95246400741 0.986087698013286 0
"6361" 3170.92775553934 0.986087983764909 0
"6362" 3170.90304708889 0.986088271653424 0
"6363" 3170.87833865501 0.986088564040082 0
"6364" 3170.85363023961 0.986088848214735 0
"6365" 3170.82892184193 0.986089135675807 0
"6366" 3170.80421346119 0.986089426483702 0
"6367" 3170.77950509715 0.98608971828617 0
"6368" 3170.75479675146 0.986090003049679 0
"6369" 3170.73008842308 0.986090292265775 0
"6370" 3170.70538011041 0.986090588277799 0
"6371" 3170.68067181566 0.986090874907553 0
"6372" 3170.6559635383 0.986091163709093 0
"6373" 3170.63125527892 0.98609145005715 0
"6374" 3170.60654703673 0.986091739732747 0
"6375" 3170.58183881176 0.986092029279857 0
"6376" 3170.5571306046 0.986092316342006 0
"6377" 3170.53242241446 0.986092606759025 0
"6378" 3170.50771424165 0.986092895856156 0
"6379" 3170.4830060862 0.986093184827492 0
"6380" 3170.4582979484 0.986093472501549 0
"6381" 3170.43358982883 0.986093757712275 0
"6382" 3170.40888172538 0.986094052038281 0
"6383" 3170.38417363886 0.986094342756955 0
"6384" 3170.35946556988 0.986094630991221 0
"6385" 3170.33475751924 0.986094915661028 0
"6386" 3170.31004948512 0.986095208265786 0
"6387" 3170.2853414678 0.986095499554823 0
"6388" 3170.26063346813 0.986095787257113 0
"6389" 3170.23592548721 0.986096070213733 0
"6390" 3170.21121752401 0.986096357613458 0
"6391" 3170.18650957613 0.986096655270341 0
"6392" 3170.16180164657 0.986096940106647 0
"6393" 3170.13709373347 0.986097232853658 0
"6394" 3170.11238583848 0.986097518567557 0
"6395" 3170.08767796082 0.986097807580376 0
"6396" 3170.06297010026 0.98609809760145 0
"6397" 3170.03826225764 0.986098384039521 0
"6398" 3170.01355443111 0.986098678397466 0
"6399" 3169.98884662204 0.986098966849258 0
"6400" 3169.9641388302 0.98609925630127 0
"6401" 3170.00765676079 0.986023360087241 0.00099949999999982
"6402" 3170.02650284997 0.985947537648493 0.00199799999999994
"6403" 3170.00184225462 0.985947828086033 0.00199799999999994
"6404" 3169.97718167633 0.985948117235743 0.00199799999999994
"6405" 3169.90895384921 0.986024515687533 0.00099949999999982
"6406" 3169.81598243959 0.986100983451493 0
"6407" 3169.79127476888 0.986101278850272 0
"6408" 3169.76656711673 0.986101562595159 0
"6409" 3169.80068383317 0.986026170105618 0.00099949999999982
"6410" 3169.81012885357 0.985950857860576 0.00199799999999994
"6411" 3169.75132701795 0.98602675297509 0.00099949999999982
"6412" 3169.66778169745 0.98610272040365 0
"6413" 3169.64307413195 0.986103006884292 0
"6414" 3169.61836658359 0.986103296686822 0
"6415" 3169.59365905294 0.986103584036427 0
"6416" 3169.56895153977 0.986103872412192 0
"6417" 3169.54424404437 0.986104159467188 0
"6418" 3169.51953656705 0.98610444525558 0
"6419" 3169.49482910514 0.986104742411886 0
"6420" 3169.47012166138 0.986105027901563 0
"6421" 3169.44541423445 0.986105319025977 0
"6422" 3169.42070682518 0.986105606545159 0
"6423" 3169.39599943334 0.986105895058605 0
"6424" 3169.3712920587 0.986106184620234 0
"6425" 3169.34658470235 0.986106469400708 0
"6426" 3169.3218773622 0.986106763274249 0
"6427" 3169.2971700404 0.986107047773407 0
"6428" 3169.2724627354 0.986107339056011 0
"6429" 3169.24775544774 0.986107627911738 0
"6430" 3169.22304817775 0.986107915434039 0
"6431" 3169.19834092517 0.986108203999081 0
"6432" 3169.17363369031 0.986108491265037 0
"6433" 3169.14892647266 0.986108780687866 0
"6434" 3169.124219272 0.986109071108398 0
"6435" 3169.09951208835 0.986109361408502 0
"6436" 3169.07480492255 0.986109648120867 0
"6437" 3169.05009777409 0.98610993697271 0
"6438" 3169.02539064246 0.986110228005977 0
"6439" 3169.00068352932 0.986110511979561 0
"6440" 3168.97597643201 0.986110807327922 0
"6441" 3168.95126935351 0.986111089864282 0
"6442" 3168.92656229172 0.986111381482574 0
"6443" 3168.90185524745 0.986111669509893 0
"6444" 3168.87714822076 0.986111957380102 0
"6445" 3168.85244121167 0.986112245105064 0
"6446" 3168.82773421968 0.986112534999094 0
"6447" 3168.80302724508 0.986112823620904 0
"6448" 3168.77832028791 0.98611311206189 0
"6449" 3168.75361334821 0.986113400401037 0
"6450" 3168.72890642492 0.986113693190024 0
"6451" 3168.70419951916 0.98611398123323 0
"6452" 3168.67949263096 0.986114269124624 0
"6453" 3168.65478576034 0.986114556894487 0
"6454" 3168.63007890816 0.986114841060433 0
"6455" 3168.60537207201 0.986115135450656 0
"6456" 3168.58066525463 0.986115418184012 0
"6457" 3168.55595845416 0.986115708826301 0
"6458" 3168.53125167091 0.986115998186221 0
"6459" 3168.50654490463 0.986116288557506 0
"6460" 3168.48183815617 0.986116575321459 0
"6461" 3168.45713142421 0.986116867723231 0
"6462" 3168.43242470987 0.986117155374366 0
"6463" 3168.40771801289 0.986117444032888 0
"6464" 3168.3830113344 0.986117727928168 0
"6465" 3168.35830467228 0.986118020907717 0
"6466" 3168.33359802682 0.98611831259718 0
"6467" 3168.30889140021 0.986118594940273 0
"6468" 3168.28418479113 0.986118882886022 0
"6469" 3168.25947819908 0.986119173004464 0
"6470" 3168.23477162329 0.98611946642531 0
"6471" 3168.2100650662 0.986119749364385 0
"6472" 3168.18535852651 0.986120037901415 0
"6473" 3168.16065200372 0.986120328593702 0
"6474" 3168.13594549892 0.986120614550423 0
"6475" 3168.11123901107 0.986120904966693 0
"6476" 3168.08653254021 0.986121195263956 0
"6477" 3168.06182608745 0.98612148078276 0
"6478" 3168.0371196512 0.986121773076542 0
"6479" 3168.0124132323 0.986122061795284 0
"6480" 3167.98770683106 0.986122349206386 0
"6481" 3167.9630004475 0.986122636494776 0
"6482" 3167.93829408112 0.986122925906317 0
"6483" 3168.04032493408 0.986044074668497 0.00099949999999982
"6484" 3168.01564213766 0.986044362816583 0.00099949999999982
"6485" 3167.86419750868 0.986123788295271 0
"6486" 3167.83949121191 0.986124079477006 0
"6487" 3167.8147849333 0.986124364747144 0
"6488" 3167.79007867098 0.98612465794174 0
"6489" 3167.76537242633 0.98612494524077 0
"6490" 3167.74066619939 0.98612523241185 0
"6491" 3167.71595999019 0.98612551943659 0
"6492" 3167.69125379769 0.986125810890719 0
"6493" 3167.66654762326 0.986126096484364 0
"6494" 3167.64184146505 0.986126389991653 0
"6495" 3167.61713532444 0.986126677591384 0
"6496" 3167.59242920119 0.986126966205285 0
"6497" 3167.56772309507 0.986127255828011 0
"6498" 3167.54301700637 0.986127544162207 0
"6499" 3167.51831093621 0.986127827762182 0
"6500" 3167.4936048838 0.986128114672289 0
"6501" 3167.46889884677 0.98612841178334 0
"6502" 3167.44419282864 0.986128693793437 0
"6503" 3167.41948682703 0.98612898603043 0
"6504" 3167.39478084357 0.986129271222437 0
"6505" 3167.37007487802 0.986129557435045 0
"6506" 3167.34536892882 0.986129850394098 0
"6507" 3167.32066299707 0.986130138597513 0
"6508" 3167.29595708333 0.986130424371179 0
"6509" 3167.27125118684 0.986130713465691 0
"6510" 3167.24654530709 0.986131004724628 0
"6511" 3167.22183944598 0.986131287772368 0
"6512" 3167.19713360196 0.98613157757859 0
"6513" 3167.17242777503 0.986131867251509 0
"6514" 3167.14772196577 0.986132154497687 0
"6515" 3167.12301617368 0.986132443902808 0
"6516" 3167.09831039906 0.986132732007 0
"6517" 3167.07360464248 0.986133017663764 0
"6518" 3167.04889890182 0.986133312385126 0
"6519" 3167.02419317873 0.98613360005553 0
"6520" 3166.9994874727 0.986133889898939 0
"6521" 3166.97478178456 0.986134176146037 0
"6522" 3166.95007611409 0.986134463414415 0
"6523" 3166.92537046131 0.986134750539195 0
"6524" 3166.90066482598 0.986135038656242 0
"6525" 3166.87595920788 0.986135327789086 0
"6526" 3166.85125360811 0.986135612207536 0
"6527" 3166.82654802508 0.986135903357447 0
"6528" 3166.80184245964 0.986136190932755 0
"6529" 3166.77713691128 0.986136480658115 0
"6530" 3166.75243138083 0.986136766798731 0
"6531" 3166.72772586646 0.986137060821125 0
"6532" 3166.70302037008 0.986137346675777 0
"6533" 3166.67831489117 0.986137634697397 0
"6534" 3166.65360942951 0.98613792371875 0
"6535" 3166.62890398538 0.986138211453125 0
"6536" 3166.60419855884 0.986138499038652 0
"6537" 3166.5794931499 0.98613878648194 0
"6538" 3166.5547877586 0.98613907379347 0
"6539" 3166.53008238444 0.986139363264879 0
"6540" 3166.50537702771 0.986139651450764 0
"6541" 3166.48067168898 0.986139937200311 0
"6542" 3166.45596636695 0.986140228530929 0
"6543" 3166.43126106191 0.98614051859965 0
"6544" 3166.40655577443 0.986140806218986 0
"6545" 3166.38185050482 0.986141092540038 0
"6546" 3166.35714525311 0.986141378720252 0
"6547" 3166.33244001825 0.986141669369226 0
"6548" 3166.30773480108 0.986141956422329 0
"6549" 3166.28302960029 0.986142249095825 0
"6550" 3166.258324417 0.986142537008443 0
"6551" 3166.23361925229 0.98614282020269 0
"6552" 3166.20891410461 0.98614311013349 0
"6553" 3166.18420897343 0.986143402229537 0
"6554" 3166.15950386122 0.986143683854929 0
"6555" 3166.13479876584 0.98614397451329 0
"6556" 3166.11009368681 0.986144267339258 0
"6557" 3166.08538862576 0.98614455313617 0
"6558" 3166.06068358326 0.986144836492973 0
"6559" 3166.03597855746 0.986145127746903 0
"6560" 3166.0112735492 0.986145415406291 0
"6561" 3165.98656855799 0.986145705230517 0
"6562" 3165.96186358438 0.98614599261467 0
"6563" 3165.93715862867 0.986146278714394 0
"6564" 3165.91245368929 0.986146571558343 0
"6565" 3165.88774876789 0.986146857385523 0
"6566" 3165.86304386367 0.986147146511633 0
"6567" 3165.83833897589 0.986147438946795 0
"6568" 3165.81363410724 0.986147719745073 0
"6569" 3165.78892925481 0.986148013043042 0
"6570" 3165.76422441998 0.986148300431969 0
"6571" 3165.73951960332 0.986148585417106 0
"6572" 3165.81164984352 0.986071374785794 0.00099949999999982
"6573" 3166.04439636401 0.985837384056429 0.00399349999999976
"6574" 3165.87547596431 0.985992372256153 0.00199850000000001
"6575" 3165.64077908203 0.986149741771224 0
"6576" 3165.61607435168 0.986150028349393 0
"6577" 3165.59136963862 0.986150317063827 0
"6578" 3165.56666494287 0.986150605662294 0
"6579" 3165.54196026473 0.986150892969034 0
"6580" 3165.51725560451 0.986151178978921 0
"6581" 3165.49255096197 0.98615146599239 0
"6582" 3165.46784633767 0.986151750583266 0
"6583" 3165.44314173032 0.986152040759643 0
"6584" 3165.41843713994 0.986152330783275 0
"6585" 3165.48122792137 0.986075618957131 0.00099949999999982
"6586" 3165.3690392467 0.986152907901442 0
"6587" 3165.34433470851 0.986153195227472 0
"6588" 3165.3196301885 0.986153480110375 0
"6589" 3165.29492568589 0.986153768309449 0
"6590" 3165.2702211991 0.98615406324821 0
"6591" 3165.24551673058 0.986154347712887 0
"6592" 3165.22081227983 0.986154634343048 0
"6593" 3165.19610784687 0.986154920815505 0
"6594" 3165.17140343174 0.986155207165645 0
"6595" 3165.14669903259 0.986155501387745 0
"6596" 3165.1219946508 0.986155789746298 0
"6597" 3165.09729028721 0.986156074526586 0
"6598" 3165.07258594104 0.986156362578838 0
"6599" 3165.16554964807 0.986078100293416 0.00099949999999982
"6600" 3165.14086887655 0.98607839167893 0.00099949999999982
"6601" 3165.11618812171 0.986078676103622 0.00099949999999982
"6602" 3165.18450811453 0.986000494507036 0.00199799999999994
"6603" 3165.06683787361 0.986079252244087 0.00099949999999982
"6604" 3165.13518257142 0.98600107692062 0.00199799999999994
"6605" 3165.12306319779 0.985927096119485 0.00299649999999996
"6606" 3165.17892960572 0.985923250853575 0.00299549999999993
"6607" 3165.24735838203 0.985845226858944 0.003992
"6608" 3165.12967362528 0.985923834319932 0.00299549999999993
"6609" 3165.10504006451 0.985924122465692 0.00299549999999993
"6610" 3164.98730720848 0.986002802619671 0.00199799999999994
"6611" 3164.75172276127 0.986160103655885 0
"6612" 3164.72701865849 0.986160393218989 0
"6613" 3164.70231457361 0.98616067918855 0
"6614" 3164.67761050613 0.986160967320627 0
"6615" 3164.65290645609 0.986161255300226 0
"6616" 3164.6282024243 0.986161539714227 0
"6617" 3164.60349840868 0.986161833152014 0
"6618" 3164.5787944103 0.986162121869406 0
"6619" 3164.55409042976 0.98616240815387 0
"6620" 3164.52938646681 0.986162695434033 0
"6621" 3164.50468252068 0.986162986020174 0
"6622" 3164.47997859354 0.986163267294908 0
"6623" 3164.45527468275 0.986163559904731 0
"6624" 3164.43057078887 0.986163850055557 0
"6625" 3164.40586691328 0.986164134348613 0
"6626" 3164.38116305494 0.986164423097738 0
"6627" 3164.35645921415 0.98616471052961 0
"6628" 3164.33175539094 0.986164997833967 0
"6629" 3164.30705158562 0.986165283861817 0
"6630" 3164.28234779739 0.986165573196085 0
"6631" 3164.25764402604 0.986165863517609 0
"6632" 3164.2329402724 0.986166150260832 0
"6633" 3164.20823653516 0.986166442618272 0
"6634" 3164.18353281623 0.986166726795678 0
"6635" 3164.1588291151 0.986167013123766 0
"6636" 3164.134125431 0.986167302745797 0
"6637" 3164.10942176504 0.986167587662376 0
"6638" 3164.08471811511 0.986167881592619 0
"6639" 3164.06001448311 0.986168167355796 0
"6640" 3164.03531086827 0.986168456438715 0
"6641" 3164.01060727116 0.986168743062912 0
"6642" 3163.98590369208 0.986169028405944 0
"6643" 3163.96120012998 0.98616931821821 0
"6644" 3163.93649658571 0.986169604435282 0
"6645" 3163.91179305904 0.986169891641981 0
"6646" 3163.88708954998 0.986170178721255 0
"6647" 3163.86238605859 0.986170465660021 0
"6648" 3163.83768258433 0.986170754764038 0
"6649" 3163.81297912727 0.986171043706492 0
"6650" 3163.78827568741 0.986171332526629 0
"6651" 3163.76357226481 0.986171621196999 0
"6652" 3163.73886885921 0.986171910887991 0
"6653" 3163.71416547226 0.986172193537881 0
"6654" 3163.68946210185 0.986172485236124 0
"6655" 3163.66475874989 0.986172768766448 0
"6656" 3163.6400554156 0.986173055599243 0
"6657" 3163.61535209821 0.986173345717178 0
"6658" 3163.59064879856 0.986173632268954 0
"6659" 3163.56594551615 0.986173920961695 0
"6660" 3163.54124225101 0.986174209523014 0
"6661" 3163.51653900343 0.986174496782893 0
"6662" 3163.49183577292 0.986174786214862 0
"6663" 3163.46713255923 0.986175076651326 0
"6664" 3163.44242936321 0.986175363490944 0
"6665" 3163.41772618569 0.986175646765448 0
"6666" 3163.39302302536 0.986175935631384 0
"6667" 3163.36831988279 0.986176222060264 0
"6668" 3163.34361675667 0.986176514094368 0
"6669" 3163.31891364837 0.986176800243585 0
"6670" 3163.2942105574 0.986177088548718 0
"6671" 3163.26950748377 0.986177376715945 0
"6672" 3163.24480442807 0.986177662447892 0
"6673" 3163.22010138951 0.986177951468531 0
"6674" 3163.19539836894 0.986178236919727 0
"6675" 3163.17069536558 0.986178525686857 0
"6676" 3163.14599237947 0.986178814283435 0
"6677" 3163.1212894117 0.986179098172841 0
"6678" 3163.09658646071 0.98617938879079 0
"6679" 3163.0718835276 0.986179674695215 0
"6680" 3163.04718061185 0.986179962731334 0
"6681" 3163.02247771405 0.986180248355062 0
"6682" 3162.99777483289 0.986180539547565 0
"6683" 3162.97307196946 0.986180826027081 0
"6684" 3162.94836912247 0.986181118102378 0
"6685" 3162.92366629327 0.986181404298422 0
"6686" 3162.89896348245 0.986181688069559 0
"6687" 3162.87426068841 0.986181978577706 0
"6688" 3162.84955791282 0.986182262070949 0
"6689" 3162.82485515461 0.986182550000716 0
"6690" 3162.8001524133 0.986182840080925 0
"6691" 3162.77544968971 0.986183126617059 0
"6692" 3162.75074698334 0.986183415260515 0
"6693" 3162.72604429396 0.986183704932325 0
"6694" 3162.70134162241 0.986183991008202 0
"6695" 3162.6766389679 0.986184280405666 0
"6696" 3162.65193633235 0.98618456162138 0
"6697" 3162.62723371365 0.98618485187159 0
"6698" 3162.60253111263 0.98618513855369 0
"6699" 3162.57782852906 0.986185426223619 0
"6700" 3162.55312596217 0.986185717185762 0
"6701" 3162.52842341279 0.986186004595755 0
"6702" 3162.63615920108 0.986107090668443 0.00099949999999982
"6703" 3162.47902957345 0.986186579896319 0
"6704" 3162.45432707627 0.986186868017186 0
"6705" 3162.42962459808 0.986187149128472 0
"6706" 3162.40492213701 0.986187438121548 0
"6707" 3162.38021969204 0.986187731561211 0
"6708" 3162.35551726535 0.986188015679887 0
"6709" 3162.33081485669 0.986188300812357 0
"6710" 3162.30611246556 0.98618858809534 0
"6711" 3162.2814100912 0.986188878674598 0
"6712" 3162.25670773442 0.986189165683431 0
"6713" 3162.23200539555 0.986189451394381 0
"6714" 3162.20730307461 0.98618973697689 0
"6715" 3162.18260077055 0.98619002698942 0
"6716" 3162.15789848395 0.986190314585618 0
"6717" 3162.13319621511 0.986190600894495 0
"6718" 3162.10849396245 0.986190893925592 0
"6719" 3162.08379172814 0.986191177667735 0
"6720" 3162.05908951142 0.986191464700208 0
"6721" 3162.03438731125 0.98619175615521 0
"6722" 3162.00968512926 0.986192040626396 0
"6723" 3161.98498296468 0.98619232837319 0
"6724" 3161.96028081782 0.986192614834242 0
"6725" 3161.93557868871 0.986192901161636 0
"6726" 3161.91087657764 0.986193186216512 0
"6727" 3161.88617448331 0.986193476847675 0
"6728" 3161.86147240655 0.986193763906318 0
"6729" 3161.83677034686 0.9861940531049 0
"6730" 3161.81206830534 0.986194337593872 0
"6731" 3161.78736628043 0.986194628803635 0
"6732" 3161.76266427402 0.986194911865849 0
"6733" 3161.73796228481 0.986195200502092 0
"6734" 3161.71326031203 0.986195492435932 0
"6735" 3161.68855835732 0.986195777362793 0
"6736" 3161.66385642016 0.986196064457917 0
"6737" 3161.6391545006 0.986196351403748 0
"6738" 3161.6144525984 0.986196639347841 0
"6739" 3161.58975071413 0.986196924859257 0
"6740" 3161.56504884674 0.986197214812727 0
"6741" 3161.54034699574 0.986197506905074 0
"6742" 3161.5156451633 0.986197789714154 0
"6743" 3161.49094334784 0.986198079253257 0
"6744" 3161.466241551 0.986198361788889 0
"6745" 3161.44153977175 0.986198648759539 0
"6746" 3161.41683800877 0.986198941292442 0
"6747" 3161.39213626372 0.986199226834092 0
"6748" 3161.36743453607 0.986199514524859 0
"6749" 3161.34273282613 0.986199800924393 0
"6750" 3161.31803113341 0.98620008947545 0
"6751" 3161.29332945819 0.986200376749631 0
"6752" 3161.26862780051 0.986200663899313 0
"6753" 3161.24392616014 0.986200952015464 0
"6754" 3161.21922453737 0.986201238880956 0
"6755" 3161.19452293277 0.986201523298169 0
"6756" 3161.16982134477 0.986201814432004 0
"6757" 3161.14511977421 0.986202102008364 0
"6758" 3161.12041822218 0.986202384869072 0
"6759" 3161.09571668657 0.986202676761565 0
"6760" 3161.07101516876 0.986202962753876 0
"6761" 3161.04631366932 0.98620324634795 0
"6762" 3161.02161218587 0.986203540079149 0
"6763" 3160.99691072004 0.986203826821309 0
"6764" 3160.97220927374 0.986204105401195 0
"6765" 3160.94750784433 0.986204395301909 0
"6766" 3160.9228064321 0.986204683900208 0
"6767" 3160.8981050371 0.986204972364828 0
"6768" 3160.87340366014 0.986205257264314 0
"6769" 3160.84870230047 0.986205545440932 0
"6770" 3160.82400095838 0.986205832346694 0
"6771" 3160.79929963364 0.986206120239187 0
"6772" 3160.77459832574 0.986206410307606 0
"6773" 3160.74989703525 0.986206697932847 0
"6774" 3160.72519576301 0.986206981992368 0
"6775" 3160.70049450877 0.986207267053039 0
"6776" 3160.67579327044 0.98620756109996 0
"6777" 3160.65109205099 0.986207842460419 0
"6778" 3160.62639084883 0.986208130540724 0
"6779" 3160.60168966375 0.986208419602221 0
"6780" 3160.57698849576 0.986208708535274 0
"6781" 3160.55228734491 0.986208997326877 0
"6782" 3160.52758621203 0.9862092825445 0
"6783" 3160.50288509634 0.986209571076803 0
"6784" 3160.47818399841 0.986209857164292 0
"6785" 3160.45348291801 0.986210144255046 0
"6786" 3160.42878185517 0.986210431199287 0
"6787" 3160.40408081019 0.986210716873429 0
"6788" 3160.37937978256 0.986211004689949 0
"6789" 3160.35467877313 0.986211288937267 0
"6790" 3160.32997778058 0.986211578761191 0
"6791" 3160.30527680549 0.986211866157666 0
"6792" 3160.45062416709 0.986131129775498 0.00099949999999982
"6793" 3160.4259467325 0.986131417070869 0.00099949999999982
"6794" 3160.54664135524 0.986050758424283 0.00199799999999994
"6795" 3160.20651781997 0.986213011231937 0
"6796" 3160.18181693212 0.98621330249595 0
"6797" 3160.15711606112 0.986213592479555 0
"6798" 3160.13241520912 0.986213873205943 0
"6799" 3160.10771437457 0.986214160632022 0
"6800" 3160.08301355749 0.986214447906399 0
"6801" 3160.16497205071 0.986136967163593 0.00099949999999982
"6802" 3160.03362319761 0.986215027527148 0
"6803" 3160.00892243236 0.986215312128959 0
"6804" 3159.9842216847 0.986215598846057 0
"6805" 3159.95952095495 0.986215884280803 0
"6806" 3159.93482024313 0.986216169580922 0
"6807" 3159.9101195474 0.986216462744469 0
"6808" 3159.88541887047 0.986216744344161 0
"6809" 3159.86071820997 0.986217036070818 0
"6810" 3159.83601756779 0.986217319682119 0
"6811" 3159.81131694345 0.986217605416124 0
"6812" 3159.78661633588 0.986217895606428 0
"6813" 3159.76191574674 0.986218178789329 0
"6814" 3159.73721517419 0.986218469817073 0
"6815" 3159.71251461906 0.986218757292687 0
"6816" 3159.68781408111 0.986219045757426 0
"6817" 3159.66311356171 0.986219328400719 0
"6818" 3159.63841306009 0.986219614312158 0
"6819" 3159.61371257468 0.986219906925047 0
"6820" 3159.58901210793 0.986220189133521 0
"6821" 3159.56431165824 0.986220478054983 0
"6822" 3159.53961122701 0.986220761128571 0
"6823" 3159.51491081264 0.986221050912049 0
"6824" 3159.49021041572 0.98622133826285 0
"6825" 3159.46551003573 0.986221627779323 0
"6826" 3159.44080967351 0.986221913709912 0
"6827" 3159.41610932937 0.986222198360383 0
"6828" 3159.39140900172 0.986222489727325 0
"6829" 3159.36670869114 0.986222778656685 0
"6830" 3159.34200839979 0.986223058334586 0
"6831" 3159.31730812504 0.986223349281643 0
"6832" 3159.29260786825 0.986223634385206 0
"6833" 3159.26790762866 0.986223922765521 0
"6834" 3159.24320740736 0.986224206448182 0
"6835" 3159.21850720331 0.986224494568354 0
"6836" 3159.19380701522 0.9862247882292 0
"6837" 3159.16910684659 0.986225066920983 0
"6838" 3159.14440669451 0.986225358038866 0
"6839" 3159.11970655981 0.986225645589149 0
"6840" 3159.09500644333 0.986225929573495 0
"6841" 3159.07030634404 0.986226217976267 0
"6842" 3159.0456062625 0.98622650396477 0
"6843" 3159.02090619847 0.986226790954588 0
"6844" 3158.99620615091 0.986227082362204 0
"6845" 3158.971506122 0.986227364520086 0
"6846" 3158.94680611043 0.986227652245848 0
"6847" 3158.9221061157 0.986227942095381 0
"6848" 3158.89740613864 0.986228228378453 0
"6849" 3158.87270618037 0.986228509966276 0
"6850" 3158.84800623902 0.986228799400274 0
"6851" 3158.82330631438 0.986229089840275 0
"6852" 3158.79860640914 0.986229368731801 0
"6853" 3158.77390652013 0.986229661185311 0
"6854" 3158.74920664871 0.986229947775979 0
"6855" 3158.7245067944 0.986230236502958 0
"6856" 3158.69980695855 0.986230519395012 0
"6857" 3158.80545705507 0.986151875639433 0.00099949999999982
"6858" 3158.65041854625 0.986231099384766 0
"6859" 3158.62571876225 0.986231383001016 0
"6860" 3158.60101899604 0.986231668775509 0
"6861" 3158.57631924658 0.986231958960206 0
"6862" 3158.55161951471 0.986232245581311 0
"6863" 3158.52691980046 0.986232532058843 0
"6864" 3158.50222010413 0.9862328172655 0
"6865" 3158.47752042548 0.986233103466313 0
"6866" 3158.45282076482 0.98623338838859 0
"6867" 3158.4281211219 0.986233674327034 0
"6868" 3158.40342149596 0.986233963524166 0
"6869" 3158.37872188836 0.986234246892701 0
"6870" 3158.35402229834 0.986234533532841 0
"6871" 3158.32932272433 0.986234826881211 0
"6872" 3158.30462316902 0.986235108687075 0
"6873" 3158.27992363085 0.986235397197158 0
"6874" 3158.25522411011 0.986235684444431 0
"6875" 3158.23052460551 0.986235977220194 0
"6876" 3158.20582511948 0.986236259612989 0
"6877" 3158.18112565124 0.986236545301397 0
"6878" 3158.1564261995 0.98623683653084 0
"6879" 3158.13172676697 0.986237116203673 0
"6880" 3158.10702735045 0.986237409466746 0
"6881" 3158.08232795213 0.986237693427144 0
"6882" 3158.05762857097 0.986237981815637 0
"6883" 3158.03292920808 0.986238265508682 0
"6884" 3158.00822986293 0.986238551362169 0
"6885" 3158.061725748 0.986162633698745 0.00099949999999982
"6886" 3158.03705000087 0.986162925156877 0.00099949999999982
"6887" 3157.93415441593 0.986239412134942 0
"6888" 3157.90945514029 0.986239700828804 0
"6889" 3157.88475588204 0.986239988252675 0
"6890" 3157.86005664226 0.986240270975756 0
"6891" 3157.83535741886 0.986240562678893 0
"6892" 3157.81065821348 0.986240847402777 0
"6893" 3157.78595902506 0.986241136545311 0
"6894" 3157.761259855 0.986241419853572 0
"6895" 3157.7365607017 0.986241709844268 0
"6896" 3157.71186156735 0.986241990601911 0
"6897" 3157.68716244984 0.986242280314642 0
"6898" 3157.6624633508 0.986242563054801 0
"6899" 3157.63776426839 0.986242853653155 0
"6900" 3157.61306520291 0.986243142966251 0
"6901" 3157.58836615653 0.986243423014114 0
"6902" 3157.56366712769 0.98624370975738 0
"6903" 3157.53896811507 0.986244002057821 0
"6904" 3157.51426912085 0.986244285106706 0
"6905" 3157.48957014319 0.986244576004429 0
"6906" 3157.46487118372 0.986244859919649 0
"6907" 3157.44017224248 0.986245143679948 0
"6908" 3157.41547331761 0.986245435318122 0
"6909" 3157.39077440998 0.98624572335132 0
"6910" 3157.36607551959 0.986246011253974 0
"6911" 3157.34137664729 0.986246295626063 0
"6912" 3157.31667779311 0.986246579843235 0
"6913" 3157.29197895655 0.986246866181123 0
"6914" 3157.26728013816 0.986247150135094 0
"6915" 3157.2425813372 0.986247437342857 0
"6916" 3157.21788255313 0.986247726718899 0
"6917" 3157.19318378708 0.986248011374779 0
"6918" 3157.16848503961 0.986248293610869 0
"6919" 3157.14378630861 0.986248584829227 0
"6920" 3157.11908759518 0.986248871338121 0
"6921" 3157.09438889963 0.986249156584934 0
"6922" 3157.06969022037 0.986249448534099 0
"6923" 3157.04499155878 0.986249734638697 0
"6924" 3157.02029291489 0.986250020599972 0
"6925" 3156.99559428926 0.986250304150999 0
"6926" 3156.97089568034 0.986250594371191 0
"6927" 3156.94619708948 0.98625087877881 0
"6928" 3156.92149851592 0.986251166464735 0
"6929" 3156.89679995994 0.986251452875843 0
"6930" 3156.87210142106 0.986251741432274 0
"6931" 3156.84740290117 0.986252021861219 0
"6932" 3156.82270439709 0.986252315817201 0
"6933" 3156.79800591181 0.986252597127389 0
"6934" 3156.77330744401 0.986252883963604 0
"6935" 3156.7486089932 0.986253172965457 0
"6936" 3156.72391055994 0.986253459522707 0
"6937" 3156.69921214506 0.986253742530422 0
"6938" 3156.6745137478 0.986254028834881 0
"6939" 3156.64981536711 0.986254319539562 0
"6940" 3156.62511700437 0.986254604418552 0
"6941" 3156.60041865906 0.986254891438275 0
"6942" 3156.57572033204 0.98625517489087 0
"6943" 3156.55102202199 0.986255463911756 0
"6944" 3156.52632372974 0.986255749369474 0
"6945" 3156.5016254548 0.986256036955949 0
"6946" 3156.47692719719 0.986256324413325 0
"6947" 3156.45222895669 0.98625661286329 0
"6948" 3156.42753073438 0.986256896641914 0
"6949" 3156.40283252978 0.986257182532296 0
"6950" 3156.37813434264 0.986257469423029 0
"6951" 3156.35343617379 0.98625775277746 0
"6952" 3156.32873802221 0.986258040529166 0
"6953" 3156.30403988792 0.986258328169913 0
"6954" 3156.27934177122 0.986258614504492 0
"6955" 3156.25464367161 0.986258902970963 0
"6956" 3156.22994559045 0.98625918564597 0
"6957" 3156.20524752699 0.986259471565216 0
"6958" 3156.1805494799 0.986259763051132 0
"6959" 3156.15585145003 0.986260050963796 0
"6960" 3156.13115343902 0.986260331910233 0
"6961" 3156.10645544475 0.986260621851321 0
"6962" 3156.0817574694 0.986260902516957 0
"6963" 3156.05705951006 0.986261195583926 0
"6964" 3156.03236156863 0.986261480533109 0
"6965" 3156.00766364541 0.986261764197476 0
"6966" 3155.9829657391 0.9862620534337 0
"6967" 3155.95826785026 0.986262340238094 0
"6968" 3155.93356997892 0.986262626925163 0
"6969" 3155.90887212539 0.986262912309358 0
"6970" 3155.8841742897 0.986263197571156 0
"6971" 3155.85947647134 0.986263484957312 0
"6972" 3156.0035467331 0.98618300012093 0.00099949999999982
"6973" 3155.97887245528 0.986183287425085 0.00099949999999982
"6974" 3155.95419819485 0.986183576904184 0.00099949999999982
"6975" 3155.76071892936 0.986264628017705 0
"6976" 3155.73602119924 0.98626491469709 0
"6977" 3155.71132348638 0.986265202396584 0
"6978" 3155.68662579081 0.986265489951536 0
"6979" 3155.66192811336 0.986265773966865 0
"6980" 3155.637230453 0.986266062383157 0
"6981" 3155.6125328111 0.986266344973865 0
"6982" 3155.58783518501 0.986266638797593 0
"6983" 3155.56313757717 0.986266922234157 0
"6984" 3155.53843998682 0.986267208961186 0
"6985" 3155.51374241452 0.986267493268298 0
"6986" 3155.4890448603 0.986267777437618 0
"6987" 3155.46434732392 0.986268062610065 0
"6988" 3155.43964980489 0.986268349922501 0
"6989" 3155.4149523035 0.986268635941884 0
"6990" 3155.39025481898 0.986268925247041 0
"6991" 3155.36555735216 0.986269210999567 0
"6992" 3155.34085990229 0.986269500028617 0
"6993" 3155.31616247072 0.986269783211013 0
"6994" 3155.29146505642 0.986270070809222 0
"6995" 3155.26676765942 0.986270358284957 0
"6996" 3155.24207028055 0.986270642212673 0
"6997" 3155.21737291985 0.986270925989715 0
"6998" 3155.19267557601 0.986271215313402 0
"6999" 3155.16797824986 0.986271501091855 0
"7000" 3155.14328094091 0.986271788997771 0
"7001" 3155.11858364998 0.986272073362673 0
"7002" 3155.09388637604 0.986272362136962 0
"7003" 3155.06918912073 0.986272643945629 0
"7004" 3155.04449188301 0.986272930153232 0
"7005" 3155.01979466183 0.986273220791651 0
"7006" 3154.99509745858 0.986273505587072 0
"7007" 3154.97040027355 0.986273789099419 0
"7008" 3154.94570310569 0.986274077052659 0
"7009" 3154.9210059564 0.986274359146868 0
"7010" 3154.89630882354 0.986274650223862 0
"7011" 3154.87161170849 0.986274935467819 0
"7012" 3154.84691461075 0.986275222856542 0
"7013" 3154.82221753089 0.986275507805513 0
"7014" 3154.79752046868 0.98627579377862 0
"7015" 3154.7728234244 0.986276078471467 0
"7016" 3154.74812639809 0.9862763630292 0
"7017" 3154.72342938791 0.986276655388936 0
"7018" 3154.69873239658 0.986276936249158 0
"7019" 3154.67403542171 0.986277227202202 0
"7020" 3154.6493384644 0.986277513489426 0
"7021" 3154.62464152522 0.986277797328558 0
"7022" 3154.59994460341 0.986278084466945 0
"7023" 3154.57524769846 0.986278373715585 0
"7024" 3154.55055081226 0.986278654892192 0
"7025" 3154.52585394434 0.986278938183218 0
"7026" 3154.50115709336 0.986279227036482 0
"7027" 3154.47646025991 0.986279513448421 0
"7028" 3154.45176344402 0.986279799754861 0
"7029" 3154.42706664437 0.986280091586633 0
"7030" 3154.40236986448 0.986280368520998 0
"7031" 3154.37767310144 0.986280657801056 0
"7032" 3154.35297635527 0.986280946959943 0
"7033" 3154.3282796271 0.986281231409897 0
"7034" 3154.30358291639 0.986281518016016 0
"7035" 3154.27888622374 0.986281802191926 0
"7036" 3154.25418954809 0.986282090785258 0
"7037" 3154.22949289136 0.986282371276415 0
"7038" 3154.20479625143 0.986282660739694 0
"7039" 3154.18009962994 0.986282943220875 0
"7040" 3154.15540302532 0.98628323239171 0
"7041" 3154.13070643787 0.986283520285718 0
"7042" 3154.10600986869 0.986283803504528 0
"7043" 3154.08131331701 0.986284089988073 0
"7044" 3154.0566167826 0.98628437746751 0
"7045" 3154.03192026548 0.98628466480269 0
"7046" 3154.00722376676 0.986284947459442 0
"7047" 3153.9825272862 0.986285231116109 0
"7048" 3153.9578308217 0.986285523719807 0
"7049" 3153.93313437488 0.986285809391209 0
"7050" 3153.90843794633 0.986286092611683 0
"7051" 3153.88374153527 0.986286379129606 0
"7052" 3153.85904514146 0.986286666622487 0
"7053" 3153.83434876573 0.98628695059581 0
"7054" 3153.80965240733 0.986287237808115 0
"7055" 3153.78495606734 0.986287520370464 0
"7056" 3153.76025974419 0.98628780958283 0
"7057" 3153.73556343847 0.986288096391057 0
"7058" 3153.71086715072 0.986288380791474 0
"7059" 3153.68617088018 0.986288668452278 0
"7060" 3153.66147462796 0.986288951439316 0
"7061" 3153.636778393 0.98628923884413 0
"7062" 3153.61208217509 0.986289527233819 0
"7063" 3153.58738597612 0.986289807524339 0
"7064" 3153.56268979425 0.986290095645182 0
"7065" 3153.53799362924 0.986290384746913 0
"7066" 3153.51329748167 0.986290671442598 0
"7067" 3153.48860135184 0.986290956861411 0
"7068" 3153.46390524004 0.98629124101506 0
"7069" 3153.4392091463 0.986291525017033 0
"7070" 3153.41451306932 0.986291814575788 0
"7071" 3153.38981701074 0.986292097166128 0
"7072" 3153.36512096899 0.98629238643267 0
"7073" 3153.34042494489 0.986292672165036 0
"7074" 3153.31572893875 0.98629295662214 0
"7075" 3153.2910329506 0.986293240927571 0
"7076" 3153.26633697967 0.986293528504457 0
"7077" 3153.24164102652 0.986293813680139 0
"7078" 3153.21694509092 0.986294099863552 0
"7079" 3153.19224917344 0.986294383600865 0
"7080" 3153.16755327305 0.986294671763452 0
"7081" 3153.14285738976 0.986294959778 0
"7082" 3153.11816152442 0.986295244269802 0
"7083" 3153.0934656768 0.986295529731822 0
"7084" 3153.06876984584 0.986295819610665 0
"7085" 3153.04407403346 0.986296101405039 0
"7086" 3153.01937823889 0.986296386453193 0
"7087" 3152.99468246189 0.986296672520386 0
"7088" 3152.96998670277 0.986296957297408 0
"7089" 3152.94529096127 0.986297243070215 0
"7090" 3152.92059523691 0.98629753097836 0
"7091" 3152.89589953079 0.986297814205837 0
"7092" 3152.87120384159 0.986298102979706 0
"7093" 3152.84650816962 0.986298390464695 0
"7094" 3152.82181251572 0.986298674424473 0
"7095" 3152.79711687937 0.986298960484562 0
"7096" 3152.77242126116 0.986299244165657 0
"7097" 3152.74772566003 0.986299532237315 0
"7098" 3152.72303007683 0.986299816754536 0
"7099" 3152.69833451104 0.986300103431047 0
"7100" 3152.67363896272 0.986300389931347 0
"7101" 3152.64894343267 0.986300672917595 0
"7102" 3152.62424791934 0.986300962569604 0
"7103" 3152.5995524241 0.986301246391861 0
"7104" 3152.5748569451 0.986301538052032 0
"7105" 3152.55016148451 0.986301820469252 0
"7106" 3152.52546604238 0.986302102750524 0
"7107" 3152.50077061684 0.986302392848437 0
"7108" 3152.47607520902 0.986302678241022 0
"7109" 3152.62433717142 0.986222122515369 0.00099949999999982
"7110" 3152.7479396 0.986141648645788 0.00199799999999994
"7111" 3152.57500462353 0.986222694075818 0.00099949999999982
"7112" 3152.55033278868 0.9862229791762 0.00099949999999982
"7113" 3152.35265435659 0.98630410228627 0
"7114" 3152.32795905412 0.986304393687142 0
"7115" 3152.30326377011 0.986304675859657 0
"7116" 3152.27856850408 0.986304960150486 0
"7117" 3152.2538732547 0.986305249990807 0
"7118" 3152.22917802362 0.986305532883628 0
"7119" 3152.20448281006 0.986305819033066 0
"7120" 3152.17978761487 0.986306101648755 0
"7121" 3152.15509243699 0.986306388658083 0
"7122" 3152.13039727674 0.986306674408203 0
"7123" 3152.10570213361 0.986306962274582 0
"7124" 3152.0810070087 0.986307245464007 0
"7125" 3152.05631190098 0.986307533061921 0
"7126" 3152.03161681074 0.986307819373693 0
"7127" 3152.00692173855 0.986308103276608 0
"7128" 3151.98222668363 0.986308390472458 0
"7129" 3151.95753164683 0.986308674098164 0
"7130" 3151.93283662711 0.986308962123882 0
"7131" 3151.9081416253 0.98630924663241 0
"7132" 3151.88344664063 0.986309534371609 0
"7133" 3151.85875167447 0.986309816329332 0
"7134" 3151.83405672604 0.986310101540862 0
"7135" 3151.80936179459 0.98631039000585 0
"7136" 3151.7846668812 0.986310673817525 0
"7137" 3151.75997198352 0.986310967676581 0
"7138" 3151.7352771045 0.986311248923548 0
"7139" 3151.71058224365 0.986311532327167 0
"7140" 3151.68588740072 0.986311816704392 0
"7141" 3151.76754445702 0.98623470258232 0.00099949999999982
"7142" 3151.74287319202 0.98623498913173 0.00099949999999982
"7143" 3151.61182542536 0.986312676537646 0
"7144" 3151.58713065236 0.986312961500771 0
"7145" 3151.56243589665 0.986313248583835 0
"7146" 3151.53774115987 0.986313528729742 0
"7147" 3151.51304644071 0.986313814403286 0
"7148" 3151.48835173893 0.986314101080865 0
"7149" 3151.46365705404 0.986314389887004 0
"7150" 3151.43896238659 0.986314676269172 0
"7151" 3151.41426773716 0.986314960272655 0
"7152" 3151.38957310498 0.9863152475163 0
"7153" 3151.36487849087 0.98631553122344 0
"7154" 3151.34018389408 0.986315818207853 0
"7155" 3151.31548931489 0.986316103916343 0
"7156" 3151.29079475469 0.986316383800218 0
"7157" 3151.26610021135 0.986316672633035 0
"7158" 3151.24140568598 0.986316956791374 0
"7159" 3151.21671117782 0.986317244196835 0
"7160" 3151.19201668663 0.986317532608394 0
"7161" 3151.16732221431 0.986317812949061 0
"7162" 3151.14262775902 0.986318101073155 0
"7163" 3151.1179333224 0.986318382265131 0
"7164" 3151.09323890287 0.986318670132635 0
"7165" 3151.06854450046 0.986318957843445 0
"7166" 3151.04385011576 0.986319243161197 0
"7167" 3151.01915574931 0.986319526068117 0
"7168" 3150.99446139955 0.9863198156303 0
"7169" 3150.96976706812 0.986320098269314 0
"7170" 3150.9450727537 0.986320386432915 0
"7171" 3150.92037845687 0.986320672184511 0
"7172" 3150.89568417766 0.986320957782163 0
"7173" 3150.87098991637 0.986321242130446 0
"7174" 3150.8462956733 0.986321525219204 0
"7175" 3150.82160144794 0.986321810398937 0
"7176" 3150.79690723952 0.98632209886117 0
"7177" 3150.77221304916 0.986322382658285 0
"7178" 3150.74751887607 0.986322669687666 0
"7179" 3150.72282472108 0.986322953218231 0
"7180" 3150.69813058344 0.986323239992421 0
"7181" 3150.81628151815 0.986244289255412 0.00099949999999982
"7182" 3150.64875356394 0.986323808395563 0
"7183" 3150.62405947932 0.986324095885383 0
"7184" 3150.59936541296 0.98632437872533 0
"7185" 3150.57467136331 0.98632466818727 0
"7186" 3150.54997733146 0.986324952996947 0
"7187" 3150.52528331663 0.986325241067402 0
"7188" 3150.5005893202 0.986325523337109 0
"7189" 3150.47589534141 0.986325808850854 0
"7190" 3150.45120138 0.98632609537754 0
"7191" 3150.42650743682 0.986326378379838 0
"7192" 3150.40181351029 0.986326668007723 0
"7193" 3150.37711960339 0.986326945051499 0
"7194" 3150.35242571295 0.986327235556233 0
"7195" 3150.32773184058 0.986327519129458 0
"7196" 3150.30303798554 0.986327805944599 0
"7197" 3150.27834414758 0.98632809375564 0
"7198" 3150.25365032673 0.986328381447395 0
"7199" 3150.22895652517 0.986328659905371 0
"7200" 3150.20426274079 0.986328947315227 0
"7201" 3150.17956897308 0.98632923685121 0
"7202" 3150.15487522368 0.986329519458611 0
"7203" 3150.1301814921 0.986329804157642 0
"7204" 3150.10548777808 0.986330089882055 0
"7205" 3150.08079408167 0.986330375468055 0
"7206" 3150.0561004037 0.986330657514746 0
"7207" 3150.0314067426 0.986330946196695 0
"7208" 3150.00671309973 0.98633122910216 0
"7209" 3149.98201947513 0.986331511864286 0
"7210" 3149.95732586669 0.986331803541683 0
"7211" 3149.93263227605 0.98633208829109 0
"7212" 3149.90793870351 0.986332371761909 0
"7213" 3149.88324514963 0.986332652839718 0
"7214" 3149.85855161257 0.986332941712097 0
"7215" 3149.83385809264 0.986333229281331 0
"7216" 3149.80916459066 0.986333513352045 0
"7217" 3149.78447110668 0.98633379726398 0
"7218" 3149.75977763991 0.986334084445017 0
"7219" 3149.73508419093 0.986334369201142 0
"7220" 3149.71039075924 0.986334656116917 0
"7221" 3149.68569734593 0.986334938342223 0
"7222" 3149.66100395023 0.986335223837588 0
"7223" 3149.63631057138 0.986335512565454 0
"7224" 3149.61161721021 0.98633579779434 0
"7225" 3149.58692386621 0.986336085128568 0
"7226" 3149.56223054183 0.986336362142326 0
"7227" 3149.53753723362 0.98633665373713 0
"7228" 3149.51284394321 0.986336938401341 0
"7229" 3149.48815067144 0.986337219525074 0
"7230" 3149.46345741675 0.986337507306096 0
"7231" 3149.43876417969 0.98633779266825 0
"7232" 3149.41407096083 0.98633807564644 0
"7233" 3149.38937775834 0.986338366418041 0
"7234" 3149.36468457357 0.986338651376828 0
"7235" 3149.33999140791 0.986338930532374 0
"7236" 3149.31529825951 0.98633921747315 0
"7237" 3149.2906051284 0.98633950430763 0
"7238" 3149.26591201488 0.986339789846478 0
"7239" 3149.24121891925 0.986340074120643 0
"7240" 3149.21652584128 0.98634035936891 0
"7241" 3149.19183278153 0.986340642244175 0
"7242" 3149.1671397387 0.986340930623279 0
"7243" 3149.14244671389 0.986341214338258 0
"7244" 3149.1177537066 0.986341500194559 0
"7245" 3149.09306071632 0.986341788143224 0
"7246" 3149.06836774416 0.986342071456449 0
"7247" 3149.04367478961 0.986342356881329 0
"7248" 3149.0189818527 0.98634264216927 0
"7249" 3148.99428893374 0.986342926192917 0
"7250" 3148.96959603195 0.986343213469395 0
"7251" 3148.9449031487 0.986343494953164 0
"7252" 3148.92021028377 0.986343777424956 0
"7253" 3148.89551743583 0.986344065415316 0
"7254" 3148.8708246052 0.986344352141396 0
"7255" 3148.84613179297 0.986344634189895 0
"7256" 3148.82143899811 0.986344920640862 0
"7257" 3148.79674622118 0.986345204694325 0
"7258" 3148.77205346114 0.98634549312164 0
"7259" 3148.74736071991 0.986345773492162 0
"7260" 3148.72266799617 0.986346059380117 0
"7261" 3148.69797528942 0.986346347393953 0
"7262" 3148.67328260076 0.986346630761929 0
"7263" 3148.64858992969 0.986346916239159 0
"7264" 3148.62389727465 0.986347208363384 0
"7265" 3148.59920463886 0.986347486767529 0
"7266" 3148.57451202076 0.986347771841827 0
"7267" 3148.54981942011 0.986348057891869 0
"7268" 3148.52512683801 0.986348339290667 0
"7269" 3148.50043427235 0.986348629611987 0
"7270" 3148.47574172397 0.986348916372781 0
"7271" 3148.45104919398 0.986349198480188 0
"7272" 3148.4263566824 0.986349480442 0
"7273" 3148.40166418819 0.98634976681666 0
"7274" 3148.37697171219 0.986350049641779 0
"7275" 3148.35227925364 0.986350335732499 0
"7276" 3148.32758681202 0.986350623928814 0
"7277" 3148.30289438843 0.986350907469969 0
"7278" 3148.27820198239 0.986351193133412 0
"7279" 3148.25350959364 0.986351479797803 0
"7280" 3148.22881722303 0.986351762937647 0
"7281" 3148.20412486951 0.986352050455805 0
"7282" 3148.17943253393 0.986352334426544 0
"7283" 3148.15474021737 0.986352613753584 0
"7284" 3148.13004791748 0.986352903112154 0
"7285" 3148.10535563454 0.986353191210173 0
"7286" 3148.08066336993 0.986353473506633 0
"7287" 3148.05597112288 0.986353759068737 0
"7288" 3148.03127889394 0.986354042222956 0
"7289" 3148.0065866829 0.986354326353628 0
"7290" 3147.98189448951 0.986354611492667 0
"7291" 3147.95720231407 0.986354895384483 0
"7292" 3147.93251015501 0.986355185894276 0
"7293" 3147.90781801423 0.986355468347055 0
"7294" 3147.88312589097 0.986355754076239 0
"7295" 3147.85843378552 0.986356038514798 0
"7296" 3147.83374169845 0.986356320562816 0
"7297" 3147.80904962791 0.986356610405953 0
"7298" 3147.78435757635 0.986356889902656 0
"7299" 3147.75966554194 0.986357177204357 0
"7300" 3147.73497352495 0.986357463230891 0
"7301" 3147.71028152571 0.986357747977268 0
"7302" 3147.6855895453 0.986358028052015 0
"7303" 3147.66089758136 0.986358318180181 0
"7304" 3147.63620563552 0.986358601392401 0
"7305" 3147.61151370755 0.986358885588195 0
"7306" 3147.5868217972 0.986359170791825 0
"7307" 3147.56212990398 0.986359458098926 0
"7308" 3147.53743802899 0.98635974075178 0
"7309" 3147.51274617039 0.98636003117873 0
"7310" 3147.48805432981 0.986360314679513 0
"7311" 3147.46336250676 0.986360600310527 0
"7312" 3147.43867070313 0.986360877892401 0
"7313" 3147.41397891735 0.98636116212269 0
"7314" 3147.38928714893 0.986361448472695 0
"7315" 3147.36459539708 0.986361738081185 0
"7316" 3147.33990366425 0.986362017373627 0
"7317" 3147.31521194833 0.986362305555539 0
"7318" 3147.29052024963 0.986362592487234 0
"7319" 3147.2658285695 0.986362873618576 0
"7320" 3147.24113690666 0.986363160259011 0
"7321" 3147.21644526085 0.986363447898898 0
"7322" 3147.19175363292 0.986363732007462 0
"7323" 3147.16706202423 0.986364010330679 0
"7324" 3147.14237043268 0.986364297563143 0
"7325" 3147.11767885856 0.986364583530401 0
"7326" 3147.0929873011 0.986364872730686 0
"7327" 3147.06829576142 0.986365157280756 0
"7328" 3147.04360424087 0.986365436041258 0
"7329" 3147.01891273761 0.986365722582532 0
"7330" 3146.99422125249 0.986366005584534 0
"7331" 3146.96952978392 0.986366295237033 0
"7332" 3146.94483833435 0.986366574575 0
"7333" 3146.92014690194 0.986366861691416 0
"7334" 3146.89545548672 0.986367148668505 0
"7335" 3146.87076409058 0.986367427596015 0
"7336" 3146.84607271063 0.98636771880809 0
"7337" 3146.82138134904 0.986368000851781 0
"7338" 3146.7966900045 0.986368288389755 0
"7339" 3146.77199867757 0.986368573544136 0
"7340" 3146.74730736936 0.986368854046694 0
"7341" 3146.7226160791 0.986369137801535 0
"7342" 3146.69792480602 0.986369424794262 0
"7343" 3146.67323355041 0.986369710531492 0
"7344" 3146.64854231231 0.986369996130805 0
"7345" 3146.62385109175 0.986370281588411 0
"7346" 3146.59915988956 0.98637056350864 0
"7347" 3146.57446870499 0.986370848693179 0
"7348" 3146.54977753804 0.986371133741163 0
"7349" 3146.52508638903 0.986371417517393 0
"7350" 3146.50039525773 0.986371702262922 0
"7351" 3146.47570414389 0.986371988027479 0
"7352" 3146.45101304755 0.986372273643924 0
"7353" 3146.42632196954 0.986372555741704 0
"7354" 3146.40163090802 0.986372845598286 0
"7355" 3146.3769398649 0.986373127428232 0
"7356" 3146.3522488394 0.986373412479341 0
"7357" 3146.32755783182 0.986373696293553 0
"7358" 3146.30286684274 0.986373977695224 0
"7359" 3146.27817587138 0.9863742623408 0
"7360" 3146.25348491751 0.986374547985939 0
"7361" 3146.22879397981 0.986374839147796 0
"7362" 3146.20410306074 0.986375119998698 0
"7363" 3146.17941215898 0.986375406358624 0
"7364" 3146.15472127591 0.986375686929235 0
"7365" 3146.13003040914 0.986375977532831 0
"7366" 3146.10533956112 0.986376257842215 0
"7367" 3146.08064873001 0.986376545894447 0
"7368" 3146.05595791691 0.986376829307835 0
"7369" 3146.03126712238 0.986377110332574 0
"7370" 3146.00657634513 0.986377396836944 0
"7371" 3145.98188558571 0.986377680981967 0
"7372" 3145.95719484364 0.986377967213272 0
"7373" 3145.93250411946 0.986378251080292 0
"7374" 3145.90781341348 0.986378533648573 0
"7375" 3145.88312272547 0.986378817228828 0
"7376" 3145.85843205439 0.986379105183941 0
"7377" 3145.83374140054 0.986379391870787 0
"7378" 3145.80905076501 0.986379673911436 0
"7379" 3145.78436014731 0.98637995806357 0
"7380" 3145.75966954667 0.98638024545588 0
"7381" 3145.73497896392 0.986380529327456 0
"7382" 3145.71028839883 0.986380814206862 0
"7383" 3145.68559785249 0.986381094417969 0
"7384" 3145.6609073236 0.986381380140719 0
"7385" 3145.63621681247 0.986381664599526 0
"7386" 3145.61152631938 0.986381947785584 0
"7387" 3145.58683584358 0.986382234216247 0
"7388" 3145.56214538562 0.986382518262068 0
"7389" 3145.53745494447 0.986382806670617 0
"7390" 3145.51276452231 0.986383085922966 0
"7391" 3145.48807411755 0.986383371811726 0
"7392" 3145.46338373024 0.986383657547444 0
"7393" 3145.43869336093 0.986383940905121 0
"7394" 3145.41400300885 0.986384227514315 0
"7395" 3145.38931267432 0.986384512839474 0
"7396" 3145.36462235869 0.986384792390355 0
"7397" 3145.47544004751 0.986306448493321 0.00099949999999982
"7398" 3145.31525298546 0.986385364451341 0
"7399" 3145.29056272193 0.986385650358038 0
"7400" 3145.26587247609 0.986385935005215 0
"7401" 3145.24118224879 0.986386216117524 0
"7402" 3145.21649203845 0.986386503867577 0
"7403" 3145.19180184563 0.986386789223614 0
"7404" 3145.16711167117 0.986387071064261 0
"7405" 3145.14242151456 0.986387355017112 0
"7406" 3145.11773137611 0.986387637694233 0
"7407" 3145.09304125452 0.98638792588761 0
"7408" 3145.06835115061 0.986388210561998 0
"7409" 3145.04366106495 0.986388492839236 0
"7410" 3145.01897099757 0.986388774968844 0
"7411" 3144.99428094717 0.986389062608919 0
"7412" 3144.96959091485 0.986389345609131 0
"7413" 3144.94490090038 0.986389629581732 0
"7414" 3144.92021090245 0.986389919066664 0
"7415" 3144.89552092297 0.9863902005049 0
"7416" 3144.87083096062 0.986390487454021 0
"7417" 3144.84614101651 0.98639076976153 0
"7418" 3144.82145108988 0.986391055295088 0
"7419" 3144.79676118128 0.986391338457731 0
"7420" 3144.77207129048 0.986391622597622 0
"7421" 3144.74738141779 0.986391905467484 0
"7422" 3144.72269156136 0.986392196103077 0
"7423" 3144.69800172416 0.986392474201185 0
"7424" 3144.67331190435 0.986392760041882 0
"7425" 3144.64862210224 0.986393044624082 0
"7426" 3144.62393231786 0.986393329064916 0
"7427" 3144.59924255097 0.986393614491619 0
"7428" 3144.57455280187 0.98639389866761 0
"7429" 3144.5498630706 0.986394182699723 0
"7430" 3144.52517335637 0.986394469967993 0
"7431" 3144.50048366164 0.986394746964009 0
"7432" 3144.47579398508 0.986395029458142 0
"7433" 3144.45110432462 0.986395320820523 0
"7434" 3144.42641468213 0.986395604165284 0
"7435" 3144.40172505766 0.986395887367523 0
"7436" 3144.37703545123 0.986396170432381 0
"7437" 3144.35234586208 0.986396456744158 0
"7438" 3144.32765628971 0.986396745163001 0
"7439" 3144.30296673628 0.986397024433872 0
"7440" 3144.27827719995 0.986397311466143 0
"7441" 3144.25358768157 0.986397594964136 0
"7442" 3144.22889818061 0.986397880597163 0
"7443" 3144.204208699 0.986398158199999 0
"7444" 3144.17951923382 0.98639844805562 0
"7445" 3144.15482978723 0.986398728757295 0
"7446" 3144.13014035875 0.986399011565869 0
"7447" 3144.10545094707 0.986399299880886 0
"7448" 3144.08076155354 0.986399582420978 0
"7449" 3144.05607217714 0.98639986933314 0
"7450" 3144.03138281791 0.986400156091135 0
"7451" 3144.00669347746 0.986400435977868 0
"7452" 3143.98200415477 0.986400720227492 0
"7453" 3143.95731484961 0.986401005445579 0
"7454" 3143.93262556173 0.986401291668954 0
"7455" 3143.90793629197 0.986401574386475 0
"7456" 3143.88324704009 0.986401858073742 0
"7457" 3143.85855780639 0.986402140512834 0
"7458" 3143.83386859065 0.986402423920336 0
"7459" 3143.80917939181 0.986402711714983 0
"7460" 3143.78449021098 0.986402994871888 0
"7461" 3143.75980104847 0.986403276746429 0
"7462" 3143.73511190296 0.986403564115866 0
"7463" 3143.7104227753 0.986403847979005 0
"7464" 3143.68573366604 0.986404129442936 0
"7465" 3143.66104457469 0.986404413018755 0
"7466" 3143.63635550047 0.986404699843449 0
"7467" 3143.61166644316 0.986404987653794 0
"7468" 3143.58697740437 0.986405268572413 0
"7469" 3143.56228838309 0.986405553845046 0
"7470" 3143.6825072389 0.986326798823133 0.00099949999999982
"7471" 3143.65784177013 0.986327081865614 0.00099949999999982
"7472" 3143.48824382907 0.986406407409967 0
"7473" 3143.4635548789 0.986406689902433 0
"7474" 3143.43886594613 0.986406975620092 0
"7475" 3143.41417703158 0.986407257815098 0
"7476" 3143.38948813475 0.98640754214919 0
"7477" 3143.36479925568 0.986407826330679 0
"7478" 3143.34011039466 0.986408109246977 0
"7479" 3143.38944033947 0.986333022553053 0.00099949999999982
"7480" 3143.29074397162 0.98640867785168 0
"7481" 3143.26605516416 0.986408960374069 0
"7482" 3143.24136637381 0.986409247245954 0
"7483" 3143.21667760221 0.986409527220619 0
"7484" 3143.19198884832 0.986409811567608 0
"7485" 3143.16730011163 0.986410098035065 0
"7486" 3143.14261139272 0.98641038210355 0
"7487" 3143.11792269162 0.986410666033502 0
"7488" 3143.09323400703 0.986410955454787 0
"7489" 3143.06854534057 0.986411237991457 0
"7490" 3143.04385669281 0.986411518157759 0
"7491" 3143.01916806139 0.986411808275044 0
"7492" 3142.99447944873 0.986412088147926 0
"7493" 3142.96979085353 0.986412373515323 0
"7494" 3142.94510227717 0.986412653103912 0
"7495" 3142.92041371888 0.986412935932203 0
"7496" 3142.89572517707 0.986413225384004 0
"7497" 3142.87103665286 0.986413510190814 0
"7498" 3142.84634814573 0.986413797131123 0
"7499" 3142.82165965813 0.986414073781255 0
"7500" 3142.79697118768 0.986414360434372 0
"7501" 3142.77228273602 0.986414640194339 0
"7502" 3142.74759430212 0.986414924311308 0
"7503" 3142.72290588493 0.986415212787406 0
"7504" 3142.69821748583 0.986415495507963 0
"7505" 3142.6735291043 0.986415780337524 0
"7506" 3142.64884074039 0.986416065052716 0
"7507" 3142.62415239519 0.986416345118366 0
"7508" 3142.5994640666 0.986416634033224 0
"7509" 3142.57477575705 0.986416912699266 0
"7510" 3142.55008746471 0.986417199094978 0
"7511" 3142.52539919041 0.986417481972098 0
"7512" 3142.50071093311 0.986417769222399 0
"7513" 3142.47602269418 0.986418050707486 0
"7514" 3142.45133447339 0.986418333188484 0
"7515" 3142.42664626996 0.986418618900475 0
"7516" 3142.40195808394 0.986418904461196 0
"7517" 3142.37726991614 0.986419186530793 0
"7518" 3142.35258176554 0.98641947294097 0
"7519" 3142.32789363244 0.98641975810271 0
"7520" 3142.30320551792 0.986420038642279 0
"7521" 3142.2785174215 0.986420321284802 0
"7522" 3142.25382934267 0.98642060602625 0
"7523" 3142.22914128146 0.98642089062922 0
"7524" 3142.20445323791 0.986421175096295 0
"7525" 3142.17976521204 0.986421459433814 0
"7526" 3142.15507720416 0.986421742511897 0
"7527" 3142.13038921322 0.986422029966072 0
"7528" 3142.10570124034 0.986422312748273 0
"7529" 3142.08101328553 0.986422595407417 0
"7530" 3142.05632534831 0.9864228801878 0
"7531" 3142.03163742896 0.986423163694926 0
"7532" 3142.00694952805 0.986423444828478 0
"7533" 3141.98226164482 0.986423729196295 0
"7534" 3141.95757377903 0.986424014537538 0
"7535" 3141.93288593097 0.986424298622179 0
"7536" 3141.90819810123 0.986424580320793 0
"7537" 3141.88351028901 0.986424865253207 0
"7538" 3141.85882249464 0.986425148924085 0
"7539" 3141.83413471705 0.986425436973082 0
"7540" 3141.80944695844 0.986425715872435 0
"7541" 3141.78475921615 0.986426005880353 0
"7542" 3141.76007149317 0.98642628338034 0
"7543" 3141.7353837871 0.986426570864093 0
"7544" 3141.710696098 0.986426858218142 0
"7545" 3141.68600842748 0.986427138683767 0
"7546" 3141.66132077426 0.986427424644477 0
"7547" 3141.63663313889 0.986427708194479 0
"7548" 3141.61194552247 0.986427987119008 0
"7549" 3141.58725792264 0.986428276044256 0
"7550" 3141.56257034076 0.986428559194635 0
"7551" 3141.53788277712 0.986428841081559 0
"7552" 3141.51319523124 0.986429125079355 0
"7553" 3141.48850770287 0.986429410060139 0
"7554" 3141.54726344902 0.986353907447597 0.00099949999999982
"7555" 3141.43914394106 0.986429972704562 0
"7556" 3141.41445646649 0.986430259520518 0
"7557" 3141.38976900983 0.986430542829477 0
"7558" 3141.36508157031 0.986430829380024 0
"7559" 3141.34039414902 0.986431111306542 0
"7560" 3141.31570674627 0.986431391954851 0
"7561" 3141.29101935969 0.986431682589683 0
"7562" 3141.26633199144 0.98643196409647 0
"7563" 3141.24164464209 0.986432243203006 0
"7564" 3141.21695731007 0.986432528937574 0
"7565" 3141.19226999542 0.986432814513469 0
"7566" 3141.16758269815 0.986433099972556 0
"7567" 3141.14289541858 0.986433384159819 0
"7568" 3141.11820815754 0.986433664837698 0
"7569" 3141.21764905346 0.986356077493527 0.00099949999999982
"7570" 3141.29243858487 0.9862785662671 0.00199799999999994
"7571" 3141.0441801266 0.986434517908697 0
"7572" 3141.01949293624 0.986434801399773 0
"7573" 3140.99480576484 0.986435080286902 0
"7574" 3140.97011861029 0.986435368006717 0
"7575" 3140.94543147341 0.986435652218951 0
"7576" 3140.92074435372 0.986435938531321 0
"7577" 3140.89605725231 0.98643622023761 0
"7578" 3140.87137016947 0.986436500676589 0
"7579" 3140.84668310418 0.986436785450076 0
"7580" 3140.82199605673 0.98643706898785 0
"7581" 3140.79730902715 0.986437352359531 0
"7582" 3140.77262201521 0.986437636755158 0
"7583" 3140.74793502121 0.986437919869538 0
"7584" 3140.72324804491 0.986438203969747 0
"7585" 3140.69856108607 0.986438489055683 0
"7586" 3140.67387414447 0.986438775132315 0
"7587" 3140.7975372074 0.98635996705134 0.00099949999999982
"7588" 3140.77287381534 0.986360248628215 0.00099949999999982
"7589" 3140.9955858958 0.98620258774625 0.00299549999999993
"7590" 3140.97096954271 0.986202872953367 0.00299549999999993
"7591" 3141.07006555287 0.98612430403425 0.003992
"7592" 3140.92174806269 0.98620344162094 0.00299549999999993
"7593" 3140.64965785703 0.986361666394063 0.00099949999999982
"7594" 3140.62499457234 0.986361948277023 0.00099949999999982
"7595" 3140.60033130593 0.986362234466674 0.00099949999999982
"7596" 3140.69944200566 0.986283514641035 0.00199799999999994
"7597" 3140.79858855398 0.986204864071448 0.00299549999999993
"7598" 3141.02156950049 0.986047522660298 0.00498749999999992
"7599" 3141.36843282563 0.985811951673722 0.00796799999999998
"7600" 3140.84864133813 0.986126867964419 0.003992
"7601" 3140.57637782058 0.986284928850834 0.00199799999999994
"7602" 3140.42789045351 0.986364223276855 0.00099949999999982
"7603" 3140.25468062079 0.986443591201591 0
"7604" 3140.22999400046 0.986443870321425 0
"7605" 3140.20530739796 0.986444153801334 0
"7606" 3140.18062081253 0.986444440498677 0
"7607" 3140.15593424527 0.986444722563981 0
"7608" 3140.13124769648 0.986445003383444 0
"7609" 3140.10656116592 0.986445285185533 0
"7610" 3140.08187465203 0.986445573589015 0
"7611" 3140.05718815563 0.98644585847629 0
"7612" 3140.03250167783 0.986446138731137 0
"7613" 3140.00781521865 0.9864464188735 0
"7614" 3139.98312877653 0.986446705602553 0
"7615" 3139.95844235177 0.98644699106036 0
"7616" 3139.93375594466 0.986447275277476 0
"7617" 3139.90906955578 0.98644755709327 0
"7618" 3139.88438318462 0.986447841019101 0
"7619" 3139.85969683094 0.986448125930811 0
"7620" 3139.83501049504 0.98644840960711 0
"7621" 3139.81032417696 0.986448693122553 0
"7622" 3139.7856378762 0.986448978752716 0
"7623" 3139.76095159437 0.986449257522191 0
"7624" 3139.73626532913 0.986449546245034 0
"7625" 3139.71157908316 0.986449823602379 0
"7626" 3139.68689285517 0.98645010642159 0
"7627" 3139.66220664439 0.986450392495347 0
"7628" 3139.63752045217 0.986450672815365 0
"7629" 3139.61283427643 0.986450961977385 0
"7630" 3139.58814811799 0.986451247630379 0
"7631" 3139.56346197822 0.98645152753784 0
"7632" 3139.53877585635 0.986451810664052 0
"7633" 3139.51408975241 0.986452093659907 0
"7634" 3139.48940366536 0.986452381026584 0
"7635" 3139.46471759791 0.986452657008774 0
"7636" 3139.44003154743 0.986452944085465 0
"7637" 3139.41534551526 0.986453225427775 0
"7638" 3139.39065950092 0.986453508857246 0
"7639" 3139.36597350391 0.986453794386323 0
"7640" 3139.34128752452 0.986454078689568 0
"7641" 3139.31660156331 0.986454360584487 0
"7642" 3139.29191561925 0.98645464683143 0
"7643" 3139.26722969398 0.986454926228443 0
"7644" 3139.24254378619 0.986455211085198 0
"7645" 3139.21785789512 0.986455499161509 0
"7646" 3139.19317202186 0.986455782625466 0
"7647" 3139.16848616804 0.98645605922033 0
"7648" 3139.14380033051 0.986456349120652 0
"7649" 3139.11911451221 0.986456626559193 0
"7650" 3139.09442871159 0.986456910616055 0
"7651" 3139.06974292814 0.986457196747582 0
"7652" 3139.04505716323 0.986457477137485 0
"7653" 3139.02037141556 0.986457763017084 0
"7654" 3138.99568568595 0.986458045384306 0
"7655" 3138.97099997444 0.986458327603582 0
"7656" 3138.94631428 0.986458614191847 0
"7657" 3138.92162860372 0.986458896141675 0
"7658" 3138.89694294591 0.986459176831213 0
"7659" 3138.87225730498 0.986459464126764 0
"7660" 3138.84757168259 0.986459744540681 0
"7661" 3138.82288607929 0.986460022582244 0
"7662" 3138.79820049085 0.986460318421381 0
"7663" 3138.77351492129 0.986460597313435 0
"7664" 3138.74882936933 0.986460881674323 0
"7665" 3138.72414383604 0.986461161419658 0
"7666" 3138.69945831988 0.986461447748046 0
"7667" 3138.67477282193 0.986461729444599 0
"7668" 3138.65008734196 0.986462012142004 0
"7669" 3138.62540187974 0.986462295816127 0
"7670" 3138.6007164353 0.986462579361241 0
"7671" 3138.5760310092 0.986462860513067 0
"7672" 3138.55134560042 0.986463146011403 0
"7673" 3138.52666021004 0.986463426901616 0
"7674" 3138.5019748373 0.986463711007315 0
"7675" 3138.47728948303 0.986463991622127 0
"7676" 3138.4526041462 0.986464276591767 0
"7677" 3138.42791882711 0.986464560272572 0
"7678" 3138.40323352578 0.986464843843379 0
"7679" 3138.37854824225 0.986465127273834 0
"7680" 3138.35386297628 0.986465411678064 0
"7681" 3138.32917772738 0.986465698197858 0
"7682" 3138.30449249611 0.9864659823288 0
"7683" 3138.2798072841 0.986466259610039 0
"7684" 3138.25512209004 0.98646654235032 0
"7685" 3138.23043691265 0.986466830560447 0
"7686" 3138.20575175381 0.986467110768173 0
"7687" 3138.18106661356 0.986467390886378 0
"7688" 3138.15638149006 0.986467678660025 0
"7689" 3138.13169638548 0.986467957354929 0
"7690" 3138.10701129878 0.986468240415442 0
"7691" 3138.0823262292 0.986468526666717 0
"7692" 3138.05764117704 0.986468811678995 0
"7693" 3138.03295614311 0.9864690932011 0
"7694" 3138.00827112667 0.986469377928924 0
"7695" 3137.98358612853 0.986469659165542 0
"7696" 3137.95890114821 0.986469942508077 0
"7697" 3137.93421618492 0.986470229073564 0
"7698" 3137.90953124031 0.986470508777364 0
"7699" 3138.01207647469 0.986392899213902 0.00099949999999982
"7700" 3137.98741509112 0.98639318118328 0.00099949999999982
"7701" 3137.83549893841 0.986471356831531 0
"7702" 3137.81081406534 0.986471640467449 0
"7703" 3137.78612920896 0.986471928450333 0
"7704" 3137.76144437066 0.986472210691079 0
"7705" 3137.73675955177 0.986472487204141 0
"7706" 3137.71207475049 0.986472771408796 0
"7707" 3137.68738996656 0.986473056600197 0
"7708" 3137.66270520056 0.986473339423766 0
"7709" 3137.63802045252 0.986473622107162 0
"7710" 3137.61333572139 0.986473909134047 0
"7711" 3137.58865100829 0.986474191538202 0
"7712" 3137.56396631324 0.986474473816104 0
"7713" 3137.53928163627 0.986474755956397 0
"7714" 3137.51459697662 0.986475041305285 0
"7715" 3137.48991233618 0.986475318692395 0
"7716" 3137.46522771286 0.986475604887608 0
"7717" 3137.44054310774 0.986475886485033 0
"7718" 3137.41585852008 0.986476171285646 0
"7719" 3137.39117394935 0.986476458200406 0
"7720" 3137.36648939747 0.98647673714066 0
"7721" 3137.34180486259 0.98647702377863 0
"7722" 3137.31712034581 0.986477305813232 0
"7723" 3137.29243584717 0.986477587687549 0
"7724" 3137.26775136697 0.986477868304242 0
"7725" 3137.24306690444 0.986478152168889 0
"7726" 3137.2183824596 0.986478435889549 0
"7727" 3137.1936980333 0.986478716103763 0
"7728" 3137.16901362395 0.986479002907801 0
"7729" 3137.14432923214 0.986479287332894 0
"7730" 3137.11964485948 0.986479564902347 0
"7731" 3137.09496050389 0.986479851286923 0
"7732" 3137.07027616565 0.986480136435339 0
"7733" 3137.22274102756 0.986400021721363 0.00099949999999982
"7734" 3137.19808022061 0.986400307962925 0.00099949999999982
"7735" 3137.32590895428 0.986320283841446 0.00199799999999994
"7736" 3137.1487698304 0.986400873254043 0.00099949999999982
"7737" 3137.27662325021 0.986320846339536 0.00199799999999994
"7738" 3137.55703899215 0.986160740026196 0.003992
"7739" 3137.83752627078 0.986000951145827 0.00598199999999993
"7740" 3137.96553389714 0.985921316784391 0.0069754999999998
"7741" 3138.39870384903 0.985682320888038 0.0099499999999999
"7742" 3137.30622501986 0.986242026567957 0.00299549999999993
"7743" 3137.58678706255 0.986082082335083 0.00498749999999992
"7744" 3138.17262087421 0.985762858821429 0.00895949999999979
"7745" 3137.690310484 0.986002656236498 0.00598199999999993
"7746" 3137.51314249291 0.986082939098925 0.00498749999999992
"7747" 3137.64121271292 0.98600322585722 0.00598199999999993
"7748" 3137.3113709783 0.98616357915384 0.003992
"7749" 3137.74476540469 0.985923886008199 0.0069754999999998
"7750" 3137.56757175844 0.986004084193058 0.00598199999999993
"7751" 3137.84840062148 0.985844619537783 0.00796799999999998
"7752" 3138.43469737772 0.985526347233073 0.0119279999999999
"7753" 3138.71571524942 0.985367827160846 0.0139020000000001
"7754" 3138.08046788144 0.985686034109656 0.0099499999999999
"7755" 3137.29234356497 0.986085491442895 0.00498749999999992
"7756" 3137.11502979438 0.986165847138551 0.003992
"7757" 3137.85423732058 0.985766574504664 0.00895949999999979
"7758" 3138.28807954489 0.985528068790249 0.0119279999999999
"7759" 3138.26367650424 0.985528355450438 0.0119279999999999
"7760" 3138.54486578451 0.985369843614553 0.0139020000000001
"7761" 3138.82612597434 0.985211641655781 0.0158720000000001
"7762" 3138.64899546774 0.985291133782906 0.0148874999999999
"7763" 3138.4718295933 0.985370702003533 0.0139020000000001
"7764" 3137.22471438717 0.986008056261648 0.00598199999999993
"7765" 3136.74160003024 0.986248538020032 0.00299549999999993
"7766" 3136.86985618556 0.986168682954326 0.003992
"7767" 3136.69238465567 0.986249104997982 0.00299549999999993
"7768" 3137.43224158336 0.985849466199567 0.00796799999999998
"7769" 3137.56065170953 0.985770003688576 0.00895949999999979
"7770" 3136.92450482849 0.986089750480906 0.00498749999999992
"7771" 3136.59407691187 0.986250239869844 0.00299549999999993
"7772" 3137.02829309297 0.986010336404169 0.00598199999999993
"7773" 3137.59457340123 0.985692153715805 0.00995449999999976
"7774" 3136.97925198415 0.986010905926933 0.00598199999999993
"7775" 3136.49576947656 0.986251371663435 0.00299549999999993
"7776" 3136.47115638089 0.986251657200197 0.00299549999999993
"7777" 3136.44654330259 0.986251941431757 0.00299549999999993
"7778" 3136.42193024197 0.986252222365872 0.00299549999999993
"7779" 3136.85640458289 0.986012331299418 0.00598199999999993
"7780" 3137.1379446574 0.985852889032045 0.00796799999999998
"7781" 3137.26650236509 0.985773434101326 0.00895949999999979
"7782" 3136.62976622535 0.986093164843982 0.00498749999999992
"7783" 3136.91135649021 0.985933571707502 0.0069754999999998
"7784" 3136.27447547227 0.986253923815394 0.00299549999999993
"7785" 3135.7658709045 0.986495088734437 0
"7786" 3135.74118752884 0.986495367639763 0
"7787" 3135.71650417069 0.986495651972943 0
"7788" 3135.69182083141 0.986495930608911 0
"7789" 3135.66713750863 0.986496219150788 0
"7790" 3135.64245420399 0.986496500861454 0
"7791" 3135.61777091858 0.986496777946635 0
"7792" 3135.59308764978 0.98649706609229 0
"7793" 3135.56840439973 0.986497345152129 0
"7794" 3135.54372116742 0.986497628543728 0
"7795" 3135.51903795207 0.986497915146623 0
"7796" 3135.49435475532 0.986498194927323 0
"7797" 3135.46967157665 0.98649847677929 0
"7798" 3135.44498841611 0.986498758525454 0
"7799" 3135.42030527266 0.98649904459492 0
"7800" 3135.39562214766 0.986499324927689 0
"7801" 3135.37093904008 0.986499609616318 0
"7802" 3135.34625595156 0.986499887437625 0
"7803" 3135.32157288025 0.986500172953677 0
"7804" 3135.29688982539 0.986500461689993 0
"7805" 3135.27220678888 0.986500742471222 0
"7806" 3135.24752377101 0.986501021979309 0
"7807" 3135.22284077129 0.986501303599531 0
"7808" 3135.19815778948 0.986501586198278 0
"7809" 3135.17347482454 0.986501873147799 0
"7810" 3135.14879187732 0.986502156571123 0
"7811" 3135.12410894969 0.986502432066486 0
"7812" 3135.09942603984 0.986502715231815 0
"7813" 3135.074743147 0.986503001621652 0
"7814" 3135.05006027198 0.986503284518521 0
"7815" 3135.02537741403 0.986503570648528 0
"7816" 3135.00069457532 0.986503847678289 0
"7817" 3134.976011754 0.986504132400579 0
"7818" 3134.95132894985 0.98650441810209 0
"7819" 3134.92664616502 0.986504694740808 0
"7820" 3134.90196339741 0.986504980168998 0
"7821" 3134.8772806484 0.986505259872002 0
"7822" 3134.85259791668 0.986505545040627 0
"7823" 3134.82791520282 0.986505827811212 0
"7824" 3134.80323250764 0.986506107130504 0
"7825" 3134.77854982851 0.986506397465373 0
"7826" 3134.7538671684 0.986506675367469 0
"7827" 3134.72918452574 0.986506959846949 0
"7828" 3134.7045019019 0.986507238593824 0
"7829" 3134.6798192945 0.986507527275117 0
"7830" 3134.65513670651 0.986507803521605 0
"7831" 3134.63045413557 0.986508089683161 0
"7832" 3134.60577158277 0.986508371233918 0
"7833" 3134.58108904761 0.986508654899877 0
"7834" 3134.55640653119 0.986508933964306 0
"7835" 3134.53172403221 0.986509218456819 0
"7836" 3134.50704155096 0.986509501718668 0
"7837" 3134.48235908775 0.986509783703419 0
"7838" 3134.4576766426 0.986510065556058 0
"7839" 3134.43299421529 0.986510348398778 0
"7840" 3134.40831180584 0.986510631104287 0
"7841" 3134.38362941429 0.98651091366634 0
"7842" 3134.35894703961 0.986511200553036 0
"7843" 3134.33426468394 0.986511478404073 0
"7844" 3134.30958234653 0.986511759433923 0
"7845" 3134.38092755536 0.986435909299613 0.00099949999999982
"7846" 3134.26022895737 0.986512323174696 0
"7847" 3134.23554667253 0.986512611622591 0
"7848" 3134.21086440714 0.986512887656851 0
"7849" 3134.18618215884 0.986513173585236 0
"7850" 3134.16149992766 0.986513459396363 0
"7851" 3134.13681771415 0.986513742829184 0
"7852" 3134.11213551863 0.986514025019472 0
"7853" 3134.08745334139 0.98651430595101 0
"7854" 3134.06277118165 0.98651459008648 0
"7855" 3134.03808903999 0.98651487187553 0
"7856" 3134.01340691644 0.986515153504856 0
"7857" 3133.98872481103 0.986515435009719 0
"7858" 3133.96404272406 0.986515715256081 0
"7859" 3133.93936065449 0.986515999824822 0
"7860" 3133.91467860262 0.986516283151269 0
"7861" 3133.88999656849 0.986516566341818 0
"7862" 3133.86531455239 0.98651684828395 0
"7863" 3133.84063255409 0.986517131190217 0
"7864" 3133.81595057335 0.986517415081869 0
"7865" 3133.79126861048 0.98651769773523 0
"7866" 3133.76658666629 0.98651797688925 0
"7867" 3133.7419047403 0.986518258144925 0
"7868" 3133.717222832 0.986518541510849 0
"7869" 3133.69254094221 0.986518821362629 0
"7870" 3133.66785907019 0.986519104445638 0
"7871" 3133.64317721515 0.986519390733171 0
"7872" 3133.73085562654 0.986442724485781 0.00099949999999982
"7873" 3133.70619734061 0.986443004027768 0.00099949999999982
"7874" 3133.76924214374 0.986366411134239 0.00199799999999994
"7875" 3133.83232281493 0.986289892410758 0.00299549999999993
"7876" 3133.80771162813 0.986290178781782 0.00299549999999993
"7877" 3133.69536045652 0.986367258022027 0.00199799999999994
"7878" 3133.67072579318 0.986367543750428 0.00199799999999994
"7879" 3133.64609114703 0.986367822752681 0.00199799999999994
"7880" 3133.53367956357 0.986444980486639 0.00099949999999982
"7881" 3133.39655046045 0.986522211088378 0
"7882" 3133.37186880261 0.986522493648884 0
"7883" 3133.34718716268 0.98652277607364 0
"7884" 3133.32250554121 0.986523056115317 0
"7885" 3133.2978239377 0.986523338281222 0
"7886" 3133.27314235113 0.986523624757985 0
"7887" 3133.24846078259 0.986523906630917 0
"7888" 3133.22377923211 0.986524188368164 0
"7889" 3133.19909769999 0.986524468866967 0
"7890" 3133.17441618626 0.986524749211335 0
"7891" 3133.14973468935 0.986525036131607 0
"7892" 3133.12505321091 0.986525316203319 0
"7893" 3133.10037175015 0.986525599492499 0
"7894" 3133.07569030817 0.986525878199198 0
"7895" 3133.05100888368 0.986526162323293 0
"7896" 3133.17548337924 0.986447638026351 0.00099949999999982
"7897" 3133.00165728623 0.986526732274975 0
"7898" 3132.97697591545 0.986527009306697 0
"7899" 3132.95229456282 0.986527290662863 0
"7900" 3132.92761322782 0.986527574125757 0
"7901" 3132.90293191104 0.986527855199311 0
"7902" 3132.87825061197 0.986528138379488 0
"7903" 3132.85356932984 0.986528424769546 0
"7904" 3132.82888806575 0.986528706569657 0
"7905" 3132.80420681946 0.986528989337538 0
"7906" 3132.77952559074 0.986529273084411 0
"7907" 3132.75484438149 0.986529548892984 0
"7908" 3132.8309669593 0.986453516456266 0.00099949999999982
"7909" 3132.80630932603 0.98645379668577 0.00099949999999982
"7910" 3132.68082331928 0.986530396369082 0
"7911" 3132.65614218208 0.986530676110469 0
"7912" 3132.63146106211 0.986530961264874 0
"7913" 3132.60677996127 0.986531238477414 0
"7914" 3132.58209887744 0.986531524504939 0
"7915" 3132.55741781121 0.986531808145283 0
"7916" 3132.53273676313 0.98653208940619 0
"7917" 3132.62997039475 0.986454977582918 0.00099949999999982
"7918" 3132.6053129098 0.986455258863798 0.00099949999999982
"7919" 3132.67791373289 0.986378225239976 0.00199799999999994
"7920" 3132.55600920151 0.986455825278945 0.00099949999999982
"7921" 3132.53135177018 0.986456108367518 0.00099949999999982
"7922" 3132.50669435662 0.986456387961501 0.00099949999999982
"7923" 3132.48203696165 0.986456675226429 0.00099949999999982
"7924" 3132.55469950734 0.986379637429169 0.00199799999999994
"7925" 3132.91939463972 0.986071423387999 0.00598199999999993
"7926" 3133.38157729306 0.985687797402971 0.0109394999999999
"7927" 3133.3571543245 0.985688083553777 0.0109394999999999
"7928" 3132.94325559934 0.985995337137442 0.0069754999999998
"7929" 3133.01612036846 0.985918766389378 0.00796799999999998
"7930" 3132.79684044968 0.986072837492698 0.00598199999999993
"7931" 3133.06451780076 0.985842558820031 0.00895949999999979
"7932" 3132.84521228279 0.985996475631436 0.0069754999999998
"7933" 3132.8206959183 0.985996757295667 0.0069754999999998
"7934" 3132.89362205636 0.985920191286442 0.00796799999999998
"7935" 3132.57676493223 0.986151264216226 0.00498749999999992
"7936" 3132.45473473357 0.986228628529594 0.003992
"7937" 3132.52762741597 0.986151834985648 0.00498749999999992
"7938" 3132.50306426884 0.986152112539269 0.00498749999999992
"7939" 3132.67350889739 0.985998462669161 0.0069754999999998
"7940" 3132.45396038061 0.98615267863468 0.00498749999999992
"7941" 3132.62445413259 0.985999031424264 0.0069754999999998
"7942" 3132.89255997628 0.985768992633838 0.0099499999999999
"7943" 3132.47790231057 0.986076527997 0.00598199999999993
"7944" 3132.06310199389 0.986385276015261 0.00199799999999994
"7945" 3131.94089101966 0.986462869069803 0.00099949999999982
"7946" 3132.01382386264 0.986385847272551 0.00199799999999994
"7947" 3132.18439470989 0.986231743660684 0.003992
"7948" 3131.96457939854 0.986386412120129 0.00199799999999994
"7949" 3131.93994599268 0.986386692732226 0.00199799999999994
"7950" 3132.11059075324 0.986232594511757 0.003992
"7951" 3132.08600437357 0.98623287873283 0.003992
"7952" 3131.96375434822 0.986310309422374 0.00299549999999993
"7953" 3131.74379258141 0.986465128532546 0.00099949999999982
"7954" 3131.71913574004 0.986465410485039 0.00099949999999982
"7955" 3131.69447891668 0.986465695648207 0.00099949999999982
"7956" 3131.76753506624 0.986388669887536 0.00199799999999994
"7957" 3131.74290180422 0.986388958383884 0.00199799999999994
"7958" 3131.62053096827 0.986466536584435 0.00099949999999982
"7959" 3131.69362413646 0.986389518418401 0.00199799999999994
"7960" 3131.57122869148 0.986467102207556 0.00099949999999982
"7961" 3131.54657197606 0.986467384295164 0.00099949999999982
"7962" 3131.52191527861 0.986467665150763 0.00099949999999982
"7963" 3131.37477916945 0.986545328830068 0
"7964" 3131.35009898053 0.986545609156193 0
"7965" 3131.32541880974 0.986545890469543 0
"7966" 3131.30073865708 0.986546171642496 0
"7967" 3131.27605852208 0.986546454878673 0
"7968" 3131.25137840476 0.986546738011918 0
"7969" 3131.22669830541 0.986547019880983 0
"7970" 3131.20201822407 0.986547301627177 0
"7971" 3131.17733816076 0.986547583234199 0
"7972" 3131.15265811526 0.986547865806847 0
"7973" 3131.1279780884 0.986548144906066 0
"7974" 3131.10329807914 0.986548428337679 0
"7975" 3131.07861808725 0.986548712722154 0
"7976" 3131.05393811329 0.986548994768106 0
"7977" 3131.02925815836 0.986549272206492 0
"7978" 3131.0045782201 0.986549559538346 0
"7979" 3130.97989830066 0.986549837815736 0
"7980" 3130.95521839956 0.986550118196993 0
"7981" 3130.93053851574 0.986550402899536 0
"7982" 3130.90585864977 0.986550685245208 0
"7983" 3130.88117880197 0.986550966318546 0
"7984" 3130.85649897235 0.986551247267859 0
"7985" 3130.83181916175 0.986551524725183 0
"7986" 3130.8071393686 0.986551808754356 0
"7987" 3130.78245959267 0.986552093749731 0
"7988" 3130.75777983559 0.986552371906857 0
"7989" 3130.73310009526 0.986552658865937 0
"7990" 3130.70842037304 0.986552940112456 0
"7991" 3130.68374066896 0.986553221223683 0
"7992" 3130.65906098253 0.98655350441521 0
"7993" 3130.63438131404 0.986553786364803 0
"7994" 3130.60970166299 0.986554070408266 0
"7995" 3130.58502203128 0.986554346527462 0
"7996" 3130.5603424168 0.986554631409167 0
"7997" 3130.53566281986 0.986554915036494 0
"7998" 3130.51098324075 0.98655519742581 0
"7999" 3130.48630368058 0.986555475225861 0
"8000" 3130.46162413777 0.986555759562152 0
"8001" 3130.43694461289 0.98655604153304 0
"8002" 3130.41226510677 0.986556320022562 0
"8003" 3130.38758561732 0.986556607293703 0
"8004" 3130.36290614696 0.986556884416717 0
"8005" 3130.33822669385 0.986557169196011 0
"8006" 3130.31354725884 0.986557450477933 0
"8007" 3130.28886784221 0.986557730531152 0
"8008" 3130.2641884432 0.986558013793341 0
"8009" 3130.23950906157 0.986558298013578 0
"8010" 3130.2148296995 0.986558573201279 0
"8011" 3130.19015035487 0.98655885715099 0
"8012" 3130.16547102906 0.986559135414972 0
"8013" 3130.14079171996 0.986559422432668 0
"8014" 3130.1161124292 0.986559702655307 0
"8015" 3130.09143315602 0.986559986058661 0
"8016" 3130.06675390072 0.986560268213479 0
"8017" 3130.04207466439 0.986560545790513 0
"8018" 3130.01739544521 0.98656083101678 0
"8019" 3129.99271624372 0.986561113901456 0
"8020" 3129.96803706077 0.986561393294254 0
"8021" 3129.94335789559 0.986561675875945 0
"8022" 3129.9186787482 0.986561958348614 0
"8023" 3129.89399961865 0.986562240662261 0
"8024" 3129.86932050803 0.986562518410396 0
"8025" 3129.84464141477 0.9865628026869 0
"8026" 3129.81996233917 0.986563085717708 0
"8027" 3129.795283281 0.986563369719748 0
"8028" 3129.77060424162 0.986563648025265 0
"8029" 3129.7459252208 0.986563927317296 0
"8030" 3129.72124621669 0.986564214257896 0
"8031" 3129.69656723094 0.98656449438596 0
"8032" 3129.67188826198 0.986564781043217 0
"8033" 3129.64720931196 0.986565058665821 0
"8034" 3129.62253038093 0.98656533616227 0
"8035" 3129.59785146785 0.986565617972512 0
"8036" 3129.57317257194 0.986565902983625 0
"8037" 3129.54849369431 0.986566183398497 0
"8038" 3129.5238148334 0.986566470358745 0
"8039" 3129.49913599136 0.986566748287329 0
"8040" 3129.47445716796 0.986567027192059 0
"8041" 3129.44977836243 0.986567309292365 0
"8042" 3129.42509957454 0.986567592364712 0
"8043" 3129.40042080405 0.986567876445246 0
"8044" 3129.3757420518 0.98656815700155 0
"8045" 3129.35106331808 0.986568436340681 0
"8046" 3129.32638460133 0.986568722216023 0
"8047" 3129.30170590318 0.986569001287483 0
"8048" 3129.27702722285 0.986569283556249 0
"8049" 3129.25234856065 0.986569564577896 0
"8050" 3129.22766991633 0.986569846576392 0
"8051" 3129.20299129049 0.986570126194735 0
"8052" 3129.17831268286 0.986570406808711 0
"8053" 3129.15363409295 0.986570689518771 0
"8054" 3129.12895552053 0.986570973180465 0
"8055" 3129.10427696616 0.986571254510908 0
"8056" 3129.07959843068 0.986571532344933 0
"8057" 3129.05491991305 0.986571814495804 0
"8058" 3129.03024141303 0.986572097626943 0
"8059" 3129.00556293012 0.98657238284859 0
"8060" 3128.98088446543 0.986572663492404 0
"8061" 3128.95620601978 0.986572940654154 0
"8062" 3128.93152759107 0.986573226573046 0
"8063" 3128.9068491804 0.986573507918265 0
"8064" 3128.88217078807 0.986573788013271 0
"8065" 3128.85749241331 0.986574071309951 0
"8066" 3128.83281405696 0.986574351124951 0
"8067" 3128.8081357185 0.986574633030134 0
"8068" 3128.78345739879 0.986574911458938 0
"8069" 3128.75877909676 0.986575194227832 0
"8070" 3128.73410081274 0.986575475731673 0
"8071" 3128.70942254621 0.986575759315299 0
"8072" 3128.6847442988 0.986576036107022 0
"8073" 3128.6600660687 0.98657632051292 0
"8074" 3128.63538785645 0.986576602598966 0
"8075" 3128.61070966156 0.986576886749502 0
"8076" 3128.58603148485 0.986577167436905 0
"8077" 3128.56135332664 0.986577446888392 0
"8078" 3128.53667518507 0.986577733967627 0
"8079" 3128.51199706233 0.986578012023276 0
"8080" 3128.4873189571 0.986578295504558 0
"8081" 3128.46264087102 0.986578572178447 0
"8082" 3128.59240955058 0.986499974462301 0.00099949999999982
"8083" 3128.82731702044 0.986342726581171 0.00299549999999993
"8084" 3128.93250279426 0.986264362284561 0.003992
"8085" 3129.29733555458 0.986029165106729 0.0069754999999998
"8086" 3129.01318605974 0.986186358724771 0.00498749999999992
"8087" 3129.248285777 0.986029727878569 0.0069754999999998
"8088" 3129.09392964244 0.986108429931335 0.00598199999999993
"8089" 3128.80968317269 0.986265773887301 0.003992
"8090" 3128.52536526509 0.986423422280948 0.00199799999999994
"8091" 3128.76049294165 0.986266341817231 0.003992
"8092" 3129.12558374997 0.986031153429966 0.0069754999999998
"8093" 3129.23097394861 0.985953100830356 0.00796799999999998
"8094" 3129.07656762348 0.98603172410035 0.0069754999999998
"8095" 3129.44183905649 0.985797228970926 0.0099499999999999
"8096" 3128.76769270749 0.986189182152321 0.00498749999999992
"8097" 3128.87308516393 0.986110977862635 0.00598199999999993
"8098" 3128.97851333289 0.986032855721218 0.0069754999999998
"8099" 3128.6940450329 0.986190032326355 0.00498749999999992
"8100" 3128.92946401921 0.986033421866189 0.0069754999999998
"8101" 3128.64494667295 0.986190598557869 0.00498749999999992
"8102" 3128.36035795267 0.986348084096566 0.00299549999999993
"8103" 3128.33575075462 0.98634836757919 0.00299549999999993
"8104" 3128.31114357422 0.986348650816813 0.00299549999999993
"8105" 3128.15648529131 0.986427647211496 0.00199799999999994
"8106" 3128.13185466329 0.986427927820116 0.00199799999999994
"8107" 3128.10722405356 0.986428208143102 0.00199799999999994
"8108" 3127.95250539378 0.986507288770705 0.00099949999999982
"8109" 3128.05795171102 0.986428777587471 0.00199799999999994
"8110" 3127.74841816487 0.986586719472198 0
"8111" 3127.72374061684 0.986587002072002 0
"8112" 3127.69906308761 0.986587280110631 0
"8113" 3127.67438557667 0.986587560248851 0
"8114" 3127.64970808354 0.986587842455252 0
"8115" 3127.62503060797 0.986588125630059 0
"8116" 3127.60035315026 0.986588407567826 0
"8117" 3127.57567571125 0.986588686038511 0
"8118" 3127.55099828883 0.986588973251349 0
"8119" 3127.52632088516 0.98658925145241 0
"8120" 3127.50164349949 0.986589532841986 0
"8121" 3127.47696613157 0.986589815214754 0
"8122" 3127.58772764851 0.986512223330729 0.00099949999999982
"8123" 3127.67384767836 0.986434707443437 0.00199799999999994
"8124" 3127.40296776399 0.986590657760761 0
"8125" 3127.37829046793 0.986590940692091 0
"8126" 3127.35361318951 0.986591223497219 0
"8127" 3127.32893592958 0.9865915028226 0
"8128" 3127.30425868843 0.986591780901751 0
"8129" 3127.27958146448 0.986592065520507 0
"8130" 3127.25490425911 0.986592344452939 0
"8131" 3127.23022707102 0.986592628785634 0
"8132" 3127.20554990076 0.986592910772915 0
"8133" 3127.18087274918 0.986593189304887 0
"8134" 3127.1561956155 0.986593471017627 0
"8135" 3127.13151850055 0.986593749262845 0
"8136" 3127.10684140303 0.986594032934871 0
"8137" 3127.08216432351 0.986594314238244 0
"8138" 3127.05748726203 0.986594595408081 0
"8139" 3127.03281021967 0.986594872012162 0
"8140" 3127.00813319434 0.986595157357181 0
"8141" 3126.9834561866 0.986595440346191 0
"8142" 3126.95877919809 0.986595716538923 0
"8143" 3126.93410222617 0.986596003690072 0
"8144" 3126.909425273 0.986596281829344 0
"8145" 3126.88474833809 0.986596562052249 0
"8146" 3126.86007142093 0.986596844358572 0
"8147" 3126.83539452128 0.986597127643437 0
"8148" 3126.81071764026 0.986597406355039 0
"8149" 3126.78604077841 0.986597682709206 0
"8150" 3126.76136393257 0.986597972244524 0
"8151" 3126.73668710465 0.986598253871891 0
"8152" 3126.71201029521 0.986598533154315 0
"8153" 3126.68733350454 0.986598811184027 0
"8154" 3126.66265673161 0.986599093519234 0
"8155" 3126.63797997725 0.98659937239536 0
"8156" 3126.61330324016 0.98659965668097 0
"8157" 3126.58862652171 0.986599935272868 0
"8158" 3126.56394982113 0.98660021706167 0
"8159" 3126.53927313765 0.986600502047059 0
"8160" 3126.51459647264 0.986600781340476 0
"8161" 3126.48991982505 0.986601064961963 0
"8162" 3126.46524319653 0.98660134177168 0
"8163" 3126.44056658577 0.986601623997241 0
"8164" 3126.41588999227 0.986601908299836 0
"8165" 3126.39121341819 0.986602183603196 0
"8166" 3126.36653686144 0.986602467637599 0
"8167" 3126.34186032257 0.986602749323038 0
"8168" 3126.49168939241 0.986523229937339 0.00099949999999982
"8169" 3126.29251848234 0.986603311042953 0
"8170" 3126.26784199732 0.986603593430684 0
"8171" 3126.24316552979 0.986603876784972 0
"8172" 3126.21848908137 0.986604153354597 0
"8173" 3126.19381265076 0.98660443533706 0
"8174" 3126.16913623933 0.98660471162914 0
"8175" 3126.14445984339 0.986605003322409 0
"8176" 3126.11978346641 0.98660528045764 0
"8177" 3126.09510710711 0.986605563008654 0
"8178" 3126.07043076605 0.986605843202973 0
"8179" 3126.04575444379 0.986606121034587 0
"8180" 3126.02107813931 0.986606403175497 0
"8181" 3125.99640185262 0.986606685185432 0
"8182" 3125.97172558404 0.986606965934928 0
"8183" 3125.94704933359 0.986607246559787 0
"8184" 3125.9223731013 0.986607527056292 0
"8185" 3125.89769688641 0.986607810731793 0
"8186" 3125.87302068975 0.986608090951604 0
"8187" 3125.84834451188 0.986608368808094 0
"8188" 3125.8236683523 0.986608648758932 0
"8189" 3125.79899221024 0.986608931899559 0
"8190" 3125.77431608548 0.986609216012286 0
"8191" 3125.74963997883 0.986609496663638 0
"8192" 3125.72496389087 0.986609774968204 0
"8193" 3125.70028782109 0.986610055335637 0
"8194" 3125.675611769 0.986610337794336 0
"8195" 3125.65093573463 0.986610620128331 0
"8196" 3125.62625971853 0.986610900093319 0
"8197" 3125.60158372048 0.986611181041588 0
"8198" 3125.57690774024 0.986611462977994 0
"8199" 3125.55223177863 0.986611741436693 0
"8200" 3125.52755583544 0.986612020874935 0
"8201" 3125.50287990935 0.986612305710861 0
"8202" 3125.4782040012 0.986612587081632 0
"8203" 3125.45352811129 0.98661286721896 0
"8204" 3125.42885223938 0.986613148319423 0
"8205" 3125.40417638603 0.986613427082744 0
"8206" 3125.37950055075 0.986613707919222 0
"8207" 3125.35482473384 0.986613987506267 0
"8208" 3125.33014893479 0.986614269188642 0
"8209" 3125.30547315363 0.986614550717816 0
"8210" 3125.28079739013 0.98661483324214 0
"8211" 3125.25612164433 0.986615115603272 0
"8212" 3125.23144591732 0.98661539341815 0
"8213" 3125.20677020806 0.986615675520205 0
"8214" 3125.18209451712 0.986615955283247 0
"8215" 3125.15741884427 0.986616236009107 0
"8216" 3125.132743189 0.986616518829641 0
"8217" 3125.10806755108 0.986616802601517 0
"8218" 3125.08339193267 0.986617077393541 0
"8219" 3125.05871633141 0.986617362009621 0
"8220" 3125.03404074867 0.98661764095488 0
"8221" 3125.00936518314 0.986617925286833 0
"8222" 3124.98468963644 0.986618202857582 0
"8223" 3124.96001410783 0.986618483606009 0
"8224" 3124.93533859811 0.986618760903249 0
"8225" 3124.91066310574 0.986619044707016 0
"8226" 3124.88598763074 0.986619328373664 0
"8227" 3124.86131217394 0.986619608590485 0
"8228" 3124.83663673537 0.986619888672915 0
"8229" 3124.81196131453 0.986620170834255 0
"8230" 3124.78728591173 0.986620451748251 0
"8231" 3124.76261052805 0.986620728104032 0
"8232" 3124.73793516193 0.986621010959933 0
"8233" 3124.71325981394 0.986621291468278 0
"8234" 3124.68858448384 0.986621572942495 0
"8235" 3124.66390917114 0.986621856505039 0
"8236" 3124.63923387772 0.986622132178339 0
"8237" 3124.61455860096 0.986622418786074 0
"8238" 3124.58988334302 0.986622696398545 0
"8239" 3124.56520810312 0.986622977231693 0
"8240" 3124.54053288104 0.986623259001926 0
"8241" 3124.51585767708 0.986623539529023 0
"8242" 3124.49118249179 0.98662381771438 0
"8243" 3124.46650732442 0.986624099082695 0
"8244" 3124.44183217499 0.986624380325297 0
"8245" 3124.41715704221 0.986624666946401 0
"8246" 3124.39248192824 0.986624944604405 0
"8247" 3124.36780683257 0.986625224321624 0
"8248" 3124.3431317555 0.986625502798597 0
"8249" 3124.31845669654 0.986625783382991 0
"8250" 3124.29378165491 0.986626067115941 0
"8251" 3124.26910663198 0.986626345185114 0
"8252" 3124.24443162699 0.986626626449965 0
"8253" 3124.21975663969 0.986626908693647 0
"8254" 3124.19508166986 0.986627191885051 0
"8255" 3124.17040671858 0.986627470527833 0
"8256" 3124.14573178537 0.98662775125025 0
"8257" 3124.12105686999 0.98662803294768 0
"8258" 3124.09638197299 0.98662831228962 0
"8259" 3124.07170709388 0.986628593719606 0
"8260" 3124.04703223296 0.986628873894835 0
"8261" 3124.02235738972 0.986629156150453 0
"8262" 3123.99768256474 0.986629436063269 0
"8263" 3123.97300775751 0.986629718047672 0
"8264" 3123.94833296833 0.986629998793564 0
"8265" 3123.92365819881 0.986630272780617 0
"8266" 3123.89898344688 0.986630555472486 0
"8267" 3123.87430871203 0.986630840231764 0
"8268" 3123.93637155768 0.986555903369715 0.00099949999999982
"8269" 3123.97379557776 0.98648104268507 0.00199799999999994
"8270" 3123.9491679893 0.986481324206081 0.00199799999999994
"8271" 3123.86244061813 0.986556744721758 0.00099949999999982
"8272" 3123.83778952101 0.986557025768683 0.00099949999999982
"8273" 3123.72633936274 0.986632523995676 0
"8274" 3123.70166475442 0.986632803377944 0
"8275" 3123.6769901645 0.986633082650843 0
"8276" 3123.65231559274 0.986633362880871 0
"8277" 3123.62764103892 0.986633644087781 0
"8278" 3123.60296650384 0.986633921845834 0
"8279" 3123.57829198597 0.986634206085134 0
"8280" 3123.55361748533 0.986634490212257 0
"8281" 3123.5289430038 0.986634766439422 0
"8282" 3123.50426853957 0.98663505028797 0
"8283" 3123.47959409398 0.986635328491095 0
"8284" 3123.45491966681 0.986635607642472 0
"8285" 3123.43024525677 0.986635892175311 0
"8286" 3123.405570866 0.986636167738365 0
"8287" 3123.38089649296 0.986636449799713 0
"8288" 3123.35622213872 0.986636727311245 0
"8289" 3123.33154780199 0.986637010218516 0
"8290" 3123.30687348361 0.986637289668246 0
"8291" 3123.2821991828 0.986637572298252 0
"8292" 3123.25752490014 0.986637852579039 0
"8293" 3123.23285063512 0.986638134931791 0
"8294" 3123.2081763883 0.986638414949113 0
"8295" 3123.18350215945 0.986638695942737 0
"8296" 3123.15882794833 0.986638977911307 0
"8297" 3123.13415375526 0.986639258615422 0
"8298" 3123.10947958131 0.986639534761379 0
"8299" 3123.08480542492 0.986639817426565 0
"8300" 3123.0601312864 0.986640098850895 0
"8301" 3123.0354571663 0.986640377921808 0
"8302" 3123.0107830644 0.986640657956469 0
"8303" 3122.98610898019 0.986640940071109 0
"8304" 3122.96143491423 0.986641219833736 0
"8305" 3122.9367608663 0.986641500581024 0
"8306" 3122.91208683696 0.986641778976564 0
"8307" 3122.88741282543 0.986642060555732 0
"8308" 3122.86273883176 0.986642341983337 0
"8309" 3122.8380648565 0.986642621087878 0
"8310" 3122.81339089836 0.986642905569432 0
"8311" 3122.78871695976 0.986643179982421 0
"8312" 3122.76404303914 0.986643460882205 0
"8313" 3122.73936913626 0.986643742755156 0
"8314" 3122.7146952509 0.986644025602411 0
"8315" 3122.69002138414 0.986644303876558 0
"8316" 3122.66534753549 0.986644584244778 0
"8317" 3122.64067370471 0.986644865578626 0
"8318" 3122.61599989183 0.986645146779557 0
"8319" 3122.59132609635 0.986645430046891 0
"8320" 3122.56665232018 0.986645705439277 0
"8321" 3122.5419785612 0.986645989568886 0
"8322" 3122.51730482026 0.986646270208549 0
"8323" 3122.4926310987 0.986646545216602 0
"8324" 3122.46795739391 0.986646831125292 0
"8325" 3122.44328370884 0.986647104747553 0
"8326" 3122.41861004167 0.986647385967938 0
"8327" 3122.39393639082 0.98664767368751 0
"8328" 3122.3692627582 0.986647953522763 0
"8329" 3122.34458914383 0.986648233236383 0
"8330" 3122.31991554775 0.986648512820939 0
"8331" 3122.29524196971 0.986648793381889 0
"8332" 3122.27056840976 0.986649073791445 0
"8333" 3122.24589486925 0.98664934854896 0
"8334" 3122.22122134582 0.986649633098239 0
"8335" 3122.19654784031 0.986649914223406 0
"8336" 3122.17187435274 0.986650195194695 0
"8337" 3122.14720088368 0.986650473825256 0
"8338" 3122.1225274321 0.986650756741278 0
"8339" 3122.09785399988 0.986651031800929 0
"8340" 3122.07318058467 0.986651316657789 0
"8341" 3122.04850718836 0.986651593656181 0
"8342" 3122.02383380966 0.986651876021074 0
"8343" 3121.99916044911 0.986652156076542 0
"8344" 3121.97448710677 0.986652435955972 0
"8345" 3121.9498137824 0.986652716819941 0
"8346" 3121.92514047629 0.986652996453692 0
"8347" 3121.90046718793 0.986653278161906 0
"8348" 3121.87579391738 0.986653559732346 0
"8349" 3121.85112066491 0.986653840056542 0
"8350" 3121.82644743057 0.986654120251713 0
"8351" 3121.80177421518 0.986654396995184 0
"8352" 3121.77710101771 0.98665467803959 0
"8353" 3121.75242783766 0.986654961140629 0
"8354" 3121.72775467559 0.986655241900863 0
"8355" 3121.70308153208 0.986655520298243 0
"8356" 3121.67840840661 0.986655800812861 0
"8357" 3121.65373529869 0.98665608336534 0
"8358" 3121.62906220942 0.986656361378372 0
"8359" 3121.60438913802 0.986656642581925 0
"8360" 3121.57971608585 0.986656918109944 0
"8361" 3121.5550430511 0.986657201234565 0
"8362" 3121.53037003485 0.986657479814125 0
"8363" 3121.50569703635 0.986657761573837 0
"8364" 3121.48102405534 0.986658044301263 0
"8365" 3121.45635109241 0.986658324678844 0
"8366" 3121.43167814731 0.9866586060217 0
"8367" 3121.4070052206 0.986658885044614 0
"8368" 3121.3823323118 0.986659166107233 0
"8369" 3121.35765942172 0.986659443747301 0
"8370" 3121.33298654987 0.986659723445545 0
"8371" 3121.30831369575 0.98666000522774 0
"8372" 3121.28364086018 0.986660283571615 0
"8373" 3121.25896804347 0.986660560660548 0
"8374" 3121.23429524431 0.986660843146145 0
"8375" 3121.20962246301 0.986661124393906 0
"8376" 3121.1849496996 0.986661405489182 0
"8377" 3121.1602769541 0.98666168646412 0
"8378" 3121.13560422708 0.98666196509898 0
"8379" 3121.11093151805 0.986662245799992 0
"8380" 3121.08625882836 0.986662520835392 0
"8381" 3121.06158615565 0.986662805699248 0
"8382" 3121.03691350102 0.986663085981357 0
"8383" 3121.01224086476 0.986663365042154 0
"8384" 3120.98756824585 0.98666364838186 0
"8385" 3120.96289564457 0.986663930503837 0
"8386" 3120.9382230631 0.986664203630007 0
"8387" 3120.91355049906 0.986664486555623 0
"8388" 3120.88887795329 0.98666476605205 0
"8389" 3120.86420542529 0.986665047616348 0
"8390" 3120.83953291588 0.986665325728293 0
"8391" 3120.81486042378 0.986665609246157 0
"8392" 3120.79018795033 0.986665887080678 0
"8393" 3120.76551549451 0.98666616921268 0
"8394" 3120.74084305663 0.986666450085397 0
"8395" 3120.71617063749 0.986666727536015 0
"8396" 3120.69149823662 0.986667007045521 0
"8397" 3120.66682585323 0.986667289740176 0
"8398" 3120.6421534879 0.986667570098628 0
"8399" 3120.61748114145 0.986667846991008 0
"8400" 3120.59280881206 0.986668131483677 0
"8401" 3120.56813650081 0.98666841143454 0
"8402" 3120.54346420828 0.986668689043522 0
"8403" 3120.51879193396 0.986668968707179 0
"8404" 3120.49411967788 0.986669248272919 0
"8405" 3120.46944743928 0.986669530969853 0
"8406" 3120.44477521926 0.986669809138181 0
"8407" 3120.42010301757 0.986670088276771 0
"8408" 3120.39543083293 0.98667037279469 0
"8409" 3120.54873311751 0.986590925334286 0.00099949999999982
"8410" 3120.52408445879 0.986591206597372 0.00099949999999982
"8411" 3120.65276275195 0.986511841269002 0.00199799999999994
"8412" 3120.78147686373 0.986432554289762 0.00299549999999993
"8413" 3120.9102267629 0.986353349336904 0.003992
"8414" 3120.24752114339 0.98667204718748 0
"8415" 3120.22284908677 0.986672326357765 0
"8416" 3120.19817704825 0.986672606490524 0
"8417" 3120.17350502706 0.986672889780353 0
"8418" 3120.14883302402 0.986673169659141 0
"8419" 3120.12416103997 0.986673446074156 0
"8420" 3120.09948907282 0.986673731182941 0
"8421" 3120.0748171255 0.986674004024326 0
"8422" 3120.05014519515 0.986674288867922 0
"8423" 3120.02547328232 0.986674571349916 0
"8424" 3120.00080138942 0.986674843798348 0
"8425" 3119.97612951411 0.98667512602655 0
"8426" 3119.95145765642 0.986675408113521 0
"8427" 3119.92678581717 0.9866756867782 0
"8428" 3119.90211399692 0.986675963080849 0
"8429" 3119.87744219359 0.986676248075937 0
"8430" 3119.85277040853 0.986676527427951 0
"8431" 3119.82809864205 0.986676805540896 0
"8432" 3119.80342689283 0.986677089046235 0
"8433" 3119.77875516092 0.986677372389295 0
"8434" 3119.75408344768 0.986677650104958 0
"8435" 3119.72941175339 0.986677926583044 0
"8436" 3119.70474007705 0.986678207318027 0
"8437" 3119.68006841813 0.986678490144629 0
"8438" 3119.65539677747 0.986678769522986 0
"8439" 3119.63072515671 0.986679042144061 0
"8440" 3119.60605355214 0.986679330069474 0
"8441" 3119.58138196619 0.986679607954218 0
"8442" 3119.5567103981 0.986679888989851 0
"8443" 3119.53203884843 0.986680167690367 0
"8444" 3119.50736731695 0.986680447366024 0
"8445" 3119.48269580315 0.986680729103222 0
"8446" 3119.45802430787 0.986681007401771 0
"8447" 3119.43335283087 0.986681286669255 0
"8448" 3119.40868137246 0.986681564692159 0
"8449" 3119.38400993238 0.986681843697514 0
"8450" 3119.35933850962 0.98668212697242 0
"8451" 3119.33466710473 0.986682407920041 0
"8452" 3119.30999571829 0.986682686491293 0
"8453" 3119.28532435032 0.986682964954956 0
"8454" 3119.26065300085 0.986683243291288 0
"8455" 3119.23598166859 0.986683526988799 0
"8456" 3119.2113103549 0.986683805032119 0
"8457" 3119.18663906007 0.986684081875694 0
"8458" 3119.16196778175 0.986684368462204 0
"8459" 3119.13729652262 0.98668464393058 0
"8460" 3119.11262528086 0.986684926950989 0
"8461" 3119.08795405862 0.98668520102233 0
"8462" 3119.06328285381 0.986685483797712 0
"8463" 3119.03861166752 0.986685762006108 0
"8464" 3119.01394049925 0.986686042301934 0
"8465" 3118.98926934825 0.98668632574485 0
"8466" 3118.96459821667 0.986686600249983 0
"8467" 3118.9399271032 0.986686880140291 0
"8468" 3118.91525600789 0.986687159889676 0
"8469" 3118.89058493022 0.986687441703855 0
"8470" 3118.86591386998 0.986687724497053 0
"8471" 3118.84124282825 0.986688002723217 0
"8472" 3118.81657180532 0.986688279744042 0
"8473" 3118.79190080018 0.986688561016514 0
"8474" 3118.76722981311 0.986688841062569 0
"8475" 3118.74255884362 0.986689123174201 0
"8476" 3118.71788789201 0.986689404039727 0
"8477" 3118.69321695936 0.986689680393464 0
"8478" 3118.66854604492 0.986689959884571 0
"8479" 3118.64387514765 0.98669024367312 0
"8480" 3118.61920426944 0.986690519599646 0
"8481" 3118.5945334098 0.986690797605186 0
"8482" 3118.56986256742 0.986691080975721 0
"8483" 3118.54519174341 0.986691359806866 0
"8484" 3118.52052093858 0.986691635211228 0
"8485" 3118.49585015086 0.986691919272276 0
"8486" 3118.47117938186 0.986692196600918 0
"8487" 3118.44650863108 0.986692475993297 0
"8488" 3118.42183789802 0.986692757470115 0
"8489" 3118.39716718326 0.986693036586951 0
"8490" 3118.37249648681 0.986693315571618 0
"8491" 3118.34782580712 0.986693601052446 0
"8492" 3118.32315514687 0.986693875371872 0
"8493" 3118.2984845053 0.9866941528679 0
"8494" 3118.27381388085 0.986694436815217 0
"8495" 3118.24914327488 0.986694715148827 0
"8496" 3118.22447268689 0.986694995536851 0
"8497" 3118.1998021177 0.986695272489593 0
"8498" 3118.17513156575 0.986695555917438 0
"8499" 3118.15046103215 0.98669583478981 0
"8500" 3118.12579051692 0.986696113549742 0
"8501" 3118.10112002035 0.986696391052487 0
"8502" 3118.07644954142 0.986696672854455 0
"8503" 3118.0517790807 0.986696952291341 0
"8504" 3118.02710863847 0.986697230508034 0
"8505" 3118.00243821317 0.98669751519087 0
"8506" 3117.97776780697 0.986697790925439 0
"8507" 3117.95309741804 0.986698074247049 0
"8508" 3117.92842704799 0.986698350816562 0
"8509" 3117.90375669687 0.986698627261547 0
"8510" 3117.87908636363 0.986698907967747 0
"8511" 3117.85441604806 0.986699189652926 0
"8512" 3117.82974575097 0.986699467884719 0
"8513" 3117.8050754716 0.986699749298105 0
"8514" 3117.78040521025 0.986700029465701 0
"8515" 3117.75573496722 0.986700308411039 0
"8516" 3117.73106474306 0.986700585009721 0
"8517" 3117.70639453648 0.986700866990657 0
"8518" 3117.68172434779 0.986701147709947 0
"8519" 3117.65705417701 0.986701428317965 0
"8520" 3117.63238402523 0.986701704383671 0
"8521" 3117.60771389143 0.986701984699235 0
"8522" 3117.58304377643 0.986702261597105 0
"8523" 3117.55837367894 0.986702543869973 0
"8524" 3117.53370359846 0.986702828196281 0
"8525" 3117.50903353661 0.986703105785277 0
"8526" 3117.48436349369 0.986703382153861 0
"8527" 3117.62762131194 0.986624568672487 0.00099949999999982
"8528" 3117.74324494666 0.986545940230981 0.00199849999999979
"8529" 3117.86190441661 0.986467237568232 0.00299649999999996
"8530" 3118.26418923943 0.986231064411581 0.00598599999999994
"8531" 3117.67243190693 0.986546668616864 0.00199799999999994
"8532" 3117.6478089594 0.986546949217563 0.00199799999999994
"8533" 3118.05318103769 0.986310651395653 0.00498749999999992
"8534" 3117.59859664129 0.986547511896254 0.00199799999999994
"8535" 3117.57397374729 0.986547788800303 0.00199799999999994
"8536" 3117.6927194439 0.98646913329071 0.00299549999999993
"8537" 3117.66812005912 0.98646941475939 0.00299549999999993
"8538" 3117.18867134746 0.986706730922212 0
"8539" 3117.16400153984 0.986707014344334 0
"8540" 3117.13933175185 0.986707287707106 0
"8541" 3117.11466198141 0.986707569765997 0
"8542" 3117.23060465042 0.986630153948813 0.00099949999999982
"8543" 3117.20595842674 0.986630433856283 0.00099949999999982
"8544" 3117.04067518863 0.986708410472335 0
"8545" 3117.01600549 0.986708690894006 0
"8546" 3116.99133580988 0.986708968955221 0
"8547" 3116.96666614855 0.986709245818936 0
"8548" 3116.94199650393 0.986709531311362 0
"8549" 3116.91732687844 0.986709806793983 0
"8550" 3116.89265727052 0.986710088728386 0
"8551" 3116.867987681 0.986710367230992 0
"8552" 3116.84331810911 0.986710648895069 0
"8553" 3116.81864855673 0.986710922755443 0
"8554" 3116.79397902232 0.986711203041027 0
"8555" 3116.76930950589 0.986711483213025 0
"8556" 3116.7446400075 0.986711763234577 0
"8557" 3116.71997052768 0.986712040954302 0
"8558" 3116.69530106516 0.986712324007102 0
"8559" 3116.67063162076 0.986712603643696 0
"8560" 3116.6459621953 0.986712879839854 0
"8561" 3116.62129278776 0.98671316030357 0
"8562" 3116.59662339896 0.986713437331916 0
"8563" 3116.57195402815 0.986713717530505 0
"8564" 3116.54728467481 0.986713999797115 0
"8565" 3116.52261533952 0.986714279705844 0
"8566" 3116.4979460223 0.986714559508414 0
"8567" 3116.47327672346 0.986714838060068 0
"8568" 3116.44860744407 0.986715112097592 0
"8569" 3116.4239381826 0.986715392573097 0
"8570" 3116.3992689388 0.986715674020698 0
"8571" 3116.3745997135 0.986715952043725 0
"8572" 3116.34993050673 0.986716229930014 0
"8573" 3116.32526131772 0.986716510986658 0
"8574" 3116.30059214678 0.986716790806086 0
"8575" 3116.27592299419 0.986717069389696 0
"8576" 3116.25125386001 0.986717347834089 0
"8577" 3116.22658474345 0.986717629447117 0
"8578" 3116.20191564534 0.986717907624068 0
"8579" 3116.17724656599 0.986718184575282 0
"8580" 3116.15257750357 0.986718469080377 0
"8581" 3116.12790845969 0.986718746864236 0
"8582" 3116.10323943334 0.986719028897802 0
"8583" 3116.0785704256 0.986719306409382 0
"8584" 3116.05390143651 0.986719583773272 0
"8585" 3116.02923246584 0.986719862123709 0
"8586" 3116.1172178496 0.986643917638082 0.00099949999999982
"8587" 3116.09257244347 0.986644200375984 0.00099949999999982
"8588" 3116.06792705473 0.986644477521605 0.00099949999999982
"8589" 3115.93059043317 0.986720981489908 0
"8590" 3115.90592155287 0.986721260261336 0
"8591" 3115.88125269091 0.986721538919373 0
"8592" 3115.85658384732 0.986721817403901 0
"8593" 3115.83191502186 0.986722096884461 0
"8594" 3115.80724621484 0.986722375095601 0
"8595" 3115.92084259173 0.986645130206856 0.00099949999999982
"8596" 3115.89619733342 0.986645412862445 0.00099949999999982
"8597" 3115.87155209251 0.986645691019724 0.00099949999999982
"8598" 3116.07417356187 0.986491161876179 0.00299549999999993
"8599" 3115.82228406459 0.986646248865906 0.00099949999999982
"8600" 3115.65931221091 0.98672405300462 0
"8601" 3115.63464353106 0.986724329210079 0
"8602" 3115.60997486937 0.98672460856084 0
"8603" 3115.58530622586 0.986724887783483 0
"8604" 3115.56063760058 0.986725166866979 0
"8605" 3115.53596899275 0.986725449129602 0
"8606" 3115.51130040399 0.986725724664407 0
"8607" 3115.48663183303 0.986726005537262 0
"8608" 3115.46196328013 0.986726285204945 0
"8609" 3115.43729474615 0.986726561410744 0
"8610" 3115.41262623032 0.986726840810073 0
"8611" 3115.38795773212 0.986727122246024 0
"8612" 3115.36328925187 0.986727402468349 0
"8613" 3115.33862079092 0.98672767705847 0
"8614" 3115.46095148052 0.986650013611257 0.00099949999999982
"8615" 3115.43630656144 0.986650295899171 0.00099949999999982
"8616" 3115.41166165984 0.98665057046806 0.00099949999999982
"8617" 3115.239980731 0.986728794614076 0
"8618" 3115.21531236062 0.986729074028747 0
"8619" 3115.19064400893 0.986729351092342 0
"8620" 3115.16597567544 0.986729630252193 0
"8621" 3115.14130735912 0.986729913648808 0
"8622" 3115.11663906132 0.986730191423241 0
"8623" 3115.09197078101 0.986730473450203 0
"8624" 3115.06730252009 0.98673074766957 0
"8625" 3115.04263427646 0.986731030532632 0
"8626" 3115.01796605201 0.986731305591035 0
"8627" 3114.99329784386 0.986731592567886 0
"8628" 3114.96862965575 0.986731864054609 0
"8629" 3114.94396148479 0.986732147473979 0
"8630" 3114.91929333235 0.986732425277532 0
"8631" 3114.89462519739 0.98673270733248 0
"8632" 3114.86995708021 0.986732988154936 0
"8633" 3114.84528898297 0.986733260070405 0
"8634" 3114.82062090383 0.986733539540088 0
"8635" 3114.79595284257 0.986733819956509 0
"8636" 3114.77128480001 0.986734096956925 0
"8637" 3114.7466167746 0.986734380408799 0
"8638" 3114.72194876821 0.986734656041903 0
"8639" 3114.69728078009 0.98673493484341 0
"8640" 3114.67261280975 0.986735215671056 0
"8641" 3114.64794485853 0.986735490916965 0
"8642" 3114.62327692461 0.986735773706273 0
"8643" 3114.59860900882 0.986736053045892 0
"8644" 3114.57394111145 0.986736331178188 0
"8645" 3114.54927323228 0.986736610265568 0
"8646" 3114.52460537133 0.986736889204167 0
"8647" 3114.4999375289 0.986737166929464 0
"8648" 3114.4752697045 0.986737446700013 0
"8649" 3114.45060189921 0.986737721968307 0
"8650" 3114.42593411094 0.986738005879184 0
"8651" 3114.4012663408 0.986738285238836 0
"8652" 3114.3765985896 0.986738561202718 0
"8653" 3114.35193085657 0.986738840317596 0
"8654" 3114.32726314177 0.986739119283737 0
"8655" 3114.30259544494 0.986739399227846 0
"8656" 3114.27792776612 0.986739679034173 0
"8657" 3114.25326010534 0.98673995870642 0
"8658" 3114.22859246238 0.98674023934545 0
"8659" 3114.20392483804 0.986740516563702 0
"8660" 3114.17925723185 0.986740795826421 0
"8661" 3114.15458964356 0.986741076073023 0
"8662" 3114.1299220732 0.986741356154911 0
"8663" 3114.10525452188 0.986741631743937 0
"8664" 3114.08058698908 0.986741909372388 0
"8665" 3114.05591947352 0.98674219237743 0
"8666" 3114.03125197681 0.986742468645825 0
"8667" 3114.00658449741 0.986742751365412 0
"8668" 3113.98191703666 0.986743028473827 0
"8669" 3113.95724959513 0.986743303238822 0
"8670" 3113.93258217099 0.98674358556105 0
"8671" 3113.9079147656 0.986743862264122 0
"8672" 3113.8832473782 0.986744142121036 0
"8673" 3113.85858000909 0.986744420752124 0
"8674" 3113.83391265776 0.986744701437648 0
"8675" 3113.80924532531 0.986744977600223 0
"8676" 3113.78457801044 0.986745259116738 0
"8677" 3113.75991071293 0.986745541601758 0
"8678" 3113.73524343465 0.986745816257557 0
"8679" 3113.71057617485 0.986746094095971 0
"8680" 3113.68590893355 0.986746371780948 0
"8681" 3113.66124171026 0.986746651528481 0
"8682" 3113.63657450448 0.986746933337161 0
"8683" 3113.6119073173 0.986747210638681 0
"8684" 3113.58724014849 0.98674748887085 0
"8685" 3113.56257299781 0.98674776809105 0
"8686" 3113.53790586556 0.986748046077436 0
"8687" 3113.51323875125 0.986748326112501 0
"8688" 3113.48857165543 0.986748603835987 0
"8689" 3113.46390457893 0.986748878133686 0
"8690" 3113.43923751967 0.986749161061356 0
"8691" 3113.41457047767 0.986749443852381 0
"8692" 3113.38990345429 0.986749721041536 0
"8693" 3113.36523644929 0.986749999197737 0
"8694" 3113.34056946219 0.986750279382557 0
"8695" 3113.31590249327 0.986750558361979 0
"8696" 3113.29123554257 0.986750837195273 0
"8697" 3113.26656861066 0.986751113701856 0
"8698" 3113.24190169622 0.986751395570654 0
"8699" 3113.2172348009 0.986751670718775 0
"8700" 3113.19256792365 0.986751950117257 0
"8701" 3113.16790106372 0.986752232670024 0
"8702" 3113.14323422326 0.986752506323702 0
"8703" 3113.11856740017 0.98675278860977 0
"8704" 3113.09390059583 0.986753065275431 0
"8705" 3113.06923380999 0.986753342911447 0
"8706" 3113.04456704241 0.98675362150919 0
"8707" 3113.01990029208 0.986753904371965 0
"8708" 3112.99523356061 0.986754180487826 0
"8709" 3112.9705668475 0.986754458690132 0
"8710" 3112.94590015199 0.98675474005929 0
"8711" 3112.92123347624 0.986755012492956 0
"8712" 3112.89656681868 0.986755291385576 0
"8713" 3112.87190017935 0.986755570144362 0
"8714" 3112.84723355801 0.986755849869392 0
"8715" 3112.82256695523 0.986756127251906 0
"8716" 3112.79790036971 0.986756409986049 0
"8717" 3112.77323380253 0.986756688218014 0
"8718" 3112.74856725401 0.986756965215051 0
"8719" 3112.72390072311 0.986757246440109 0
"8720" 3112.69923421093 0.986757523168414 0
"8721" 3112.67456771642 0.986757804155008 0
"8722" 3112.64990124016 0.986758082798311 0
"8723" 3112.62523478245 0.986758360216646 0
"8724" 3112.60056834304 0.986758638594882 0
"8725" 3112.57590192066 0.986758922323074 0
"8726" 3112.55123551664 0.986759200450722 0
"8727" 3112.52656913182 0.986759475128711 0
"8728" 3112.50190276597 0.986759750795997 0
"8729" 3112.47723641779 0.98676003178951 0
"8730" 3112.45257008812 0.986760309357947 0
"8731" 3112.42790377564 0.986760592286323 0
"8732" 3112.40323748227 0.986760867409136 0
"8733" 3112.37857120748 0.986761144582558 0
"8734" 3112.35390495053 0.98676142490205 0
"8735" 3112.32923871092 0.98676170729853 0
"8736" 3112.30457249078 0.986761980799796 0
"8737" 3112.27990628804 0.986762262916402 0
"8738" 3112.25524010352 0.986762541627068 0
"8739" 3112.23057393832 0.986762815802447 0
"8740" 3112.35145865135 0.986685356055745 0.00099949999999982
"8741" 3112.18125286386 0.986763376826973 0
"8742" 3112.1565867528 0.986763653886659 0
"8743" 3112.13192066013 0.986763931915419 0
"8744" 3112.10725458534 0.986764212003593 0
"8745" 3112.08258852952 0.986764487587815 0
"8746" 3112.05792249164 0.986764767417097 0
"8747" 3112.03325647175 0.986765047088181 0
"8748" 3112.00859046933 0.986765328839041 0
"8749" 3111.98392448549 0.98676560606445 0
"8750" 3111.95925852051 0.986765882066058 0
"8751" 3112.05477889125 0.986689725358859 0.00099949999999982
"8752" 3112.24620187465 0.986535998045775 0.00299649999999996
"8753" 3112.17706153367 0.986610020329626 0.00199849999999979
"8754" 3111.86066210073 0.986766993998008 0
"8755" 3111.83599622597 0.986767278092523 0
"8756" 3111.81133037001 0.986767554382668 0
"8757" 3111.78666453207 0.986767833833646 0
"8758" 3111.90577119981 0.986690476299915 0.00099949999999982
"8759" 3111.73734411659 0.986768387840415 0
"8760" 3111.71267833452 0.986768664696077 0
"8761" 3111.68801257006 0.986768945809247 0
"8762" 3111.66334682406 0.986769223489945 0
"8763" 3111.63868109628 0.98676950212071 0
"8764" 3111.61401538649 0.986769781731976 0
"8765" 3111.58934969551 0.986770057925839 0
"8766" 3111.56468402231 0.986770338366788 0
"8767" 3111.54001836719 0.986770617577048 0
"8768" 3111.51535273124 0.986770892258746 0
"8769" 3111.49068711318 0.986771172286515 0
"8770" 3111.46602151356 0.986771449999116 0
"8771" 3111.44135593161 0.98677173086242 0
"8772" 3111.41669036844 0.986772007207416 0
"8773" 3111.39202482274 0.986772288880561 0
"8774" 3111.36735929482 0.986772569343942 0
"8775" 3111.34269378655 0.986772842025187 0
"8776" 3111.31802829612 0.986773122207995 0
"8777" 3111.29336282382 0.98677340116908 0
"8778" 3111.26869736995 0.986773678902442 0
"8779" 3111.24403193508 0.986773954314191 0
"8780" 3111.2193665179 0.986774235082184 0
"8781" 3111.19470111924 0.986774512410112 0
"8782" 3111.17003573941 0.986774788521579 0
"8783" 3111.14537037604 0.98677507433385 0
"8784" 3111.12070503156 0.986775350175735 0
"8785" 3111.09603970494 0.986775630268139 0
"8786" 3111.07137439673 0.986775908028287 0
"8787" 3111.04670910697 0.986776185664713 0
"8788" 3111.02204383569 0.986776463149353 0
"8789" 3110.99737858266 0.986776741600315 0
"8790" 3110.97271334845 0.98677701773042 0
"8791" 3111.07022699177 0.986700801951544 0.00099949999999982
"8792" 3111.24063724271 0.986548310631658 0.00299549999999993
"8793" 3111.11850433765 0.986624931873881 0.00199799999999994
"8794" 3110.99633564329 0.986701633104799 0.00099949999999982
"8795" 3110.84946598352 0.986778411007026 0
"8796" 3110.82480085769 0.986778691809899 0
"8797" 3110.80013575115 0.986778965908929 0
"8798" 3110.77547066235 0.986779246452006 0
"8799" 3110.85408292702 0.986703999633117 0.00099949999999982
"8800" 3110.90806599404 0.986628833522214 0.00199799999999994
"8801" 3110.88344802393 0.986629117424023 0.00199799999999994
"8802" 3110.93747927601 0.986554023423585 0.00299549999999993
"8803" 3110.652235345 0.986780634245051 0
"8804" 3110.6275703661 0.986780913988152 0
"8805" 3110.60290540437 0.986781196861178 0
"8806" 3110.57824046222 0.986781469759078 0
"8807" 3110.55357553915 0.986781744718499 0
"8808" 3110.52891063308 0.986782028293603 0
"8809" 3110.50424574562 0.986782305188028 0
"8810" 3110.47958087548 0.98678258740279 0
"8811" 3110.45491602429 0.986782862915498 0
"8812" 3110.43025119155 0.986783140479437 0
"8813" 3110.40558637701 0.986783419013791 0
"8814" 3110.38092158046 0.986783698514774 0
"8815" 3110.35625680139 0.986783980064079 0
[truncated: 47,050,316 more chars]
