# Supplementary material for: Down the Penrose stairs, or how selection for fewer recombination hotspots maintains their existence
Source: eLife. 2023 Oct 13;12:e83769. doi: 10.7554/eLife.83769 (PMC10703446; doi:10.7554/eLife.83769)
Supplement: Appendix 5—figure 1—source data 4. — This data was used to generate Appendix 5—figure 1. [file elife-83769-app5-fig1-data4.zip › sup_data_26.txt]

"n1" "W" "pi"
"1000" 731.19631453993 0.66996439563199 0.733687912015999
"1001" 728.420053115103 0.669867812433832 0.724760116511999
"1002" 725.546335974575 0.669731847265634 0.715845507988
"1003" 722.702581221502 0.669563998299511 0.70724293882
"1004" 719.683164365735 0.669400530430077 0.6978714214625
"1005" 716.526886302985 0.669237729510642 0.687871577102499
"1006" 713.337183442123 0.66902483612045 0.678186349643999
"1007" 710.067985978296 0.66878584382287 0.668378253126499
"1008" 706.805462697377 0.668491413162373 0.659060614531999
"1009" 703.404262089998 0.668179357496585 0.649311092980499
"1010" 699.8177693467 0.667869265685954 0.6387157352705
"1011" 696.138214342182 0.667500831182098 0.6283249389165
"1012" 692.456426069263 0.667115423038553 0.617869046063999
"1013" 688.748973132798 0.666662754125175 0.607943866862499
"1014" 685.007089223787 0.666182815487965 0.5979823950545
"1015" 681.218174385364 0.665629797567232 0.588576293525999
"1016" 677.269554006694 0.665083461597327 0.578259138832999
"1017" 673.303268083573 0.664485951297955 0.568269550676499
"1018" 669.346896980687 0.663848705423098 0.558552262953999
"1019" 665.241634583056 0.663153856532178 0.548802057427499
"1020" 661.252929978363 0.662415734973908 0.539720959370499
"1021" 657.071625091291 0.661666703783523 0.529817476933499
"1022" 652.91767583117 0.660863810301333 0.520431841423999
"1023" 648.711207334336 0.6600078046046 0.511269307652499
"1024" 644.578938916984 0.659109425809776 0.502635146463999
"1025" 640.402198722099 0.658178114368279 0.493976205506999
"1026" 636.208368801628 0.657204333338986 0.485521165255999
"1027" 632.102405253418 0.656168649174494 0.477958419084999
"1028" 627.892103830098 0.655113685675532 0.469948291006499
"1029" 623.739638664489 0.65400957041955 0.462551280525499
"1030" 619.680783379835 0.652873930028262 0.455631535091499
"1031" 615.499573582927 0.651698959488039 0.4485141233315
"1032" 611.405709971931 0.650485547347073 0.441969795900499
"1033" 607.397261922409 0.649229339087753 0.436089235161499
"1034" 603.50909300111 0.647938715168235 0.430914850069999
"1035" 599.623993662678 0.646623257681944 0.425829249626499
"1036" 595.803205630024 0.645270691622709 0.421290253733999
"1037" 592.095585781533 0.643881883759216 0.417521707451499
"1038" 588.380672477612 0.642486203853208 0.413543526721999
"1039" 584.844607032693 0.641065191215579 0.410460411898499
"1040" 581.18168366122 0.639622407295024 0.406943405428499
"1041" 577.583839502482 0.638164179567847 0.403690218955499
"1042" 574.342750888802 0.636688054787299 0.402066705030999
"1043" 571.205486087081 0.635189847259887 0.401084608754999
"1044" 568.153290885024 0.633683270487242 0.4004674792295
"1045" 565.130972207881 0.63217264000463 0.399879691441499
"1046" 562.32626486607 0.630663810043798 0.400115647012999
"1047" 559.647004502394 0.629148870356084 0.400943898138499
"1048" 557.035824426494 0.627638553858878 0.401895393818999
"1049" 554.589184553293 0.626137404473083 0.403392079472999
"1050" 552.548871811541 0.624652817351704 0.406563931476999
"1051" 550.583263415938 0.623179389615581 0.409908487356499
"1052" 548.78335340777 0.621720358939069 0.413860262901999
"1053" 547.141333077155 0.620291263219804 0.418103841175499
"1054" 545.711325340451 0.618886023551705 0.423107067104999
"1055" 544.497307753687 0.61751655402489 0.428704126389499
"1056" 543.307444134703 0.616162329206313 0.434290231215999
"1057" 542.525955762741 0.614866577868286 0.441148781282998
"1058" 541.754018755315 0.613597996124864 0.447689616845499
"1059" 541.675030135123 0.612427426046159 0.456514517683499
"1060" 541.615663213276 0.611290206837811 0.465115345857499
"1061" 542.010627358817 0.610235224465297 0.475098956823499
"1062" 542.896085295403 0.609283052076402 0.486377599287499
"1063" 544.150343095141 0.608417563572172 0.498647553994999
"1064" 545.850794754981 0.607667180803007 0.511807526639999
"1065" 547.578186362373 0.606971251057011 0.524560610497999
"1066" 549.944392337244 0.606422413260393 0.538913418570999
"1067" 552.549254831705 0.605968216765024 0.553526776352499
"1068" 555.656352558407 0.605659264838205 0.569003875112499
"1069" 559.050441999601 0.605460839308083 0.584793125968499
"1070" 563.17108714776 0.605461492577439 0.601935418122499
"1071" 567.71041127665 0.605611046855516 0.619586268093499
"1072" 573.19917212155 0.606020155178365 0.638995697330499
"1073" 578.850510833453 0.606544421714081 0.658083221302499
"1074" 585.058344878007 0.607271467403661 0.677536574880999
"1075" 591.688982480135 0.608174068424779 0.697172140245
"1076" 598.925825223039 0.60929794298735 0.717217490217
"1077" 606.541361196493 0.610602527881629 0.736947614299
"1078" 614.483193444684 0.612078219488852 0.7563260757015
"1079" 622.911569935059 0.61375976041188 0.775590801536
"1080" 631.962546079811 0.615688658925476 0.7948600797405
"1081" 641.110372580292 0.617738076377992 0.813154024052
"1082" 650.530707066061 0.619952052625378 0.8306842766245
"1083" 660.262987376156 0.622343364384684 0.847423976285
"1084" 670.388066539399 0.624930487928554 0.8634450520515
"1085" 680.353096850801 0.627558585769867 0.878004841206
"1086" 690.064362016641 0.630199978233838 0.8910046463875
"1087" 699.697962935684 0.632890341274308 0.902808136901
"1088" 709.078067901403 0.635571676132977 0.9132848474
"1089" 718.311692741616 0.638273733945506 0.922582469846
"1090" 727.326914016023 0.640970900359552 0.930728126813
"1091" 735.92948628195 0.64359616130344 0.9377024177055
"1092" 744.078748164551 0.646126202918051 0.9436277885625
"1093" 751.904038466344 0.648597614290937 0.9485828305865
"1094" 759.151732523914 0.650919668356337 0.952625420697
"1095" 765.864970161381 0.653103792224719 0.9557489784245
"1096" 772.098101717788 0.655157363130705 0.958230195905
"1097" 777.938602226827 0.657106080651451 0.9601510177155
"1098" 783.158481182566 0.658870296975834 0.961557262725
"1099" 787.869261975769 0.660481276546877 0.9625400454785
"1100" 792.275837570246 0.661993017041838 0.96329833778
"1101" 796.343795790753 0.663410904412171 0.9637250854845
"1102" 799.912523941267 0.664674224050873 0.9638980308095
"1103" 803.057341198643 0.665789668232769 0.963900841969
"1104" 805.810500391222 0.666781064739433 0.9638284992215
"1105" 808.24542431605 0.667667697734646 0.9636325820625
"1106" 810.399719864858 0.668471239884211 0.963259890614
"1107" 812.359147338072 0.669198965772528 0.962969970155
"1108" 814.077394417767 0.669846118957371 0.9626275522355
"1109" 815.584340195996 0.670435303485821 0.962179262076
"1110" 816.943300328901 0.670963446505284 0.9617449965585
"1111" 818.123475224872 0.671444068009805 0.9612007466175
"1112" 819.096255408397 0.671835013462658 0.9608220336435
"1113" 819.930877167894 0.672191773597158 0.9602666077955
"1114" 820.693458682414 0.672520859622984 0.959826539728
"1115" 821.352189320583 0.672814956441301 0.9593298945395
"1116" 821.800896776104 0.673038329847365 0.9588861917325
"1117" 822.19888265869 0.673245951919637 0.958375145043
"1118" 822.502116765191 0.673425573319061 0.95787033531
"1119" 822.867276471121 0.673619596585088 0.9573469613495
"1120" 823.140163409705 0.673791389066013 0.956803501152
"1121" 823.30620532088 0.673915801611065 0.956351617447
"1122" 823.399152802145 0.674028649428656 0.9558092153965
"1123" 823.442729400123 0.674120968244051 0.9553095302085
"1124" 823.487326635036 0.674227436472393 0.954658494174
"1125" 823.478134316118 0.674301016093026 0.954159938876
"1126" 823.429779841156 0.674369638998143 0.953575539529
"1127" 823.371365155405 0.674417053452339 0.953175883574
"1128" 823.268624025202 0.674452593500426 0.9527398050175
"1129" 823.146340939516 0.67449089292804 0.952258411295
"1130" 823.003949403936 0.674521247565974 0.9517469380165
"1131" 822.83162713237 0.674546218713881 0.951192701408
"1132" 822.619394955616 0.67456349811 0.950614864669
"1133" 822.400491873651 0.67458461747078 0.9499992678135
"1134" 822.158874662667 0.674595055360855 0.9493935243725
"1135" 821.872496557838 0.674590427581887 0.948806317593
"1136" 821.601192468889 0.674593691677485 0.948204123503
"1137" 821.284907756223 0.674599786698685 0.9474455378705
"1138" 820.947550529629 0.674588067320806 0.946821916808
"1139" 820.601689201072 0.674583410534876 0.9461176514005
"1140" 820.3143352431 0.674589116246201 0.9454255877915
"1141" 820.017603516988 0.674591531825548 0.944744980347
"1142" 819.682441694869 0.674576331089116 0.9441303657115
"1143" 819.306768773773 0.674555130764046 0.9434856656225
"1144" 818.974372197575 0.674553709761964 0.9427281646465
"1145" 818.570940278647 0.67451665662254 0.942180202497
"1146" 818.203230935926 0.674517025779561 0.941306975709
"1147" 817.81582708147 0.674491699723003 0.940667815761
"1148" 817.498554173777 0.674482694144828 0.940022535469
"1149" 817.154316049539 0.674468244354495 0.9393641512615
"1150" 816.734019380571 0.674441077118977 0.9386494218625
"1151" 816.322284730403 0.674434831667378 0.937725360331
"1152" 815.953912450924 0.674410000153599 0.937099817303
"1153" 815.551083448068 0.674387778541763 0.936361625809
"1154" 815.054704453448 0.674354203505475 0.935522480846
"1155" 814.629533155772 0.674328805809947 0.9347576102985
"1156" 814.134197444204 0.674303612997799 0.933827026368
"1157" 813.672890315534 0.674284014930391 0.9329069130455
"1158" 813.270561660189 0.674251919707096 0.9322641593905
"1159" 812.77986439496 0.674211103608218 0.9315047256725
"1160" 812.275899822857 0.67417937650853 0.9305999393815
"1161" 811.751177900283 0.674148055336924 0.9296432694685
"1162" 811.282246701622 0.674131249913457 0.9286662600855
"1163" 810.776410157601 0.674106240264385 0.9276765591935
"1164" 810.246539559941 0.674081803383148 0.926611892097
"1165" 809.745662390312 0.674052469260714 0.9256764034365
"1166" 809.206306251729 0.674039897433127 0.9244645810735
"1167" 808.600338922997 0.673990687039876 0.9234838976875
"1168" 808.064905490962 0.673973001832396 0.9223379412015
"1169" 807.459810961636 0.673945334098361 0.9211236701905
"1170" 806.888590107331 0.673922280374967 0.9199285412935
"1171" 806.360809706058 0.673911451466967 0.918706083503
"1172" 805.732361817469 0.673887968109789 0.917377874382
"1173" 805.165490619838 0.673869064438487 0.91614119183
"1174" 804.547018612972 0.673859687624179 0.914669048433
"1175" 803.954083722702 0.673844273002576 0.913326968614
"1176" 803.303569830192 0.673820338967266 0.911925429126
"1177" 802.622713995874 0.673775923195896 0.910668508332
"1178" 801.907127131113 0.673753569136887 0.9090675184375
"1179" 801.19397340112 0.673753170235606 0.907242452457
"1180" 800.498098743219 0.673729440558056 0.9056923162
"1181" 799.795413877183 0.673714283726655 0.9040453044975
"1182" 799.082435933687 0.673694349012883 0.9024043529985
"1183" 798.337778424756 0.673695832870521 0.90045859102
"1184" 797.610755031457 0.673704933762312 0.8984518588615
"1185" 796.829739913746 0.673707569908916 0.8963717148455
"1186" 796.032855032894 0.673716836959111 0.894160047924
"1187" 795.197270251709 0.673705918876409 0.892071917757
"1188" 794.356597962074 0.673713814490915 0.889751074859
"1189" 793.48543229141 0.673716640183532 0.887399815426
"1190" 792.597246529162 0.673745178874898 0.8846966504635
"1191" 791.667493882716 0.673796795128737 0.881631590102
"1192" 790.762490171282 0.673809837490505 0.8790278211375
"1193" 789.74773604086 0.67382757878804 0.8760798998105
"1194" 788.773770781949 0.673878836969265 0.872846144291
"1195" 787.783717772014 0.673906275187081 0.8698080163165
"1196" 786.664272529855 0.67396974826961 0.866025855739
"1197" 785.602965025982 0.674006584784997 0.862645550479
"1198" 784.440142938731 0.674092997176603 0.8584340391615
"1199" 783.20941394063 0.674155479196328 0.854272597272
"1200" 781.965989742676 0.674211833238531 0.850118915962
"1201" 780.599385377257 0.674312452856579 0.8451066080125
"1202" 779.241245122025 0.674393397955054 0.8402919687755
"1203" 777.761968403903 0.674474105017492 0.835116705209
"1204" 776.252843380782 0.674574624023958 0.8295943283585
"1205" 774.668694622955 0.674660793350243 0.8239678409595
"1206" 773.055627901599 0.674756362901421 0.8180937783245
"1207" 771.301221130709 0.674864349840491 0.8116414155245
"1208" 769.472003498985 0.674995358558409 0.8046503867165
"1209" 767.556227421892 0.675143989089119 0.797144839249
"1210" 765.610226660924 0.675281535067867 0.789604716658
"1211" 763.521630887763 0.67540114399479 0.781778332676
"1212" 761.40334910058 0.675517769761915 0.773802283292
"1213" 759.174295114582 0.675645745022537 0.76528883444
"1214" 756.838156633367 0.675768136979445 0.7564258231785
"1215" 754.379728264733 0.675918149406411 0.746780452661
"1216" 751.758695669292 0.676060456538012 0.7366255985625
"1217" 749.045555028854 0.676188127830173 0.7262455758015
"1218" 746.188961467639 0.676314704569519 0.715304525226499
"1219" 743.28463032029 0.676397277183129 0.704567859291499
"1220" 740.320379153401 0.676440573163696 0.693949420402499
"1221" 737.11606855682 0.67656169376522 0.681531104401
"1222" 733.780768462793 0.676635580970712 0.6690879753745
"1223" 730.441089822908 0.676648865510608 0.657120407659999
"1224" 726.795696834248 0.67670955732305 0.643472924634499
"1225" 723.12003906514 0.676704900022418 0.630272178275499
"1226" 719.300225404572 0.676680995010829 0.6166131195215
"1227" 715.323493062589 0.676641450661115 0.602401665405999
"1228" 711.274905302122 0.676541284243167 0.588418491221999
"1229" 707.097971952851 0.676394561647156 0.574322305381999
"1230" 702.849190061389 0.676195699229049 0.560342809606999
"1231" 698.416621046347 0.675998152002695 0.545443171472499
"1232" 694.023095692881 0.675685057538678 0.531765092560499
"1233" 689.416755540418 0.675350950031878 0.517355658054499
"1234" 684.694125837174 0.674986072838391 0.502597508491999
"1235" 679.971516800606 0.674526657373598 0.488658274757499
"1236" 675.099810803448 0.674045604552153 0.474127657520499
"1237" 670.167901684304 0.673502595328385 0.459811896498999
"1238" 665.2976001158 0.672869993124515 0.446439112051499
"1239" 660.284369750493 0.672182281034592 0.432917285072999
"1240" 655.237138831593 0.671435306013876 0.419642721801499
"1241" 650.205833109718 0.670605153350091 0.407091315548499
"1242" 645.061190035854 0.669739815280856 0.394203327485499
"1243" 639.906152526548 0.668814000136731 0.381653180934999
"1244" 634.731385835034 0.667810554455368 0.369639669924499
"1245" 629.476302361823 0.666741619583431 0.357801257600499
"1246" 624.327649588703 0.66559247846767 0.346979817824499
"1247" 619.187751995218 0.664396226822815 0.336415020937999
"1248" 614.040428473788 0.663146290562238 0.326127743940999
"1249" 608.877741596833 0.661830276788346 0.316276215754499
"1250" 603.739420763392 0.660472708908442 0.306656840552999
"1251" 598.578086829795 0.65905492211155 0.297376496097999
"1252" 593.441003065579 0.657577471020334 0.288611690403499
"1253" 588.5009994265 0.656028698346342 0.281209796458499
"1254" 583.579499901714 0.654441558332297 0.274031528391499
"1255" 578.682783424319 0.65281201243303 0.267164179113999
"1256" 573.800852777055 0.651152898131384 0.260389146034499
"1257" 569.013061881168 0.649432552778482 0.254520206875999
"1258" 564.11143500162 0.647696884751494 0.248030883072999
"1259" 559.483771325558 0.645898104492788 0.243247569860498
"1260" 554.778055298374 0.644087052522813 0.237951362843999
"1261" 550.260306966099 0.642219896841337 0.233970701259499
"1262" 545.776068830514 0.64033375153909 0.230079377244999
"1263" 541.418017716308 0.638420203102342 0.226840493512999
"1264" 537.125195704493 0.63648283714717 0.223963645588999
"1265" 532.801948114726 0.63453157524828 0.220847189727999
"1266" 528.671489084641 0.632558482807369 0.218658322864499
"1267" 524.595775587277 0.630567319223842 0.216726170345499
"1268" 520.679153843175 0.628555550290136 0.215632293222998
"1269" 516.871403132415 0.626536642918683 0.214926424450498
"1270" 513.146491243726 0.624510361267571 0.214510039316999
"1271" 509.45597965698 0.622478414350009 0.214133276964499
"1272" 505.937859130409 0.620444249890184 0.214444975944499
"1273" 502.643588313691 0.618409394883783 0.215733665438499
"1274" 499.382516350711 0.616375658294595 0.217034449265499
"1275" 496.256811434172 0.614351000020222 0.218723526040999
"1276" 493.307710063258 0.612333500286193 0.221121036129999
"1277" 490.511452936004 0.610330357727198 0.223996819448999
"1278" 487.84162048539 0.608340400286934 0.227267495354498
"1279" 485.185240819772 0.606361437819903 0.230352981963498
"1280" 482.800890412747 0.604410753305977 0.234426430300999
"1281" 480.543107724855 0.602483711441667 0.238789513510999
"1282" 478.811779871365 0.600614591572957 0.245233669102999
"1283" 477.010358239425 0.598765582678783 0.250936709962999
"1284" 475.35117748426 0.596949203448086 0.256977399374499
"1285" 474.014001517269 0.595189107907168 0.264039698242999
"1286" 472.991103134471 0.593491013816609 0.272034556209999
"1287" 472.166767937095 0.591841466900772 0.280605867463999
"1288" 471.676611133688 0.5902692650602 0.290030825856499
"1289" 471.390448532666 0.588759967731248 0.299858544594499
"1290" 471.608371826919 0.587357023181987 0.311289315931499
"1291" 472.465781287183 0.586096229041328 0.324585062192499
"1292" 473.606465678516 0.584926687041155 0.338550617095999
"1293" 475.319428826497 0.583906916266785 0.353954152563999
"1294" 477.248952627458 0.582983300326763 0.369552215873999
"1295" 479.642168425951 0.58220231238965 0.386182654017499
"1296" 482.727754973439 0.581614949073874 0.404478903366499
"1297" 486.35352594059 0.581202419318331 0.423888012875999
"1298" 490.701264307148 0.581011873084379 0.444823759641999
"1299" 495.855484745611 0.581071855758229 0.467430304050999
"1300" 501.662991466425 0.58136300508554 0.491090228659999
"1301" 508.343303432171 0.581943304956676 0.516256748546499
"1302" 515.696450486031 0.582781730584186 0.542153822674499
"1303" 523.866689399971 0.583919366641118 0.569074909010999
"1304" 532.792697685275 0.585354061438853 0.596570802179999
"1305" 542.621259267298 0.587128912670536 0.625048216668
"1306" 553.294553969066 0.589243234789175 0.653931415393999
"1307" 564.633461436593 0.59166037525309 0.682693869056499
"1308" 576.491713276799 0.594343924458433 0.710825046259999
"1309" 588.978561484644 0.597329005134032 0.738533081169999
"1310" 602.037123167399 0.600601716986415 0.765388073741
"1311" 615.823725066195 0.604213799983284 0.7916434676575
"1312" 629.834087427628 0.608017129998149 0.8162650767765
"1313" 643.862683278025 0.611950095661955 0.8388349348815
"1314" 658.155758792666 0.616076908078907 0.8598656525325
"1315" 672.590899002191 0.620361064816732 0.87918837095
"1316" 686.176682577349 0.624484609927122 0.8955851922955
"1317" 699.412121863472 0.628584682420896 0.9099619691625
"1318" 711.995496830578 0.632555954902265 0.9222190538955
"1319" 724.165280808791 0.636465818470982 0.9327691322625
"1320" 735.617262378224 0.640196302473294 0.9415738168445
"1321" 746.41722369397 0.643762640691581 0.948769506462
"1322" 756.698836985896 0.647204061915659 0.9547445747375
"1323" 765.902133583969 0.650316001365825 0.959337589734
"1324" 774.230637959806 0.653166500499795 0.962828860245
"1325" 781.732913480498 0.655764296532783 0.965470249061
"1326" 788.353267559209 0.658069523742005 0.9674062126115
"1327" 794.395355784112 0.660199154866728 0.968796241446
"1328" 799.944569975345 0.662165189872059 0.9698125644625
"1329" 804.927540318523 0.663949412712944 0.970441081541
"1330" 809.123591853687 0.665460431180568 0.970820283003
"1331" 812.979339312764 0.666854670443797 0.9710532183805
"1332" 816.298344515477 0.668064807756825 0.971092273107
"1333" 819.204483396752 0.669138387159351 0.971029247425
"1334" 821.841090569329 0.670121241664623 0.970782764612
"1335" 824.198423529293 0.671001689549541 0.970516175454
"1336" 826.077268768862 0.671717579011789 0.97027288632
"1337" 827.702511190275 0.672348460184911 0.9699138338315
"1338" 829.089553885982 0.672884771895785 0.9695969276065
"1339" 830.273892687769 0.673350816458021 0.969317495301
"1340" 831.342837310194 0.673773739367239 0.96899382157
"1341" 832.182799391909 0.67412002800073 0.9686719137425
"1342" 832.942272676664 0.674444374991636 0.9682841915835
"1343" 833.523391049128 0.674698630293856 0.968000309611
"1344" 834.018108831332 0.674921082830915 0.967705860994
"1345" 834.436814897342 0.675128324099611 0.967311159836
"1346" 834.76833689274 0.675304766220417 0.966914491121
"1347" 835.020930976667 0.675452244490642 0.9665338419015
"1348" 835.221251500029 0.675577224586719 0.9661819535065
"1349" 835.342744229397 0.675678396307167 0.9658376387925
"1350" 835.428719420169 0.675765641657508 0.9654810274365
"1351" 835.461152720426 0.675826190419826 0.96525235701
"1352" 835.445399117036 0.675885705680974 0.9648939117265
"1353" 835.435562520018 0.675936027683811 0.9646284163585
"1354" 835.396468068197 0.675978900825831 0.964344618413
"1355" 835.313802965634 0.676025377443652 0.963883304247
"1356" 835.239052907613 0.676064145706453 0.963505050997
"1357" 835.084675983677 0.676082390559181 0.9630722338045
"1358" 834.977618463239 0.676105207860921 0.9627253390775
"1359" 834.84073271849 0.676113122793465 0.962445931653
"1360" 834.664422261447 0.676119437821553 0.96208029938
"1361" 834.469094720041 0.676122374581868 0.9617125380275
"1362" 834.282599577334 0.676120649676797 0.9613807039105
"1363" 834.090650897076 0.676113004136574 0.961103817017
"1364" 833.860684385809 0.676094361469054 0.960841439554
"1365" 833.648212055071 0.676089850244107 0.960469346393
"1366" 833.41514690396 0.676086049864138 0.9600325858655
"1367" 833.219963606836 0.676085888112535 0.959653583521
"1368" 832.978927815489 0.676075735497979 0.9592546479135
"1369" 832.769052539879 0.676070873376517 0.9588749379895
"1370" 832.506821973175 0.676052305039564 0.9585038406725
"1371" 832.269226356885 0.676034251946297 0.9581979262555
"1372" 831.978021305385 0.676016744938005 0.957748403843
"1373" 831.719569966319 0.67599702256865 0.957408970406
"1374" 831.430038082039 0.67598534695573 0.9568953167185
"1375" 831.147780949653 0.675956967167586 0.956577073244
"1376" 830.847162698531 0.675934011988639 0.956148820375
"1377" 830.583012680841 0.675913557100918 0.9557807299175
"1378" 830.275954074561 0.675887339000767 0.9553691451075
"1379" 829.967707536568 0.675857099136248 0.9549934394495
"1380" 829.647000074278 0.675833186797143 0.954529337118
"1381" 829.31658578393 0.675789524437582 0.954249460358
"1382" 828.972465712331 0.675757997775088 0.953801314106
"1383" 828.665965547958 0.675724899054844 0.9534593729065
"1384" 828.304502939178 0.675689166593724 0.953014862982
"1385" 827.937112177524 0.675651064566584 0.9525771948355
"1386" 827.603533332347 0.675612864390565 0.9522198250295
"1387" 827.29314458545 0.675580480350489 0.9518506744375
"1388" 826.935793326281 0.675539966580279 0.951457513798
"1389" 826.607183561235 0.675508889896545 0.9510293229245
"1390" 826.245748330668 0.675477234690593 0.950528441205
"1391" 825.886055827713 0.675429852092713 0.9502006522765
"1392" 825.537477458907 0.67538308690236 0.949891983106
"1393" 825.146998789285 0.67534947871407 0.9493428561715
"1394" 824.754800889582 0.675305492710003 0.9488941414615
"1395" 824.386111414035 0.675252067580022 0.948604544449
"1396" 823.969512715137 0.675207688440442 0.948101891297
"1397" 823.543423620814 0.67516225091585 0.947589965119
"1398" 823.113042115053 0.675119465856203 0.947032361872
"1399" 822.6913194641 0.675073659416641 0.9465273191745
"1400" 822.275287503736 0.67502384274386 0.946075388849
"1401" 821.874305600074 0.674972875350139 0.9456657055695
"1402" 821.485379255424 0.674926669634764 0.9452328642265
"1403" 821.08154572241 0.674875645356608 0.944814125426
"1404" 820.661048624377 0.674826502392905 0.944330619472
"1405" 820.216187990588 0.674774968402688 0.943817106897
"1406" 819.751838800167 0.674718751313254 0.9433051977805
"1407" 819.333903847261 0.674658625774508 0.9429482991725
"1408" 818.856360714217 0.674597149395055 0.9424558644345
"1409" 818.395491098317 0.674530870967661 0.942059069493
"1410" 817.912704379061 0.674473051373451 0.941518266045
"1411" 817.447476185459 0.674414517968363 0.9410152709405
"1412" 816.939002586029 0.674361021034074 0.9403561192325
"1413" 816.510196374929 0.674300784729807 0.939965498443
"1414" 816.0400187573 0.674241306924048 0.939457462818
"1415" 815.55651627729 0.674183947906568 0.938889740532
"1416" 815.103497970697 0.674121095479884 0.9384561524435
"1417" 814.638080452589 0.674050429745789 0.9380736691985
"1418" 814.153607912141 0.673990747948061 0.937518145823
"1419" 813.67706812237 0.673924097047517 0.937064475425
"1420" 813.172572491598 0.673856862094026 0.936540097404
"1421" 812.711183918227 0.673797937702167 0.9360378685615
"1422" 812.192461347689 0.673734365405627 0.935439465459
"1423" 811.709057023125 0.673659137423281 0.9350501212045
"1424" 811.212904279428 0.673588010018874 0.9345816042425
"1425" 810.662453106313 0.673517343656831 0.9339808030765
"1426" 810.119116387661 0.673445537701299 0.933399069938
"1427" 809.584072680347 0.67337442512286 0.9328353705285
"1428" 809.040372897028 0.673306997861481 0.9321992520895
"1429" 808.499806266402 0.673233118682017 0.931649458287
"1430" 807.915371702554 0.673166669233311 0.9308953274675
"1431" 807.361797366398 0.673095587421856 0.930266380678
"1432" 806.90769354953 0.673029277404109 0.9298326831925
"1433" 806.335420783863 0.67295801809908 0.92916328849
"1434" 805.835726920065 0.67288080715925 0.928740102135
"1435" 805.356236984594 0.672820151944295 0.9281802075125
"1436" 804.872020382998 0.672754160989333 0.927671671379
"1437" 804.344700874485 0.672694269232806 0.9269831678575
"1438" 803.794777591477 0.672625284819748 0.926325772563
"1439" 803.206545073346 0.672547473911711 0.925667754048
"1440" 802.631731631325 0.672480755033339 0.9249233848475
"1441" 802.064040995079 0.672414130387368 0.924186983262
"1442" 801.546805999368 0.672338427364416 0.923670620107
"1443" 800.998776780601 0.672261909526617 0.923090807643
"1444" 800.45616622191 0.672200178876199 0.922369562763
"1445" 799.892529084975 0.672134452976588 0.92163119436
"1446" 799.252616404679 0.672078834003729 0.9205783234165
"1447" 798.665743574393 0.672012462107242 0.919776108995
"1448" 798.080472029477 0.671950979192773 0.918921577863
"1449" 797.49364777959 0.671904740873777 0.9178936374375
"1450" 796.820449633636 0.671845380558273 0.916776561847
"1451" 796.252560833373 0.671782609611039 0.9159674312555
"1452" 795.596740259062 0.671731178579642 0.9148147538225
"1453" 794.999407474577 0.671679219754173 0.913803213613
"1454" 794.384058680949 0.671608407078418 0.9129354521495
"1455" 793.743372559375 0.671551421557561 0.911854500447
"1456" 793.105514916483 0.671495301913916 0.9107791009735
"1457" 792.450554907818 0.671449722655557 0.909514386621
"1458" 791.781960646124 0.671400012412927 0.9082664991885
"1459" 791.084754963109 0.67136901687845 0.906726576697
"1460" 790.382446296566 0.671335831333425 0.905177759691
"1461" 789.670836908465 0.671296985131749 0.9036686154285
"1462" 788.875038784807 0.671249336456883 0.9020154254425
"1463" 788.174006848446 0.671206574712422 0.9005518548895
"1464" 787.418719744182 0.671178512522528 0.8987757125135
"1465" 786.566739966472 0.671144277220637 0.896787650507
"1466" 785.69122190253 0.671120604274246 0.894618438616
"1467" 784.839031185411 0.671087828673946 0.8925913462385
"1468" 783.928677947528 0.671052825970077 0.890415877938
"1469" 783.043715387106 0.671037295787276 0.8880768423945
"1470" 782.10297750907 0.670997022491709 0.885844498493
"1471" 781.13291529213 0.670986929690917 0.8831750165065
"1472" 780.254873335891 0.670953835662015 0.8809752774585
"1473" 779.200738161184 0.670926554487476 0.878231762623
"1474" 778.122825471888 0.670905887906461 0.8753088866075
"1475" 777.07897177919 0.670873152969741 0.872596110127
"1476" 775.969999596667 0.670846599448823 0.8696088176165
"1477" 774.795602887703 0.670834733794631 0.866249882833
"1478" 773.622958992975 0.670813632753218 0.8629613779115
"1479" 772.319343329084 0.670812374993635 0.859041989735
"1480" 771.009666698344 0.670806529745859 0.8551105537415
"1481" 769.663817128151 0.670764224142438 0.851446188123
"1482" 768.264598248975 0.670747769362311 0.8473142759175
"1483" 766.7446687119 0.6707147098708 0.842969835132
"1484" 765.26446327761 0.670699220802459 0.838475684686
"1485" 763.722334649348 0.670687150196307 0.8337202743625
"1486" 762.08717851934 0.670672629138407 0.8286638958475
"1487" 760.377601806074 0.670661479628852 0.8232912053775
"1488" 758.615814312137 0.670620658244686 0.818051537502
"1489" 756.796139819258 0.670568475257822 0.8127053231375
"1490" 755.016550965064 0.670498666546123 0.807593462662
"1491" 753.065965631777 0.670462972263133 0.80150414066
"1492" 751.021397145343 0.670406322438532 0.795303883301
"1493" 748.944521224847 0.670336759295109 0.7890754553005
"1494" 746.729626171694 0.670290167789873 0.7820692837275
"1495" 744.528482480151 0.670201066161969 0.775492477965
"1496" 742.239385674861 0.670108910834814 0.768573609702
"1497" 739.810706992385 0.669998858954291 0.7613386448905
"1498" 737.284650955018 0.669890453101602 0.7536705114945
"1499" 734.693796054493 0.669736167299099 0.7462248785415
"1500" 731.962794847792 0.669589688424618 0.7381059949735
"1501" 729.317594635302 0.669419685161387 0.730391347014
"1502" 726.472313877697 0.669247404865002 0.721934692385499
"1503" 723.555004262362 0.66901686836692 0.7138231505765
"1504" 720.451418647182 0.668794525979131 0.704875515906499
"1505" 717.462222746969 0.668554968539732 0.696282966730499
"1506" 714.321461289863 0.66827296695754 0.687569737543499
"1507" 711.064698246525 0.667955100123544 0.6787585152975
"1508" 707.65822292582 0.667643533518965 0.669184069155
"1509" 704.269744795605 0.66728962695177 0.659991079381999
"1510" 700.982299425609 0.666879527466083 0.651592403132999
"1511" 697.549602183811 0.666453085806651 0.642727843007
"1512" 693.96489364917 0.665966144598954 0.633945802678499
"1513" 690.320056588773 0.665494886926348 0.624511151365999
"1514" 686.744432919099 0.664956237181664 0.615937199113499
"1515" 683.037882801963 0.664395119555727 0.6069706036
"1516" 679.474121562028 0.663781648227889 0.598923470825999
"1517" 675.643242065889 0.663145754622533 0.590029577607
"1518" 671.951031674572 0.662465702377099 0.581928133600499
"1519" 668.163496023075 0.66176223658052 0.573555737097999
"1520" 664.23071995039 0.661039656892041 0.564661463570499
"1521" 660.555687456464 0.660230844986678 0.557571552128499
"1522" 656.630580970107 0.659438232896737 0.549091842059499
"1523" 652.798205361996 0.658586947015267 0.541472360134499
"1524" 648.856248354719 0.657690387819079 0.533840728427499
"1525" 644.960379522157 0.656765989522527 0.526466596328999
"1526" 641.069462459141 0.655789277616741 0.519574262346499
"1527" 637.172855616994 0.654790128207964 0.512697742939999
"1528" 633.278114478682 0.653772377497576 0.5057867344915
"1529" 629.370932116847 0.652713621864236 0.499153175731499
"1530" 625.605743876633 0.651605481388494 0.493510930402999
"1531" 621.790250195857 0.650495408837437 0.487399711751999
"1532" 618.034733324713 0.649337451432588 0.481957735018999
"1533" 614.480220422459 0.648147249331282 0.477542244454999
"1534" 610.9237552319 0.646930151254891 0.473276903430999
"1535" 607.387134937196 0.645686458524582 0.469261458987999
"1536" 603.962272144424 0.64440901355061 0.466003476248999
"1537" 600.500617989528 0.643131063878203 0.462336874018999
"1538" 597.195421591247 0.641827475450327 0.459501566099999
"1539" 594.0071786369 0.640494781057361 0.457439613540999
"1540" 591.021977894175 0.639157166554867 0.456135335676499
"1541" 587.999553915587 0.637809161057141 0.454652475022499
"1542" 584.992044329618 0.636450388779757 0.453251266799999
"1543" 582.286860781583 0.63508942481035 0.453091566227999
"1544" 579.770057742641 0.633722158738149 0.453768926439999
"1545" 577.440713919062 0.632362019233576 0.455083551743999
"1546" 575.148907543903 0.630997688583733 0.456592977192499
"1547" 572.948768704059 0.629639027981063 0.458384657479999
"1548" 570.920021163275 0.628294410083053 0.460707798377499
"1549" 569.28760282469 0.62697142330721 0.464609651593499
"1550" 567.610494437138 0.625658086899662 0.468150426523499
"1551" 566.058766705156 0.62436754964534 0.471954247143999
"1552" 564.615892134805 0.623099127090857 0.475942158233999
"1553" 563.464208990554 0.621859558226418 0.480980766427999
"1554" 562.660618734966 0.620668306788696 0.487084573155999
"1555" 562.171189897167 0.619525682048609 0.494154901476499
"1556" 561.742190871559 0.61841728134324 0.501079459816999
"1557" 561.881800032442 0.617389132627078 0.509892510435
"1558" 562.152539015568 0.616411693709379 0.518726221197499
"1559" 562.652524986246 0.615490254558579 0.528128891054
"1560" 563.720709310815 0.614676083108833 0.539056602878999
"1561" 565.088535598379 0.613945372496539 0.550533079024999
"1562" 566.687295678373 0.613290731478697 0.562345511278499
"1563" 568.428466012943 0.612700379628492 0.574234234748499
"1564" 570.748043114918 0.612244122163265 0.587438866814499
"1565" 573.590478897289 0.611922224721278 0.6017377716685
"1566" 576.78441617592 0.611719140485644 0.616434320798
"1567" 580.272069856071 0.611626004859864 0.631424663603999
"1568" 584.173612681411 0.61166751251224 0.646901891536499
"1569" 588.494001888699 0.611849607113138 0.6629526993485
"1570" 593.357875535752 0.612204569393861 0.679695422910999
"1571" 598.714464485867 0.61273239780562 0.696852212292999
"1572" 604.4980579901 0.613420240292553 0.714354326846
"1573" 610.573931470366 0.614248352399988 0.731616287894499
"1574" 617.070433395328 0.615245089618986 0.748926830229
"1575" 624.02661157089 0.616425266285896 0.7663186316335
"1576" 631.254771399388 0.617748911678065 0.7834143243565
"1577" 638.937397778256 0.619260517070036 0.8002979801575
"1578" 647.0400877419 0.620956140455688 0.8170363086055
"1579" 655.151483364264 0.622735352427694 0.8327265265345
"1580" 663.575500721208 0.62467473863223 0.8478972655925
"1581" 672.312228900553 0.626772547960415 0.862450423469
"1582" 680.825791374474 0.628889776576476 0.875740492509
"1583" 689.760691042951 0.631193262591464 0.888506447969
"1584" 698.757879031637 0.63358090143465 0.9004108852045
"1585" 707.366822158425 0.635929720648526 0.910804826769
"1586" 715.761155430366 0.638273778461582 0.9200915800575
"1587" 723.711046236421 0.640549678053694 0.928120859567
"1588" 731.764908524562 0.642904684028261 0.935508134306
"1589" 739.082080649945 0.645080601126281 0.9415924428335
"1590" 746.447467804683 0.647317722090914 0.946985444636
"1591" 753.452449079033 0.64947623584645 0.9515794986035
"1592" 759.900035809302 0.651491370431664 0.955311154062
"1593" 765.910394086442 0.653386082910269 0.958438098134
"1594" 771.699920582838 0.655236755412129 0.961018841202
"1595" 777.034909587561 0.656972420476823 0.963126750235
"1596" 781.873056614495 0.658553197093819 0.9647324985605
"1597" 786.414563555624 0.660056247702677 0.9659772872195
"1598" 790.500498030376 0.66142494468745 0.9669120203705
"1599" 794.327581723953 0.662717940891297 0.967565473437
"1600" 797.843752972304 0.663900787955549 0.968098080184
"1601" 800.896024886563 0.664949180910854 0.968383610076
"1602" 803.709068949903 0.665918208860873 0.968581060725
"1603" 806.233845526265 0.666790099542569 0.968695840215
"1604" 808.373159109368 0.667538705605597 0.968660179632
"1605" 810.401543004267 0.66824581678125 0.9686286449285
"1606" 812.158548610157 0.668875158126325 0.9684578411145
"1607" 813.685007272119 0.669427457812432 0.968285803606
"1608" 815.153898008157 0.669958827422361 0.9680663597195
"1609" 816.331955629819 0.670389815656405 0.9678878777825
"1610" 817.48808179535 0.67082298605452 0.9676265753425
"1611" 818.373446815579 0.671164670240671 0.9673638344045
"1612" 819.216661109142 0.671488919597552 0.9671014808685
"1613" 819.955722743261 0.67178170281066 0.9668344963455
"1614" 820.571095565331 0.672028241358109 0.96660673219
"1615" 821.085850155952 0.672249336217964 0.966289811321
"1616" 821.593090428984 0.672456670981543 0.9660335967305
"1617" 821.916080538022 0.67261219340769 0.9657607426255
"1618" 822.231976890599 0.672757619856752 0.96549757162
"1619" 822.483487757272 0.672891646183561 0.96516822705
"1620" 822.730545975282 0.67300936108146 0.9649403920825
"1621" 822.918647895012 0.673109665892296 0.964699013612
"1622" 823.15059261643 0.673228122544968 0.964361345054
"1623" 823.255650281463 0.673299439824854 0.964168798681
"1624" 823.423154119547 0.673399119353992 0.9638525974585
"1625" 823.46267823998 0.673453075315571 0.963602963056
"1626" 823.504277594142 0.673510803389081 0.9633146696365
"1627" 823.456815378517 0.673546443527794 0.963005329884
"1628" 823.434002288501 0.67357847524484 0.96279856469
"1629" 823.406052407322 0.673607913553237 0.962586196863
"1630" 823.329037859495 0.673631841565702 0.9622956648115
"1631" 823.285313873622 0.673662230504848 0.962021304291
"1632" 823.239630890572 0.673693690920387 0.9617073020055
"1633" 823.137426767967 0.673712043312268 0.961368590996
"1634" 823.045707601593 0.673738840287199 0.960981346451
"1635" 822.887552773446 0.673743309832999 0.960662487736
"1636" 822.755554611574 0.673752130850828 0.96034844643
"1637" 822.594665796903 0.673748230565399 0.9600649197895
"1638" 822.456603232042 0.673746630739412 0.95984029199
"1639" 822.303491198781 0.673741130500495 0.9595887867295
"1640" 822.11742135795 0.673739001721391 0.959216775693
"1641" 821.961326332417 0.673735343556326 0.958912801047
"1642" 821.797634098345 0.67373466105753 0.9585674820495
"1643" 821.578450520364 0.673723812112542 0.9581930594145
"1644" 821.364084434777 0.673707003259175 0.957914635977
"1645" 821.209003228224 0.673711783747419 0.9575389197445
"1646" 821.006643058326 0.673700059633844 0.9572131971635
"1647" 820.873309930512 0.673714476435269 0.956777102601
"1648" 820.681406341911 0.673709039711673 0.9564050235
"1649" 820.472995618612 0.67370335692005 0.9559929576645
"1650" 820.273380302722 0.673693378964331 0.955651590056
"1651" 820.064502648264 0.673690577113944 0.955212712774
"1652" 819.784566504546 0.673669891055942 0.954788084586
"1653" 819.582013492822 0.673667498645644 0.9543424438465
"1654" 819.340586064367 0.673656358271247 0.9539082298225
"1655" 819.101042821967 0.673646496080648 0.9534607119125
"1656" 818.869208315984 0.673646813485619 0.9529236707605
"1657" 818.610146902567 0.673629815280083 0.952499678095
"1658" 818.363718552106 0.673621866141305 0.952000694967
"1659" 818.142051036981 0.673614659556344 0.95155870267
"1660" 817.850316213858 0.673593968612923 0.951095010521
"1661" 817.561152340681 0.673593306027595 0.9504219996505
"1662" 817.276295099885 0.673577311967996 0.9499198832895
"1663" 816.981863770282 0.673566083654199 0.94933813538
"1664" 816.693391610437 0.673547817787055 0.948848498999
"1665" 816.313960068555 0.673520034169735 0.94824412668
"1666" 816.010084243806 0.673502420760544 0.9476978862485
"1667" 815.712565340309 0.673482140364246 0.9471988138485
"1668" 815.410601165614 0.673462602251273 0.9466767337735
"1669" 815.05718328698 0.673443488373557 0.946028065737
"1670" 814.711236976251 0.673431453767939 0.945316690586
"1671" 814.399193119763 0.673412481878296 0.9447612180825
"1672" 814.03126504356 0.673393641722913 0.9440667739975
"1673" 813.670916364027 0.673353932640939 0.943611310557
"1674" 813.255569914769 0.673326844909703 0.94288813797
"1675" 812.878174152761 0.673302769577484 0.942222330002
"1676" 812.498462563376 0.673268003805781 0.9416620858295
"1677" 812.109017180184 0.673256454602468 0.9408208891965
"1678" 811.698702281277 0.673224961987216 0.940143208914
"1679" 811.268804465477 0.673195507210797 0.93938892707
"1680" 810.807739012622 0.673164874774057 0.9385709599445
"1681" 810.360944990494 0.67313434549344 0.9377882969695
"1682" 809.887130909098 0.673094728798612 0.9370344469465
"1683" 809.478269314649 0.673063432715871 0.9363376129345
"1684" 809.034373414146 0.673038452609499 0.935487317267
"1685" 808.524218510595 0.673006759177532 0.934540866766
"1686" 808.102065086425 0.672966487825962 0.9338985348985
"1687" 807.624552353165 0.672933966807684 0.9330334889875
"1688" 807.121877941157 0.67290437177834 0.9320647674405
"1689" 806.617691305584 0.672862611459765 0.9312272957035
"1690" 806.120600024194 0.672834347803727 0.930246290352
"1691" 805.617512507205 0.672804325431934 0.9292664118385
"1692" 805.115369639235 0.672752251830084 0.928531886945
"1693" 804.542955123963 0.672703251268758 0.92758524186
"1694" 804.003447422013 0.672657207848975 0.9266731859875
"1695" 803.49526528076 0.672609136005375 0.9258588652775
"1696" 802.909176068621 0.672563573722277 0.9248196504265
"1697" 802.355013591741 0.672515433613873 0.923883783669
"1698" 801.765775483631 0.672441761552158 0.9231395023505
"1699" 801.175831204177 0.672401312159138 0.922007409902
"1700" 800.580149343753 0.672340344051824 0.9210963255315
"1701" 800.028892350194 0.672288312827297 0.9201965359205
"1702" 799.454429839646 0.672238125022548 0.9191979141205
"1703" 798.793209968348 0.672182587360218 0.918037596024
"1704" 798.147021162093 0.672123661576875 0.91695909391
"1705" 797.484141391959 0.672061413091356 0.91586298175
"1706" 796.839800050162 0.67199449656772 0.9148484109155
"1707" 796.173774723973 0.671936982925183 0.9136731561395
"1708" 795.467308486146 0.671880049037412 0.9123871445885
"1709" 794.756573531469 0.671816785639088 0.911144146028
"1710" 794.046307024451 0.671736964062707 0.9100830246345
"1711" 793.389538149649 0.671674424819236 0.908950099392
"1712" 792.612661790742 0.671582248688544 0.9078431883285
"1713" 791.930917244736 0.671510800008777 0.9067391434785
"1714" 791.186425867726 0.67142962348485 0.905568776185
"1715" 790.417017047663 0.671366396016772 0.9041460922925
"1716" 789.633999873059 0.671276231217743 0.9029636507475
"1717" 788.945197708605 0.671198569129315 0.9019189567935
"1718" 788.112965834082 0.671116951835468 0.900495062645
"1719" 787.377894795317 0.671042303776609 0.8992367308605
"1720" 786.533440325857 0.670954563310137 0.897844370615
"1721" 785.776799331087 0.670863595836391 0.896719496072
"1722" 784.954318925997 0.670770107085987 0.895434037356
"1723" 784.102497410024 0.670680252755719 0.894022496423
"1724" 783.34447711568 0.670599412930051 0.8927807875535
"1725" 782.554561997427 0.670515660063957 0.8914773670745
"1726" 781.67362520083 0.670431841870158 0.8899116626255
"1727" 780.882736581368 0.670347536840422 0.888588633158
"1728" 780.000379550913 0.670258498875129 0.887058992226
"1729" 779.140747448166 0.67016868676664 0.885595535185
"1730" 778.286012591301 0.670076049031843 0.884171710549
"1731" 777.410608017255 0.669985110766861 0.8826658949925
"1732" 776.548273941544 0.669921635569418 0.8809000999445
"1733" 775.688949414396 0.66983493354251 0.8793835786715
"1734" 774.791355833461 0.669778005750917 0.877433858602
"1735" 773.935914620447 0.669690927076972 0.875903639516
"1736" 772.971577151325 0.669609906847878 0.8739954528845
"1737" 772.072905214878 0.669541374783631 0.87212834998
"1738" 771.097786996359 0.669456078557912 0.870235314642
"1739" 770.185797094049 0.669380421967456 0.8683972277685
"1740" 769.232237554019 0.669287661372946 0.8666243632525
"1741" 768.253206512666 0.66921646367003 0.864520492108
"1742" 767.266179675363 0.669163414494932 0.862188795882
"1743" 766.328387138564 0.669114037488292 0.85994275331
"1744" 765.309401367049 0.669056713871964 0.8575356060765
"1745" 764.234925891352 0.66902162597621 0.8547026413835
"1746" 763.17527728092 0.668953398827124 0.852277956919
"1747" 762.011223553172 0.668904937407006 0.849301885622
"1748" 760.871461848647 0.668859103925701 0.846357730793
"1749" 759.681964060286 0.668827918007014 0.843065932121
"1750" 758.530854687063 0.668796700155961 0.8398549372125
"1751" 757.309978124703 0.668767587912774 0.836407710339
"1752" 756.027372349474 0.66874603986173 0.832652426545
"1753" 754.69421357019 0.668735211616942 0.82859235143
"1754" 753.361477129296 0.668746903244436 0.8242348299275
"1755" 751.930045001881 0.668726761922715 0.819911319357
"1756" 750.599691452803 0.668726405459903 0.815602849382
"1757" 749.127936194949 0.668732901240723 0.810759158516
"1758" 747.49531929147 0.668722795322571 0.805590040787
"1759" 745.905380455645 0.668721461969583 0.8003594097705
"1760" 744.154829506421 0.668733748034833 0.794457616991
"1761" 742.356840616474 0.668760893943847 0.7881593850845
"1762" 740.605649313156 0.66877574773222 0.7820513014205
"1763" 738.700688804097 0.668807247392759 0.7752064309065
"1764" 736.703863739145 0.668794319198492 0.768508241718
"1765" 734.766734342067 0.668799889397648 0.761652862357
"1766" 732.594514888864 0.668809293357193 0.7539663184285
"1767" 730.357924524811 0.668812105373319 0.746025058289
"1768" 728.033997423935 0.668770801495917 0.7382146000945
"1769" 725.587241369359 0.668766308673847 0.729465149673499
"1770" 723.162241577722 0.668707156718798 0.721285051785499
"1771" 720.588719142261 0.668643710948751 0.7125508147135
"1772" 717.820530773178 0.668582721150568 0.703040356158499
"1773" 714.879237174492 0.668539205421663 0.692582985643499
"1774" 711.923218044585 0.668444326834741 0.682520462989499
"1775" 708.858948908592 0.668337500360335 0.672059531955499
"1776" 705.660651291044 0.668228032383988 0.660997276404499
"1777" 702.34908265107 0.668073370270307 0.6498946941945
"1778" 698.85602870269 0.667910979371965 0.638081275874499
"1779" 695.53972837422 0.667668417392762 0.627568871484
"1780" 692.013485850824 0.667391469302653 0.616577519956
"1781" 688.429792769591 0.667076814682524 0.6055935227525
"1782" 684.716339253048 0.666754297918843 0.594025130645499
"1783" 680.966564746159 0.666363565799863 0.582916283825499
"1784" 677.067375278476 0.665924345776431 0.571651319846499
"1785" 673.087288829127 0.665453992826659 0.560214968885999
"1786" 669.133685039968 0.664920436651634 0.549384919389999
"1787" 665.141653642898 0.664343980264626 0.538662799432499
"1788" 661.013890954729 0.663735081409153 0.527587711543999
"1789" 656.92960749524 0.663062558798628 0.517181853482499
"1790" 652.821517806039 0.66231366910415 0.507394271161999
"1791" 648.540377289016 0.661538699104999 0.497018444515499
"1792" 644.289583680586 0.660707958710565 0.487166275135999
"1793" 639.922979886551 0.659857842491317 0.476812392288499
"1794" 635.741620306015 0.658944295275414 0.467632543414999
"1795" 631.367631820271 0.658001360123877 0.457817035661499
"1796" 627.111127699044 0.656972382997325 0.449293968178999
"1797" 622.748082458642 0.655902827761296 0.440576620140499
"1798" 618.426854909095 0.654801233151585 0.432131096668499
"1799" 614.231628276404 0.653641172147932 0.424637697678999
"1800" 610.028598714848 0.652415674804764 0.417753700408499
"1801" 605.699408341872 0.651180093692887 0.410164853385999
"1802" 601.474295166827 0.649906984887335 0.403176139634999
"1803" 597.363841836742 0.648578168606952 0.397152914092499
"1804" 593.182457965052 0.647221562614655 0.390930496230999
"1805" 589.176328805044 0.645820788793867 0.385744186755499
"1806" 585.114820949473 0.644401853166485 0.380293683560999
"1807" 581.190057727826 0.642949062733331 0.375633608006999
"1808" 577.268562461684 0.641445849544985 0.371481581886999
"1809" 573.507409006546 0.63992770479029 0.367943520076999
"1810" 569.830210006424 0.638390832740394 0.364814128583499
"1811" 566.344841602624 0.636832151356173 0.362625741342499
"1812" 563.07216511935 0.635244327556664 0.361650361942499
"1813" 559.591489848611 0.633650254331766 0.359606894029999
"1814" 556.424477641194 0.632040514095181 0.359072422075999
"1815" 553.273850677457 0.630425638432207 0.3585117245615
"1816" 550.250926696571 0.628807378217912 0.358442557428499
"1817" 547.38562435389 0.627190594746884 0.358963515309999
"1818" 544.624613036102 0.625574640863954 0.359838456787999
"1819" 541.94034950084 0.623950089078895 0.361163904457999
"1820" 539.582455281585 0.622348486946109 0.363600557131499
"1821" 537.505584100118 0.620765025184461 0.367087476448499
"1822" 535.473504939551 0.619196793838837 0.370553271769499
"1823" 533.538330558128 0.617641562727774 0.374313885931499
"1824" 531.827650756634 0.616110301334209 0.378849288641999
"1825" 530.388972732429 0.614618851103988 0.384187723470999
"1826" 529.212990539331 0.613161440575565 0.390476930079499
"1827" 528.103481454904 0.611734279244218 0.396678351885499
"1828" 527.34374629294 0.6103619311203 0.404009503054999
"1829" 526.741524708627 0.609028120673709 0.411735380436499
"1830" 526.621041223936 0.607782239923052 0.420797678080999
"1831" 526.774804932986 0.606602652220688 0.430541152769499
"1832" 527.375415324437 0.605511783203326 0.441592833337999
"1833" 528.230472666564 0.604495520344812 0.453146764186499
"1834" 529.401136484478 0.603567787854171 0.465327188455498
"1835" 531.106622139244 0.602761420361949 0.478990465404999
"1836" 533.337803095962 0.602094794297943 0.493747349916
"1837" 535.577589848313 0.60148380627743 0.508031014786999
"1838" 538.679025059873 0.601077732214259 0.524366015846999
"1839" 542.357567078598 0.600836370596834 0.541875154953999
"1840" 546.452788115988 0.600741807524717 0.559932711010999
"1841" 550.865480361718 0.600781530309018 0.578166511630499
"1842" 556.178908679523 0.601071102227019 0.598236377308
"1843" 561.930296947625 0.601532381716353 0.6186044340135
"1844" 568.059351188414 0.602160179723035 0.639050845024
"1845" 574.660805890413 0.60297688891115 0.6597982208745
"1846" 582.22599769721 0.604095959639823 0.681909388615499
"1847" 590.382702299657 0.605453600837155 0.7041594123575
"1848" 598.7898884335 0.606969424493149 0.725773022961999
"1849" 607.860946951073 0.608746827030937 0.7475500221705
"1850" 617.302404117761 0.610721045758567 0.7688484850065
"1851" 627.300151522028 0.612937697300093 0.789865564744
"1852" 637.402016269688 0.615284327638905 0.809709526705
"1853" 647.859839203437 0.617825702998408 0.828726296832
"1854" 658.259224906032 0.620449355640525 0.8462961897155
"1855" 668.598305990931 0.623145615616824 0.8624262737985
"1856" 679.364671002831 0.626047493473038 0.8778980907065
"1857" 689.933101958993 0.628976616388873 0.89188281418
"1858" 700.47063774074 0.631974293263417 0.904530877289
"1859" 710.788715243055 0.634980924119818 0.9157692996915
"1860" 720.664078401826 0.63791695663405 0.925469324478
"1861" 730.556610758345 0.640919901650622 0.9342155525815
"1862" 739.589961442508 0.643709604446948 0.941299317292
"1863" 748.192948004676 0.646412196265423 0.9473126887975
"1864" 756.412577957533 0.649025161512551 0.9523735559435
"1865" 764.017263056724 0.651475276752717 0.956453895879
"1866" 771.146506987939 0.6538048582823 0.9597400330845
"1867" 777.78621488001 0.655996238874071 0.962392695026
"1868" 783.88111793653 0.658025234759787 0.964478186769
"1869" 789.275868002079 0.65984855417467 0.96594217063
"1870" 794.215225240203 0.661534159249712 0.966978908568
"1871" 798.627941517286 0.66305376690456 0.967714682914
"1872" 802.457403936075 0.664379304209263 0.9682232726595
"1873" 806.079512961745 0.665636349526163 0.968549898336
"1874" 809.268909497294 0.666759867795533 0.9687616036585
"1875" 812.218103675616 0.667807782369204 0.9688122962055
"1876" 814.659729315007 0.668691390948138 0.968701248517
"1877" 816.823660884937 0.669474071114309 0.968587936677
"1878" 818.800184718094 0.670194802167333 0.968428114066
"1879" 820.487904874509 0.670819105952832 0.968203061614
"1880" 821.990193477071 0.671381017523839 0.9679054363245
"1881" 823.236729330484 0.671851793205337 0.9676764004155
"1882" 824.341562122422 0.672269814207884 0.9673918117775
"1883" 825.376913126294 0.672662649179723 0.9671508308195
"1884" 826.261925060126 0.673018734994346 0.9667760547435
"1885" 827.010107652368 0.673323116031246 0.9663790940345
"1886" 827.626879689906 0.673585705250219 0.96605151925
"1887" 828.20860026883 0.673835064465687 0.965696983242
"1888" 828.70958304792 0.674055366908089 0.965377382207
"1889" 829.052522312357 0.674221337532769 0.9650909390435
"1890" 829.367274440418 0.674377555654523 0.96474289654
"1891" 829.626766957034 0.674525349524782 0.9642991671565
"1892" 829.815196263635 0.674648258085635 0.9639238150705
"1893" 829.953477386864 0.674753170740933 0.963547215734
"1894" 830.082878130718 0.674858615738663 0.9631149328995
"1895" 830.212086657776 0.674965215272615 0.9626771070285
"1896" 830.269874577354 0.675038644048484 0.9623537530665
"1897" 830.286514330717 0.675098945344912 0.96201608625
"1898" 830.336154048954 0.67517340921753 0.961590330875
"1899" 830.254036259865 0.675210592401143 0.9612112221705
"1900" 830.181189502909 0.675252218402614 0.960768875171
"1901" 830.064179461235 0.675274611366191 0.960417514655
"1902" 829.939285795261 0.67530953150108 0.9598978595985
"1903" 829.786826551606 0.675338350705415 0.9593696010445
"1904" 829.663267696782 0.675367774561266 0.9588942859455
"1905" 829.501470496789 0.675383484459836 0.958454432548
"1906" 829.363828925401 0.675405997433286 0.95799226376
"1907" 829.167074241656 0.675416107070873 0.9575004922995
"1908" 828.987712607932 0.67542777296838 0.957044289343
"1909" 828.827150476963 0.675445246558126 0.9565720739805
"1910" 828.58160053685 0.675444886400996 0.9560586227165
"1911" 828.336679138835 0.675450657661767 0.9554883530155
"1912" 828.115736335934 0.675462761582343 0.9549056160765
"1913" 827.894115534823 0.675464927343174 0.9544147915915
"1914" 827.663306644042 0.67549094455039 0.9536528947805
"1915" 827.35454248168 0.675485091988751 0.953054048633
"1916" 827.090828688703 0.67548867152468 0.9524451033755
"1917" 826.786812933515 0.675481780287079 0.9518403231085
"1918" 826.498928964398 0.675493183173473 0.951085579079
"1919" 826.199007878088 0.675496910622459 0.9503778376765
"1920" 825.91812852991 0.675509601754854 0.9496138151
"1921" 825.590593227502 0.675501116943363 0.948980358199
"1922" 825.310072011293 0.675514503232151 0.9481985399095
"1923" 824.994898640975 0.675524648412062 0.947371322463
"1924" 824.639033151104 0.67553536080187 0.9464513811665
"1925" 824.274620393557 0.675553059634347 0.945432866576
"1926" 823.902554687056 0.675562811484936 0.94448201881
"1927" 823.588756740838 0.675578284053761 0.943594359304
"1928" 823.236643610997 0.675599972064424 0.942547989119
"1929" 822.815633719864 0.675603078162391 0.941528664442
"1930" 822.375355138428 0.675615988660923 0.9403615323765
"1931" 821.932635119011 0.67562520785052 0.939222242278
"1932" 821.497721156409 0.675630305526186 0.9381425926035
"1933" 821.051234807254 0.675649469666426 0.93686986587
"1934" 820.578438535584 0.675658954444202 0.93563445726
"1935" 820.05632373401 0.675669988843922 0.9342659411365
"1936" 819.535551330964 0.675692204107349 0.9327753708745
"1937" 819.005872544975 0.67572849188974 0.9310948135175
"1938" 818.461713852079 0.675736542346378 0.9296796966355
"1939" 817.89761303156 0.675748170926689 0.928171388148
"1940" 817.320613773421 0.675765720858479 0.926559401636
"1941" 816.684580420514 0.675786995995792 0.92475664248
"1942" 816.043922102027 0.675809760087307 0.922914972944
"1943" 815.373029226248 0.675834339043372 0.9209673628395
"1944" 814.705576315399 0.675862791652216 0.9189725707355
"1945" 814.012127294731 0.675870430252761 0.917131561451
"1946" 813.243467207667 0.675895175026453 0.9149055622815
"1947" 812.414898374571 0.675927605074176 0.912439452527
"1948" 811.633415036592 0.675937736178589 0.910311375427
"1949" 810.77437633717 0.675979439585769 0.9076369018065
"1950" 809.897394740794 0.676013257391517 0.9049819641945
"1951" 808.955568004421 0.676039850823366 0.9022275348505
"1952" 807.983560443538 0.67604938563856 0.8995692518025
"1953" 807.019351671902 0.676060119824588 0.8968881870985
"1954" 806.043070791629 0.676084433062333 0.894000729358
"1955" 804.975512013925 0.676116200571878 0.8907813026365
"1956" 803.880351561123 0.676130609721239 0.887656921769
"1957" 802.739125140875 0.676166077844088 0.8841505643385
"1958" 801.532256527555 0.676190505875455 0.8805679798615
"1959" 800.240289508469 0.676241509294623 0.87644119444
"1960" 798.932665084959 0.676289824585516 0.8722638025275
"1961" 797.559998530801 0.676316678436236 0.868117416164
"1962" 796.149668775354 0.676343049126594 0.8638416892235
"1963" 794.630175764444 0.676382234481059 0.8590929250695
"1964" 793.072024246054 0.676423136668355 0.854169857845
"1965" 791.429901115704 0.676463906208185 0.848979553908
"1966" 789.722018457763 0.676488015160503 0.843750845417
"1967" 787.9986517875 0.676491697704497 0.8386550463655
"1968" 786.231607119186 0.676504334143156 0.833266998778
"1969" 784.329904397796 0.67651952455579 0.8274391238305
"1970" 782.431701181759 0.676514228065602 0.8217741008815
"1971" 780.377467175583 0.676533170946913 0.815336506565
"1972" 778.294856405621 0.676519659033679 0.809109949308
"1973" 776.089308647601 0.676523236153375 0.8022685078525
"1974" 773.818072338746 0.676507578735718 0.7953768364175
"1975" 771.419519583598 0.676493306766258 0.7880233213035
"1976" 768.988284464006 0.676463012057818 0.7806590907265
"1977" 766.48224796909 0.676415901818271 0.7731713407765
"1978" 763.840311661491 0.676380282115365 0.765051332129
"1979" 761.177876445673 0.676299338156031 0.7572866028125
"1980" 758.334828313094 0.676227955624692 0.748774481468
"1981" 755.365148224251 0.676166777416592 0.7396251763585
"1982" 752.438724068096 0.676039454229043 0.731243092505499
"1983" 749.406555479369 0.675907830874293 0.722451634977
"1984" 746.232682459788 0.67577192827241 0.713143224655499
"1985" 742.953199625161 0.675615475933691 0.7036005709915
"1986" 739.541470243396 0.675460439364166 0.693461764092499
"1987" 736.061099558426 0.675285978044435 0.6831581827785
"1988" 732.517372855934 0.675055966198604 0.673149258053999
"1989" 728.786151983562 0.674825271718557 0.662378238848499
"1990" 725.132507154849 0.674540027609656 0.6522764529405
"1991" 721.271824296794 0.674263347720223 0.641208329667499
"1992" 717.409931952423 0.673903253059544 0.630948642153499
"1993" 713.396338101163 0.673547731906764 0.619912938298499
"1994" 709.297978453402 0.673150024018373 0.608887348790999
"1995" 705.248522628304 0.672710575731622 0.598256634935999
"1996" 701.076860350576 0.672226519145377 0.587560823047499
"1997" 696.754190854764 0.671748674154256 0.576000366350499
"1998" 692.526196991336 0.671177018698638 0.565663747445999
"1999" 688.260350447963 0.670548404369255 0.555660709928999
"2000" 683.901888963398 0.669912289271153 0.545138966896499
"2001" 679.399699614993 0.669249495187848 0.534189015577499
"2002" 674.884080532709 0.668538256003933 0.523502858014
"2003" 670.287315967242 0.667789084161307 0.5127223211255
"2004" 665.592015825255 0.666998848059641 0.501821947172999
"2005" 660.860051808138 0.666165058671184 0.491025168853499
"2006" 656.225423880713 0.665267439626519 0.481071148875499
"2007" 651.635540713921 0.664311545578737 0.471723107784499
"2008" 646.910103387056 0.663330757056418 0.461891438367499
"2009" 642.519099154737 0.662253891206704 0.454220422766499
"2010" 637.776430963544 0.66119895852824 0.444642907553499
"2011" 633.239934519695 0.660072255856078 0.436452051152999
"2012" 628.696011995282 0.658895828976642 0.428616389927499
"2013" 624.187647237159 0.657678140569313 0.421151104912498
"2014" 619.596204492596 0.656437198880746 0.413358489872499
"2015" 614.977212840999 0.655163030633874 0.405585769048499
"2016" 610.471429735764 0.653840179108318 0.398598191702498
"2017" 606.036409682845 0.652479796124606 0.392093703379
"2018" 601.577916229627 0.651088549201458 0.385615713094499
"2019" 597.13327891135 0.649666915586441 0.379295448983499
"2020" 592.861518346027 0.648201278984095 0.374005982277499
"2021" 588.563922894675 0.646708292156859 0.368710719807499
"2022" 584.375941669751 0.645185484375356 0.364002966931999
"2023" 580.176043412287 0.643639150218941 0.359304636747999
"2024" 576.215005800021 0.64205995424264 0.355822359358999
"2025" 572.416236553009 0.640458389031458 0.353120333669999
"2026" 568.710383062734 0.638839156883722 0.350853362957499
"2027" 565.006105149696 0.637205931761161 0.348579884189999
"2028" 561.469375334162 0.635554612149053 0.347118367971499
"2029" 558.070053440088 0.633891796435152 0.346270167488999
"2030" 554.813489286121 0.632222700065548 0.345994552810999
"2031" 551.554080897218 0.63055012076209 0.345570215400499
"2032" 548.538984662646 0.628877853646791 0.346139110300499
"2033" 545.555994104639 0.627201297603316 0.346804350165999
"2034" 542.7932532081 0.62553008085121 0.348335864755499
"2035" 540.243375016997 0.623872697307706 0.350578050756499
"2036" 537.694901686937 0.62221597125195 0.352767211918999
"2037" 535.60920732318 0.620586841393943 0.356808934577499
"2038" 533.387493920322 0.618967499008362 0.359925907939999
"2039" 531.526766581276 0.617377664751564 0.364443563873498
"2040" 529.826906834532 0.615814541043984 0.369401584471499
"2041" 528.275322564356 0.614277618059049 0.374760131792499
"2042" 527.049735432655 0.612787439484452 0.381160418867999
"2043" 526.068942187496 0.611345664429705 0.388156492774999
"2044" 525.378529545794 0.609955167073815 0.396057188981999
"2045" 524.890595909971 0.608614935342924 0.404386278446999
"2046" 524.818114865416 0.607353056493462 0.413931905886499
"2047" 525.100760935634 0.606170084493657 0.424384076374998
"2048" 525.450773530174 0.605034429468476 0.434701016533999
"2049" 526.469297966274 0.604027464628709 0.447008662379499
"2050" 527.720323578297 0.603099941543642 0.459693087816499
"2051" 529.570943171963 0.602312288725934 0.473860004994499
"2052" 531.696896782399 0.601621751400435 0.488457020387999
"2053" 534.238793474913 0.601056297768988 0.503835695367499
"2054" 537.382522858554 0.600653978427664 0.520509157308999
"2055" 540.977044922893 0.600397849389273 0.537944527062999
"2056" 545.277236530921 0.600344726499452 0.556720257600499
"2057" 550.009677789556 0.60045258638315 0.575973094867999
"2058" 555.1359898943 0.600717995185159 0.595539480257999
"2059" 560.915656506654 0.601200687378529 0.6160309014755
"2060" 567.103519127769 0.601856813742406 0.636652822824999
"2061" 574.284185754532 0.602819346534819 0.658844434638499
"2062" 581.690355855035 0.603933957515734 0.680393074760499
"2063" 589.817348131165 0.605312491047482 0.702565469761
"2064" 598.309794401839 0.606880416913026 0.724341469329
"2065" 607.353288012894 0.608686624093506 0.745970385519
"2066" 616.826528906929 0.610703472763398 0.7672339366035
"2067" 626.782512359769 0.612951636650828 0.7878988699405
"2068" 637.164747896454 0.615420230904429 0.808036828636
"2069" 647.859536105173 0.618075025920878 0.827202802377
"2070" 658.873722572352 0.6209207456308 0.8453733181375
"2071" 669.823416953479 0.623846576935343 0.8620224391635
"2072" 680.420026390082 0.626769715677929 0.876817067891
"2073" 691.08041811486 0.629795658676971 0.8903524863285
"2074" 701.585892253299 0.632856771969123 0.9024324852415
"2075" 711.933670763999 0.635942658244796 0.9131744442015
"2076" 722.149411024548 0.639058551697101 0.9226318982545
"2077" 731.677026445061 0.64201851053811 0.9305454682095
"2078" 740.564322899142 0.644832645053747 0.9369999503995
"2079" 749.254344279942 0.647624739275833 0.9425714928895
"2080" 757.179182060668 0.650219879770214 0.946904936685
"2081" 764.47838609659 0.652638596419975 0.950332518188
"2082" 771.302952386066 0.654937937817077 0.9529965605975
"2083" 777.469511357662 0.65703536564862 0.9550554824595
"2084" 783.06399055742 0.658964251207636 0.9564652797245
"2085" 788.41301901266 0.660828840831385 0.9575727622545
"2086" 792.864646387083 0.662402174424234 0.958227122298
"2087" 796.994678193745 0.663878985313368 0.958603941709
"2088" 800.593046972829 0.66517627220655 0.958777907177
"2089" 803.815523470301 0.666360708940505 0.9587050366355
"2090" 806.726645817586 0.667440583392074 0.958515208988
"2091" 809.264492095209 0.66838941267896 0.958282151812
"2092" 811.445884432879 0.669223541865964 0.957900528092
"2093" 813.442977410138 0.669997146719088 0.9574524518055
"2094" 815.125994190919 0.670663033205547 0.957006768144
"2095" 816.65796882386 0.671282887091773 0.956490327232
"2096" 817.958599434481 0.671812145893211 0.9560632423985
"2097" 819.063471828367 0.672283084418838 0.9555197197355
"2098" 820.002661274935 0.672691065396052 0.9550462484655
"2099" 820.779998291005 0.673049937133972 0.9544843638445
"2100" 821.383389285705 0.673347649767902 0.9539856420665
"2101" 821.924655182405 0.673615134763931 0.9535207942105
"2102" 822.361190836351 0.673846793768319 0.953043457263
"2103" 822.656230761187 0.674032950963291 0.952560248029
"2104" 822.86762307763 0.674192316526893 0.9520646629165
"2105" 823.058023793106 0.674341073756954 0.951588297845
"2106" 823.148261453568 0.674456935782353 0.951103640982
"2107" 823.245387385657 0.674567471870163 0.950668016655
"2108" 823.224510367839 0.67464717790973 0.950190313795
"2109" 823.170859375277 0.674722587206047 0.949683253787
"2110" 823.068190261262 0.674754272030398 0.9493994455595
"2111" 822.903667329233 0.674789514515713 0.948916681573
"2112" 822.716409784334 0.674816595552401 0.9484430156455
"2113" 822.547711263465 0.674842301230443 0.9480122250005
"2114" 822.29772713576 0.67486108089438 0.947417792249
"2115" 822.044382937729 0.674852005566912 0.947067001994
"2116" 821.795498240583 0.674847793048959 0.946708409752
"2117" 821.54573626447 0.674843159643979 0.946324513225
"2118" 821.263961892118 0.67483371656971 0.945885806105
"2119" 820.946725631425 0.674816245365956 0.945415315001
"2120" 820.582558590402 0.674787166242477 0.944951012643
"2121" 820.237649270961 0.674769223579695 0.9444194404795
"2122" 819.856932275882 0.674736666258324 0.9439367442885
"2123" 819.535505186331 0.674711102435474 0.9435287270075
"2124" 819.178932914334 0.674677262384375 0.9431048569805
"2125" 818.774736259708 0.674637495777429 0.9426210895255
"2126" 818.379350269139 0.674599461677537 0.9421371219095
"2127" 817.958052198101 0.67455456936881 0.941649179446
"2128" 817.539181890109 0.674502495512181 0.94124657117
"2129" 817.097227191425 0.674448266630528 0.9408152690975
"2130" 816.692431346705 0.674399022119574 0.9403883839615
"2131" 816.26847728323 0.674344798346545 0.939973294612
"2132" 815.817801826504 0.674302312171739 0.939371204082
"2133" 815.3629552674 0.674252342599144 0.938831330857
"2134" 814.896598461252 0.674187100331726 0.938425780483
"2135" 814.462897072532 0.674117356680125 0.9381465236975
"2136" 813.989837043819 0.674053099929165 0.937714587612
"2137" 813.540341088901 0.673994964307733 0.9372579805375
"2138" 813.095742517837 0.67392733327595 0.9369149662575
"2139" 812.600445907444 0.673853382722187 0.936519471827
"2140" 812.119775480866 0.673776018546867 0.9361975982885
"2141" 811.620098495267 0.673710136601868 0.93569690719
"2142" 811.146362023536 0.673637974530488 0.935318874446
"2143" 810.653032174375 0.673561865395506 0.934935151473
"2144" 810.156327369141 0.673481917971506 0.934586621381
"2145" 809.64384337258 0.673409685048816 0.934107104538
"2146" 809.16447259603 0.673329463780488 0.9337916162
"2147" 808.637464985617 0.673252027685846 0.9333331681225
"2148" 808.119037090618 0.673173670709519 0.932897351982
"2149" 807.621379061689 0.673085659739855 0.932611258125
"2150" 807.098781088183 0.673002746283668 0.9322103806545
"2151" 806.567798527852 0.672913822680645 0.931853364185
"2152" 806.045171720543 0.672836735235035 0.931369513908
"2153" 805.507765416616 0.672765847851625 0.9307871950695
"2154" 805.000332524498 0.672679963188775 0.9304341820175
"2155" 804.441125066258 0.672594987866153 0.929945615335
"2156" 803.87165759358 0.672506484248525 0.929470749705
"2157" 803.355599228724 0.672415005009958 0.9291509347135
"2158" 802.80939498896 0.672321425700637 0.928780874504
"2159" 802.245777158748 0.672226011949261 0.9283876248015
"2160" 801.725310197782 0.672131429994868 0.928083479805
"2161" 801.176406181018 0.672030539020262 0.9277780082605
"2162" 800.668871959326 0.671934303865311 0.927520581885
"2163" 800.106364026536 0.671842157208164 0.927074369845
"2164" 799.561810811273 0.671745968860479 0.9267231817905
"2165" 798.985881785068 0.67164384128564 0.9263491988315
"2166" 798.395698440191 0.671545768708778 0.9258860265555
"2167" 797.825535084912 0.67143845285647 0.9255715993465
"2168" 797.27705835466 0.671330385068308 0.925327419543
"2169" 796.686512187258 0.671224381730794 0.924946301466
"2170" 796.124538752172 0.67111076150212 0.924717658443
"2171" 795.591693818297 0.671002008340185 0.924502707905
"2172" 794.978132905671 0.670883290338478 0.9241944280995
"2173" 794.436609887741 0.670774430525616 0.9239518643815
"2174" 793.833835060433 0.670660532058204 0.9236197796915
"2175" 793.265622521607 0.670538802005923 0.9234574702325
"2176" 792.735556162794 0.670436319063738 0.9231584073155
"2177" 792.176689060886 0.670325204326638 0.9229048935425
"2178" 791.676194430938 0.670220632085067 0.922703335482
"2179" 791.107506391187 0.670114410858067 0.922340492696
"2180" 790.591471463005 0.670006391033192 0.9221367688565
"2181" 790.050270089349 0.669890792410909 0.921953311843
"2182" 789.502433684233 0.669774579996558 0.9217568473235
"2183" 788.931677775733 0.669662581622168 0.921444542761
"2184" 788.381589672158 0.669543982881782 0.9212500980255
"2185" 787.837442982721 0.669425859018716 0.9210819486095
"2186" 787.331766189474 0.669320895251773 0.920858384472
"2187" 786.780209801634 0.669195236392467 0.9207600462715
"2188" 786.341309609016 0.669086621469011 0.9207395675665
"2189" 785.797203916942 0.668974907083267 0.92050131777
"2190" 785.281188172862 0.668858888345262 0.9203716563445
"2191" 784.784923897682 0.668751234846175 0.920181346632
"2192" 784.226068831019 0.668631908099751 0.919969759573
"2193" 783.693338417053 0.668500543752776 0.919961194757
"2194" 783.23097432041 0.668395782756398 0.919836612994
"2195" 782.772153287236 0.668275051396328 0.919892073836
"2196" 782.283709697966 0.668167020774514 0.9197488602115
"2197" 781.714540675885 0.668038040817722 0.919608196491
"2198" 781.212259389137 0.667924706618561 0.919469803144
"2199" 780.742593497545 0.66780947245702 0.919422118349
"2200" 780.215630624704 0.667689369340721 0.9192857919135
"2201" 779.761693502993 0.667575995467276 0.9192632583785
"2202" 779.210818538114 0.667457969634754 0.919047471045
"2203" 778.796994995602 0.667362748326874 0.9189450346545
"2204" 778.32929841947 0.667247995233781 0.918898892943
"2205" 777.836270830403 0.667141652449906 0.918705476967
"2206" 777.375005650473 0.667038538090975 0.918559969575
"2207" 776.977507639308 0.666943661793428 0.9184987620325
"2208" 776.553336514854 0.666841789309664 0.918431853598
"2209" 776.174506385412 0.666754063737982 0.9183336856935
"2210" 775.824055148595 0.666661669320852 0.918358682212
"2211" 775.424836581912 0.666568669932132 0.9182737301435
"2212" 775.017274781797 0.666478751424481 0.918114426651
"2213" 774.640302199875 0.666392099471331 0.9180070445835
"2214" 774.250073583765 0.666317359152414 0.917729074592
"2215" 773.826720074503 0.666224868719945 0.9175635014655
"2216" 773.393121361046 0.666130494889291 0.9173744388445
"2217" 773.060416959464 0.666045204953099 0.9173617666985
"2218" 772.665782088192 0.665963905733525 0.9171444691805
"2219" 772.299726980633 0.665889895277572 0.9169155371725
"2220" 771.878922201708 0.665809117235354 0.9166306837735
"2221" 771.627596328339 0.66574695735181 0.916584110947
"2222" 771.321572547142 0.665674731398889 0.916511495214
"2223" 771.054376074161 0.665616100326035 0.9163872286415
"2224" 770.717670957183 0.665551479529473 0.916141138748
"2225" 770.36953895517 0.665493168206332 0.915811644115
"2226" 770.0490752936 0.665447708952581 0.9154047444305
"2227" 769.681701832996 0.66539255505618 0.9149696955325
"2228" 769.374107424893 0.665365683451409 0.9143928415365
"2229" 769.004312043195 0.665323160899014 0.913818503283
"2230" 768.709401213895 0.665276796425321 0.9134739284595
"2231" 768.369572914985 0.665237316227119 0.912956070321
"2232" 768.115184487819 0.66522597177347 0.9123615767595
"2233" 767.778886095274 0.665201245244622 0.9116798668075
"2234" 767.460463807217 0.665181188801859 0.910964463063
"2235" 767.075146904706 0.665145677635047 0.9102571454885
"2236" 766.729109710844 0.665120927636336 0.9095351885625
"2237" 766.400775730086 0.665094291355416 0.9088626152375
"2238" 766.01185363818 0.665074076447832 0.9079645536365
"2239" 765.660105465118 0.66506124695787 0.9070816696795
"2240" 765.309085157728 0.665039847266968 0.9062891559395
"2241" 764.914644581836 0.665012829005689 0.9054254381405
"2242" 764.489278395821 0.664994254381753 0.904379707996
"2243" 764.03801750725 0.664989072941884 0.903108247585
"2244" 763.666812535153 0.664979508015883 0.902097271672
"2245" 763.1939575598 0.664981223700209 0.900670397828
"2246" 762.799140773901 0.66499101282455 0.89936975545
"2247" 762.362469489339 0.665016943872151 0.8977652090925
"2248" 761.938395743569 0.66503856021109 0.8962238057215
"2249" 761.451359936937 0.665058962435955 0.894529448505
"2250" 760.951292962373 0.66507109191387 0.8928601649695
"2251" 760.475104482627 0.66512836981642 0.8907461820945
"2252" 759.890603915266 0.665155541613447 0.88866005691
"2253" 759.291352145875 0.665191998862725 0.8863869713805
"2254" 758.67877801796 0.665225071934955 0.8841102324515
"2255" 758.144446493004 0.665258737614666 0.881993026276
"2256" 757.502613705645 0.665322341693054 0.879225374885
"2257" 756.799610826078 0.665375542422328 0.876394011887
"2258" 756.101749797377 0.665404165677757 0.873832949513
"2259" 755.40975963431 0.665469270617132 0.870824017949
"2260" 754.597915328816 0.665513172812374 0.867687284902
"2261" 753.78340964231 0.665548013291883 0.864616640892
"2262" 752.853553513137 0.665605769770422 0.860925588122
"2263" 751.811066521155 0.665640768443679 0.857136580007
"2264" 750.746838586479 0.665669469250589 0.853307667592
"2265" 749.612136864206 0.665716037159039 0.8490300288925
"2266" 748.535834976112 0.665785045101859 0.8446039180725
"2267" 747.319945368869 0.665811770591038 0.8402133888255
"2268" 746.087966574306 0.665838547735255 0.835696878569
"2269" 744.837295143455 0.665868348050228 0.8310440511645
"2270" 743.498874119265 0.665904056295136 0.8259973910095
"2271" 742.08300560288 0.665933755161871 0.820724677581
"2272" 740.65762226419 0.665920522367597 0.8158513762935
"2273" 739.104130550927 0.665911858323787 0.8104798152735
"2274" 737.608607013757 0.665885709854802 0.805396808359
"2275" 735.890231954547 0.665867782333163 0.799473391948
"2276" 734.095973523528 0.665845199273414 0.793294042528
"2277" 732.204085654278 0.665815948028641 0.7867931841865
"2278" 730.229322171 0.665754240368659 0.7803292292825
"2279" 728.270040287422 0.665693576814424 0.7737831573915
"2280" 726.275798092263 0.665587093321431 0.7675786621115
"2281" 724.16047409673 0.665484848549789 0.7608349424135
"2282" 722.012749194121 0.66537468003769 0.7539692094815
"2283" 719.812338356822 0.665243404072498 0.747054088402
"2284" 717.554344954975 0.665073858752733 0.740294333761
"2285" 715.158355041171 0.664899739469166 0.733025300507999
"2286" 712.755294700028 0.664703045131129 0.725852181352
"2287" 710.103354662358 0.664501029918014 0.717813945677
"2288" 707.579044147614 0.664249656397267 0.710624114799
"2289" 705.054379380511 0.663982777935173 0.703465000942
"2290" 702.360377027293 0.663689566637619 0.6959240994255
"2291" 699.605293811128 0.663372243766054 0.688328813247999
"2292" 696.739993211107 0.663054779569248 0.680173253085999
"2293" 693.830791555822 0.66267262053555 0.672531884264
"2294" 690.870972225971 0.662258233587244 0.664947580472
"2295" 687.690196137033 0.66182836615246 0.656635134293999
"2296" 684.472833508746 0.66139227008708 0.648037210588499
"2297" 681.157760639701 0.660928010634083 0.639248655724499
"2298" 677.846257790871 0.66042104783715 0.630796234492499
"2299" 674.539522707802 0.659862543229874 0.622833061813999
"2300" 671.203643430941 0.659257816252046 0.6151596956795
"2301" 667.86083812751 0.658611802111481 0.6077886187955
"2302" 664.56904548167 0.657956057617363 0.600469180512499
"2303" 661.227797771111 0.65725992879384 0.593312260444999
"2304" 657.987488503138 0.65651752356214 0.58689814763
"2305" 654.632559897083 0.655740437984181 0.580330191558999
"2306" 651.234112681013 0.654934609395763 0.573781159789999
"2307" 647.818192911259 0.654108369939074 0.567200905845499
"2308" 644.394942550767 0.653255712365987 0.560728593887999
"2309" 641.004245973012 0.652359966014366 0.554731356699999
"2310" 637.729881930865 0.651428364529792 0.549455626098999
"2311" 634.449886253938 0.650470573173125 0.5443058447525
"2312" 631.100578158796 0.649490173961724 0.538989464555999
"2313" 627.871311710735 0.64847103258776 0.534495737950999
"2314" 624.77671080326 0.647423919123222 0.530725196301999
"2315" 621.700880285475 0.646363486578425 0.527023014113499
"2316" 618.444837386788 0.645285766112225 0.522644529885999
"2317" 615.384795002911 0.644178454415887 0.519299936582999
"2318" 612.395161068979 0.64305511771534 0.5162936920755
"2319" 609.533929304762 0.641916157745177 0.513865687364999
"2320" 606.870308707168 0.64075723723391 0.512456114908499
"2321" 604.317217549558 0.6395928159022 0.511439579502999
"2322" 601.930267501006 0.638423504415023 0.511101445209499
"2323" 599.57618632909 0.637248180450389 0.510890794110499
"2324" 597.427584364644 0.636069984688419 0.511546878587
"2325" 595.296379044811 0.634889967290101 0.512238230946999
"2326" 593.411480288362 0.633718724258968 0.513839107269999
"2327" 591.334209939179 0.632534875740823 0.514713474842499
"2328" 589.69129348908 0.631368039592901 0.517323131125499
"2329" 588.329244975673 0.630224756969074 0.520865769992499
"2330" 587.027022905913 0.629107779667243 0.524243314516499
"2331" 586.034089962671 0.628021944920819 0.528639461365999
"2332" 585.055080487655 0.626951433218603 0.532946590588499
"2333" 584.36381585487 0.625913709377041 0.538194615635999
"2334" 584.014085523724 0.624923559247077 0.544489096572999
"2335" 584.045097145429 0.623997208700992 0.551746732927499
"2336" 584.316149047663 0.623119695083571 0.559608787223
"2337" 584.822519835253 0.622293493434824 0.5680499966785
"2338" 585.398873765096 0.621509107155189 0.576364907408999
"2339" 586.284601561325 0.620793319036656 0.585370613688999
"2340" 587.670741902575 0.6201820213201 0.595479455876999
"2341" 589.186815671654 0.619620155647867 0.605790867025999
"2342" 591.372296195763 0.619192236651518 0.617749996461999
"2343" 593.662022142802 0.61882882912258 0.629570101192999
"2344" 596.66915751053 0.618625645723507 0.642927895960499
"2345" 599.711201017593 0.618483043903311 0.655868992914999
"2346" 603.220271541432 0.618474076321987 0.6695265886565
"2347" 607.312427014623 0.618625403668077 0.6841316546595
"2348" 611.653405575066 0.618886608598621 0.698647425186
"2349" 616.407599712696 0.619287144594466 0.7135937357725
"2350" 621.665098071831 0.619853023629147 0.7290198253175
"2351" 627.366511580666 0.620576660518322 0.744871190668
"2352" 633.422563934244 0.621448025655527 0.760528736999
"2353" 640.053020720191 0.62251951739154 0.7764900356335
"2354" 646.803230679994 0.623692792644071 0.791837678832
"2355" 653.709306590063 0.624977700460844 0.8066935071425
"2356" 661.205299234102 0.626479163044847 0.8216329646585
"2357" 668.562388430156 0.62802039451488 0.8353522196995
"2358" 676.615849036464 0.629806759879995 0.8492739443725
"2359" 684.568645950593 0.631643245657517 0.8622036884765
"2360" 692.769714640726 0.633613952254527 0.874514476332
"2361" 700.81879683222 0.635620297993034 0.885609317849
"2362" 708.670330669684 0.637634433442595 0.895640611625
"2363" 716.963371845563 0.639836188633604 0.9052150162405
"2364" 724.748926332417 0.641960862597151 0.913426057913
"2365" 732.390899734869 0.644104144954625 0.9206093027865
"2366" 739.974996332219 0.646266262444232 0.9271279035065
"2367" 747.191051268128 0.648365839275315 0.932765152503
"2368" 754.144425601298 0.65043591069917 0.9375330332885
"2369" 760.737468946319 0.652434181717942 0.9415107921915
"2370" 766.868911177307 0.654311865318935 0.9448048415115
"2371" 772.9666375455 0.65622031778426 0.9475661874945
"2372" 778.568916699674 0.658003423119177 0.949702585083
"2373" 783.653365958073 0.659646253675394 0.9512476869545
"2374" 788.429476051436 0.661213826708618 0.9523827685305
"2375" 793.036583695542 0.662747271605096 0.953137235632
"2376" 797.317907512051 0.664174540094831 0.9537086899265
"2377" 801.050421087399 0.665446828897188 0.953945768678
"2378" 804.424620349532 0.666612253765761 0.9539611972175
"2379" 807.55749756246 0.667696198611554 0.9539179488725
"2380" 810.371300375303 0.668690358240523 0.953612572409
"2381" 812.85154851675 0.669575923608495 0.953308378315
"2382" 815.062738460914 0.670386569421669 0.95280806463
"2383" 817.048793869405 0.671115143067498 0.95230290601
"2384" 818.880533863349 0.671804491796769 0.9516516544815
"2385" 820.50770765244 0.672427587044148 0.950994914617
"2386" 821.930216490607 0.672987860574922 0.9503235165055
"2387" 823.0611008457 0.673460869223055 0.949579998892
"2388" 824.036637043951 0.67387189355913 0.9489542096755
"2389" 824.987760694574 0.674283599425341 0.9482259771565
"2390" 825.788978865724 0.674640237116837 0.947576050474
"2391" 826.373652074437 0.674923463182308 0.946936973125
"2392" 826.887438639371 0.675181340163487 0.9462949072565
"2393" 827.356456799746 0.675406135133411 0.9458282002985
"2394" 827.708195669614 0.67560586064902 0.945325637138
"2395" 828.101024996367 0.675819213378247 0.944747717831
"2396" 828.260261844118 0.675970825608066 0.9440773406375
"2397" 828.345534039148 0.676100877061563 0.9433474984675
"2398" 828.462899334507 0.676244790841948 0.9425815014655
"2399" 828.50252077394 0.676355721953919 0.941923047099
"2400" 828.477393053089 0.676452766911261 0.94116043372
"2401" 828.369737653936 0.676511394465005 0.94056102127
"2402" 828.304840154037 0.676580084830216 0.9399923637075
"2403" 828.118938152852 0.676617876896747 0.9393881785995
"2404" 828.008260215814 0.676677840184076 0.938737016308
"2405" 827.796368194209 0.676716813852074 0.93804282869
"2406" 827.570937323254 0.676739110550659 0.9374377348185
"2407" 827.332306202042 0.676749908756885 0.936879866519
"2408" 827.078339832473 0.676765288411973 0.936269565606
"2409" 826.730118731072 0.67675590434817 0.935675965661
"2410" 826.448048612393 0.676762636446541 0.935053577164
"2411" 826.088946571578 0.676744942698426 0.934484929885
"2412" 825.793761610948 0.676742343059951 0.933905586332
"2413" 825.440748038872 0.676715007438743 0.933432979109
"2414" 825.099044542034 0.676698832241192 0.9328711492515
"2415" 824.727675271947 0.676685344031501 0.932203700996
"2416" 824.296949317581 0.676669074537436 0.931403482405
"2417" 823.886112229933 0.676649534424428 0.9306915650145
"2418" 823.476430142887 0.676621345346718 0.9300836225565
"2419" 823.095714345124 0.676594696659571 0.92949704775
"2420" 822.635176717726 0.676554541014373 0.9288604375365
"2421" 822.16094713368 0.676505343570538 0.928299812073
"2422" 821.737629805017 0.67647017157029 0.927684363573
"2423" 821.342282963131 0.676437495202252 0.927111606347
"2424" 820.861315579132 0.676383336194302 0.926565719304
"2425" 820.409732459104 0.676352057363099 0.925854598444
"2426" 819.892605280309 0.676313936183753 0.9250496082655
"2427" 819.420331626332 0.676261101709948 0.924501469384
"2428" 818.962287468446 0.676208411517784 0.9239738623185
"2429" 818.516189140288 0.676166860730251 0.9233587968485
"2430" 817.990983389029 0.676104652135993 0.922775770197
"2431" 817.533704881828 0.676064946755345 0.922126608511
"2432" 817.075107787894 0.676006457098836 0.9216554520555
"2433" 816.565877859662 0.675950559299268 0.9210332606655
"2434" 816.056914741897 0.675877581762331 0.9205952012655
"2435" 815.561612423985 0.675811697458406 0.920113475982
"2436" 815.071134392164 0.675769069507475 0.9193794188245
"2437" 814.572901989877 0.675712588510902 0.9187801225775
"2438" 813.983073218058 0.675649263078595 0.918048599544
"2439" 813.402824365631 0.675577254698433 0.917416577307
"2440" 812.872091428356 0.675521542782171 0.916723707036
"2441" 812.317067282944 0.675461524292542 0.9160147800405
"2442" 811.743859727901 0.675394510498858 0.9153346481115
"2443" 811.194348044481 0.675323044194219 0.9147606135435
"2444" 810.62934279824 0.675245079741562 0.914216729496
"2445" 810.067383573095 0.67518256701335 0.9135174579765
"2446" 809.530857510077 0.675121092816832 0.9128664351275
"2447" 808.977522285456 0.675059796627076 0.9121688727265
"2448" 808.378703229424 0.674996185680944 0.9113826856295
"2449" 807.845672943322 0.674936178980193 0.91071889511
"2450" 807.266928971824 0.67487399144779 0.9099579473095
"2451" 806.632710274298 0.674806132819359 0.909124925182
"2452" 806.032478332839 0.67473663824612 0.9083977572275
"2453" 805.40342320777 0.674675002426953 0.9075073763565
"2454" 804.835197957809 0.674620186567779 0.9066948072795
"2455" 804.251735924824 0.674567653410039 0.905809796101
"2456" 803.720999361512 0.674507340838454 0.905132648607
"2457" 803.178802563049 0.674454458540013 0.904352125007
"2458" 802.557314987948 0.674387637325192 0.9035251761055
"2459" 801.930671124386 0.674331683259894 0.902570174127
"2460" 801.301215998815 0.674277049178522 0.901585009316
"2461" 800.647130213771 0.674229287648908 0.900463182327
"2462" 800.031480746143 0.674168811455596 0.8995717451675
"2463" 799.366310047973 0.674127342638554 0.89835480399
"2464" 798.696866430759 0.674080280601063 0.8971850387415
"2465" 798.046141706901 0.674060963777383 0.8957541219415
"2466" 797.390854538568 0.674013843795562 0.894601075155
"2467" 796.694275448723 0.673983486742695 0.893164557069
"2468" 796.021826180653 0.673941987323246 0.891901527671
"2469" 795.338780597404 0.673927469456693 0.890326678223
"2470" 794.630839690676 0.673886877573772 0.888954274698
"2471" 793.979335875263 0.673860499116988 0.887574799055
"2472" 793.282725127094 0.673845993384914 0.8859394408985
"2473" 792.565303973854 0.673833339421593 0.88422721673
"2474" 791.887554260827 0.67383496532131 0.882447371637
"2475" 791.121439859617 0.673824624592564 0.8805748743745
"2476" 790.322956672698 0.673821366226455 0.8785285509655
"2477" 789.548661494922 0.673833297763188 0.876371504351
"2478" 788.75032729107 0.673846840387064 0.8741300839475
"2479" 787.945198770647 0.673847766068683 0.871987364631
"2480" 787.071894438339 0.673852659241442 0.86960744369
"2481" 786.102584835329 0.673864738459223 0.8669025475495
"2482" 785.106140968281 0.673873318470076 0.864133277552
"2483" 784.173455610792 0.673888682875169 0.8614370432325
"2484" 783.195958040263 0.673905679348988 0.8585855196965
"2485" 782.175589953693 0.673938565274775 0.855424413339
"2486" 781.160641632004 0.673979178317535 0.8521687049605
"2487" 780.027753418077 0.674019396152484 0.848594649027
"2488" 778.917478166183 0.674054440440435 0.845093436605
"2489" 777.690960192996 0.674079771447212 0.841372990877
"2490" 776.493567444831 0.67413765064721 0.8373347181685
"2491" 775.173789221477 0.674200751068476 0.832873792101
"2492" 773.900397306919 0.674271845784558 0.8284020444475
"2493" 772.546994523116 0.674344786464765 0.823657754436
"2494" 771.102254745992 0.674382003697675 0.8190136131115
"2495" 769.636570762193 0.674475149422652 0.8136357139165
"2496" 768.15047332458 0.674546137898604 0.8083925891205
"2497" 766.593613699421 0.674647225412501 0.802552432436
"2498" 764.93547128353 0.674739396509061 0.7964872819255
"2499" 763.24438513195 0.674804212861142 0.7905633849
"2500" 761.346043163281 0.674901788896333 0.783636384796
"2501" 759.341317043365 0.675036778435054 0.7759020316835
"2502" 757.332847416554 0.675119093352311 0.7686518724165
"2503" 755.190701838557 0.675234215775353 0.7605598322765
"2504" 752.955874987489 0.675323920464478 0.752395246174
"2505" 750.668635432308 0.675419723378593 0.743895441831
"2506" 748.255307903652 0.675518753815282 0.7348707802625
"2507" 745.832717366043 0.675618326197257 0.725665590699
"2508" 743.143710912874 0.675723533041797 0.71551399191
"2509" 740.421652648792 0.67582712968688 0.7051176686855
"2510" 737.594551022856 0.675926999402233 0.694292496334499
"2511" 734.700264984378 0.675979916578656 0.6836381985845
"2512" 731.640911692216 0.676030015580901 0.6723615584215
"2513" 728.440767699516 0.676083434956696 0.660426824951
"2514" 725.071190476266 0.67608798609576 0.648379571775999
"2515" 721.558834196413 0.676098117462574 0.635606637004
"2516" 718.043642194431 0.676061429689207 0.623139825437
"2517" 714.350570045803 0.675979658180037 0.6104427577125
"2518" 710.588826062638 0.675851101678721 0.597837220736499
"2519" 706.709586479283 0.67570473830321 0.584815384284499
"2520" 702.718020353147 0.675549050734389 0.571273553580999
"2521" 698.641839659293 0.675303099064946 0.558281348272999
"2522" 694.381694293946 0.675063485685397 0.544341262131499
"2523" 689.962811751348 0.674793070152602 0.529950549199999
"2524" 685.495603773185 0.674467034022447 0.515745512843999
"2525" 680.956652302103 0.674076875632088 0.501772078232999
"2526" 676.353392280165 0.673609143183796 0.488211989233499
"2527" 671.703177099046 0.673122889024516 0.474346936516499
"2528" 666.771181116247 0.672571885761969 0.460035562790999
"2529" 661.919880541188 0.671959431330013 0.446366090661999
"2530" 657.006003005262 0.671271494290627 0.433068516890999
"2531" 652.0680124504 0.670530551700315 0.419964028574999
"2532" 647.13151168825 0.669723148041719 0.407326316113999
"2533" 642.108747153927 0.668853474422013 0.394805080876499
"2534" 636.960398361717 0.667943351919216 0.381960104795499
"2535" 631.847824286197 0.666961696339471 0.369758010736999
"2536" 626.826230223111 0.665905486064112 0.358445788833999
"2537" 621.894645834152 0.664749245326987 0.348397131194999
"2538" 616.852919182491 0.66355825424508 0.338019883714999
"2539" 611.686276303795 0.662331905914714 0.327246073470999
"2540" 606.726715867937 0.66102371063002 0.317928156932499
"2541" 601.753212813273 0.659642311303714 0.309199618307498
"2542" 596.877243626599 0.658218068508195 0.301019411545999
"2543" 591.852010828782 0.656761770844745 0.292323019588498
"2544" 586.917273122929 0.655250088165004 0.284357554570999
"2545" 582.065646812652 0.653668145676003 0.277341967231999
"2546" 577.127402223851 0.652073295762918 0.269756582506499
"2547" 572.400561943644 0.650406218450585 0.263689312296999
"2548" 567.660215858291 0.648713268204908 0.257568880892499
"2549" 562.942868345054 0.646975433610615 0.251845302425499
"2550" 558.311964895233 0.645187490717936 0.246886621281999
"2551" 553.728069649839 0.643384371111875 0.241978003702999
"2552" 549.232507698401 0.641554094685354 0.237500101912499
"2553" 544.675544867798 0.639685827075211 0.233016999083999
"2554" 540.341604407113 0.637785438621493 0.229672264388499
"2555" 536.095572573788 0.635864798065235 0.226722542070999
"2556" 531.902911097389 0.633922349595563 0.224060462624499
"2557" 527.897575556916 0.631962789829419 0.222242334403498
"2558" 523.785196873206 0.629990823252 0.219839752235499
"2559" 519.779996321997 0.62799670222985 0.218034628438998
"2560" 516.067689241398 0.625999499776172 0.217415132253499
"2561" 512.475521361076 0.623992911416724 0.217326434786499
"2562" 508.936910402596 0.621969829635345 0.217602076720999
"2563" 505.422880347747 0.619949342271092 0.217746555727999
"2564" 502.166608893907 0.617932793080686 0.218962883998499
"2565" 498.814705008433 0.615906681073874 0.219699610237999
"2566" 495.695263134413 0.613893015537945 0.221287698970999
"2567" 492.739948988777 0.611890279408496 0.223430742614998
"2568" 490.006443600568 0.609903555181687 0.2264132127265
"2569" 487.353021353194 0.607929663492175 0.229545667865499
"2570" 484.983406542649 0.605987668134876 0.233643044909499
"2571" 482.601150715297 0.604058353601434 0.237431010194999
"2572" 480.600260919848 0.602168041942853 0.242748964309999
"2573" 478.661229999219 0.600309856531439 0.247843285080499
"2574" 477.001061242919 0.598492363870497 0.253936236339499
"2575" 475.671407358707 0.596728987507699 0.261194831869499
"2576" 474.476090421883 0.595006493047816 0.268663075719999
"2577" 473.560566691142 0.593346050577734 0.276896284293499
"2578" 472.97872821098 0.591761846513503 0.285994897909499
"2579" 472.859195942318 0.59027275993066 0.296554075841999
"2580" 472.891519297467 0.588846437390387 0.307270364548999
"2581" 473.394197362728 0.5875357908386 0.319210842180998
"2582" 474.537873145176 0.586371856132643 0.333052021161499
"2583" 475.936137842348 0.585305551652333 0.347239665859999
"2584" 477.663647169899 0.584350984627029 0.362089761722999
"2585" 480.018618430653 0.583570140523684 0.378452977045499
"2586" 482.969789147959 0.582966788846948 0.396256206046999
"2587" 486.545008767065 0.582558969013834 0.415348774338999
"2588" 490.860206014294 0.582386007024907 0.435890607621499
"2589" 495.865397835829 0.582449583563488 0.457556130915999
"2590" 501.668488857594 0.582778757837923 0.480773998976499
"2591" 508.318710188198 0.583405879273709 0.505278638596999
"2592" 515.638203676366 0.584306031097409 0.530364844515999
"2593" 523.794857621381 0.585525661575595 0.556406307144499
"2594" 532.488649767351 0.587009915605078 0.582390835320999
"2595" 542.205560418522 0.588883494882273 0.609358890245499
"2596" 553.003110472542 0.591185006725334 0.637139962978999
"2597" 564.366292531653 0.593796226414954 0.664260895485499
"2598" 576.533249876378 0.596791479941815 0.6909284952615
"2599" 589.33267769342 0.600132951935613 0.716692675452
"2600" 602.999648878828 0.603888941150168 0.741815192368
"2601" 617.098167184131 0.607959749146615 0.7651210617305
"2602" 631.45231113765 0.612290629215402 0.786230316554
"2603" 645.659513649984 0.61675565522224 0.804610001299
"2604" 659.86770325551 0.621398018786005 0.8203858595445
"2605" 674.126509507818 0.626227440352566 0.8338027507695
"2606" 687.677697698086 0.630983910207617 0.844086993688
"2607" 700.963522916669 0.63581996836616 0.851808534702
"2608" 713.301401162411 0.640486968186619 0.8565672754435
"2609" 725.015857818788 0.645070873043527 0.859121216982
"2610" 735.940879913009 0.649537908940596 0.859103643379
"2611" 746.079016251949 0.653844727339572 0.8570849811995
"2612" 754.972069009811 0.657829352834842 0.852999073387
"2613" 762.996466378725 0.661544436009846 0.8480309692485
"2614" 770.086381780479 0.665046546059989 0.841275690891
"2615" 776.142147011568 0.668203703762638 0.833946118038
"2616" 781.320386440691 0.671138719005712 0.8254539540835
"2617" 785.42973924263 0.673761472042239 0.8160261579915
"2618" 788.843084800406 0.676170016438242 0.806160499935
"2619" 791.53075068645 0.678400986042196 0.7954160804655
"2620" 793.368485696308 0.680327060508567 0.784588286774
"2621" 794.575364543117 0.682058955851817 0.7734093176775
"2622" 795.195348586597 0.683662466282372 0.7614172552625
"2623" 795.202548181901 0.685095439012701 0.7490224741025
"2624" 794.709787441661 0.686371892839669 0.7363860093505
"2625" 793.786267121975 0.687585157702697 0.722802551487
"2626" 792.517840385032 0.688626920742129 0.709758818269
"2627" 790.820638246859 0.68960365947275 0.695838585290499
"2628" 788.702015806492 0.690475951427174 0.681451876597
"2629" 786.286715170326 0.691316205445103 0.666344162361999
"2630" 783.628547858557 0.692099454317654 0.650913894691999
"2631" 780.654937671096 0.692785208262616 0.635308293830499
"2632" 777.455783038849 0.693333539811765 0.620315541851
"2633" 773.983372211687 0.693882517916321 0.604249451246999
"2634" 770.244753029514 0.694403638614677 0.587417878441999
"2635" 766.362810076529 0.694846985143393 0.570767586644499
"2636" 762.137643464718 0.69531193125843 0.55255585077
"2637" 757.842811212347 0.695590138210639 0.535924820736999
"2638" 753.346903055527 0.695864743978639 0.518488817911999
"2639" 748.620469594722 0.696098239962731 0.500482275655499
"2640" 743.730358765191 0.696272154347518 0.482335655984499
"2641" 738.712112872369 0.696377783924471 0.464259007828499
"2642" 733.59918139898 0.696368765491062 0.446849468614499
"2643" 728.30055162126 0.696332994671019 0.428811618601499
"2644" 722.859321530219 0.696218659068397 0.410895651888499
"2645" 717.346220157356 0.696017443629075 0.393390989225999
"2646" 711.694274310155 0.695743178328693 0.375902676080499
"2647" 705.942276598115 0.695414064389442 0.358364557696499
"2648" 700.167913985371 0.694953838892225 0.341879091186499
"2649" 694.284547389728 0.694443025272222 0.325241997107999
"2650" 688.476066681188 0.693769794259735 0.310351365317999
"2651" 682.537496396654 0.693054741524641 0.295113168590999
"2652" 676.606312151072 0.692233425907045 0.280742815524999
"2653" 670.645643460179 0.691329708223973 0.266853839751499
"2654" 664.701834555412 0.690320721382331 0.253877627122499
"2655" 658.723402171048 0.689258890165705 0.241002830963498
"2656" 652.731654105851 0.688113923875651 0.228659689983499
"2657" 646.758206081896 0.686877584026849 0.217075579843998
"2658" 640.856136239218 0.685551926101862 0.206398514814999
"2659" 634.987317740829 0.684155768985652 0.196298842236999
"2660" 629.078169111539 0.682702610805231 0.186367673161998
"2661" 623.174475422387 0.681194081699923 0.176714820120999
"2662" 617.33856778487 0.679610372861179 0.167839178351998
"2663" 611.487616635371 0.677972660320022 0.159185386436998
"2664" 605.754344351029 0.676257754093157 0.151523697802998
"2665" 600.030716761052 0.674491177436027 0.144173069335999
"2666" 594.265318704018 0.672692742747203 0.136667971508999
"2667" 588.660305683697 0.670821026098551 0.130305167415499
"2668" 583.051422608525 0.668905991324574 0.124116549555499
"2669" 577.560862620246 0.666927638866199 0.118837764544999
"2670" 572.126436390013 0.664912138167963 0.113891367078998
"2671" 566.734611172462 0.662858846746965 0.109249985328998
"2672" 561.395260610889 0.660770635218246 0.104920069061498
"2673" 556.145553969608 0.658643298483518 0.101112875461998
"2674" 550.894909995161 0.65649476503922 0.0972319038704988
"2675" 545.694072774957 0.654318228137143 0.0935827968489991
"2676" 540.610450017842 0.652105555059384 0.090568358819999
"2677" 535.494871406983 0.649874375747712 0.0873455329904983
"2678" 530.612010763411 0.647597764563357 0.0854243603994986
"2679" 525.675115992088 0.645314216112081 0.0830466706419988
"2680" 520.789225531202 0.64301222374345 0.0808199778949987
"2681" 515.982453137183 0.640687277638631 0.0789585548969982
"2682" 511.2562921797 0.638342968723937 0.0774262080599982
"2683" 506.573899912697 0.635983078017823 0.0760212546659985
"2684" 502.006631396094 0.633605919435619 0.0751097737339989
"2685" 497.501335008136 0.631216221316647 0.0743974897559984
"2686" 493.109916243351 0.628816334714853 0.0740900357964976
"2687" 488.71195354847 0.626409244295521 0.0735904241204983
"2688" 484.345689784073 0.623994894927198 0.0730723253124984
"2689" 480.103241414113 0.62157341633243 0.0730082374174987
"2690" 475.913798744952 0.619144992405229 0.0730650424474986
"2691" 471.748145190155 0.61671223781451 0.073046477184998
"2692" 467.568975190087 0.614273774434129 0.0727852144659984
"2693" 463.447634689597 0.611831586013396 0.0726142486709983
"2694" 459.435862092401 0.609385063755516 0.0728583409974985
"2695" 455.562117900228 0.6069378593007 0.0736452451369985
"2696" 451.770706869471 0.6044937582613 0.074600348941999
"2697" 448.045755941405 0.602051090644493 0.0756975280279988
"2698" 444.295314000425 0.599607526221513 0.0764270454864991
"2699" 440.773959620289 0.597176852828472 0.0780665471204985
"2700" 437.213652934052 0.594743504964907 0.0793471999614981
"2701" 433.867749108794 0.592328303870971 0.0814118020974988
"2702" 430.651951711719 0.589926864631233 0.0838863332104982
"2703" 427.360085409734 0.587521985226429 0.0858079492814984
"2704" 424.327166925048 0.585146922875472 0.0886798449799987
"2705" 421.37718761245 0.582787285201124 0.091677412142999
"2706" 418.606874011478 0.580454497699497 0.0952838365889982
"2707" 416.105757415451 0.578165739501495 0.0997642473844984
"2708" 413.666527123948 0.575897024734069 0.104276545857999
"2709" 411.398056112243 0.573664347025693 0.109262307165998
"2710" 409.394386525882 0.571484061422903 0.115128260007499
"2711" 407.686629359115 0.569367293937395 0.121907829971998
"2712" 406.131002589708 0.567296251677068 0.129003836061499
"2713" 404.718357090459 0.565270810117157 0.136410801371499
"2714" 403.666596530177 0.563331496223638 0.144915761620999
"2715" 402.828235151637 0.561458369857904 0.153926997090999
"2716" 402.447800142324 0.559700748534457 0.164354412417499
"2717" 402.395447428828 0.558041713988937 0.175648297646498
"2718" 402.81245925642 0.556515166808839 0.188266018406499
"2719" 403.72164245426 0.555134218203132 0.202247516357499
"2720" 404.885552340778 0.55385714539771 0.216724173951499
"2721" 406.759733618741 0.552786071970097 0.233168605887999
"2722" 409.458708253005 0.551961150930889 0.251902491779999
"2723" 412.582953583442 0.551303489805823 0.271477047230499
"2724" 416.815036095253 0.550980966083634 0.294030758896999
"2725" 421.695744560209 0.550903390050728 0.317902766252
"2726" 427.515266712791 0.551151859667869 0.343837789271999
"2727" 434.240693959074 0.551733223811491 0.371523056470499
"2728" 442.108156150024 0.552725700387007 0.401507426324499
"2729" 451.068767154833 0.554133186952756 0.433349476580999
"2730" 461.351676502642 0.556032693088829 0.467321077393499
"2731" 472.901049582322 0.558435987408626 0.503062276400999
"2732" 485.451718709714 0.561278675540332 0.539410791829499
"2733" 499.548231393932 0.564736330028094 0.577407209292999
"2734" 514.254587151692 0.568539882167403 0.614459075713499
"2735" 530.433817986511 0.572969829685307 0.652233719185999
"2736" 547.943287334412 0.577991152632927 0.689869037448499
"2737" 566.189936809246 0.583442391819615 0.725896256949999
"2738" 584.588621852409 0.589116574333983 0.75906684981
"2739" 603.364271901532 0.595090070539254 0.7897206680295
"2740" 622.118461584553 0.601221978539331 0.817248310589
"2741" 640.78990708584 0.607481979618388 0.8416596286445
"2742" 658.827873943837 0.613650051178109 0.8625772771935
"2743" 676.337596771651 0.61974424964535 0.880275471163
"2744" 693.103958220041 0.625701211843992 0.894837098204
"2745" 708.80483829685 0.631379527649949 0.9063942818725
"2746" 723.305946379576 0.636679541431003 0.9154524829555
"2747" 736.063278375299 0.641440132331235 0.9217509625675
"2748" 747.881928312153 0.645900688764336 0.9264628503795
"2749" 758.324727813772 0.649913973849043 0.9295111315025
"2750" 767.971264223953 0.65365089086141 0.9315411644625
"2751" 775.864646056349 0.656764138803904 0.932516664569
"2752" 782.856951785662 0.659575310700386 0.932685645941
"2753" 788.860262227963 0.662041964985863 0.932272728187
"2754" 794.1075751689 0.664213036574581 0.931686229989
"2755" 798.470900533742 0.666068068241975 0.9307309368265
"2756" 802.308733656316 0.667701914019422 0.929844552697
"2757" 805.2308320117 0.669014277424027 0.9286917735405
"2758" 807.727064549137 0.670160393876198 0.927517329089
"2759" 809.670018950193 0.671080950916653 0.926419954412
"2760" 811.182316072578 0.671878399973032 0.925009204898
"2761" 812.48980548892 0.672555682614228 0.9239373151735
"2762" 813.50230014705 0.673115095697964 0.922914301616
"2763" 814.240371828251 0.673587575361656 0.9217755983985
"2764" 814.693272482761 0.673942213251313 0.9207567277315
"2765" 814.997711469693 0.674238979027943 0.919736405095
"2766" 814.999397756121 0.674446089306217 0.9185376226025
"2767" 815.035083772926 0.67464087004346 0.9175648423335
"2768" 814.75717816854 0.674753930979647 0.9163225069335
"2769" 814.555825776224 0.674845204366623 0.9154904536875
"2770" 814.157637697626 0.674883204579066 0.914524278265
"2771" 813.791651767488 0.674892356288758 0.913828091601
"2772" 813.284742338465 0.674872390595926 0.912937218888
"2773" 812.765408177523 0.674845792265668 0.912066162206
"2774" 812.143092101199 0.674793296185385 0.9111380944895
"2775" 811.531712684696 0.674710011574661 0.9104810944375
"2776" 810.870612652891 0.674617603971775 0.909741350164
"2777" 810.227693435678 0.67451932995473 0.9090665238935
"2778" 809.425452879806 0.674412320664431 0.908019709403
"2779" 808.746582419965 0.674286325482692 0.907508564961
"2780" 808.043474773155 0.674165456828055 0.906849942377
"2781" 807.304749053098 0.674030752210706 0.9061946260515
"2782" 806.537031814418 0.673890614383337 0.9054892695885
"2783" 805.830911640525 0.673744256579494 0.9050040163115
"2784" 805.079888595429 0.673591169610315 0.9044455927915
"2785" 804.370941813192 0.673428023262712 0.904130654088
"2786" 803.63034861381 0.673267320239863 0.9036633142665
"2787" 802.845482337356 0.673102409561077 0.9031345379735
"2788" 802.157485389634 0.672929931479936 0.9029231922165
"2789" 801.463117860872 0.672759404786477 0.9026705400065
"2790" 800.843894701827 0.672583606732797 0.902676346819
"2791" 800.13762248586 0.672411699602088 0.90238391707
"2792" 799.440466435438 0.672237151950724 0.902115142298
"2793" 798.741502343066 0.672054426449379 0.9019358300285
"2794" 798.130892470078 0.67187156840636 0.9020172263705
"2795" 797.529676992369 0.671702695093419 0.901920277448
"2796" 797.008387742517 0.671531242394373 0.902083100443
"2797" 796.353110362381 0.671350751668774 0.9019799156445
"2798" 795.778293541168 0.671172668754448 0.9020507997815
"2799" 795.163054493713 0.670992504863188 0.902025495912
"2800" 794.645535255574 0.670821048743441 0.9021824242375
"2801" 794.063476950356 0.670644682770813 0.90220696821
"2802" 793.684363575912 0.670480899469695 0.90267659687
"2803" 793.17888684418 0.670298706507335 0.9030028143355
"2804" 792.745629927806 0.67012948699915 0.903389168414
"2805" 792.48672756081 0.669970516937167 0.9041752967405
"2806" 792.138900498352 0.669807709577709 0.9047465998755
"2807" 791.799446354106 0.669648707228956 0.9052848457465
"2808" 791.499661727509 0.66949214274735 0.9059227165115
"2809" 791.351643800244 0.669346072873714 0.9068819661395
"2810" 791.167930342924 0.669204621213778 0.907693792331
"2811" 790.919408409427 0.669055254873553 0.9084227080895
"2812" 790.884928170918 0.668930608240042 0.9094917732245
"2813" 790.770632174047 0.668803757228362 0.9103721931745
"2814" 790.653561114758 0.668678716687621 0.9112121889655
"2815" 790.643297447229 0.668565403030891 0.9122605936375
"2816" 790.571491087284 0.668448994677954 0.9131615675125
"2817" 790.657620565234 0.668359329656436 0.914231106928
"2818" 790.7619283892 0.66826744166637 0.915417713376
"2819" 790.988571176852 0.668197906748781 0.916723285679
"2820" 791.29199209146 0.668138701409403 0.918153813329
"2821" 791.403049654941 0.668066741763587 0.919153040286
"2822" 791.538982293328 0.667999451857911 0.9201768382965
"2823" 791.908248282404 0.667969873504885 0.921497795551
"2824" 792.151451826402 0.66792803828267 0.922590674086
"2825" 792.541155090599 0.66790885327339 0.9238914115105
"2826" 792.881375642766 0.667890880738486 0.925029761817
"2827" 793.40892518293 0.66789726813861 0.9265014286545
"2828" 793.855287503177 0.667906507160464 0.9276978367045
"2829" 794.442119258186 0.667945157615043 0.9289915047895
"2830" 795.005667581593 0.667986629809682 0.9302075695
"2831" 795.648531232237 0.668043190152111 0.9315012851795
"2832" 796.299288907157 0.668112191963747 0.9326697708065
"2833" 796.774022594207 0.668155681183541 0.933635195149
"2834" 797.288057461305 0.668209516913363 0.9345900508905
"2835" 798.01821804757 0.668313358740615 0.935678937673
"2836" 798.582550220302 0.668391741722805 0.9365637473805
"2837" 799.33110132881 0.668510660458859 0.9375500339155
"2838" 800.051547800947 0.668626963946642 0.938487550888
"2839" 800.868213424607 0.668769769326427 0.939424896928
"2840" 801.689849398698 0.668911429708254 0.940433086898
"2841" 802.554121105317 0.669082171454525 0.941260365235
"2842" 803.349929294044 0.669241742113906 0.941988295158
"2843" 804.133599788931 0.669402659020186 0.942676333846
"2844" 805.015952556905 0.669599320805509 0.9432619214885
"2845" 805.865292208747 0.669794903190904 0.943822384277
"2846" 806.760666559046 0.669997125676271 0.944449797104
"2847" 807.505607888076 0.670173140381827 0.944918148253
"2848" 808.407889549743 0.670395004009059 0.945322537243
"2849" 809.261854451385 0.670605569683006 0.945730966096
"2850" 810.076056862438 0.670818776325202 0.946011495205
"2851" 810.856285998053 0.671035252195828 0.9461566707025
"2852" 811.582535586443 0.671238438300639 0.9462883086395
"2853" 812.341566478067 0.671471293423122 0.946218466332
"2854" 812.964198915084 0.671660873629235 0.9462008508965
"2855" 813.586139150152 0.671863311325712 0.946051377727
"2856" 814.234094055485 0.672082252524518 0.945792034311
"2857" 814.748246821333 0.672278091719152 0.945401897122
"2858" 815.34012892937 0.672478917338091 0.945177618684
"2859" 815.86860146609 0.672673038597531 0.944867717002
"2860" 816.313037165128 0.672851951117145 0.9444904159245
"2861" 816.805472212789 0.673054778199276 0.943988317777
"2862" 817.255789180912 0.673256081265074 0.9433937014285
"2863" 817.697282368417 0.673462176100462 0.942740866124
"2864" 818.010389936896 0.673626296245943 0.9421332629155
"2865" 818.389412483282 0.673818470609716 0.94140980032
"2866" 818.697846536171 0.673984723163445 0.9407847846195
"2867" 819.073874897445 0.674185396692705 0.9399853862415
"2868" 819.259375772785 0.674339234575878 0.9391688175755
"2869" 819.42761734423 0.674485742394542 0.9383693894225
"2870" 819.457655676806 0.674615059721051 0.937391607496
"2871" 819.614149463241 0.674773986029475 0.936428227578
"2872" 819.719241753986 0.674922201465112 0.9354238653875
"2873" 819.715775369842 0.675053912768359 0.934309253606
"2874" 819.747788038701 0.67519431193703 0.9331770411715
"2875" 819.749642432868 0.675322890938097 0.93210366198
"2876" 819.708398634709 0.675432085041147 0.9310976159555
"2877" 819.612787516306 0.675560081253407 0.9297627456765
"2878" 819.454769089894 0.675672131798094 0.928419258083
"2879" 819.279282188642 0.675760875966472 0.9272617653815
"2880" 819.121973881526 0.675853279855323 0.926131725167
"2881" 818.876911364472 0.675945613171859 0.924755868125
"2882" 818.59204178858 0.676011905367789 0.9235508963205
"2883" 818.281516568946 0.676097967737416 0.922066071127
"2884" 817.933349870788 0.67615807143089 0.9207459677305
"2885" 817.545104889267 0.676224152448545 0.9192530681125
"2886" 817.11792422525 0.676269835039657 0.9178619778805
"2887" 816.712389227711 0.676316822843404 0.9165109398285
"2888" 816.251770190849 0.67635335778572 0.9151138693585
"2889" 815.72769866009 0.676400877943161 0.913441908139
"2890" 815.151764746935 0.676422928336862 0.9118893833725
"2891" 814.590797210855 0.676433706164209 0.9104880639955
"2892" 813.968907027619 0.67644741378659 0.908887553129
"2893" 813.347383083592 0.676443966456202 0.9074497378725
"2894" 812.678706324825 0.676454029014684 0.905762596553
"2895" 811.932515991823 0.676438699120206 0.904127877354
"2896" 811.218469574687 0.676441241723441 0.902387929112
"2897" 810.38926017285 0.67642000036457 0.9005679735165
"2898" 809.581022767617 0.676401696729523 0.898772028866
"2899" 808.734680750294 0.676378253783536 0.8969223854455
"2900" 807.903407683329 0.676368504811259 0.8949468123505
"2901" 807.050852790967 0.676330912048135 0.8932078430755
"2902" 806.126068444677 0.676285028622002 0.891346465121
"2903" 805.164207222836 0.676244588259486 0.889333162046
"2904" 804.188522233388 0.676183394888293 0.887488911336
"2905" 803.162595169386 0.676119092561648 0.8855431248715
"2906" 802.111650636568 0.676048814532472 0.8835747940025
"2907" 801.039758062719 0.675990835698903 0.8813940858595
"2908" 799.928805045067 0.675936240448219 0.879056243954
"2909" 798.81529977519 0.675859592788485 0.8769391456565
"2910" 797.693555367775 0.675787316596697 0.8747180952295
"2911" 796.518205311975 0.675714135488472 0.8723573814985
"2912" 795.313745271888 0.675621195147279 0.870113261802
"2913" 794.108005704402 0.675535406470281 0.8677677009395
"2914" 792.866853055834 0.675446500404719 0.8653309347205
"2915" 791.555939650996 0.675351627545467 0.862761107458
"2916" 790.168345354615 0.675253152195652 0.8600083361895
"2917" 788.820205504127 0.675148089162887 0.857404294032
"2918" 787.399287208662 0.675039855598459 0.854610216102
"2919" 786.014248614261 0.674924559729703 0.851946381638
"2920" 784.561335513928 0.674802035812742 0.849161866766
"2921" 783.033524861291 0.674682458644455 0.846118062779
"2922" 781.549732105002 0.674548667335311 0.8433043707905
"2923" 780.016408123983 0.674426979495736 0.8401841653905
"2924" 778.410496632439 0.674312185119194 0.8367500940155
"2925" 776.778437394809 0.674178809915866 0.8334238841555
"2926" 775.122452943248 0.674020077441429 0.8302727209865
"2927" 773.505184853253 0.673880391199224 0.8269524034495
"2928" 771.735347023281 0.673740689128858 0.8231730289695
"2929" 769.967201212667 0.673588496205523 0.819498001759
"2930" 768.081720866477 0.673435831835311 0.8154513945625
"2931" 766.197583274765 0.673270359132561 0.8114907921605
"2932" 764.297464589444 0.673093293940335 0.8075579813035
"2933" 762.260228702735 0.6729357940057 0.8029540652045
"2934" 760.322235257016 0.672735807876523 0.799059206749
"2935" 758.268481057882 0.672573567840785 0.79431071825
"2936" 756.236121471217 0.672380321583109 0.789923141091
"2937" 754.177585762126 0.672167539783832 0.7856164720485
"2938" 752.020982707386 0.671960469648194 0.7808780978415
"2939" 749.714630226543 0.671770060747648 0.7754273241065
"2940" 747.485240464963 0.67153596325444 0.7706179134605
"2941" 745.077449699926 0.671312320484274 0.765081854006
"2942" 742.620149055515 0.671103761527407 0.7591091992015
"2943" 740.207947829992 0.670853839248846 0.753660740742
"2944" 737.651597439223 0.670614551229233 0.747550574038
"2945" 735.05077598545 0.670354992897517 0.7414303860935
"2946" 732.434100364073 0.670099565872731 0.7350702950295
"2947" 729.7205236695 0.669813061956599 0.728694887794
"2948" 727.088306249666 0.669493782227659 0.7228111566805
"2949" 724.18888439512 0.6691941759622 0.715754600646
"2950" 721.367454521887 0.668857574716904 0.709241239597999
"2951" 718.514468192053 0.668491342910911 0.702839068236
"2952" 715.518536697381 0.668144099669084 0.695593093776
"2953" 712.611368252974 0.667756664797014 0.688957280972499
"2954" 709.627731446601 0.667359915449289 0.68203919457
"2955" 706.541365370521 0.66694493061595 0.6748566182825
"2956" 703.360745215154 0.666499368303959 0.6675850500675
"2957" 700.210354720886 0.666041718336672 0.660363540035499
"2958" 697.104734063553 0.665556873275961 0.653433668839
"2959" 693.734984184222 0.665062182077556 0.645586895408499
"2960" 690.302561333612 0.664563912998642 0.637360890330499
"2961" 687.06944692503 0.663994383034484 0.630513462357499
"2962" 683.623855262586 0.663418718036137 0.622820825003999
"2963" 680.234523959225 0.662802201462839 0.6156385595125
"2964" 676.74478432692 0.662169361534281 0.608095053677499
"2965" 673.290379133691 0.661495054043237 0.601012038261999
"2966" 669.742998636248 0.660819237256865 0.593379352549499
"2967" 666.282987198159 0.66010778703857 0.586290765575999
"2968" 662.77879094675 0.659349785939252 0.579456402235
"2969" 659.22345209315 0.658563026045997 0.572599966403999
"2970" 655.801472682141 0.657736457747671 0.566513416542999
"2971" 652.129068024817 0.656908333322391 0.559305328486499
"2972" 648.545476657592 0.656029529841957 0.552877643293499
"2973" 644.988013809641 0.655117446089518 0.546777758188499
"2974" 641.477166679598 0.654170070170105 0.541110182520999
"2975" 637.905521078884 0.653220672878402 0.534972949618999
"2976" 634.360296983498 0.652227359723459 0.529343523606499
"2977" 630.957803187496 0.651210876452732 0.524333533108499
"2978" 627.508193645429 0.650169418948214 0.519245278146499
"2979" 624.084837101421 0.64909185845571 0.514585019326999
"2980" 620.789592905346 0.647990819371359 0.510539757108499
"2981" 617.440619515834 0.646872987841821 0.506315624718499
"2982" 614.371126636008 0.645728353274468 0.503403928495499
"2983" 611.14938422663 0.644564336987819 0.499977295118499
"2984" 608.170528678195 0.64338937819818 0.497507978231999
"2985" 605.249908357725 0.642197838757094 0.495363589585999
"2986" 602.488722369168 0.640991590980072 0.4939453400555
"2987" 599.869841569441 0.6397681395515 0.4932940047615
"2988" 597.170845169166 0.638545149417198 0.492128017215999
"2989" 594.492327669376 0.637306189404791 0.491175895492499
"2990" 592.110748755617 0.636064669971455 0.491460034216999
"2991" 589.714432172609 0.634823321938832 0.491575632421499
"2992" 587.573182242907 0.633577424117342 0.492859629562999
"2993" 585.440186688152 0.632339635688381 0.493978818538999
"2994" 583.687037084489 0.631113508104411 0.4966599800575
"2995" 581.786282573569 0.629891721520697 0.498549974907999
"2996" 580.13556055445 0.628684816416379 0.501380809529999
"2997" 578.727480938355 0.627505154717311 0.504935070785
"2998" 577.534516002874 0.626348828634305 0.509175656006999
"2999" 576.599865382408 0.625227573189539 0.514198135968499
"3000" 575.957545820185 0.624145588442018 0.520164799144999
"3001" 575.356323781717 0.62309040142408 0.525978740170999
"3002" 575.330184357782 0.622110781173314 0.533645459806499
"3003" 575.37285211854 0.621166026296946 0.541262434528999
"3004" 575.747775759758 0.620288377551932 0.549693286110499
"3005" 576.232146949044 0.619451757349144 0.558276589381499
"3006" 577.191933479859 0.618706423128539 0.568105496084999
"3007" 578.522757804809 0.618045214975962 0.578773091592999
"3008" 580.31910527793 0.617490932377073 0.590508965413499
"3009" 582.116637487604 0.616980398022476 0.601882822793
"3010" 584.373181917785 0.616594663528999 0.614037031885499
"3011" 587.18998370799 0.6163421827504 0.627451132982999
"3012" 590.251244657118 0.616183936513106 0.64107931661
"3013" 593.55566428821 0.616132458910007 0.6546389081465
"3014" 597.612698231971 0.616275756529549 0.669590388059499
"3015" 601.891637599888 0.6165257129331 0.684541107659499
"3016" 606.741262223765 0.61694659677172 0.700308799694
"3017" 611.900305136065 0.617504333040243 0.716000727807
"3018" 617.46650381483 0.618220546978053 0.7318418671035
"3019" 623.604142927386 0.619131862532282 0.7481475826855
"3020" 630.001730580657 0.620180152515839 0.764054905681
"3021" 636.511440835272 0.621339319404613 0.7792897056795
"3022" 643.571887904005 0.622703313771953 0.794709398434
"3023" 650.946960044808 0.624232586705682 0.8097342855605
"3024" 658.464052192734 0.625875407096158 0.8240066808185
"3025" 666.323015149892 0.62768769071407 0.837782862747
"3026" 674.230391260312 0.629575665018099 0.850750521634
"3027" 682.3109770827 0.63160690376424 0.862868224674
"3028" 690.425363683251 0.633730664564239 0.873863830525
"3029" 698.546369368468 0.635939653463798 0.8838328813995
"3030" 706.519091333447 0.638157768175267 0.892879376533
"3031" 714.306082916208 0.640396975569817 0.9007642630005
"3032" 721.996180227913 0.642660520130749 0.907690998211
"3033" 729.238270038997 0.64485535583966 0.913433364938
"3034" 736.463950023977 0.647098503718787 0.9184491386615
"3035" 743.129355466483 0.649228627937934 0.922355196416
"3036" 749.50734824368 0.651312481017345 0.925400326395
"3037" 755.596549720036 0.653339171172513 0.9277156888235
"3038" 761.269675760869 0.655279975108525 0.929302255909
"3039" 766.513219653571 0.657121392448542 0.930168254735
"3040" 771.290831423092 0.658833564294971 0.9305208689095
"3041" 775.601856929131 0.660431356845704 0.9303077326175
"3042" 779.540169225919 0.661933557359575 0.9296821326465
"3043" 783.084824186497 0.663318123357231 0.9287552736795
"3044" 786.323662241521 0.664605618502281 0.927639458188
"3045" 789.139205526798 0.6657739202325 0.9262426494195
"3046" 791.610366676047 0.666834058207772 0.9246975656755
"3047" 793.780178800136 0.667801931282131 0.923014001002
"3048" 795.575486496746 0.668670371448792 0.921055766322
"3049" 797.077449905868 0.66944759766601 0.919015110642
"3050" 798.268011452808 0.670142272991321 0.9167291650615
"3051" 799.398462985259 0.670799060056032 0.9146009666725
"3052" 800.187800564685 0.67135410966158 0.9123561744975
"3053" 800.718365242552 0.671849462156615 0.909832331953
"3054" 801.096937092008 0.672298336238771 0.907248662334
"3055" 801.205501028731 0.672662639867425 0.904639189997
"3056" 801.239490261209 0.672989297333825 0.9021529721275
"3057" 801.127294905788 0.673265084342238 0.899677448985
"3058" 800.87254312843 0.673503139110865 0.897091944188
"3059" 800.473006370521 0.673680978338079 0.8946611951105
"3060" 800.031377255039 0.673863983823144 0.8920125570605
"3061" 799.413046861317 0.674009134055518 0.889191046388
"3062" 798.724925200276 0.674101657586723 0.8866040371775
"3063" 797.948201314732 0.674204547389984 0.8836457684645
"3064" 797.044904542978 0.674262378278068 0.880734707945
"3065" 796.070143039884 0.674327085275372 0.87752739161
"3066" 794.978137861602 0.67434609052248 0.874352887506
"3067" 793.860780861205 0.674370013500606 0.871045423062
"3068" 792.717410672603 0.674387726422557 0.86767715142
"3069" 791.527544020205 0.674350986064542 0.864720869222
"3070" 790.215558329539 0.674317878932252 0.861288574988
"3071" 788.81899000036 0.674256082522688 0.857908263339
"3072" 787.298918998026 0.674210972297393 0.853913292655
"3073" 785.855263861052 0.674117543467565 0.850613379814
"3074" 784.367519004615 0.674007814543182 0.847323670511
"3075" 782.853507236939 0.673881258751941 0.844065049295
"3076" 781.232793670562 0.673736454442027 0.840662467821
"3077" 779.549698197087 0.67358978908394 0.8370590846985
"3078" 777.748173683686 0.673431566120911 0.833150146911
"3079" 775.939684136986 0.673266150967486 0.8292698064885
"3080" 774.126253099746 0.673083893956818 0.825494887752
"3081" 772.2510701687 0.672877971061165 0.8217469098875
"3082" 770.295162924383 0.672682390736836 0.8175723589025
"3083" 768.353572390201 0.67244942754387 0.813817854644
"3084" 766.356897562565 0.672217227239344 0.80982273111
"3085" 764.242758024187 0.671971458344697 0.805576707543
"3086" 762.297071154031 0.671687221366348 0.8021881182935
"3087" 760.131758310661 0.671410886750122 0.7979866930405
"3088" 757.972851438999 0.671119834963638 0.793883643295
"3089" 755.690954297213 0.67082067471997 0.7894435585415
"3090" 753.472733898168 0.670492497365365 0.7854573515335
"3091" 751.263265228581 0.67016031953144 0.781447507673
"3092" 749.041774381029 0.669802659604958 0.7776324183585
"3093" 746.805717239207 0.669422374290053 0.773936596016
"3094" 744.494218635418 0.669037770344626 0.769992401161
"3095" 742.201795784618 0.668633229043761 0.7662675917965
"3096" 739.946513513489 0.668208632978505 0.7628095537855
"3097" 737.528347895659 0.66778661054086 0.758707734048
"3098" 735.23245376503 0.667342188139991 0.7551919676025
"3099" 732.853850893528 0.666880972437334 0.7515212844265
"3100" 730.516470413712 0.666401448064402 0.748116319115
"3101" 728.030191444277 0.665928720324837 0.7440357987645
"3102" 725.791625410284 0.66542386454591 0.7410676028495
"3103" 723.322996926077 0.664908631259019 0.7373834007765
"3104" 720.801116416708 0.664384729360319 0.733530483419
"3105" 718.447914963113 0.663829552674659 0.7305430033295
"3106" 716.062040691565 0.66326974318039 0.7274043915535
"3107" 713.514757400418 0.662708610852557 0.723622519212999
"3108" 711.171447068272 0.662115413905851 0.7208653627605
"3109" 708.963489823736 0.661507741262708 0.7186558716175
"3110" 706.699579566713 0.660890745530873 0.716284725411499
"3111" 704.277216695885 0.660263211658198 0.713411073926
"3112" 702.02956696198 0.659621915681135 0.7112317406165
"3113" 699.679535460483 0.658968028227813 0.70877897815
"3114" 697.689902946517 0.658301672620203 0.7076710822735
"3115" 695.617519630777 0.657629406838995 0.706268853055999
"3116" 693.342357759936 0.656954213999893 0.704105078222999
"3117" 691.315795300492 0.656268635875691 0.7028869401435
"3118" 689.497343780553 0.655574413706938 0.7024864021715
"3119" 687.749291916845 0.654875395995136 0.702385489933499
"3120" 686.007416616353 0.654173849759139 0.7022812514355
"3121" 684.281073598604 0.653464291368631 0.702324796097
"3122" 682.775846452584 0.652765316648618 0.7030164088665
"3123" 681.15587460071 0.652064989243556 0.7032335866645
"3124" 679.859310460294 0.651374946365798 0.704511563928
"3125" 678.585203316985 0.650682253456382 0.705919686068999
"3126" 677.440029000765 0.650000537838268 0.707653047372
"3127" 676.460397055016 0.64933264633838 0.709853644867499
"3128" 675.553141285385 0.648674516480291 0.712243232417
"3129" 674.63547526589 0.648018866432414 0.714536243140999
"3130" 673.915399046023 0.647388027347493 0.717298213485499
"3131" 673.39778537908 0.646775039559162 0.720670230301
"3132" 673.026508964979 0.646191929324297 0.724292372349
"3133" 673.002729144226 0.645643687319212 0.728906343132
"3134" 672.848676589656 0.645101409750272 0.732982040568
"3135" 673.205236283688 0.644618718644072 0.7384152780595
"3136" 673.662233859845 0.644167845361806 0.743895572796
"3137" 674.161252171806 0.643741459018332 0.749326644898
"3138" 674.856957457817 0.643354604824422 0.7551144600775
"3139" 675.747853725738 0.643019710338385 0.7611110572475
"3140" 676.693806605449 0.642710657765401 0.767096498902
"3141" 678.089216564035 0.642478192986347 0.7740542729895
"3142" 679.441917168595 0.642268141838993 0.7806740335825
"3143" 680.889085207301 0.642097766490777 0.7872469392945
"3144" 682.737625763646 0.642011800668932 0.7945134451425
"3145" 684.952157535185 0.642012541890186 0.802344472754
"3146" 687.113735950284 0.64203627105972 0.809675458862
"3147" 689.571187970184 0.642140560809134 0.8174252007875
"3148" 692.132412217018 0.642292107982185 0.8250490199105
"3149" 694.850086648063 0.642507563473355 0.832635997434
"3150" 697.836670391409 0.642800254197281 0.8404465460045
"3151" 701.371128354522 0.643231808000144 0.848909115458
"3152" 704.661823782624 0.643661330416139 0.856465902385
"3153" 708.161950449368 0.644163885501943 0.864076096091
"3154" 712.057925118338 0.644787083871879 0.8719156851365
"3155" 715.79497807728 0.645418476697648 0.8790385230915
"3156" 719.834960679905 0.646150577230571 0.886210658266
"3157" 723.854234909097 0.646917568110938 0.892933256769
"3158" 728.015246653879 0.647751672933791 0.8994564689965
"3159" 732.107759901328 0.64861375768535 0.9054389549995
"3160" 736.369000361302 0.649546796379808 0.9112334621765
"3161" 740.606061171874 0.650502519591266 0.9166363530795
"3162" 744.62641298616 0.651441572589368 0.9213769088805
"3163" 748.730141851282 0.652431139793678 0.925869450113
"3164" 752.795359353831 0.653443223002365 0.9299279544525
"3165" 756.773341031395 0.654458972751745 0.933603404786
"3166" 760.627748567804 0.655460485415563 0.9369197764355
"3167" 764.563497631834 0.65650830517157 0.9399690355125
"3168" 768.277132355028 0.657521978476506 0.9425729587425
"3169" 771.790671186462 0.658502908173892 0.944791341743
"3170" 775.261006197621 0.659486584735238 0.946759975338
"3171" 778.361214659652 0.660382686701192 0.9483345501845
"3172" 781.493650327223 0.661317185648164 0.949635955681
"3173" 784.329931994316 0.662175692774083 0.9506498294705
"3174" 787.065224027206 0.663004857806757 0.951591780074
"3175" 789.724199481112 0.663830814183448 0.952275243153
"3176" 792.1078413288 0.664570582487588 0.9528821749125
"3177" 794.422009058432 0.665300081038228 0.953321462109
"3178" 796.482202735577 0.665968733879014 0.953537677383
"3179" 798.373793181781 0.666592428288426 0.9536691871
"3180" 800.112260293709 0.667177885681063 0.9536634964045
"3181" 801.624486522276 0.667690641338326 0.9536396208115
"3182" 803.159387148931 0.668216889310054 0.9535640179785
"3183" 804.47371347848 0.66867689751322 0.953398036491
"3184" 805.717895212879 0.669126426940022 0.9531269706115
"3185" 806.7851878925 0.669526581074173 0.9527844846965
"3186" 807.713063355805 0.669866935032993 0.952576421365
"3187" 808.510428795284 0.670171843398492 0.9523326380985
"3188" 809.314054532018 0.670476042044261 0.9520895561725
"3189" 809.947806258387 0.670732948637133 0.9517925749625
"3190" 810.611171806365 0.67099916272388 0.951489290401
"3191" 811.106409193962 0.671209012285797 0.9512232880025
"3192" 811.64124902075 0.67141681877002 0.9510641334905
"3193" 811.947386061347 0.671567726186616 0.950767155075
"3194" 812.178907991482 0.67169859793584 0.9504692612505
"3195" 812.443511086501 0.671838400748022 0.950153056721
"3196" 812.645418921894 0.671953535580283 0.9498937459315
"3197" 812.773640331478 0.672048972254314 0.9495934651455
"3198" 812.866408907952 0.672121498729686 0.949396853468
"3199" 812.869273565236 0.672173383008688 0.9491563457755
"3200" 812.870560803768 0.672229018530645 0.948902326819
"3201" 812.901518953498 0.67228314561118 0.9486815712935
"3202" 812.857004854647 0.672321274947088 0.9484306341815
"3203" 812.798947477402 0.672346245887696 0.9482342124415
"3204" 812.636810913991 0.672346840842971 0.94799673062
"3205" 812.522673622936 0.672348184801863 0.947887360903
"3206" 812.360914127798 0.672337483861814 0.9477447935525
"3207" 812.133835365122 0.672319603544805 0.947524190699
"3208" 811.994782724717 0.672300573416564 0.947498074988
"3209" 811.830436103742 0.672287376708064 0.9473880851945
"3210" 811.671645510949 0.672267744294173 0.9472996512845
"3211" 811.488703812744 0.672247332108858 0.9471640094065
"3212" 811.235589076547 0.672215285960808 0.9469607650405
"3213" 810.997013073266 0.672182592909776 0.946781733487
"3214" 810.750315477845 0.672140779978291 0.946663821056
"3215" 810.52753279763 0.672096616107257 0.946630112318
"3216" 810.310305636285 0.672051808161651 0.9466083546875
"3217" 810.054509200992 0.672002475483964 0.946531523034
"3218" 809.839861020595 0.67195508436969 0.9465215706545
"3219" 809.583258821498 0.671904890813736 0.9464503904335
"3220" 809.353685403385 0.671855785201696 0.946428535091
"3221" 809.070401636333 0.671802131323288 0.94630372215
"3222" 808.808635706958 0.671748493082794 0.9462189974615
"3223" 808.563316866885 0.6716966544836 0.9461568907335
"3224" 808.350196726744 0.671653664818943 0.9460857365905
"3225" 808.142091657726 0.671606230037737 0.9460691701095
"3226" 807.912585324011 0.671560605427789 0.9459786995475
"3227" 807.753489174055 0.671510118545528 0.946131713878
"3228" 807.45158883374 0.671448090767255 0.9460356187825
"3229" 807.241678779114 0.671396965589476 0.946059435596
"3230" 806.991614999189 0.671345755301558 0.945974707809
"3231" 806.790051566745 0.671289558970093 0.946080148327
"3232" 806.587213891177 0.671239543211634 0.946102557266
"3233" 806.37619025278 0.671183819914599 0.94615583634
"3234" 806.153485672766 0.671129475158777 0.946172264554
"3235" 805.931480247441 0.67108041766527 0.9461248178435
"3236" 805.755516083709 0.671035177207732 0.946162913887
"3237" 805.60736966675 0.670996914812359 0.9461986533635
"3238" 805.422568740975 0.670953612150507 0.9461861444545
"3239" 805.242780114682 0.670911420603707 0.9461842449125
"3240" 805.099263133009 0.670880299835348 0.946151618435
"3241" 804.899411329076 0.670837822397509 0.946096159348
"3242" 804.758236389835 0.670803720575687 0.9460996858925
"3243" 804.541241171383 0.670767898968896 0.945929483825
"3244" 804.331770964467 0.670723205860144 0.9458794143405
"3245" 804.252449489205 0.670705992189611 0.945875696015
"3246" 804.157662322419 0.670679290317952 0.945933359427
"3247" 804.022244674547 0.670650303289593 0.945910744087
"3248" 803.875400855601 0.670625942819881 0.9458069618075
"3249" 803.719297096049 0.67059701869016 0.9457372136735
"3250" 803.50144128212 0.67055836766782 0.9456169638515
"3251" 803.42925679493 0.670550806516203 0.9455379295875
"3252" 803.297814711387 0.670546729249762 0.9452722959075
"3253" 803.174869015405 0.670524651692327 0.9452204386225
"3254" 803.101069407769 0.670517743698058 0.945129913875
"3255" 802.995961223747 0.670514327067557 0.944935969592
"3256" 802.879298489302 0.670507432514045 0.9447367476295
"3257" 802.821444183863 0.670512441955103 0.944565084113
"3258" 802.803474996273 0.670529413421249 0.9443754654525
"3259" 802.821241458352 0.67055541386404 0.9441824792085
"3260" 802.772670123074 0.67056963207368 0.9439389733585
"3261" 802.743358676809 0.670593603938335 0.943654860858
"3262" 802.713964843431 0.670615463229162 0.9433946386675
"3263" 802.652288534854 0.670639699706534 0.9430279719145
"3264" 802.642310511326 0.670678466717628 0.942641736905
"3265" 802.538960626198 0.670699443656444 0.942218670173
"3266" 802.506421601034 0.670749299631691 0.941665801777
"3267" 802.421604493303 0.670786781427611 0.9411091054505
"3268" 802.369059667967 0.670846610432564 0.940398706843
"3269" 802.317462184969 0.670914480887041 0.939615595622
"3270" 802.262536247419 0.670972777670387 0.9389287122315
"3271" 802.217738666069 0.671049286881402 0.938070010843
"3272" 802.165310489971 0.671111446689194 0.93734225714
"3273" 802.1506883704 0.671202743224385 0.936412130309
"3274" 801.996931404195 0.671262876923781 0.935450248524
"3275" 801.885543379065 0.67135311230949 0.934275847015
"3276" 801.778583972775 0.671446046923706 0.933084993601
"3277" 801.663535824538 0.671531948171046 0.9319596261725
"3278" 801.520602101863 0.671629037988725 0.930638022013
"3279" 801.390801019307 0.671724241180631 0.929380486137
"3280" 801.241523725255 0.671845982223124 0.9277714783845
"3281" 800.986836937841 0.671941720860972 0.926172916685
"3282" 800.783765554533 0.672059904687087 0.924463029848
"3283" 800.523526952913 0.672180313852128 0.9225814385715
"3284" 800.34110295318 0.672337719959271 0.9205072252885
"3285" 800.130008937937 0.672495194317785 0.9183552860565
"3286" 799.840134919808 0.672665533966115 0.9158561116445
"3287" 799.531915296572 0.672810126727986 0.9135915798455
"3288" 799.128790139347 0.672961005505478 0.910993391956
"3289" 798.761197880882 0.673126818413879 0.9083280476685
"3290" 798.321843087018 0.673278823736071 0.9056099424615
"3291" 797.854066513365 0.673481038776448 0.902268640917
"3292" 797.317210518178 0.673693983228439 0.8986248298125
"3293" 796.753233795557 0.673893358602555 0.895037759985
"3294" 796.166048847688 0.674084939285187 0.8914577938815
"3295" 795.545464908921 0.674303875359856 0.8874869187845
"3296" 794.812451489237 0.674530386715484 0.8831161349285
"3297" 794.007594382046 0.674753661622643 0.87857433038
"3298" 793.153709856598 0.674994888039017 0.8736733136485
"3299" 792.236671507414 0.675290869897242 0.867981047251
"3300" 791.2225062271 0.675550340436583 0.8623950297575
"3301" 790.215329842911 0.675855658134565 0.8562946391695
"3302" 789.07098841934 0.676115647567552 0.8502860495005
"3303" 787.774493501297 0.676374947095639 0.843832859952
"3304" 786.449054642206 0.676671107488544 0.83685276162
"3305" 785.026838248112 0.676960099213231 0.829634717041
"3306" 783.552408873621 0.677266513190992 0.8220072693175
"3307" 781.947441717492 0.677597818693568 0.81370039644
"3308" 780.223054825767 0.677934372650881 0.804943058487
"3309" 778.326211596753 0.678275895726095 0.795583216169
"3310" 776.322033179612 0.678612088889796 0.785902244904
"3311" 774.206557842962 0.678937541342346 0.7759355814235
"3312" 771.974055055895 0.67926965866113 0.7654633621875
"3313" 769.607417209538 0.679588114917392 0.7546548580805
"3314" 767.092307263566 0.679923197406547 0.743113467939
"3315" 764.409387527449 0.680277150089084 0.7307640590755
"3316" 761.515548271321 0.680607911996141 0.7179423824805
"3317" 758.62475299983 0.680889583018816 0.7055076101555
"3318" 755.616009830259 0.681160251003505 0.692699892797499
"3319" 752.33733035258 0.681469672167802 0.6784933985745
"3320" 748.937479350193 0.681743052350683 0.664163876494499
"3321" 745.385573709262 0.682008237310902 0.649258764709999
"3322" 741.608087285263 0.682233407058983 0.633958501700999
"3323" 737.770324654595 0.682434372808207 0.618498594533499
"3324" 733.683119460001 0.682626524584928 0.60215393614
"3325" 729.49852859798 0.682776504746106 0.585732276485
"3326" 725.182142325101 0.682870849005857 0.569283721117999
"3327" 720.802472160928 0.682872938831866 0.553433610475499
"3328" 716.122529742216 0.682884638122824 0.536267522742499
"3329" 711.420149205797 0.682824568337915 0.519533456270999
"3330" 706.581307633558 0.682693798501657 0.502889569309499
"3331" 701.585388128126 0.68252644284435 0.485835275397
"3332" 696.427884722831 0.682312508724556 0.468462262964499
"3333" 691.27956961559 0.681985310017192 0.452106631494499
"3334" 686.059416776964 0.681584253394479 0.436041984059499
"3335" 680.792187996197 0.681093622635109 0.420526360007999
"3336" 675.516336130179 0.680520567592599 0.405598670745999
"3337" 670.003711442652 0.679947143687808 0.389486621746999
"3338" 664.48711535834 0.679263793380261 0.374307234497999
"3339" 659.012313684772 0.678485525912989 0.360027314668999
"3340" 653.492778959628 0.67763653180712 0.346060877769998
"3341" 647.826306907619 0.676732716329681 0.331861871069499
"3342" 642.232097195926 0.675733058105211 0.318683497288499
"3343" 636.650989997936 0.674656476983218 0.306094542212999
"3344" 631.114770841018 0.673497138133786 0.294292579464999
"3345" 625.499903833033 0.67229032870771 0.282393734323999
"3346" 620.001826663089 0.670980910840429 0.271822993663499
"3347" 614.412227339381 0.669639616116973 0.260903951139498
"3348" 608.964229665326 0.668191599125888 0.251497212071999
"3349" 603.514029092919 0.666701610138357 0.242208219253499
"3350" 598.003942144684 0.665175503229149 0.232756654200999
"3351" 592.500439645239 0.66359625614048 0.223611013112499
"3352" 587.107319695877 0.661949236937043 0.215377144905499
"3353" 581.768189020164 0.660246529950825 0.207701640407498
"3354" 576.419453357331 0.658494061667339 0.200278033196499
"3355" 571.124075019051 0.656697564352358 0.193254332415999
"3356" 566.014696266888 0.654828520718387 0.187613820030998
"3357" 560.864633415471 0.652933579318458 0.181800812629999
"3358" 555.800012904109 0.651001393180838 0.176469899601499
"3359" 550.771991926611 0.649038262629675 0.171352275116998
"3360" 545.766394058472 0.647042047473759 0.166434044694998
"3361" 540.90010131696 0.64500301616898 0.162377709075997
"3362" 535.932846055393 0.642956843332004 0.157605442826998
"3363" 531.275876987023 0.64084847573399 0.154798315512999
"3364" 526.566327368257 0.638733668610547 0.151501895704499
"3365" 521.926732437623 0.636599352304431 0.148470155734999
"3366" 517.438300715544 0.63443127863084 0.146347227341499
"3367" 512.906609985389 0.632251122679061 0.143894008643998
"3368" 508.565903843433 0.630049926008267 0.142358520436498
"3369" 504.22861410842 0.627836730232515 0.140739058655998
"3370" 499.903486746434 0.625614239154908 0.139015798939999
"3371" 495.753298801125 0.623374406462097 0.138159786701998
"3372" 491.67432759433 0.621130222106471 0.137441611226498
"3373" 487.61911104848 0.618874645055943 0.136788538803498
"3374" 483.700028643804 0.616613589321574 0.136666957016498
"3375" 479.829460061088 0.614347731048474 0.136645616279998
"3376" 476.283461476532 0.612085682426892 0.138081790409998
"3377" 472.754695621176 0.609826654060456 0.139369817034999
"3378" 469.265377072669 0.607569380929741 0.140666629942498
"3379" 465.725126979265 0.605312585558009 0.141466396299999
"3380" 462.545607119018 0.603072658338871 0.143863879342999
"3381" 459.363031800477 0.600836231993086 0.146065623379498
"3382" 456.393823818836 0.598622621252896 0.148963725022499
"3383" 453.59263248354 0.59642789509051 0.152448035916499
"3384" 450.801472958073 0.594241053089492 0.155795784690999
"3385" 448.159435101748 0.592079183117999 0.159517231214998
"3386" 445.771133529561 0.589952371593215 0.164145296483999
"3387" 443.667615054194 0.587871832231784 0.169719643693999
"3388" 441.626796874847 0.585816639098284 0.175258778471998
"3389" 439.839976223684 0.583810884320822 0.181577978518999
"3390" 438.210494677722 0.58184337213795 0.188342998377498
"3391" 436.674540486885 0.57991235865476 0.195126019836499
"3392" 435.756805899402 0.578092928655921 0.204136801825999
"3393" 434.852502088789 0.576305907954102 0.212842876543999
"3394" 434.562946661835 0.574645840200469 0.223651696381499
"3395" 434.433617281013 0.573051626202669 0.234605920786499
"3396" 435.011189542182 0.571617684331099 0.247873614886499
"3397" 435.788363157313 0.570267043103898 0.261406710727999
"3398" 437.223633420536 0.569089539323572 0.276805455962999
"3399" 438.959557574547 0.568026086462889 0.292752987409499
"3400" 441.403463430895 0.567161347351821 0.310742728455999
"3401" 444.592173446572 0.566518574785639 0.330585717913499
"3402" 448.159728259461 0.566032819674097 0.350893940238499
"3403" 452.341417345697 0.565758675666375 0.372502428394499
"3404" 457.540079513663 0.565797922604934 0.396640329892999
"3405" 463.535675538402 0.566116717557481 0.422278183179499
"3406" 470.37292194955 0.566739659790878 0.449421458023999
"3407" 478.259734753479 0.567728424042569 0.478463076045499
"3408" 486.817989083419 0.569006481996259 0.508028688519499
"3409" 496.67846712186 0.570742734861465 0.539783785707999
"3410" 507.399561808847 0.572840801114646 0.572197378179999
"3411" 518.98430814421 0.575313109265529 0.604979314924
"3412" 531.858539203007 0.578283658763637 0.638941819839999
"3413" 545.247553008258 0.581550534483406 0.671987734419
"3414" 559.432424697863 0.585199126137481 0.7045469442275
"3415" 574.280831767366 0.589193463890855 0.7361697013015
"3416" 589.709704708019 0.593512248795694 0.766558076792
"3417" 605.30542653761 0.598027732365662 0.794874435667
"3418" 621.38291734284 0.60283351077827 0.821548944382
"3419" 637.285532851333 0.607710822942523 0.845535501723
"3420" 653.271386039255 0.612737019176455 0.867378738101
"3421" 668.814231802286 0.617732602124325 0.8863773965695
"3422" 683.978197355468 0.622704351974655 0.902980237158
"3423" 698.568892337931 0.62757289759264 0.9171148509425
"3424" 712.3693947958 0.632247505261364 0.928833011227
"3425" 724.937689307843 0.636567214730736 0.9381203062545
"3426" 736.502556989401 0.640600900145509 0.9454607596675
"3427" 747.386177661982 0.644440358115999 0.9514095016545
"3428" 757.50768708759 0.648046972421629 0.956052472981
"3429" 766.356154721596 0.651227620956655 0.95941211666
"3430" 774.31789992358 0.654123467962592 0.961783451532
"3431" 781.422623934499 0.656730577428825 0.9634745003465
"3432" 787.657390570804 0.659033862642042 0.9646141382145
"3433" 793.252565883051 0.661123082309731 0.96529814649
"3434" 798.108917199689 0.66294791004168 0.965664766349
"3435" 802.491143287507 0.664613415360712 0.965738490777
"3436" 806.289803783077 0.666061042726205 0.96570024378
"3437" 809.366540647997 0.667264657067342 0.9653889408405
"3438" 812.090511505475 0.66833609644479 0.965041632169
"3439" 814.473241512902 0.669280577288515 0.9645974031185
"3440" 816.4063939411 0.670069130935558 0.9640761431385
"3441" 818.148504109544 0.670791154838933 0.963493835169
"3442" 819.636972069849 0.671416214115505 0.962955661244
"3443" 820.935284450517 0.671974392942744 0.9623718862415
"3444" 821.928369481191 0.672423324209489 0.961817675112
"3445" 822.797282259414 0.672820341836392 0.961249740811
"3446" 823.478202452287 0.673160137299619 0.9606512155055
"3447" 824.073724186774 0.673460479114764 0.9600868044105
"3448" 824.542483537417 0.673720674514457 0.9594747798605
"3449" 824.870553256293 0.673944134897629 0.9587581999465
"3450" 825.121013370322 0.674125245934343 0.9581238168915
"3451" 825.314221784195 0.674300550893334 0.957377709883
"3452" 825.420855418936 0.67443774840385 0.956717206909
"3453" 825.449867101618 0.674547320646719 0.956075711658
"3454" 825.444393101074 0.67464911360328 0.9553881928905
"3455" 825.422876302937 0.67473475350895 0.9547602275945
"3456" 825.329788427586 0.674822016052457 0.953939362501
"3457" 825.218175213389 0.67488799827223 0.953223686587
"3458" 825.090940192538 0.674944538002088 0.9525265512505
"3459" 824.899395638864 0.674985425261504 0.9518303222045
"3460" 824.703611223395 0.675030475462892 0.9510657138445
"3461" 824.463477286876 0.67506618722145 0.950267284237
"3462" 824.23390357563 0.675121599802908 0.9492884177585
"3463" 823.98664242236 0.675143514754412 0.9485648348765
"3464" 823.680177849086 0.675158955383575 0.9477434892445
"3465" 823.330139762449 0.675165084982315 0.9469278598685
"3466" 823.034218098086 0.675182396544953 0.9461069761555
"3467" 822.676970811678 0.675204055792939 0.9450781811945
"3468" 822.286691692012 0.675213544088891 0.944089637735
"3469" 821.904782598548 0.675230762514951 0.9430286848205
"3470" 821.544290754493 0.675253258785981 0.9419645073495
"3471" 821.12426195844 0.675250834109008 0.9410105010895
"3472" 820.716956246621 0.675266574736557 0.939884569449
"3473" 820.274899610923 0.675261919909 0.938904350341
"3474" 819.822362083405 0.675271029401033 0.9377381878585
"3475" 819.314252330075 0.675273273392901 0.936499747981
"3476" 818.83238273445 0.675263244363398 0.9354577475155
"3477" 818.309549753288 0.675266101045009 0.9341758835235
"3478" 817.775806172256 0.675245826915255 0.9331005448655
"3479" 817.22559673229 0.675227980501811 0.9319498188845
"3480" 816.62812428476 0.675221189213311 0.930559836535
"3481" 816.05118210778 0.675217615953518 0.929179291721
"3482" 815.479675034763 0.675208795038889 0.927857893082
"3483" 814.878317467554 0.675202930612819 0.9264187915275
"3484" 814.26504894909 0.675196695326412 0.924943197904
"3485" 813.580407357725 0.675164993089131 0.923591692879
"3486" 812.93412882806 0.675145034822718 0.9221658186445
"3487" 812.220522103323 0.675109876878249 0.920750148914
"3488" 811.559314440824 0.675060224171558 0.919607815822
"3489" 810.845735382562 0.675032648675631 0.9180825310945
"3490" 810.127290922318 0.674997873829723 0.9166158322005
"3491" 809.340702118653 0.674952630196587 0.915082637927
"3492" 808.550638181252 0.67490085070065 0.913607637147
"3493" 807.752954323908 0.674865580987891 0.9119148081105
"3494" 806.962854851259 0.674822915923343 0.910312704586
"3495" 806.12553677247 0.67478041182752 0.908577880532
"3496" 805.253406863172 0.674727232622167 0.906867766174
"3497" 804.33885333192 0.67467708046961 0.9050027453185
"3498" 803.422999120208 0.674617960818467 0.9032149284385
"3499" 802.564424264435 0.6745423815265 0.901741469942
"3500" 801.609060681214 0.674496355370525 0.899680816841
"3501" 800.596094368223 0.674436711882089 0.897614118378
"3502" 799.642651975725 0.674344619891702 0.8960373700195
"3503" 798.642963578159 0.674254144616775 0.894325488456
"3504" 797.644431680566 0.674172056040457 0.892498528686
"3505" 796.638486206013 0.674087067705624 0.890652473321
"3506" 795.603568641757 0.673982075262071 0.8889509949915
"3507" 794.507263138953 0.673898975391087 0.8868246229355
"3508" 793.40451527424 0.673801004729175 0.884846059812
"3509" 792.234746606815 0.673692711397593 0.882790963837
"3510" 791.06013528406 0.673588607296613 0.8806484934485
"3511" 789.898828926198 0.673478684107156 0.8785833640175
"3512" 788.662460179752 0.673370550892763 0.876275261898
"3513" 787.434418244897 0.673236395314627 0.874260068656
"3514" 786.16916032712 0.673090303097483 0.8722707426765
"3515" 784.912323685337 0.672943347962126 0.870280012389
"3516" 783.624520600236 0.672797723231406 0.868165693199
"3517" 782.322421622496 0.672639418433303 0.8661440538195
"3518" 780.941999800778 0.672494505300884 0.863741320798
"3519" 779.575998906872 0.672337916163188 0.861465057516
"3520" 778.215018089467 0.672170902441364 0.859316528573
"3521" 776.826459774325 0.671990090933201 0.8572111721405
"3522" 775.458429663119 0.671787736288597 0.85538929367
"3523" 774.051899869573 0.671591777055123 0.853373278118
"3524" 772.69467355275 0.671384752887517 0.8516051588655
"3525" 771.237509319539 0.671166535861148 0.8496256967885
"3526" 769.836700368553 0.670943260055615 0.8478143684235
"3527" 768.349831627562 0.670727581320473 0.845686554043
"3528" 766.917505722471 0.670501288925199 0.8438048850305
"3529" 765.447082581193 0.670270733323808 0.8418295724385
"3530" 764.008233357935 0.670029108186135 0.8400677675585
"3531" 762.509202380287 0.669771169937595 0.838279951894
"3532" 761.041709507288 0.669516064925241 0.8365326415405
"3533" 759.478738036355 0.669258368708776 0.834509767941
"3534" 758.026314339549 0.668989997785943 0.8329039044555
"3535" 756.496240615502 0.668716241876754 0.831125887655
"3536" 754.996007400642 0.668438850913573 0.8294636265675
"3537" 753.535772795687 0.668145209768692 0.8280518882785
"3538" 752.052375137483 0.667837678881215 0.826688771905
"3539" 750.612544642242 0.667532562823924 0.825430236308
"3540" 749.107909212991 0.667222877119719 0.8239950045425
"3541" 747.59518875341 0.666924722087233 0.8223621598965
"3542" 746.046824470689 0.666606268093789 0.820847600335
"3543" 744.604479780523 0.666270491113656 0.8198491841655
"3544" 743.040242587015 0.665937811867414 0.818392286334
"3545" 741.566452658027 0.665608829927525 0.817174013159
"3546" 740.07302903458 0.665283435807644 0.815817504091
"3547" 738.594669899454 0.664938664553153 0.814689155804
"3548" 737.12990803066 0.664586387165165 0.813669201624
"3549" 735.651223045632 0.664238458199188 0.812566724197
"3550" 734.17372566529 0.663891521738566 0.8114507462935
"3551" 732.842820641178 0.663545680624022 0.810745639429
"3552" 731.335733574533 0.663189296519935 0.8095873811875
"3553" 729.83975788071 0.662825681595226 0.8085238251285
"3554" 728.410930080445 0.662469894888192 0.8075925268325
"3555" 727.114380634916 0.662108977516256 0.8071116876625
"3556" 725.814665491393 0.661741831413842 0.8066807448975
"3557" 724.625540207478 0.661381058236212 0.8065320902395
"3558" 723.356478161557 0.661025537512773 0.806031022268
"3559" 722.139134346686 0.660681104507785 0.8055564659895
"3560" 720.932490902871 0.660331879358444 0.805149211908
"3561" 719.756930111544 0.659971591041716 0.8049543083175
"3562" 718.534011943803 0.659632258061607 0.804410142074
"3563" 717.350699298635 0.659280828929118 0.804092714097
"3564" 716.347250896449 0.658960069222877 0.804018640378
"3565" 715.453971014498 0.658630658253467 0.804363238442
"3566" 714.440440155133 0.658301025042092 0.80432448092
"3567" 713.410652206376 0.657998811117381 0.80394400058
"3568" 712.386584812434 0.657695591295187 0.803590296744
"3569" 711.528134921277 0.657408650183234 0.8035377786405
"3570" 710.606783145309 0.65712420769978 0.803263799418
"3571" 709.584460051853 0.656854627817689 0.802485730527
"3572" 708.687040427948 0.6565952698165 0.8019951521345
"3573" 707.808119968314 0.656329303018889 0.801596112035
"3574" 707.028101250933 0.65607474132685 0.8013670292385
"3575" 706.299357635964 0.655841127865128 0.8010972323085
"3576" 705.509823704696 0.655618077072755 0.8004656898245
"3577" 704.724465692389 0.65537935620394 0.8000011591595
"3578" 704.0183942562 0.655179168188156 0.7993797722375
"3579" 703.198890277211 0.654971461686962 0.7984220944905
"3580" 702.410638834962 0.654772535960376 0.7974404436995
"3581" 701.808250059509 0.654612635511544 0.7965979319795
"3582" 701.119734859806 0.654416134725199 0.7958427464855
"3583" 700.524890160758 0.654284160613599 0.794654696213
"3584" 699.771486015836 0.654113427757894 0.793331995461
"3585" 699.008509094506 0.653965463934335 0.7916697188305
"3586" 698.303726685678 0.653805121960139 0.7903032075325
"3587" 697.607798331064 0.653642586491386 0.788935534052
"3588" 696.943577828693 0.653520494224648 0.7871730208045
"3589" 696.324579334678 0.653408993311538 0.7853920472225
"3590" 695.603049903129 0.653278130774648 0.7834384854095
"3591" 694.780547441815 0.65314837137482 0.7810696308275
"3592" 694.068946533897 0.652970125224041 0.7795725556405
"3593" 693.304532408009 0.652834912382368 0.777365797393
"3594" 692.530916722408 0.652675546252036 0.77532885649
"3595" 691.760355976491 0.6525359272357 0.7729909926085
"3596" 690.976721789008 0.65236715654046 0.7709179514265
"3597" 689.972413357461 0.652133490726226 0.7688077485815
"3598" 689.108265879169 0.651942573519441 0.76657296323
"3599" 688.415890696068 0.651753107940676 0.7648654549875
"3600" 687.54002637423 0.651547021685532 0.762680399044
"3601" 686.715707212163 0.651335438636393 0.76066237681
"3602" 685.910752653888 0.651101169316243 0.7589359310365
"3603" 685.16026557667 0.650852059165717 0.7575404648705
"3604" 684.369892225634 0.650613324173747 0.755798273261
"3605" 683.585772020571 0.650358216788299 0.7542052705575
"3606" 682.78975749241 0.650101450248802 0.752544134743
"3607" 681.801159826923 0.649796771606323 0.7507093160495
"3608" 681.018754955492 0.649503186928929 0.749427105505
"3609" 680.294921946169 0.649220934585032 0.74817604026
"3610" 679.69910092648 0.648927205756606 0.7474859507165
"3611" 679.045367420982 0.648583063006086 0.7472038093495
"3612" 678.312681535889 0.648245103732548 0.7464765935875
"3613" 677.87802791178 0.647904693385699 0.746922933423
"3614" 677.277587379341 0.647531236649157 0.747132058714
"3615" 676.90073041581 0.647170062360428 0.748016436173
"3616" 676.462545058179 0.646789704485894 0.748881447577
"3617" 676.289783600208 0.646427380575266 0.7505536090985
"3618" 676.115038800727 0.646078251752052 0.7520258744625
"3619" 675.856458985068 0.645709013616939 0.753404634842
"3620" 675.872126979884 0.645359089800569 0.7556779290825
"3621" 676.028757640275 0.645000387782767 0.758670875416
"3622" 676.239466067792 0.644660208311462 0.761626340031
"3623" 676.616298406472 0.644345884608231 0.7649559425005
"3624" 677.070997384505 0.644045742292389 0.768441467678
"3625" 677.436548404013 0.643742670823526 0.7716655897595
"3626" 678.193681184241 0.643490767708093 0.7758300451805
"3627" 679.323192288704 0.643293035506698 0.780889822107
"3628" 680.56691604919 0.643119799050782 0.7861292395435
"3629" 681.767635589096 0.642950595661471 0.7913082436365
"3630" 683.084734167409 0.642815444882935 0.7965676365705
"3631" 684.663007176556 0.642725540564011 0.80241105789
"3632" 686.54410467445 0.642705828503575 0.8086411948785
"3633" 688.408084513449 0.642697565426224 0.8147701236425
"3634" 690.504589638007 0.642748793091398 0.821136637303
"3635" 692.834276762708 0.64285938447824 0.8277997411
"3636" 695.324695525789 0.643015054992335 0.8346807182965
"3637" 697.761978455843 0.643195394135666 0.8411427057275
"3638" 700.455383163391 0.643441991417399 0.847838445933
"3639" 703.527827264673 0.643783521845487 0.854998648705
"3640" 706.875963259229 0.644196509870804 0.8625464568305
"3641" 710.149413433129 0.6446375336481 0.8694736319845
"3642" 713.393306966153 0.645098451708765 0.876102302604
"3643" 717.01974652796 0.645670783627425 0.8829274706275
"3644" 720.742798377749 0.646293351744112 0.889586470691
"3645" 724.584014735415 0.646970401230563 0.896115964586
"3646" 728.503327810132 0.647699268031937 0.902412364899
"3647" 732.461424810804 0.648465938744301 0.9084068686165
"3648" 736.345708279709 0.649246958667622 0.9139493070595
"3649" 740.304998168931 0.650074666948725 0.91923926832
"3650" 744.126880789517 0.650903800279766 0.9240617733945
"3651" 748.17281002927 0.651812360103198 0.928837396149
"3652" 752.155833815837 0.652730277975559 0.933229783555
"3653" 756.162942269714 0.65367930526908 0.937354853177
"3654" 760.210731954666 0.654660669100832 0.941228732375
"3655" 764.084924969877 0.655620213630554 0.9446837132035
"3656" 767.829497182863 0.656574638226331 0.94769951764
"3657" 771.485156894781 0.657523752319858 0.950452740603
"3658" 774.952564423364 0.658445886400619 0.9527633850295
"3659" 778.385676008152 0.659375075508149 0.9548517620165
"3660" 781.724545023424 0.660287846304453 0.9567746570545
"3661" 785.012732836664 0.661204824113931 0.9584391716105
"3662" 787.964920765433 0.662050466885528 0.959696147351
"3663" 790.841512533088 0.66287765397659 0.9608156576195
"3664" 793.58652281932 0.663682464247892 0.9617525412315
"3665" 796.299333382808 0.664477238148471 0.9625964914145
"3666" 798.66099569889 0.665198957305836 0.9630601178275
"3667" 801.121410690701 0.665946026144751 0.963553959125
"3668" 803.368215410116 0.666647301176344 0.963797226974
"3669" 805.38925630763 0.667275808000985 0.9640167062945
"3670" 807.224912072029 0.667860640196929 0.964112677629
"3671" 809.016960603294 0.668437992184538 0.9641112453065
"3672" 810.643528273758 0.668969122302329 0.9640191162595
"3673" 811.994570807279 0.669417270951391 0.9639151573075
"3674" 813.315540466222 0.669865916264878 0.963719647652
"3675" 814.595062195554 0.670298666201518 0.9635636183025
"3676" 815.738247547975 0.670689430271756 0.963390007885
"3677" 816.811503634081 0.671062712403203 0.9631443913835
"3678" 817.717590588121 0.671398321837732 0.962795735546
"3679" 818.522592423791 0.671695364886105 0.9624797305195
"3680" 819.247506958881 0.671975923160675 0.96213220153
"3681" 819.924021964397 0.672238518036542 0.9617904667375
"3682" 820.357715005442 0.67242443723447 0.9614741051655
"3683" 820.845612446006 0.672627533330061 0.9611681732545
"3684" 821.223093813624 0.672806394213352 0.9607803670575
"3685" 821.566146629847 0.672955414833024 0.960540935869
"3686" 821.775890495518 0.67307768780248 0.960194674828
"3687" 822.028222650024 0.673211864977763 0.9598376224065
"3688" 822.250016483211 0.67334266316802 0.9593949420015
"3689" 822.456170455988 0.673461886812873 0.959032778989
"3690" 822.614270227811 0.673559265546782 0.958743635282
"3691" 822.758418693114 0.673665609023105 0.958341959905
"3692" 822.841245641832 0.673751540209234 0.957962902824
"3693" 822.884042883676 0.673820748934174 0.9576190190525
"3694" 822.870988953857 0.673867890191043 0.957319678713
"3695" 822.887906798868 0.6739253206807 0.956993033465
"3696" 822.843375750955 0.673976953007422 0.956555091569
"3697" 822.763745657947 0.674021481365288 0.956093099839
"3698" 822.693570718665 0.674055010752574 0.9557874122915
"3699" 822.521941033719 0.674070936044732 0.955367055643
"3700" 822.350449753539 0.674072429150828 0.955086375977
"3701" 822.191311725085 0.674073136558663 0.9548326914745
"3702" 821.954152352971 0.674080525381765 0.954310088479
"3703" 821.802323714388 0.674097872745855 0.9539006162015
"3704" 821.585545070149 0.674095471165741 0.95351189213
"3705" 821.352237020593 0.67408670749215 0.9531365700875
"3706" 821.143168765687 0.674087898204049 0.95270911531
"3707" 820.910731882773 0.674069845839514 0.952421264433
"3708" 820.683320581049 0.674060002678059 0.952057522957
"3709" 820.422325169249 0.674052616264992 0.9515911821175
"3710" 820.141650789569 0.674030620685369 0.951219880367
"3711" 819.931599573016 0.674034563532508 0.9507329609005
"3712" 819.628606943487 0.674028734400744 0.9501208714365
"3713" 819.306294088264 0.674003458924338 0.949673347548
"3714" 819.02187799884 0.673988995917177 0.9491773067575
"3715" 818.6559693294 0.673957440876867 0.9486619434795
"3716" 818.316760717565 0.67392438860754 0.9482385392335
"3717" 817.944810822351 0.673881891763392 0.9478167308135
"3718" 817.595554635469 0.673854719273131 0.9472838324275
"3719" 817.178472879689 0.673823630997921 0.9466215919395
"3720" 816.821962029942 0.673786506408467 0.946181135258
"3721" 816.496713633729 0.673758819158388 0.9457052628005
"3722" 816.137256604185 0.673725198601307 0.9452053373765
"3723" 815.760617879293 0.673684171581356 0.944744159027
"3724" 815.356772587699 0.673650483724179 0.94412808233
"3725" 814.94295233359 0.673609614769974 0.943553854432
"3726" 814.537301266639 0.673570039393024 0.942986550391
"3727" 814.100554331367 0.67354178415272 0.942213265341
"3728" 813.681969742119 0.673501331592147 0.9416236729635
"3729" 813.24049704927 0.673460567357387 0.940969685944
"3730" 812.811756427157 0.673411539874768 0.9404408894875
"3731" 812.347684479572 0.673366602674975 0.93977572863
"3732" 811.915436503772 0.673318526742393 0.9392072535575
"3733" 811.48195252857 0.673262458672651 0.9387245343455
"3734" 811.003917217834 0.673218328231353 0.937987441452
"3735" 810.526726523959 0.673180169488842 0.937185935153
"3736" 810.07799758223 0.67311999628991 0.936690425704
"3737" 809.613449989538 0.673070974928778 0.93602790694
"3738" 809.148640559971 0.673015745542386 0.9354210265195
"3739" 808.643910868937 0.672963242006845 0.934687651741
"3740" 808.093517697608 0.672922350032478 0.933711698017
"3741" 807.555627619804 0.672872647047904 0.9328474537215
"3742" 806.956957835947 0.672812800806126 0.931943430644
"3743" 806.464037531198 0.672765312985201 0.93115005444
"3744" 805.939965778695 0.672705800975704 0.930413856802
"3745" 805.378980492005 0.672655477073112 0.9294686392305
"3746" 804.807369332488 0.672601768640363 0.928524814777
"3747" 804.229165718604 0.672537808248886 0.927678991054
"3748" 803.558401009368 0.67247810738645 0.9265460836265
"3749" 802.93807035483 0.672426760834022 0.925433734914
"3750" 802.296843220742 0.672364589674458 0.924382441935
"3751" 801.656473525062 0.672297210365243 0.923378633045
"3752" 801.032540453606 0.672233431585227 0.9223671145845
"3753" 800.401909510659 0.672164949959179 0.921382164096
"3754" 799.723761115086 0.672091328374322 0.9203195754245
"3755" 799.066152188703 0.672014570539197 0.9193348731235
"3756" 798.347501544098 0.671937856051865 0.9181834334015
"3757" 797.632075252601 0.671860566815318 0.9170318986755
"3758" 796.931460096157 0.671779875118403 0.915941313406
"3759" 796.169588885108 0.671695278772978 0.9147293683835
"3760" 795.408387255145 0.671604831390396 0.9135727698595
"3761" 794.705949261399 0.671523408093051 0.9124457048265
"3762" 794.000692151067 0.671423413530624 0.9115190870145
"3763" 793.216089954704 0.671325772283738 0.9103461542435
"3764" 792.479797758273 0.671240082235992 0.9091311916545
"3765" 791.655590410999 0.671157433474431 0.907638504943
"3766" 790.855880864979 0.671054315889575 0.906440935746
"3767" 790.072280611983 0.670936992532331 0.9054322831805
"3768" 789.191906922695 0.670826021689873 0.9040714437275
"3769" 788.352153268866 0.67071023723658 0.9028639837165
"3770" 787.500632852127 0.670596414055676 0.9015747883365
"3771" 786.695813121555 0.67047836737684 0.900446244477
"3772" 785.802092436596 0.670362276495773 0.8990297830545
"3773" 784.868362285572 0.670241476248589 0.8975563201465
"3774" 783.925100326556 0.670120724805093 0.8960186613485
"3775" 783.055498335612 0.669975026254709 0.8949544276005
"3776" 782.139764843919 0.669840545916575 0.89363407397
"3777" 781.132323363259 0.669700029251708 0.8921108170225
"3778" 780.202412392872 0.669560410935223 0.8907499928005
"3779" 779.21222029532 0.669417575938264 0.8892561144295
"3780" 778.184325532927 0.66926657506627 0.887720518924
"3781" 777.142014677034 0.669111266440976 0.8861749285965
"3782" 776.110646202526 0.668941319752935 0.8848071660735
"3783" 775.024025097197 0.668777622538254 0.8831830625815
"3784" 774.016484132428 0.668603357947553 0.8819029392765
"3785" 773.011440686717 0.668430409798946 0.8805676254545
"3786" 771.947646541378 0.668253486486178 0.8790909764275
"3787" 770.916901908287 0.668064218417845 0.87785153875
"3788" 769.801525151987 0.667881495537861 0.876262646193
"3789" 768.70305533726 0.667693081644098 0.8747396004465
"3790" 767.795379840745 0.667497346244561 0.8738574519135
"3791" 766.786277210573 0.667286279429386 0.872838264077
"3792" 765.667801168536 0.667076443719069 0.8714420846065
"3793" 764.593057658857 0.666865103602486 0.8701794255505
"3794" 763.532401021325 0.666643403143745 0.8690820916415
"3795" 762.44257717909 0.666426372591282 0.867785220301
"3796" 761.381861828615 0.666193574967901 0.8667603403855
"3797" 760.332160543177 0.665967259564294 0.8656704404275
"3798" 759.340424275844 0.66573627147556 0.8647985834905
"3799" 758.245147566377 0.665495648868334 0.863683690334
"3800" 757.310589422132 0.665248134382309 0.8631550739155
"3801" 756.445168251899 0.665005679934762 0.8627548072285
"3802" 755.602846153858 0.664754766854848 0.862522342026
"3803" 754.681867746717 0.664502961230718 0.862047133803
"3804" 753.892570333699 0.664260763103463 0.8618557043145
"3805" 753.020887026073 0.664014229868255 0.861444631906
"3806" 752.07784345661 0.663753900800578 0.860966741836
"3807" 751.114452080365 0.663489004432412 0.860470602489
"3808" 750.335335439402 0.663239418865684 0.8603545392145
"3809" 749.394086921761 0.662980620279528 0.8598362134385
"3810" 748.643367893457 0.662723708247853 0.8598975916165
"3811" 747.976497092617 0.66247066730754 0.8602036530065
"3812" 747.38176616805 0.662216288773149 0.8607418652775
"3813" 746.79150554562 0.66196531519241 0.861243528899
"3814" 746.148434057601 0.66171699116779 0.8615467678745
"3815" 745.476090325785 0.661469100392997 0.861759382944
"3816" 744.921965280111 0.66123490442463 0.862173599612
"3817" 744.400223113548 0.661009753746338 0.862603773755
"3818" 743.922620208253 0.660779511609692 0.8632663117105
"3819" 743.53621882364 0.660555672969585 0.8641786854215
"3820" 743.262924728326 0.660348721761225 0.865277017789
"3821" 743.007405556809 0.660155656920082 0.8662987000445
"3822" 742.726315577134 0.659950430964405 0.8673818892555
"3823" 742.613534774891 0.659759437820679 0.8688583782795
"3824" 742.405483754857 0.659582141560067 0.869862490725
"3825" 742.398452313215 0.659431045864401 0.871265438159
"3826" 742.451389365555 0.65928758917509 0.8728203250415
"3827" 742.508305429162 0.659155918413592 0.8742660178685
"3828" 742.613385618749 0.659040783510829 0.875718309213
"3829" 742.867419390783 0.658952793950717 0.8773598206485
"3830" 743.206594778162 0.658891227775334 0.8790453554775
"3831" 743.467934536481 0.658827548890405 0.8805007798645
"3832" 743.705295134838 0.658756770653971 0.881993349135
"3833" 744.120890401597 0.658740512367426 0.883535173035
"3834" 744.666156984411 0.658744644672451 0.88529912761
"3835" 745.21374914801 0.658760165401203 0.886953514002
"3836" 745.738297536612 0.658784071938913 0.8884362553085
"3837" 746.321272475271 0.658839611983224 0.8897849726905
"3838" 746.93963818005 0.658903882950452 0.8912349365805
"3839" 747.538470904238 0.658987526951324 0.892411684266
"3840" 748.173070157208 0.659082369896187 0.893602307074
"3841" 749.07582876092 0.659253566922436 0.894863809329
"3842" 749.808664004934 0.659394323867965 0.8959294160915
"3843" 750.750103476762 0.659608037590318 0.8968951947865
"3844" 751.718641639959 0.659840835528682 0.8977872679995
"3845" 752.668842649715 0.66008678675718 0.898477480411
"3846" 753.607368162191 0.660340081484851 0.8990215340955
"3847" 754.640141436325 0.660635268906422 0.8994947915725
"3848" 755.617149960583 0.660950946109927 0.8995410950155
"3849" 756.533671129727 0.661255484868653 0.8995264124405
"3850" 757.50728292007 0.661597881525497 0.899288903521
"3851" 758.347223875055 0.661924739677185 0.8987958512725
"3852" 759.047918179778 0.662254849792201 0.8978692121805
"3853" 759.744615313975 0.662589836645403 0.896865960005
"3854" 760.456004244477 0.662917631875539 0.895952432045
"3855" 761.012524979227 0.663270336468183 0.894334205046
"3856" 761.733386063293 0.663689556213721 0.892497406168
"3857" 762.351817174919 0.66406270507969 0.8907908760295
"3858" 762.825632224432 0.664437635534525 0.8886274310335
"3859" 763.241622286061 0.664848182785835 0.8858817207395
"3860" 763.594702047093 0.665241748004525 0.8831526224225
"3861" 763.953640551151 0.665633177484944 0.8804415963865
"3862" 764.176654763991 0.666041482140548 0.8771097091535
"3863" 764.217899967394 0.666409704885801 0.8735964790545
"3864" 764.218067855456 0.666787292449244 0.869831031734
"3865" 764.161679762733 0.667207011496585 0.8654142890995
"3866" 763.945868900314 0.667565019118035 0.8611379136665
"3867" 763.665694848247 0.667895847800995 0.856935414247
"3868" 763.253772872591 0.668240483315475 0.852116517994
"3869" 762.699689595484 0.668537703780563 0.847342606833
"3870" 762.007095229534 0.668858266285397 0.8418671996385
"3871" 761.273791759984 0.669167291501303 0.8363297710845
"3872" 760.310454151267 0.669441564038291 0.83040630001
"3873" 759.276692394071 0.669707069980512 0.824305972645
"3874" 758.141531842806 0.669937501188811 0.8182022593
"3875" 756.867310939768 0.670143290314269 0.811892449739
"3876" 755.508580938225 0.670283805971175 0.805950831673
"3877" 753.959199663458 0.670435183882528 0.79924419602
"3878" 752.373112357232 0.670543498479721 0.79282479902
"3879" 750.486645381809 0.670683502738707 0.785030674791
"3880" 748.59981910061 0.670775231815521 0.777709496773
"3881" 746.581863441495 0.670831103422201 0.770237532802
"3882" 744.431038850611 0.670872325428558 0.7624234432165
"3883" 742.120152425991 0.670894154872478 0.754233855158
"3884" 739.755984500753 0.670891481971104 0.7460335702725
"3885" 737.129434947754 0.670904959660584 0.736665192706
"3886" 734.475443969448 0.670862519165545 0.727716394567
"3887" 731.700101910697 0.670790221382796 0.718601959642
"3888" 728.87052940444 0.670684873831482 0.709541757679999
"3889" 725.842815009677 0.670546058019075 0.700061088322
"3890" 722.807122517559 0.670338558450212 0.6912400465095
"3891" 719.717356931077 0.670098729815515 0.6824106999805
"3892" 716.539339094456 0.669837548386785 0.673403683882
"3893" 713.182113264133 0.669554129632485 0.663867991573499
"3894" 709.682536397329 0.669263062906988 0.653754306220499
"3895" 706.189019176146 0.668897725091875 0.644375740433999
"3896" 702.640285132013 0.668495590908266 0.6350648688305
"3897" 699.117537797445 0.668060739895719 0.6260006490805
"3898" 695.491619009131 0.667585162910271 0.616872992868499
"3899" 691.681202296385 0.667082284676849 0.607243478359999
"3900" 687.798909328601 0.666562201975415 0.597342360556999
"3901" 683.91542606781 0.665989687592055 0.587821059994999
"3902" 679.921610620459 0.665383209196203 0.578108653249999
"3903" 675.976550931008 0.664721363761041 0.569028537102999
"3904" 671.981405253484 0.664011931244958 0.560119618496
"3905" 668.030132478941 0.663257234159772 0.551655722500499
"3906" 663.93689829355 0.662474406644156 0.542804335552999
"3907" 659.758865609209 0.661664092094102 0.533731094328499
"3908" 655.626841472615 0.660807852018867 0.525112686509499
"3909" 651.315284551927 0.659917367191515 0.516017751820499
"3910" 647.160654871587 0.658975188498938 0.507906177926499
"3911" 643.186085853602 0.657971920093322 0.501007827108999
"3912" 639.091959278557 0.656951652766545 0.493628247228999
"3913" 635.092075479798 0.655879870486337 0.487018030427999
"3914" 631.065209236252 0.654786071300831 0.480333472937499
"3915" 627.121139575486 0.653646724256762 0.474297113086499
"3916" 623.247001131583 0.652466318145973 0.468884357550499
"3917" 619.290253075454 0.651268045877891 0.463129490252499
"3918" 615.373174513883 0.650042776204439 0.457625300278
"3919" 611.497249847358 0.648774959835304 0.452664080526999
"3920" 607.703413025839 0.647485281004207 0.448065359329
"3921" 604.048841079164 0.646178013414685 0.444036113520499
"3922" 600.480822261165 0.644835472753653 0.440670920430499
"3923" 596.906486648609 0.643466962692445 0.437437354762499
"3924" 593.53900897602 0.642086349637857 0.435047162032499
"3925" 590.248618735839 0.640690668715511 0.433001257327499
"3926" 586.953722688831 0.639278963580917 0.430980490944499
"3927" 583.570267370153 0.637860924761466 0.428487203665999
"3928" 580.635869355297 0.636425672863187 0.428080345973499
"3929" 577.816385380537 0.634984224135503 0.428152674836499
"3930" 575.039468633533 0.633541644711767 0.428284607585499
"3931" 572.369847874498 0.63209494871643 0.428886382527499
"3932" 569.776740194114 0.630654949162612 0.429596986937499
"3933" 567.607584339472 0.629228645071562 0.432028781904999
"3934" 565.314895350761 0.627802098335923 0.433811816889499
"3935" 563.547167792528 0.626406485000009 0.437592553915999
"3936" 561.888779917765 0.625029499565565 0.441622408453499
"3937" 560.249117533375 0.623659560403839 0.445680606985498
"3938" 558.911193508428 0.622329678014079 0.450603065232499
"3939" 557.57195270435 0.621014063386919 0.455331371011999
"3940" 556.776908981407 0.619758483621696 0.461957193432999
"3941" 555.917348142119 0.618524615309087 0.467967961978499
"3942" 555.48538092372 0.617350202164044 0.475393357441499
"3943" 555.344428040603 0.616233328034195 0.483572756197999
"3944" 555.489384704388 0.615176975948827 0.492465498433999
"3945" 555.832161121655 0.614176725193469 0.501706350619499
"3946" 556.500971940351 0.613248355039936 0.511810121415999
"3947" 557.612090185593 0.612419881530875 0.522913889432999
"3948" 558.905783060486 0.611656557912981 0.534244961278499
"3949" 560.816889607905 0.611026118721737 0.547128586377499
"3950" 563.2169203047 0.610516790713887 0.561192233396999
"3951" 565.756226448533 0.610084538156907 0.575104955252499
"3952" 568.881822913528 0.609806128583666 0.590143529215999
"3953" 572.539628046997 0.609679599467346 0.606177214191499
"3954" 576.632680118792 0.609696626834623 0.622741611627499
"3955" 581.253741876149 0.60987904650959 0.640124298132499
"3956" 586.473916421579 0.610250121901702 0.658240363668499
"3957" 591.911461821102 0.610741346325459 0.676162461456
"3958" 597.765588870615 0.611395365281167 0.69427986116
"3959" 604.145014301989 0.61224004707872 0.712752816404
"3960" 610.79026959419 0.613225412585784 0.730934957631999
"3961" 618.010341854079 0.614419361480013 0.749429815832
"3962" 626.04881301024 0.615886457489972 0.7687013786145
"3963" 634.312859754184 0.617501235378829 0.787257358604
"3964" 643.005860075356 0.619306578149631 0.8054730907235
"3965" 651.679648813973 0.621198661332397 0.822457832663
"3966" 660.818690570064 0.623293840229425 0.8391462391035
"3967" 669.921702547186 0.625466750993544 0.854686392658
"3968" 679.260048354429 0.627780712147145 0.8694151069535
"3969" 688.623931730147 0.63017982440929 0.8830616041865
"3970" 697.828226285185 0.632607667120551 0.895381076589
"3971" 706.981562381106 0.635091315549941 0.9066729206205
"3972" 716.198060130215 0.637659356169624 0.9170400572065
"3973" 725.086249961161 0.640191642966591 0.926139615095
"3974" 733.940128614435 0.642762681778657 0.93431566061
"3975" 742.137818142449 0.645199157862448 0.9411516020495
"3976" 749.896180218268 0.647535407567257 0.9470219896095
"3977" 757.253788420171 0.649787635278306 0.9519752391095
"3978" 764.155338678314 0.651927060350882 0.9560817413225
"3979" 770.710684713273 0.653990081438054 0.959524830893
"3980" 776.76005317342 0.655920342772426 0.9622588151915
"3981" 782.519992178106 0.657774445646324 0.964545752713
"3982" 787.6532964408 0.659445034365624 0.9662353278775
"3983" 792.454130171035 0.661019195082126 0.9675984502785
"3984" 796.757552110346 0.662441558455882 0.9686579595885
"3985" 800.765363494496 0.663785249828106 0.9694143210455
"3986" 804.334127288836 0.664983303975742 0.9699806835385
"3987" 807.286370694987 0.665988840865911 0.970277815626
"3988" 810.259107248552 0.667008518237601 0.9705191725815
"3989" 812.830845084115 0.667896569812903 0.9706092257905
"3990" 815.236577517684 0.668724791980361 0.9706511594175
"3991" 817.399714137422 0.669472850009778 0.970639706124
"3992" 819.189738938632 0.670108607506856 0.9705115112445
"3993" 820.792219488034 0.670680231166977 0.970356265811
"3994" 822.331153068297 0.671230084067893 0.9701798774225
"3995" 823.567345148738 0.671666538896985 0.9700628459495
"3996" 824.631106861225 0.672060841878153 0.9698527412385
"3997" 825.684957222968 0.672438074921554 0.969703034005
"3998" 826.575978993075 0.672761492749538 0.9695829814385
"3999" 827.35975517225 0.673057957317271 0.9694131191565
"4000" 828.017301575485 0.673301207681114 0.9692312971475
"4001" 828.616304896676 0.673532542363051 0.969051763892
"4002" 829.085705212383 0.673725959059182 0.9688113727915
"4003" 829.452867358921 0.673880017143803 0.968605780013
"4004" 829.868614925187 0.674030605718101 0.968542380395
"4005" 830.201228973323 0.674167456112094 0.9683647595695
"4006" 830.436138434553 0.674274613332124 0.9682133641705
"4007" 830.625468595598 0.674373850106699 0.9679782404765
"4008" 830.797271579119 0.674455507411105 0.9678533209
"4009" 830.944714518049 0.674529673571829 0.9677344706315
"4010" 831.054301297926 0.674607220914834 0.9674942172365
"4011" 831.127424180458 0.674655059322828 0.967388032752
"4012" 831.16065003643 0.674691369481497 0.9672703181295
"4013" 831.183106181127 0.674736826550978 0.9670632172055
"4014" 831.220770860042 0.674771648947801 0.9669549127385
"4015" 831.24287140306 0.674809260089384 0.9667955987145
"4016" 831.28396688111 0.674845612380102 0.9666653187925
"4017" 831.255204984008 0.674858485354693 0.966566401971
"4018" 831.261108627669 0.67488455838766 0.966401903916
"4019" 831.228066349565 0.674908692903619 0.9661541555235
"4020" 831.184673136994 0.674923234855691 0.9659991898115
"4021" 831.103618264109 0.674933105818474 0.9658021061395
"4022" 831.084333328168 0.674951491069483 0.965640582097
"4023" 831.000036139893 0.674954485113897 0.9654679488365
"4024" 830.845460920794 0.674941657106961 0.965305221523
"4025" 830.789110399005 0.674947549391443 0.965173622764
"4026" 830.756927465514 0.6749679312522 0.964931801877
"4027" 830.687011422558 0.674975252832171 0.964748834671
"4028" 830.565983368774 0.674976220325485 0.964503094165
"4029" 830.49877039628 0.674979569427425 0.964334017334
"4030" 830.404864774597 0.674980634881111 0.9641477826955
"4031" 830.349840684949 0.674997586987741 0.9638806702105
"4032" 830.250800964971 0.674999364415237 0.9636568928855
"4033" 830.105417752394 0.674985383440544 0.9634949440075
"4034" 830.029269719864 0.67499227947836 0.963273202187
"4035" 829.84698013222 0.674988934836389 0.9629265685615
"4036" 829.730894744741 0.674994413072969 0.9626209270895
"4037" 829.627387388909 0.67499054004991 0.9624452317515
"4038" 829.492826908494 0.674991484479187 0.9621511489975
"4039" 829.344840798378 0.67498385687862 0.9619159769065
"4040" 829.167863215923 0.674978596660501 0.9615873896185
"4041" 829.016272801016 0.674970307793469 0.9613404786665
"4042" 828.895298221013 0.674979322708643 0.9609853552615
"4043" 828.715616825361 0.6749741166219 0.9606438576205
"4044" 828.547100342879 0.674971892190073 0.9603021432125
"4045" 828.400738238515 0.674973396178248 0.959962764148
"4046" 828.242928754409 0.674976025712774 0.959580079967
"4047" 828.058386360001 0.674982268802149 0.959106083395
"4048" 827.896995651512 0.674986873285286 0.958700330979
"4049" 827.689176430242 0.67497790592448 0.9583232283385
"4050" 827.511359859792 0.674970969501574 0.957997624461
"4051" 827.354328543678 0.674977367335563 0.9575788804005
"4052" 827.187565202241 0.674970829310439 0.957281009467
"4053" 826.989873326839 0.674965807043859 0.956883420781
"4054" 826.832766195307 0.67496364110544 0.956545387562
"4055" 826.708183472771 0.674972661829363 0.9561669413395
"4056" 826.491243406942 0.674970485363955 0.9556911031265
"4057" 826.284232542421 0.674959391983148 0.955332769429
"4058" 826.056800609374 0.674959914503335 0.9548067978985
"4059" 825.827902639407 0.67495762057972 0.954316480558
"4060" 825.606355635521 0.674942986734018 0.9539724875105
"4061" 825.37099232776 0.674939990409928 0.9534635349925
"4062" 825.156628631257 0.674928455665811 0.9530926723895
"4063" 824.912846864472 0.674924378506845 0.9525728734635
"4064" 824.673353150697 0.674917159316526 0.952098675539
"4065" 824.45042830825 0.674914456410232 0.95161354473
"4066" 824.193399996927 0.67491145130197 0.951047362978
"4067" 823.925367442581 0.674915875944751 0.9503747410575
"4068" 823.647387838812 0.674912140309205 0.9497559972285
"4069" 823.401840073813 0.674916818209942 0.9491284431115
"4070" 823.152835656733 0.674918550773423 0.948519002319
"4071" 822.826250513236 0.67491058615902 0.9478311459415
"4072" 822.48197020646 0.674896599008064 0.9471638560455
"4073" 822.170388665012 0.674890565520823 0.9464838449175
"4074" 821.876544822784 0.674885759952611 0.9458250323075
"4075" 821.482489195356 0.674863918597338 0.945119424576
"4076" 821.120208849464 0.674867506602934 0.944207125253
"4077" 820.710858991306 0.674852367984743 0.943385478198
"4078" 820.311899609437 0.674829583356103 0.942664412231
"4079" 819.915209172009 0.674812232199144 0.941884141048
"4080" 819.499236362529 0.674805146473675 0.940943471481
"4081" 819.120166838184 0.674796901126271 0.9400937259705
"4082" 818.730805805351 0.674776828961338 0.9393422494625
"4083" 818.274390595377 0.674761310582538 0.9383795176335
"4084" 817.83051347044 0.674738311895521 0.937515556137
"4085" 817.373500546128 0.674722997336573 0.9365452702485
"4086" 816.921819222684 0.674712701229001 0.9355195042945
"4087" 816.429646940366 0.674694891365886 0.9344749650585
"4088" 815.890699951968 0.674676960575255 0.9333017874255
"4089" 815.395646179563 0.674652577285913 0.932305212529
"4090" 814.893777184568 0.674625000826474 0.9313188830805
"4091" 814.322406030639 0.674591175524794 0.9302292790345
"4092" 813.754249530544 0.674563567699751 0.929072268215
"4093" 813.181068500329 0.674533489920321 0.9279201190485
"4094" 812.581892242454 0.674508907154816 0.9266280101035
"4095" 811.932791422621 0.67447942437066 0.9252551258745
"4096" 811.320960896521 0.674462511930117 0.923823751317
"4097" 810.690852413236 0.67444127366509 0.9223841831855
"4098" 810.061596744951 0.674395881324091 0.921209835678
"4099" 809.335504728088 0.67436436084383 0.919623564356
"4100" 808.589644304516 0.674320754032439 0.9181165283045
"4101" 807.845768150056 0.67429584664746 0.916386011719
"4102" 807.043129945986 0.674281298749075 0.91438373427
"4103" 806.273855211906 0.674239341964277 0.9127480164035
"4104" 805.447975196544 0.674199561981446 0.910930508854
"4105" 804.586785581904 0.674135350578329 0.9092837065445
"4106" 803.752250515941 0.674089240167856 0.90747993626
"4107" 802.94710841791 0.674040158939827 0.905764235886
"4108" 802.078752709658 0.674006047618304 0.9036858364165
"4109" 801.188309771221 0.673941287355924 0.9018839889515
"4110" 800.197711922017 0.673891833291668 0.899650775007
"4111" 799.255461919615 0.673838982306849 0.8975425644265
"4112" 798.26501323581 0.673771077498715 0.895464282567
"4113" 797.160209597936 0.673698459357775 0.8931243923845
"4114" 796.118757118349 0.673611888461099 0.891072797289
"4115" 795.101725961661 0.673540921977411 0.8888735749505
"4116" 793.994272923149 0.673476624284786 0.8863265126005
"4117" 792.882939091756 0.673383568176584 0.884079811824
"4118" 791.704415138889 0.673288263571353 0.881658189527
"4119" 790.502306533603 0.673207020362092 0.8789720756935
"4120" 789.303009377586 0.673092403697986 0.8766482122855
"4121" 788.088495066107 0.67299069071637 0.874085131777
"4122" 786.842021057457 0.672872144037103 0.871613016698
"4123" 785.491406597004 0.672746719593056 0.868915624944
"4124" 784.215064834713 0.672605223225494 0.866557739949
"4125" 782.880845395377 0.672463074537083 0.8640133198285
"4126" 781.448786165936 0.6723206754982 0.861161396279
"4127" 780.045100454352 0.672177366480814 0.858351161766
"4128" 778.636427876128 0.672034172671105 0.8554756693455
"4129" 777.106998775946 0.67188817251579 0.85226556807
"4130" 775.571695890248 0.671718059120955 0.8492767448255
"4131" 773.979707341501 0.671550921094806 0.846042854841
"4132" 772.480722215921 0.67135555134284 0.8433407019695
"4133" 770.937960949692 0.671158246142849 0.8404866035365
"4134" 769.206050411888 0.670970247774696 0.836933651411
"4135" 767.554976765248 0.67075560260954 0.833891492951
"4136" 765.82174066092 0.670535960460864 0.830599951585
"4137" 764.172725888006 0.670311316164056 0.827535600611
"4138" 762.393676330506 0.670076987227067 0.82416874395
"4139" 760.655295730992 0.669829363419509 0.821010566792
"4140" 758.888907023156 0.669564165202385 0.817924281076
"4141" 757.055128852332 0.669323343901412 0.8142456588285
"4142" 755.292847949205 0.66904304878443 0.8112056851255
"4143" 753.388801095123 0.668760344612226 0.807724408484
"4144" 751.564320897713 0.668450902655205 0.804750516866
"4145" 749.661361108469 0.668135447524579 0.8015369199075
"4146" 747.785901137631 0.667826945984762 0.798230881161
"4147" 745.884844424162 0.667496307514689 0.79505237877
"4148" 743.96773239482 0.667146287227524 0.792004069638
"4149" 741.986614064525 0.666785499816973 0.788825917271
"4150" 740.134086378016 0.666404947527191 0.7862190261205
"4151" 738.121611768672 0.6660360996744 0.78286923034
"4152" 736.229089282279 0.665628765503225 0.780337020919
"4153" 734.409748066327 0.665222428440558 0.7779183704985
"4154" 732.503129108616 0.664805084038979 0.7752938856015
"4155" 730.55086550054 0.664375667378656 0.77261292315
"4156" 728.564104146509 0.66394984055019 0.7696678940815
"4157" 726.688328245873 0.663496917928851 0.767374842338
"4158" 724.72074231676 0.663034554560466 0.7648519517795
"4159" 722.868195721795 0.662563864951671 0.762717207789
"4160" 720.934043525502 0.662075076296642 0.760499755283
"4161" 719.253070301274 0.66157748811143 0.759159056441
"4162" 717.429476471961 0.661072434185673 0.7573935123925
"4163" 715.555372663889 0.660560722330097 0.755463048498
"4164" 713.761003328972 0.660037986904104 0.75389364325
"4165" 712.011692903687 0.659508887825398 0.752484845054
"4166" 710.375411445437 0.658973028307001 0.751500680247
"4167" 708.823054796453 0.658429492589599 0.750871871124
"4168" 707.346823708809 0.657885706586628 0.7504478916865
"4169" 705.939493154771 0.65733762284973 0.750306800859
"4170" 704.524476004825 0.656793524827911 0.7500181945125
"4171" 703.152729426011 0.656249554377861 0.749834654739
"4172" 701.841474576111 0.655701185390719 0.74990247309
"4173" 700.504644657762 0.655147372409014 0.749939201529
"4174" 699.334958927706 0.654602773399236 0.7504335425665
"4175" 698.249481622464 0.654058245053716 0.751218927175
"4176" 697.139739592044 0.653526117566168 0.7516723111965
"4177" 696.26616372045 0.652997220239162 0.753005292541
"4178" 695.489902939084 0.65247367042682 0.7546384512705
"4179" 694.821797975856 0.65195722862665 0.7565922500795
"4180" 694.291786264267 0.65145914991638 0.7588643699725
"4181" 693.888189985199 0.650972940369017 0.7614709010545
"4182" 693.711604591461 0.650517444763079 0.7645449521065
"4183" 693.693400885701 0.650082574360552 0.76802675233
"4184" 693.636854154928 0.649661549423874 0.771190167618
"4185" 693.811293194781 0.649270030193967 0.774917839131
"4186" 694.213399245035 0.648915544270831 0.7791355490995
"4187" 694.735234429028 0.648591289977451 0.783475912871
"4188" 695.3425592893 0.648284122006223 0.7880548923695
"4189" 696.07440641638 0.648014869918573 0.7925956262175
"4190" 697.074341548666 0.647793397452292 0.7977097361655
"4191" 698.008143717509 0.647585466746931 0.8024087391055
"4192" 699.360207379918 0.647451108951588 0.807934783326
"4193" 700.833177784614 0.64735800406056 0.8135008376285
"4194" 702.429899064992 0.647302297357502 0.8191959180685
"4195" 704.233875676561 0.647301666425715 0.825120107521
"4196" 706.130072240228 0.647345276174892 0.830900114841
"4197" 708.335443883817 0.647457063379888 0.8371412169835
"4198" 710.813715670607 0.647644189089879 0.84362171389
"4199" 713.372815055956 0.647876844605225 0.849922022069
"4200" 715.999186680851 0.648159761581071 0.8559449512885
"4201" 718.830012550296 0.648507553988493 0.862087115992
"4202" 721.690017753677 0.64888914775472 0.8680096526115
"4203" 724.775608968044 0.649351599793385 0.8738101219625
"4204" 727.933654693693 0.649863335087054 0.8793851672675
"4205" 731.396632256613 0.650463405641564 0.8851624441595
"4206" 734.931151347807 0.65112842604223 0.8904758648435
"4207" 738.62969403831 0.651858754978586 0.8957702226455
"4208" 742.26855943398 0.652616348937386 0.900556863423
"4209" 745.797325050964 0.653384724258931 0.9047363241995
"4210" 749.61743269834 0.654242959293763 0.909039271009
"4211" 753.074207140775 0.65505920519653 0.9124547623175
"4212" 756.630692068816 0.655940256671831 0.915529955526
"4213" 760.360065115481 0.656887068637894 0.918532359965
"4214" 764.04406284636 0.657853089380472 0.92109656695
"4215" 767.675527476045 0.658844270033037 0.9232101129465
"4216" 771.090740597434 0.659818683120697 0.924732827761
"4217" 774.41883604665 0.660796569958004 0.925931813089
"4218" 777.844832147127 0.661835323910613 0.926757789085
"4219" 781.175418002568 0.662866047618951 0.927340640368
"4220" 784.267352850003 0.663874806842859 0.927321637731
"4221" 787.212748013282 0.664871447229895 0.9269654277555
"4222" 790.109067996269 0.665873674316846 0.926345634419
"4223" 792.794807766799 0.666859317901521 0.925239080798
"4224" 795.231315447361 0.667823167169324 0.9235260175215
"4225" 797.516122435497 0.6687457526303 0.9217019915815
"4226" 799.483581536295 0.669613412585373 0.9194563576665
"4227" 801.414323754054 0.670487267223238 0.916998698912
"4228" 803.262900066559 0.671363276385925 0.9142521875755
"4229" 804.985039545046 0.672242478062285 0.911096699548
"4230" 806.355641848449 0.673032742501652 0.907730922974
"4231" 807.67386097739 0.673863122042237 0.9038074184865
"4232" 808.776851670759 0.674622491469125 0.899917016741
"4233" 809.762727256166 0.675404517457028 0.8954598521895
"4234" 810.425585812294 0.676113760246514 0.890742163528
"4235" 811.010996152196 0.676811140361166 0.88588357776
"4236" 811.524179901111 0.677572388152827 0.88016856045
"4237" 811.627570591009 0.678253423983477 0.8740200652805
"4238" 811.642098342997 0.678894924709258 0.868048376744
"4239" 811.413446872747 0.679555332008884 0.861114730511
"4240" 811.081017260027 0.680192782473488 0.854131861715
"4241" 810.532907879617 0.680827712540134 0.846480329382
"4242" 809.845587159766 0.681441705710815 0.838612141683
"4243" 809.046664713477 0.682053050782012 0.830420047078
"4244" 808.005607721422 0.682646421273878 0.8216998980655
"4245" 806.819994505009 0.683235527116064 0.812572615498
"4246" 805.385082344872 0.68386211789013 0.802250877985
"4247" 803.74881614409 0.684409323595811 0.7921435604185
"4248" 802.04457855421 0.684963871488868 0.781688606447
"4249" 800.133813354561 0.685460000457424 0.771195119453
"4250" 797.990848176866 0.686028519274771 0.7591993649725
"4251" 795.681335256002 0.686592641441042 0.746689737092
"4252" 793.20888632257 0.687137927822927 0.733816626890499
"4253" 790.52987782874 0.687639490462263 0.720708529893999
"4254" 787.75791607921 0.688136498216957 0.707232143057499
"4255" 784.795870508228 0.688601414621789 0.6934841325765
"4256" 781.61746726524 0.689068706454883 0.6789298968345
"4257" 778.223363839338 0.689557865270999 0.663326300236499
"4258" 774.569116864012 0.690038457212076 0.6468959644395
"4259" 770.756465386914 0.690497552271859 0.630039027163499
"4260" 766.703656646759 0.690955785088578 0.612310745731499
"4261" 762.595030426495 0.691267978631313 0.5958144315
"4262" 758.270112146508 0.691584848916568 0.578393826557999
"4263" 753.789498197073 0.69185720564464 0.560764064457999
"4264" 749.191544414347 0.692061243879291 0.543297983525999
"4265" 744.334351774751 0.692258838227273 0.524830017650999
"4266" 739.449576153761 0.692349909290489 0.507203360720499
"4267" 734.496459089482 0.692310406467845 0.490558571609499
"4268" 729.300025651713 0.692278439404263 0.472789587993499
"4269" 723.944672036372 0.692208604298586 0.454624331827999
"4270" 718.447337035715 0.692076553976848 0.436388343287499
"4271" 712.924456144665 0.691834464063634 0.418975815109499
"4272" 707.335507642745 0.691508678308145 0.401961174549499
"4273" 701.560600033359 0.6911505601077 0.384344231327499
"4274" 695.735084316722 0.69069091567967 0.367378857222999
"4275" 689.92029156709 0.690135239852902 0.351158056839499
"4276" 684.123976379796 0.689443012454547 0.336223282634999
"4277" 678.232757928071 0.688704637326149 0.321130880070998
"4278" 672.449094959997 0.687806705074212 0.307909089881999
"4279" 666.417154434292 0.686929193580178 0.293212029217499
"4280" 660.54593290851 0.68590908001025 0.280343310349498
"4281" 654.606738728009 0.684823994448503 0.267636369778499
"4282" 648.645368080562 0.68367022720507 0.255279499889999
"4283" 642.682073969141 0.682452334538663 0.243271426222499
"4284" 636.796842494287 0.681133735049916 0.232362135648499
"4285" 631.053960658448 0.679702599027623 0.222951878437999
"4286" 625.143971697213 0.678276035492779 0.212483891174999
"4287" 619.405613747376 0.676736082168084 0.203645831226999
"4288" 613.653199947384 0.675155248306003 0.194874078293998
"4289" 607.883397687907 0.673529336915133 0.186205616650999
"4290" 602.247636598025 0.67182352081276 0.178650997450499
"4291" 596.608755029236 0.670080979452914 0.171159181089998
"4292" 591.029065356098 0.668279352312881 0.164275921882999
"4293" 585.543147012859 0.666420643067003 0.158118023015499
"4294" 580.127128255112 0.664519545141613 0.152398473515998
"4295" 574.664503040494 0.662592929214989 0.146457170900498
"4296" 569.380178680321 0.660607667089033 0.141625246329999
"4297" 564.121210820975 0.658589530841232 0.136979350863999
"4298" 558.831316651098 0.65654826688741 0.132160769003999
"4299" 553.767195246367 0.654452425029317 0.128659167375498
"4300" 548.658302661843 0.65233948193733 0.124867703795499
"4301" 543.579192153113 0.650203234347493 0.121168023249998
"4302" 538.56942611864 0.648035452014851 0.117872392711999
"4303" 533.616356219701 0.645845119155615 0.114790958420499
"4304" 528.762576222004 0.64362845607757 0.112178021560999
"4305" 523.946953249801 0.641394328171419 0.109653502590499
"4306" 519.216033721976 0.639138080124527 0.107513139269498
"4307" 514.636098986718 0.636860999131045 0.106044286620998
"4308" 510.08865272939 0.634569740417963 0.104644541138999
"4309" 505.666741419602 0.632259909239655 0.103834300847498
"4310" 501.178649659843 0.62994702002253 0.102455085109498
"4311" 496.841467684678 0.627617791916318 0.101768546504499
"4312" 492.596110955842 0.625279805269072 0.101391040849998
"4313" 488.437695459319 0.622936165996049 0.101260318872997
"4314" 484.293361676425 0.62058634808591 0.101042768559499
"4315" 480.245125835201 0.61823321777235 0.101104133160499
"4316" 476.346583297209 0.615875800745595 0.101788325630498
"4317" 472.446058592324 0.613516848258417 0.102247965569499
"4318" 468.568317428303 0.61115452101651 0.102662853481999
"4319" 464.943097714499 0.608801376982381 0.104057515456499
"4320" 461.345269441696 0.606449579883754 0.105390231429999
"4321" 457.876543233071 0.60410522209979 0.107133774235499
"4322" 454.588611562618 0.601774002813096 0.109519436680999
"4323" 451.379519278931 0.599453531401182 0.112025396063998
"4324" 448.357944453094 0.597151178759965 0.115204889773998
"4325" 445.417110630979 0.594864087111529 0.118493403581498
"4326" 442.504849303602 0.592589773407612 0.121598793758499
"4327" 439.942546056252 0.590357015772502 0.126031898553999
"4328" 437.399732114296 0.588137227668513 0.130336281596498
"4329" 435.147380613488 0.585963565719252 0.135608149006999
"4330" 432.965691094166 0.583814005853342 0.140900430686498
"4331" 430.909710200683 0.581696693919971 0.146435746843998
"4332" 429.196472922013 0.579643369614172 0.153065998967999
"4333" 427.719790518449 0.577644474954229 0.160375147676999
"4334" 426.444814535838 0.57569979286347 0.168147878822999
"4335" 425.488173548415 0.573829809367562 0.176871446111498
"4336" 424.844325164791 0.572040554341218 0.186437798348999
"4337" 424.603720730663 0.570351150526349 0.197207890897998
"4338" 424.512843685577 0.568725663585872 0.208130181855999
"4339" 424.986485385119 0.567240371128248 0.220729811533499
"4340" 425.932473794922 0.565890406332742 0.234537250545999
"4341" 427.402528537331 0.564691355109673 0.249758730546999
"4342" 429.234614727235 0.563619994875935 0.265745990549998
"4343" 431.919567063871 0.562784771321917 0.284033509420999
"4344" 435.288188145376 0.562164007789325 0.304000787855999
"4345" 439.533657340217 0.561811906212147 0.326061552316499
"4346" 444.240592393558 0.561648862165817 0.348810743818499
"4347" 450.035933356925 0.561827485718139 0.3740919688525
"4348" 456.649263624657 0.562300413521848 0.400880305508499
"4349" 464.33835135165 0.56314286567668 0.429660369506999
"4350" 473.068487759196 0.564365114687472 0.460133117623999
"4351" 482.793505007282 0.565968236085408 0.491945660022499
"4352" 493.510583907742 0.567965766514833 0.524829750053499
"4353" 505.440569714181 0.570430444924596 0.5591324176185
"4354" 518.277613280366 0.573293800106581 0.593704851524999
"4355" 532.298761405743 0.576641284505962 0.628955382849499
"4356" 547.766424204679 0.580562695945232 0.6650616138345
"4357" 564.032467917332 0.584886105626496 0.7003284424275
"4358" 580.819657062353 0.589534998723368 0.733939734896
"4359" 598.154283722858 0.594510290432418 0.765774304826
"4360" 615.861133790966 0.599757952157408 0.7955424430015
"4361" 633.805638507968 0.60522964933066 0.8230474465185
"4362" 651.382628960644 0.610722904517261 0.847346899652
"4363" 668.896730658927 0.616327753690332 0.8690431983965
"4364" 685.91063680038 0.621881181207006 0.8877949330665
"4365" 702.265338972349 0.62731984457141 0.903614020955
"4366" 717.576647345196 0.63248723986359 0.91658396499
"4367" 732.320964244247 0.637547881531775 0.927313148834
"4368" 745.679891987523 0.642195264795272 0.9355814785325
"4369" 757.975193445737 0.6465242898163 0.942017404383
"4370" 769.00572817086 0.650457104283172 0.9467905812925
"4371" 778.741843779739 0.653980636634489 0.950185750658
"4372" 787.615578178995 0.657212819884423 0.9526371648155
"4373" 795.6346621634 0.660160673426425 0.954262536388
"4374" 802.512499839305 0.662720246186518 0.9552333998735
"4375" 808.648494811345 0.665020048790056 0.9557817592855
"4376" 813.872618805021 0.666991854799081 0.956016158687
"4377" 818.477577447021 0.668759839051884 0.9559186094665
"4378" 822.490524778233 0.670308020092974 0.9556846357075
"4379" 825.698319248523 0.671573471857493 0.9553028490535
"4380" 828.460833518385 0.672685338838463 0.954777955938
"4381" 830.869459759282 0.673655411167828 0.9542615619155
"4382" 832.95996477583 0.674509163037087 0.9537509113545
"4383" 834.591617251768 0.675211264502479 0.9531010897445
"4384" 835.964694233086 0.675828875401804 0.952364596509
"4385" 837.027645532616 0.676318197336748 0.9517748344735
"4386" 837.890523841445 0.676734497374455 0.951233435603
"4387" 838.593244369329 0.677099224688963 0.950601083603
"4388" 839.177758507837 0.677414272593448 0.9500466503955
"4389" 839.659710842768 0.67769528281918 0.949457461129
"4390" 839.990856691945 0.677925805692747 0.94887126167
"4391" 840.210774098059 0.678109056995618 0.9483172307335
"4392" 840.345870792701 0.678265177257603 0.9477138253505
"4393" 840.353124096301 0.678388872980563 0.9470331939505
"4394" 840.315181194686 0.678481688556613 0.94648707912
"4395" 840.208596166134 0.678556518891111 0.9458676896535
"4396" 840.039325010838 0.678605868438884 0.945345398519
"4397" 839.880190472845 0.678661133193739 0.9447659297315
"4398" 839.677366006651 0.678701202241199 0.9442149946925
"4399" 839.492212425191 0.678751899749464 0.943566865088
"4400" 839.200499317343 0.67878292055451 0.9427946965375
"4401" 838.895270312466 0.678788178126311 0.942225656964
"4402" 838.604404617152 0.678803135495098 0.9415991929985
"4403" 838.252897635794 0.678804682571455 0.9409849939115
"4404" 837.837530144373 0.678786298559818 0.940351911277
"4405" 837.487113236736 0.678775292787377 0.9397863701195
"4406" 837.093358364177 0.678763274675202 0.939108447241
"4407" 836.65820806919 0.678747604114424 0.938388662235
"4408" 836.215101490581 0.678735070044747 0.937591437947
"4409" 835.809216815226 0.678725190619965 0.936829687275
"4410" 835.307487022328 0.678705522238144 0.935965075438
"4411" 834.838904343566 0.678693737752058 0.935061376316
"4412" 834.373357373374 0.678670022119621 0.9342915182565
"4413" 833.889783310704 0.678650364522061 0.9334228575415
"4414" 833.369675900901 0.678622520710224 0.9325635042605
"4415" 832.821729787276 0.678580351198902 0.9317823605405
"4416" 832.297231076288 0.678565470004328 0.9307521247325
"4417" 831.785720237319 0.678550300870685 0.929738784695
"4418" 831.208674345374 0.678520468504011 0.9287405196795
"4419" 830.670084533606 0.678497414201039 0.9277510537095
"4420" 830.098463913766 0.678488390824104 0.9265291635355
"4421" 829.498659296778 0.678462029281444 0.925414174192
"4422" 828.879929665434 0.678442420123704 0.924175753164
"4423" 828.255859315608 0.678410529649779 0.9230533036565
"4424" 827.62929452854 0.678380801679511 0.921892172594
"4425" 826.946147278739 0.678361997627775 0.9204859920755
"4426" 826.306123690175 0.67834161620567 0.919178988316
"4427" 825.600125274396 0.67831294835729 0.917806505304
"4428" 824.929688973354 0.678300230061181 0.916325469509
"4429" 824.185469091076 0.678274163342195 0.91481288398
"4430" 823.458149998917 0.678272870061049 0.9130565847575
"4431" 822.697431248774 0.678245364630564 0.9115012995215
"4432" 821.921676966266 0.678231012174334 0.909750209038
"4433" 821.112128306259 0.678212352101927 0.9079573165595
"4434" 820.226800462725 0.678183790623301 0.906084650614
"4435" 819.318239972607 0.678171790806583 0.903959699975
"4436" 818.463364981654 0.678148404005953 0.902067713522
"4437" 817.566705503151 0.678140823858847 0.8998776423075
"4438" 816.599643421342 0.678117336907955 0.897683102492
"4439" 815.629755614105 0.67809031475223 0.8955028061055
"4440" 814.589945706259 0.678077707575319 0.892975984974
"4441" 813.570206961568 0.678064890100596 0.890477635301
"4442" 812.491366718301 0.67805272289881 0.887803688106
"4443" 811.402425540745 0.678026610815424 0.8852374216815
"4444" 810.306927007404 0.678007130379563 0.882548074622
"4445" 809.10301447874 0.677998140215074 0.879461533684
"4446" 807.88358037706 0.677986647498107 0.8763267741215
"4447" 806.596202836734 0.677988374345033 0.8728515796045
"4448" 805.315002260504 0.677985158656653 0.8693984835575
"4449" 803.999119797513 0.677941019000086 0.8662944753325
"4450" 802.652872210554 0.677903304174273 0.862999850571
"4451" 801.211547896929 0.677874426932326 0.8593294390085
"4452" 799.773432867603 0.677851312364193 0.8555469949915
"4453" 798.227313506353 0.677813222807902 0.851638095151
"4454" 796.597861808811 0.677807371761454 0.84709428666
"4455" 794.925654188454 0.677785017715559 0.8425739170855
"4456" 793.192616642871 0.677749453897848 0.8379962661355
"4457" 791.397681071776 0.677710847121747 0.833234472665
"4458" 789.575788419507 0.677655190931273 0.828544913749
"4459" 787.767548710316 0.67757257293878 0.8241308296455
"4460" 785.82949316786 0.677521045070081 0.81894546701
"4461" 783.842770217158 0.677468227236204 0.8135720296395
"4462" 781.768631635261 0.677416594702523 0.8078691767245
"4463" 779.623078836952 0.677366367666842 0.801880748569
"4464" 777.341225907645 0.677313200221933 0.7954744153645
"4465" 775.038436339287 0.67724297995616 0.789113969757
"4466" 772.542605158934 0.677187020808508 0.7819746683415
"4467" 770.152227619822 0.677076615348257 0.7756427277685
"4468" 767.645782962177 0.676976555457089 0.7687658556755
"4469" 765.082063294942 0.676848867525486 0.761945568389
"4470" 762.379403969743 0.676745640653032 0.7543089300515
"4471" 759.666942939135 0.676601775286108 0.7470041642215
"4472" 756.768243878838 0.676479451664559 0.738781864196
"4473" 753.768957510695 0.676332059467511 0.730438730702999
"4474" 750.67169538097 0.676176772501055 0.7217499693645
"4475" 747.540307020924 0.675990851810866 0.713168356011
"4476" 744.392979601782 0.675778957818067 0.704680149734
"4477" 741.02309107767 0.67558232251718 0.6951794543645
"4478" 737.685701457294 0.675321114938559 0.686382391448999
"4479" 734.24243331686 0.675077495791046 0.676841203824499
"4480" 730.758620423713 0.674761161078891 0.667905120619
"4481" 727.147934216876 0.674452617762088 0.658268689302999
"4482" 723.486382977467 0.674103489345705 0.648768368643999
"4483" 719.643597880005 0.673737415463684 0.6387251998825
"4484" 715.860222267179 0.673312272340976 0.629366833296999
"4485" 711.941925934044 0.672880637412449 0.6194235629475
"4486" 707.966032943554 0.672427667892044 0.609314864361499
"4487" 703.912008623956 0.671924923010159 0.599350310018
"4488" 699.718364888891 0.671425983997364 0.588602631726999
"4489" 695.622100242564 0.670842699680662 0.578989230353499
"4490" 691.405186384581 0.670241731689988 0.568931331124499
"4491" 687.195909376915 0.669591349700452 0.559256378980499
"4492" 682.873178508099 0.668913709246883 0.549277250971499
"4493" 678.628592252877 0.668177019784036 0.540031507173499
"4494" 674.278993675613 0.667409298172326 0.530566252755999
"4495" 669.921099769398 0.666593407944618 0.521407576297499
"4496" 665.588692186531 0.665736059493093 0.512583160683499
"4497" 661.291736163843 0.664831588318114 0.504216000250499
"4498" 657.099544023825 0.663867441943687 0.496733781522499
"4499" 652.593827705248 0.662919065440774 0.487612474750499
"4500" 648.163190979604 0.661911421292272 0.479265092359999
"4501" 643.789965381663 0.660853432716219 0.471494111535999
"4502" 639.396059352386 0.659763784984667 0.463779531715499
"4503" 634.952006053754 0.658648782246506 0.455902206155999
"4504" 630.58371869888 0.657486065816572 0.448663512515999
"4505" 626.32114170678 0.65628998731885 0.441965055795999
"4506" 622.07467328307 0.655049569264478 0.435674030615999
"4507" 617.891172119028 0.65377521751687 0.429807111861499
"4508" 613.637135598738 0.652475302474083 0.423749919933999
"4509" 609.536501415795 0.651137636401625 0.418538728346499
"4510" 605.363915371037 0.64978224772511 0.412994920091999
"4511" 601.323200828103 0.648385476802774 0.408327776011999
"4512" 597.401136071107 0.646964378680525 0.404205387240499
"4513" 593.490815358439 0.645527081056876 0.400105714749999
"4514" 589.67096008458 0.644066375231611 0.396465931853999
"4515" 586.115280658548 0.642567690991099 0.394325192564999
"4516" 582.503917384603 0.64106459655464 0.391756292309999
"4517" 579.06964370827 0.639538789368061 0.390115061951999
"4518" 575.690612073123 0.638004955192707 0.388638807551499
"4519" 572.404332463959 0.636467292440617 0.387417884685499
"4520" 569.305530272801 0.634921213509917 0.387000006238499
"4521" 566.193320426027 0.633364606658285 0.386548382929499
"4522" 563.49558692965 0.631813314461435 0.387784268441999
"4523" 560.779743516939 0.630261655777337 0.388838912755499
"4524" 558.280781608266 0.628723409968742 0.390585361545499
"4525" 555.943696197944 0.627190177208161 0.392989188339999
"4526" 553.625463365697 0.625667551534599 0.395224902331499
"4527" 551.417617452826 0.624153498757833 0.397849181760499
"4528" 549.467832842363 0.6226653694055 0.401266015290999
"4529" 547.671930177768 0.621192325762488 0.405260063387499
"4530" 546.115545895929 0.619749671220013 0.409997306519499
"4531" 544.959911858082 0.61835352542931 0.416114411533499
"4532" 543.946727938824 0.616993667055955 0.422456026436499
"4533" 543.1778143704 0.615678812315301 0.429447562617999
"4534" 542.584054906702 0.614405138094476 0.436843643972499
"4535" 542.339371164146 0.613195904243108 0.445223416623499
"4536" 542.224546444398 0.61203296421391 0.453705179863499
"4537" 542.796086821453 0.610985887288833 0.464263274442999
"4538" 543.891526454052 0.610047398826796 0.476207116221499
"4539" 545.286866020581 0.609196160749547 0.488696599689499
"4540" 546.864246631505 0.608418548796357 0.501370116245999
"4541" 549.099992781551 0.607787107710785 0.515757424435999
"4542" 551.701524292976 0.60727111062478 0.530718447295999
"4543" 554.61627053877 0.606869961772475 0.545950819507999
"4544" 557.999473145306 0.60661082876325 0.562033990473499
"4545" 561.810085992478 0.606494739372967 0.578689355419
"4546" 566.181970924246 0.606549778884266 0.596240490528499
"4547" 570.865896333624 0.606740473722058 0.613881916051999
"4548" 576.256832363561 0.607147935465291 0.632644394612499
"4549" 582.020910398765 0.607713705969959 0.6515105953915
"4550" 588.545628704805 0.608527523774591 0.671284590370499
"4551" 595.955382405415 0.609622417284624 0.692144756021499
"4552" 603.521697856402 0.610850844653754 0.712251599017
"4553" 611.515621634879 0.612277434623881 0.732142869275999
"4554" 620.244076202485 0.613975721665355 0.752340628215
"4555" 629.058584594096 0.615797300887093 0.771657387056
"4556" 638.277485444711 0.617819034142771 0.7903560062765
"4557" 648.26803073329 0.62014141436284 0.809102342097
"4558" 658.314034190914 0.622580901620442 0.8265585489915
"4559" 668.366146808307 0.625126489894147 0.842659471354
"4560" 678.53525499611 0.627794887553278 0.8575492587635
"4561" 689.113532621895 0.630662941660839 0.871721623096
"4562" 698.932710481085 0.63341216264361 0.8836143726885
"4563" 709.110258627172 0.636336983456788 0.894822040467
"4564" 718.890920323614 0.639220328253638 0.9045076744175
"4565" 728.207276349979 0.642029814042153 0.912647971424
"4566" 737.136160961751 0.64478769971439 0.9194730815525
"4567" 745.990825374532 0.647573889661569 0.9253844789945
"4568" 754.135301735686 0.650191971902224 0.9300413527145
"4569" 761.63521285005 0.652652559544117 0.933676323341
"4570" 768.699235009394 0.65500501150743 0.936490074386
"4571" 775.288036292105 0.657226728933763 0.938680124081
"4572" 781.321821571137 0.659298230843597 0.940102822419
"4573" 786.811896953253 0.661210187843869 0.941098468942
"4574" 791.938896967362 0.66302920132229 0.9415688933545
"4575" 796.504303828887 0.664678418820406 0.94162683545
"4576" 800.608398420419 0.666177664686256 0.9414554197605
"4577" 804.298055745642 0.667562796508098 0.940905054168
"4578" 807.65850734045 0.668830856695698 0.9402646076735
"4579" 810.532663830021 0.669950948240824 0.9394183021265
"4580" 813.071142391153 0.670970366129128 0.9383859514765
"4581" 815.256283401464 0.671870281941699 0.9373723063085
"4582" 817.18229494395 0.672688578988995 0.9362387919745
"4583" 818.761886495426 0.67339744971877 0.935043322261
"4584" 820.138588061072 0.674031148779102 0.933874696355
"4585" 821.292744295873 0.674585170212537 0.9327218420615
"4586" 822.284479434015 0.675106659729767 0.931367600862
"4587" 823.10044107611 0.675550952260975 0.930202648347
"4588" 823.774974089419 0.675971849567295 0.9287852694785
"4589" 824.236348068929 0.676302074789067 0.9275863757595
"4590" 824.546019692439 0.676609994366036 0.926083655522
"4591" 824.835383865325 0.67689403901381 0.9247283189565
"4592" 824.989555017406 0.677150057024725 0.923267261328
"4593" 825.023828185954 0.677362238820566 0.921821438832
"4594" 825.032068474986 0.677561703482745 0.9204351172295
"4595" 824.891872399823 0.677723707452191 0.9189388740205
"4596" 824.72715635351 0.67788203803544 0.9174594449115
"4597" 824.499688393954 0.678025747417685 0.9158384425195
"4598" 824.161451943067 0.678133138109526 0.914286962517
"4599" 823.751457422394 0.678242317474177 0.912497711546
"4600" 823.246561346683 0.678309460789578 0.910853348839
"4601" 822.738164844966 0.678378114559823 0.9091158421715
"4602" 822.185370416387 0.678472228298567 0.9070063393295
"4603" 821.585091543445 0.678549315817098 0.9049345147785
"4604" 821.011161533661 0.678596799495963 0.903185409772
"4605" 820.357368391264 0.678652314765718 0.901134744442
"4606" 819.655071141309 0.678684553236536 0.8991781295155
"4607" 818.889701653569 0.678724213630329 0.896976988383
"4608" 818.10558568158 0.678738649624259 0.8949871456665
"4609" 817.304941618771 0.678757274055713 0.892872249861
"4610" 816.462239894533 0.678790398679566 0.8904805877225
"4611" 815.511416534686 0.678800299739448 0.88803723398
"4612" 814.539655211547 0.67880447586201 0.885587160701
"4613" 813.498858491081 0.678811675788186 0.8828971548
"4614" 812.44987974178 0.678830638942512 0.8800457659535
"4615" 811.402128009797 0.678849134765351 0.8771774101015
"4616" 810.294257368584 0.678830935174201 0.8745216447045
"4617" 809.096509038225 0.678824568567334 0.871497577015
"4618" 807.945696292622 0.678788248455347 0.8688896715065
"4619" 806.692619593025 0.678781430939792 0.865682596574
"4620" 805.401181684314 0.678755619403155 0.8625534659245
"4621" 804.092218151092 0.678736695129896 0.8592666371225
"4622" 802.728325070888 0.678705774349591 0.8559442605425
"4623" 801.328025101311 0.678663996651074 0.8526197130625
"4624" 799.896709043076 0.678600258012757 0.8494112534925
"4625" 798.435107717522 0.678548520039602 0.8459737456855
"4626" 796.873698149475 0.678507494657256 0.842102262719
"4627" 795.303131472659 0.678441584730361 0.838440412077
"4628" 793.625841776269 0.678367726509796 0.834559993082
"4629" 791.925646404667 0.678289629304144 0.8306135651335
"4630" 790.224436175112 0.67819518504154 0.8267968638875
"4631" 788.476443169522 0.678113888311107 0.822655184322
"4632" 786.608948618414 0.678034510139725 0.818116798316
"4633" 784.687654121989 0.677937791365793 0.813573755293
"4634" 782.741007833703 0.67782692045657 0.80907238469
"4635" 780.73821218245 0.677712009052747 0.8044209228965
"4636" 778.754515301931 0.677547007446914 0.8003212527355
"4637" 776.658121295497 0.677414837211747 0.795466737487
"4638" 774.493169289353 0.677270877153216 0.7904858135585
"4639" 772.243607590603 0.677127454924285 0.785177323303
"4640" 769.89395804902 0.676957583570672 0.779822829038
"4641" 767.626280798929 0.67676157814662 0.7749238143855
"4642" 765.193513225086 0.676587302540288 0.7692312504675
"4643" 762.751654794312 0.67638566115089 0.763727679456
"4644" 760.217951027006 0.676161381997063 0.758109122108
"4645" 757.62269214762 0.675932374368832 0.7523012135005
"4646" 754.985999694109 0.675696855741865 0.7463371988935
"4647" 752.331175537862 0.675434463997725 0.740541979752
"4648" 749.64596749985 0.675148620224818 0.734827227108
"4649" 746.846240662241 0.67486108309342 0.7286626220295
"4650" 744.003403587915 0.674554353777413 0.722490930153
"4651" 741.109175913127 0.674224377834003 0.7163291566645
"4652" 738.121215072798 0.673891858377029 0.7097575642915
"4653" 735.197984271383 0.673514888195302 0.7038203239245
"4654" 732.094543913139 0.673140319929033 0.6971513615695
"4655" 728.947746395441 0.672734149855946 0.690576131275
"4656" 725.956350389486 0.672273581686821 0.685030349996
"4657" 722.73041700121 0.671836709755946 0.678292660969
"4658" 719.567442099962 0.671357180631928 0.672123777308999
"4659" 716.39458060399 0.670843332481575 0.666206298929999
"4660" 713.111392019551 0.670330352526381 0.6597417004095
"4661" 709.809468220833 0.669786380285629 0.653446316335999
"4662" 706.34492328811 0.669230215453671 0.646603352138999
"4663" 703.067588089256 0.668623794325624 0.640836784213999
"4664" 699.652930557968 0.668003806023037 0.634638746661499
"4665" 696.272845082233 0.667349044290961 0.6287850108655
"4666" 692.831819607861 0.666683145927622 0.622719396313999
"4667" 689.26514651772 0.666003405041804 0.616181944301999
"4668" 685.806968086055 0.665278673439955 0.610431591358999
"4669" 682.273506263227 0.664535043562525 0.604466054715999
"4670" 678.661862177154 0.663766632644602 0.598339380189499
"4671" 675.182957751709 0.662962499973541 0.592993212878999
"4672" 671.66773113189 0.66214486538847 0.587435460047999
"4673" 668.23743025789 0.661291413942766 0.582499406953999
"4674" 664.721123068452 0.660413700208338 0.577349444094499
"4675" 661.180650492675 0.659518049721505 0.572175736147
"4676" 657.689097149167 0.65860452660417 0.567181214764999
"4677" 654.221139480632 0.657665518502355 0.562522918752999
"4678" 650.802326349234 0.656701841871574 0.558110457751499
"4679" 647.370460814196 0.655712363776479 0.553869916614999
"4680" 644.081622510435 0.654694784273068 0.550365652484499
"4681" 640.749222522582 0.653661878356286 0.546731718427999
"4682" 637.407726185775 0.652610994333527 0.543140060676999
"4683" 634.164394483947 0.651543671945981 0.539998061477999
"4684" 630.938386485132 0.650460823519331 0.536931135071499
"4685" 627.771612382105 0.649356076574421 0.534251346842999
"4686" 624.75426007533 0.648237004640736 0.532186417916999
"4687" 621.738871564043 0.647101482944695 0.530266074949499
"4688" 618.748768129388 0.645959306924609 0.528332754993999
"4689" 615.919273195549 0.644801158071225 0.527203928961999
"4690" 613.234604209522 0.643633401120156 0.526705893124499
"4691" 610.751963339894 0.64246533262086 0.527015025080499
"4692" 608.282353750328 0.641293918270401 0.527293058906999
"4693" 605.800778253535 0.640121649235267 0.527495327625499
"4694" 603.577456003762 0.638951845873614 0.5287245268675
"4695" 601.282893021747 0.637785846255317 0.529535151064999
"4696" 599.344219913936 0.636629958430868 0.531735510708999
"4697" 597.580461270373 0.635490393745659 0.534533207517499
"4698" 595.816935749177 0.634355706566275 0.537293260554999
"4699" 594.112254953978 0.633236278294742 0.540065095149999
"4700" 592.634309810772 0.632136508746152 0.543497720113499
"4701" 591.356448331651 0.631063974897427 0.5475571639315
"4702" 590.092095576386 0.630005578391095 0.551507581189499
"4703" 589.059528339889 0.628981909143769 0.556108985980499
"4704" 588.409802022481 0.628005439058759 0.561910322369499
"4705" 587.821099053762 0.627060189583689 0.567763550689999
"4706" 587.553771101612 0.626172930247436 0.5745474337135
"4707" 587.361355961625 0.625318913155025 0.581350523794499
"4708" 587.58822765089 0.624545285528942 0.589155417654499
"4709" 587.769001522134 0.623799993544936 0.596526298588499
"4710" 588.253559158482 0.623123655017233 0.604531490661499
"4711" 589.112355154063 0.622536754572836 0.613443297470499
"4712" 590.340004281126 0.62203636075415 0.6230894896675
"4713" 591.798613093081 0.621625098079865 0.633052889147999
"4714" 593.649072881059 0.621311819025815 0.6436349687
"4715" 595.646380712257 0.621078856662301 0.654195253833499
"4716" 598.250085858482 0.621009168313709 0.665915967067
"4717" 600.922892245042 0.621021512143005 0.6771639153315
"4718" 603.910558383428 0.621158882735005 0.6886555917995
"4719" 607.287294385707 0.621436390531649 0.7004113295195
"4720" 611.021679785028 0.621850818684377 0.712286155875
"4721" 615.135330602638 0.622407540512126 0.724413332803
"4722" 619.277504562863 0.623058751959238 0.735745664811
"4723" 623.849326009308 0.623899455183154 0.7471026339745
"4724" 628.628561735635 0.624867578297822 0.757931607747
"4725" 633.860686548991 0.626029336557061 0.7687285954475
"4726" 639.092387270027 0.627281924661674 0.778534991855
"4727" 644.273012109197 0.628627857484688 0.787170401685
"4728" 649.941310701046 0.630172887535566 0.7956122880695
"4729" 655.400192525027 0.631722944276152 0.8029516741475
"4730" 661.031102308619 0.633417412613074 0.809455933976
"4731" 666.666377156305 0.635219824749462 0.814771888487
"4732" 672.008098624863 0.637015193474759 0.818806723928
"4733" 677.375854904151 0.638876315969372 0.822085106672
"4734" 682.569614283477 0.640759924853193 0.8242105680665
"4735" 687.659207496985 0.642673842378714 0.825485064965
"4736" 692.408634810296 0.644551792735635 0.8256515068115
"4737" 696.795393616602 0.646367865356971 0.824839334737
"4738" 700.922245925525 0.648139429943893 0.8233693069935
"4739" 704.47901100469 0.649778031242215 0.8208994185645
"4740" 707.890139707353 0.651415929566479 0.8178027132565
"4741" 710.592231940013 0.652851196659333 0.8140092316265
"4742" 713.095202897406 0.654213839520979 0.8100512235895
"4743" 715.40053225702 0.655518643220853 0.8058126236895
"4744" 717.260508738831 0.656693014061131 0.8011737818085
"4745" 718.705989901345 0.657707696503264 0.796546380529
"4746" 719.686214465428 0.658654100421653 0.7909053530445
"4747" 720.418607624527 0.659502165803501 0.7853237109445
"4748" 720.876100691233 0.660199590792433 0.7801658923845
"4749" 720.850590849516 0.66078548873082 0.774374971338
"4750" 720.52401741751 0.661231318793473 0.7688239864085
"4751" 720.14076679609 0.661612737141241 0.763652067014
"4752" 719.617577765762 0.661883753123538 0.759074040282
"4753" 718.788769962742 0.662082543228904 0.754073053174
"4754" 717.719538795334 0.662181744573627 0.749186464561
"4755" 716.630936518914 0.662199077963713 0.7449753458
"4756" 715.262390127195 0.662152915963592 0.740388036506
"4757" 713.721486055846 0.662059214146958 0.735601255837
"4758" 712.132239696065 0.66189635540868 0.7313021828695
"4759" 710.4633658393 0.661659902869699 0.7274382055765
"4760" 708.639150405472 0.661379680901818 0.723366275766499
"4761" 706.643118350531 0.661052983687331 0.7191165497805
"4762" 704.623252011445 0.660666131542858 0.715373705133
"4763" 702.727838583426 0.660256587828111 0.71220691572
"4764" 700.71167631807 0.659818855632669 0.708827441578
"4765" 698.795653069193 0.659331923965791 0.706252750697
"4766" 696.828508211969 0.658815691753621 0.703726709916
"4767" 694.859504815913 0.658272946017956 0.701419232171999
"4768" 692.885149611802 0.657693741563438 0.699415460688
"4769" 690.959846214351 0.657099850728001 0.697705639844
"4770" 689.000455831917 0.656489516065255 0.695962585651
"4771" 687.025751331725 0.655852656184293 0.694420345264
"4772" 685.236478027977 0.655202462639295 0.693684062737499
"4773" 683.577952638771 0.654545278533332 0.6934719409565
"4774" 681.932766894222 0.653877487256895 0.693330776486
"4775" 680.053904467812 0.653194864651576 0.692428530243499
"4776" 678.419432102975 0.6525025675556 0.692544492156999
"4777" 676.940546199715 0.651813019310527 0.693119239205
"4778" 675.529748461744 0.651125281643052 0.693964631072
"4779" 674.116722859158 0.650439844259186 0.694707045567999
"4780" 672.84384020843 0.64975473081561 0.695945460001999
"4781" 671.738079507985 0.649073901071668 0.697797480054499
"4782" 670.81065261141 0.648401687974374 0.700232629065499
"4783" 670.016556534657 0.647747717311997 0.7029875143115
"4784" 669.332333887174 0.647107405250473 0.705996475275499
"4785" 668.62314514363 0.64647469419769 0.708831738526499
"4786" 668.234555255555 0.645872108008953 0.7126381184035
"4787" 667.935602217642 0.64528809385215 0.716601876931
"4788" 667.896224041462 0.644739629513402 0.721161953249499
"4789" 667.936956466666 0.644213974579836 0.725863720647499
"4790" 668.212006864937 0.643729244968976 0.731080486617499
"4791" 668.603086785373 0.643275153550513 0.7364161532295
"4792" 669.125233927522 0.642851754171414 0.7419949870465
"4793" 669.733184272106 0.642460945655785 0.7475642401525
"4794" 670.645843963409 0.6421265222764 0.7537810452055
"4795" 671.861114782232 0.641855675336475 0.760538951456
"4796" 673.185808419396 0.641628749702803 0.767309276697
"4797" 674.651212127501 0.641451350422149 0.774119847709
"4798" 676.398563761294 0.641342586199956 0.7813715676385
"4799" 678.214050770463 0.64127471873311 0.7884467543825
"4800" 680.515332612154 0.641315291756394 0.796332913341
"4801" 682.825936299013 0.641383883476805 0.8039942643865
"4802" 685.371284067409 0.641532520795958 0.811821928135
"4803" 688.059421526876 0.6417411081713 0.8194913968225
"4804" 691.116637362737 0.642050785662263 0.8276603897235
"4805" 694.139978111067 0.642393832745191 0.835300675428
"4806" 697.290450473929 0.642798919013497 0.8427917450485
"4807" 700.614244408034 0.643277108938941 0.8502280271045
"4808" 704.106338714524 0.643835018773601 0.8574491520505
"4809" 707.900761017536 0.644489560910883 0.8648146614905
"4810" 711.714301366511 0.645188728521296 0.8717987726765
"4811" 715.890378815206 0.646006645798245 0.8788429167155
"4812" 720.237535770765 0.646909737238424 0.885683675409
"4813" 724.443359507346 0.647816631654938 0.891891210785
"4814" 728.681542270054 0.648773487451483 0.8976662264745
"4815" 732.828538356322 0.649742632309494 0.902869346491
"4816" 737.045861535985 0.650766869019088 0.907740621529
"4817" 741.353705544605 0.651853272690477 0.9122663279695
"4818" 745.425041140143 0.652910969927642 0.9161834648415
"4819" 749.355822339402 0.653955109040538 0.9196330215835
"4820" 753.204167877198 0.655011503575242 0.922639105069
"4821" 757.088196759212 0.65610610682037 0.9253513081125
"4822" 760.824880929393 0.657179357480561 0.9277767476335
"4823" 764.430029953103 0.658236196077307 0.9298129939925
"4824" 767.810418978151 0.659249530251324 0.9314465083045
"4825" 770.972915221227 0.660221866637876 0.932750870769
"4826" 773.926110549125 0.66114374550538 0.9337934706425
"4827" 776.700523645233 0.662029519313838 0.9345579260385
"4828" 779.288025426468 0.662878420801601 0.9350554341245
"4829" 781.736193331567 0.663700100698546 0.9353270440115
"4830" 784.014024791269 0.664472251391903 0.9354938466185
"4831" 786.017333006142 0.665159746542039 0.935586464646
"4832" 788.112914661852 0.6658821209999 0.935592358819
"4833" 789.906284572037 0.666540445935171 0.93527833871
"4834" 791.517256485747 0.667122435392659 0.9350683651535
"4835" 792.851716774048 0.667634475571707 0.93470893817
"4836" 794.055131817138 0.668111300557464 0.9342765450855
"4837" 795.262374285731 0.668587051342177 0.933793883885
"4838" 796.241527511723 0.668995007654366 0.9332949963185
"4839" 797.15278419524 0.669379233733373 0.9327926682595
"4840" 797.900367546396 0.66971136156171 0.932307061061
"4841" 798.542600149986 0.670026421140731 0.9316754903825
"4842" 799.066556548709 0.670290412029652 0.9311786927975
"4843" 799.42576493103 0.670519166611563 0.9305205125785
"4844" 799.886089606996 0.670760617965243 0.9299977150955
"4845" 800.248052691975 0.670964291993656 0.929548401687
"4846" 800.425582483919 0.67111512481534 0.929063362078
"4847" 800.514544537463 0.671252601984165 0.928434177435
"4848" 800.566709556558 0.671378299608601 0.927815295855
"4849" 800.624476361069 0.67149421147009 0.927274169755
"4850" 800.53280538657 0.671567886706361 0.9266946752295
"4851" 800.479187776118 0.671643787536837 0.926192877898
"4852" 800.348719134888 0.671692917905129 0.925743600319
"4853" 800.140140841285 0.67173437118305 0.9251380429625
"4854" 799.907100376496 0.671748997606217 0.924677505768
"4855" 799.740227711986 0.671782589019562 0.9242088580035
"4856" 799.436878117644 0.671798068615314 0.923566474672
"4857" 799.125856434889 0.671789452329127 0.923102444931
"4858" 798.724497002939 0.671761373717472 0.9225835447335
"4859" 798.34196210402 0.671743084629361 0.9220070559645
"4860" 797.930796708124 0.671695405090815 0.921625538322
"4861" 797.487466093101 0.671644472651184 0.921200814171
"4862" 797.104038834827 0.671599271109674 0.9208478523
"4863" 796.63611677769 0.671550805145233 0.920268219066
"4864" 796.119957738041 0.671489593349927 0.9196983636605
"4865" 795.572286229369 0.671415695517489 0.91917987614
"4866" 795.048403794409 0.671351072929769 0.9186006113495
"4867" 794.514318904648 0.671284821133248 0.918018382002
"4868" 793.964934975348 0.671202645168417 0.91755736469
"4869" 793.371715338212 0.671133299198821 0.9168252657555
"4870" 792.794229429341 0.671062555118254 0.916137859014
"4871" 792.227607435323 0.670979292821236 0.915611146784
"4872" 791.582501115039 0.67088473275251 0.914964566682
"4873" 790.977157605186 0.67079908011401 0.9143072971565
"4874" 790.273174802517 0.670694244036631 0.9136256268915
"4875" 789.604545861405 0.670607983173319 0.9128087963955
"4876" 788.953859787137 0.67050655943167 0.9121857398095
"4877" 788.312092857809 0.670413759071609 0.9114819993775
"4878" 787.688400703323 0.670306491287337 0.9109800140135
"4879" 787.022639192903 0.670207658868162 0.910263000066
"4880" 786.383543138278 0.670101421442362 0.909673332083
"4881" 785.720642518908 0.669986960447476 0.9091157814255
"4882" 784.9828232612 0.6698814610851 0.908241673332
"4883" 784.334227980878 0.669764572148701 0.907710333565
"4884" 783.612287400403 0.66964832514498 0.906987321103
"4885" 782.922282986638 0.669532289663451 0.906325733731
"4886" 782.240500754477 0.669425247846314 0.9055669585555
"4887" 781.574447034873 0.669306152350416 0.9049797940155
"4888" 780.889619852771 0.669191885032425 0.9042723162975
"4889" 780.1530178475 0.66907342051769 0.9034740294145
"4890" 779.466017208541 0.668952426040825 0.9028106391335
"4891" 778.705497328815 0.668837738796622 0.90187224137
"4892" 777.92036134451 0.668709860106131 0.901010153075
"4893" 777.224314091464 0.668582888507074 0.900354686081
"4894" 776.523812844908 0.668456871991191 0.8996724383445
"4895" 775.829932542786 0.668326623544237 0.8990430846405
"4896" 775.052733176851 0.668197024665549 0.8981691148995
"4897" 774.20995396556 0.668065696130219 0.897120186448
"4898" 773.374707339146 0.66792909415441 0.8961445248375
"4899" 772.57617209255 0.667793846018669 0.8952325080425
"4900" 771.671263859309 0.667659821120812 0.89400378002
"4901" 770.943100301034 0.667517679382083 0.8933184268685
"4902" 770.126468166355 0.667375353316745 0.8923864649435
"4903" 769.282930023931 0.667232558296089 0.8913728041935
"4904" 768.411909816508 0.667081692266101 0.890369448754
"4905" 767.639126182515 0.666929803851163 0.8896203194545
"4906" 766.863778732914 0.666782076186776 0.888799741295
"4907" 766.008573019005 0.666641116465083 0.8876580293695
"4908" 765.177295576162 0.666474054670755 0.8868841908655
"4909" 764.300825507482 0.666333735457652 0.8856263381835
"4910" 763.409125986486 0.666181990518434 0.884449889171
"4911" 762.59612721895 0.666012636111426 0.8836896289935
"4912" 761.753159025121 0.665855773554531 0.8826561130935
"4913" 760.820463918882 0.665689978032417 0.8814833542095
"4914" 759.921197099856 0.665522437793502 0.8803937158415
"4915" 758.986237237277 0.66533998055751 0.8793688397885
"4916" 758.106110884559 0.665158400100198 0.8784661289695
"4917" 757.25068785468 0.664980522698547 0.8775576166295
"4918" 756.333732287375 0.664797515287027 0.8765189129645
"4919" 755.391712259748 0.664596641048562 0.8756058403775
"4920" 754.446838715257 0.664422153555362 0.874327021526
"4921" 753.527695888769 0.664240016694722 0.8731856475705
"4922" 752.490502811234 0.664055943031051 0.871693365491
"4923" 751.499729897346 0.66386255436359 0.8704294114775
"4924" 750.611407447028 0.663665631968873 0.869493428081
"4925" 749.784435244907 0.663456731648031 0.8688696151765
"4926" 748.988989313742 0.663253721663052 0.868232251927
"4927" 748.071970208327 0.663034391176496 0.867447664006
"4928" 747.032326060265 0.662820690528243 0.866178054059
"4929" 746.07557596247 0.662601455138669 0.8651882271985
"4930" 745.16613214992 0.662379411186611 0.864357833589
"4931" 744.334110697667 0.662156224730031 0.863770315285
"4932" 743.419656051183 0.661943261222274 0.8627673561325
"4933" 742.52856574725 0.661724858662153 0.861887755186
"4934" 741.701325136159 0.66149225294244 0.8613663063215
"4935" 740.779148132892 0.661253477773435 0.860609111422
"4936" 739.914122120176 0.661025889594424 0.859846965083
"4937" 739.095506455015 0.660789040957396 0.8593591837325
"4938" 738.212740226365 0.660550789818604 0.8586359356875
"4939" 737.436999726502 0.660308648938036 0.8582915046385
"4940" 736.634283417697 0.660073390563915 0.857760746302
"4941" 735.910141621745 0.659824678170866 0.8576696315885
"4942" 735.174505352226 0.659580798479136 0.857426074993
"4943" 734.485702186237 0.659352144854567 0.857113329471
"4944" 733.900053895968 0.659113172150741 0.8572750892655
"4945" 733.224794212622 0.658862271846866 0.857314710241
"4946" 732.596612875316 0.658618148476378 0.8574019511395
"4947" 731.930012729231 0.658385960653676 0.857166605338
"4948" 731.485121280409 0.658156608556028 0.8576345265355
"4949" 731.062385035716 0.657932679247315 0.8581367649165
"4950" 730.601418535742 0.657699255065513 0.8586283238575
"4951" 730.250840069549 0.657481557245277 0.8592898794395
"4952" 729.905198708727 0.657264625217287 0.859945305786
"4953" 729.614914085566 0.657055163803137 0.8607405681225
"4954" 729.29928502144 0.656837960360072 0.8615342140945
"4955" 729.152299241809 0.656637824216487 0.8627146024305
"4956" 728.997761291867 0.65643977136383 0.8638883517795
"4957" 728.905637897171 0.656260168889238 0.865017369443
"4958" 728.941294265709 0.656084811887975 0.8665851492655
"4959" 729.085749540144 0.655925352420868 0.8683368243805
"4960" 729.136597073125 0.655763653924305 0.86981115569
"4961" 729.301364367713 0.655626803828836 0.8714371161455
"4962" 729.633764396312 0.655514149055506 0.873387549853
"4963" 729.934968752996 0.655399745738489 0.875276145644
"4964" 730.35764958073 0.655321885552531 0.877088074456
"4965" 730.865219047951 0.655265007454919 0.878980475006
"4966" 731.470951785557 0.65522000984262 0.881153694398
"4967" 731.98587158851 0.655162869413163 0.883210104373
"4968" 732.695607325648 0.655154282073237 0.8853505035495
"4969" 733.467190663699 0.655163772751929 0.887498393203
"4970" 734.391680173182 0.65520553049322 0.88983923072
"4971" 735.235165280315 0.655256132260941 0.891859837561
"4972" 736.203311713389 0.655328515362089 0.8940617294385
"4973" 737.278000024075 0.655432323389943 0.8963563412665
"4974" 738.131387182899 0.655511853219905 0.89821028936
"4975" 739.041685163905 0.655605237105305 0.9001231090405
"4976" 740.127879657419 0.655743689491573 0.9021133492805
"4977" 741.210982224693 0.655893153514333 0.9040069322115
"4978" 742.435316608263 0.656087685157266 0.905815169901
"4979" 743.795586262661 0.65631972446467 0.9077111701655
"4980" 745.19645354702 0.656579374813737 0.9094699048815
"4981" 746.714516130672 0.656881590452612 0.911165522739
"4982" 748.033347228537 0.657149797390464 0.9126225805625
"4983" 749.508024676129 0.657455718030158 0.9141918077975
"4984" 750.983503488807 0.657792095985051 0.9154255234415
"4985" 752.461679715764 0.658153832318732 0.9164545103745
"4986" 753.839822382149 0.658505942460061 0.9172454205335
"4987" 755.328934015315 0.658884546565587 0.918125156257
"4988" 756.785426435123 0.659276201064757 0.918753810249
"4989" 758.438683074827 0.659706242184072 0.91964725934
"4990" 759.851446716342 0.660110970948697 0.920023195049
"4991" 761.33513424969 0.660560212791175 0.9202019804395
"4992" 762.848988855227 0.661023037535625 0.9203242130675
"4993" 764.294912161224 0.661492879307997 0.920094769964
"4994" 765.627326639174 0.661941813896985 0.9197476333595
"4995" 766.880463420897 0.662380681957055 0.919273316799
"4996" 768.122894005235 0.662848667831063 0.9184624068905
"4997" 769.345903342205 0.663296842316558 0.9178217663785
"4998" 770.505368564497 0.66374351010205 0.916935216571
"4999" 771.517064175967 0.664192743020616 0.915611885785
