# Supplementary material for: Down the Penrose stairs, or how selection for fewer recombination hotspots maintains their existence
Source: eLife. 2023 Oct 13;12:e83769. doi: 10.7554/eLife.83769 (PMC10703446; doi:10.7554/eLife.83769)
Supplement: Appendix 5—figure 2—source data 1. — This data was used to generate Appendix 5—figure 2. [file elife-83769-app5-fig2-data1.zip › sup_data_27.txt]

"n1" "W" "pi"
"1" 811.936295654588 0.698200376437802 0.666438
"2" 812.395589022176 0.698296863068992 0.666614
"3" 812.390383261865 0.69828990774035 0.6666605
"4" 813.021171791557 0.698460510342177 0.666496
"5" 810.85649426282 0.697971305904512 0.6659125
"6" 810.698793639731 0.697959248265068 0.6655875
"7" 811.270080652522 0.698075844522363 0.6658555
"8" 810.904876100235 0.698096705774442 0.6645585
"9" 810.150675175397 0.69795686907379 0.664038
"10" 810.038466099154 0.69792244210101 0.6641235
"11" 809.609254645336 0.697892740938494 0.663258
"12" 808.80702912357 0.697905254025673 0.6608695
"13" 809.119789911903 0.697977866886377 0.660902
"14" 810.434032744339 0.698289435942176 0.661032
"15" 810.152833033738 0.698140199029734 0.6619235
"16" 811.592637768303 0.698354832339733 0.6635415
"17" 812.136413430167 0.698582853553492 0.6624925
"18" 811.596138166654 0.698651527433512 0.6601855
"19" 810.688753614234 0.69877328639338 0.6562885
"20" 810.836594463002 0.698511127602728 0.6596375
"21" 809.963672796256 0.69869797128271 0.655114
"22" 810.276354038798 0.69885106421916 0.6542755
"23" 810.108089256047 0.69877696378842 0.654634
"24" 808.330887730745 0.698438544861684 0.6534815
"25" 807.855974900343 0.698663436889821 0.6496315
"26" 807.872860440092 0.698344891266269 0.653274
"27" 807.64348864801 0.698471253197273 0.6512125
"28" 808.276693038665 0.69851930318431 0.6524215
"29" 808.042935431401 0.69845831452053 0.6524625
"30" 808.072957808539 0.698724719811301 0.6495445
"31" 807.517817378129 0.699182027958151 0.6428715
"32" 807.191813044183 0.699397867679708 0.6395495
"33" 807.391460830465 0.699381906903674 0.640282
"34" 808.022878701528 0.699058248504782 0.645662
"35" 808.899090270777 0.699135938779268 0.647234
"36" 807.712124110028 0.699124590500755 0.644056
"37" 806.836263806405 0.699060305608804 0.6423555
"38" 806.104296730753 0.699143125690702 0.6394125
"39" 806.351333914298 0.699252427319676 0.6388625
"40" 805.17292788891 0.69924842467963 0.6356835
"41" 806.161175285551 0.699146272352101 0.6395335
"42" 806.054923448072 0.699036431717598 0.6404785
"43" 806.215144038813 0.698601808813659 0.6458215
"44" 804.99702858589 0.698785584363078 0.6404365
"45" 803.042063675197 0.699002859255325 0.6327625
"46" 803.605543326207 0.698723570825976 0.6374365
"47" 802.373566302358 0.699228616006364 0.6284165
"48" 803.178130794885 0.699495970017465 0.6274765
"49" 802.895701371986 0.699180002017362 0.630318
"50" 803.087789969894 0.699168204541898 0.630947
"51" 802.838711236708 0.699591309381433 0.625497
"52" 802.816613114446 0.699742324532042 0.6236895
"53" 803.266579659701 0.700132144450512 0.6205165
"54" 802.899077675148 0.700876053938767 0.6112015
"55" 802.11431823206 0.701052282825415 0.60709
"56" 801.180677077753 0.70194239032914 0.5945905
"57" 799.306854496293 0.703385833784001 0.5734255
"58" 798.722737798884 0.7032569012951 0.5733305
"59" 798.183838060743 0.703811095281375 0.5656845
"60" 796.884989032525 0.705250129264729 0.5461155
"61" 797.315114241275 0.70511105803018 0.548802
"62" 796.508426467621 0.706251423704388 0.5338895
"63" 796.252842551972 0.706729625915823 0.5278555
"64" 796.570133135154 0.706363688623461 0.5327905
"65" 795.05581188961 0.708403013935148 0.5059615
"66" 794.512342854328 0.708629256687689 0.502008
"67" 793.124785868088 0.710302075796191 0.479656
"68" 791.839737884192 0.711880476703674 0.4586515
"69" 791.745667363747 0.712324443026527 0.4534295
"70" 791.370569248168 0.712790792316093 0.4472385
"71" 790.545656602589 0.713140238459905 0.4412205
"72" 789.469353145649 0.715025175446061 0.4173465
"73" 789.583369850227 0.7147236140038 0.421016
"74" 788.631266792361 0.716274399972318 0.401218
"75" 788.461742287372 0.716746877577762 0.3954885
"76" 788.513383521893 0.716644668673764 0.3967625
"77" 788.000141409938 0.71692736411303 0.392306
"78" 786.214299979814 0.719316322968747 0.3610635
"79" 784.99632499787 0.721582680262061 0.3326245
"80" 784.667231045327 0.72251688893436 0.321326
"81" 785.089977686875 0.722273353745126 0.3250895
"82" 784.429753609607 0.723294409342414 0.3120095
"83" 784.197377854562 0.724612047289689 0.2966495
"84" 783.736317627371 0.724657250539841 0.295014
"85" 783.24126510395 0.725690734077192 0.2822065
"86" 782.643129854959 0.727064023307964 0.2653385
"87" 781.454864872299 0.729560325356082 0.23445
"88" 780.200720510501 0.732224689510476 0.2015375
"89" 779.467685120133 0.734247059587502 0.1770885
"90" 779.296288593828 0.734298625056651 0.176098
"91" 778.975029919829 0.734926928446756 0.1682795
"92" 778.488207160802 0.736218095359549 0.1526305
"93" 778.997514195207 0.735602263724022 0.160744
"94" 778.691689906484 0.736779702092077 0.146802
"95" 778.357630500634 0.737735891260282 0.1352765
"96" 778.142187618429 0.738249037423955 0.1290035
"97" 778.082951106744 0.738002916061311 0.1316185
"98" 777.911142892143 0.738682915445567 0.123578
"99" 777.564218862825 0.739981656066058 0.1081835
"100" 777.536001453355 0.740218998855006 0.10545
"101" 776.816926760752 0.74238275143246 0.0794765000000001
"102" 776.229041975907 0.743776559115234 0.0624515
"103" 775.931498884796 0.745165833747169 0.0461684999999999
"104" 775.411942269678 0.746791152324055 0.0267164999999998
"105" 775.489736857716 0.746195841446611 0.0335665000000001
"106" 775.336072655123 0.746424328087669 0.0306364999999998
"107" 775.216695293213 0.746747762631258 0.0267234999999999
"108" 775.05364554812 0.746889491659297 0.0247444999999999
"109" 775.046845678802 0.746887536693283 0.0247444999999999
"110" 774.921039587901 0.74738600663339 0.0188545
"111" 774.807896497839 0.7475387002462 0.0168704999999999
"112" 774.835347466949 0.747630867450073 0.015896
"113" 774.88474337651 0.747552006455816 0.0168909999999999
"114" 774.796452779375 0.747797355646787 0.0139275000000001
"115" 774.748808479764 0.747963427508841 0.0119485
"116" 774.719957927225 0.748133688766068 0.00996549999999996
"117" 774.738057596144 0.748136918221616 0.00996599999999992
"118" 774.778262102329 0.747879457206137 0.0129404999999999
"119" 774.586764330324 0.748281863143399 0.00797150000000002
"120" 774.548456458602 0.748450545765316 0.00598449999999995
"121" 774.604376094826 0.748107581931469 0.00995449999999998
"122" 774.591053635095 0.748280930575155 0.00797400000000004
"123" 774.521296060382 0.748620814125117 0.00399400000000005
"124" 774.432962488172 0.748779782972999 0.00199799999999994
"125" 774.426027829633 0.748777783804174 0.00199799999999994
"126" 774.380696818514 0.748947434503853 0
"127" 774.37375044985 0.748945431411696 0
"128" 774.366804132384 0.74894342960254 0
"129" 774.359857866117 0.748941427775496 0
"130" 774.352911651058 0.748939425041501 0
"131" 774.345965487197 0.7489374231747 0
"132" 774.339019374529 0.748935421709981 0
"133" 774.332073313074 0.748933418482264 0
"134" 774.325127302803 0.748931417846165 0
"135" 774.318181343729 0.74892941588853 0
"136" 774.311235435882 0.748927411278019 0
"137" 774.304289579227 0.74892540970998 0
"138" 774.297343773766 0.748923408114933 0
"139" 774.29039801952 0.748921404322724 0
"140" 774.283452316448 0.748919404427368 0
"141" 774.276506664592 0.748917400592698 0
"142" 774.269561063929 0.748915398910326 0
"143" 774.262615514472 0.748913395902669 0
"144" 774.255670016211 0.748911393733701 0
"145" 774.248724569147 0.748909391554935 0
"146" 774.241779173275 0.748907389784959 0
"147" 774.234833828604 0.748905387121742 0
"148" 774.22788853512 0.748903385744041 0
"149" 774.220943292855 0.748901381291952 0
"150" 774.213998101787 0.748899378992415 0
"151" 774.20705296191 0.748897377118591 0
"152" 774.200107873224 0.74889537521212 0
"153" 774.193162835743 0.74889337198603 0
"154" 774.186217849467 0.748891368722201 0
"155" 774.179272914387 0.748889366327679 0
"156" 774.172328030492 0.748887364773992 0
"157" 774.165383197807 0.748885361015118 0
"158" 774.158438416298 0.748883360290022 0
"159" 774.151493685988 0.748881357359086 0
"160" 774.144549006864 0.748879355718728 0
"161" 774.137604378953 0.748877351445506 0
"162" 774.130659802237 0.748875348876873 0
"163" 774.123715276721 0.748873345867775 0
"164" 774.116770802384 0.748871344571593 0
"165" 774.109826379251 0.748869341078062 0
"166" 774.102882007293 0.748867340173865 0
"167" 774.095937686543 0.748865336200494 0
"168" 774.088993416997 0.748863332634303 0
"169" 774.082049198639 0.748861330362985 0
"170" 774.07510503148 0.748859327188512 0
"171" 774.068160915515 0.748857324434937 0
"172" 774.061216850738 0.748855322089859 0
"173" 774.054272837144 0.748853320165393 0
"174" 774.047328874744 0.748851317342085 0
"175" 774.040384963537 0.748849314501994 0
"176" 774.033441103527 0.748847311196971 0
"177" 774.02649729472 0.748845307440195 0
"178" 774.019553537101 0.748843304963218 0
"179" 774.012609830674 0.748841302029911 0
"180" 774.00566617544 0.748839299078212 0
"181" 773.998722571393 0.748837296538243 0
"182" 773.991779018538 0.748835293538175 0
"183" 773.984835516856 0.748833292264161 0
"184" 773.977892066361 0.74883128966145 0
"185" 773.970948667082 0.74882928441254 0
"186" 773.964005319004 0.748827280455521 0
"187" 773.957062022108 0.748825278225348 0
"188" 773.950118776394 0.748823275960366 0
"189" 773.943175581866 0.748821273246054 0
"190" 773.93623243853 0.74881927007004 0
"191" 773.929289346394 0.748817266007338 0
"192" 773.922346305435 0.748815264092306 0
"193" 773.915403315681 0.748813259543716 0
"194" 773.908460377089 0.748811258899186 0
"195" 773.901517489712 0.748809253440138 0
"196" 773.894574653501 0.748807252309058 0
"197" 773.887631868475 0.748805249420012 0
"198" 773.880689134654 0.748803244756074 0
"199" 773.873746452014 0.748801242258198 0
"200" 773.866803820564 0.748799238860195 0
"201" 773.859861240303 0.748797235450515 0
"202" 773.852918711233 0.748795232007927 0
"203" 773.845976233357 0.748793228112789 0
"204" 773.83903380665 0.748791226375648 0
"205" 773.832091431153 0.748789221128914 0
"206" 773.825149106821 0.748787219784282 0
"207" 773.818206833683 0.748785215797826 0
"208" 773.811264611734 0.748783212228473 0
"209" 773.804322440973 0.74878120863535 0
"210" 773.797380321397 0.748779205456089 0
"211" 773.790438252995 0.748777203128333 0
"212" 773.783496235801 0.748775197725446 0
"213" 773.776554269761 0.74877319710176 0
"214" 773.769612354925 0.748771192088701 0
"215" 773.762670491276 0.748769188367746 0
"216" 773.755728678801 0.748767185926231 0
"217" 773.748786917519 0.748765181721175 0
"218" 773.74184520741 0.748763179241527 0
"219" 773.734903548494 0.748761174993498 0
"220" 773.727961940765 0.748759171156112 0
"221" 773.721020384229 0.748757166867008 0
"222" 773.71407887887 0.748755163852507 0
"223" 773.707137424689 0.748753160834392 0
"224" 773.70019602169 0.748751157349778 0
"225" 773.693254669868 0.748749154273232 0
"226" 773.686313369239 0.748747149878048 0
"227" 773.679372119776 0.74874514763083 0
"228" 773.672430921496 0.748743144060403 0
"229" 773.665489774411 0.748741139146619 0
"230" 773.658548678504 0.748739135969516 0
"231" 773.651607633768 0.748737133202222 0
"232" 773.644666640227 0.74873512822951 0
"233" 773.637725697849 0.748733126288041 0
"234" 773.630784806676 0.748731120409488 0
"235" 773.62384396667 0.748729117981792 0
"236" 773.616903177858 0.748727112931216 0
"237" 773.609962440228 0.748725109150115 0
"238" 773.603021753759 0.748723107105124 0
"239" 773.596081118465 0.748721103723501 0
"240" 773.589140534362 0.74871909901763 0
"241" 773.582200001434 0.748717095591173 0
"242" 773.575259519691 0.748715091273237 0
"243" 773.568319089108 0.748713089107239 0
"244" 773.56137870973 0.748711083005298 0
"245" 773.554438381526 0.748709079486196 0
"246" 773.547498104512 0.748707074647966 0
"247" 773.540557878668 0.748705071525928 0
"248" 773.533617704013 0.748703066643665 0
"249" 773.558850895161 0.748617315645111 0.00099949999999982
"250" 773.577153365891 0.748531657496202 0.00199799999999994
"251" 773.595465282845 0.748446092192086 0.00299549999999993
"252" 773.538055891314 0.74861131103473 0.00099949999999982
"253" 773.498934889357 0.748693052936485 0
"254" 773.491995021629 0.748691048790374 0
"255" 773.485055205095 0.74868904330661 0
"256" 773.478115439739 0.748687039117547 0
"257" 773.471175725532 0.748685037529529 0
"258" 773.464236062518 0.748683031983488 0
"259" 773.457296450682 0.748681027731326 0
"260" 773.450356889999 0.748679025636147 0
"261" 773.443417380504 0.748677020463399 0
"262" 773.436477922187 0.748675016137256 0
"263" 773.429538515034 0.748673013106863 0
"264" 773.422599159081 0.748671006551123 0
"265" 773.415659854287 0.748669003916714 0
"266" 773.40872060067 0.748666999495793 0
"267" 773.40178139824 0.748664994199562 0
"268" 773.394842246987 0.748662989742144 0
"269" 773.387903146886 0.748660987451349 0
"270" 773.380964097977 0.748658981638455 0
"271" 773.374025100225 0.748656978868177 0
"272" 773.367086153664 0.748654973014218 0
"273" 773.360147258275 0.748652968886869 0
"274" 773.353208414038 0.748650966481011 0
"275" 773.346269620967 0.748648962746665 0
"276" 773.339330879092 0.748646956365175 0
"277" 773.332392188392 0.74864495171889 0
"278" 773.325453548864 0.748642947488593 0
"279" 773.318514960511 0.748640942784039 0
"280" 773.311576423319 0.748638939378161 0
"281" 773.304637937288 0.74863693594851 0
"282" 773.297699502428 0.748634931622357 0
"283" 773.290761118743 0.748632926837262 0
"284" 773.283822786247 0.748630920725886 0
"285" 773.276884504917 0.748628916767107 0
"286" 773.269946274752 0.748626912793975 0
"287" 773.263008095766 0.748624907482724 0
"288" 773.256069967931 0.748622904770504 0
"289" 773.249131891275 0.748620899416035 0
"290" 773.242193865804 0.748618893609096 0
"291" 773.235255891496 0.748616889519045 0
"292" 773.228317968339 0.748614886719036 0
"293" 773.22138009637 0.748612880399748 0
"294" 773.21444227558 0.748610874943434 0
"295" 773.207504505949 0.748608871205741 0
"296" 773.200566787483 0.748606867013145 0
"297" 773.193629120179 0.748604862789001 0
"298" 773.186691504045 0.748602858111846 0
"299" 773.179753939079 0.748600853412283 0
"300" 773.172816425286 0.748598848250579 0
"301" 773.165878962671 0.748596842642074 0
"302" 773.158941551219 0.748594838307732 0
"303" 773.152004190931 0.748592833961466 0
"304" 773.1450668818 0.748590830015832 0
"305" 773.138129623847 0.748588824316601 0
"306" 773.131192417047 0.748586820769073 0
"307" 773.124255261419 0.748584815462308 0
"308" 773.117318156945 0.748582811872379 0
"309" 773.110381103647 0.748580806086174 0
"310" 773.103444101511 0.748578801573584 0
"311" 773.096507150557 0.748576795301777 0
"312" 773.08957025076 0.748574791190812 0
"313" 773.082633402134 0.748572785747426 0
"314" 773.075696604686 0.748570779838698 0
"315" 773.068759858408 0.748568774359366 0
"316" 773.061823163267 0.748566771907643 0
"317" 773.054886519318 0.748564764626798 0
"318" 773.047949926519 0.748562760825101 0
"319" 773.041013384882 0.748560756111882 0
"320" 773.034076894401 0.748558751831283 0
"321" 773.027140455082 0.748556747077276 0
"322" 773.020204066947 0.748554740130547 0
"323" 773.013267729968 0.748552735771153 0
"324" 773.006331444154 0.748550730526068 0
"325" 772.999395209492 0.748548726560757 0
"326" 772.992459025999 0.748546720830328 0
"327" 772.985522893667 0.748544715952612 0
"328" 772.978586812485 0.748542711924343 0
"329" 772.971650782477 0.748540705696402 0
"330" 772.96471480363 0.748538700750773 0
"331" 772.957778875951 0.748536694913549 0
"332" 772.950842999418 0.748534691233061 0
"333" 772.943907174059 0.74853268491239 0
"334" 772.936971399869 0.748530679007144 0
"335" 772.930035676819 0.748528675694812 0
"336" 772.923100004938 0.748526669747156 0
"337" 772.91616438422 0.748524664210864 0
"338" 772.909228814681 0.748522657345734 0
"339" 772.902293296282 0.748520653950213 0
"340" 772.895357829045 0.748518648345362 0
"341" 772.888422412973 0.748516642725358 0
"342" 772.881487048044 0.748514638828014 0
"343" 772.874551734297 0.748512631410616 0
"344" 772.867616471704 0.748510626599016 0
"345" 772.86068126024 0.74850862393657 0
"346" 772.853746099958 0.748506616461895 0
"347" 772.846810990844 0.748504610269903 0
"348" 772.839875932897 0.748502604057939 0
"349" 772.832940926084 0.74850060087692 0
"350" 772.826005970442 0.748498594185017 0
"351" 772.819071065963 0.748496588337183 0
"352" 772.81213621265 0.748494582042051 0
"353" 772.805201410505 0.748492575713222 0
"354" 772.798266659501 0.748490571556645 0
"355" 772.791331959655 0.748488566059139 0
"356" 772.784397310965 0.748486560546222 0
"357" 772.777462713413 0.748484556753217 0
"358" 772.770528167036 0.748482549445093 0
"359" 772.763593671816 0.748480543862807 0
"360" 772.756659227747 0.748478538692684 0
"361" 772.749724834835 0.748476533072027 0
"362" 772.742790493093 0.748474526107789 0
"363" 772.735856202482 0.748472522623509 0
"364" 772.728921963042 0.748470515622253 0
"365" 772.721987774753 0.748468510344673 0
"366" 772.715053637605 0.748466505915695 0
"367" 772.708119551622 0.748464499287699 0
"368" 772.701185516804 0.748462492628458 0
"369" 772.694251533131 0.748460487704551 0
"370" 772.687317600633 0.748458480137675 0
"371" 772.680383719275 0.748456475597355 0
"372" 772.673449889077 0.748454469292055 0
"373" 772.666516110034 0.748452463402689 0
"374" 772.659582382121 0.748450459676083 0
"375" 772.652648705362 0.748448453735711 0
"376" 772.645715079743 0.74844644908871 0
"377" 772.638781505298 0.748444441370135 0
"378" 772.631847981997 0.748442436241882 0
"379" 772.624914509851 0.74844043021835 0
"380" 772.617981088863 0.748438423734637 0
"381" 772.611047719033 0.74843641724384 0
"382" 772.604114400352 0.7484344115839 0
"383" 772.597181132835 0.748432404608641 0
"384" 772.59024791647 0.748430398472302 0
"385" 772.583314751245 0.748428393629317 0
"386" 772.576381637173 0.74842638744494 0
"387" 772.569448574253 0.748424381255365 0
"388" 772.562515562482 0.748422375468268 0
"389" 772.555582601858 0.748420369665483 0
"390" 772.548649692363 0.748418365590045 0
"391" 772.565375367517 0.748330828374726 0.00099949999999982
"392" 772.575177570406 0.74824338265517 0.00199799999999994
"393" 772.527858650755 0.748412348652522 0
"394" 772.520925945836 0.748410340557733 0
"395" 772.51399329204 0.748408336801617 0
"396" 772.507060689415 0.74840632866365 0
"397" 772.500128137937 0.748404322682483 0
"398" 772.493195637606 0.748402316681321 0
"399" 772.486263188432 0.748400309772547 0
"400" 772.479330790413 0.748398302860188 0
"401" 772.472398443517 0.74839629897127 0
"402" 772.465466147792 0.748394290696234 0
"403" 772.458533903189 0.748392286769765 0
"404" 772.451601709751 0.74839027889254 0
"405" 772.444669567459 0.74838827273082 0
"406" 772.437737476308 0.748386266987014 0
"407" 772.430805436293 0.748384261664472 0
"408" 772.423873447448 0.748382253253323 0
"409" 772.41694150973 0.748380248762858 0
"410" 772.410009623171 0.748378241182974 0
"411" 772.403077787762 0.748376234458635 0
"412" 772.396146003503 0.748374227709483 0
"413" 772.38921427039 0.7483722213816 0
"414" 772.382282588406 0.748370216339227 0
"415" 772.375350957568 0.748368209954713 0
"416" 772.368419377879 0.748366203119459 0
"417" 772.36148784933 0.748364197132209 0
"418" 772.35455637193 0.74836219026345 0
"419" 772.347624945664 0.748360184664048 0
"420" 772.340693570548 0.748358177746192 0
"421" 772.333762246585 0.748356170357706 0
"422" 772.326830973757 0.748354164705084 0
"423" 772.319899752073 0.748352158155368 0
"424" 772.312968581537 0.748350151144436 0
"425" 772.306037462135 0.748348145419787 0
"426" 772.299106393881 0.748346138365934 0
"427" 772.29217537679 0.748344129982891 0
"428" 772.285244410823 0.748342125060638 0
"429" 772.278313495994 0.748340118816707 0
"430" 772.271382632323 0.74833811079698 0
"431" 772.26445181978 0.748336105382142 0
"432" 772.25752105838 0.748334098633545 0
"433" 772.250590348127 0.748332091424808 0
"434" 772.243659689031 0.74833008332707 0
"435" 772.236729081073 0.748328076939627 0
"436" 772.229798524247 0.748326070976414 0
"437" 772.222868018554 0.748324064987288 0
"438" 772.215937564013 0.74832205723073 0
"439" 772.209007160603 0.748320051198433 0
"440" 772.202076808331 0.7483180447111 0
"441" 772.195146507215 0.748316036460098 0
"442" 772.188216257231 0.748314030359817 0
"443" 772.181286058397 0.748312022500415 0
"444" 772.174355910686 0.748310017228134 0
"445" 772.167425814126 0.748308009325027 0
"446" 772.160495768702 0.748306002697425 0
"447" 772.153565774409 0.748303996494701 0
"448" 772.146635831266 0.748301988519448 0
"449" 772.139705939245 0.748299983140409 0
"450" 772.132776098384 0.748297974253508 0
"451" 772.188709710335 0.748218490572637 0.00099949999999982
"452" 772.118919058493 0.748293961731127 0
"453" 772.111989371013 0.748291955387063 0
"454" 772.105059734682 0.748289947284982 0
"455" 772.098130149482 0.74828794089908 0
"456" 772.091200615411 0.748285934498033 0
"457" 772.084271132481 0.748283927196453 0
"458" 772.07734170068 0.748281920746853 0
"459" 772.070412320033 0.748279912096981 0
"460" 772.063482990512 0.748277906044628 0
"461" 772.056553712119 0.748275899528123 0
"462" 772.049624484871 0.748273891679005 0
"463" 772.042695308767 0.748271883817712 0
"464" 772.035766183797 0.748269876795769 0
"465" 772.028837109955 0.748267870200719 0
"466" 772.021908087257 0.748265862268219 0
"467" 772.014979115698 0.748263854746498 0
"468" 772.008050195263 0.748261848514188 0
"469" 772.001121325966 0.748259840954938 0
"470" 771.994192507812 0.748257832928854 0
"471" 771.987263740791 0.748255825760934 0
"472" 772.05027010892 0.748177669878318 0.00099949999999982
"473" 772.043347347051 0.748175663544321 0.00099949999999982
"474" 771.96648273245 0.748249805176288 0
"475" 771.959554169923 0.748247798352225 0
"476" 771.952625658524 0.748245791510339 0
"477" 771.945697198267 0.748243783333988 0
"478" 771.938768789143 0.748241776009876 0
"479" 771.931840431141 0.748239769535037 0
"480" 771.924912124276 0.748237761731117 0
"481" 771.917983868534 0.748235755215255 0
"482" 771.911055663928 0.748233747369782 0
"483" 771.904127510478 0.748231737753786 0
"484" 771.897199408136 0.748229732479583 0
"485" 771.89027135692 0.748227725434304 0
"486" 771.88334335686 0.748225715760276 0
"487" 771.876415407917 0.748223709541606 0
"488" 771.869487510119 0.748221700691115 0
"489" 771.862559663457 0.748219692682625 0
"490" 771.855631867907 0.74821768684134 0
"491" 771.848704123492 0.748215678805808 0
"492" 771.841776430218 0.748213670298638 0
"493" 771.83484878805 0.748211664826527 0
"494" 771.827921197031 0.748209655400254 0
"495" 771.820993657148 0.748207647271691 0
"496" 771.814066168371 0.748205641731074 0
"497" 771.807138730739 0.748203632682873 0
"498" 771.800211344231 0.748201625363618 0
"499" 771.793284008844 0.748199618445958 0
"500" 771.786356724596 0.748197609765339 0
"501" 771.779429491478 0.748195601937467 0
"502" 771.772502309484 0.748193594525706 0
"503" 771.76557517862 0.748191586648484 0
"504" 771.75864809888 0.748189579194639 0
"505" 771.751721070264 0.748187571719483 0
"506" 771.744794092768 0.748185564643497 0
"507" 771.737867166415 0.748183555376291 0
"508" 771.730940291176 0.748181548701839 0
"509" 771.724013467061 0.748179541135505 0
"510" 771.717086694084 0.748177532233202 0
"511" 771.71015997223 0.748175524626681 0
"512" 771.703233301505 0.748173516561975 0
"513" 771.696306681894 0.748171509771003 0
"514" 771.68938011342 0.748169500784805 0
"515" 771.682453596088 0.748167491332911 0
"516" 771.67552712987 0.748165484491185 0
"517" 771.668600714775 0.748163476745525 0
"518" 771.661674350797 0.748161469416498 0
"519" 771.654748037957 0.74815946031812 0
"520" 771.647821776239 0.748157452508541 0
"521" 771.640895565638 0.748155445120418 0
"522" 771.633969406174 0.748153435949533 0
"523" 771.627043297813 0.748151429822972 0
"524" 771.620117240579 0.748149421486168 0
"525" 771.613191234481 0.748147412261828 0
"526" 771.606265279485 0.748145406065958 0
"527" 771.59933937565 0.748143394607137 0
"528" 771.592413522927 0.748141387499753 0
"529" 771.58548772132 0.748139379923431 0
"530" 771.578561970839 0.748137371463094 0
"531" 771.571636271464 0.748135364720305 0
"532" 771.564710623216 0.748133356214115 0
"533" 771.557785026098 0.748131347245591 0
"534" 771.55085948011 0.748129338253885 0
"535" 771.543933985224 0.748127331859912 0
"536" 771.537008541473 0.748125322392206 0
"537" 771.530083148823 0.74812331595373 0
"538" 771.523157807307 0.748121306439131 0
"539" 771.516232516912 0.748119298217836 0
"540" 771.509307277642 0.748117289535958 0
"541" 771.502382089486 0.748115281692002 0
"542" 771.495456952465 0.748113272098353 0
"543" 771.488531866559 0.748111264216081 0
"544" 771.481606831758 0.74810925718702 0
"545" 771.474681848091 0.748107247516306 0
"546" 771.467756915523 0.748105240883629 0
"547" 771.460832034099 0.74810323030707 0
"548" 771.453907203775 0.748101223625869 0
"549" 771.446982424589 0.748099213436857 0
"550" 771.481258933377 0.748015504849383 0.00099949999999982
"551" 771.433135489913 0.748095197871151 0
"552" 771.426210864038 0.748093191108202 0
"553" 771.419286289301 0.748091180822161 0
"554" 771.412361765677 0.748089172706325 0
"555" 771.405437293172 0.748087164121602 0
"556" 771.398512871799 0.748085154216835 0
"557" 771.39158850152 0.748083147774549 0
"558" 771.384664182349 0.748081140008454 0
"559" 771.37773991431 0.748079130034144 0
"560" 771.370815697399 0.748077120468654 0
"561" 771.363891531586 0.748075113511552 0
"562" 771.356967416885 0.748073105212113 0
"563" 771.350043353316 0.748071095153661 0
"564" 771.343119340859 0.748069086806527 0
"565" 771.336195379524 0.748067077576482 0
"566" 771.329271469311 0.748065068330243 0
"567" 771.32234761019 0.748063061669258 0
"568" 771.315423802215 0.748061050184918 0
"569" 771.308500045338 0.748059043042867 0
"570" 771.301576339576 0.748057034141813 0
"571" 771.294652684926 0.748055025643949 0
"572" 771.287729081397 0.74805301625862 0
"573" 771.280805528984 0.748051007288294 0
"574" 771.273882027692 0.748048997849357 0
"575" 771.266958577506 0.748046989713593 0
"576" 771.26003517844 0.748044980234739 0
"577" 771.253111830476 0.748042972487031 0
"578" 771.246188533627 0.748040963407114 0
"579" 771.239265287903 0.748038953424163 0
"580" 771.232342093269 0.748036946485277 0
"581" 771.225418949756 0.74803493689199 0
"582" 771.218495857353 0.748032928161822 0
"583" 771.211572816075 0.748030918096364 0
"584" 771.204649825877 0.748028911944568 0
"585" 771.197726886803 0.74802690183248 0
"586" 771.190803998859 0.748024891264146 0
"587" 771.183881162014 0.748022883297643 0
"588" 771.176958376288 0.748020873553121 0
"589" 771.170035641662 0.748018865539175 0
"590" 771.163112958164 0.748016854887273 0
"591" 771.156190325776 0.748014845955469 0
"592" 771.149267744486 0.748012837874394 0
"593" 771.142345214306 0.748010828895959 0
"594" 771.135422735248 0.748008818593815 0
"595" 771.128500307285 0.748006810883777 0
"596" 771.121577930444 0.74800480053448 0
"597" 771.114655604707 0.748002791908472 0
"598" 771.107733330097 0.748000781078149 0
"599" 771.100811106576 0.747998773715708 0
"600" 771.093888934163 0.747996764587647 0
"601" 771.086966812868 0.747994754565459 0
"602" 771.08004474268 0.74799274539211 0
"603" 771.0731227236 0.747990736199888 0
"604" 771.066200755631 0.74798872654714 0
"605" 771.059278838761 0.747986718178424 0
"606" 771.052356972988 0.747984709795674 0
"607" 771.045435158347 0.74798269832452 0
"608" 771.038513394798 0.747980690328724 0
"609" 771.03159168235 0.747978681446331 0
"610" 771.024670021015 0.747976671659085 0
"611" 771.017748410781 0.747974662723621 0
"612" 771.010826851663 0.747972652455356 0
"613" 771.003905343657 0.747970642608523 0
"614" 770.996983886771 0.747968631868127 0
"615" 770.990062480972 0.747966624152802 0
"616" 770.983141126284 0.747964614238064 0
"617" 770.976219822687 0.747962606043598 0
"618" 770.969298570201 0.747960596086528 0
"619" 770.962377368815 0.747958586976127 0
"620" 770.955456218554 0.74795657566499 0
"621" 770.948535119394 0.74795456650931 0
"622" 770.941614071315 0.747952559080894 0
"623" 770.934693074356 0.747950548139185 0
"624" 770.927772128492 0.747948539358304 0
"625" 770.920851233737 0.747946529245185 0
"626" 770.913930390088 0.747944519548386 0
"627" 770.907009597533 0.747942510694892 0
"628" 770.900088856078 0.747940501387594 0
"629" 770.893168165743 0.747938490314239 0
"630" 770.886247526506 0.747936480961664 0
"631" 770.879326938379 0.747934470720668 0
"632" 770.872406401341 0.747932462197762 0
"633" 770.865485915421 0.747930451036556 0
"634" 770.858565480591 0.747928442468644 0
"635" 770.851645096859 0.747926433007723 0
"636" 770.844724764236 0.747924422663213 0
"637" 770.837804482712 0.747922413149769 0
"638" 770.830884252281 0.747920404068749 0
"639" 770.823964072958 0.74791839364183 0
"640" 770.817043944734 0.747916384075786 0
"641" 770.810123867608 0.747914374485493 0
"642" 770.803203841579 0.747912364866387 0
"643" 770.796283866658 0.747910354361023 0
"644" 770.78936394285 0.747908343398924 0
"645" 770.782444070129 0.747906334588981 0
"646" 770.775524248511 0.747904324456257 0
"647" 770.768604477995 0.747902314293116 0
"648" 770.761684758576 0.747900304546258 0
"649" 770.754765090245 0.747898295650078 0
"650" 770.747845473034 0.747896283685864 0
"651" 770.740925906911 0.747894274748976 0
"652" 770.7340063919 0.747892263602588 0
"653" 770.727086927985 0.747890253754396 0
"654" 770.720167515171 0.747888243435774 0
"655" 770.713248153439 0.747886234848358 0
"656" 770.706328842809 0.747884224494934 0
"657" 770.699409583265 0.747882215425461 0
"658" 770.692490374826 0.747880204588917 0
"659" 770.685571217489 0.747878194155518 0
"660" 770.678652111237 0.747876185026463 0
"661" 770.671733056072 0.747874175872087 0
"662" 770.664814052021 0.74787216406771 0
"663" 770.657895099066 0.747870153998021 0
"664" 770.684566151517 0.747784900921168 0.00099949999999982
"665" 770.702827678716 0.74769937379097 0.00199849999999979
"666" 770.637145932968 0.747864126087553 0
"667" 770.630227184346 0.747862115053264 0
"668" 770.623308486823 0.747860104433106 0
"669" 770.61638984039 0.747858094658507 0
"670" 770.609471245061 0.747856083565191 0
"671" 770.602552700821 0.747854073755521 0
"672" 770.595634207681 0.747852063040563 0
"673" 770.588715765611 0.747850054932957 0
"674" 770.58179737465 0.747848043306443 0
"675" 770.574879034773 0.747846033843282 0
"676" 770.567960746009 0.747844021741341 0
"677" 770.56104250833 0.747842012228207 0
"678" 770.554124321734 0.747840002706149 0
"679" 770.547206186232 0.747837992273152 0
"680" 770.540288101837 0.747835980516389 0
"681" 770.533370068536 0.74783397005292 0
"682" 770.526452086323 0.74783195999579 0
"683" 770.519534155189 0.747829950793835 0
"684" 770.512616275148 0.747827940259239 0
"685" 770.505698446209 0.747825928832004 0
"686" 770.498780668362 0.74782391825727 0
"687" 770.491862941609 0.747821907653453 0
"688" 770.484945265938 0.747819897907764 0
"689" 770.478027641374 0.747817885948435 0
"690" 770.471110067906 0.747815874848849 0
"691" 770.464192545531 0.747813864162589 0
"692" 770.457275074238 0.74781185432318 0
"693" 770.450357654042 0.747809843157327 0
"694" 770.443440284927 0.747807833279636 0
"695" 770.43652296689 0.747805823810413 0
"696" 770.429605699949 0.74780381258178 0
"697" 770.422688484095 0.747801802191379 0
"698" 770.415771319346 0.747799790045612 0
"699" 770.408854205664 0.747797781362061 0
"700" 770.401937143078 0.747795770042111 0
"701" 770.395020131592 0.747793758264403 0
"702" 770.388103171188 0.747791748203265 0
"703" 770.381186261869 0.747789737696985 0
"704" 770.374269403645 0.747787726279554 0
"705" 770.367352596517 0.747785714856964 0
"706" 770.360435840469 0.747783704706931 0
"707" 770.353519135492 0.747781695412038 0
"708" 770.34660248162 0.747779683045938 0
"709" 770.339685878823 0.747777673274427 0
"710" 770.33276932712 0.747775661731182 0
"711" 770.325852826517 0.747773649736639 0
"712" 770.318936376984 0.747771640330496 0
"713" 770.312019978554 0.747769627855571 0
"714" 770.305103631195 0.747767618414387 0
"715" 770.298187334925 0.747765607190723 0
"716" 770.291271089739 0.747763596397834 0
"717" 770.284354895641 0.747761585135644 0
"718" 770.277438752638 0.747759573421086 0
"719" 770.270522660699 0.747757564305631 0
"720" 770.263606619882 0.747755549925976 0
"721" 770.256690630134 0.747753540329357 0
"722" 770.24977469147 0.747751529390521 0
"723" 770.242858803884 0.747749518878934 0
"724" 770.235942967381 0.747747507905597 0
"725" 770.229027181962 0.747745496905855 0
"726" 770.22211144762 0.747743486327215 0
"727" 770.215195764367 0.74774147485141 0
"728" 770.208280132186 0.747739464654565 0
"729" 770.201364551107 0.747737451830869 0
"730" 770.194449021097 0.747735442027654 0
"731" 770.187533542188 0.747733429160737 0
"732" 770.180618114346 0.747731419322884 0
"733" 770.173702737606 0.747729406402941 0
"734" 770.166787411924 0.747727397393004 0
"735" 770.159872137353 0.74772538355599 0
"736" 770.152956913849 0.747723373629791 0
"737" 770.146041741426 0.747721362371353 0
"738" 770.139126620066 0.74771935283527 0
"739" 770.132211549807 0.747717339784447 0
"740" 770.125296530643 0.747715327149861 0
"741" 770.118381562546 0.747713317111893 0
"742" 770.11146664553 0.747711305747054 0
"743" 770.104551779585 0.747709295220943 0
"744" 770.097636964716 0.747707284254819 0
"745" 770.090722200927 0.747705272818091 0
"746" 770.083807488249 0.747703258740342 0
"747" 770.076892826631 0.747701249007646 0
"748" 770.069978216089 0.747699237943524 0
"749" 770.063063656641 0.747697225115317 0
"750" 770.056149148264 0.747695214444283 0
"751" 770.049234690976 0.747693202002717 0
"752" 770.042320284749 0.747691192159324 0
"753" 770.035405929611 0.747689179674929 0
"754" 770.028491625552 0.747687168044299 0
"755" 770.021577372578 0.747685155960517 0
"756" 770.014663170655 0.747683146894935 0
"757" 770.00774901981 0.747681135201265 0
"758" 770.000834920049 0.747679123047739 0
"759" 769.993920871382 0.747677109995781 0
"760" 769.987006873779 0.747675099542221 0
"761" 769.980092927269 0.74767308644316 0
"762" 769.973179031809 0.747671077259837 0
"763" 770.014192442294 0.747588846953025 0.00099949999999982
"764" 770.007284522925 0.747586837286244 0.00099949999999982
"765" 769.985876658558 0.747581814838576 0.00099949999999982
"766" 770.005492605518 0.747496672127979 0.00199799999999994
"767" 770.051645188941 0.747328669077681 0.003992
"768" 770.018224504559 0.747409615085265 0.00299549999999993
"769" 769.984794524357 0.747490649636641 0.00199799999999994
"770" 769.917904185521 0.747654992839295 0
"771" 769.91099074949 0.747652981707262 0
"772" 769.904077364531 0.74765097011673 0
"773" 769.897164030658 0.747648957202085 0
"774" 769.890250747868 0.747646944688637 0
"775" 769.88333751615 0.747644933033487 0
"776" 769.928395847392 0.747563521198794 0.00099949999999982
"777" 769.869513679994 0.747640909748207 0
"778" 769.862600601485 0.74763889759415 0
"779" 769.855687574043 0.747636886292212 0
"780" 769.848774597678 0.7476348740846 0
"781" 769.841861672384 0.747632862298059 0
"782" 769.834948798151 0.747630851365212 0
"783" 769.828035975009 0.74762883778615 0
"784" 769.821123202948 0.747626825063213 0
"785" 769.814210481929 0.747624815802281 0
"786" 769.807297811995 0.747622802597164 0
"787" 769.800385193122 0.747620791557683 0
"788" 769.793472625329 0.747618778739326 0
"789" 769.786560108612 0.747616766342551 0
"790" 769.77964764296 0.74761475479411 0
"791" 769.772735228378 0.747612742790935 0
"792" 769.765822864881 0.747610729457803 0
"793" 769.758910552439 0.747608718712732 0
"794" 769.751998291067 0.747606706641443 0
"795" 769.745086080765 0.747604694551844 0
"796" 769.738173921528 0.747602682867448 0
"797" 769.73126181338 0.747600668987797 0
"798" 769.724349756296 0.747598657260592 0
"799" 769.717437750286 0.747596644645489 0
"800" 769.710525795345 0.747594632442295 0
"801" 769.703613891454 0.74759262195914 0
"802" 769.696702038641 0.747590608847032 0
"803" 769.689790236902 0.747588596144694 0
"804" 769.682878486227 0.747586584281009 0
"805" 769.67596678663 0.747584571104832 0
"806" 769.669055138097 0.747582559202899 0
"807" 769.662143540622 0.747580547721456 0
"808" 769.65523199422 0.747578534909551 0
"809" 769.6483204989 0.747576521198221 0
"810" 769.64140905463 0.747574510522019 0
"811" 769.634497661436 0.747572497204003 0
"812" 769.627586319296 0.747570486048855 0
"813" 769.620675028238 0.747568472252444 0
"814" 769.613763788237 0.747566460612729 0
"815" 769.606852599304 0.747564448083506 0
"816" 769.599941461448 0.747562434660782 0
"817" 769.593030374634 0.747560424266161 0
"818" 769.586119338897 0.747558410793637 0
"819" 769.579208354232 0.74755639774403 0
"820" 769.572297420629 0.747554385530914 0
"821" 769.565386538087 0.747552373310477 0
"822" 769.558475706597 0.747550361936721 0
"823" 769.551564926184 0.74754834835411 0
"824" 769.544654196836 0.747546335627849 0
"825" 769.53774351855 0.747544323310805 0
"826" 769.530832891334 0.747542310104555 0
"827" 769.523922315184 0.747540297316369 0
"828" 769.517011790115 0.74753828318355 0
"829" 769.510101316082 0.747536272964434 0
"830" 769.503190893114 0.747534260108427 0
"831" 769.496280521212 0.747532247227667 0
"832" 769.48937020038 0.747530233881737 0
"833" 769.482459930599 0.747528222265172 0
"834" 769.475549711882 0.747526209318737 0
"835" 769.46863954423 0.74752419635479 0
"836" 769.461729427634 0.747522184231059 0
"837" 769.454819362107 0.747520170784174 0
"838" 769.447909347649 0.747518157317384 0
"839" 769.440999384246 0.74751614512449 0
"840" 769.434089471907 0.747514132050465 0
"841" 769.427179610632 0.747512118952225 0
"842" 769.420269800411 0.747510106696613 0
"843" 769.413360041245 0.747508094427513 0
"844" 769.406450333157 0.747506079947781 0
"845" 769.399540676118 0.747504068074937 0
"846" 769.392631070142 0.747502054870647 0
"847" 769.385721515235 0.747500041195033 0
"848" 769.378812011382 0.747498028817744 0
"849" 769.371902558586 0.747496015979857 0
"850" 769.364993156844 0.747494003551171 0
"851" 769.358083806151 0.747491991543764 0
"852" 769.396904764248 0.747409364746481 0.00099949999999982
"853" 769.344267725794 0.747487964489808 0
"854" 769.337358528262 0.747485952850805 0
"855" 769.330449381803 0.747483938564579 0
"856" 769.323540286401 0.747481925578529 0
"857" 769.316631242062 0.747479912130822 0
"858" 769.309722248774 0.747477899527612 0
"859" 769.302813306549 0.747475886036317 0
"860" 769.29590441538 0.747473872957432 0
"861" 769.288995575274 0.74747185941233 0
"862" 769.282086786219 0.74746984673051 0
"863" 769.275178048216 0.747467834023397 0
"864" 769.268269361259 0.747465821721981 0
"865" 769.261360725374 0.747463807228521 0
"866" 769.254452140535 0.74746179488645 0
"867" 769.247543606772 0.747459779908485 0
"868" 769.260419834968 0.747371583944874 0.00099949999999982
"869" 769.253517250014 0.747369572829331 0.00099949999999982
"870" 769.226823204968 0.74745374155316 0
"871" 769.219914875377 0.747451729545987 0
"872" 769.213006596841 0.74744971620044 0
"873" 769.20609836936 0.747447702836314 0
"874" 769.19919019293 0.747445689888614 0
"875" 769.192282067536 0.747443678226023 0
"876" 769.185373993216 0.74744166304948 0
"877" 769.178465969931 0.747439651344371 0
"878" 769.171557997726 0.74743763568387 0
"879" 769.164650076575 0.747435622192463 0
"880" 769.157742206474 0.747433609104863 0
"881" 769.150834387413 0.747431596878089 0
"882" 769.14392661942 0.747429582007404 0
"883" 769.137018902472 0.747427569298018 0
"884" 769.130111236573 0.747425556127249 0
"885" 769.123203621738 0.747423541630227 0
"886" 769.116296057962 0.747421527538085 0
"887" 769.109388545224 0.747419515181605 0
"888" 769.10248108354 0.747417501493496 0
"889" 769.095573672919 0.747415486897496 0
"890" 769.088666313338 0.74741347447401 0
"891" 769.081759004814 0.747411460276666 0
"892" 769.074851747323 0.747409448245379 0
"893" 769.0679445409 0.747407433131765 0
"894" 769.061037385511 0.747405421052329 0
"895" 769.054130281184 0.747403406337653 0
"896" 769.047223227915 0.74740139203267 0
"897" 769.040316225688 0.747399379013039 0
"898" 769.033409274518 0.747397364669043 0
"899" 769.026502374386 0.747395352046453 0
"900" 769.019595525302 0.747393338518914 0
"901" 769.012688727278 0.747391323677777 0
"902" 769.005781980298 0.747389310550242 0
"903" 768.998875284368 0.747387296523679 0
"904" 768.991968639491 0.747385282486343 0
"905" 768.985062045665 0.747383268415137 0
"906" 768.978155502895 0.747381253893052 0
"907" 768.971249011166 0.747379240659512 0
"908" 768.964342570479 0.747377227401477 0
"909" 768.957436180844 0.747375213247941 0
"910" 768.950529842258 0.747373199074483 0
"911" 768.943623554705 0.747371186622648 0
"912" 768.936717318221 0.747369170661386 0
"913" 768.929811132759 0.74736715903647 0
"914" 768.922904998342 0.747365145214302 0
"915" 768.915998914995 0.747363129185267 0
"916" 768.909092882679 0.747361116626072 0
"917" 768.902186901393 0.747359104044824 0
"918" 768.895280971176 0.747357087947456 0
"919" 768.888375091986 0.747355075763499 0
"920" 768.881469263859 0.747353060054048 0
"921" 768.874563486772 0.747351046516753 0
"922" 768.86765776073 0.74734903251839 0
"923" 768.860752085746 0.747347017182317 0
"924" 768.884321709703 0.747261216696711 0.00099949999999982
"925" 768.877421989808 0.747259204808508 0.00099949999999982
"926" 768.870522320893 0.747257193769667 0.00099949999999982
"927" 768.887202675819 0.747171488193936 0.00199799999999994
"928" 768.856725588789 0.74725316998074 0.00099949999999982
"929" 768.849826072794 0.747251157128398 0.00099949999999982
"930" 768.812430971568 0.747332924700517 0
"931" 768.805525704785 0.747330911377209 0
"932" 768.798620489055 0.74732889628555 0
"933" 768.791715324377 0.747326881172371 0
"934" 768.784810210739 0.74732486734526 0
"935" 768.777905148147 0.74732285262427 0
"936" 768.771000136561 0.747320841806911 0
"937" 768.764095176031 0.747318826173488 0
"938" 768.757190266563 0.747316810076882 0
"939" 768.750285408123 0.747314797016913 0
"940" 768.743380600755 0.747312780004414 0
"941" 768.7364758444 0.747310768206291 0
"942" 768.729571139091 0.747308753331727 0
"943" 768.72266648482 0.747306739305551 0
"944" 768.715761881615 0.747304722643295 0
"945" 768.708857329432 0.747302709889978 0
"946" 768.701952828277 0.747300696668364 0
"947" 768.695048378158 0.747298682562011 0
"948" 768.688143979091 0.747296667110766 0
"949" 768.681239631074 0.747294651650619 0
"950" 768.674335334083 0.747292638350184 0
"951" 768.667431088144 0.747290622837072 0
"952" 768.660526893241 0.747288608617511 0
"953" 768.653622749368 0.747286594818892 0
"954" 768.646718656527 0.747284580983193 0
"955" 768.639814614741 0.747282564956041 0
"956" 768.632910623999 0.747280549781321 0
"957" 768.626006684284 0.747278536317628 0
"958" 768.619102795618 0.747276520657673 0
"959" 768.612198957974 0.747274507600653 0
"960" 768.605295171369 0.747272492767026 0
"961" 768.598391435784 0.747270479657562 0
"962" 768.591487751249 0.747268463908317 0
"963" 768.584584117758 0.747266448573848 0
"964" 768.577680535317 0.747264432779172 0
"965" 768.5707770039 0.74726241915058 0
"966" 768.563873523508 0.747260405493753 0
"967" 768.556970094174 0.747258388769749 0
"968" 768.55006671586 0.747256375513963 0
"969" 768.543163388589 0.747254360044775 0
"970" 768.536260112357 0.74725234499278 0
"971" 768.529356887154 0.747250330797723 0
"972" 768.52245371299 0.747248315696792 0
"973" 768.515550589859 0.74724630102189 0
"974" 768.508647517766 0.747244285887063 0
"975" 768.501744496711 0.747242270721847 0
"976" 768.494841526675 0.747240257288298 0
"977" 768.487938607682 0.747238241650221 0
"978" 768.481035739726 0.747236226418856 0
"979" 768.474132922788 0.74723421292101 0
"980" 768.467230156874 0.747232198965911 0
"981" 768.460327442002 0.747230183231037 0
"982" 768.453424778176 0.747228167051011 0
"983" 768.446522165383 0.747226152153184 0
"984" 768.439619603622 0.74722413723251 0
"985" 768.432717092883 0.747222123161515 0
"986" 768.425814633186 0.74722010732366 0
"987" 768.418912224526 0.747218091903521 0
"988" 768.412009866882 0.747216078204261 0
"989" 768.405107560285 0.747214061864526 0
"990" 768.398205304705 0.747212048126527 0
"991" 768.391303100189 0.747210030001391 0
"992" 768.384400946666 0.747208018398478 0
"993" 768.377498844194 0.747206001531603 0
"994" 768.370596792767 0.747203985088362 0
"995" 768.363694792351 0.747201971663761 0
"996" 768.356792842976 0.747199955613495 0
"997" 768.349890944612 0.747197942157132 0
"998" 768.342989097279 0.747195926928305 0
"999" 768.33608730098 0.74719391124572 0
"1000" 768.329185555722 0.747191895104588 0
"1001" 768.322283861479 0.747189881115165 0
"1002" 768.315382218295 0.747187863184638 0
"1003" 768.308480626116 0.747185850037605 0
"1004" 768.301579084958 0.747183835549007 0
"1005" 768.294677594834 0.747181819738318 0
"1006" 768.287776155734 0.747179804775681 0
"1007" 768.280874767679 0.74717778803738 0
"1008" 768.273973430643 0.747175773466367 0
"1009" 768.267072144646 0.747173757135545 0
"1010" 768.260170909663 0.747171742943529 0
"1011" 768.253269725723 0.74716972613209 0
"1012" 768.246368592812 0.747167710596372 0
"1013" 768.239467510906 0.747165697227095 0
"1014" 768.232566480043 0.747163680344684 0
"1015" 768.225665500203 0.747161665187929 0
"1016" 768.218764571391 0.747159649559994 0
"1017" 768.211863693603 0.747157634354315 0
"1018" 768.204962866837 0.747155619132749 0
"1019" 768.1980620911 0.747153603442709 0
"1020" 768.191161366376 0.747151589047399 0
"1021" 768.184260692679 0.747149573319163 0
"1022" 768.17736007002 0.747147556689137 0
"1023" 768.170459498369 0.747145542666901 0
"1024" 768.16355897774 0.747143527312248 0
"1025" 768.156658508143 0.74714151105637 0
"1026" 768.149758089573 0.74713949521872 0
"1027" 768.142857722035 0.747137478921985 0
"1028" 768.135957405518 0.747135463475415 0
"1029" 768.129057140009 0.747133449317668 0
"1030" 768.122156925532 0.747131432955594 0
"1031" 768.1152567621 0.747129415264936 0
"1032" 768.10835664966 0.747127402351907 0
"1033" 768.101456588242 0.747125386799406 0
"1034" 768.094556577864 0.74712336947321 0
"1035" 768.087656618507 0.747121353877433 0
"1036" 768.080756710167 0.747119338692634 0
"1037" 768.073856852861 0.747117321733866 0
"1038" 768.066957046582 0.74711530563601 0
"1039" 768.060057291318 0.747113290392865 0
"1040" 768.053157587064 0.747111275562296 0
"1041" 768.046257933856 0.747109257639427 0
"1042" 768.039358331662 0.747107242332301 0
"1043" 768.032458780484 0.747105226995884 0
"1044" 768.025559280336 0.747103210323106 0
"1045" 768.018659831197 0.747101195385274 0
"1046" 768.011760433088 0.747099178673243 0
"1047" 768.004861085989 0.747097163682747 0
"1048" 767.9979617899 0.747095148668845 0
"1049" 767.991062544845 0.747093131458489 0
"1050" 767.984163350799 0.74709111639998 0
"1051" 767.977264207763 0.747089101328006 0
"1052" 767.970365115774 0.747087082746623 0
"1053" 767.9634660748 0.747085067184166 0
"1054" 767.95656708483 0.747083052480138 0
"1055" 767.949668145888 0.747081035574325 0
"1056" 767.942769257964 0.747079019518897 0
"1057" 767.935870421059 0.74707700343393 0
"1058" 767.928971635173 0.747074987334434 0
"1059" 767.922072900299 0.747072971646159 0
"1060" 767.915174216439 0.747070955943633 0
"1061" 767.908275583601 0.747068939341797 0
"1062" 767.901377001781 0.747066923148228 0
"1063" 767.89447847096 0.747064908683661 0
"1064" 767.887579991185 0.747062889842153 0
"1065" 767.880681562427 0.747060873576312 0
"1066" 767.873783184667 0.747058859047238 0
"1067" 767.86688485792 0.747056843191504 0
"1068" 767.859986582194 0.747054826427606 0
"1069" 767.853088357505 0.747052808342193 0
"1070" 767.846190183813 0.747050793729516 0
"1071" 767.839292061152 0.747048776032744 0
"1072" 767.832393989493 0.747046760935756 0
"1073" 767.825495968851 0.747044744512127 0
"1074" 767.81859799922 0.747042728494869 0
"1075" 767.86768870022 0.74696227195228 0.00099949999999982
"1076" 767.804804684095 0.747038697365704 0
"1077" 767.797906867496 0.747036679547459 0
"1078" 767.791009101928 0.747034661693498 0
"1079" 767.784111387355 0.747032646878992 0
"1080" 767.777213723803 0.747030629863836 0
"1081" 767.770316111271 0.747028612823967 0
"1082" 767.763418549736 0.747026597945742 0
"1083" 767.7565210392 0.747024582609815 0
"1084" 767.749623579685 0.747022565494428 0
"1085" 767.742726171185 0.747020548810383 0
"1086" 767.735828813709 0.747018531224399 0
"1087" 767.728931507238 0.747016515357956 0
"1088" 767.722034251787 0.747014498168936 0
"1089" 767.715137047331 0.747012483137791 0
"1090" 767.708239893894 0.747010465892886 0
"1091" 767.701342791456 0.747008450382007 0
"1092" 767.694445740033 0.747006433543716 0
"1093" 767.687548739628 0.747004416234319 0
"1094" 767.680651790233 0.747002399783333 0
"1095" 767.673754891851 0.747000382881907 0
"1096" 767.666858044492 0.746998365068872 0
"1097" 767.69602461547 0.746913849104567 0.00099949999999982
"1098" 767.747473752174 0.746747107222007 0.00299549999999993
"1099" 767.682247784313 0.746909820554288 0.00099949999999982
"1100" 767.704533890714 0.746825398847864 0.00199799999999994
"1101" 767.6684687014 0.746905792266833 0.00099949999999982
"1102" 767.625497680626 0.746986271607877 0
"1103" 767.618601190173 0.746984255389028 0
"1104" 767.611704750732 0.746982238288928 0
"1105" 767.604808362299 0.746980221595462 0
"1106" 767.597912024897 0.746978202698247 0
"1107" 767.591015738494 0.746976186841425 0
"1108" 767.584119503097 0.746974170085364 0
"1109" 767.577223318718 0.746972152426581 0
"1110" 767.570327185321 0.746970137812192 0
"1111" 767.563431102936 0.746968120558405 0
"1112" 767.556535071567 0.746966102833528 0
"1113" 767.5496390912 0.746964086402661 0
"1114" 767.542743161831 0.746962070393199 0
"1115" 767.535847283486 0.746960051734174 0
"1116" 767.528951456144 0.746958035239639 0
"1117" 767.522055679807 0.746956018290117 0
"1118" 767.515159954462 0.746954002626283 0
"1119" 767.508264280138 0.74695198431504 0
"1120" 767.501368656814 0.746949967733188 0
"1121" 767.494473084487 0.746947951566007 0
"1122" 767.487577563165 0.746945934501217 0
"1123" 767.480682092853 0.746943916976887 0
"1124" 767.47378667357 0.74694189769204 0
"1125" 767.466891305274 0.746939882308812 0
"1126" 767.459995987978 0.746937865592079 0
"1127" 767.453100721696 0.746935847553397 0
"1128" 767.44620550641 0.746933831228513 0
"1129" 767.439310342123 0.746931814456699 0
"1130" 767.432415228846 0.746929796776565 0
"1131" 767.425520166573 0.746927779522368 0
"1132" 767.4186251553 0.746925762676955 0
"1133" 767.411730195026 0.746923745811642 0
"1134" 767.404835285761 0.746921728048489 0
"1135" 767.397940427505 0.746919710263049 0
"1136" 767.391045620253 0.746917692894422 0
"1137" 767.384150863999 0.746915675945302 0
"1138" 767.377256158749 0.746913658526717 0
"1139" 767.370361504484 0.746911642839599 0
"1140" 767.36346690124 0.74690962364359 0
"1141" 767.356572348996 0.746907606594811 0
"1142" 767.349677847764 0.746905588221445 0
"1143" 767.342783397511 0.746903572887187 0
"1144" 767.335888998265 0.746901554908329 0
"1145" 767.328994650013 0.746899538213504 0
"1146" 767.322100352763 0.7468975206313 0
"1147" 767.31520610653 0.746895501717544 0
"1148" 767.30831191129 0.746893484950198 0
"1149" 767.301417767033 0.746891469044391 0
"1150" 767.294523673792 0.746889450067517 0
"1151" 767.287629631544 0.746887433237017 0
"1152" 767.280735640293 0.746885415955868 0
"1153" 767.273841700063 0.746883396474889 0
"1154" 767.266947810824 0.746881379580207 0
"1155" 767.260053972583 0.746879362241576 0
"1156" 767.253160185328 0.746877345745419 0
"1157" 767.246266449075 0.746875327922818 0
"1158" 767.239372763827 0.746873309628631 0
"1159" 767.232479129566 0.746871293073914 0
"1160" 767.225585546321 0.74686927387009 0
"1161" 767.218692014057 0.74686725769887 0
"1162" 767.211798532798 0.746865239323565 0
"1163" 767.20490510254 0.746863221369899 0
"1164" 767.198011723267 0.746861204699408 0
"1165" 767.191118394995 0.746859186693905 0
"1166" 767.184225117714 0.746857169544294 0
"1167" 767.177331891442 0.746855150625954 0
"1168" 767.205743225496 0.746770507655836 0.00099949999999982
"1169" 767.198855947028 0.746768491319901 0.00099949999999982
"1170" 767.265805165125 0.746604914059766 0.00299649999999996
"1171" 767.185086462391 0.746764459191052 0.00099949999999982
"1172" 767.206624439908 0.746679911195056 0.00199799999999994
"1173" 767.181814727335 0.746762625323713 0.00099949999999982
"1174" 767.12910284205 0.746841033245721 0
"1175" 767.122210023581 0.746839014590059 0
"1176" 767.115317256111 0.746836996350397 0
"1177" 767.108424539626 0.746834979390395 0
"1178" 767.101531874129 0.746832961985391 0
"1179" 767.094639259636 0.746830943236545 0
"1180" 767.087746696131 0.74682892578858 0
"1181" 767.116702822783 0.746744404309389 0.00099949999999982
"1182" 767.109816206932 0.746742387249082 0.00099949999999982
"1183" 767.160855667634 0.746575638080066 0.00299549999999993
"1184" 767.153980932655 0.74657362794071 0.00299549999999993
"1185" 767.089166476106 0.746736342856271 0.00099949999999982
"1186" 767.11125339308 0.746651919749202 0.00199799999999994
"1187" 767.104372923541 0.746649904343736 0.00199799999999994
"1188" 767.032639931631 0.746812791761886 0
"1189" 767.025747826831 0.746810772797993 0
"1190" 767.018855773018 0.74680875512663 0
"1191" 767.011963770197 0.746806736989872 0
"1192" 767.005071818374 0.746804718402221 0
"1193" 766.998179917532 0.74680270110467 0
"1194" 766.991288067678 0.746800683338233 0
"1195" 766.98439626883 0.746798663810135 0
"1196" 766.977504520964 0.746796646444921 0
"1197" 766.970612824084 0.746794628618594 0
"1198" 766.963721178196 0.746792610328229 0
"1199" 766.95682958328 0.746790593768631 0
"1200" 767.005851168488 0.746710188838473 0.00099949999999982
"1201" 766.998965535699 0.746708171811171 0.00099949999999982
"1202" 767.041108424064 0.74662786610185 0.00199799999999994
"1203" 767.132292618115 0.746469548850691 0.003992
"1204" 767.076389499549 0.746545641897984 0.00299549999999993
"1205" 767.118554655595 0.746465526445387 0.003992
"1206" 767.062644770025 0.746541618283663 0.00299549999999993
"1207" 767.05577124966 0.746539605088739 0.00299549999999993
"1208" 767.196045026991 0.746303567652439 0.00598199999999993
"1209" 766.992979248472 0.746613773514243 0.00199799999999994
"1210" 767.03515592688 0.746533570379924 0.00299549999999993
"1211" 767.07734199279 0.746453460425583 0.003992
"1212" 767.021411806802 0.746529544744516 0.00299549999999993
"1213" 767.01453859122 0.746527532298096 0.00299549999999993
"1214" 766.958595739505 0.746603705649678 0.00199799999999994
"1215" 766.95171672479 0.746601688777911 0.00199799999999994
"1216" 766.839793902589 0.746756313655922 0
"1217" 766.832903224641 0.746754294963926 0
"1218" 766.826012597671 0.746752277114045 0
"1219" 766.819122021706 0.746750257056022 0
"1220" 766.812231496714 0.74674823960493 0
"1221" 766.805341022711 0.746746220815999 0
"1222" 766.798450599696 0.746744202006397 0
"1223" 766.791560227651 0.74674218492347 0
"1224" 766.784669906598 0.746740165636412 0
"1225" 766.777779636524 0.746738147629199 0
"1226" 766.770889417437 0.746736128735551 0
"1227" 766.763999249339 0.746734109816138 0
"1228" 766.757109132223 0.746732091318854 0
"1229" 766.750219066105 0.746730071479199 0
"1230" 766.743329050954 0.746728054240798 0
"1231" 766.736439086806 0.746726033931499 0
"1232" 766.72954917363 0.746724016209209 0
"1233" 766.722659311436 0.746721997601053 0
"1234" 766.715769500234 0.746719978090375 0
"1235" 766.708879740009 0.7467179598783 0
"1236" 766.701990030757 0.746715942066077 0
"1237" 766.695100372496 0.746713922493387 0
"1238" 766.688210765207 0.746711904646519 0
"1239" 766.681321208909 0.746709885031138 0
"1240" 766.674431703592 0.746707866267532 0
"1241" 766.667542249261 0.746705847044488 0
"1242" 766.689208478137 0.746619774049273 0.00099949999999982
"1243" 766.65376593997 0.746701810802697 0
"1244" 766.646876638571 0.746699790638488 0
"1245" 766.639987388163 0.74669777089669 0
"1246" 766.633098188721 0.746695753300678 0
"1247" 766.626209040249 0.746693735260256 0
"1248" 766.619319942773 0.746691715014982 0
"1249" 766.612430896277 0.746689696048439 0
"1250" 766.605541900756 0.746687677504012 0
"1251" 766.59865295622 0.746685658067561 0
"1252" 766.591764062659 0.746683639475349 0
"1253" 766.584875220073 0.746681620857905 0
"1254" 766.577986428466 0.746679601789337 0
"1255" 766.571097687835 0.746677583136464 0
"1256" 766.564208998192 0.746675563143673 0
"1257" 766.557320359538 0.746673543134526 0
"1258" 766.550431771844 0.746671525729189 0
"1259" 766.543543235139 0.746669505678706 0
"1260" 766.536654749398 0.746667487779591 0
"1261" 766.529766314651 0.746665467254372 0
"1262" 766.522877930877 0.746663448443653 0
"1263" 766.515989598072 0.746661430045384 0
"1264" 766.509101316246 0.746659410760738 0
"1265" 766.502213085393 0.746657391889079 0
"1266" 766.495324905518 0.746655372556652 0
"1267" 766.488436776612 0.74665335407168 0
"1268" 766.481548698684 0.746651334696031 0
"1269" 766.474660671728 0.74664931573258 0
"1270" 766.467772695775 0.746647294132852 0
"1271" 766.460884770779 0.746645276433052 0
"1272" 766.45399689678 0.746643255230214 0
"1273" 766.44710907374 0.746641237491754 0
"1274" 766.440221301671 0.746639218416361 0
"1275" 766.43333358058 0.746637198891497 0
"1276" 766.426445910461 0.746635179781754 0
"1277" 766.419558291338 0.746633158457899 0
"1278" 766.412670723162 0.746631141480684 0
"1279" 766.405783205954 0.746629122740697 0
"1280" 766.398895739732 0.74662710223286 0
"1281" 766.439196291862 0.746544996403776 0.00099949999999982
"1282" 766.385123420617 0.746623065159354 0
"1283" 766.378236107311 0.746621043279491 0
"1284" 766.371348844963 0.746619025305609 0
"1285" 766.3644616336 0.746617004680508 0
"1286" 766.357574473198 0.746614986220648 0
"1287" 766.350687363782 0.746612965562273 0
"1288" 766.343800305322 0.746610947486668 0
"1289" 766.336913297837 0.746608927656914 0
"1290" 766.330026341327 0.746606907798983 0
"1291" 766.323139435778 0.746604889233371 0
"1292" 766.316252581213 0.746602868460677 0
"1293" 766.309365777628 0.746600848107663 0
"1294" 766.302479025022 0.746598827724056 0
"1295" 766.295592323372 0.746596809497352 0
"1296" 766.288705672697 0.746594789518658 0
"1297" 766.281819072976 0.746592771255712 0
"1298" 766.27493252422 0.746590752100526 0
"1299" 766.268046026453 0.746588730736152 0
"1300" 766.261159579669 0.746586709791175 0
"1301" 766.254273183849 0.746584690567318 0
"1302" 766.247386838988 0.746582671761234 0
"1303" 766.240500545082 0.746580653363293 0
"1304" 766.28588029481 0.74649958417864 0.00099949999999982
"1305" 766.226730574012 0.746576612684184 0
"1306" 766.219844433005 0.746574593780419 0
"1307" 766.273734510789 0.746495196410869 0.00099949999999982
"1308" 766.206074773952 0.7465705529651 0
"1309" 766.199188785838 0.746568534449615 0
"1310" 766.192302848687 0.746566515025275 0
"1311" 766.185416962504 0.746564495142908 0
"1312" 766.178531127312 0.74656247306669 0
"1313" 766.17164534306 0.746560455768061 0
"1314" 766.16475960977 0.746558436260537 0
"1315" 766.206177229965 0.746476573415239 0.00099949999999982
"1316" 766.150990756725 0.746554395534307 0
"1317" 766.144105176306 0.746552378131822 0
"1318" 766.137219646873 0.746550356362572 0
"1319" 766.130334168417 0.746548335438834 0
"1320" 766.123448740912 0.746546316678332 0
"1321" 766.116563364389 0.746544295267055 0
"1322" 766.109678038837 0.746542274716822 0
"1323" 766.102792764213 0.746540258069912 0
"1324" 766.095907540579 0.74653823572406 0
"1325" 766.089022367896 0.746536216853269 0
"1326" 766.082137246185 0.746534196209135 0
"1327" 766.075252175429 0.74653217686341 0
"1328" 766.068367155649 0.746530155733601 0
"1329" 766.061482186839 0.746528135034734 0
"1330" 766.054597268975 0.746526116488338 0
"1331" 766.047712402092 0.74652409487075 0
"1332" 766.040827586158 0.746522075834934 0
"1333" 766.033942821195 0.746520055041078 0
"1334" 766.027058107197 0.746518034668505 0
"1335" 766.020173444163 0.746516014265876 0
"1336" 766.01328883209 0.746513994276444 0
"1337" 766.006404270981 0.746511973835991 0
"1338" 765.999519760841 0.746509952934836 0
"1339" 765.99263530167 0.746507932003911 0
"1340" 765.985750893444 0.746505913249826 0
"1341" 765.978866536187 0.746503892281326 0
"1342" 765.97198222988 0.746501873038107 0
"1343" 765.965097974546 0.746499851586114 0
"1344" 765.958213770185 0.746497830113474 0
"1345" 765.951329616769 0.746495811247513 0
"1346" 765.944445514306 0.746493791481337 0
"1347" 765.937561462802 0.746491771246977 0
"1348" 765.930677462271 0.746489749693036 0
"1349" 765.923793512694 0.746487729868665 0
"1350" 765.916909614088 0.746485708257859 0
"1351" 765.910025766451 0.746483687075841 0
"1352" 765.903141969752 0.746481668488116 0
"1353" 765.896258224006 0.746479648572786 0
"1354" 765.889374529237 0.74647762644282 0
"1355" 765.882490885421 0.746475606478138 0
"1356" 765.875607292562 0.746473586059462 0
"1357" 765.868723750661 0.746471565615853 0
"1358" 765.861840259711 0.746469545585428 0
"1359" 765.854956819729 0.746467524226891 0
"1360" 765.848073430713 0.746465502847425 0
"1361" 765.841190092648 0.746463482753439 0
"1362" 765.834306805517 0.746461464380361 0
"1363" 765.827423569385 0.746459439877562 0
"1364" 765.820540384195 0.74645742059171 0
"1365" 765.813657249962 0.74645539997052 0
"1366" 765.806774166689 0.74645337889186 0
"1367" 765.799891134364 0.746451359103225 0
"1368" 765.793008152993 0.746449338423816 0
"1369" 765.786125222593 0.746447316406921 0
"1370" 765.77924234313 0.746445297429108 0
"1371" 765.772359514636 0.746443275367955 0
"1372" 765.765476737094 0.746441255037632 0
"1373" 765.758594010511 0.746439233805543 0
"1374" 765.751711334869 0.74643721429946 0
"1375" 765.744828710182 0.746435193466083 0
"1376" 765.737946136454 0.746433172176061 0
"1377" 765.731063613687 0.746431150853852 0
"1378" 765.724181141874 0.746429129951265 0
"1379" 765.71729872101 0.746427109467255 0
"1380" 765.710416351116 0.746425087213535 0
"1381" 765.703534032181 0.746423065811943 0
"1382" 765.696651764175 0.746421047004541 0
"1383" 765.689769547143 0.746419024251817 0
"1384" 765.682887381056 0.746417004087374 0
"1385" 765.676005265903 0.746414984776105 0
"1386" 765.669123201708 0.7464129632699 0
"1387" 765.662241188467 0.74641094217636 0
"1388" 765.655359226185 0.746408920613297 0
"1389" 765.648477314855 0.746406899474439 0
"1390" 765.64159545446 0.746404880058019 0
"1391" 765.634713645051 0.746402855819556 0
"1392" 765.627831886566 0.746400837226011 0
"1393" 765.62095017902 0.746398817315955 0
"1394" 765.61406852245 0.746396793882397 0
"1395" 765.607186916833 0.746394772613988 0
"1396" 765.600305362159 0.746392752184536 0
"1397" 765.593423858428 0.746390731745968 0
"1398" 765.586542405653 0.746388709976139 0
"1399" 765.579661003836 0.746386688180574 0
"1400" 765.57277965296 0.746384667668522 0
"1401" 765.565898353042 0.746382645829776 0
"1402" 765.559017104065 0.746380625280702 0
"1403" 765.552135906035 0.746378604270724 0
"1404" 765.545254758971 0.746376581491928 0
"1405" 765.538373662854 0.746374560443617 0
"1406" 765.531492617683 0.746372539369535 0
"1407" 765.524611623458 0.746370518272666 0
"1408" 765.517730680194 0.746368495833308 0
"1409" 765.510849787851 0.746366476883551 0
"1410" 765.503968946484 0.746364453101968 0
"1411" 765.497088156067 0.746362431481736 0
"1412" 765.490207416591 0.746360410708995 0
"1413" 765.483326728056 0.746358389918305 0
"1414" 765.476446090461 0.746356369108032 0
"1415" 765.469565503821 0.74635434695956 0
"1416" 765.462684968126 0.74635232566961 0
"1417" 765.455804483381 0.746350303920376 0
"1418" 765.448924049586 0.746348282149964 0
"1419" 765.442043666726 0.746346261661139 0
"1420" 765.43516333481 0.746344240285112 0
"1421" 765.428283053859 0.746342217134691 0
"1422" 765.421402823837 0.746340197022561 0
"1423" 765.414522644769 0.746338174700074 0
"1424" 765.407642516636 0.746336154104243 0
"1425" 765.400762439461 0.746334131308816 0
"1426" 765.393882413216 0.74633211110979 0
"1427" 765.387002437919 0.746330089134774 0
"1428" 765.380122513585 0.74632806583502 0
"1429" 765.373242640181 0.746326045572455 0
"1430" 765.366362817734 0.746324022665209 0
"1431" 765.359483046216 0.746322002352233 0
"1432" 765.352603325646 0.746319980277746 0
"1433" 765.345723656014 0.746317959048079 0
"1434" 765.338844037325 0.746315937363417 0
"1435" 765.331964469579 0.746313915659463 0
"1436" 765.32508495278 0.746311893489516 0
"1437" 765.318205486929 0.746309871310215 0
"1438" 765.311326072001 0.746307851283797 0
"1439" 765.304446708029 0.746305828174676 0
"1440" 765.297567394995 0.746303806796197 0
"1441" 765.290688132903 0.746301784957918 0
"1442" 765.283808921758 0.746299762667863 0
"1443" 765.276929761545 0.746297741656422 0
"1444" 765.270050652269 0.746295720185432 0
"1445" 765.263171593944 0.746293697393228 0
"1446" 765.256292586565 0.746291675011492 0
"1447" 765.249413630113 0.74628965434616 0
"1448" 765.242534724612 0.746287631485311 0
"1449" 765.235655870047 0.746285609917812 0
"1450" 765.228777066432 0.746283587008456 0
"1451" 765.221898313759 0.746281564951667 0
"1452" 765.215019612021 0.746279543306686 0
"1453" 765.208140961224 0.746277521212104 0
"1454" 765.201262361343 0.746275501279211 0
"1455" 765.194383812432 0.746273476508977 0
"1456" 765.187505314446 0.746271455655697 0
"1457" 765.180626867381 0.746269435214213 0
"1458" 765.17374847128 0.746267410834074 0
"1459" 765.166870126118 0.746265388598207 0
"1460" 765.159991831887 0.746263367220797 0
"1461" 765.153113588581 0.746261346257323 0
"1462" 765.146235396224 0.746259323088198 0
"1463" 765.139357254821 0.746257299462259 0
"1464" 765.132479164332 0.746255279307098 0
"1465" 765.125601124788 0.746253256511458 0
"1466" 765.118723136188 0.746251233695972 0
"1467" 765.111845198526 0.746249211286664 0
"1468" 765.104967311793 0.746247189737407 0
"1469" 765.09808947599 0.746245168162948 0
"1470" 765.09121169111 0.746243147005908 0
"1471" 765.084333957169 0.74624112451724 0
"1472" 765.077456274185 0.746239100254338 0
"1473" 765.070578642134 0.746237078156843 0
"1474" 765.063701061002 0.746235057343492 0
"1475" 765.056823530813 0.746233034326704 0
"1476" 765.049946051552 0.746231012604532 0
"1477" 765.043068623213 0.746228991293079 0
"1478" 765.036191245832 0.746226966905551 0
"1479" 765.029313919393 0.746224943796827 0
"1480" 765.022436643886 0.746222921548678 0
"1481" 765.015559419306 0.74622089971474 0
"1482" 765.008682245664 0.746218876987791 0
"1483" 765.001805122948 0.746216855106133 0
"1484" 764.994928051175 0.746214831890459 0
"1485" 764.988051030337 0.746212809101072 0
"1486" 764.981174060417 0.746210788033326 0
"1487" 764.974297141448 0.746208763883133 0
"1488" 764.967420273396 0.746206742766065 0
"1489" 764.96054345628 0.746204719885803 0
"1490" 764.953666690099 0.746202696981418 0
"1491" 764.94678997484 0.746200675362245 0
"1492" 764.939913310508 0.74619865328168 0
"1493" 764.933036697106 0.746196630756387 0
"1494" 764.926160134658 0.746194606018059 0
"1495" 764.919283623137 0.746192583877735 0
"1496" 764.912407162541 0.74619056171061 0
"1497" 764.905530752861 0.746188540402424 0
"1498" 764.89865439413 0.746186516017195 0
"1499" 764.891778086324 0.746184493787629 0
"1500" 764.884901829453 0.746182470661595 0
"1501" 764.878025623503 0.746180448830405 0
"1502" 764.871149468501 0.746178424356747 0
"1503" 764.864273364414 0.746176402917238 0
"1504" 764.857397311262 0.746174379697923 0
"1505" 764.850521309034 0.746172357344268 0
"1506" 764.84364535774 0.746170334093621 0
"1507" 764.83676945737 0.746168311690119 0
"1508" 764.829893607939 0.746166287963913 0
"1509" 764.823017809417 0.74616426682118 0
"1510" 764.816142061824 0.746162243920125 0
"1511" 764.809266365169 0.746160220122369 0
"1512" 764.802390719442 0.746158197182476 0
"1513" 764.795515124649 0.746156173766474 0
"1514" 764.788639580774 0.746154151649312 0
"1515" 764.781764087822 0.746152129078573 0
"1516" 764.774888645818 0.746150104297837 0
"1517" 764.768013254736 0.746148081671354 0
"1518" 764.761137914568 0.746146059908873 0
"1519" 764.754262625322 0.746144037251047 0
"1520" 764.747387387009 0.746142013691946 0
"1521" 764.740512199623 0.746139990543549 0
"1522" 764.733637063154 0.746137968255412 0
"1523" 764.726761977608 0.746135945505378 0
"1524" 764.719886942983 0.746133922737665 0
"1525" 764.713011959296 0.746131898632295 0
"1526" 764.706137026535 0.746129875376972 0
"1527" 764.699262144695 0.746127852541745 0
"1528" 764.692387313777 0.746125829680764 0
"1529" 764.685512533795 0.746123805497442 0
"1530" 764.67863780474 0.746121782152092 0
"1531" 764.671763126591 0.746119760541962 0
"1532" 764.664888499377 0.74611773628654 0
"1533" 764.65801392308 0.746115713756687 0
"1534" 764.651139397708 0.746113690324509 0
"1535" 764.644264923258 0.746111667315096 0
"1536" 764.637390499737 0.746109643408203 0
"1537" 764.630516127132 0.746107620791806 0
"1538" 764.623641805448 0.746105597719152 0
"1539" 764.616767534679 0.7461035750553 0
"1540" 764.609893314863 0.746101548881456 0
"1541" 764.603019145958 0.746099526612767 0
"1542" 764.596145027963 0.746097504319672 0
"1543" 764.589270960884 0.746095481573303 0
"1544" 764.582396944743 0.746093456617576 0
"1545" 764.575522979507 0.746091434698996 0
"1546" 764.568649065209 0.746089409708462 0
"1547" 764.627364740677 0.746011076170729 0.00099949999999982
"1548" 764.679215888786 0.745932837052713 0.00199799999999994
"1549" 764.613631336584 0.74600703495785 0.00099949999999982
"1550" 764.6654894503 0.745928796971476 0.00199799999999994
"1551" 764.599898135849 0.746002991040384 0.00099949999999982
"1552" 764.6517632151 0.745924757658527 0.00199799999999994
"1553" 764.70363767263 0.745846616049964 0.00299549999999993
"1554" 764.873000888036 0.745616791877836 0.00598199999999993
"1555" 764.924905829854 0.745539030210901 0.0069754999999998
"1556" 765.09431315741 0.745310323437477 0.0099499999999999
"1557" 765.087498548028 0.745308318532082 0.0099499999999999
"1558" 764.96317732468 0.745457350734123 0.00796799999999998
"1559" 764.89759435427 0.745530994357155 0.0069754999999998
"1560" 764.89076230972 0.745528985776567 0.0069754999999998
"1561" 764.648876037342 0.74583049926067 0.00299549999999993
"1562" 764.700787572366 0.745752464831941 0.003992
"1563" 764.693938048682 0.745750448308688 0.003992
"1564" 764.628314732651 0.745824446756396 0.00299549999999993
"1565" 764.680236693226 0.745746416402734 0.003992
"1566" 764.732168014551 0.745668478697771 0.00498749999999992
"1567" 764.901676914167 0.745439257475857 0.00796799999999998
"1568" 764.71848857149 0.745664451481635 0.00498749999999992
"1569" 764.770436176394 0.745586614940569 0.00598199999999993
"1570" 764.763598765498 0.745584602670147 0.00598199999999993
"1571" 764.756761405156 0.745582590396113 0.00598199999999993
"1572" 764.808725288124 0.745504848952458 0.0069754999999998
"1573" 764.566675476347 0.745806304092732 0.00299549999999993
"1574" 764.67743668824 0.745652373881152 0.00498749999999992
"1575" 764.552970749356 0.74580227023698 0.00299549999999993
"1576" 764.546115997864 0.745800251224884 0.00299549999999993
"1577" 764.539261297116 0.74579823351683 0.00299549999999993
"1578" 764.59122837826 0.745720217660488 0.003992
"1579" 764.584379665139 0.74571820210789 0.003992
"1580" 764.695188156877 0.745564470332244 0.00598199999999993
"1581" 764.570687315449 0.745714169788058 0.003992
"1582" 764.622674170657 0.745636255033321 0.00498749999999992
"1583" 764.615831541186 0.74563423897442 0.00498749999999992
"1584" 764.307905702275 0.746012638056082 0
"1585" 764.30103377056 0.746010612638094 0
"1586" 764.294161889764 0.746008588087271 0
"1587" 764.287290059891 0.74600656307515 0
"1588" 764.280418280928 0.74600453935528 0
"1589" 764.27354655286 0.746002516912906 0
"1590" 764.266674875716 0.74600049182927 0
"1591" 764.25980324949 0.745998467166204 0
"1592" 764.252931674163 0.745996444229893 0
"1593" 764.246060149754 0.745994419524231 0
"1594" 764.239188676245 0.745992396529761 0
"1595" 764.232317253658 0.745990371344351 0
"1596" 764.225445881985 0.74598834700811 0
"1597" 764.218574561225 0.745986322650183 0
"1598" 764.211703291358 0.745984300020311 0
"1599" 764.204832072404 0.745982275611455 0
"1600" 764.197960904353 0.745980252061439 0
"1601" 764.191089787214 0.745978227618853 0
"1602" 764.184218720988 0.745976203153794 0
"1603" 764.177347705675 0.745974178657904 0
"1604" 764.170476741273 0.745972154148374 0
"1605" 764.163605827783 0.745970129613668 0
"1606" 764.156734965206 0.745968105064507 0
"1607" 764.149864153535 0.745966080924647 0
"1608" 764.142993392766 0.745964057194899 0
"1609" 764.136122682919 0.745962031706604 0
"1610" 764.129252023982 0.745960007065324 0
"1611" 764.122381415948 0.745957983277999 0
"1612" 764.115510858834 0.745955957712838 0
"1613" 764.108640352602 0.745953935620022 0
"1614" 764.101769897286 0.74595191046393 0
"1615" 764.094899492872 0.745949886585794 0
"1616" 764.088029139368 0.74594786181087 0
"1617" 764.081158836764 0.745945837888542 0
"1618" 764.074288585081 0.745943812199143 0
"1619" 764.067418384289 0.745941789110958 0
"1620" 764.060548234412 0.745939763818816 0
"1621" 764.05367813544 0.745937739369085 0
"1622" 764.046808087369 0.745935715340994 0
"1623" 764.039938090207 0.745933690422792 0
"1624" 764.03306814395 0.745931665910675 0
"1625" 764.026198248593 0.745929641820448 0
"1626" 764.01932840415 0.745927616389311 0
"1627" 764.012458610621 0.745925590942655 0
"1628" 764.005588867987 0.745923567220487 0
"1629" 763.998719176257 0.74592154260152 0
"1630" 763.991849535431 0.745919517964891 0
"1631" 763.984979945519 0.74591749242638 0
"1632" 763.978110406501 0.74591546861263 0
"1633" 763.971240918382 0.745913444348862 0
"1634" 763.964371481181 0.745911418317006 0
"1635" 763.957502094893 0.745909392684764 0
"1636" 763.950632759498 0.745907368789481 0
"1637" 763.943763474978 0.745905346614877 0
"1638" 763.936894241381 0.745903320055221 0
"1639" 763.930025058682 0.745901295657719 0
"1640" 763.92315592688 0.745899271229922 0
"1641" 763.916286845982 0.745897246358338 0
"1642" 763.909417815986 0.745895221460484 0
"1643" 763.902548836902 0.745893195664006 0
"1644" 763.895679908711 0.745891171590088 0
"1645" 763.888811031427 0.74588914618388 0
"1646" 763.881942205035 0.745887122073287 0
"1647" 763.875073429545 0.745885097060297 0
"1648" 763.868204704953 0.745883072465164 0
"1649" 763.861336031286 0.745881045234138 0
"1650" 763.854467408506 0.745879021466425 0
"1651" 763.847598836623 0.745876996807571 0
"1652" 763.840730315637 0.74587497212543 0
"1653" 763.833861845542 0.745872947860604 0
"1654" 763.826993426348 0.745870922689088 0
"1655" 763.820125058065 0.745868896640683 0
"1656" 763.813256740678 0.745866871872321 0
"1657" 763.806388474201 0.745864845770098 0
"1658" 763.799520258605 0.745862822269739 0
"1659" 763.792652093906 0.745860797430421 0
"1660" 763.785783980125 0.745858770394255 0
"1661" 763.778915917236 0.745856745954319 0
"1662" 763.772047905232 0.745854721927668 0
"1663" 763.765179944128 0.745852696572256 0
"1664" 763.758312033904 0.7458506729356 0
"1665" 763.7514441746 0.745848645794502 0
"1666" 763.74457636619 0.745846620803648 0
"1667" 763.737708608685 0.745844594927594 0
"1668" 763.73084090205 0.745842572083514 0
"1669" 763.775475481599 0.745761546315378 0.00099949999999982
"1670" 763.813251722654 0.745680615580516 0.00199799999999994
"1671" 763.761754448642 0.745757499782217 0.00099949999999982
"1672" 763.703380410047 0.745834472563571 0
"1673" 763.696512957819 0.74583244873683 0
"1674" 763.689645556494 0.745830422702032 0
"1675" 763.682778206067 0.745828397079453 0
"1676" 763.675910906549 0.745826370568738 0
"1677" 763.669043657914 0.745824346219224 0
"1678" 763.662176460182 0.745822320097697 0
"1679" 763.655309313344 0.745820294828717 0
"1680" 763.648442217393 0.745818269975435 0
"1681" 763.64157517234 0.745816244227577 0
"1682" 763.634708178171 0.745814219766961 0
"1683" 763.627841234913 0.745812192662808 0
"1684" 763.620974342534 0.74581016859593 0
"1685" 763.614107501052 0.745808142755174 0
"1686" 763.607240710452 0.745806118210766 0
"1687" 763.600373970745 0.745804092768582 0
"1688" 763.593507281939 0.745802066426211 0
"1689" 763.586640644025 0.745800040940397 0
"1690" 763.579774057018 0.745798014127494 0
"1691" 763.572907520892 0.745795989470653 0
"1692" 763.566041035668 0.745793963048819 0
"1693" 763.55917460133 0.745791937912577 0
"1694" 763.552308217869 0.74578991361974 0
"1695" 763.545441885314 0.745787886697368 0
"1696" 763.538575603654 0.745785860629663 0
"1697" 763.531709372881 0.745783835406435 0
"1698" 763.524843192974 0.745781811904255 0
"1699" 763.517977063977 0.745779784448964 0
"1700" 763.511110985871 0.74577775872787 0
"1701" 763.504244958655 0.745775732981613 0
"1702" 763.497378982325 0.745773707652927 0
"1703" 763.490513056914 0.74577167923728 0
"1704" 763.483647182364 0.745769656039955 0
"1705" 763.476781358703 0.745767630212625 0
"1706" 763.469915585947 0.745765603046965 0
"1707" 763.463049864062 0.745763578921954 0
"1708" 763.456184193071 0.745761552580684 0
"1709" 763.449318572979 0.745759525789504 0
"1710" 763.442453003761 0.745757501149479 0
"1711" 763.435587485424 0.745755476060344 0
"1712" 763.428722017989 0.745753448765693 0
"1713" 763.421856601425 0.745751424500127 0
"1714" 763.41499123574 0.745749399349424 0
"1715" 763.408125920957 0.745747371988403 0
"1716" 763.401260657059 0.745745346347612 0
"1717" 763.394395444054 0.745743319819562 0
"1718" 763.387530281937 0.745741293703422 0
"1719" 763.380665170708 0.745739267568564 0
"1720" 763.373800110367 0.745737241409618 0
"1721" 763.366935100895 0.745735216971409 0
"1722" 763.36007014231 0.745733190768829 0
"1723" 763.353205234623 0.745731163666119 0
"1724" 763.346340377814 0.74572913829703 0
"1725" 763.339475571902 0.745727111154472 0
"1726" 763.332610816872 0.745725085300928 0
"1727" 763.325746112734 0.745723058556653 0
"1728" 763.318881459465 0.745721033968023 0
"1729" 763.312016857077 0.745719008044087 0
"1730" 763.305152305581 0.745716981231561 0
"1731" 763.298287804976 0.745714954396555 0
"1732" 763.291423355239 0.7457129297223 0
"1733" 763.284558956393 0.745710902844484 0
"1734" 763.277694608433 0.745708876375618 0
"1735" 763.27083031134 0.745706851640616 0
"1736" 763.263966065152 0.745704823390315 0
"1737" 763.257101869841 0.745702797733252 0
"1738" 763.250237725396 0.745700772928648 0
"1739" 763.243373631856 0.745698744603419 0
"1740" 763.236509589173 0.74569672062879 0
"1741" 763.22964559739 0.745694692704787 0
"1742" 763.222781656468 0.745692668246525 0
"1743" 763.21591776645 0.745690639848552 0
"1744" 763.209053927298 0.745688614905032 0
"1745" 763.202190139036 0.74568658777195 0
"1746" 763.195326401654 0.74568456148033 0
"1747" 763.188462715171 0.745682533426845 0
"1748" 763.181599079543 0.74568050927853 0
"1749" 763.174735494796 0.745678482921619 0
"1750" 763.167871960947 0.74567645480499 0
"1751" 763.161008477977 0.745674428403939 0
"1752" 763.154145045867 0.745672403732397 0
"1753" 763.14728166466 0.745670375112353 0
"1754" 763.140418334309 0.745668350829958 0
"1755" 763.13355505485 0.745666323034253 0
"1756" 763.126691826261 0.745664297405915 0
"1757" 763.11982864856 0.745662270001785 0
"1758" 763.112965521738 0.745660243456792 0
"1759" 763.106102445803 0.745658216020053 0
"1760" 763.099239420727 0.745656191161429 0
"1761" 763.092376446544 0.745654163240268 0
"1762" 763.085513523215 0.745652138785801 0
"1763" 763.078650650779 0.745650110821559 0
"1764" 763.071787829215 0.74564808458332 0
"1765" 763.064925058543 0.745646056566647 0
"1766" 763.058062338729 0.745644031588159 0
"1767" 763.051199669798 0.745642004409728 0
"1768" 763.044337051734 0.745639978517015 0
"1769" 763.037474484542 0.745637952168272 0
"1770" 763.030611968247 0.745635923604588 0
"1771" 763.023749502833 0.74563389634592 0
"1772" 763.016887088287 0.745631870363849 0
"1773" 763.010024724622 0.745629843051388 0
"1774" 763.003162411823 0.745627817032144 0
"1775" 762.996300149906 0.745625789680912 0
"1776" 762.98943793887 0.745623762295925 0
"1777" 762.982575778695 0.745621736646573 0
"1778" 762.975713669402 0.745619709226301 0
"1779" 762.968851610979 0.745617682656023 0
"1780" 762.961989603432 0.745615655630265 0
"1781" 762.955127646761 0.745613628576404 0
"1782" 762.948265740955 0.745611602383245 0
"1783" 762.94140388603 0.7456095748584 0
"1784" 762.934542081975 0.745607548178173 0
"1785" 762.927680328795 0.745605521046742 0
"1786" 762.92081862649 0.745603493890163 0
"1787" 762.913956975075 0.745601465397076 0
"1788" 762.9070953745 0.745599441250221 0
"1789" 762.900233824815 0.745597412725872 0
"1790" 762.89337232598 0.745595387658381 0
"1791" 762.886510878029 0.745593359526373 0
"1792" 762.879649480957 0.745591331795522 0
"1793" 762.872788134759 0.745589304485932 0
"1794" 762.865926839425 0.745587278029269 0
"1795" 762.859065594961 0.74558525111767 0
"1796" 762.852204401384 0.745583222432541 0
"1797" 762.845343258672 0.745581195907661 0
"1798" 762.838482166833 0.745579168493229 0
"1799" 762.831621125857 0.745577141924742 0
"1800" 762.824760135751 0.745575114901856 0
"1801" 762.817899196526 0.745573086546515 0
"1802" 762.811038308166 0.745571059916504 0
"1803" 762.804177470673 0.745569032816828 0
"1804" 762.797316684048 0.74556700571318 0
"1805" 762.790455948281 0.745564979452512 0
"1806" 762.783595263397 0.745562950987497 0
"1807" 762.776734629375 0.745560924250781 0
"1808" 762.769874046225 0.745558896620225 0
"1809" 762.763013513943 0.745556869390026 0
"1810" 762.756153032532 0.745554841715338 0
"1811" 762.749292601994 0.745552814016575 0
"1812" 762.742432222336 0.745550785419996 0
"1813" 762.735571893522 0.745548760294091 0
"1814" 762.728711615574 0.745546732959838 0
"1815" 762.721851388502 0.745544704742253 0
"1816" 762.714991212278 0.74554267911835 0
"1817" 762.708131086944 0.74554064954103 0
"1818" 762.701271012456 0.745538623873526 0
"1819" 762.69441098885 0.745536595126099 0
"1820" 762.68755101609 0.745534569410966 0
"1821" 762.68069109421 0.745532540619551 0
"1822" 762.673831223195 0.745530513115887 0
"1823" 762.666971403027 0.745528487343923 0
"1824" 762.660111633739 0.745526458485373 0
"1825" 762.653251915307 0.745524431792597 0
"1826" 762.646392247749 0.745522403332565 0
"1827" 762.639532631061 0.745520375278476 0
"1828" 762.632673065238 0.745518347653953 0
"1829" 762.625813550285 0.745516319561648 0
"1830" 762.618954086191 0.74551429232062 0
"1831" 762.612094672943 0.745512266365961 0
"1832" 762.605235310583 0.74551023646738 0
"1833" 762.598375999083 0.745508209159468 0
"1834" 762.591516738451 0.7455061809653 0
"1835" 762.584657528674 0.745504154050807 0
"1836" 762.577798369756 0.745502126685967 0
"1837" 762.570939261716 0.745500097543166 0
"1838" 762.564080204545 0.745498069256731 0
"1839" 762.557221198223 0.745496042695801 0
"1840" 762.550362242759 0.745494015239755 0
"1841" 762.543503338159 0.745491987327999 0
"1842" 762.536644484412 0.745489960264833 0
"1843" 762.529785681533 0.745487931865251 0
"1844" 762.522926929498 0.745485905630583 0
"1845" 762.516068228325 0.745483877628966 0
"1846" 762.509209578015 0.745481849612388 0
"1847" 762.502350978582 0.745479820258908 0
"1848" 762.495492430012 0.745477792184551 0
"1849" 762.488633932299 0.745475764536509 0
"1850" 762.481775485453 0.745473735986401 0
"1851" 762.474917089459 0.745471708731771 0
"1852" 762.468058744327 0.74546968057828 0
"1853" 762.461200450052 0.745467652839036 0
"1854" 762.454342206619 0.745465626394189 0
"1855" 762.447484014053 0.745463597734179 0
"1856" 762.440625872367 0.745461567746937 0
"1857" 762.433767781533 0.745459540361792 0
"1858" 762.426909741546 0.745457513383941 0
"1859" 762.420051752411 0.745455485951457 0
"1860" 762.413193814136 0.745453457622827 0
"1861" 762.406335926722 0.745451429274684 0
"1862" 762.399478090158 0.745449401774541 0
"1863" 762.39262030447 0.745447372074572 0
"1864" 762.385762569623 0.745445345404263 0
"1865" 762.378904885646 0.745443316102512 0
"1866" 762.372047252519 0.745441288511994 0
"1867" 762.365189670248 0.745439260469273 0
"1868" 762.358332138836 0.745437231971684 0
"1869" 762.35147465828 0.745435203886984 0
"1870" 762.344617228578 0.745433175777962 0
"1871" 762.337759849745 0.745431146340919 0
"1872" 762.330902521767 0.745429118183765 0
"1873" 762.324045244643 0.745427090014857 0
"1874" 762.317188018369 0.745425062260747 0
"1875" 762.310330842944 0.745423034477192 0
"1876" 762.303473718393 0.74542100449358 0
"1877" 762.296616644695 0.745418976237512 0
"1878" 762.289759621837 0.74541694925999 0
"1879" 762.282902649828 0.745414921393823 0
"1880" 762.276045728696 0.745412890893337 0
"1881" 762.269188858394 0.745410864724222 0
"1882" 762.26233203896 0.745408835052485 0
"1883" 762.255475270378 0.745406806659795 0
"1884" 762.248618552645 0.745404778682686 0
"1885" 762.241761885779 0.74540274893794 0
"1886" 762.234905269766 0.74540072048647 0
"1887" 762.228048704592 0.745398693315885 0
"1888" 762.221192190265 0.745396665253497 0
"1889" 762.26108159417 0.745314786714092 0.00099949999999982
"1890" 762.254231003786 0.74531276037362 0.00099949999999982
"1891" 762.247380464191 0.745310732712381 0.00099949999999982
"1892" 762.193773985503 0.745388553517176 0
"1893" 762.186917725399 0.7453865231679 0
"1894" 762.180061516146 0.745384494538111 0
"1895" 762.173205357721 0.745382468076258 0
"1896" 762.166349250162 0.745380438092576 0
"1897" 762.159493193435 0.745378411141876 0
"1898" 762.152637187588 0.745376379806176 0
"1899" 762.145781232588 0.745374351507479 0
"1900" 762.138925328434 0.745372323189552 0
"1901" 762.132069475135 0.745370293975799 0
"1902" 762.125213672683 0.745368265605471 0
"1903" 762.118357921086 0.745366236343592 0
"1904" 762.11150222032 0.745364209242396 0
"1905" 762.10464657042 0.745362179066536 0
"1906" 762.097790971355 0.745360151490707 0
"1907" 762.09093542314 0.745358122583728 0
"1908" 762.084079925752 0.745356095828022 0
"1909" 762.077224479227 0.745354065561812 0
"1910" 762.070369083558 0.745352036152407 0
"1911" 762.063513738738 0.745350007159889 0
"1912" 762.056658444748 0.745347979883056 0
"1913" 762.049803201608 0.745345950842938 0
"1914" 762.042948009346 0.745343919165455 0
"1915" 762.036092867909 0.745341892255241 0
"1916" 762.029237777326 0.745339862716199 0
"1917" 762.022382737591 0.745337833593256 0
"1918" 762.015527748696 0.745335805317986 0
"1919" 762.008672810645 0.745333776583866 0
"1920" 762.001817923443 0.745331747390619 0
"1921" 761.994963087103 0.745329716862496 0
"1922" 761.988108301602 0.745327688499557 0
"1923" 761.981253566944 0.745325659683393 0
"1924" 761.974398883129 0.745323630842633 0
"1925" 761.967544250162 0.745321601537662 0
"1926" 761.960689668039 0.745319572653334 0
"1927" 761.953835136753 0.745317544181072 0
"1928" 761.946980656306 0.745315515685812 0
"1929" 761.940126226705 0.745313486293702 0
"1930" 761.933271847962 0.745311456016558 0
"1931" 761.926417520061 0.745309427022106 0
"1932" 761.919563242997 0.745307398443486 0
"1933" 761.912709016781 0.745305368971223 0
"1934" 761.905854841406 0.74530333990473 0
"1935" 761.899000716883 0.745301309952391 0
"1936" 761.892146643201 0.745299280855748 0
"1937" 761.885292620361 0.745297251727539 0
"1938" 761.878438648353 0.745295223456334 0
"1939" 761.871584727205 0.745293192543849 0
"1940" 761.864730856894 0.745291163784389 0
"1941" 761.882798491466 0.745204599049724 0.00099949999999982
"1942" 761.912092642022 0.745033771857196 0.00299549999999993
"1943" 761.923330895177 0.744947483678269 0.003992
"1944" 761.898422671995 0.745029724826746 0.00299549999999993
"1945" 761.945830474267 0.744775185721942 0.00598199999999993
"1946" 761.939011907353 0.744773169514337 0.00598199999999993
"1947" 761.896017142401 0.74493939868069 0.003992
"1948" 761.871095473374 0.745021637022497 0.00299549999999993
"1949" 761.828069642354 0.745188395528016 0.00099949999999982
"1950" 761.839320461618 0.745101933999698 0.00199799999999994
"1951" 761.814377000217 0.745184342471348 0.00099949999999982
"1952" 761.825634765039 0.745097881171835 0.00199799999999994
"1953" 761.800684561125 0.745180287598867 0.00099949999999982
"1954" 761.768871977069 0.745262778171947 0
"1955" 761.762018868699 0.74526074952541 0
"1956" 761.755165811158 0.745258720864735 0
"1957" 761.748312804452 0.745256691744958 0
"1958" 761.741459848589 0.74525466173375 0
"1959" 761.73460694357 0.745252631697139 0
"1960" 761.727754089395 0.745250601637826 0
"1961" 761.720901286058 0.745248571988681 0
"1962" 761.714048533554 0.745246542757204 0
"1963" 761.707195831894 0.74524451262975 0
"1964" 761.700343181058 0.745242484232006 0
"1965" 761.693490581064 0.745240454067966 0
"1966" 761.68663803189 0.745238426054182 0
"1967" 761.679785533563 0.74523639540486 0
"1968" 761.672933086092 0.745234363863033 0
"1969" 761.666080689435 0.745232336228479 0
"1970" 761.659228343606 0.745230307265836 0
"1971" 761.652376048615 0.745228277403203 0
"1972" 761.645523804479 0.745226245771071 0
"1973" 761.638671611162 0.745224217613296 0
"1974" 761.631819468677 0.745222188113248 0
"1975" 761.624967377034 0.745220157734674 0
"1976" 761.618115336232 0.745218127328283 0
"1977" 761.611263346261 0.745216097771626 0
"1978" 761.604411407132 0.745214067328125 0
"1979" 761.597559518834 0.745212037727133 0
"1980" 761.590707681373 0.745210007675891 0
"1981" 761.583855894738 0.745207978464482 0
"1982" 761.577004158929 0.745205949238123 0
"1983" 761.570152473976 0.745203917366381 0
"1984" 761.563300839853 0.745201887659576 0
"1985" 761.556449256556 0.745199858375009 0
"1986" 761.54959772408 0.745197829493079 0
"1987" 761.54274624244 0.745195799284742 0
"1988" 761.535894811639 0.745193768616805 0
"1989" 761.52904343166 0.745191739672355 0
"1990" 761.522192102524 0.745189708524253 0
"1991" 761.515340824205 0.745187679977705 0
"1992" 761.508489596744 0.745185647478633 0
"1993" 761.501638420098 0.745183618888537 0
"1994" 761.494787294282 0.745181588962655 0
"1995" 761.487936219305 0.745179558139248 0
"1996" 761.481085195172 0.745177526870447 0
"1997" 761.474234221854 0.745175498183607 0
"1998" 761.467383299364 0.74517346817547 0
"1999" 761.460532427704 0.74517143814837 0
"2000" 761.453681606877 0.745169407656056 0
"2001" 761.446830836884 0.745167377149621 0
"2002" 761.43998011772 0.745165347044752 0
"2003" 761.433129449384 0.745163316926543 0
"2004" 761.426278831867 0.745161287655893 0
"2005" 761.419428265192 0.74515925619104 0
"2006" 761.412577749336 0.745157226881932 0
"2007" 761.405727284308 0.745155196672357 0
"2008" 761.398876870122 0.745153165134015 0
"2009" 761.392026506769 0.745151134446187 0
"2010" 761.38517619422 0.745149106357659 0
"2011" 761.378325932517 0.745147074322099 0
"2012" 761.371475721641 0.745145044011855 0
"2013" 761.364625561573 0.74514301541752 0
"2014" 761.357775452347 0.745140983754997 0
"2015" 761.350925393953 0.745138952936009 0
"2016" 761.344075386385 0.745136922534661 0
"2017" 761.337225429645 0.745134892113286 0
"2018" 761.33037552373 0.745132861667047 0
"2019" 761.323525668628 0.74513083251113 0
"2020" 761.316675864372 0.745128800283825 0
"2021" 761.309826110946 0.745126769335293 0
"2022" 761.302976408328 0.745124740552119 0
"2023" 761.29612675654 0.745122709556305 0
"2024" 761.289277155578 0.745120678985632 0
"2025" 761.282427605441 0.745118648392516 0
"2026" 761.275578106135 0.745116617338231 0
"2027" 761.268728657645 0.745114587572622 0
"2028" 761.26187925998 0.745112556907366 0
"2029" 761.255029913141 0.745110526231869 0
"2030" 761.248180617122 0.745108495953649 0
"2031" 761.241331371918 0.745106466103231 0
"2032" 761.234482177549 0.745104434489393 0
"2033" 761.227633033999 0.745102404148677 0
"2034" 761.220783941279 0.74510037293138 0
"2035" 761.213934899392 0.74509834124542 0
"2036" 761.207085908316 0.745096311719685 0
"2037" 761.200236968055 0.745094281734098 0
"2038" 761.193388078617 0.745092250857205 0
"2039" 761.186539240013 0.745090219084177 0
"2040" 761.179690452209 0.745088190345334 0
"2041" 761.172841715257 0.745086156784057 0
"2042" 761.165993029124 0.74508412626099 0
"2043" 761.159144393791 0.745082097454813 0
"2044" 761.1522958093 0.745080064704499 0
"2045" 761.145447275627 0.745078034104461 0
"2046" 761.138598792749 0.745076005671573 0
"2047" 761.131750360713 0.745073972853688 0
"2048" 761.124901979504 0.745071941324732 0
"2049" 761.118053649114 0.745069910648085 0
"2050" 761.111205369536 0.745067880383431 0
"2051" 761.104357140786 0.745065848787969 0
"2052" 761.097508962848 0.745063818475231 0
"2053" 761.090660835737 0.745061786836241 0
"2054" 761.083812759434 0.745059756925928 0
"2055" 761.076964733948 0.745057726112524 0
"2056" 761.070116759279 0.745055695283116 0
"2057" 761.063268835446 0.745053662690905 0
"2058" 761.05642096243 0.745051631817443 0
"2059" 761.049573140245 0.745049599606223 0
"2060" 761.042725368852 0.745047570869926 0
"2061" 761.035877648271 0.745045540365982 0
"2062" 761.029029978526 0.7450435076635 0
"2063" 761.022182359591 0.745041477110947 0
"2064" 761.015334791473 0.745039446110129 0
"2065" 761.008487274171 0.745037415088472 0
"2066" 761.001639807679 0.745035384478801 0
"2067" 760.994792392018 0.745033352091875 0
"2068" 760.987945027167 0.745031321436009 0
"2069" 760.981097713117 0.745029291636722 0
"2070" 760.974250449902 0.745027258757201 0
"2071" 760.967403237501 0.745025227605784 0
"2072" 760.960556075921 0.745023195985199 0
"2073" 760.953708965136 0.745021166535127 0
"2074" 760.94686190518 0.745019134004871 0
"2075" 760.940014896039 0.745017102753275 0
"2076" 760.933167937703 0.745015072369777 0
"2077" 760.926321030186 0.745013040644254 0
"2078" 760.919474173488 0.745011008899533 0
"2079" 760.912627367599 0.745008978011383 0
"2080" 760.905780612529 0.745006946219654 0
"2081" 760.898933908273 0.745004914854916 0
"2082" 760.892087254821 0.745002884330383 0
"2083" 760.885240652192 0.745000852034011 0
"2084" 760.878394100377 0.744998820596093 0
"2085" 760.87154759937 0.744996789580325 0
"2086" 760.864701149177 0.744994758098065 0
"2087" 760.857854749806 0.744992725720565 0
"2088" 760.851008401233 0.744990695508194 0
"2089" 760.844162103469 0.744988664401355 0
"2090" 760.837315856518 0.74498663282885 0
"2091" 760.830469660374 0.744984601674469 0
"2092" 760.823623515052 0.744982569191797 0
"2093" 760.816777420543 0.74498053755736 0
"2094" 760.809931376831 0.744978507211741 0
"2095" 760.803085383946 0.744976474230067 0
"2096" 760.841683841254 0.744894433032654 0.00099949999999982
"2097" 760.950649393196 0.744652926152964 0.003992
"2098" 760.943826924011 0.744650903237378 0.003992
"2099" 760.898395807972 0.744728611269686 0.00299549999999993
"2100" 760.968791813126 0.744567213411165 0.00498749999999992
"2101" 761.077821891989 0.744326817494428 0.00796799999999998
"2102" 761.071022969805 0.744324801123737 0.00796799999999998
"2103" 761.025601785772 0.744402149595055 0.0069754999999998
"2104" 761.134674273181 0.74416231515299 0.0099499999999999
"2105" 760.896112524744 0.744636747344172 0.003992
"2106" 760.727914971273 0.744954165110187 0
"2107" 760.72106958714 0.744952131863118 0
"2108" 760.714224253784 0.744950102962977 0
"2109" 760.707378971243 0.744948070541712 0
"2110" 760.700533739521 0.744946037669813 0
"2111" 760.693688558615 0.744944005214687 0
"2112" 760.686843428518 0.744941973170065 0
"2113" 760.679998349226 0.744939941543024 0
"2114" 760.67315332073 0.744937910768484 0
"2115" 760.666308343038 0.744935879093902 0
"2116" 760.659463416156 0.744933846965199 0
"2117" 760.652618540097 0.744931813502614 0
"2118" 760.645773714829 0.744929783074898 0
"2119" 760.638928940355 0.744927752186617 0
"2120" 760.632084216681 0.744925720843929 0
"2121" 760.625239543825 0.744923687732725 0
"2122" 760.618394921787 0.74492165460045 0
"2123" 760.611550350553 0.744919622758544 0
"2124" 760.604705830108 0.744917592201342 0
"2125" 760.597861360466 0.744915560307875 0
"2126" 760.591016941638 0.744913527522148 0
"2127" 760.584172573622 0.744911494715632 0
"2128" 760.577328256405 0.744909463204807 0
"2129" 760.570483989991 0.74490743122888 0
"2130" 760.563639774389 0.744905398361516 0
"2131" 760.556795609589 0.744903366341301 0
"2132" 760.549951495597 0.744901333866413 0
"2133" 760.543107432399 0.744899302674362 0
"2134" 760.536263420007 0.744897270151944 0
"2135" 760.529419458422 0.744895237611687 0
"2136" 760.52257554763 0.744893206353695 0
"2137" 760.572814259856 0.74481355391319 0.00099949999999982
"2138" 760.616218400454 0.744733997896073 0.00199799999999994
"2139" 760.559140779272 0.744809495823439 0.00099949999999982
"2140" 760.5523028904 0.744807466259922 0.00099949999999982
"2141" 760.59571743585 0.744727910871515 0.00199799999999994
"2142" 760.481530309133 0.744881016467515 0
"2143" 760.474686753849 0.744878983752207 0
"2144" 760.467843249346 0.744876953198058 0
"2145" 760.460999795655 0.744874920004336 0
"2146" 760.454156392759 0.744872888098517 0
"2147" 760.447313040669 0.744870855297799 0
"2148" 760.440469739379 0.744868822913042 0
"2149" 760.43362648888 0.744866791378073 0
"2150" 760.426783289182 0.744864758951408 0
"2151" 760.419940140284 0.744862726490543 0
"2152" 760.413097042185 0.744860694015574 0
"2153" 760.406253994882 0.744858661962179 0
"2154" 760.399410998384 0.744856629008277 0
"2155" 760.392568052705 0.744854594725954 0
"2156" 760.385725157805 0.744852563912924 0
"2157" 760.378882313696 0.744850532205 0
"2158" 760.372039520405 0.744848497855153 0
"2159" 760.365196777914 0.744846465225662 0
"2160" 760.358354086202 0.744844434321597 0
"2161" 760.351511445304 0.744842400351999 0
"2162" 760.344668855199 0.744840368100578 0
"2163" 760.337826315875 0.74483833713086 0
"2164" 760.330983827353 0.744836303960813 0
"2165" 760.324141389625 0.744834271644558 0
"2166" 760.317299002686 0.744832239741012 0
"2167" 760.310456666564 0.744830205199887 0
"2168" 760.30361438124 0.74482817238443 0
"2169" 760.296772146705 0.744826140407212 0
"2170" 760.289929962963 0.74482410798047 0
"2171" 760.283087830023 0.744822074661819 0
"2172" 760.276245747866 0.744820043068566 0
"2173" 760.269403716516 0.744818009266733 0
"2174" 760.262561735959 0.744815976758084 0
"2175" 760.255719806184 0.744813945093284 0
"2176" 760.248877927216 0.744811911228488 0
"2177" 760.24203609905 0.744809877781242 0
"2178" 760.235194321676 0.744807845175964 0
"2179" 760.228352595088 0.744805812992385 0
"2180" 760.221510919288 0.744803780781826 0
"2181" 760.214669294294 0.74480174681179 0
"2182" 760.207827720096 0.744799713688556 0
"2183" 760.20098619668 0.744797681851508 0
"2184" 760.194144724064 0.744795648255273 0
"2185" 760.187303302235 0.744793615938789 0
"2186" 760.242209650584 0.744714911432672 0.00099949999999982
"2187" 760.290283916168 0.744636299182213 0.00199799999999994
"2188" 760.228541152712 0.744710848179071 0.00099949999999982
"2189" 760.159947937981 0.744785485997134 0
"2190" 760.153106770045 0.744783453574242 0
"2191" 760.146265652905 0.74478142026054 0
"2192" 760.139424586556 0.7447793873542 0
"2193" 760.132583571001 0.744777353996727 0
"2194" 760.125742606226 0.744775321924133 0
"2195" 760.118901692256 0.74477328765105 0
"2196" 760.11206082908 0.744771254217782 0
"2197" 760.105220016693 0.744769221209551 0
"2198" 760.098379255073 0.744767190357482 0
"2199" 760.09153854426 0.74476515555936 0
"2200" 760.084697884242 0.744763122053055 0
"2201" 760.077857275008 0.744761089389753 0
"2202" 760.071016716544 0.744759058013976 0
"2203" 760.064176208873 0.744757024441754 0
"2204" 760.092644120769 0.744672881281104 0.00099949999999982
"2205" 760.050497778707 0.744752957322889 0
"2206" 760.043657423415 0.744750922806776 0
"2207" 760.036817118891 0.744748891322138 0
"2208" 760.02997686518 0.744746855889377 0
"2209" 760.023136662248 0.744744823493958 0
"2210" 760.016296510094 0.74474279107668 0
"2211" 760.009456408713 0.744740759071263 0
"2212" 760.002616358139 0.744738723989877 0
"2213" 759.995776358348 0.744736691072905 0
"2214" 759.988936409349 0.744734657260357 0
"2215" 759.982096511123 0.744732625168782 0
"2216" 759.975256663685 0.744730591735791 0
"2217" 759.968416867033 0.744728558297807 0
"2218" 759.961577121164 0.74472652526717 0
"2219" 759.9547374261 0.744724490041509 0
"2220" 759.947897781818 0.744722456967146 0
"2221" 759.941058188313 0.744720424309195 0
"2222" 759.934218645576 0.744718392505233 0
"2223" 759.927379153644 0.744716357189411 0
"2224" 759.920539712493 0.744714324030744 0
"2225" 759.913700322128 0.744712290413747 0
"2226" 759.906860982545 0.744710257206509 0
"2227" 759.900021693761 0.744708222239654 0
"2228" 759.893182455749 0.744706189864778 0
"2229" 759.886343268523 0.744704156163239 0
"2230" 759.879504132082 0.74470212244252 0
"2231" 759.872665046426 0.744700088697503 0
"2232" 759.86582601155 0.744698055365194 0
"2233" 759.858987027459 0.744696021572145 0
"2234" 759.852148094135 0.744693989505134 0
"2235" 759.845309211623 0.74469195305748 0
"2236" 759.838470379892 0.74468991963822 0
"2237" 759.831631598925 0.744687887507732 0
"2238" 759.824792868763 0.744685851864408 0
"2239" 759.81795418938 0.744683818381672 0
"2240" 759.811115560771 0.744681785312279 0
"2241" 759.804276982927 0.744679753096315 0
"2242" 759.797438455872 0.744677718677618 0
"2243" 759.790599979591 0.744675685546906 0
"2244" 759.783761554103 0.74467365064162 0
"2245" 759.776923179394 0.744671617036089 0
"2246" 759.770084855469 0.744669582957243 0
"2247" 759.76324658234 0.744667547558505 0
"2248" 759.756408359967 0.74466551606148 0
"2249" 759.749570188376 0.744663481922929 0
"2250" 759.742732067582 0.744661446462861 0
"2251" 759.735893997553 0.744659414026017 0
"2252" 759.729055978315 0.744657378958656 0
"2253" 759.722218009859 0.744655344733703 0
"2254" 759.715380092167 0.744653312235801 0
"2255" 759.708542225276 0.744651276227299 0
"2256" 759.701704409148 0.74464924368539 0
"2257" 759.694866643803 0.744647209375375 0
"2258" 759.688028929229 0.744645175912306 0
"2259" 759.681191265433 0.744643141996055 0
"2260" 759.674353652403 0.744641108936382 0
"2261" 759.667516090165 0.744639073673019 0
"2262" 759.660678578708 0.744637039252585 0
"2263" 759.653841118018 0.744635006122228 0
"2264" 759.647003708108 0.74463297166369 0
"2265" 759.640166348985 0.744630936749815 0
"2266" 759.633329040637 0.744628902677795 0
"2267" 759.626491783057 0.744626869456224 0
"2268" 759.619654576237 0.744624836660421 0
"2269" 759.612817420222 0.744622799907802 0
"2270" 759.605980314982 0.7446207657593 0
"2271" 759.599143260508 0.744618732455057 0
"2272" 759.592306256809 0.744616698260946 0
"2273" 759.585469303886 0.744614664041759 0
"2274" 759.578632401742 0.744612629367772 0
"2275" 759.571795550378 0.744610594673264 0
"2276" 759.564958749784 0.744608560824613 0
"2277" 759.558121999974 0.744606525651051 0
"2278" 759.551285300925 0.744604492624243 0
"2279" 759.54444865264 0.744602459148282 0
"2280" 759.537612055124 0.744600425218056 0
"2281" 759.530775508388 0.744598390391542 0
"2282" 759.52393901244 0.744596354668755 0
"2283" 759.517102567261 0.744594320670528 0
"2284" 759.510266172846 0.744592287084156 0
"2285" 759.503429829205 0.744590252611959 0
"2286" 759.496593536342 0.744588217679604 0
"2287" 759.489757294243 0.744586184027107 0
"2288" 759.482921102917 0.744584149487686 0
"2289" 759.476084962369 0.744582114487612 0
"2290" 759.469248872589 0.74458008033231 0
"2291" 759.462412833587 0.744578045289843 0
"2292" 759.455576845353 0.744576011099649 0
"2293" 759.448740907886 0.744573976881961 0
"2294" 759.441905021192 0.744571942213791 0
"2295" 759.435069185275 0.74456990707932 0
"2296" 759.428233400121 0.744567873239944 0
"2297" 759.421397665744 0.744565838067491 0
"2298" 759.414561982139 0.74456380330746 0
"2299" 759.40772634931 0.744561768096387 0
"2300" 759.400890767243 0.744559734165147 0
"2301" 759.394055235943 0.744557699770806 0
"2302" 759.38721975541 0.744555665365328 0
"2303" 759.380384325644 0.744553630931825 0
"2304" 759.373548946649 0.744551596041948 0
"2305" 759.36671361842 0.744549561571137 0
"2306" 759.359878340971 0.744547525766916 0
"2307" 759.353043114275 0.744545492558604 0
"2308" 759.346207938368 0.744543455844844 0
"2309" 759.339372813212 0.744541422589589 0
"2310" 759.332537738836 0.744539386703545 0
"2311" 759.325702715226 0.744537352097281 0
"2312" 759.318867742382 0.744535317472131 0
"2313" 759.312032820307 0.744533282386562 0
"2314" 759.305197949012 0.744531246409068 0
"2315" 759.298363128458 0.744529213901309 0
"2316" 759.291528358683 0.744527177881423 0
"2317" 759.284693639669 0.744525143586001 0
"2318" 759.277858971438 0.744523107082024 0
"2319" 759.271024353961 0.744521073184897 0
"2320" 759.264189787236 0.744519039695582 0
"2321" 759.257355271293 0.744517003124401 0
"2322" 759.250520806119 0.744514967857656 0
"2323" 759.243686391719 0.744512932119019 0
"2324" 759.236852028063 0.744510898978635 0
"2325" 759.230017715186 0.744508862757219 0
"2326" 759.223183453058 0.744506829143436 0
"2327" 759.216349241679 0.744504795497071 0
"2328" 759.209515081083 0.744502758783882 0
"2329" 759.202680971259 0.74450072292186 0
"2330" 759.195846912189 0.74449868877971 0
"2331" 759.189012903873 0.744496654615154 0
"2332" 759.182178946343 0.744494617378712 0
"2333" 759.175345039576 0.744492582299329 0
"2334" 759.168511183562 0.744490548075894 0
"2335" 759.161677378296 0.744488514257061 0
"2336" 759.154843623821 0.744486476497654 0
"2337" 759.148009920103 0.744484441766384 0
"2338" 759.141176267148 0.744482406580653 0
"2339" 759.134342664949 0.744480371807816 0
"2340" 759.127509113523 0.744478335705379 0
"2341" 759.120675612843 0.744476301761564 0
"2342" 759.113842162925 0.744474266489464 0
"2343" 759.107008763783 0.744472229885358 0
"2344" 759.100175415379 0.744470196750572 0
"2345" 759.093342117745 0.744468160539375 0
"2346" 759.086508870877 0.744466124746443 0
"2347" 759.079675674755 0.744464090673337 0
"2348" 759.07284252939 0.744462055708348 0
"2349" 759.0660094348 0.744460018971775 0
"2350" 759.059176390951 0.744457985276815 0
"2351" 759.052343397877 0.744455948492389 0
"2352" 759.045510455568 0.744453912564184 0
"2353" 759.038677564009 0.744451877924519 0
"2354" 759.031844723211 0.744449842394304 0
"2355" 759.025011933172 0.744447806841442 0
"2356" 759.018179193899 0.744445770832253 0
"2357" 759.011346505394 0.744443734357355 0
"2358" 759.004513867634 0.744441700053073 0
"2359" 758.997681280615 0.744439666152561 0
"2360" 758.99084874436 0.744437630058366 0
"2361" 758.984016258869 0.744435593939895 0
"2362" 758.977183824151 0.744433556928762 0
"2363" 758.970351440187 0.744431521637166 0
"2364" 758.963519106968 0.744429487184589 0
"2365" 758.956686824508 0.744427451421236 0
"2366" 758.949854592811 0.744425415191363 0
"2367" 758.943022411867 0.744423379819032 0
"2368" 758.936190281677 0.744421344413601 0
"2369" 758.929358202231 0.744419309867304 0
"2370" 758.922526173557 0.744417272684306 0
"2371" 758.915694195655 0.744415235477327 0
"2372" 758.908862268496 0.744413200860117 0
"2373" 758.902030392081 0.744411166226939 0
"2374" 758.895198566414 0.744409131134488 0
"2375" 758.888366791509 0.744407094714119 0
"2376" 758.881535067371 0.744405057832078 0
"2377" 758.874703393966 0.744403023984967 0
"2378" 758.867871771323 0.744400987488316 0
"2379" 758.861040199437 0.744398951416629 0
"2380" 758.854208678307 0.744396915323333 0
"2381" 758.847377207925 0.744394880085958 0
"2382" 758.840545788275 0.744392846128489 0
"2383" 758.891625515381 0.744313493985733 0.00099949999999982
"2384" 758.884800005711 0.744311461328844 0.00099949999999982
"2385" 758.929061098689 0.744232207227124 0.00199799999999994
"2386" 758.922241544628 0.744230175440367 0.00199799999999994
"2387" 758.864328670944 0.744305360396386 0.00099949999999982
"2388" 758.799575466163 0.744380633934355 0
"2389" 758.792744401678 0.744378597649009 0
"2390" 758.785913387939 0.74437656221527 0
"2391" 758.77908242496 0.744374525444265 0
"2392" 758.772251512707 0.744372491702747 0
"2393" 758.765420651224 0.744370454019144 0
"2394" 758.758589840486 0.744368418490498 0
"2395" 758.751759080508 0.744366381639349 0
"2396" 758.744928371271 0.744364346508142 0
"2397" 758.738097712778 0.744362310917435 0
"2398" 758.731267105054 0.744360273133163 0
"2399" 758.72443654808 0.744358237062038 0
"2400" 758.717606041855 0.744356200967989 0
"2401" 758.71077558636 0.744354166605129 0
"2402" 758.703945181619 0.744352130036691 0
"2403" 758.697114827636 0.744350093014103 0
"2404" 758.690284524398 0.744348057274337 0
"2405" 758.683454271918 0.744346020202425 0
"2406" 758.676624070192 0.744343983547674 0
"2407" 758.669793919218 0.744341946864387 0
"2408" 758.662963818984 0.744339911468995 0
"2409" 758.656133769489 0.744337876059244 0
"2410" 758.649303770751 0.744335838883743 0
"2411" 758.642473822756 0.744333802994785 0
"2412" 758.635643925514 0.744331766202002 0
"2413" 758.628814079019 0.744329729839211 0
"2414" 758.621984283254 0.744327695188555 0
"2415" 758.615154538245 0.744325657900864 0
"2416" 758.608324843979 0.74432362189974 0
"2417" 758.601495200469 0.744321584573998 0
"2418" 758.594665607693 0.744319549406074 0
"2419" 758.587836065682 0.744317511157336 0
"2420" 758.581006574404 0.744315475944387 0
"2421" 758.619216071117 0.744233519373874 0.00099949999999982
"2422" 758.567350180278 0.744311405559458 0
"2423" 758.560520841219 0.744309367220395 0
"2424" 758.553691552897 0.744307331486172 0
"2425" 758.546862315336 0.744305293549382 0
"2426" 758.540033128511 0.744303257766903 0
"2427" 758.533203992422 0.744301221966331 0
"2428" 758.526374907079 0.744299185275327 0
"2429" 758.519545872473 0.744297149431577 0
"2430" 758.512716888626 0.744295111383713 0
"2431" 758.505887955505 0.744293076368882 0
"2432" 758.49905907314 0.744291038719262 0
"2433" 758.492230241505 0.744289003221224 0
"2434" 758.530484126385 0.744207062050418 0.00099949999999982
"2435" 758.478575166486 0.74428492834975 0
"2436" 758.471746487079 0.744282892352323 0
"2437" 758.464917858404 0.744280856773345 0
"2438" 758.458089280482 0.744278818994015 0
"2439" 758.45126075329 0.744276783365179 0
"2440" 758.444432276847 0.744274745970685 0
"2441" 758.437603851158 0.744272708128511 0
"2442" 758.430775476199 0.744270672437922 0
"2443" 758.423947151988 0.744268634984067 0
"2444" 758.417118878512 0.744266598814553 0
"2445" 758.410290655779 0.744264561754917 0
"2446" 758.403462483781 0.744262525542123 0
"2447" 758.39663436254 0.744260487130081 0
"2448" 758.389806292018 0.744258452182717 0
"2449" 758.382978272259 0.744256413291798 0
"2450" 758.376150303219 0.744254378301014 0
"2451" 758.369322384912 0.744252341983577 0
"2452" 758.362494517338 0.74425030564802 0
"2453" 758.40631327008 0.744169526842506 0.00099949999999982
"2454" 758.487135630771 0.744010288033846 0.00299549999999993
"2455" 758.524150969651 0.743929793411634 0.003992
"2456" 758.605004564904 0.743771107274815 0.00598199999999993
"2457" 758.466714840905 0.744004197343422 0.00299549999999993
"2458" 758.503740531172 0.743923705527649 0.003992
"2459" 758.496936340454 0.743921677020512 0.003992
"2460" 758.490132200225 0.743919647624151 0.003992
"2461" 758.527174080751 0.743839250742111 0.00498749999999992
"2462" 758.388827768771 0.744072593319278 0.00199799999999994
"2463" 758.338159328442 0.744149196022694 0.00099949999999982
"2464" 758.280654423545 0.744225886523652 0
"2465" 758.273827214902 0.744223850770736 0
"2466" 758.267000057009 0.744221812389305 0
"2467" 758.260172949857 0.744219774848686 0
"2468" 758.253345893436 0.744217738166541 0
"2469" 758.246518887742 0.744215701897211 0
"2470" 758.239691932778 0.744213665168161 0
"2471" 758.232865028545 0.744211628415661 0
"2472" 758.226038175048 0.744209591213081 0
"2473" 758.2192113723 0.744207552673466 0
"2474" 758.212384620278 0.744205516289308 0
"2475" 758.205557918991 0.744203479018808 0
"2476" 758.198731268429 0.74420144260357 0
"2477" 758.191904668622 0.744199403530147 0
"2478" 758.185078119553 0.744197365758424 0
"2479" 758.222485580494 0.744115271514973 0.00099949999999982
"2480" 758.171427608013 0.744193294611373 0
"2481" 758.164601211117 0.744191255468034 0
"2482" 758.157774864961 0.744189217603883 0
"2483" 758.150948569534 0.744187180597121 0
"2484" 758.144122324836 0.74418514356261 0
"2485" 758.137296130881 0.744183105204205 0
"2486" 758.130469987655 0.744181068129774 0
"2487" 758.123643895153 0.744179031477 0
"2488" 758.11681785337 0.744176995229277 0
"2489" 758.109991862339 0.744174955908323 0
"2490" 758.103165922037 0.744172918753795 0
"2491" 758.096340032468 0.744170881130186 0
"2492" 758.089514193627 0.744168843930899 0
"2493" 758.082688405514 0.744166806704969 0
"2494" 758.075862668133 0.744164769023894 0
"2495" 758.06903698148 0.744162731754416 0
"2496" 758.062211345569 0.744160693157587 0
"2497" 758.055385760381 0.744158656275872 0
"2498" 758.04856022592 0.74415661893848 0
"2499" 758.041734742182 0.744154582023805 0
"2500" 758.034909309181 0.744152543778836 0
"2501" 758.092891854526 0.744074615846465 0.00099949999999982
"2502" 758.086072331139 0.744072578472598 0.00099949999999982
"2503" 758.137242222608 0.743994748434372 0.00199799999999994
"2504" 758.246414194971 0.743841399111725 0.003992
"2505" 758.239612370238 0.743839368339806 0.003992
"2506" 758.116811457347 0.743988649318907 0.00199799999999994
"2507" 758.168001016279 0.743910916095136 0.00299549999999993
"2508" 758.219199877312 0.743833275601127 0.003992
"2509" 758.15438847707 0.743906852256294 0.00299549999999993
"2510" 758.321620601737 0.743678279503816 0.00598199999999993
"2511" 758.140781033413 0.743902791152675 0.00299549999999993
"2512" 758.308033645543 0.743674226271021 0.00598199999999993
"2513" 758.41729063413 0.74352163616853 0.00796799999999998
"2514" 758.178405569842 0.743821100391153 0.003992
"2515" 758.154104354127 0.743815417558033 0.00399349999999976
"2516" 758.164802974334 0.74381704273125 0.003992
"2517" 758.099964800832 0.743890608828417 0.00299549999999993
"2518" 757.977077074912 0.7440400403189 0.00099949999999982
"2519" 757.905390175715 0.7441138719798 0
"2520" 757.898565756121 0.744111834168259 0
"2521" 757.891741387246 0.744109796774587 0
"2522" 757.8849170691 0.744107758495467 0
"2523" 757.878092801678 0.744105720613604 0
"2524" 757.87126858498 0.744103682716867 0
"2525" 757.864444418997 0.744101645678525 0
"2526" 757.857620303742 0.74409960730298 0
"2527" 757.85079623922 0.744097568473392 0
"2528" 757.843972225417 0.744095530931458 0
"2529" 757.837148262328 0.744093493806853 0
"2530" 757.830324349981 0.744091454037457 0
"2531" 757.823500488343 0.7440894172958 0
"2532" 757.816676677429 0.744087379233266 0
"2533" 757.809852917255 0.744085339406151 0
"2534" 757.803029207776 0.744083303910865 0
"2535" 757.796205549039 0.74408126403769 0
"2536" 757.789381941019 0.744079226323529 0
"2537" 757.782558383736 0.744077186836228 0
"2538" 757.775734877161 0.744075149955411 0
"2539" 757.768911421327 0.744073109989041 0
"2540" 757.762088016192 0.744071073934061 0
"2541" 757.755264661783 0.744069035233764 0
"2542" 757.748441358105 0.744066996081178 0
"2543" 757.741618105125 0.744064959959497 0
"2544" 757.734794902885 0.744062919888678 0
"2545" 757.727971751352 0.744060882856795 0
"2546" 757.721148650551 0.744058843613417 0
"2547" 757.714325600474 0.744056804779371 0
"2548" 757.707502601124 0.744054765934191 0
"2549" 757.700679652476 0.744052729252269 0
"2550" 757.693856754543 0.744050691227294 0
"2551" 757.687033907331 0.744048652754192 0
"2552" 757.680211110835 0.744046614690911 0
"2553" 757.673388365054 0.744044576615176 0
"2554" 757.666565670003 0.744042537198009 0
"2555" 757.659743025667 0.744040499074091 0
"2556" 757.652920432065 0.74403845918136 0
"2557" 757.646097889159 0.744036422762353 0
"2558" 757.639275396982 0.744034383258422 0
"2559" 757.632452955525 0.744032344610715 0
"2560" 757.625630564792 0.744030305503909 0
"2561" 757.618808224779 0.744028266818725 0
"2562" 757.611985935479 0.744026228540938 0
"2563" 757.605163696871 0.744024192418852 0
"2564" 757.598341509005 0.744022151482086 0
"2565" 757.591519371848 0.744020113573425 0
"2566" 757.5846972854 0.74401807565071 0
"2567" 757.577875249675 0.74401603639114 0
"2568" 757.571053264664 0.744013997990163 0
"2569" 757.564231330377 0.744011958687749 0
"2570" 757.557409446807 0.744009919806416 0
"2571" 757.550587613955 0.744007880895221 0
"2572" 757.543765831797 0.744005844151465 0
"2573" 757.536944100371 0.744003803891258 0
"2574" 757.530122419644 0.744001766663906 0
"2575" 757.52330078963 0.743999728105896 0
"2576" 757.516479210347 0.743997687773517 0
"2577" 757.509657681786 0.743995648307511 0
"2578" 757.502836203923 0.743993610993678 0
"2579" 757.496014776782 0.743991571476258 0
"2580" 757.489193400343 0.743989533683385 0
"2581" 757.482372074626 0.743987494122586 0
"2582" 757.475550799626 0.743985454978313 0
"2583" 757.468729575318 0.743983417996749 0
"2584" 757.461908401741 0.743981377500934 0
"2585" 757.45508727887 0.74397933916236 0
"2586" 757.448266206701 0.743977301241613 0
"2587" 757.441445185258 0.743975261121081 0
"2588" 757.434624214516 0.743973223151341 0
"2589" 757.427803294494 0.743971183424148 0
"2590" 757.420982425188 0.743969144103029 0
"2591" 757.414161606584 0.743967106075862 0
"2592" 757.407340838704 0.743965065841963 0
"2593" 757.400520121525 0.743963027771136 0
"2594" 757.393699455065 0.743960987927911 0
"2595" 757.386878839302 0.74395895025123 0
"2596" 757.380058274249 0.743956911243941 0
"2597" 757.373237759915 0.743954871339244 0
"2598" 757.366417296281 0.743952833155314 0
"2599" 757.359596883366 0.743950793212613 0
"2600" 757.352776521171 0.743948753244891 0
"2601" 757.345956209665 0.743946715870516 0
"2602" 757.339135948869 0.743944676728558 0
"2603" 757.332315738778 0.743942638008439 0
"2604" 757.325495579414 0.743940597079504 0
"2605" 757.364832831624 0.7438589711938 0.00099949999999982
"2606" 757.311857846244 0.743936520931712 0
"2607" 757.305037838981 0.743934480817955 0
"2608" 757.298217882427 0.743932441540809 0
"2609" 757.291397976571 0.743930403123013 0
"2610" 757.284578121414 0.743928364685801 0
"2611" 757.27775831698 0.743926324040045 0
"2612" 757.270938563258 0.743924284256879 0
"2613" 757.264118860225 0.743922246619579 0
"2614" 757.257299207909 0.743920206352578 0
"2615" 757.250479606305 0.743918166491637 0
"2616" 757.243660055414 0.743916126617439 0
"2617" 757.236840555215 0.74391408846207 0
"2618" 757.230021105729 0.743912048540485 0
"2619" 757.22320170695 0.743910009039953 0
"2620" 757.216382358858 0.743907971255288 0
"2621" 757.209563061493 0.743905929956559 0
"2622" 757.202743814829 0.743903890826067 0
"2623" 757.195924618862 0.743901852111535 0
"2624" 757.189105473607 0.743899812059998 0
"2625" 757.182286379057 0.74389777242656 0
"2626" 757.175467335205 0.743895733638802 0
"2627" 757.168648342073 0.743893692653011 0
"2628" 757.161829399637 0.74389165382349 0
"2629" 757.155010507892 0.743889615415539 0
"2630" 757.148191666854 0.743887575667393 0
"2631" 757.141372876525 0.743885535467995 0
"2632" 757.134554136907 0.743883495247844 0
"2633" 757.127735447984 0.743881456313815 0
"2634" 757.120916809748 0.74387941822783 0
"2635" 757.114098222221 0.743877377943836 0
"2636" 757.107279685409 0.743875337202698 0
"2637" 757.100461199301 0.74387329730535 0
"2638" 757.093642763884 0.743871258701325 0
"2639" 757.086824379162 0.743869219634244 0
"2640" 757.080006045148 0.74386717923798 0
"2641" 757.073187761835 0.743865139697295 0
"2642" 757.066369529216 0.743863100567445 0
"2643" 757.059551347315 0.743861059234254 0
"2644" 757.052733216122 0.743859018752101 0
"2645" 757.045915135601 0.743856981744763 0
"2646" 757.039097105782 0.743854941652957 0
"2647" 757.032279126668 0.743852901547116 0
"2648" 757.025461198261 0.743850860979305 0
"2649" 757.018643320534 0.74384882300947 0
"2650" 757.0118254935 0.74384678370858 0
"2651" 757.005007717198 0.743844740886885 0
"2652" 756.998189991584 0.743842701981733 0
"2653" 756.991372316659 0.743840663049954 0
"2654" 756.984554692441 0.743838622349407 0
"2655" 756.977737118916 0.743836582943218 0
"2656" 756.970919596098 0.743834542204401 0
"2657" 756.964102123982 0.7438325018826 0
"2658" 756.957284702549 0.743830463280293 0
"2659" 756.950467331828 0.743828422039392 0
"2660" 756.943650011799 0.743826382522006 0
"2661" 756.936832742467 0.743824342546812 0
"2662" 756.930015523831 0.743822302554631 0
"2663" 756.923198355878 0.743820263839372 0
"2664" 756.916381238641 0.743818222056918 0
"2665" 756.909564172085 0.743816183306867 0
"2666" 756.902747156245 0.7438141414816 0
"2667" 756.895930191087 0.743812102684463 0
"2668" 756.88911327662 0.743810062996206 0
"2669" 756.882296412858 0.743808021971334 0
"2670" 756.875479599787 0.743805982245092 0
"2671" 756.868662837422 0.743803941177406 0
"2672" 756.861846125738 0.743801902278982 0
"2673" 756.855029464753 0.743799861608896 0
"2674" 756.848212854455 0.743797822226695 0
"2675" 756.841396294851 0.743795781951789 0
"2676" 756.834579785962 0.743793739907124 0
"2677" 756.827763327758 0.743791700457909 0
"2678" 756.820946920229 0.743789661867128 0
"2679" 756.814130563419 0.743787619320123 0
"2680" 756.807314257285 0.743785580681192 0
"2681" 756.800498001863 0.743783538530442 0
"2682" 756.793681797113 0.743781500284268 0
"2683" 756.786865643056 0.743779459837313 0
"2684" 756.780049539693 0.743777419369359 0
"2685" 756.841159514923 0.743700201081828 0.00099949999999982
"2686" 756.834349315092 0.743698160622284 0.00099949999999982
"2687" 756.759606429897 0.743771298909583 0
"2688" 756.752790529272 0.743769258791054 0
"2689" 756.74597467933 0.743767219089514 0
"2690" 756.739158880086 0.743765178052472 0
"2691" 756.732343131531 0.743763137867711 0
"2692" 756.725527433664 0.74376109766035 0
"2693" 756.718711786489 0.743759056997486 0
"2694" 756.711896190007 0.743757016310144 0
"2695" 756.705080644227 0.743754974735467 0
"2696" 756.698265149116 0.743752936189056 0
"2697" 756.723916016541 0.743668407523886 0.00099949999999982
"2698" 756.68463673166 0.743748855198005 0
"2699" 756.677821388604 0.743746814841886 0
"2700" 756.67100609625 0.743744773153776 0
"2701" 756.664190854568 0.743742734062358 0
"2702" 756.657375663588 0.743740692336273 0
"2703" 756.650560523304 0.743738651017263 0
"2704" 756.643745433692 0.743736611862033 0
"2705" 756.636930394772 0.743734570936304 0
"2706" 756.630115406557 0.743732528687452 0
"2707" 756.623300469004 0.74373049033953 0
"2708" 756.616485582147 0.743728448915786 0
"2709" 756.609670745981 0.743726407902844 0
"2710" 756.6028559605 0.743724367312781 0
"2711" 756.596041225705 0.743722326698487 0
"2712" 756.589226541601 0.743720285624161 0
"2713" 756.582411908172 0.743718245834972 0
"2714" 756.575597325443 0.743716203850209 0
"2715" 756.568782793414 0.743714161836963 0
"2716" 756.561968312041 0.743712123733151 0
"2717" 756.555153881367 0.743710081677911 0
"2718" 756.548339501383 0.743708040479469 0
"2719" 756.541525172078 0.743706000123639 0
"2720" 756.534710893463 0.743703958883457 0
"2721" 756.527896665528 0.743701918485636 0
"2722" 756.521082488286 0.743699876760421 0
"2723" 756.514268361714 0.743697837195973 0
"2724" 756.507454285836 0.743695795428237 0
"2725" 756.500640260633 0.743693755381415 0
"2726" 756.493826286122 0.743691713570879 0
"2727" 756.48701236229 0.743689673048655 0
"2728" 756.480198489142 0.743687632062926 0
"2729" 756.473384666682 0.743685590626027 0
"2730" 756.466570894906 0.743683549604996 0
"2731" 756.459757173817 0.743681508116736 0
"2732" 756.452943503401 0.74367946791997 0
"2733" 756.446129883674 0.743677426402694 0
"2734" 756.439316314624 0.743675385723994 0
"2735" 756.432502796261 0.743673344153472 0
"2736" 756.425689328581 0.743671303003114 0
"2737" 756.475976483917 0.743591991228211 0.00099949999999982
"2738" 756.412064984429 0.743667222481277 0
"2739" 756.40525166878 0.74366517994929 0
"2740" 756.398438403822 0.743663137837188 0
"2741" 756.391625189527 0.743661098326155 0
"2742" 756.384812025899 0.743659058348421 0
"2743" 756.377998912963 0.743657016169573 0
"2744" 756.371185850703 0.743654975276088 0
"2745" 756.364372839129 0.743652933497228 0
"2746" 756.357559878222 0.743650893436839 0
"2747" 756.350746968006 0.743648851169202 0
"2748" 756.343934108495 0.743646807576947 0
"2749" 756.337121299635 0.743644768767393 0
"2750" 756.330308541457 0.743642727307853 0
"2751" 756.323495833968 0.743640684958935 0
"2752" 756.316683177151 0.743638644328476 0
"2753" 756.309870571018 0.743636602376307 0
"2754" 756.303058015556 0.743634561707882 0
"2755" 756.296245510779 0.743632519704357 0
"2756" 756.289433056677 0.74363047855626 0
"2757" 756.282620653245 0.743628437821628 0
"2758" 756.275808300503 0.743626395328712 0
"2759" 756.26899599843 0.743624354550469 0
"2760" 756.262183747037 0.743622312877528 0
"2761" 756.255371546318 0.743620271624733 0
"2762" 756.248559396269 0.743618230775488 0
"2763" 756.241747296932 0.743616185987967 0
"2764" 756.234935248255 0.743614145980908 0
"2765" 756.228123250238 0.743612105945066 0
"2766" 756.2213113029 0.743610064143212 0
"2767" 756.214499406235 0.743608022761787 0
"2768" 756.207687560239 0.743605981789913 0
"2769" 756.200875764921 0.743603939922822 0
"2770" 756.194064020296 0.743601896730589 0
"2771" 756.187252326338 0.743599855699774 0
"2772" 756.180440683045 0.743597815075698 0
"2773" 756.173629090429 0.743595773125979 0
"2774" 756.166817548496 0.743593730717882 0
"2775" 756.160006057245 0.743591688287454 0
"2776" 756.193926054216 0.743509000408531 0.00099949999999982
"2777" 756.187120442033 0.743506962329878 0.00099949999999982
"2778" 756.180314880445 0.743504924225279 0.00099949999999982
"2779" 756.13276787625 0.74358352389159 0
"2780" 756.125956638313 0.743581481793895 0
"2781" 756.119145451047 0.743579440106421 0
"2782" 756.112334314429 0.743577400576834 0
"2783" 756.105523228502 0.743575357109626 0
"2784" 756.098712193242 0.743573315792813 0
"2785" 756.091901208648 0.743571274452346 0
"2786" 756.085090274721 0.743569233098885 0
"2787" 756.078279391475 0.74356719041232 0
"2788" 756.0714685589 0.743565148568814 0
"2789" 756.064657777005 0.743563105839223 0
"2790" 756.057847045766 0.743561065266395 0
"2791" 756.051036365217 0.743559021626222 0
"2792" 756.044225735344 0.743556979264605 0
"2793" 756.037415156121 0.743554939060306 0
"2794" 756.030604627574 0.743552896661263 0
"2795" 756.023794149702 0.743550854238823 0
"2796" 756.01698372248 0.743548813968861 0
"2797" 756.010173345934 0.743546771504983 0
"2798" 756.003363020061 0.743544729015292 0
"2799" 755.996552744863 0.743542686503559 0
"2800" 755.98974252034 0.743540643975641 0
"2801" 755.982932346476 0.743538602727888 0
"2802" 755.976122223286 0.743536560156656 0
"2803" 755.96931215076 0.743534518429952 0
"2804" 755.962502128899 0.743532476683862 0
"2805" 755.955692157706 0.743530434483432 0
"2806" 755.948882237182 0.743528392258006 0
"2807" 755.942072367332 0.743526349574762 0
"2808" 755.935262548149 0.743524307306026 0
"2809" 755.928452779626 0.743522265891827 0
"2810" 755.921643061776 0.743520223145643 0
"2811" 755.914833394593 0.743518180810731 0
"2812" 755.908023778064 0.743516139770665 0
"2813" 755.901214212204 0.743514097388953 0
"2814" 755.89440469701 0.743512054994044 0
"2815" 755.887595232475 0.743510013446414 0
"2816" 755.880785818617 0.743507970139896 0
"2817" 755.873976455416 0.743505928549239 0
"2818" 755.867167142883 0.743503886062342 0
"2819" 755.860357881021 0.743501843125953 0
"2820" 755.853548669831 0.743499800165642 0
"2821" 755.846739509298 0.743497758483533 0
"2822" 755.839930399423 0.743495716788755 0
"2823" 755.833121340223 0.743493673326263 0
"2824" 755.826312331685 0.743491631155367 0
"2825" 755.819503373813 0.743489588521871 0
"2826" 755.812694466617 0.743487544989207 0
"2827" 755.805885610077 0.743485503187902 0
"2828" 755.799076804194 0.743483461363199 0
"2829" 755.792268048981 0.743481418201722 0
"2830" 755.785459344424 0.743479376334528 0
"2831" 755.778650690518 0.743477334878052 0
"2832" 755.771842087283 0.743475291666748 0
"2833" 755.765033534722 0.743473247983195 0
"2834" 755.758225032812 0.743471206464319 0
"2835" 755.751416581572 0.743469163180428 0
"2836" 755.744608180991 0.743467120742089 0
"2837" 755.737799831071 0.743465078289984 0
"2838" 755.73099153181 0.743463035816367 0
"2839" 755.72418328321 0.743460993316692 0
"2840" 755.717375085268 0.743458950793873 0
"2841" 755.710566937991 0.743456907820513 0
"2842" 755.703758841373 0.743454865254674 0
"2843" 755.696950795424 0.743452821802269 0
"2844" 755.690142800124 0.743450780065932 0
"2845" 755.683334855488 0.743448737002488 0
"2846" 755.676526961516 0.74344669391512 0
"2847" 755.669719118197 0.743444651679577 0
"2848" 755.662911325537 0.743442608990794 0
"2849" 755.656103583535 0.743440566271656 0
"2850" 755.711775531744 0.743362384801391 0.00099949999999982
"2851" 755.704973681961 0.743360344713177 0.00099949999999982
"2852" 755.635685543334 0.743434439097257 0
"2853" 755.628878003932 0.743432396298242 0
"2854" 755.622070515184 0.743430353915551 0
"2855" 755.615263077107 0.743428309760984 0
"2856" 755.608455689682 0.743426267335816 0
"2857" 755.601648352939 0.743424222264646 0
"2858" 755.59484106682 0.743422182415844 0
"2859" 755.588033831372 0.74342013817657 0
"2860" 755.581226646567 0.743418096536763 0
"2861" 755.574419512433 0.743416052253132 0
"2862" 755.56761242896 0.74341400882529 0
"2863" 755.56080539613 0.743411967119361 0
"2864" 755.553998413961 0.743409923647154 0
"2865" 755.547191482448 0.743407880583807 0
"2866" 755.540384601592 0.743405837508583 0
"2867" 755.533577771382 0.743403795280465 0
"2868" 755.526770991828 0.743401752156718 0
"2869" 755.519964262939 0.743399708138169 0
"2870" 755.513157584706 0.743397664975966 0
"2871" 755.506350957128 0.743395621789557 0
"2872" 755.499544380206 0.743393578580865 0
"2873" 755.49273785392 0.743391537090783 0
"2874" 755.485931378304 0.743389492536204 0
"2875" 755.479124953333 0.743387450135964 0
"2876" 755.472318579012 0.743385407277179 0
"2877" 755.465512255346 0.74338336395957 0
"2878" 755.458705982325 0.743381321493991 0
"2879" 755.451899759973 0.743379276828916 0
"2880" 755.44509358827 0.743377233885432 0
"2881" 755.438287467217 0.743375190915856 0
"2882" 755.431481396832 0.743373146184402 0
"2883" 755.424675377083 0.743371104484548 0
"2884" 755.417869407977 0.743369061890437 0
"2885" 755.41106348953 0.743367017969844 0
"2886" 755.404257621747 0.743364973588844 0
"2887" 755.397451804602 0.743362931367785 0
"2888" 755.390646038129 0.743360886071578 0
"2889" 755.383840322301 0.743358843365624 0
"2890" 755.37703465713 0.743356799334834 0
"2891" 755.370229042598 0.743354757021831 0
"2892" 755.363423478723 0.743352712952585 0
"2893" 755.356617965492 0.743350670166475 0
"2894" 755.349812502913 0.743348626480272 0
"2895" 755.343007090973 0.743346584088174 0
"2896" 755.33620172968 0.743344540800777 0
"2897" 755.329396419034 0.743342497498022 0
"2898" 755.322591159045 0.743340453292092 0
"2899" 755.315785949694 0.743338410809538 0
"2900" 755.308980791028 0.743336363942697 0
"2901" 755.352326300633 0.743255727475401 0.00099949999999982
"2902" 755.295373056301 0.743332280295312 0
"2903" 755.288568049535 0.743330236419933 0
"2904" 755.28176309343 0.743328191652226 0
"2905" 755.274958187962 0.743326149040634 0
"2906" 755.268153333159 0.743324103793949 0
"2907" 755.261348528979 0.743322062446662 0
"2908" 755.254543775445 0.74332001890211 0
"2909" 755.24773907258 0.743317973149622 0
"2910" 755.240934420342 0.743315931309338 0
"2911" 755.23412981875 0.743313887697588 0
"2912" 755.227325267817 0.743311842759176 0
"2913" 755.220520767534 0.743309798668209 0
"2914" 755.213716317892 0.743307755425212 0
"2915" 755.206911918905 0.743305710856374 0
"2916" 755.200107570557 0.743303667578122 0
"2917" 755.193303272845 0.743301624704434 0
"2918" 755.186499025783 0.743299580510484 0
"2919" 755.179694829379 0.743297535422348 0
"2920" 755.17289068361 0.743295492490806 0
"2921" 755.166086588485 0.743293448664291 0
"2922" 755.159282543996 0.743291405684914 0
"2923" 755.15247855015 0.743289361816711 0
"2924" 755.145674606953 0.743287317487845 0
"2925" 755.138870714404 0.743285273145799 0
"2926" 755.132066872504 0.74328322876858 0
"2927" 755.125263081238 0.743281185698551 0
"2928" 755.118459340634 0.743279139965431 0
"2929" 755.111655650645 0.743277098597871 0
"2930" 755.104852011314 0.743275053269588 0
"2931" 755.098048422611 0.743273010536492 0
"2932" 755.091244884556 0.743270966037077 0
"2933" 755.084441397153 0.743268921081024 0
"2934" 755.077637960388 0.74326687740835 0
"2935" 755.070834574261 0.743264833718153 0
"2936" 755.06403123878 0.743262789137557 0
"2937" 755.057227953928 0.743260746276503 0
"2938" 755.050424719732 0.743258700775952 0
"2939" 755.04362153616 0.743256658306724 0
"2940" 755.036818403229 0.743254614076315 0
"2941" 755.030015320954 0.743252568508587 0
"2942" 755.023212289311 0.743250525106753 0
"2943" 755.016409308309 0.743248480803803 0
"2944" 755.00960637794 0.743246437354144 0
"2945" 755.002803498216 0.74324439257896 0
"2946" 754.996000669138 0.743242347777457 0
"2947" 754.989197890696 0.74324030383166 0
"2948" 754.982395162886 0.743238260299998 0
"2949" 754.975592485726 0.743236214996464 0
"2950" 754.968789859206 0.743234170541426 0
"2951" 754.961987283332 0.743232125640989 0
"2952" 754.955184758079 0.743230082890882 0
"2953" 754.94838228347 0.743228037943973 0
"2954" 754.941579859497 0.743225993843385 0
"2955" 754.934777486183 0.743223947543312 0
"2956" 754.92797516349 0.743221904716038 0
"2957" 754.921172891455 0.74321985836869 0
"2958" 754.914370670036 0.743217815930324 0
"2959" 754.907568499242 0.743215772597533 0
"2960" 754.900766379092 0.743213727492756 0
"2961" 754.893964309577 0.743211683245021 0
"2962" 754.887162290696 0.743209638973091 0
"2963" 754.880360322458 0.743207593806509 0
"2964" 754.87355840485 0.743205549933116 0
"2965" 754.86675653788 0.743203505159458 0
"2966" 754.859954721554 0.743201459934801 0
"2967" 754.85315295587 0.743199414681696 0
"2968" 754.846351240815 0.74319737071616 0
"2969" 754.839549576385 0.743195327167977 0
"2970" 754.832747962601 0.743193281416879 0
"2971" 754.825946399441 0.743191237825428 0
"2972" 754.819144886929 0.743189192027056 0
"2973" 754.812343425035 0.743187148829053 0
"2974" 754.805542013788 0.743185102992498 0
"2975" 754.798740653168 0.743183058880497 0
"2976" 754.791939343172 0.743181015180731 0
"2977" 754.785138083808 0.743178970590627 0
"2978" 754.77833687509 0.743176924659808 0
"2979" 754.771535717014 0.743174879157858 0
"2980" 754.764734609555 0.743172835812289 0
"2981" 754.757933552738 0.743170790264659 0
"2982" 754.751132546534 0.743168747301553 0
"2983" 754.744331590961 0.743166702584073 0
"2984" 754.737530686033 0.743164656529373 0
"2985" 754.730729831737 0.743162611763275 0
"2986" 754.723929028072 0.743160566976756 0
"2987" 754.717128275038 0.743158522171411 0
"2988" 754.71032757264 0.743156476900665 0
"2989" 754.703526920867 0.743154432490221 0
"2990" 754.696726319721 0.743152388054558 0
"2991" 754.689925769214 0.743150342286765 0
"2992" 754.683125269319 0.743148299112297 0
"2993" 754.676324820064 0.743146253306608 0
"2994" 754.669524421438 0.743144208345305 0
"2995" 754.662724073457 0.743142162060484 0
"2996" 754.655923776091 0.743140118363079 0
"2997" 754.64912352936 0.743138072906764 0
"2998" 754.642323333268 0.743136026987192 0
"2999" 754.635523187787 0.743133983668125 0
"3000" 754.628723092948 0.743131937270767 0
"3001" 754.62192304874 0.743129892165176 0
"3002" 754.61512305516 0.743127847034904 0
"3003" 754.639315493632 0.74304313561119 0.00099949999999982
"3004" 754.601525633281 0.743123758560356 0
"3005" 754.594725791557 0.743121713365056 0
"3006" 754.587926000457 0.743119668585211 0
"3007" 754.581126259981 0.743117623783594 0
"3008" 754.574326570142 0.743115577655005 0
"3009" 754.567526930927 0.74311353280907 0
"3010" 754.560727342331 0.743111488381285 0
"3011" 754.553927804367 0.743109442621416 0
"3012" 754.54712831704 0.743107396400432 0
"3013" 754.540328880332 0.743105351904677 0
"3014" 754.533529494246 0.743103306951034 0
"3015" 754.526730158792 0.743101261109211 0
"3016" 754.519930873961 0.74309921611633 0
"3017" 754.513131639757 0.743097170658034 0
"3018" 754.506332456156 0.743095127367382 0
"3019" 754.499533323201 0.743093080128654 0
"3020" 754.492734240859 0.743091035917655 0
"3021" 754.485935209138 0.74308899081983 0
"3022" 754.479136228039 0.743086945699989 0
"3023" 754.47233729758 0.743084898810921 0
"3024" 754.465538417734 0.743082854513945 0
"3025" 754.458739588518 0.743080808453888 0
"3026" 754.451940809924 0.743078763242471 0
"3027" 754.44514208196 0.743076717140521 0
"3028" 754.438343404608 0.743074672761871 0
"3029" 754.431544777899 0.743072625303738 0
"3030" 754.424746201817 0.743070579568095 0
"3031" 754.417947676322 0.743068537308823 0
"3032" 754.411149201461 0.743066490665167 0
"3033" 754.40435077723 0.743064444429465 0
"3034" 754.397552403624 0.743062398609205 0
"3035" 754.390754080639 0.743060353208149 0
"3036" 754.383955808273 0.743058307781312 0
"3037" 754.377157586536 0.743056261463672 0
"3038" 754.370359415414 0.743054216434808 0
"3039" 754.363561294902 0.74305217181789 0
"3040" 754.356763225029 0.743050124562476 0
"3041" 754.349965205755 0.743048080780192 0
"3042" 754.343167237101 0.743046035230821 0
"3043" 754.33636931908 0.74304398834039 0
"3044" 754.329571451674 0.743041943187678 0
"3045" 754.322773634881 0.743039898002755 0
"3046" 754.315975868706 0.74303785236292 0
"3047" 754.309178153155 0.743035806263451 0
"3048" 754.302380488227 0.743033760148404 0
"3049" 754.295582873922 0.743031714011062 0
"3050" 754.288785310231 0.743029668714303 0
"3051" 754.281987797171 0.743027621662287 0
"3052" 754.275190334715 0.743025577200684 0
"3053" 754.268392922858 0.743023533162235 0
"3054" 754.261595561637 0.743021485602696 0
"3055" 754.254798251039 0.743019439335385 0
"3056" 754.248000991043 0.743017394789946 0
"3057" 754.241203781674 0.743015348039791 0
"3058" 754.234406622927 0.743013301706413 0
"3059" 754.227609514769 0.743011258411533 0
"3060" 754.22081245726 0.743009209419334 0
"3061" 754.214015450363 0.74300716389185 0
"3062" 754.207218494059 0.743005120093708 0
"3063" 754.20042158839 0.743003072343241 0
"3064" 754.193624733333 0.743001026749437 0
"3065" 754.186827928883 0.74299898157531 0
"3066" 754.180031175053 0.742996935071926 0
"3067" 754.173234471853 0.742994887675662 0
"3068" 754.166437819241 0.742992844180173 0
"3069" 754.159641217258 0.742990796738254 0
"3070" 754.152844665872 0.742988752328924 0
"3071" 754.146048165116 0.742986704844303 0
"3072" 754.139251714979 0.742984658210973 0
"3073" 754.132455315444 0.742982613298401 0
"3074" 754.125658966518 0.742980567496426 0
"3075" 754.118862668212 0.742978520802108 0
"3076" 754.112066420535 0.742976473211302 0
"3077" 754.105270223444 0.742974429521212 0
"3078" 754.098474076986 0.742972381452166 0
"3079" 754.091677981134 0.742970335979811 0
"3080" 754.0848819359 0.742968289171275 0
"3081" 754.078085941275 0.742966243219867 0
"3082" 754.130546898305 0.742887558476285 0.00099949999999982
"3083" 754.123756783059 0.742885513834726 0.00099949999999982
"3084" 754.057703129059 0.742960105877566 0
"3085" 754.050907336848 0.742958059399337 0
"3086" 754.044111595236 0.742956014210274 0
"3087" 754.037315904232 0.742953968121959 0
"3088" 754.030520263856 0.742951920279569 0
"3089" 754.023724674097 0.742949873275055 0
"3090" 754.016929134928 0.742947828872788 0
"3091" 754.010133646381 0.742945781399915 0
"3092" 754.003338208427 0.742943736518596 0
"3093" 753.996542821091 0.742941689435641 0
"3094" 753.989747484372 0.742939642331468 0
"3095" 753.982952198274 0.742937594771903 0
"3096" 753.976156962774 0.742935549363482 0
"3097" 753.969361777877 0.742933503505554 0
"3098" 753.962566643587 0.742931457179333 0
"3099" 753.955771559904 0.742929410842612 0
"3100" 753.948976526818 0.742927365350418 0
"3101" 753.942181544357 0.742925317223482 0
"3102" 753.935386612494 0.742923271687242 0
"3103" 753.928591731257 0.742921223517763 0
"3104" 753.921796900616 0.742919177938441 0
"3105" 753.9150021206 0.742917129727875 0
"3106" 753.908207391176 0.742915084546776 0
"3107" 753.901412712358 0.742913038038888 0
"3108" 753.894618084145 0.742910991507401 0
"3109" 753.887823506548 0.742908944080393 0
"3110" 753.881028979552 0.742906897936936 0
"3111" 753.874234503165 0.742904850901726 0
"3112" 753.867440077394 0.742902803407903 0
"3113" 753.860645702208 0.742900758510086 0
"3114" 753.853851377642 0.742898710537242 0
"3115" 753.847057103685 0.74289666341694 0
"3116" 753.840262880315 0.742894618457903 0
"3117" 753.833468707558 0.742892570858825 0
"3118" 753.82667458541 0.742890523671949 0
"3119" 753.819880513867 0.742888476902877 0
"3120" 753.813086492928 0.74288643011365 0
"3121" 753.806292522593 0.742884383296279 0
"3122" 753.799498602863 0.742882336469192 0
"3123" 753.792704733731 0.742880290049998 0
"3124" 753.785910915188 0.742878244483074 0
"3125" 753.779117147259 0.742876196704977 0
"3126" 753.772323429947 0.742874148474714 0
"3127" 753.76552976322 0.742872103282081 0
"3128" 753.758736147096 0.742870056318652 0
"3129" 753.751942581566 0.742868010202374 0
"3130" 753.745149066657 0.742865961458058 0
"3131" 753.738355602356 0.742863913995092 0
"3132" 753.731562188643 0.742861868247643 0
"3133" 753.724768825533 0.742859821177519 0
"3134" 753.71797551303 0.74285777364958 0
"3135" 753.711182251105 0.742855728727213 0
"3136" 753.704389039806 0.742853679406756 0
"3137" 753.69759587911 0.742851632256631 0
"3138" 753.69080276901 0.742849585509028 0
"3139" 753.684009709507 0.742847538747448 0
"3140" 753.677216700606 0.742845491530471 0
"3141" 753.670423742283 0.742843446461317 0
"3142" 753.663630834576 0.742841397890025 0
"3143" 753.656837977484 0.742839349294087 0
"3144" 753.650045170992 0.742837301991505 0
"3145" 753.643252415088 0.742835255972643 0
"3146" 753.636459709784 0.742833208623892 0
"3147" 753.629667055082 0.742831161249951 0
"3148" 753.622874450975 0.742829114292693 0
"3149" 753.616081897449 0.742827068630403 0
"3150" 753.609289394533 0.742825020322863 0
"3151" 753.602496942236 0.742822971120206 0
"3152" 753.59570454054 0.74282092364584 0
"3153" 753.588912189415 0.742818878759851 0
"3154" 753.582119888908 0.742816829499447 0
"3155" 753.575327639001 0.742814781952666 0
"3156" 753.568535439666 0.742812737003832 0
"3157" 753.56174329092 0.742810690294584 0
"3158" 753.554951192792 0.742808640940169 0
"3159" 753.548159145259 0.742806593749541 0
"3160" 753.541367148316 0.742804546967598 0
"3161" 753.534575201976 0.742802498859288 0
"3162" 753.52778330623 0.742800451611479 0
"3163" 753.520991461073 0.742798404771536 0
"3164" 753.514199666519 0.742796356600439 0
"3165" 753.507407922554 0.742794309709795 0
"3166" 753.500616229183 0.742792262367823 0
"3167" 753.493824586424 0.742790213257565 0
"3168" 753.487032994244 0.742788167186085 0
"3169" 753.480241452647 0.742786120649353 0
"3170" 753.473449961653 0.74278407234622 0
"3171" 753.466658521262 0.74278202402884 0
"3172" 753.459867131453 0.742779977429569 0
"3173" 753.496137197887 0.742697988781714 0.00099949999999982
"3174" 753.489351671063 0.742695944361439 0.00099949999999982
"3175" 753.512843050088 0.74261270940592 0.00199849999999979
"3176" 753.432711753757 0.74277178950707 0
"3177" 753.42592061685 0.7427697414913 0
"3178" 753.419129530522 0.742767695196854 0
"3179" 753.41233849479 0.742765647143236 0
"3180" 753.405547509664 0.742763598194789 0
"3181" 753.398756575124 0.742761550960666 0
"3182" 753.391965691177 0.742759503275867 0
"3183" 753.385174857801 0.742757457311557 0
"3184" 753.378384075026 0.742755408709642 0
"3185" 753.371593342847 0.742753360528977 0
"3186" 753.364802661249 0.742751313626342 0
"3187" 753.358012030247 0.742749265403292 0
"3188" 753.351221449835 0.742747217586216 0
"3189" 753.344430920018 0.742745169318618 0
"3190" 753.337640440792 0.742743121459409 0
"3191" 753.330850012165 0.742741072709682 0
"3192" 753.324059634129 0.742739024809693 0
"3193" 753.317269306673 0.742736977765081 0
"3194" 753.310479029802 0.742734930255493 0
"3195" 753.303688803521 0.742732882285761 0
"3196" 753.296898627834 0.742730833867111 0
"3197" 753.290108502741 0.742728785424347 0
"3198" 753.283318428219 0.742726739141206 0
"3199" 753.276528404276 0.742724691969924 0
"3200" 753.26973843095 0.742722641280567 0
"3201" 753.262948508205 0.742720594054345 0
"3202" 753.256158636038 0.742718546818657 0
"3203" 753.249368814456 0.742716499115094 0
"3204" 753.24257904348 0.742714449217533 0
"3205" 753.235789323079 0.742712402341704 0
"3206" 753.228999653281 0.742710352831075 0
"3207" 753.22221003407 0.742708304609413 0
"3208" 753.215420465424 0.742706258548935 0
"3209" 753.20863094738 0.742704208971101 0
"3210" 753.201841479929 0.742702160252932 0
"3211" 753.19505206306 0.742700112389834 0
"3212" 753.188262696755 0.742698066238548 0
"3213" 753.181473381057 0.742696016145571 0
"3214" 753.174684115922 0.742693969951367 0
"3215" 753.227596773864 0.742615447604438 0.00099949999999982
"3216" 753.22081338247 0.742613400552494 0.00099949999999982
"3217" 753.214030041609 0.742611354787777 0.00099949999999982
"3218" 753.147534856435 0.742685777886117 0
"3219" 753.140745844191 0.742683728976398 0
"3220" 753.133956882514 0.742681682217956 0
"3221" 753.127167971423 0.74267963369781 0
"3222" 753.120379110909 0.742677586030341 0
"3223" 753.113590300977 0.742675537903286 0
"3224" 753.106801541644 0.742673488008118 0
"3225" 753.100012832878 0.742671441141824 0
"3226" 753.093224174698 0.74266939251306 0
"3227" 753.086435567122 0.742667342120209 0
"3228" 753.079647010118 0.742665294754624 0
"3229" 753.072858503698 0.742663246062539 0
"3230" 753.066070047864 0.742661197346342 0
"3231" 753.05928164261 0.742659149047598 0
"3232" 753.052493287932 0.742657101160162 0
"3233" 753.045704983833 0.742655052824118 0
"3234" 753.038916730324 0.742653003591836 0
"3235" 753.032128527385 0.742650956073476 0
"3236" 753.025340375035 0.742648906789449 0
"3237" 753.018552273269 0.74264685792799 0
"3238" 753.011764222059 0.742644811660121 0
"3239" 753.004976221443 0.742642761878411 0
"3240" 752.998188271405 0.742640713386664 0
"3241" 752.991400371942 0.742638665305972 0
"3242" 752.984612523062 0.742636616333984 0
"3243" 752.977824724766 0.742634567338419 0
"3244" 752.971036977053 0.742632518332625 0
"3245" 752.964249279904 0.742630471038024 0
"3246" 752.957461633348 0.742628421112815 0
"3247" 752.950674037365 0.742626372899085 0
"3248" 752.943886491979 0.742624322490995 0
"3249" 752.937098997152 0.742622275555376 0
"3250" 752.930311552903 0.74262022684369 0
"3251" 752.923524159241 0.742618177240517 0
"3252" 752.916736816156 0.742616128495027 0
"3253" 752.90994952363 0.742614081465002 0
"3254" 752.903162281681 0.742612032677382 0
"3255" 752.896375090328 0.742609982117242 0
"3256" 752.889587949552 0.742607933281907 0
"3257" 752.882800859353 0.742605884420866 0
"3258" 752.876013819726 0.742603835979389 0
"3259" 752.869226830666 0.742601787953357 0
"3260" 752.862439892192 0.742599738159071 0
"3261" 752.855653004299 0.74259768877903 0
"3262" 752.848866166963 0.742595641563506 0
"3263" 752.842079380213 0.742593591699519 0
"3264" 752.835292644034 0.742591543129454 0
"3265" 752.828505958422 0.742589494980296 0
"3266" 752.82171932339 0.742587445491913 0
"3267" 752.814932738924 0.742585397289665 0
"3268" 752.808146205038 0.742583347758389 0
"3269" 752.801359721732 0.742581298212059 0
"3270" 752.794573288996 0.742579249513803 0
"3271" 752.78778690684 0.742577199914392 0
"3272" 752.781000575255 0.742575151172427 0
"3273" 752.774214294244 0.74257310197035 0
"3274" 752.767428063808 0.742571052755669 0
"3275" 752.760641883936 0.742569004387418 0
"3276" 752.753855754654 0.742566953816885 0
"3277" 752.747069675936 0.742564905402265 0
"3278" 752.740283647773 0.742562857839673 0
"3279" 752.733497670198 0.742560807203988 0
"3280" 752.726711743198 0.7425587578448 0
"3281" 752.719925866747 0.742556710661807 0
"3282" 752.713140040884 0.742554659959095 0
"3283" 752.753783470864 0.742473658995038 0.00099949999999982
"3284" 752.757003508356 0.742473673743373 0.00099949999999982
"3285" 752.692787716495 0.742548514052835 0
"3286" 752.686002092874 0.742546465008253 0
"3287" 752.679216519831 0.74254441507085 0
"3288" 752.672430997365 0.742542365115489 0
"3289" 752.665645525472 0.742540315572228 0
"3290" 752.658860104147 0.742538266439424 0
"3291" 752.652074733384 0.742536217723788 0
"3292" 752.645289413199 0.742534167684218 0
"3293" 752.638504143581 0.742532118490032 0
"3294" 752.631718924512 0.742530071022658 0
"3295" 752.624933756033 0.742528019611198 0
"3296" 752.618148638126 0.742525969919646 0
"3297" 752.611363570786 0.742523920640715 0
"3298" 752.604578554008 0.742521871774651 0
"3299" 752.597793587801 0.742519822015539 0
"3300" 752.59100867216 0.742517772675187 0
"3301" 752.584223807087 0.742515723311512 0
"3302" 752.577438992579 0.742513673922096 0
"3303" 752.570654228633 0.742511624957086 0
"3304" 752.563869515257 0.742509575085364 0
"3305" 752.557084852462 0.742507524335878 0
"3306" 752.550300240213 0.742505476611339 0
"3307" 752.543515678525 0.742503427550897 0
"3308" 752.536731167417 0.74250137672661 0
"3309" 752.529946706874 0.742499327192534 0
"3310" 752.523162296891 0.74249727806894 0
"3311" 752.516377937469 0.742495228928447 0
"3312" 752.509593628607 0.74249317976782 0
"3313" 752.502809370324 0.74249112883538 0
"3314" 752.49602516262 0.742489077886835 0
"3315" 752.48924100548 0.742487028221956 0
"3316" 752.482456898891 0.742484979852483 0
"3317" 752.475672842865 0.742482930141484 0
"3318" 752.468888837404 0.742480880416006 0
"3319" 752.462104882507 0.742478830668802 0
"3320" 752.455320978174 0.742476780889723 0
"3321" 752.448537124409 0.742474730662364 0
"3322" 752.441753321199 0.742472681720002 0
"3323" 752.434969568556 0.742470631454023 0
"3324" 752.428185866473 0.742468582032036 0
"3325" 752.421402214943 0.742466533032515 0
"3326" 752.414618613976 0.742464483127706 0
"3327" 752.407835063581 0.742462432336571 0
"3328" 752.40105156374 0.742460383260947 0
"3329" 752.394268114471 0.742458332426656 0
"3330" 752.387484715765 0.74245628244061 0
"3331" 752.380701367621 0.742454232430712 0
"3332" 752.37391807002 0.74245218415008 0
"3333" 752.367134822991 0.74245013323068 0
"3334" 752.36035162652 0.742448083600513 0
"3335" 752.353568480605 0.742446033946492 0
"3336" 752.346785385262 0.742443982956609 0
"3337" 752.34000234049 0.742441931946362 0
"3338" 752.333219346274 0.742439882229353 0
"3339" 752.32643640262 0.742437832048032 0
"3340" 752.319653509518 0.74243578272296 0
"3341" 752.312870666972 0.742433732936806 0
"3342" 752.306087874987 0.742431682702635 0
"3343" 752.299305133568 0.742429632005265 0
"3344" 752.292522442705 0.742427582151821 0
"3345" 752.285739802402 0.742425531845327 0
"3346" 752.278957212669 0.742423480644515 0
"3347" 752.272174673478 0.742421432036589 0
"3348" 752.265392184842 0.742419382106201 0
"3349" 752.258609746766 0.742417331712329 0
"3350" 752.251827359241 0.742415282165321 0
"3351" 752.245045022271 0.742413232174882 0
"3352" 752.238262735855 0.742411182155231 0
"3353" 752.231480500018 0.742409129931754 0
"3354" 752.224698314717 0.742407081616548 0
"3355" 752.21791617998 0.74240503065866 0
"3356" 752.211134095807 0.742402979676929 0
"3357" 752.204352062183 0.742400929982888 0
"3358" 752.197570079114 0.742398879839286 0
"3359" 752.190788146599 0.742396829662462 0
"3360" 752.184006264628 0.742394780348569 0
"3361" 752.17722443322 0.742392729268041 0
"3362" 752.170442652389 0.742390676849347 0
"3363" 752.163660922103 0.742388627467889 0
"3364" 752.252079091642 0.742316816305579 0.00099949999999982
"3365" 752.333724809734 0.742245098415581 0.00199799999999994
"3366" 752.326954856971 0.742243051735735 0.00199799999999994
"3367" 752.497041604823 0.742101949647671 0.003992
"3368" 752.224988301573 0.742308625912191 0.00099949999999982
"3369" 752.306647754245 0.742236914300895 0.00199799999999994
"3370" 752.388316476836 0.742165296380603 0.00299549999999993
"3371" 752.469994460699 0.742093776948466 0.003992
"3372" 752.286346003099 0.742230775612776 0.00199799999999994
"3373" 752.279576403296 0.742228728791978 0.00199799999999994
"3374" 752.184354854848 0.742296339076665 0.00099949999999982
"3375" 752.177579520653 0.742294290820834 0.00099949999999982
"3376" 752.170804236948 0.742292242110646 0.00099949999999982
"3377" 752.068785820078 0.742359940810945 0
"3378" 752.062004847599 0.742357890672655 0
"3379" 752.055223925677 0.742355839637681 0
"3380" 752.04844305432 0.742353787711148 0
"3381" 752.041662233504 0.742351737935579 0
"3382" 752.034881463249 0.742349686406723 0
"3383" 752.028100743541 0.742347636153085 0
"3384" 752.021320074378 0.742345585884971 0
"3385" 752.014539455766 0.742343535167279 0
"3386" 752.007758887713 0.742341483544117 0
"3387" 752.000978370202 0.742339433650505 0
"3388" 751.99419790325 0.742337381983139 0
"3389" 751.987417486839 0.74233533204638 0
"3390" 751.980637120988 0.742333280337471 0
"3391" 751.973856805681 0.742331229921691 0
"3392" 751.967076540915 0.742329179913929 0
"3393" 751.960296326717 0.74232712727701 0
"3394" 751.953516163064 0.742325076793183 0
"3395" 751.94673604996 0.742323025851272 0
"3396" 751.939955987391 0.742320976202966 0
"3397" 751.933175975381 0.742318924342437 0
"3398" 751.926396013924 0.742316872896855 0
"3399" 751.919616103007 0.742314822746261 0
"3400" 751.912836242624 0.742312773002863 0
"3401" 751.906056432794 0.742310721503141 0
"3402" 751.899276673527 0.742308669106782 0
"3403" 751.892496964799 0.742306618865362 0
"3404" 751.8857173066 0.74230456947261 0
"3405" 751.878937698963 0.742302517015554 0
"3406" 751.872158141883 0.742300464963866 0
"3407" 751.865378635347 0.742298414206336 0
"3408" 751.858599179344 0.742296364291579 0
"3409" 751.851819773893 0.742294312619993 0
"3410" 751.845040418989 0.742292261359617 0
"3411" 751.838261114623 0.742290210947373 0
"3412" 751.831481860795 0.742288160513166 0
"3413" 751.824702657523 0.742286108319733 0
"3414" 751.817923504788 0.742284057842923 0
"3415" 751.811144402591 0.742282007340918 0
"3416" 751.804365350959 0.742279954210433 0
"3417" 751.797586349855 0.742277904547166 0
"3418" 751.790807399306 0.742275852244165 0
"3419" 751.784028499276 0.742273803401978 0
"3420" 751.777249649805 0.742271750616792 0
"3421" 751.77047085088 0.742269699119314 0
"3422" 751.763692102511 0.742267646727929 0
"3423" 751.756913404673 0.742265596499678 0
"3424" 751.750134757361 0.742263546675944 0
"3425" 751.743356160595 0.742261495100503 0
"3426" 751.736577614384 0.74225944262232 0
"3427" 751.729799118717 0.742257390997864 0
"3428" 751.723020673587 0.742255340220598 0
"3429" 751.716242279001 0.742253288553684 0
"3430" 751.70946393495 0.742251237738359 0
"3431" 751.702685641449 0.742249185588211 0
"3432" 751.734834298628 0.742166436980879 0.00099949999999982
"3433" 751.68913161751 0.742245083086732 0
"3434" 751.682353475607 0.742243032621527 0
"3435" 751.675575384262 0.742240979518022 0
"3436" 751.668797343432 0.742238930313171 0
"3437" 751.662019353146 0.742236878475091 0
"3438" 751.655241413409 0.742234826172794 0
"3439" 751.648463524215 0.742232774295893 0
"3440" 751.641685685565 0.742230722384969 0
"3441" 751.634907897443 0.742228671774308 0
"3442" 751.628130159855 0.742226620702615 0
"3443" 751.621352472796 0.742224570044805 0
"3444" 751.61457483629 0.742222517178108 0
"3445" 751.60779725033 0.742220464733328 0
"3446" 751.60101971489 0.74221841487966 0
"3447" 751.594242229988 0.742216363265266 0
"3448" 751.587464795633 0.742214310748696 0
"3449" 751.580687411805 0.742212259967781 0
"3450" 751.573910078525 0.742210207412242 0
"3451" 751.567132795786 0.742208155275912 0
"3452" 751.560355563575 0.742206104422431 0
"3453" 751.553578381901 0.742204052674264 0
"3454" 751.546801250778 0.742201999597473 0
"3455" 751.540024170178 0.742199949113642 0
"3456" 751.533247140123 0.74219789644106 0
"3457" 751.526470160605 0.742195844610378 0
"3458" 751.519693231604 0.742193794501837 0
"3459" 751.51291635314 0.74219174262937 0
"3460" 751.50613952523 0.742189688982074 0
"3461" 751.499362747852 0.742187637506336 0
"3462" 751.492586021023 0.74218558425896 0
"3463" 751.485809344711 0.742183534038986 0
"3464" 751.479032718931 0.742181482504063 0
"3465" 751.472256143685 0.74217943049823 0
"3466" 751.46547961897 0.74217737890574 0
"3467" 751.458703144785 0.742175327299032 0
"3468" 751.45192672114 0.742173274797134 0
"3469" 751.445150348035 0.742171222270879 0
"3470" 751.438374025455 0.742169171038118 0
"3471" 751.431597753414 0.742167118473287 0
"3472" 751.424821531903 0.742165066757717 0
"3473" 751.41804536094 0.742163013273493 0
"3474" 751.411269240484 0.7421609636941 0
"3475" 751.404493170566 0.742158911043461 0
"3476" 751.397717151186 0.742156858366296 0
"3477" 751.390941182359 0.742154804365395 0
"3478" 751.384165264057 0.742152752955478 0
"3479" 751.439473181425 0.742074858797349 0.00099949999999982
"3480" 751.488014428783 0.741997059065808 0.00199799999999994
"3481" 751.536564916185 0.741919352913503 0.00299549999999993
"3482" 751.529806573714 0.741917306811983 0.00299549999999993
"3483" 751.41240540195 0.742066664113436 0.00099949999999982
"3484" 751.460960373427 0.741988868441774 0.00199799999999994
"3485" 751.398868173182 0.742062563443195 0.00099949999999982
"3486" 751.329991316571 0.742136346306797 0
"3487" 751.323215852795 0.742134294272877 0
"3488" 751.316440439533 0.742132243522504 0
"3489" 751.309665076803 0.742130191006993 0
"3490" 751.302889764609 0.742128138029436 0
"3491" 751.296114502952 0.742126085037962 0
"3492" 751.289339291823 0.742124032889975 0
"3493" 751.282564131215 0.742121981172131 0
"3494" 751.275789021149 0.742119927674195 0
"3495" 751.269013961605 0.742117875900003 0
"3496" 751.262238952573 0.742115824975707 0
"3497" 751.255463994077 0.742113771856106 0
"3498" 751.248689086116 0.742111718713501 0
"3499" 751.241914228673 0.742109667284581 0
"3500" 751.235139421746 0.742107615852983 0
"3501" 751.228364665363 0.742105561772377 0
"3502" 751.221589959507 0.74210350941192 0
"3503" 751.214815304157 0.742101458775319 0
"3504" 751.208040699343 0.742099405500436 0
"3505" 751.201266145054 0.742097353083471 0
"3506" 751.194491641294 0.742095300196984 0
"3507" 751.187717188079 0.74209324600074 0
"3508" 751.180942785384 0.742091193951827 0
"3509" 751.174168433209 0.742089141878267 0
"3510" 751.167394131563 0.742087088910157 0
"3511" 751.160619880428 0.742085037667194 0
"3512" 751.153845679836 0.742082983349425 0
"3513" 751.147071529755 0.742080932066832 0
"3514" 751.140297430188 0.742078880331859 0
"3515" 751.133523381164 0.742076825952239 0
"3516" 751.12674938266 0.742074773722193 0
"3517" 751.119975434674 0.742072721480924 0
"3518" 751.113201537231 0.742070667042267 0
"3519" 751.106427690297 0.742068615628362 0
"3520" 751.099653893883 0.742066563317993 0
"3521" 751.092880147991 0.742064510560087 0
"3522" 751.086106452618 0.742062458211686 0
"3523" 751.079332807777 0.742060404528965 0
"3524" 751.072559213445 0.742058353011436 0
"3525" 751.06578566964 0.742056299720574 0
"3526" 751.059012176358 0.742054246852351 0
"3527" 751.05223873359 0.742052194838001 0
"3528" 751.045465341353 0.742050141050331 0
"3529" 751.038691999642 0.742048087684239 0
"3530" 751.031918708445 0.74204603559118 0
"3531" 751.025145467765 0.742043983055132 0
"3532" 751.018372277602 0.7420419304899 0
"3533" 751.011599137974 0.74203987616262 0
"3534" 751.004826048864 0.742037823559367 0
"3535" 750.998053010275 0.742035770496805 0
"3536" 750.991280022202 0.742033717850735 0
"3537" 750.984507084651 0.742031664739999 0
"3538" 750.977734197621 0.742029611614528 0
"3539" 750.970961361107 0.742027558896321 0
"3540" 750.964188575109 0.742025506161247 0
"3541" 750.957415839622 0.742023453846916 0
"3542" 750.950643154665 0.742021399760946 0
"3543" 750.943870520234 0.742019346095728 0
"3544" 750.937097936308 0.742017294146238 0
"3545" 750.930325402902 0.742015240865379 0
"3546" 750.923552920022 0.742013187134065 0
"3547" 750.916780487651 0.742011134686429 0
"3548" 750.9100081058 0.742009081347782 0
"3549" 750.903235774488 0.742007026242272 0
"3550" 750.896463493671 0.742004975036074 0
"3551" 750.88969126337 0.742002922068116 0
"3552" 750.882919083587 0.742000868639802 0
"3553" 750.876146954314 0.741998816064753 0
"3554" 750.869374875551 0.741996763466168 0
"3555" 750.862602847311 0.741994709541316 0
"3556" 750.855830869585 0.74199265646523 0
"3557" 750.849058942387 0.741990602060757 0
"3558" 750.842287065684 0.741988550684028 0
"3559" 750.835515239513 0.741986495801772 0
"3560" 750.828743463855 0.741984442633753 0
"3561" 750.821971738711 0.741982389462783 0
"3562" 750.815200064075 0.741980336688731 0
"3563" 750.808428439962 0.741978282592483 0
"3564" 750.801656866362 0.741976229344703 0
"3565" 750.794885343274 0.741974176077647 0
"3566" 750.78811387069 0.74197212365905 0
"3567" 750.781342448627 0.741970069472612 0
"3568" 750.774571077082 0.741968015708258 0
"3569" 750.767799756044 0.741965962791832 0
"3570" 750.761028485523 0.741963908979847 0
"3571" 750.754257265505 0.741961856453127 0
"3572" 750.747486095998 0.741959803039402 0
"3573" 750.740714977008 0.741957749157033 0
"3574" 750.733943908529 0.741955695706644 0
"3575" 750.727172890566 0.7419536417852 0
"3576" 750.762809304121 0.741871723389574 0.00099949999999982
"3577" 750.713633417561 0.741949534859982 0
"3578" 750.706862551107 0.741947482626064 0
"3579" 750.700091735173 0.74194542818942 0
"3580" 750.69332096974 0.741943375475607 0
"3581" 750.686550254818 0.741941321860501 0
"3582" 750.679779590421 0.741939266920303 0
"3583" 750.673008976534 0.741937213264535 0
"3584" 750.666238413166 0.741935158722072 0
"3585" 750.659467900295 0.741933106331208 0
"3586" 750.652697437919 0.741931053926419 0
"3587" 750.645927026072 0.741928998442926 0
"3588" 750.639156664726 0.741926945554247 0
"3589" 750.632386353884 0.741924892211907 0
"3590" 750.625616093566 0.741922837101517 0
"3591" 750.618845883748 0.741920784147287 0
"3592" 750.612075724434 0.741918730736987 0
"3593" 750.605305615625 0.74191667730954 0
"3594" 750.598535557324 0.741914623421772 0
"3595" 750.591765549532 0.741912569512321 0
"3596" 750.584995592254 0.741910515140672 0
"3597" 750.578225685475 0.741908462062787 0
"3598" 750.571455829199 0.741906408522986 0
"3599" 750.564686023437 0.741904354095122 0
"3600" 750.557916268197 0.741902298776872 0
"3601" 750.551146563474 0.741900243864082 0
"3602" 750.544376909235 0.741898191979777 0
"3603" 750.537607305509 0.741896137466724 0
"3604" 750.530837752272 0.741894085109738 0
"3605" 750.524068249565 0.741892028800614 0
"3606" 750.517298797362 0.741889975101449 0
"3607" 750.510529395637 0.74188792354954 0
"3608" 750.503760044443 0.741885867184214 0
"3609" 750.496990743742 0.741883814281575 0
"3610" 750.490221493547 0.741881760053325 0
"3611" 750.48345229385 0.741879706667339 0
"3612" 750.476683144659 0.74187765240137 0
"3613" 750.469914045989 0.741875596802607 0
"3614" 750.46314499782 0.741873542919099 0
"3615" 750.456376000135 0.741871490765842 0
"3616" 750.449607052964 0.741869435532678 0
"3617" 750.442838156299 0.741867381152498 0
"3618" 750.436069310126 0.741865328065461 0
"3619" 750.429300514459 0.741863273638724 0
"3620" 750.422531769311 0.741861217888538 0
"3621" 750.415763074645 0.74185916560309 0
"3622" 750.408994430494 0.741857110245541 0
"3623" 750.402225836848 0.74185505573706 0
"3624" 750.395457293693 0.741853002517745 0
"3625" 750.388688801042 0.741850947966186 0
"3626" 750.381920358901 0.741848892961542 0
"3627" 750.375151967255 0.741846839238041 0
"3628" 750.368383626123 0.741844783753846 0
"3629" 750.36161533549 0.74184272955239 0
"3630" 750.354847095343 0.741840676645974 0
"3631" 750.348078905714 0.741838620657852 0
"3632" 750.341310766574 0.741836567261982 0
"3633" 750.334542677929 0.741834513412735 0
"3634" 750.327774639788 0.741832458672862 0
"3635" 750.32100665216 0.741830403030834 0
"3636" 750.314238715016 0.741828349995479 0
"3637" 750.30747082837 0.741826295623857 0
"3638" 750.300702992219 0.741824241671367 0
"3639" 750.293935206561 0.74182218769478 0
"3640" 750.287167471415 0.741820131948988 0
"3641" 750.280399786762 0.741818077925327 0
"3642" 750.273632152603 0.741816023886695 0
"3643" 750.266864568951 0.741813968520652 0
"3644" 750.260097035791 0.741811914430259 0
"3645" 750.253329553139 0.741809859015693 0
"3646" 750.246562120979 0.741807804890783 0
"3647" 750.239794739312 0.741805750743416 0
"3648" 750.233027408146 0.741803695703809 0
"3649" 750.226260127473 0.741801641508833 0
"3650" 750.219492897297 0.741799586863977 0
"3651" 750.212725717626 0.741797531322102 0
"3652" 750.205958588448 0.741795477064798 0
"3653" 750.199191509765 0.741793422357372 0
"3654" 750.192424481589 0.741791366753179 0
"3655" 750.18565750389 0.741789313742974 0
"3656" 750.178890576687 0.741787258964666 0
"3657" 750.172123699984 0.741785203728225 0
"3658" 750.165356873773 0.741783149343316 0
"3659" 750.158590098061 0.741781094072363 0
"3660" 750.151823372841 0.741779039644678 0
"3661" 750.145056698125 0.741776983889912 0
"3662" 750.138290073882 0.741774931167976 0
"3663" 750.131523500152 0.741772874495352 0
"3664" 750.124756976903 0.741770820853673 0
"3665" 750.117990504139 0.741768766758254 0
"3666" 750.111224081875 0.741766711332861 0
"3667" 750.104457710096 0.741764657199203 0
"3668" 750.09769138883 0.741762600418123 0
"3669" 750.090925118053 0.741760545801483 0
"3670" 750.084158897781 0.741758489851362 0
"3671" 750.077392728002 0.741756434756525 0
"3672" 750.070626608698 0.741754381384297 0
"3673" 750.063860539879 0.741752327118511 0
"3674" 750.057094521553 0.741750271952548 0
"3675" 750.093065974292 0.741668472780354 0.00099949999999982
"3676" 750.043565046112 0.741746162116129 0
"3677" 750.036799179259 0.741744106020533 0
"3678" 750.030033362886 0.741742052084797 0
"3679" 750.023267597001 0.741739997254985 0
"3680" 750.016501881609 0.741737941965462 0
"3681" 750.009736216714 0.741735886216231 0
"3682" 750.002970602298 0.741733832191957 0
"3683" 749.99620503837 0.741731777281918 0
"3684" 749.989439524934 0.741729721902414 0
"3685" 749.98267406199 0.74172766650926 0
"3686" 749.975908649524 0.741725612394997 0
"3687" 749.969143287578 0.741723554343553 0
"3688" 749.962377976109 0.741721500190251 0
"3689" 749.955612715128 0.741719445152013 0
"3690" 749.948847504629 0.741717390519989 0
"3691" 749.942082344621 0.74171533499342 0
"3692" 749.93531723509 0.741713280757472 0
"3693" 749.928552176041 0.741711226060467 0
"3694" 749.921787167493 0.741709169605098 0
"3695" 749.915022209421 0.741707115302291 0
"3696" 749.908257301849 0.741705058801749 0
"3697" 749.901492444759 0.741703004019458 0
"3698" 749.894727638159 0.741700948346071 0
"3699" 749.887962882053 0.741698892218067 0
"3700" 749.88119817642 0.741696838245548 0
"3701" 749.87443352129 0.741694781203764 0
"3702" 749.867668916632 0.741692727189255 0
"3703" 749.860904362458 0.741690671848045 0
"3704" 749.854139858765 0.741688616909318 0
"3705" 749.847375405566 0.741686560649894 0
"3706" 749.840611002862 0.741684504379525 0
"3707" 749.833846650641 0.741682448948888 0
"3708" 749.827082348915 0.741680392625579 0
"3709" 749.820318097672 0.741678337150835 0
"3710" 749.81355389691 0.741676282092193 0
"3711" 749.806789746626 0.741674227020715 0
"3712" 749.800025646836 0.741672170612666 0
"3713" 749.793261597516 0.741670116361651 0
"3714" 749.786497598674 0.741668061223325 0
"3715" 749.779733650316 0.741666005617831 0
"3716" 749.772969752437 0.741663950432976 0
"3717" 749.76620590505 0.741661893921991 0
"3718" 749.759442108142 0.741659838694911 0
"3719" 749.752678361726 0.741657782130987 0
"3720" 749.745914665784 0.741655727297031 0
"3721" 749.739151020319 0.741653672003354 0
"3722" 749.732387425337 0.741651616265258 0
"3723" 749.725623880851 0.741649559179902 0
"3724" 749.718860386839 0.741647504264781 0
"3725" 749.712096943313 0.741645448009105 0
"3726" 749.70533355026 0.741643393047746 0
"3727" 749.698570207703 0.74164133588742 0
"3728" 749.691806915628 0.741639280014702 0
"3729" 749.685043674006 0.741637226728453 0
"3730" 749.678280482889 0.741635168626313 0
"3731" 749.671517342235 0.741633114427925 0
"3732" 749.664754252062 0.741631058465635 0
"3733" 749.657991212374 0.741629002054934 0
"3734" 749.651228223163 0.741626946477217 0
"3735" 749.644465284438 0.741624890017588 0
"3736" 749.637702396184 0.741622834838058 0
"3737" 749.63093955841 0.741620778767537 0
"3738" 749.624176771117 0.741618722678829 0
"3739" 749.61741403429 0.741616667874509 0
"3740" 749.610651347943 0.741614611741937 0
"3741" 749.603888712086 0.741612554716791 0
"3742" 749.597126126704 0.741610498977342 0
"3743" 749.590363591792 0.741608443650926 0
"3744" 749.583601107384 0.741606385254127 0
"3745" 749.576838673431 0.741604331190963 0
"3746" 749.570076289967 0.741602274060648 0
"3747" 749.563313956968 0.741600219084019 0
"3748" 749.556551674449 0.741598162782677 0
"3749" 749.549789442418 0.741596105583661 0
"3750" 749.543027260847 0.74159405098224 0
"3751" 749.536265129773 0.741591992869247 0
"3752" 749.529503049154 0.741589938660401 0
"3753" 749.522741019 0.741587883558409 0
"3754" 749.515979039324 0.741585827128485 0
"3755" 749.509217110131 0.741583770235976 0
"3756" 749.502455231421 0.741581713321813 0
"3757" 749.495693403189 0.74157965683097 0
"3758" 749.488931625425 0.741577601187804 0
"3759" 749.482169898129 0.741575545513893 0
"3760" 749.475408221311 0.741573488957289 0
"3761" 749.468646594975 0.7415714319397 0
"3762" 749.461885019125 0.741569374461661 0
"3763" 749.455123493739 0.741567319149322 0
"3764" 749.448362018811 0.74156526424464 0
"3765" 749.441600594364 0.741563207147266 0
"3766" 749.434839220394 0.741561150456644 0
"3767" 749.428077896892 0.74155909461929 0
"3768" 749.421316623856 0.741557038761623 0
"3769" 749.414555401306 0.741554981133267 0
"3770" 749.407794229213 0.741552926110971 0
"3771" 749.401033107592 0.741550869748755 0
"3772" 749.394272036442 0.741548813372654 0
"3773" 749.387511015763 0.741546756966876 0
"3774" 749.380750045574 0.741544698803518 0
"3775" 749.373989125842 0.741542643671653 0
"3776" 749.367228256599 0.741540585455907 0
"3777" 749.424044642471 0.741463161291019 0.00099949999999982
"3778" 749.58774891366 0.741235551099421 0.003992
"3779" 749.52418818871 0.741308595516659 0.00299549999999993
"3780" 749.403791856135 0.74145700032095 0.00099949999999982
"3781" 749.333446494058 0.741530310387989 0
"3782" 749.32668592745 0.741528255101393 0
"3783" 749.31992541133 0.741526196743407 0
"3784" 749.31316494567 0.741524140977029 0
"3785" 749.306404530493 0.741522083011862 0
"3786" 749.299644165758 0.741520028951721 0
"3787" 749.292883851516 0.741517970068098 0
"3788" 749.286123587714 0.74151591596038 0
"3789" 749.279363374396 0.741513857911043 0
"3790" 749.272603211546 0.741511801146284 0
"3791" 749.265843099166 0.741509744366293 0
"3792" 749.259083037244 0.741507688430742 0
"3793" 749.252323025805 0.741505630295903 0
"3794" 749.245563064815 0.741503575188207 0
"3795" 749.238803154308 0.741501517006094 0
"3796" 749.232043294254 0.741499461430748 0
"3797" 749.225283484683 0.741497403206682 0
"3798" 749.218523725565 0.741495347582709 0
"3799" 749.211764016929 0.741493289314563 0
"3800" 749.205004358737 0.74149123451684 0
"3801" 749.198244751021 0.741489176651925 0
"3802" 749.191485193769 0.741487120066878 0
"3803" 749.184725686983 0.74148506302276 0
"3804" 749.17796623066 0.741483006399762 0
"3805" 749.171206824803 0.741480949313156 0
"3806" 749.164447469423 0.741478891339108 0
"3807" 749.157688164504 0.741476834645063 0
"3808" 749.150928910043 0.741474778367061 0
"3809" 749.144169706038 0.741472722072757 0
"3810" 749.137410552514 0.741470663572852 0
"3811" 749.130651449437 0.741468608106672 0
"3812" 749.123892396826 0.741466550878721 0
"3813" 749.117133394671 0.741464494493302 0
"3814" 749.110374442987 0.741462436776622 0
"3815" 749.103615541772 0.741460379046065 0
"3816" 749.096856691023 0.741458321732086 0
"3817" 749.090097890744 0.741456263957703 0
"3818" 749.083339140912 0.741454208338677 0
"3819" 749.076580441544 0.741452150953894 0
"3820" 749.069821792627 0.741450094856807 0
"3821" 749.06306319418 0.741448037004014 0
"3822" 749.056304646202 0.741445979116245 0
"3823" 749.049546148683 0.741443922086743 0
"3824" 749.042787701624 0.741441865033463 0
"3825" 749.03602930503 0.741439807515244 0
"3826" 749.029270958885 0.741437751301273 0
"3827" 749.022512663214 0.741435692874033 0
"3828" 749.015754417992 0.741433636607436 0
"3829" 749.008996223239 0.741431578574052 0
"3830" 749.002238078944 0.741429521392019 0
"3831" 748.995479985118 0.741427463324178 0
"3832" 748.988721941745 0.741425406531213 0
"3833" 748.981963948826 0.741423349724854 0
"3834" 748.975206006361 0.74142129289022 0
"3835" 748.968448114368 0.741419234296264 0
"3836" 748.961690272833 0.74141717699268 0
"3837" 748.954932481741 0.741415120967678 0
"3838" 748.948174741108 0.741413063612527 0
"3839" 748.941417050923 0.741411007115085 0
"3840" 748.934659411218 0.74140894754255 0
"3841" 748.927901821957 0.741406891437796 0
"3842" 748.921144283158 0.74140483356576 0
"3843" 748.914386794816 0.741402776106031 0
"3844" 748.90762935694 0.741400717751436 0
"3845" 748.900871969512 0.741398661119507 0
"3846" 748.89411463255 0.741396602731804 0
"3847" 748.887357346039 0.741394545621607 0
"3848" 748.880600109986 0.741392488057163 0
"3849" 748.873842924388 0.741390430469763 0
"3850" 748.867085789237 0.741388373740058 0
"3851" 748.860328704556 0.741386314801717 0
"3852" 748.853571670308 0.741384259332395 0
"3853" 748.846814686534 0.741382199912032 0
"3854" 748.840057753216 0.741380142224459 0
"3855" 748.881137724339 0.741299530510005 0.00099949999999982
"3856" 748.87438662697 0.741297473272199 0.00099949999999982
"3857" 748.867635580013 0.741295419047935 0.00099949999999982
"3858" 748.901974680308 0.741214902998878 0.00199799999999994
"3859" 748.895229514744 0.74121285009556 0.00199799999999994
"3860" 748.799534086932 0.741367803392162 0
"3861" 748.792777506659 0.741365744237635 0
"3862" 748.786020976841 0.741363686370197 0
"3863" 748.779264497463 0.74136162979785 0
"3864" 748.772508068535 0.74135957232506 0
"3865" 748.76575169007 0.741357513531557 0
"3866" 748.75899536206 0.741355455579462 0
"3867" 748.752239084498 0.741353398045505 0
"3868" 748.745482857409 0.741351338308869 0
"3869" 748.738726680755 0.741349282037683 0
"3870" 748.771357317415 0.741266852636439 0.00099949999999982
"3871" 748.7902409829 0.741182915030921 0.00199849999999979
"3872" 748.790496454442 0.741182465002771 0.00199799999999994
"3873" 748.751111223486 0.741260687056805 0.00099949999999982
"3874" 748.74436102658 0.741258632046361 0.00099949999999982
"3875" 748.737610880055 0.741256576566166 0.00099949999999982
"3876" 748.730860783916 0.741254519328436 0.00099949999999982
"3877" 748.684700708614 0.741332826026745 0
"3878" 748.67794498586 0.741330766947668 0
"3879" 748.671189313573 0.741328707417327 0
"3880" 748.664433691709 0.741326651787643 0
"3881" 748.657678120312 0.741324592207638 0
"3882" 748.650922599352 0.74132253522655 0
"3883" 748.644167128859 0.741320475607564 0
"3884" 748.637411708812 0.741318417718623 0
"3885" 748.630656339193 0.741316361543393 0
"3886" 748.623901020021 0.741314303601789 0
"3887" 748.6171457513 0.741312245207365 0
"3888" 748.61039053303 0.741310186796904 0
"3889" 748.603635365221 0.741308127481513 0
"3890" 748.596880247853 0.741306069894797 0
"3891" 748.590125180945 0.741304010541775 0
"3892" 748.583370164473 0.741301953342505 0
"3893" 748.576615198438 0.741299896136554 0
"3894" 748.569860282858 0.741297837152526 0
"3895" 748.563105417737 0.741295777714873 0
"3896" 748.556350603048 0.741293720866424 0
"3897" 748.549595838799 0.741291663129505 0
"3898" 748.542841125009 0.74128960363591 0
"3899" 748.536086461674 0.741287544543352 0
"3900" 748.529331848765 0.741285488050976 0
"3901" 748.522577286309 0.741283428916772 0
"3902" 748.515822774299 0.741281370643144 0
"3903" 748.509068312718 0.741279313654915 0
"3904" 748.502313901591 0.741277254454772 0
"3905" 748.515562744641 0.741190414799803 0.00099949999999982
"3906" 748.50881414432 0.741188356905769 0.00099949999999982
"3907" 748.482055743265 0.741271080450586 0
"3908" 748.507314715393 0.741187027568434 0.00099949999999982
"3909" 748.468549771346 0.7412669637281 0
"3910" 748.461795662844 0.741264904840117 0
"3911" 748.455041604762 0.741262848552227 0
"3912" 748.448287597137 0.741260788750542 0
"3913" 748.441533639945 0.741258731108139 0
"3914" 748.434779733206 0.74125667170003 0
"3915" 748.428025876905 0.741254613579673 0
"3916" 748.421272071052 0.741252554569003 0
"3917" 748.41451831565 0.741250495092417 0
"3918" 748.407764610667 0.741248438649793 0
"3919" 748.401010956127 0.74124638001428 0
"3920" 748.394257352047 0.741244319601026 0
"3921" 748.387503798405 0.741242261357211 0
"3922" 748.380750295205 0.741240202654142 0
"3923" 748.373996842432 0.741238145231893 0
"3924" 748.367243440087 0.741236087789879 0
"3925" 748.360490088211 0.741234026416009 0
"3926" 748.353736786767 0.74123196849553 0
"3927" 748.346983535779 0.741229908370959 0
"3928" 748.340230335208 0.741227851719266 0
"3929" 748.333477185078 0.74122579285763 0
"3930" 748.326724085389 0.741223733993577 0
"3931" 748.319971036136 0.741221675524687 0
"3932" 748.313218037324 0.741219616605098 0
"3933" 748.306465088956 0.74121755723549 0
"3934" 748.299712191043 0.741215496964791 0
"3935" 748.29295934356 0.741213438858654 0
"3936" 748.286206546504 0.741211381156457 0
"3937" 748.279453799892 0.741209321697171 0
"3938" 748.272701103715 0.741207263080258 0
"3939" 748.265948457987 0.741205203150535 0
"3940" 748.259195862685 0.741203145367728 0
"3941" 748.252443317836 0.741201084951294 0
"3942" 748.245690823402 0.74119902799723 0
"3943" 748.238938379408 0.741196968849553 0
"3944" 748.232185985843 0.741194910542641 0
"3945" 748.225433642713 0.741192851785571 0
"3946" 748.21868135003 0.741190791696491 0
"3947" 748.211929107805 0.741188730706058 0
"3948" 748.205176916004 0.741186672767111 0
"3949" 748.198424774627 0.741184614790207 0
"3950" 748.191672683702 0.741182554180005 0
"3951" 748.184920643202 0.74118049616548 0
"3952" 748.178168653134 0.74117843725587 0
"3953" 748.171416713509 0.741176377455332 0
"3954" 748.164664824317 0.741174318507286 0
"3955" 748.157912985548 0.741172260402404 0
"3956" 748.151161197221 0.741170200536197 0
"3957" 748.144409459322 0.74116814195929 0
"3958" 748.137657771856 0.74116608292263 0
"3959" 748.130906134817 0.741164024303274 0
"3960" 748.124154548219 0.741161964347399 0
"3961" 748.117403012044 0.741159906125597 0
"3962" 748.11065152632 0.741157845260902 0
"3963" 748.103900091027 0.741155786119897 0
"3964" 748.097148706161 0.741153727390838 0
"3965" 748.090397371718 0.741151669079896 0
"3966" 748.08364608771 0.74114960943322 0
"3967" 748.076894854129 0.741147550638774 0
"3968" 748.070143670988 0.741145490518498 0
"3969" 748.063392538273 0.741143431681467 0
"3970" 748.056641455999 0.741141371522907 0
"3971" 748.04989042415 0.741139312646912 0
"3972" 748.043139442737 0.741137252872824 0
"3973" 748.036388511768 0.741135192211277 0
"3974" 748.029637631234 0.741133132401182 0
"3975" 748.022886801097 0.741131076051377 0
"3976" 748.016136021414 0.741129014457318 0
"3977" 748.009385292165 0.741126954573547 0
"3978" 748.002634613332 0.741124896422737 0
"3979" 748.027133296025 0.741040702267363 0.00099949999999982
"3980" 748.020388434246 0.741038646725983 0.00099949999999982
"3981" 748.013643622814 0.741036588993518 0.00099949999999982
"3982" 748.006898861753 0.741034531661565 0.00099949999999982
"3983" 747.968891552874 0.741114600112727 0
"3984" 747.962141176547 0.741112541824474 0
"3985" 747.955390850636 0.741110483522596 0
"3986" 747.948640575158 0.741108423452046 0
"3987" 747.941890350113 0.741106363364942 0
"3988" 747.935140175487 0.741104304561573 0
"3989" 747.928390051304 0.741102243555986 0
"3990" 747.921639977553 0.7411001834071 0
"3991" 747.91488995423 0.741098123664591 0
"3992" 747.908139981312 0.741096066088268 0
"3993" 747.901390058821 0.7410940063009 0
"3994" 747.894640186762 0.741091946063423 0
"3995" 747.887890365136 0.741089885805961 0
"3996" 747.881140593932 0.741087826401997 0
"3997" 747.874390873151 0.741085766969212 0
"3998" 747.867641202792 0.741083707513203 0
"3999" 747.860891582864 0.741081647166873 0
"4000" 747.854142013373 0.74107958636938 0
"4001" 747.847392494299 0.741077527291704 0
"4002" 747.840643025651 0.7410754673141 0
"4003" 747.833893607421 0.741073408190512 0
"4004" 747.827144239598 0.741071349924452 0
"4005" 747.82039492221 0.741069289015013 0
"4006" 747.813645655253 0.741067228516729 0
"4007" 747.806896438717 0.741065168876467 0
"4008" 747.800147272602 0.741063109214623 0
"4009" 747.793398156922 0.741061048218747 0
"4010" 747.786649091663 0.741058988505934 0
"4011" 747.779900076815 0.741056929648719 0
"4012" 747.773151112393 0.741054869463935 0
"4013" 747.766402198395 0.741052809261006 0
"4014" 747.759653334822 0.741050749028729 0
"4015" 747.752904521674 0.741048688782558 0
"4016" 747.746155758941 0.741046629379229 0
"4017" 747.739407046637 0.741044568660037 0
"4018" 747.732658384748 0.74104250921935 0
"4019" 747.725909773279 0.741040449315487 0
"4020" 747.719161212243 0.741038388083794 0
"4021" 747.712412701622 0.741036328581473 0
"4022" 747.70566424142 0.741034268623847 0
"4023" 747.698915831656 0.74103220689072 0
"4024" 747.692167472296 0.741030148192382 0
"4025" 747.685419163356 0.741028088170224 0
"4026" 747.678670904824 0.741026028996447 0
"4027" 747.671922696725 0.741023967613359 0
"4028" 747.665174539049 0.74102190708827 0
"4029" 747.658426431772 0.741019848728219 0
"4030" 747.651678374918 0.74101778815751 0
"4031" 747.644930368501 0.741015726254465 0
"4032" 747.638182412478 0.741013668255102 0
"4033" 747.631434506897 0.741011605884655 0
"4034" 747.624686651733 0.741009545662643 0
"4035" 747.617938846972 0.741007486733528 0
"4036" 747.611191092637 0.741005425599913 0
"4037" 747.604443388711 0.74100336618896 0
"4038" 747.597695735192 0.741001306760673 0
"4039" 747.590948132104 0.740999245123221 0
"4040" 747.584200579442 0.740997183907862 0
"4041" 747.577453077188 0.740995124412208 0
"4042" 747.570705625368 0.740993062282326 0
"4043" 747.563958223956 0.740991002747732 0
"4044" 747.557210872936 0.740988944493703 0
"4045" 747.550463572347 0.740986882734895 0
"4046" 747.543716322159 0.740984823570871 0
"4047" 747.536969122415 0.740982760457086 0
"4048" 747.530221973082 0.740980700374545 0
"4049" 747.523474874165 0.74097863984165 0
"4050" 747.516727825649 0.740976580596797 0
"4051" 747.509980827548 0.740974520008927 0
"4052" 747.503233879885 0.740972457231108 0
"4053" 747.496486982619 0.740970398350133 0
"4054" 747.489740135764 0.740968338149408 0
"4055" 747.482993339332 0.740966276608098 0
"4056" 747.476246593314 0.740964215919434 0
"4057" 747.469499897698 0.740962156524398 0
"4058" 747.462753252495 0.740960095793987 0
"4059" 747.456006657721 0.740958033736904 0
"4060" 747.449260113351 0.740955973838583 0
"4061" 747.442513619396 0.740953913042023 0
"4062" 747.435767175863 0.740951851357372 0
"4063" 747.429020782744 0.74094979052217 0
"4064" 747.422274440001 0.740947733155577 0
"4065" 747.415528147695 0.740945670096244 0
"4066" 747.408781905783 0.740943610948391 0
"4067" 747.402035714294 0.74094154914798 0
"4068" 747.395289573232 0.740939486900762 0
"4069" 747.388543482555 0.740937428554042 0
"4070" 747.3817974423 0.740935366697092 0
"4071" 747.375051452457 0.740933305697064 0
"4072" 747.368305513026 0.740931244669004 0
"4073" 747.36155962399 0.74092918536031 0
"4074" 747.354813785365 0.74092712429572 0
"4075" 747.348067997162 0.74092506233384 0
"4076" 747.341322259366 0.740923001652763 0
"4077" 747.334576571973 0.740920941392107 0
"4078" 747.327830935 0.740918879365969 0
"4079" 747.321085348439 0.740916818195923 0
"4080" 747.314339812271 0.740914758741461 0
"4081" 747.307594326514 0.740912697520457 0
"4082" 747.300848891177 0.740910635408205 0
"4083" 747.294103506251 0.740908574152816 0
"4084" 747.287358171731 0.740906513309592 0
"4085" 747.280612887613 0.740904452869699 0
"4086" 747.273867653896 0.740902392425318 0
"4087" 747.26712247058 0.740900331948366 0
"4088" 747.260377337693 0.740898268838459 0
"4089" 747.253632255202 0.740896208753945 0
"4090" 747.246887223117 0.740894147789385 0
"4091" 747.240142241441 0.740892086354523 0
"4092" 747.233397310175 0.740890024905922 0
"4093" 747.226652429314 0.740887963861225 0
"4094" 747.219907598867 0.740885901927667 0
"4095" 747.213162818835 0.740883839986159 0
"4096" 747.206418089197 0.740881779750305 0
"4097" 747.199673409959 0.740879719069246 0
"4098" 747.19292878113 0.740877657485185 0
"4099" 747.186184202673 0.740875599376772 0
"4100" 747.179439674647 0.74087353557596 0
"4101" 747.172695197035 0.740871473489632 0
"4102" 747.165950769817 0.740869413140456 0
"4103" 747.159206393017 0.740867350579316 0
"4104" 747.152462066606 0.740865290614019 0
"4105" 747.145717790589 0.740863230190441 0
"4106" 747.138973564994 0.740861167138238 0
"4107" 747.132229389779 0.740859107984165 0
"4108" 747.125485264986 0.74085704487996 0
"4109" 747.118741190604 0.740854982631668 0
"4110" 747.111997166616 0.740852922113315 0
"4111" 747.105253193044 0.740850859381678 0
"4112" 747.098509269866 0.740848798807846 0
"4113" 747.091765397075 0.740846738654165 0
"4114" 747.085021574706 0.740844675430414 0
"4115" 747.078277802733 0.740842614362578 0
"4116" 747.071534081168 0.74084055239394 0
"4117" 747.06479040998 0.740838493022919 0
"4118" 747.058046789209 0.740836430151612 0
"4119" 747.051303218834 0.740834368993908 0
"4120" 747.04455969886 0.740832307387838 0
"4121" 747.037816229292 0.740830245315745 0
"4122" 747.031072810111 0.740828184973552 0
"4123" 747.024329441341 0.74082612242507 0
"4124" 747.017586122967 0.740824061164198 0
"4125" 747.010842854988 0.740821999879059 0
"4126" 747.004099637415 0.740819937709547 0
"4127" 746.997356470224 0.74081787769136 0
"4128" 746.990613353451 0.740815814160357 0
"4129" 746.983870287065 0.740813753663662 0
"4130" 746.977127271073 0.740811692280811 0
"4131" 746.970384305496 0.740809629132156 0
"4132" 746.963641390304 0.740807568566632 0
"4133" 746.956898525512 0.740805506678362 0
"4134" 746.95015571112 0.740803444773556 0
"4135" 746.943412947122 0.740801383278473 0
"4136" 746.936670233528 0.74079932088634 0
"4137" 746.993701898411 0.740722144259391 0.00099949999999982
"4138" 746.98696502014 0.740720085386874 0.00099949999999982
"4139" 746.980228192196 0.740718026054753 0.00099949999999982
"4140" 746.973491414583 0.740715965396287 0.00099949999999982
"4141" 746.902967088504 0.740789013899209 0
"4142" 746.896224677233 0.740786951384232 0
"4143" 746.889482316341 0.740784891023856 0
"4144" 746.882740005834 0.740782830210587 0
"4145" 746.875997745743 0.740780766327947 0
"4146" 746.869255536036 0.740778705471474 0
"4147" 746.862513376727 0.740776643283457 0
"4148" 746.855771267816 0.740774581072777 0
"4149" 746.849029209311 0.740772517976027 0
"4150" 746.84228720118 0.74077045790595 0
"4151" 746.835545243469 0.74076839345472 0
"4152" 746.828803336123 0.74076633421825 0
"4153" 746.822061479188 0.740764270600347 0
"4154" 746.81531967264 0.74076220913957 0
"4155" 746.808577916475 0.740760148085024 0
"4156" 746.846673627517 0.740679051544817 0.00099949999999982
"4157" 746.839937691442 0.740676993136705 0.00099949999999982
"4158" 746.833201805683 0.74067493077024 0.00099949999999982
"4159" 746.82646597028 0.740672871443333 0.00099949999999982
"4160" 746.774879499218 0.740749839936695 0
"4161" 746.768138045351 0.740747777016879 0
"4162" 746.761396641862 0.740745716256522 0
"4163" 746.754655288768 0.740743653730164 0
"4164" 746.747913986079 0.740741590313468 0
"4165" 746.741172733776 0.74073952862014 0
"4166" 746.734431531868 0.740737466026865 0
"4167" 746.727690380337 0.740735405157763 0
"4168" 746.7209492792 0.740733342528808 0
"4169" 746.714208228458 0.74073127987478 0
"4170" 746.707467228116 0.740729216764668 0
"4171" 746.700726278153 0.74072715537578 0
"4172" 746.693985378576 0.740725093532104 0
"4173" 746.687244529388 0.740723031233977 0
"4174" 746.680503730599 0.740720968035102 0
"4175" 746.673762982214 0.740718904382176 0
"4176" 746.667022284203 0.740716843323435 0
"4177" 746.660281636567 0.740714782243373 0
"4178" 746.653541039339 0.74071271809411 0
"4179" 746.646800492486 0.740710656970605 0
"4180" 746.640059996026 0.740708594085402 0
"4181" 746.633319549954 0.740706531613371 0
"4182" 746.626579154275 0.740704468683914 0
"4183" 746.619838808966 0.74070240791789 0
"4184" 746.613098514059 0.740700344072558 0
"4185" 746.606358269539 0.740698281509357 0
"4186" 746.599618075399 0.740696219808805 0
"4187" 746.59287793165 0.740694156773286 0
"4188" 746.586137838298 0.74069209327745 0
"4189" 746.579397795343 0.740690029757082 0
"4190" 746.572657802743 0.740687970154616 0
"4191" 746.565917860539 0.740685906598811 0
"4192" 746.559177968722 0.740683843890263 0
"4193" 746.552438127296 0.740681780726467 0
"4194" 746.545698336253 0.74067971842126 0
"4195" 746.538958595591 0.740677656080846 0
"4196" 746.532218905312 0.740675593728725 0
"4197" 746.525479265427 0.74067353004036 0
"4198" 746.518739675929 0.74067146720846 0
"4199" 746.512000136803 0.740669405660821 0
"4200" 746.505260648077 0.740667341474559 0
"4201" 746.498521209732 0.740665279021216 0
"4202" 746.491781821759 0.740663217407723 0
"4203" 746.485042484171 0.740661154468174 0
"4204" 746.478303196973 0.740659091064559 0
"4205" 746.471563960156 0.740657028522462 0
"4206" 746.464824773733 0.740654964649742 0
"4207" 746.458085637672 0.740652903804229 0
"4208" 746.451346552009 0.740650839447729 0
"4209" 746.444607516727 0.740648776816501 0
"4210" 746.437868531829 0.740646713730283 0
"4211" 746.431129597301 0.740644651927482 0
"4212" 746.424390713153 0.740642589235227 0
"4213" 746.417651879408 0.740640524339448 0
"4214" 746.444443053469 0.740556962311736 0.00099949999999982
"4215" 746.437710028051 0.740554901336844 0.00099949999999982
"4216" 746.397440463681 0.740634337598124 0
"4217" 746.390701831407 0.740632275667157 0
"4218" 746.383963249511 0.740630212839022 0
"4219" 746.377224718008 0.740628148692843 0
"4220" 746.370486236879 0.740626086260561 0
"4221" 746.363747806124 0.740624023810932 0
"4222" 746.357009425752 0.740621960471624 0
"4223" 746.350271095748 0.740619898414649 0
"4224" 746.343532816155 0.740617832412058 0
"4225" 746.336794586926 0.740615770748526 0
"4226" 746.33005640807 0.740613708194353 0
"4227" 746.323318279597 0.740611644745399 0
"4228" 746.31658020151 0.740609580835876 0
"4229" 746.3098421738 0.740607517776114 0
"4230" 746.303104196454 0.740605456017873 0
"4231" 746.296366269494 0.740603392038267 0
"4232" 746.289628392915 0.740601328480104 0
"4233" 746.282890566718 0.740599264908364 0
"4234" 746.276152790893 0.740597202183676 0
"4235" 746.269415065454 0.740595138129536 0
"4236" 746.262677390372 0.740593076665317 0
"4237" 746.255939765663 0.740591013871356 0
"4238" 746.249202191343 0.740588949324421 0
"4239" 746.242464667404 0.740586885615465 0
"4240" 746.23572719385 0.74058482145237 0
"4241" 746.228989770658 0.740582759452603 0
"4242" 746.222252397841 0.740580696123928 0
"4243" 746.215515075409 0.740578631895678 0
"4244" 746.208777803357 0.740576568077382 0
"4245" 746.202040581657 0.740574506865273 0
"4246" 746.195303410337 0.740572443012087 0
"4247" 746.18856628941 0.740570377830263 0
"4248" 746.181829218848 0.740568315243957 0
"4249" 746.175092198638 0.740566253948707 0
"4250" 746.168355228817 0.740564189132876 0
"4251" 746.161618309365 0.740562126042828 0
"4252" 746.154881440292 0.740560062070345 0
"4253" 746.148144621583 0.740557999367301 0
"4254" 746.141407853268 0.740555934040885 0
"4255" 746.134671135312 0.740553871741155 0
"4256" 746.12793446773 0.740551808110136 0
"4257" 746.121197850521 0.740549744455651 0
"4258" 746.114461283695 0.740547679914884 0
"4259" 746.107724767229 0.740545617531398 0
"4260" 746.100988301154 0.740543552075672 0
"4261" 746.094251885433 0.740541490083724 0
"4262" 746.087515520091 0.740539425884664 0
"4263" 746.080779205134 0.740537360799478 0
"4264" 746.074042940532 0.74053529875 0
"4265" 746.067306726284 0.74053323667067 0
"4266" 746.060570562422 0.74053117152048 0
"4267" 746.053834448918 0.740529108961965 0
"4268" 746.047098385786 0.740527045081793 0
"4269" 746.040362373036 0.740524980296781 0
"4270" 746.033626410643 0.740522917681271 0
"4271" 746.026890498617 0.740520854171623 0
"4272" 746.020154636986 0.74051878802287 0
"4273" 746.013418825722 0.740516724472865 0
"4274" 746.006683064806 0.740514662639539 0
"4275" 745.999947354261 0.740512598603929 0
"4276" 745.993211694091 0.740510534113435 0
"4277" 745.986476084288 0.740508470480601 0
"4278" 745.979740524851 0.740506406813924 0
"4279" 745.973005015803 0.740504340949818 0
"4280" 745.966269557102 0.740502278993435 0
"4281" 745.959534148762 0.740500215702586 0
"4282" 745.952798790811 0.740498149782077 0
"4283" 745.946063483211 0.740496087319335 0
"4284" 745.939328225986 0.740494022663994 0
"4285" 745.932593019131 0.740491958414578 0
"4286" 745.925857862641 0.74048989458387 0
"4287" 745.919122756515 0.740487830733458 0
"4288" 745.912387700745 0.74048576773031 0
"4289" 745.905652695354 0.740483702527352 0
"4290" 745.898917740317 0.740481639492134 0
"4291" 745.89218283565 0.740479575117415 0
"4292" 745.885447981365 0.740477509410157 0
"4293" 745.878713177426 0.740475447176379 0
"4294" 745.87197842385 0.740473383180187 0
"4295" 745.865243720634 0.740471319593625 0
"4296" 745.858509067777 0.740469255976648 0
"4297" 745.851774465292 0.740467191049859 0
"4298" 745.845039913185 0.740465125657213 0
"4299" 745.838305411441 0.740463061547569 0
"4300" 745.895386258735 0.740385990005571 0.00099949999999982
"4301" 745.888657585029 0.740383928540511 0.00099949999999982
"4302" 745.881928961619 0.740381864880487 0.00099949999999982
"4303" 745.811375148981 0.740454805698138 0
"4304" 745.804640898994 0.740452743233748 0
"4305" 745.797906699369 0.740450678996169 0
"4306" 745.791172550111 0.740448614302093 0
"4307" 745.78443845122 0.740446549591506 0
"4308" 745.777704402667 0.740444487482834 0
"4309" 745.770970404505 0.740442420542968 0
"4310" 745.764236456704 0.74044035620237 0
"4311" 745.757502559246 0.740438293586315 0
"4312" 745.750768712149 0.740436229203898 0
"4313" 745.744034915428 0.740434163490581 0
"4314" 745.737301169054 0.740432100369026 0
"4315" 745.730567473037 0.740430036361898 0
"4316" 745.723833827385 0.740427971460424 0
"4317" 745.717100232103 0.74042590609764 0
"4318" 745.710366687177 0.740423842028239 0
"4319" 745.703633192621 0.740421776623127 0
"4320" 745.69689974842 0.740419712506182 0
"4321" 745.690166354552 0.740417650550826 0
"4322" 745.683433011077 0.740415582902001 0
"4323" 745.676699717952 0.740413519159281 0
"4324" 745.669966475174 0.740411455825102 0
"4325" 745.663233282759 0.74040939073556 0
"4326" 745.656500140709 0.740407325615086 0
"4327" 745.649767049 0.740405262661829 0
"4328" 745.643034007664 0.740403196632396 0
"4329" 745.636301016687 0.740401131888031 0
"4330" 745.629568076074 0.740399066682123 0
"4331" 745.622835185796 0.740397004084447 0
"4332" 745.616102345901 0.740394937093854 0
"4333" 745.609369556341 0.740392874447713 0
"4334" 745.602636817162 0.740390807420154 0
"4335" 745.595904128314 0.740388745166042 0
"4336" 745.589171489848 0.740386678087617 0
"4337" 745.582438901725 0.74038461448817 0
"4338" 745.575706363965 0.74038254911897 0
"4339" 745.568973876545 0.740380485904358 0
"4340" 745.562241439487 0.740378420494176 0
"4341" 745.555509052781 0.740376355925551 0
"4342" 745.548776716443 0.740374290040275 0
"4343" 745.542044430438 0.740372227178583 0
"4344" 745.535312194814 0.74037015993825 0
"4345" 745.528580009523 0.740368097037411 0
"4346" 745.521847874599 0.740366031057881 0
"4347" 745.515115790008 0.740363968112336 0
"4348" 745.508383755793 0.740361901222535 0
"4349" 745.501651771943 0.740359835182591 0
"4350" 745.548400946057 0.740280678862189 0.00099949999999982
"4351" 745.488190360204 0.740355707946315 0
"4352" 745.481458527388 0.740353641845031 0
"4353" 745.474726744914 0.740351577898576 0
"4354" 745.467995012805 0.740349511758974 0
"4355" 745.461263331038 0.740347447768598 0
"4356" 745.454531699627 0.740345382450069 0
"4357" 745.447800118566 0.740343317552087 0
"4358" 745.441068587851 0.740341253070643 0
"4359" 745.434337107491 0.740339187690386 0
"4360" 745.427605677486 0.74033712228055 0
"4361" 745.420874297827 0.740335057729901 0
"4362" 745.414142968508 0.740332993601379 0
"4363" 745.407411689549 0.740330927700244 0
"4364" 745.400680460949 0.740328861770887 0
"4365" 745.39394928268 0.740326798451739 0
"4366" 745.387218154779 0.740324731608956 0
"4367" 745.380487077227 0.740322666493901 0
"4368" 745.373756050029 0.740320600929638 0
"4369" 745.367025073181 0.740318535772264 0
"4370" 745.360294146672 0.740316471461804 0
"4371" 745.353563270516 0.740314405832828 0
"4372" 745.346832444695 0.740312341922145 0
"4373" 745.340101669223 0.740310276681467 0
"4374" 745.333370944118 0.740308209669036 0
"4375" 745.326640269347 0.740306145698995 0
"4376" 745.319909644939 0.740304079087948 0
"4377" 745.313179070873 0.740302014193018 0
"4378" 745.306448547156 0.740299948851782 0
"4379" 745.299718073786 0.740297883477784 0
"4380" 745.292987650755 0.740295818963184 0
"4381" 745.286257278071 0.740293753551397 0
"4382" 745.279526955744 0.740291687250297 0
"4383" 745.272796683759 0.740289622233905 0
"4384" 745.266066462131 0.740287555879012 0
"4385" 745.259336290845 0.740285490829663 0
"4386" 745.252606169891 0.740283426616452 0
"4387" 745.245876099294 0.740281360202255 0
"4388" 745.239146079044 0.740279294645573 0
"4389" 745.23241610913 0.740277229941378 0
"4390" 745.225686189554 0.740275165205478 0
"4391" 745.218956320332 0.740273098716542 0
"4392" 745.212226501467 0.740271032197751 0
"4393" 745.205496732951 0.740268966096063 0
"4394" 745.198767014777 0.740266900843871 0
"4395" 745.192037346934 0.740264836450812 0
"4396" 745.185307729442 0.740262770280706 0
"4397" 745.178578162295 0.740260704530304 0
"4398" 745.171848645483 0.74025863963291 0
"4399" 745.165119179017 0.7402565738414 0
"4400" 745.158389762886 0.740254508893291 0
"4401" 745.151660397119 0.740252441324559 0
"4402" 745.144931081678 0.740250377208663 0
"4403" 745.13820181659 0.740248310455888 0
"4404" 745.131472601843 0.740246244995499 0
"4405" 745.12474343743 0.740244179949208 0
"4406" 745.118014323357 0.740242114441965 0
"4407" 745.111285259627 0.740240048479906 0
"4408" 745.104556246242 0.740237982500044 0
"4409" 745.097827283205 0.74023591605548 0
"4410" 745.09109837052 0.740233849155866 0
"4411" 745.084369508179 0.740231783113207 0
"4412" 745.077640696168 0.740229718354129 0
"4413" 745.070911934499 0.740227652259556 0
"4414" 745.064183223174 0.740225586155046 0
"4415" 745.057454562187 0.740223520460386 0
"4416" 745.050725951524 0.740221456043124 0
"4417" 745.043997391213 0.740219389008004 0
"4418" 745.03726888123 0.740217324117307 0
"4419" 745.030540421599 0.74021525702546 0
"4420" 745.023812012306 0.74021319122597 0
"4421" 745.017083653345 0.740211125838445 0
"4422" 745.010355344726 0.740209059552983 0
"4423" 745.003627086449 0.740206993251072 0
"4424" 744.996898878509 0.740204927366968 0
"4425" 744.990170720906 0.740202861459998 0
"4426" 744.983442613636 0.74020079596552 0
"4427" 744.976714556706 0.74019872957953 0
"4428" 744.969986550117 0.7401966631701 0
"4429" 744.963258593851 0.740194598485317 0
"4430" 744.95653068794 0.740192530727891 0
"4431" 744.949802832369 0.740190464257158 0
"4432" 744.943075027111 0.740188400383028 0
"4433" 744.936347272203 0.740186332998451 0
"4434" 744.929619567621 0.74018426777136 0
"4435" 744.922891913375 0.740182201647941 0
"4436" 744.916164309473 0.740180134643447 0
"4437" 744.909436755907 0.740178068477202 0
"4438" 744.90270925268 0.740176001852452 0
"4439" 744.895981799798 0.740173934776101 0
"4440" 744.889254397241 0.740171869425047 0
"4441" 744.882527045023 0.740169802742325 0
"4442" 744.875799743126 0.740167737781129 0
"4443" 744.869072491569 0.740165671056634 0
"4444" 744.862345290341 0.740163605175585 0
"4445" 744.855618139465 0.7401615371015 0
"4446" 744.848891038901 0.740159472935652 0
"4447" 744.842163988679 0.740157405682533 0
"4448" 744.835436988787 0.740155339721707 0
"4449" 744.828710039228 0.740153273311453 0
"4450" 744.821983140008 0.740151206436532 0
"4451" 744.815256291116 0.740149140409484 0
"4452" 744.808529492557 0.740147073928961 0
"4453" 744.801802744327 0.74014500786521 0
"4454" 744.795076046444 0.740142940033667 0
"4455" 744.788349398894 0.740140873491466 0
"4456" 744.781622801657 0.740138808672099 0
"4457" 744.774896254767 0.740136740775647 0
"4458" 744.76816975821 0.740134674172823 0
"4459" 744.803785673331 0.740053193074456 0.00099949999999982
"4460" 744.797064981267 0.740051127788064 0.00099949999999982
"4461" 744.790344339482 0.740049064670568 0.00099949999999982
"4462" 744.783623747952 0.740047000652565 0.00099949999999982
"4463" 744.776903206687 0.740044935309136 0.00099949999999982
"4464" 744.7701827157 0.740042871690838 0.00099949999999982
"4465" 744.721100055298 0.740120214120908 0
"4466" 744.714373961276 0.740118146031549 0
"4467" 744.707647917575 0.740116080106751 0
"4468" 744.700921924206 0.740114013291035 0
"4469" 744.694195981191 0.740111944267956 0
"4470" 744.68747008846 0.740109881766378 0
"4471" 744.680744246074 0.740107813573829 0
"4472" 744.674018454014 0.740105747105431 0
"4473" 744.66729271227 0.740103681486417 0
"4474" 744.660567020885 0.740101611929505 0
"4475" 744.653841379824 0.740099545392592 0
"4476" 744.647115789085 0.740097479274027 0
"4477" 744.64039024867 0.740095412706055 0
"4478" 744.633664758581 0.740093346105579 0
"4479" 744.626939318826 0.740091278619028 0
"4480" 744.620213929386 0.740089212856023 0
"4481" 744.613488590275 0.740087145758789 0
"4482" 744.606763301476 0.740085080386441 0
"4483" 744.600038063014 0.740083012381051 0
"4484" 744.593312874886 0.74008094478196 0
"4485" 744.586587737087 0.740078877598854 0
"4486" 744.579862649621 0.740076809970315 0
"4487" 744.573137612483 0.740074742745172 0
"4488" 744.566412625651 0.740072677674906 0
"4489" 744.559687689146 0.740070610421745 0
"4490" 744.552962802956 0.740068544434114 0
"4491" 744.546237967108 0.740066475818015 0
"4492" 744.539513181587 0.740064408499721 0
"4493" 744.53278844638 0.740062342454137 0
"4494" 744.526063761506 0.740060274648357 0
"4495" 744.519339126963 0.740058206817559 0
"4496" 744.512614542743 0.740056139843646 0
"4497" 744.505890008827 0.740054074584686 0
"4498" 744.499165525247 0.740052006258503 0
"4499" 744.49244109198 0.740049940092473 0
"4500" 744.485716709054 0.740047871282005 0
"4501" 744.478992376431 0.740045805948356 0
"4502" 744.472268094134 0.740043738414158 0
"4503" 744.465543862159 0.740041671282239 0
"4504" 744.458819680506 0.740039604135326 0
"4505" 744.45209554916 0.740037538277642 0
"4506" 744.44537146814 0.740035470654731 0
"4507" 744.43864743745 0.740033402570969 0
"4508" 744.431923457095 0.740031334031666 0
"4509" 744.425199527038 0.740029268955822 0
"4510" 744.418475647311 0.740027200812238 0
"4511" 744.411751817905 0.740025133515101 0
"4512" 744.405028038814 0.740023066635476 0
"4513" 744.398304310062 0.740020997553474 0
"4514" 744.391580631607 0.740018932378449 0
"4515" 744.384857003486 0.740016863690818 0
"4516" 744.378133425685 0.740014796288399 0
"4517" 744.371409898203 0.740012728868725 0
"4518" 744.399224193254 0.73992954309509 0.00099949999999982
"4519" 744.357965380665 0.740008597124685 0
"4520" 744.351242004112 0.740006528338871 0
"4521" 744.344518677879 0.74000446082543 0
"4522" 744.337795401973 0.740002392426517 0
"4523" 744.331072176392 0.740000324447239 0
"4524" 744.32434900111 0.739998258616055 0
"4525" 744.317625876147 0.739996191023947 0
"4526" 744.310902801512 0.739994122544781 0
"4527" 744.304179777186 0.739992055776493 0
"4528" 744.297456803179 0.739989988121915 0
"4529" 744.29073387948 0.739987921320701 0
"4530" 744.284011006113 0.739985852315535 0
"4531" 744.277288183069 0.739983784159738 0
"4532" 744.270565410309 0.739981719470011 0
"4533" 744.263842687882 0.73997965040281 0
"4534" 744.257120015762 0.7399775834927 0
"4535" 744.250397393965 0.739975515252496 0
"4536" 744.24367482248 0.739973447865361 0
"4537" 744.236952301316 0.73997137958342 0
"4538" 744.23022983046 0.739969312593585 0
"4539" 744.223507409917 0.739967245136504 0
"4540" 744.216785039699 0.739965176356532 0
"4541" 744.210062719798 0.739963108425383 0
"4542" 744.203340450194 0.739961042217599 0
"4543" 744.254738779969 0.73988295362887 0.00099949999999982
"4544" 744.299424011016 0.739804961536874 0.00199799999999994
"4545" 744.344118404764 0.7397270602721 0.00299549999999993
"4546" 744.28600516542 0.739800833733196 0.00199799999999994
"4547" 744.227882868696 0.739874694504681 0.00099949999999982
"4548" 744.221166612985 0.739872627805847 0.00099949999999982
"4549" 744.214450407536 0.739870561952762 0.00099949999999982
"4550" 744.207734252341 0.739868495659697 0.00099949999999982
"4551" 744.142871150837 0.739942439858124 0
"4552" 744.136149384147 0.73994037299883 0
"4553" 744.129427667789 0.739938303069383 0
"4554" 744.122706001723 0.739936237044818 0
"4555" 744.115984385981 0.739934167945813 0
"4556" 744.109262820544 0.73993210057072 0
"4557" 744.102541305426 0.739930031869012 0
"4558" 744.095819840613 0.739927964451653 0
"4559" 744.089098426118 0.73992589570262 0
"4560" 744.082377061933 0.739923827802911 0
"4561" 744.075655748062 0.739921759446398 0
"4562" 744.068934484494 0.739919691947838 0
"4563" 744.062213271236 0.739917623986346 0
"4564" 744.055492108287 0.739915556010787 0
"4565" 744.048770995636 0.739913488874653 0
"4566" 744.042049933299 0.739911420411921 0
"4567" 744.03532892128 0.739909351503102 0
"4568" 744.028607959564 0.739907283864963 0
"4569" 744.021887048151 0.739905216212754 0
"4570" 744.015166187042 0.739903148546764 0
"4571" 744.00844537624 0.739901080411969 0
"4572" 744.001724615746 0.73989901226335 0
"4573" 743.995003905574 0.739896942789025 0
"4574" 743.988283245718 0.739894873719886 0
"4575" 743.98156263616 0.739892806371662 0
"4576" 743.9748420769 0.73989073901337 0
"4577" 743.968121567965 0.739888669012198 0
"4578" 743.961401109333 0.73988660117066 0
"4579" 743.954680701012 0.739884532435157 0
"4580" 743.947960342983 0.739882465422963 0
"4581" 743.941240035271 0.739880396204357 0
"4582" 743.934519777859 0.739878328283651 0
"4583" 743.927799570736 0.739876261646655 0
"4584" 743.921079413932 0.739874191928474 0
"4585" 743.914359307448 0.739872122197833 0
"4586" 743.907639251261 0.739870054623081 0
"4587" 743.900919245379 0.739867986152782 0
"4588" 743.894199289788 0.739865918972359 0
"4589" 743.887479384499 0.739863850893203 0
"4590" 743.880759529523 0.739861781492093 0
"4591" 743.874039724858 0.73985971250204 0
"4592" 743.867319970497 0.739857643929309 0
"4593" 743.860600266428 0.739855576639788 0
"4594" 743.853880612658 0.739853508462491 0
"4595" 743.847161009202 0.739851438953077 0
"4596" 743.84044145605 0.73984937029053 0
"4597" 743.833721953189 0.739847302922904 0
"4598" 743.82700250065 0.739845232470943 0
"4599" 743.820283098392 0.739843165935581 0
"4600" 743.813563746447 0.739841096318828 0
"4601" 743.806844444811 0.739839027112885 0
"4602" 743.800125193464 0.73983695963627 0
"4603" 743.793405992416 0.739834891265526 0
"4604" 743.786686841667 0.739832822870834 0
"4605" 743.77996774122 0.739830754026705 0
"4606" 743.773248691077 0.739828685152796 0
"4607" 743.766529691241 0.739826615822368 0
"4608" 743.759810741699 0.739824547788194 0
"4609" 743.753091842459 0.739822478853155 0
"4610" 743.746372993536 0.739820408587965 0
"4611" 743.73965419491 0.739818340052086 0
"4612" 743.732935446582 0.739816271487242 0
"4613" 743.726216748561 0.739814202026898 0
"4614" 743.719498100822 0.739812134736469 0
"4615" 743.712779503391 0.739810065233343 0
"4616" 743.706060956247 0.739807997461433 0
"4617" 743.699342459414 0.739805927490967 0
"4618" 743.741492788184 0.739725942466706 0.00099949999999982
"4619" 743.776933778697 0.739646050431284 0.00199799999999994
"4620" 743.770226882045 0.739643985768017 0.00199799999999994
"4621" 743.763520035568 0.739641921939139 0.00199799999999994
"4622" 743.798976982682 0.739562125360343 0.00299549999999993
"4623" 743.707941792964 0.739715611415303 0.00099949999999982
"4624" 743.701229349741 0.739713544400609 0.00099949999999982
"4625" 743.645625057144 0.73978938578526 0
"4626" 743.63890701278 0.739787315616243 0
"4627" 743.632189018703 0.739785247607745 0
"4628" 743.625471074916 0.739783179144907 0
"4629" 743.618753181424 0.739781110219969 0
"4630" 743.612035338236 0.739779040408913 0
"4631" 743.605317545335 0.739776972315675 0
"4632" 743.598599802751 0.739774901153761 0
"4633" 743.591882110434 0.739772834762682 0
"4634" 743.585164468439 0.739770763122504 0
"4635" 743.578446876725 0.73976869538042 0
"4636" 743.571729335301 0.739766626744214 0
"4637" 743.565011844175 0.739764557218957 0
"4638" 743.558294403344 0.739762488104241 0
"4639" 743.551577012797 0.739760419848288 0
"4640" 743.544859672562 0.739758348944294 0
"4641" 743.538142382616 0.739756280203956 0
"4642" 743.531425142973 0.739754210137784 0
"4643" 743.524707953587 0.739752144407639 0
"4644" 743.517990814535 0.739750071244133 0
"4645" 743.511273725757 0.739748003728484 0
"4646" 743.504556687291 0.739745932704739 0
"4647" 743.497839699104 0.739743864704656 0
"4648" 743.491122761191 0.73974179713231 0
"4649" 743.48440587359 0.739739726035878 0
"4650" 743.477689036289 0.739737655800907 0
"4651" 743.470972249272 0.739735587293825 0
"4652" 743.464255512538 0.739733518754552 0
"4653" 743.4575388261 0.739731448885464 0
"4654" 743.450822189954 0.739729379438337 0
"4655" 743.444105604109 0.739727309094719 0
"4656" 743.437389068555 0.739725239598422 0
"4657" 743.43067258327 0.739723172263634 0
"4658" 743.423956148285 0.739721101855191 0
"4659" 743.417239763601 0.739719031431689 0
"4660" 743.410523429184 0.739716964031248 0
"4661" 743.403807145059 0.739714894428698 0
"4662" 743.397090911247 0.739712822638477 0
"4663" 743.390374727712 0.739710754298398 0
"4664" 743.383658594467 0.739708684640535 0
"4665" 743.376942511513 0.739706614961676 0
"4666" 743.370226478826 0.73970454742988 0
"4667" 743.363510496433 0.739702477269833 0
"4668" 743.356794564345 0.739700406215489 0
"4669" 743.350078682541 0.739698336878044 0
"4670" 743.343362851018 0.739696267968185 0
"4671" 743.336647069793 0.739694197283153 0
"4672" 743.32993133884 0.739692129193465 0
"4673" 743.323215658189 0.739690058039559 0
"4674" 743.316500027819 0.739687989030819 0
"4675" 743.309784447732 0.739685919572025 0
"4676" 743.303068917935 0.739683849664677 0
"4677" 743.296353438426 0.739681779722739 0
"4678" 743.28963800921 0.739679709328347 0
"4679" 743.282922630274 0.739677640224709 0
"4680" 743.276207301616 0.739675571090235 0
"4681" 743.269492023242 0.739673501510246 0
"4682" 743.262776795152 0.739671431902849 0
"4683" 743.256061617363 0.739669360523599 0
"4684" 743.249346489866 0.739667290009235 0
"4685" 743.242631412644 0.739665221210657 0
"4686" 743.235916385713 0.73966315064071 0
"4687" 743.229201409046 0.739661082675636 0
"4688" 743.222486482676 0.739659011633884 0
"4689" 743.215771606598 0.739656941003711 0
"4690" 743.209056780793 0.739654872105559 0
"4691" 743.202342005265 0.739652802740442 0
"4692" 743.195627280033 0.739650731613332 0
"4693" 743.235529466393 0.739570303578942 0.00099949999999982
"4694" 743.268726079089 0.73948996751978 0.00199799999999994
"4695" 743.301931835379 0.739409723438962 0.00299549999999993
"4696" 743.375058966716 0.739251577385861 0.00498749999999992
"4697" 743.408288711179 0.739171614055407 0.00598199999999993
"4698" 743.401608647967 0.739169554533378 0.00598199999999993
"4699" 743.474773150013 0.739011959721626 0.00796799999999998
"4700" 743.388253439625 0.739165440408458 0.00598199999999993
"4701" 743.341644598203 0.739241283921961 0.00498749999999992
"4702" 743.454755819557 0.739005795068328 0.00796799999999998
"4703" 743.248409431524 0.739393228939124 0.00299549999999993
"4704" 743.441407229115 0.739001682824311 0.00796799999999998
"4705" 743.314912104755 0.739233044239631 0.00498749999999992
"4706" 743.428063584315 0.738997572925924 0.00796799999999998
"4707" 743.501293310024 0.738840362494559 0.0099499999999999
"4708" 743.41473203131 0.738993464423461 0.00796799999999998
"4709" 743.527930782423 0.738758819142156 0.0109394999999999
"4710" 743.441361994076 0.738911738633331 0.00895949999999979
"4711" 743.55458650594 0.73867737072091 0.0119279999999999
"4712" 743.787734865595 0.738213126543048 0.017838
"4713" 743.581279446328 0.738596027703207 0.0129154999999999
"4714" 743.41475131826 0.738903541468642 0.00895949999999979
"4715" 743.328138191025 0.739056806635562 0.0069754999999998
"4716" 743.241507022528 0.739210423091237 0.00498749999999992
"4717" 743.314786587429 0.739052690604801 0.0069754999999998
"4718" 743.468055384377 0.738740377836904 0.0109394999999999
"4719" 743.421416051593 0.738815758047024 0.0099499999999999
"4720" 743.534736478383 0.738581694756163 0.0129154999999999
"4721" 743.608088484541 0.738425425454461 0.0148874999999999
"4722" 743.521463288727 0.738577606258155 0.0129154999999999
"4723" 743.354815898701 0.738885077104778 0.00895949999999979
"4724" 743.228137912962 0.739116098478217 0.00598199999999993
"4725" 743.301476776447 0.738958569378229 0.00796799999999998
"4726" 743.414845904169 0.738723986987145 0.0109394999999999
"4727" 743.488226713401 0.738567369232916 0.0129154999999999
"4728" 743.241475514581 0.739030098773943 0.0069754999999998
"4729" 743.234802714494 0.739028043002039 0.0069754999999998
"4730" 743.308180819749 0.73887070762757 0.00895949999999979
"4731" 743.221462027929 0.739023931627648 0.0069754999999998
"4732" 743.014628926438 0.739411627857678 0.00199799999999994
"4733" 742.967892252567 0.739487781771113 0.00099949999999982
"4734" 743.041763548565 0.739329383873451 0.00299649999999996
"4735" 742.907728527372 0.739561952877122 0
"4736" 742.901016008503 0.739559883009484 0
"4737" 742.947065500499 0.739480788602252 0.00099949999999982
"4738" 742.940358781832 0.739478718324058 0.00099949999999982
"4739" 742.979708311497 0.739399718295024 0.00199799999999994
"4740" 742.973007438356 0.739397652827803 0.00199799999999994
"4741" 742.966306615356 0.739395586923763 0.00199799999999994
"4742" 743.097804585161 0.739163279159623 0.00498749999999992
"4743" 742.998981893081 0.739314619004718 0.00299549999999993
"4744" 742.946214026258 0.7393893895267 0.00199799999999994
"4745" 742.939513403794 0.739387322232173 0.00199799999999994
"4746" 742.978892465269 0.73930842359616 0.00299549999999993
"4747" 742.972197683128 0.739306359830628 0.00299549999999993
"4748" 742.873330297578 0.73945804274732 0.00099949999999982
"4749" 742.866624130999 0.739455975729332 0.00099949999999982
"4750" 742.859918014612 0.739453906497489 0.00099949999999982
"4751" 742.800403798096 0.739528844986499 0
"4752" 742.793692083082 0.739526771725307 0
"4753" 742.786980418333 0.739524701488892 0
"4754" 742.780268803852 0.739522630798493 0
"4755" 742.77355723964 0.739520560085374 0
"4756" 742.76684572571 0.7395184880451 0
"4757" 742.760134262045 0.739516417724416 0
"4758" 742.753422848648 0.739514346949751 0
"4759" 742.74671148551 0.739512277027852 0
"4760" 742.740000172653 0.739510204903703 0
"4761" 742.733288910074 0.739508133190802 0
"4762" 742.72657769774 0.739506064506093 0
"4763" 742.719866535687 0.739503992325704 0
"4764" 742.713155423893 0.739501922290983 0
"4765" 742.706444362371 0.739499850926421 0
"4766" 742.699733351111 0.739497780422623 0
"4767" 742.693022390123 0.739495709021982 0
"4768" 742.686311479397 0.739493638472122 0
"4769" 742.679600618952 0.739491566155158 0
"4770" 742.672889808774 0.73948949512158 0
"4771" 742.666179048863 0.739487424080087 0
"4772" 742.659468339204 0.739485354313145 0
"4773" 742.65275767982 0.73948328235282 0
"4774" 742.646047070689 0.739481212538607 0
"4775" 742.639336511834 0.739479140533141 0
"4776" 742.632626003244 0.73947706938308 0
"4777" 742.625915544929 0.739474997328238 0
"4778" 742.61920513688 0.739472926131981 0
"4779" 742.612494779092 0.739470855347242 0
"4780" 742.605784471578 0.739468783237234 0
"4781" 742.599074214311 0.739466713717282 0
"4782" 742.592364007323 0.739464641128336 0
"4783" 742.585653850595 0.739462570259343 0
"4784" 742.578943744137 0.739460498499417 0
"4785" 742.572233687944 0.73945842715231 0
"4786" 742.565523682001 0.739456357088788 0
"4787" 742.558813726323 0.739454285704539 0
"4788" 742.552103820913 0.739452213861037 0
"4789" 742.545393965777 0.739450141558239 0
"4790" 742.538684160891 0.739448071414609 0
"4791" 742.531974406274 0.739445999495404 0
"4792" 742.525264701906 0.739443929321044 0
"4793" 742.51855504782 0.739441856052972 0
"4794" 742.51184544398 0.739439786269387 0
"4795" 742.505135890412 0.739437713835766 0
"4796" 742.498426387107 0.739435642254728 0
"4797" 742.491716934065 0.739433570657825 0
"4798" 742.485007531272 0.739431500347423 0
"4799" 742.478298178747 0.739429428264943 0
"4800" 742.471588876493 0.739427355732529 0
"4801" 742.464879624502 0.739425284046183 0
"4802" 742.458170422769 0.739423212782768 0
"4803" 742.451461271289 0.739421141922323 0
"4804" 742.444752170071 0.739419070171213 0
"4805" 742.43804311911 0.739416998841732 0
"4806" 742.431334118415 0.739414926613594 0
"4807" 742.424625167964 0.739412856545911 0
"4808" 742.417916267769 0.739410785151664 0
"4809" 742.41120741785 0.739408711992995 0
"4810" 742.404498618197 0.739406639683038 0
"4811" 742.397789868795 0.739404568655028 0
"4812" 742.391081169669 0.73940249543056 0
"4813" 742.384372520775 0.739400426116769 0
"4814" 742.377663922143 0.739398354150083 0
"4815" 742.370955373766 0.739396282611142 0
"4816" 742.364246875668 0.73939420886376 0
"4817" 742.357538427812 0.739392138583377 0
"4818" 742.350830030225 0.739390065669891 0
"4819" 742.344121682876 0.739387995784553 0
"4820" 742.337413385786 0.739385923691308 0
"4821" 742.33070513897 0.739383850282246 0
"4822" 742.323996942399 0.739381779462927 0
"4823" 742.317288796084 0.739379707754854 0
"4824" 742.310580700018 0.7393776364481 0
"4825" 742.303872654216 0.739375563821532 0
"4826" 742.297164658674 0.739373491615766 0
"4827" 742.290456713385 0.739371419814021 0
"4828" 742.283748818337 0.739369349304547 0
"4829" 742.277040973553 0.739367276592022 0
"4830" 742.270333179022 0.739365204730056 0
"4831" 742.263625434759 0.739363131539474 0
"4832" 742.256917740726 0.739361061817147 0
"4833" 742.250210096956 0.73935898902267 0
"4834" 742.243502503439 0.739356917075274 0
"4835" 742.236794960194 0.739354843361129 0
"4836" 742.230087467198 0.739352771814526 0
"4837" 742.223380024436 0.739350701544458 0
"4838" 742.216672631936 0.739348628646148 0
"4839" 742.209965289693 0.739346556163572 0
"4840" 742.203257997689 0.739344485392874 0
"4841" 742.196550755951 0.739342411992362 0
"4842" 742.189843564452 0.73934034118324 0
"4843" 742.183136423232 0.739338266428643 0
"4844" 742.17642933226 0.739336194713604 0
"4845" 742.169722291535 0.739334122966938 0
"4846" 742.163015301066 0.739332050337681 0
"4847" 742.156308360845 0.739329978553368 0
"4848" 742.14960147087 0.73932790674596 0
"4849" 742.142894631165 0.739325832744119 0
"4850" 742.136187841701 0.739323761329735 0
"4851" 742.129481102475 0.739321690331881 0
"4852" 742.122774413496 0.739319618444257 0
"4853" 742.116067774762 0.739317546529829 0
"4854" 742.109361186279 0.739315474163868 0
"4855" 742.102654648055 0.739313400900199 0
"4856" 742.095948160092 0.73931132761716 0
"4857" 742.089241722378 0.739309255189178 0
"4858" 742.082535334892 0.739307184913175 0
"4859" 742.075828997669 0.739305111138363 0
"4860" 742.069122710686 0.739303039513123 0
"4861" 742.062416473954 0.739300966994661 0
"4862" 742.05571028747 0.739298894459524 0
"4863" 742.049004151251 0.739296820595172 0
"4864" 742.042298065284 0.739294747581339 0
"4865" 742.035592029549 0.739292676723996 0
"4866" 742.028886044067 0.739290603665334 0
"4867" 742.022180108834 0.739288531021856 0
"4868" 742.01547422384 0.739286459226471 0
"4869" 742.0087683891 0.739284386111615 0
"4870" 742.002062604603 0.739282313844614 0
"4871" 741.995356870336 0.739280242851138 0
"4872" 741.988651186336 0.739278168363756 0
"4873" 741.981945552575 0.739276096465467 0
"4874" 741.975239969065 0.739274023243478 0
"4875" 742.007752349081 0.739192064359931 0.00099949999999982
"4876" 741.961831336164 0.739269879021837 0
"4877" 741.955125903381 0.73926780529837 0
"4878" 741.948420520828 0.739265734167197 0
"4879" 741.941715188513 0.739263662143887 0
"4880" 741.993244330919 0.739185790544319 0.00099949999999982
"4881" 741.928307072886 0.739259515534068 0
"4882" 741.92160189129 0.739257444325492 0
"4883" 741.914896759932 0.739255372213312 0
"4884" 741.908191678835 0.739253297902831 0
"4885" 741.901486647969 0.739251226193151 0
"4886" 741.894781667374 0.739249150963239 0
"4887" 741.888076736996 0.739247080518678 0
"4888" 741.88137185686 0.739245007866176 0
"4889" 741.874667026965 0.739242935196616 0
"4890" 741.867962247307 0.73924086293793 0
"4891" 741.861257517898 0.739238789350522 0
"4892" 741.854552838721 0.739236717490327 0
"4893" 741.84784820979 0.739234644300593 0
"4894" 741.841143631108 0.739232570651413 0
"4895" 741.83443910268 0.739230496546795 0
"4896" 741.827734624474 0.739228425469698 0
"4897" 741.821030196522 0.739226351322915 0
"4898" 741.814325818797 0.739224279767282 0
"4899" 741.80762149131 0.739222206887423 0
"4900" 741.800917214078 0.739220132675159 0
"4901" 741.794212987085 0.739218059751845 0
"4902" 741.787508810331 0.739215986804774 0
"4903" 741.780804683817 0.739213913838912 0
"4904" 741.774100607551 0.739211839982023 0
"4905" 741.767396581515 0.739209767840067 0
"4906" 741.760692605718 0.739207694809202 0
"4907" 741.753988680164 0.739205621322661 0
"4908" 741.747284804853 0.739203547813041 0
"4909" 741.740580979776 0.739201475161345 0
"4910" 741.733877204942 0.739199401604218 0
"4911" 741.727173480337 0.739197329340591 0
"4912" 741.720469805965 0.739195256622587 0
"4913" 741.713766181854 0.739193181268404 0
"4914" 741.707062607962 0.739191109814653 0
"4915" 741.700359084313 0.739189036155094 0
"4916" 741.779008904771 0.739116492641403 0.00099949999999982
"4917" 741.850964365696 0.739044040592976 0.00199799999999994
"4918" 741.765615954338 0.739112349475207 0.00099949999999982
"4919" 741.758918346727 0.739110279752794 0.00099949999999982
"4920" 741.83088399999 0.739037832331743 0.00199799999999994
"4921" 741.660155919155 0.73917660293999 0
"4922" 741.653452747033 0.73917452870874 0
"4923" 741.646749625149 0.739172455316405 0
"4924" 741.640046553509 0.739170381038477 0
"4925" 741.633343532102 0.739168308043037 0
"4926" 741.62664056093 0.739166234584173 0
"4927" 741.619937639981 0.739164162423547 0
"4928" 741.613234769281 0.739162087620009 0
"4929" 741.606531948803 0.739160015411781 0
"4930" 741.599829178543 0.739157943617863 0
"4931" 741.593126458531 0.739155868755792 0
"4932" 741.586423788755 0.739153795176198 0
"4933" 741.579721169214 0.739151721578107 0
"4934" 741.573018599912 0.739149647518966 0
"4935" 741.566316080836 0.739147574749519 0
"4936" 741.559613611986 0.73914550196181 0
"4937" 741.552911193384 0.739143426966652 0
"4938" 741.546208825012 0.739141353696171 0
"4939" 741.539506506879 0.739139279533419 0
"4940" 741.532804238966 0.739137207092681 0
"4941" 741.526102021269 0.739135135067984 0
"4942" 741.519399853815 0.739133060406752 0
"4943" 741.512697736604 0.739130985720812 0
"4944" 741.505995669626 0.739128911892514 0
"4945" 741.499293652864 0.739126839783274 0
"4946" 741.492591686339 0.739124765473021 0
"4947" 741.485889770052 0.739122691143411 0
"4948" 741.479187903985 0.739120618528902 0
"4949" 741.472486088151 0.739118544598289 0
"4950" 741.465784322553 0.739116470197627 0
"4951" 741.459082607189 0.739114396223283 0
"4952" 741.452380942043 0.739112323529003 0
"4953" 741.44567932713 0.739110249508507 0
"4954" 741.438977762463 0.739108174156893 0
"4955" 741.432276247995 0.739106103138578 0
"4956" 741.425574783769 0.739104028187304 0
"4957" 741.418873369784 0.739101953201208 0
"4958" 741.412172006012 0.739099880824415 0
"4959" 741.405470692481 0.739097805801815 0
"4960" 741.398769429181 0.739095731625315 0
"4961" 741.392068216094 0.739093659188649 0
"4962" 741.385367053239 0.739091584965999 0
"4963" 741.378665940605 0.73908951161667 0
"4964" 741.371964878197 0.739087437793009 0
"4965" 741.365263866011 0.739085364387408 0
"4966" 741.358562904069 0.739083288789124 0
"4967" 741.351861992349 0.739081215335121 0
"4968" 741.34516113085 0.739079141872165 0
"4969" 741.33846031959 0.739077066641953 0
"4970" 741.331759558542 0.739074994004706 0
"4971" 741.325058847709 0.739072920917129 0
"4972" 741.318358187107 0.739070846490079 0
"4973" 741.311657576743 0.73906877117265 0
"4974" 741.304957016614 0.739066696275168 0
"4975" 741.298256506695 0.739064623528438 0
"4976" 741.291556046992 0.739062550329263 0
"4977" 741.284855637518 0.73906047579858 0
"4978" 741.278155278282 0.739058400382924 0
"4979" 741.271454969265 0.73905632668036 0
"4980" 741.264754710473 0.739054252532685 0
"4981" 741.258054501905 0.739052178348882 0
"4982" 741.25135434356 0.739050104145479 0
"4983" 741.244654235435 0.739048030368657 0
"4984" 741.237954177542 0.739045955256639 0
"4985" 741.231254169868 0.739043881433152 0
"4986" 741.224554212417 0.739041807149476 0
"4987" 741.217854305199 0.73903973197573 0
"4988" 741.211154448203 0.739037657650215 0
"4989" 741.204454641421 0.739035584177161 0
"4990" 741.197754884871 0.739033508939037 0
"4991" 741.191055178534 0.739031435423318 0
"4992" 741.184355522425 0.739029360582296 0
"4993" 741.177655916533 0.739027286584289 0
"4994" 741.170956360849 0.739025213445145 0
"4995" 741.164256855396 0.739023138098482 0
"4996" 741.157557400157 0.739021064471848 0
"4997" 741.150857995148 0.739018989092407 0
"4998" 741.144158640337 0.739016916730384 0
"4999" 741.137459335776 0.739014839561486 0
"5000" 741.130760081408 0.739012767601904 0
"5001" 741.124060877289 0.739010690382114 0
"5002" 741.117361723359 0.739008618821211 0
"5003" 741.110662619655 0.73900654373195 0
"5004" 741.103963566162 0.739004469953061 0
"5005" 741.097264562903 0.739002393955223 0
"5006" 741.090565609861 0.739000319694839 0
"5007" 741.083866707038 0.738998244962574 0
"5008" 741.077167854427 0.73899617108887 0
"5009" 741.07046905204 0.738994095887252 0
"5010" 741.063770299864 0.738992021971174 0
"5011" 741.057071597913 0.738989946727431 0
"5012" 741.050372946181 0.738987871891314 0
"5013" 741.043674344655 0.738985798354608 0
"5014" 741.036975793357 0.738983722605925 0
"5015" 741.030277292288 0.738981646837129 0
"5016" 741.023578841419 0.738979573669388 0
"5017" 741.016880440774 0.738977498298499 0
"5018" 741.010182090334 0.738975424649116 0
"5019" 741.003483790109 0.738973350104262 0
"5020" 740.996785540097 0.738971275541931 0
"5021" 740.990087340312 0.738969199645843 0
"5022" 740.983389190756 0.738967123733111 0
"5023" 740.976691091385 0.738965051728094 0
"5024" 740.969993042246 0.738962975332142 0
"5025" 740.96329504332 0.738960900666263 0
"5026" 740.956597094593 0.738958827281884 0
"5027" 740.949899196098 0.738956750822103 0
"5028" 740.943201347812 0.738954676533713 0
"5029" 740.936503549742 0.738952601342787 0
"5030" 740.92980580188 0.738950527008125 0
"5031" 740.923108104231 0.738948452205894 0
"5032" 740.916410456794 0.73894637739525 0
"5033" 740.909712859574 0.738944302120752 0
"5034" 740.903015312575 0.738942226389054 0
"5035" 740.896317815784 0.738940151947664 0
"5036" 740.889620369199 0.73893807747733 0
"5037" 740.882922972831 0.738936002127412 0
"5038" 740.876225626693 0.73893392543655 0
"5039" 740.869528330756 0.73893185133465 0
"5040" 740.862831085004 0.738929778969412 0
"5041" 740.856133889476 0.738927702653672 0
"5042" 740.849436744191 0.738925624580989 0
"5043" 740.842739649094 0.738923551708049 0
"5044" 740.836042604222 0.738921475335005 0
"5045" 740.85212458292 0.738835799526454 0.00099949999999982
"5046" 740.822651031237 0.738917326117235 0
"5047" 740.815954136966 0.738915251861931 0
"5048" 740.809257292905 0.738913176703589 0
"5049" 740.802560499049 0.738911101965379 0
"5050" 740.795863755394 0.738909027641706 0
"5051" 740.789167061958 0.738906951550981 0
"5052" 740.782470418736 0.738904875881504 0
"5053" 740.775773825724 0.73890280061534 0
"5054" 740.769077282907 0.738900726652498 0
"5055" 740.762380790294 0.738898651780217 0
"5056" 740.755684347895 0.738896576027418 0
"5057" 740.748987955695 0.73889450155341 0
"5058" 740.742291613714 0.738892425317723 0
"5059" 740.735595321936 0.738890350366416 0
"5060" 740.728899080362 0.738888275396048 0
"5061" 740.722202889001 0.738886199530668 0
"5062" 740.715506747858 0.738884123211582 0
"5063" 740.708810656913 0.73888204861017 0
"5064" 740.702114616186 0.738879972248977 0
"5065" 740.695418625656 0.738877897609741 0
"5066" 740.688722685335 0.738875822076796 0
"5067" 740.682026795221 0.738873746524026 0
"5068" 740.67533095531 0.738871671382028 0
"5069" 740.668635165615 0.73886959490624 0
"5070" 740.661939426104 0.73886752147633 0
"5071" 740.712608456391 0.738789577622162 0.00099949999999982
"5072" 740.648550491593 0.738863371172367 0
"5073" 740.641854902686 0.738861295053414 0
"5074" 740.635159363972 0.738859220659861 0
"5075" 740.628463875488 0.738857142757051 0
"5076" 740.6217684372 0.738855067880341 0
"5077" 740.615073049105 0.738852993430151 0
"5078" 740.60837771123 0.738850916332821 0
"5079" 740.601682423537 0.738848842706858 0
"5080" 740.594987186055 0.738846766439494 0
"5081" 740.588291998787 0.738844689721912 0
"5082" 740.581596861711 0.738842615158708 0
"5083" 740.574901774845 0.738840538825131 0
"5084" 740.568206738184 0.738838462923136 0
"5085" 740.561511751718 0.738836387853243 0
"5086" 740.613730995843 0.738758773255111 0.00099949999999982
"5087" 740.607041798661 0.738756699544503 0.00099949999999982
"5088" 740.70480451693 0.738603823803671 0.00299549999999993
"5089" 740.645897613102 0.738677109411802 0.00199799999999994
"5090" 740.691446911961 0.738599684328373 0.00299549999999993
"5091" 740.737005327989 0.738522352504083 0.003992
"5092" 740.88705142081 0.738295045120525 0.0069754999999998
"5093" 740.932639465048 0.738218085221302 0.00796799999999998
"5094" 740.664761002383 0.738591413091643 0.00299549999999993
"5095" 740.658083669009 0.738589342864685 0.00299549999999993
"5096" 740.7036589916 0.738512016819731 0.003992
"5097" 740.481269336204 0.738811506005325 0
"5098" 740.536028701535 0.73873442093259 0.00099949999999982
"5099" 740.529340107442 0.738732347841268 0.00099949999999982
"5100" 740.461191276048 0.738805281491972 0
"5101" 740.454497092066 0.738803204348393 0
"5102" 740.447802958287 0.738801128061716 0
"5103" 740.441108874692 0.738799053484307 0
"5104" 740.434414841304 0.738796976719023 0
"5105" 740.427720858114 0.738794900796705 0
"5106" 740.42102692512 0.73879282486083 0
"5107" 740.414333042316 0.738790749768202 0
"5108" 740.407639209722 0.738788672473842 0
"5109" 740.400945427334 0.738786595605466 0
"5110" 740.39425169513 0.738784520886068 0
"5111" 740.387558013118 0.738782445279968 0
"5112" 740.380864381302 0.738780369213792 0
"5113" 740.374170799692 0.738778292256159 0
"5114" 740.367477268265 0.738776217454958 0
"5115" 740.360783787038 0.738774140891429 0
"5116" 740.354090356003 0.738772065172489 0
"5117" 740.347396975169 0.738769988563445 0
"5118" 740.34070364453 0.738767912374447 0
"5119" 740.334010364092 0.738765835717287 0
"5120" 740.327317133849 0.738763759487449 0
"5121" 740.320623953792 0.738761684100021 0
"5122" 740.313930823949 0.738759606083776 0
"5123" 740.307237744297 0.738757530217 0
"5124" 740.300544714826 0.738755455210501 0
"5125" 740.293851735545 0.738753379302678 0
"5126" 740.287158806458 0.738751302937491 0
"5127" 740.280465927557 0.738749227429114 0
"5128" 740.273773098879 0.738747148412094 0
"5129" 740.267080320385 0.738745072860041 0
"5130" 740.260387592081 0.738742996849806 0
"5131" 740.253694913961 0.738740921256712 0
"5132" 740.24700228604 0.738738844327853 0
"5133" 740.240309708304 0.738736768698685 0
"5134" 740.233617180747 0.738734693471716 0
"5135" 740.226924703403 0.738732615172622 0
"5136" 740.220232276256 0.738730538168645 0
"5137" 740.213539899298 0.73872846200764 0
"5138" 740.206847572538 0.738726384962396 0
"5139" 740.200155295965 0.738724308760121 0
"5140" 740.193463069563 0.738722234287001 0
"5141" 740.186770893353 0.738720157608558 0
"5142" 740.180078767331 0.738718081351251 0
"5143" 740.173386691516 0.738716003319092 0
"5144" 740.166694665883 0.73871392744938 0
"5145" 740.160002690433 0.738711851562739 0
"5146" 740.153310765171 0.738709775207811 0
"5147" 740.217734109788 0.738634657321377 0.00099949999999982
"5148" 740.139929467863 0.738705620840605 0
"5149" 740.13323769316 0.738703545299323 0
"5150" 740.126545968638 0.738701469304161 0
"5151" 740.119854294331 0.73869939024544 0
"5152" 740.113162670206 0.738697314198083 0
"5153" 740.106471096258 0.738695238577149 0
"5154" 740.099779572501 0.738693161626525 0
"5155" 740.093088098925 0.738691085524144 0
"5156" 740.08639667555 0.738689007659475 0
"5157" 740.079705302355 0.738686931519156 0
"5158" 740.073013979342 0.738684855356849 0
"5159" 740.066322706541 0.73868277611879 0
"5160" 740.059631483913 0.738680700788096 0
"5161" 740.05294031146 0.738678624991003 0
"5162" 740.046249189211 0.738676546563926 0
"5163" 740.039558117137 0.738674470737807 0
"5164" 740.032867095249 0.73867239400696 0
"5165" 740.026176123545 0.738670317263479 0
"5166" 740.019485202026 0.738668240495607 0
"5167" 740.012794330687 0.738666164140617 0
"5168" 740.00610350955 0.738664085587308 0
"5169" 739.99941273857 0.738662011373366 0
"5170" 739.992722017792 0.73865993277547 0
"5171" 739.986031347194 0.738657856340458 0
"5172" 739.979340726807 0.738655776827887 0
"5173" 739.972650156585 0.738653701651576 0
"5174" 739.965959636542 0.738651625155733 0
"5175" 739.959269166683 0.738649548192112 0
"5176" 739.952578747007 0.738647471218027 0
"5177" 739.945888377509 0.738645394653302 0
"5178" 739.939198058208 0.7386433163265 0
"5179" 739.932507789085 0.73864123971893 0
"5180" 739.97804153519 0.738562274692321 0.00099949999999982
"5181" 739.971357046052 0.738560199422351 0.00099949999999982
"5182" 740.010213037021 0.738481329875319 0.00199799999999994
"5183" 739.957990604367 0.738556048957498 0.00099949999999982
"5184" 739.951306265592 0.738553974935479 0.00099949999999982
"5185" 739.990172429375 0.738475109135303 0.00199799999999994
"5186" 740.074601497894 0.738319725049683 0.003992
"5187" 739.976820222729 0.738470964007202 0.00199799999999994
"5188" 739.87233106729 0.738622554966242 0
"5189" 739.909894901757 0.73854187303929 0.00099949999999982
"5190" 739.90321085733 0.738539796701121 0.00099949999999982
"5191" 739.852266677848 0.738616325136696 0
"5192" 739.845577060792 0.738614249123233 0
"5193" 739.838887493921 0.738612171355298 0
"5194" 739.832197977231 0.738610093998354 0
"5195" 739.825508510716 0.738608017052928 0
"5196" 739.818819094387 0.738605939221767 0
"5197" 739.812129728229 0.738603862671229 0
"5198" 739.80544041226 0.738601784363445 0
"5199" 739.79875114648 0.738599706021697 0
"5200" 739.792061930862 0.738597630285031 0
"5201" 739.785372765419 0.738595553213143 0
"5202" 739.778683650169 0.738593474381086 0
"5203" 739.771994585071 0.738591399446518 0
"5204" 739.765305570162 0.738589321012667 0
"5205" 739.758616605441 0.738587242547023 0
"5206" 739.751927690895 0.738585165371286 0
"5207" 739.745238826527 0.738583087747074 0
"5208" 739.738550012338 0.738581010086724 0
"5209" 739.731861248328 0.738578932419916 0
"5210" 739.725172534488 0.738576855591114 0
"5211" 739.71848387083 0.738574777443165 0
"5212" 739.711795257337 0.738572701008711 0
"5213" 739.705106694017 0.738570623695239 0
"5214" 739.698418180875 0.738568545912968 0
"5215" 739.691729717906 0.738566468552901 0
"5216" 739.685041305124 0.738564389860307 0
"5217" 739.678352942515 0.738562312458562 0
"5218" 739.671664630083 0.738560234594718 0
"5219" 739.664976367824 0.738558157144788 0
"5220" 739.658288155742 0.73855607924023 0
"5221" 739.651599993828 0.738554002183008 0
"5222" 739.644911882091 0.738551924241731 0
"5223" 739.63822382053 0.738549846266727 0
"5224" 739.631535809137 0.738547769154042 0
"5225" 739.624847847911 0.738545692013791 0
"5226" 739.618159936866 0.738543613548264 0
"5227" 739.611472075964 0.738541538545246 0
"5228" 739.604784265267 0.738539457858975 0
"5229" 739.59809650475 0.738537379332507 0
"5230" 739.591408794394 0.738535302524011 0
"5231" 739.584721134201 0.738533225693588 0
"5232" 739.578033524188 0.738531147096144 0
"5233" 739.571345964345 0.738529069356721 0
"5234" 739.564658454682 0.738526990717222 0
"5235" 739.557970995194 0.738524912500449 0
"5236" 739.551283585877 0.738522834689005 0
"5237" 739.544596226734 0.738520756434703 0
"5238" 739.537908917757 0.738518679016541 0
"5239" 739.531221658944 0.738516601590279 0
"5240" 739.524534450293 0.738514524568567 0
"5241" 739.51784729182 0.738512445789355 0
"5242" 739.511160183508 0.738510368729194 0
"5243" 739.504473125364 0.738508290775081 0
"5244" 739.497786117386 0.738506213238335 0
"5245" 739.49109915959 0.738504133930374 0
"5246" 739.484412251944 0.738502057663407 0
"5247" 739.4777253945 0.738499976570513 0
"5248" 739.471038587202 0.738497900694944 0
"5249" 739.464351830081 0.738495821744332 0
"5250" 739.457665123133 0.73849374320733 0
"5251" 739.450978466348 0.738491665520617 0
"5252" 739.444291859736 0.738489586942235 0
"5253" 739.437605303283 0.738487509649179 0
"5254" 739.430918796998 0.738485431470188 0
"5255" 739.424232340881 0.738483353258344 0
"5256" 739.41754593494 0.738481274166693 0
"5257" 739.410859579162 0.738479196352076 0
"5258" 739.404173273542 0.738477118954814 0
"5259" 739.397487018098 0.738475039792787 0
"5260" 739.390800812817 0.738472961913615 0
"5261" 739.384114657689 0.738470884898058 0
"5262" 739.377428552746 0.738468804797127 0
"5263" 739.370742497955 0.738466727734457 0
"5264" 739.364056493331 0.738464649336431 0
"5265" 739.357370538883 0.738462570051578 0
"5266" 739.350684634605 0.738460491175561 0
"5267" 739.343998780493 0.738458412718729 0
"5268" 739.337312976515 0.738456337285188 0
"5269" 739.330627222707 0.738454258359016 0
"5270" 739.375461909096 0.738375191656152 0.00099949999999982
"5271" 739.36878193072 0.738373115379362 0.00099949999999982
"5272" 739.451784733966 0.738217341120464 0.00299549999999993
"5273" 739.445116291899 0.73821526758791 0.00299549999999993
"5274" 739.438447899828 0.738213194872358 0.00299549999999993
"5275" 739.431779557744 0.738211123881444 0.00299549999999993
"5276" 739.469965964586 0.738132341693522 0.003992
"5277" 739.418445404189 0.738206978917813 0.00299549999999993
"5278" 739.366915849783 0.738281702425161 0.00199799999999994
"5279" 739.405106690775 0.738202834088197 0.00299549999999993
"5280" 739.308702535086 0.738354439002597 0.00099949999999982
"5281" 739.302023057456 0.738352362950574 0.00099949999999982
"5282" 739.295343629922 0.738350286439307 0.00099949999999982
"5283" 739.288664252489 0.738348208598257 0.00099949999999982
"5284" 739.281984925172 0.738346133790936 0.00099949999999982
"5285" 739.275305647938 0.738344056332586 0.00099949999999982
"5286" 739.21705345116 0.738418945085653 0
"5287" 739.210368599708 0.738416868388562 0
"5288" 739.203683798433 0.738414788180562 0
"5289" 739.196999047316 0.738412709689223 0
"5290" 739.190314346358 0.738410631191674 0
"5291" 739.183629695548 0.738408553534188 0
"5292" 739.17694509491 0.738406473679437 0
"5293" 739.170260544435 0.738404394672464 0
"5294" 739.163576044108 0.73840231695714 0
"5295" 739.156891593943 0.738400237913468 0
"5296" 739.150207193926 0.738398160148626 0
"5297" 739.143522844062 0.738396081928924 0
"5298" 739.136838544378 0.738394001078567 0
"5299" 739.130154294856 0.738391921948698 0
"5300" 739.123470095472 0.738389844970985 0
"5301" 739.116785946249 0.738387765804799 0
"5302" 739.110101847187 0.7383856866076 0
"5303" 739.103417798273 0.73838360870203 0
"5304" 739.096733799519 0.738381529466786 0
"5305" 739.090049850922 0.738379450648345 0
"5306" 739.083365952481 0.73837737179836 0
"5307" 739.0766821042 0.738375292506346 0
"5308" 739.069998306084 0.738373212745912 0
"5309" 739.063314558128 0.73837113340734 0
"5310" 739.056630860304 0.738369056659501 0
"5311" 739.049947212641 0.738366977275704 0
"5312" 739.043263615151 0.73836489656332 0
"5313" 739.036580067807 0.738362818448218 0
"5314" 739.029896570618 0.738360739437983 0
"5315" 739.023213123569 0.738358661716359 0
"5316" 739.016529726676 0.738356582659261 0
"5317" 739.009846379946 0.738354502710219 0
"5318" 739.003163083351 0.738352425364691 0
"5319" 738.996479836935 0.738350344064108 0
"5320" 738.989796640667 0.738348265368632 0
"5321" 738.983113494558 0.738346185773458 0
"5322" 738.976430398603 0.73834410659643 0
"5323" 738.969747352788 0.7383420287 0
"5324" 738.963064357144 0.738339947737364 0
"5325" 738.956381411645 0.738337869369935 0
"5326" 738.949698516299 0.738335790106811 0
"5327" 738.943015671097 0.738333711694163 0
"5328" 738.936332876052 0.738331631958305 0
"5329" 738.929650131155 0.738329553062758 0
"5330" 738.922967436421 0.73832747284348 0
"5331" 738.916284791825 0.738325394781747 0
"5332" 738.964826649429 0.738247148651803 0.00099949999999982
"5333" 738.902922040319 0.738321235674668 0
"5334" 738.896239546159 0.738319157551063 0
"5335" 738.889557102142 0.738317078973068 0
"5336" 738.8828747083 0.738314997323201 0
"5337" 738.876192364609 0.738312917822294 0
"5338" 738.869510071052 0.738310840059381 0
"5339" 738.862827827651 0.738308760085985 0
"5340" 738.856145634391 0.738306681400673 0
"5341" 738.849463491302 0.738304600072856 0
"5342" 738.842781398354 0.738302521340465 0
"5343" 738.836099355562 0.738300441291307 0
"5344" 738.829417362915 0.738298362085909 0
"5345" 738.822735420406 0.738296283733847 0
"5346" 738.816053528051 0.738294203611121 0
"5347" 738.809371685847 0.738292123909173 0
"5348" 738.802689893789 0.738290044615042 0
"5349" 738.796008151885 0.738287964440242 0
"5350" 738.827110147809 0.738205922034826 0.00099949999999982
"5351" 738.820434166763 0.738203843629398 0.00099949999999982
"5352" 738.813758235814 0.738201766070812 0.00099949999999982
"5353" 738.769288804456 0.738279649527619 0
"5354" 738.76260731322 0.738277570112762 0
"5355" 738.755925872142 0.738275489367349 0
"5356" 738.7492444812 0.738273410785748 0
"5357" 738.742563140421 0.738271329562293 0
"5358" 738.735881849762 0.738269252235851 0
"5359" 738.729200609266 0.738267170980341 0
"5360" 738.722519418901 0.738265092742085 0
"5361" 738.715838278706 0.7382630105677 0
"5362" 738.709157188637 0.73826093272638 0
"5363" 738.702476148711 0.738258853123788 0
"5364" 738.695795158938 0.73825677262292 0
"5365" 738.689114219312 0.738254692548409 0
"5366" 738.682433329816 0.738252614183012 0
"5367" 738.675752490467 0.738250534061416 0
"5368" 738.669071701289 0.738248451728164 0
"5369" 738.662390962235 0.738246373747097 0
"5370" 738.655710273324 0.7382442939897 0
"5371" 738.649029634554 0.738242214219461 0
"5372" 738.642349045918 0.738240135294766 0
"5373" 738.635668507443 0.73823805374399 0
"5374" 738.628988019109 0.738235973902849 0
"5375" 738.622307580917 0.738233894042987 0
"5376" 738.615627192844 0.738231816348975 0
"5377" 738.608946854936 0.73822973426511 0
"5378" 738.602266567173 0.738227653909269 0
"5379" 738.595586329552 0.738225573965372 0
"5380" 738.645288536387 0.738147599242797 0.00099949999999982
"5381" 738.638614073015 0.738145523254517 0.00099949999999982
"5382" 738.631939659702 0.738143444648356 0.00099949999999982
"5383" 738.674977513999 0.73806556503179 0.00199799999999994
"5384" 738.668308920067 0.738063489089309 0.00199799999999994
"5385" 738.611921491317 0.738137211121075 0.00099949999999982
"5386" 738.548845169864 0.738211022645267 0
"5387" 738.542165333208 0.738208941224642 0
"5388" 738.5354855467 0.738206860224485 0
"5389" 738.528805810328 0.738204780506971 0
"5390" 738.522126124096 0.738202700338973 0
"5391" 738.515446488008 0.738200619702866 0
"5392" 738.50876690205 0.738198540365141 0
"5393" 738.502087366241 0.738196459257191 0
"5394" 738.495407880562 0.738194379877305 0
"5395" 738.488728445035 0.73819229828586 0
"5396" 738.482049059638 0.738190218868781 0
"5397" 738.475369724371 0.738188139414579 0
"5398" 738.468690439238 0.738186059510668 0
"5399" 738.462011204248 0.738183978717351 0
"5400" 738.455332019391 0.738181898771719 0
"5401" 738.448652884687 0.738179817054011 0
"5402" 738.441973800097 0.738177738818087 0
"5403" 738.435294765641 0.738175658807722 0
"5404" 738.428615781341 0.738173576599126 0
"5405" 738.42193684717 0.738171496976196 0
"5406" 738.41525796315 0.738169415165494 0
"5407" 738.408579129244 0.738167336813622 0
"5408" 738.401900345498 0.738165254084124 0
"5409" 738.395221611872 0.738163175253725 0
"5410" 738.388542928386 0.738161094230454 0
"5411" 738.381864295038 0.738159013614873 0
"5412" 738.375185711831 0.738156932544306 0
"5413" 738.368507178746 0.738154853198954 0
"5414" 738.36182869578 0.738152774266333 0
"5415" 738.355150262954 0.738150693132334 0
"5416" 738.348471880274 0.738148611538831 0
"5417" 738.341793547739 0.73814652992898 0
"5418" 738.335115265325 0.738144450476221 0
"5419" 738.328437033039 0.738142370563415 0
"5420" 738.321758850869 0.738140291509958 0
"5421" 738.315080718858 0.738138208502962 0
"5422" 738.30840263696 0.738136129836832 0
"5423" 738.301724605219 0.738134046795307 0
"5424" 738.295046623581 0.738131968963931 0
"5425" 738.288368692092 0.738129886738535 0
"5426" 738.281690810742 0.738127805385549 0
"5427" 738.275012979527 0.738125724433836 0
"5428" 738.268335198428 0.738123645205998 0
"5429" 738.261657467472 0.738121563336435 0
"5430" 738.254979786628 0.738119484507757 0
"5431" 738.248302155936 0.738117401730131 0
"5432" 738.241624575359 0.738115322418951 0
"5433" 738.299003763071 0.738038964297521 0.00099949999999982
"5434" 738.228271956541 0.738111161244194 0
"5435" 738.22159452634 0.738109080560878 0
"5436" 738.214917146282 0.738106998551966 0
"5437" 738.208239816343 0.738104918702872 0
"5438" 738.201562536537 0.73810283752365 0
"5439" 738.194885306864 0.738100756319557 0
"5440" 738.188208127319 0.738098675536858 0
"5441" 738.181530997888 0.738096596029221 0
"5442" 738.174853918604 0.738094513458214 0
"5443" 738.168176889438 0.738092433477672 0
"5444" 738.161499910404 0.738090352181419 0
"5445" 738.154822981489 0.738088272154875 0
"5446" 738.148146102701 0.738086191247763 0
"5447" 738.141469274036 0.738084110744606 0
"5448" 738.134792495511 0.738082028487337 0
"5449" 738.128115767118 0.738079947073986 0
"5450" 738.121439088838 0.738077867383865 0
"5451" 738.114762460694 0.738075785493474 0
"5452" 738.108085882672 0.73807370489118 0
"5453" 738.101409354772 0.738071624266414 0
"5454" 738.094732877002 0.738069542750746 0
"5455" 738.088056449377 0.738067459904183 0
"5456" 738.081380071859 0.738065380527684 0
"5457" 738.074703744458 0.738063300254638 0
"5458" 738.068027467197 0.738061217783854 0
"5459" 738.061351240056 0.738059137031279 0
"5460" 738.054675063055 0.738057054517455 0
"5461" 738.04799893617 0.738054974162834 0
"5462" 738.04132285941 0.738052892914766 0
"5463" 738.034646832756 0.738050813385414 0
"5464" 738.027970856241 0.738048730792809 0
"5465" 738.021294929841 0.738046650346634 0
"5466" 738.014619053567 0.738044569014576 0
"5467" 738.007943227421 0.738042487223876 0
"5468" 738.001267451399 0.73804040585412 0
"5469" 738.030766817673 0.737958055547456 0.00099949999999982
"5470" 737.987918419022 0.738036244472914 0
"5471" 737.981242793334 0.73803416433511 0
"5472" 737.974567217774 0.738032082443024 0
"5473" 737.967891692342 0.738030000525684 0
"5474" 737.961216217033 0.738027919030927 0
"5475" 737.954540791857 0.738025836630616 0
"5476" 737.947865416786 0.738023756835789 0
"5477" 737.941190091833 0.738021675701052 0
"5478" 737.934514817008 0.738019593686912 0
"5479" 737.92783959231 0.738017511638563 0
"5480" 737.921164417726 0.738015430888412 0
"5481" 737.914489293259 0.738013349673988 0
"5482" 737.907814218915 0.738011268011281 0
"5483" 737.901139194706 0.738009185007632 0
"5484" 737.894464220606 0.738007104613196 0
"5485" 737.887789296642 0.738005021568391 0
"5486" 737.881114422781 0.738002941557879 0
"5487" 737.874439599032 0.738000860657855 0
"5488" 737.8677648254 0.737998779300501 0
"5489" 737.904830942988 0.737918139675856 0.00099949999999982
"5490" 737.935231380683 0.737837590303925 0.00199799999999994
"5491" 737.928568121294 0.737835514693039 0.00199799999999994
"5492" 737.88482879786 0.737911900687839 0.00099949999999982
"5493" 737.834405962553 0.73798837423709 0
"5494" 737.827731489528 0.737986293628355 0
"5495" 737.821057066634 0.737984210809506 0
"5496" 737.814382693842 0.737982130593647 0
"5497" 737.807708371169 0.737980048609326 0
"5498" 737.801034098626 0.73797796573365 0
"5499" 737.794359876181 0.737975885888347 0
"5500" 737.787685703855 0.737973803839106 0
"5501" 737.781011581648 0.737971721779638 0
"5502" 737.774337509543 0.737969641429437 0
"5503" 737.767663487557 0.737967559324805 0
"5504" 737.760989515677 0.737965478493232 0
"5505" 737.754315593938 0.73796339416806 0
"5506" 737.747641722314 0.737961312430921 0
"5507" 737.740967900805 0.737959230671613 0
"5508" 737.734294129409 0.737957148893169 0
"5509" 737.727620408123 0.737955067532754 0
"5510" 737.720946736951 0.737952985707802 0
"5511" 737.714273115897 0.737950903433825 0
"5512" 737.707599544961 0.737948821130989 0
"5513" 737.700926024129 0.737946740121466 0
"5514" 737.694252553429 0.737944656469701 0
"5515" 737.687579132843 0.737942574546921 0
"5516" 737.68090576236 0.737940493475082 0
"5517" 737.674232441994 0.737938411070421 0
"5518" 737.667559171728 0.737936330384271 0
"5519" 737.660885951578 0.737934247942539 0
"5520" 737.654212781546 0.737932165476767 0
"5521" 737.647539661612 0.737930084733786 0
"5522" 737.640866591795 0.737928002217513 0
"5523" 737.63419357209 0.737925920133081 0
"5524" 737.627520602496 0.737923838013965 0
"5525" 737.620847683015 0.737921755881685 0
"5526" 737.614174813659 0.737919672419548 0
"5527" 737.60750199441 0.737917590675907 0
"5528" 737.600829225253 0.737915510220486 0
"5529" 737.594156506236 0.737913425389892 0
"5530" 737.58748383732 0.737911344015219 0
"5531" 737.58081121852 0.737909261321572 0
"5532" 737.574138649835 0.737907178597484 0
"5533" 737.567466131256 0.737905096735829 0
"5534" 737.560793662774 0.737903015714978 0
"5535" 737.554121244416 0.737900932064259 0
"5536" 737.54744887616 0.737898850573538 0
"5537" 737.540776558003 0.737896769059298 0
"5538" 737.534104289967 0.737894685780342 0
"5539" 737.52743207203 0.737892604220956 0
"5540" 737.52075990419 0.737890523077406 0
"5541" 737.514087786468 0.737888439728827 0
"5542" 737.507415718837 0.73788635898468 0
"5543" 737.500743701316 0.737884276467252 0
"5544" 737.494071733912 0.737882193066825 0
"5545" 737.487399816627 0.737880109639138 0
"5546" 737.537656116719 0.737802343003967 0.00099949999999982
"5547" 737.581249599555 0.737724669834544 0.00199799999999994
"5548" 737.52432624951 0.737798183756389 0.00099949999999982
"5549" 737.51766019956 0.737796105554105 0.00099949999999982
"5550" 737.561263827447 0.737718433083183 0.00199799999999994
"5551" 737.504330632513 0.737791944439139 0.00099949999999982
"5552" 737.497664732671 0.737789863570053 0.00099949999999982
"5553" 737.49099888288 0.737787781808514 0.00099949999999982
"5554" 737.427378661498 0.737861375676855 0
"5555" 737.420707245079 0.737859293780983 0
"5556" 737.414035878759 0.737857211873057 0
"5557" 737.407364562574 0.73785512645052 0
"5558" 737.400693296464 0.737853046677415 0
"5559" 737.394022080484 0.737850961642685 0
"5560" 737.387350914597 0.737848880084065 0
"5561" 737.380679798816 0.737846797196431 0
"5562" 737.374008733147 0.737844713843784 0
"5563" 737.367337717557 0.737842633527734 0
"5564" 737.360666752077 0.737840550133554 0
"5565" 737.353995836704 0.737838467166904 0
"5566" 737.347324971427 0.737836385036788 0
"5567" 737.340654156266 0.737834301152446 0
"5568" 737.333983391206 0.737832218545854 0
"5569" 737.327312676251 0.737830135489706 0
"5570" 737.320642011402 0.737828052409525 0
"5571" 737.313971396635 0.737825971494553 0
"5572" 737.307300831992 0.737823886626252 0
"5573" 737.300630317431 0.737821805663733 0
"5574" 737.29395985297 0.737819722927114 0
"5575" 737.287289438614 0.737817639750577 0
"5576" 737.280619074349 0.737815557847771 0
"5577" 737.273948760202 0.737813473318468 0
"5578" 737.341311785822 0.737739195801566 0.00099949999999982
"5579" 737.334647250099 0.737737113071799 0.00099949999999982
"5580" 737.253942911191 0.737807225945014 0
"5581" 737.247272797401 0.737805143948663 0
"5582" 737.240602733729 0.737803059309032 0
"5583" 737.233932720141 0.737800977701526 0
"5584" 737.227262756653 0.737798894764768 0
"5585" 737.220592843259 0.737796812235449 0
"5586" 737.213922979986 0.73779472708661 0
"5587" 737.207253166789 0.737792646261454 0
"5588" 737.200583403705 0.737790561931735 0
"5589" 737.193913690713 0.737788479322505 0
"5590" 737.187244027811 0.737786397135781 0
"5591" 737.180574415002 0.737784314480064 0
"5592" 737.1739048523 0.737782230508987 0
"5593" 737.167235339687 0.737780148250632 0
"5594" 737.16056587718 0.73777806423361 0
"5595" 737.153896464766 0.737775981497748 0
"5596" 737.147227102449 0.737773898318609 0
"5597" 737.14055779022 0.737771815976781 0
"5598" 737.133888528088 0.737769732742402 0
"5599" 737.127219316062 0.737767648622122 0
"5600" 737.120550154115 0.73776556709081 0
"5601" 737.113881042278 0.737763482494325 0
"5602" 737.107211980532 0.737761399604429 0
"5603" 737.100542968878 0.737759316711829 0
"5604" 737.093874007335 0.73775723204432 0
"5605" 737.087205095878 0.737755149539502 0
"5606" 737.080536234512 0.737753066576635 0
"5607" 737.073867423237 0.73775098359041 0
"5608" 737.067198662053 0.737748900586025 0
"5609" 737.060529950979 0.737746815820326 0
"5610" 737.05386128999 0.737744733208777 0
"5611" 737.047192679074 0.737742651881516 0
"5612" 737.040524118262 0.737740567482496 0
"5613" 737.033855607541 0.737738484381348 0
"5614" 737.027187146932 0.737736399066848 0
"5615" 737.02051873639 0.737734318096332 0
"5616" 737.013850375957 0.737732233178127 0
"5617" 737.007182065622 0.737730149111323 0
"5618" 737.000513805378 0.737728065899471 0
"5619" 736.993845595213 0.737725983534239 0
"5620" 736.987177435151 0.737723898975304 0
"5621" 736.980509325183 0.737721815255005 0
"5622" 736.973841265305 0.737719731957146 0
"5623" 736.967173255515 0.737717648640073 0
"5624" 736.960505295804 0.737715566170619 0
"5625" 736.953837386219 0.737713479318253 0
"5626" 736.947169526695 0.737711398557676 0
"5627" 736.940501717273 0.737709313846014 0
"5628" 736.93383395793 0.737707231292434 0
"5629" 736.927166248685 0.737705146968926 0
"5630" 736.920498589531 0.737703063072435 0
"5631" 736.913830980461 0.737700980027023 0
"5632" 736.907163421474 0.737698896950118 0
"5633" 736.900495912593 0.737696811680677 0
"5634" 736.89382845379 0.737694728996886 0
"5635" 736.887161045083 0.737692644557199 0
"5636" 736.880493686459 0.737690561395357 0
"5637" 736.873826377917 0.737688478224938 0
"5638" 736.867159119466 0.737686394151398 0
"5639" 736.860491911107 0.737684310062593 0
"5640" 736.853824752834 0.737682226387312 0
"5641" 736.847157644661 0.737680141384274 0
"5642" 736.840490586566 0.737678058537388 0
"5643" 736.833823578552 0.737675975231717 0
"5644" 736.827156620623 0.737673891476845 0
"5645" 736.820489712786 0.737671807253327 0
"5646" 736.813822855029 0.737669723892328 0
"5647" 736.807156047367 0.737667639200407 0
"5648" 736.800489289795 0.737665554916519 0
"5649" 736.79382258229 0.73766347279198 0
"5650" 736.787155924879 0.737661388039683 0
"5651" 736.780489317548 0.737659304565585 0
"5652" 736.773822760303 0.737657220643932 0
"5653" 736.767156253142 0.737655136689974 0
"5654" 736.760489796075 0.737653051848088 0
"5655" 736.753823389096 0.737650967424392 0
"5656" 736.747157032184 0.737648885156025 0
"5657" 736.74049072537 0.737646799819554 0
"5658" 736.733824468644 0.737644715330433 0
"5659" 736.727158261997 0.737642631693707 0
"5660" 736.72049210542 0.737640548900608 0
"5661" 736.713825998909 0.737638466535495 0
"5662" 736.707159942495 0.737636381082764 0
"5663" 736.700493936182 0.737634295180864 0
"5664" 736.760643689214 0.737558634747825 0.00099949999999982
"5665" 736.687164463328 0.737630127806614 0
"5666" 736.680498607244 0.73762804358495 0
"5667" 736.673832801224 0.737625961088073 0
"5668" 736.667167045296 0.737623875949657 0
"5669" 736.660501339446 0.737621792099708 0
"5670" 736.653835683687 0.737619706928182 0
"5671" 736.647170078001 0.737617623476913 0
"5672" 736.640504522393 0.737615539559134 0
"5673" 736.633839016871 0.73761345475466 0
"5674" 736.627173561436 0.737611369934689 0
"5675" 736.620508156073 0.73760928639436 0
"5676" 736.613842800768 0.737607204146995 0
"5677" 736.607177495572 0.737605117076213 0
"5678" 736.600512240435 0.737603034782685 0
"5679" 736.593847035383 0.737600949855895 0
"5680" 736.587181880422 0.737598864470894 0
"5681" 736.580516775536 0.73759678037328 0
"5682" 736.573851720745 0.737594694509523 0
"5683" 736.567186716016 0.737592611677095 0
"5684" 736.560521761372 0.73759052663807 0
"5685" 736.55385685679 0.737588443768375 0
"5686" 736.547192002297 0.737586358253759 0
"5687" 736.540527197884 0.737584273593914 0
"5688" 736.533862443532 0.737582190650277 0
"5689" 736.52719773927 0.737580105080414 0
"5690" 736.520533085091 0.737578019915094 0
"5691" 736.513868480983 0.737575936044068 0
"5692" 736.507203926962 0.73757385041251 0
"5693" 736.500539423012 0.737571766493306 0
"5694" 736.493874969137 0.737569682126001 0
"5695" 736.48721056533 0.737567598161401 0
"5696" 736.480546211598 0.73756551375299 0
"5697" 736.473881907949 0.737563428444971 0
"5698" 736.467217654374 0.737561343989587 0
"5699" 736.460553450882 0.737559258637245 0
"5700" 736.453889297459 0.73755717458 0
"5701" 736.447225194118 0.737555089182568 0
"5702" 736.44056114085 0.737553004646815 0
"5703" 736.433897137647 0.737550920964451 0
"5704" 736.427233184534 0.737548834632055 0
"5705" 736.420569281467 0.737546752653438 0
"5706" 736.413905428478 0.737544667586466 0
"5707" 736.40724162556 0.737542582950455 0
"5708" 736.400577872734 0.737540496537165 0
"5709" 736.393914169975 0.737538412284901 0
"5710" 736.387250517288 0.737536327573095 0
"5711" 736.380586914687 0.737534241543804 0
"5712" 736.45989662123 0.737462335900216 0.00099949999999982
"5713" 736.367262261877 0.73753007389555 0
"5714" 736.360598809457 0.737527989550357 0
"5715" 736.353935407112 0.737525904300915 0
"5716" 736.347272054844 0.737523819032275 0
"5717" 736.340608752656 0.737521733300115 0
"5718" 736.33394550053 0.737519649304881 0
"5719" 736.327282298493 0.737517562659536 0
"5720" 736.320619146503 0.737515479924359 0
"5721" 736.31395604458 0.737513395419678 0
"5722" 736.307292992746 0.737511308719631 0
"5723" 736.300629990968 0.737509225048303 0
"5724" 736.293967039264 0.737507139616831 0
"5725" 736.287304137617 0.737505055900116 0
"5726" 736.280641286059 0.737502969111053 0
"5727" 736.273978484561 0.737500884920288 0
"5728" 736.267315733137 0.737498799401145 0
"5729" 736.260653031773 0.737496715168463 0
"5730" 736.253990380474 0.737494630477842 0
"5731" 736.24732777924 0.737492545765907 0
"5732" 736.240665228084 0.737490459731957 0
"5733" 736.23400272701 0.737488373228682 0
"5734" 736.227340276001 0.737486288459356 0
"5735" 736.220677875055 0.737484203664667 0
"5736" 736.214015524165 0.737482119715332 0
"5737" 736.207353223343 0.737480034441486 0
"5738" 736.200690972589 0.737477949152442 0
"5739" 736.194028771921 0.737475862092911 0
"5740" 736.187366621326 0.737473776326763 0
"5741" 736.180704520766 0.737471694020212 0
"5742" 736.174042470293 0.737469606900882 0
"5743" 736.167380469878 0.737467522370735 0
"5744" 736.16071851953 0.737465436950922 0
"5745" 736.154056619254 0.737463351076947 0
"5746" 736.147394769045 0.737461265611093 0
"5747" 736.14073296889 0.737459181437294 0
"5748" 736.134071218801 0.737457095933814 0
"5749" 736.127409518778 0.7374550104122 0
"5750" 736.120747868823 0.737452924866818 0
"5751" 736.114086268933 0.737450839301953 0
"5752" 736.107424719096 0.737448755022441 0
"5753" 736.100763219317 0.737446670279718 0
"5754" 736.094101769612 0.737444583789169 0
"5755" 736.087440369977 0.737442497702121 0
"5756" 736.080779020399 0.73744041290254 0
"5757" 736.074117720882 0.737438327644369 0
"5758" 736.06745647144 0.737436241060597 0
"5759" 736.060795272044 0.737434157076036 0
"5760" 736.054134122728 0.73743207000665 0
"5761" 736.047473023476 0.737429984236709 0
"5762" 736.04081197428 0.73742789930704 0
"5763" 736.034150975144 0.737425813927452 0
"5764" 736.027490026069 0.737423728520154 0
"5765" 736.020829127043 0.737421643974681 0
"5766" 736.014168278087 0.737419557655624 0
"5767" 736.052161193948 0.737339264514632 0.00099949999999982
"5768" 736.045506092819 0.737337181724399 0.00099949999999982
"5769" 736.038851041682 0.73733509630495 0.00099949999999982
"5770" 736.032196040566 0.737333013469971 0.00099949999999982
"5771" 736.063547314298 0.737252816846982 0.00199799999999994
"5772" 735.974218459556 0.73740704748642 0
"5773" 735.967557960922 0.737404961893035 0
"5774" 735.960897512343 0.737402876720113 0
"5775" 735.954237113822 0.737400791095223 0
"5776" 735.947576765378 0.737398703688744 0
"5777" 735.940916466973 0.737396619766981 0
"5778" 735.93425621864 0.73739453275567 0
"5779" 735.92759602037 0.737392446608968 0
"5780" 735.920935872144 0.737390362174276 0
"5781" 735.91427577397 0.737388276852327 0
"5782" 735.907615725854 0.737386191074422 0
"5783" 735.900955727796 0.737384105270872 0
"5784" 735.955005249932 0.737307262456083 0.00099949999999982
"5785" 735.887638264554 0.737379932866567 0
"5786" 735.880978416664 0.737377847007823 0
"5787" 735.874318618826 0.737375761556492 0
"5788" 735.867658871041 0.737373676086501 0
"5789" 735.860999173311 0.737371590162384 0
"5790" 735.854339525643 0.737369503780242 0
"5791" 735.847679928036 0.737367417378918 0
"5792" 735.841020380484 0.737365331390354 0
"5793" 735.83436088297 0.737363247124396 0
"5794" 735.827701435535 0.737361158915912 0
"5795" 735.821042038151 0.737359073301443 0
"5796" 735.814382690804 0.737356988967415 0
"5797" 735.807723393526 0.737354901574075 0
"5798" 735.801064146313 0.737352814583922 0
"5799" 735.794404949145 0.737350729320982 0
"5800" 735.787745802032 0.737348643168229 0
"5801" 735.781086704974 0.737346556983724 0
"5802" 735.774427657953 0.737344472537251 0
"5803" 735.767768660999 0.737342384999196 0
"5804" 735.7611097141 0.737340298769596 0
"5805" 735.75445081726 0.73733821206909 0
"5806" 735.747791970474 0.737336125790968 0
"5807" 735.741133173723 0.73733404123295 0
"5808" 735.73447442704 0.737331953598352 0
"5809" 735.727815730411 0.737329867254581 0
"5810" 735.72115708383 0.737327781323466 0
"5811" 735.714498487299 0.737325695378983 0
"5812" 735.70783994082 0.737323608966005 0
"5813" 735.701181444377 0.737321524283805 0
"5814" 735.694522998 0.737319436531166 0
"5815" 735.687864601676 0.737317350053364 0
"5816" 735.681206255404 0.737315263566485 0
"5817" 735.674547959185 0.737313177052146 0
"5818" 735.667889713009 0.737311091393451 0
"5819" 735.6612315169 0.737309003529893 0
"5820" 735.654573370815 0.737306919573147 0
"5821" 735.647915274805 0.73730483079644 0
"5822" 735.641257228832 0.737302745490624 0
"5823" 735.634599232903 0.737300659720548 0
"5824" 735.627941287025 0.737298573062048 0
"5825" 735.621283391184 0.737296487690575 0
"5826" 735.614625545409 0.73729439968417 0
"5827" 735.607967749671 0.737292314271635 0
"5828" 735.601310003975 0.737290228406883 0
"5829" 735.594652308334 0.73728814120037 0
"5830" 735.63085498218 0.737207481769818 0.00099949999999982
"5831" 735.581339435001 0.737283967740376 0
"5832" 735.574681889473 0.737281883532582 0
"5833" 735.568024394014 0.737279794941034 0
"5834" 735.561366948596 0.737277708945448 0
"5835" 735.554709553232 0.737275621622798 0
"5836" 735.548052207918 0.737273534707596 0
"5837" 735.541394912649 0.737271448218987 0
"5838" 735.53473766743 0.737269361262967 0
"5839" 735.528080472247 0.737267275603044 0
"5840" 735.521423327104 0.737265189480229 0
"5841" 735.514766232001 0.737263103340729 0
"5842" 735.50810918696 0.737261014998334 0
"5843" 735.501452191955 0.737258929245985 0
"5844" 735.494795247012 0.737256840861723 0
"5845" 735.488138352113 0.737254754195888 0
"5846" 735.481481507249 0.737252668388358 0
"5847" 735.474824712438 0.737250580813554 0
"5848" 735.46816796767 0.737248494092007 0
"5849" 735.461511272941 0.737246407782891 0
"5850" 735.454854628251 0.737244321451421 0
"5851" 735.448198033618 0.737242233358274 0
"5852" 735.441541489023 0.737240146979442 0
"5853" 735.434884994458 0.737238061462899 0
"5854" 735.42822854993 0.737235975041654 0
"5855" 735.421572155455 0.737233887302202 0
"5856" 735.414915811031 0.737231799543818 0
"5857" 735.408259516645 0.737229713057535 0
"5858" 735.40160327231 0.737227625260988 0
"5859" 735.394947078003 0.737225539610299 0
"5860" 735.388290933743 0.737223452197717 0
"5861" 735.38163483952 0.737221365632885 0
"5862" 735.374978795335 0.737219279054982 0
"5863" 735.368322801208 0.73721719027527 0
"5864" 735.36166685711 0.737215104516986 0
"5865" 735.355010963048 0.737213017873461 0
"5866" 735.348355119041 0.737210929464656 0
"5867" 735.341699325066 0.737208843219724 0
"5868" 735.335043581141 0.737206755199123 0
"5869" 735.37737605935 0.737127468643034 0.00099949999999982
"5870" 735.413061865078 0.737048275506086 0.00199799999999994
"5871" 735.448756734285 0.736969175768744 0.00299549999999993
"5872" 735.399775773226 0.737044111129969 0.00199799999999994
"5873" 735.35078585336 0.737119131094989 0.00099949999999982
"5874" 735.428834234039 0.736962930108587 0.00299549999999993
"5875" 735.422195865503 0.736960848759898 0.00299549999999993
"5876" 735.373201821185 0.737035778524973 0.00199799999999994
"5877" 735.366557865386 0.737033695729668 0.00199799999999994
"5878" 735.40227632794 0.736954604272098 0.00299549999999993
"5879" 735.395638158874 0.736952523697567 0.00299549999999993
"5880" 735.255237881147 0.73718172804628 0
"5881" 735.248582787282 0.737179640190444 0
"5882" 735.241927743441 0.737177554064612 0
"5883" 735.235272749629 0.737175467474773 0
"5884" 735.228617805861 0.737173379561451 0
"5885" 735.221962912122 0.737171292933976 0
"5886" 735.215308068436 0.73716920410777 0
"5887" 735.208653274791 0.737167116136071 0
"5888" 735.201998531171 0.737165029878965 0
"5889" 735.195343837594 0.737162941862174 0
"5890" 735.188689194054 0.737160854257614 0
"5891" 735.182034600533 0.737158768375331 0
"5892" 735.175380057055 0.737156680304199 0
"5893" 735.168725563613 0.737154592628974 0
"5894" 735.162071120204 0.737152505384154 0
"5895" 735.155416726824 0.737150418540104 0
"5896" 735.148762383493 0.7371483295077 0
"5897" 735.142108090195 0.737146242194157 0
"5898" 735.135453846929 0.737144154857396 0
"5899" 735.128799653685 0.737142068382571 0
"5900" 735.122145510478 0.737139980563507 0
"5901" 735.115491417302 0.73713789317264 0
"5902" 735.108837374167 0.737135804876631 0
"5903" 735.102183381053 0.737133718312883 0
"5904" 735.095529437976 0.737131630420408 0
"5905" 735.088875544943 0.7371295416292 0
"5906" 735.082221701928 0.737127455436045 0
"5907" 735.075567908957 0.737125366602981 0
"5908" 735.068914166007 0.737123279928356 0
"5909" 735.062260473079 0.73712119323614 0
"5910" 735.055606830186 0.73711910521275 0
"5911" 735.048953237327 0.737117017172839 0
"5912" 735.042299694498 0.737114929544851 0
"5913" 735.035646201713 0.737112840595042 0
"5914" 735.028992758958 0.737110752918951 0
"5915" 735.022339366237 0.737108664792552 0
"5916" 735.015686023536 0.737106577960504 0
"5917" 735.009032730864 0.737104490224154 0
"5918" 735.002379488222 0.737102402475275 0
"5919" 734.995726295604 0.737100315132439 0
"5920" 734.989073153019 0.737098226900756 0
"5921" 734.982420060482 0.737096137342512 0
"5922" 734.97576701796 0.737094050815452 0
"5923" 734.969114025479 0.737091961655637 0
"5924" 734.962461083009 0.737089875513715 0
"5925" 734.955808190571 0.73708778717955 0
"5926" 734.949155348157 0.73708569969372 0
"5927" 734.942502555771 0.737083611757591 0
"5928" 734.935849813417 0.737081523363999 0
"5929" 734.929197121082 0.737079436243413 0
"5930" 734.922544478779 0.737077347811963 0
"5931" 734.915891886508 0.73707525934855 0
"5932" 734.909239344245 0.737073173042954 0
"5933" 734.902586852023 0.737071083675777 0
"5934" 734.895934409833 0.737068995146394 0
"5935" 734.889282017679 0.737066906170481 0
"5936" 734.882629675533 0.737064819781036 0
"5937" 734.875977383423 0.737062730761687 0
"5938" 734.86932514133 0.737060643464254 0
"5939" 734.862672949267 0.737058554832015 0
"5940" 734.85602080724 0.737056465755367 0
"5941" 734.849368715221 0.737054379260115 0
"5942" 734.842716673237 0.737052290137096 0
"5943" 734.836064681269 0.737050202722941 0
"5944" 734.829412739331 0.73704811399449 0
"5945" 734.822760847418 0.737046025681793 0
"5946" 734.816109005517 0.737043938647644 0
"5947" 734.809457213646 0.737041849858568 0
"5948" 734.802805471809 0.737039760601128 0
"5949" 734.796153780001 0.737037671764347 0
"5950" 734.817755703111 0.736953710304796 0.00099949999999982
"5951" 734.83271498323 0.736869839853665 0.00199799999999994
"5952" 734.804466173247 0.736949539771116 0.00099949999999982
"5953" 734.797820307364 0.736947452226126 0.00099949999999982
"5954" 734.812789702529 0.736863586361496 0.00199799999999994
"5955" 734.849386669355 0.736698208204003 0.003992
"5956" 734.842757953659 0.736696126486863 0.003992
"5957" 734.879379603375 0.736531111343152 0.00598199999999993
"5958" 734.807876902312 0.736773566667194 0.00299549999999993
"5959" 734.904638063647 0.736535190731439 0.00598449999999973
"5960" 734.962926177664 0.736289252255469 0.00896349999999979
"5961" 734.956326010072 0.736287183392453 0.00896349999999979
"5962" 734.932867505465 0.736195950318507 0.0099499999999999
"5963" 734.882983042133 0.736356092664387 0.00796799999999998
"5964" 734.854729039322 0.736435257787978 0.0069754999999998
"5965" 734.84811772972 0.736433183026923 0.0069754999999998
"5966" 734.798196678115 0.736593843627162 0.00498749999999992
"5967" 734.704941342609 0.736918291669555 0.00099949999999982
"5968" 734.698296224977 0.736916204695839 0.00099949999999982
"5969" 734.713316008056 0.736832358179506 0.00199799999999994
"5970" 734.728344831062 0.736748600496147 0.00299549999999993
"5971" 734.700039713862 0.736828188738363 0.00199799999999994
"5972" 734.736750077574 0.736662854123868 0.003992
"5973" 734.686765970651 0.736824019782739 0.00199799999999994
"5974" 734.630113504579 0.736985535444994 0
"5975" 734.623463111531 0.736983446068239 0
"5976" 734.616812768489 0.736981358410264 0
"5977" 734.610162475469 0.736979269422624 0
"5978" 734.603512232451 0.736977182163182 0
"5979" 734.596862039463 0.736975092263637 0
"5980" 734.590211896505 0.736973002348354 0
"5981" 734.583561803557 0.736970914143178 0
"5982" 734.576911760626 0.736968825492802 0
"5983" 734.570261767705 0.736966737256419 0
"5984" 734.563611824799 0.736964648560503 0
"5985" 734.556961931904 0.73696256027723 0
"5986" 734.550312089033 0.736960470662732 0
"5987" 734.543662296186 0.73695838103904 0
"5988" 734.537012553336 0.736956294002176 0
"5989" 734.530362860519 0.736954203457263 0
"5990" 734.523713217716 0.736952114638647 0
"5991" 734.517063624927 0.73695002579741 0
"5992" 734.510414082143 0.736947937805714 0
"5993" 734.50376458936 0.736945850230405 0
"5994" 734.497115146609 0.736943759579222 0
"5995" 734.490465753867 0.736941671095742 0
"5996" 734.483816411134 0.736939582578808 0
"5997" 734.477167118423 0.736937492743768 0
"5998" 734.521428534864 0.736858696175658 0.00099949999999982
"5999" 734.60331446048 0.736703460079881 0.00299549999999993
"6000" 734.457229028868 0.736931229714907 0
"6001" 734.450579936114 0.736929141969781 0
"6002" 734.443930893378 0.736927052466668 0
"6003" 734.437281900663 0.736924962500821 0
"6004" 734.430632957966 0.736922872945789 0
"6005" 734.423984065281 0.736920783813259 0
"6006" 734.41733522259 0.736918696400039 0
"6007" 734.410686429929 0.736916605483311 0
"6008" 734.404037687275 0.736914516727074 0
"6009" 734.39738899462 0.736912428812367 0
"6010" 734.39074035198 0.736910339138405 0
"6011" 734.384091759353 0.736908249871203 0
"6012" 734.377443216732 0.73690616103078 0
"6013" 734.370794724127 0.736904071295553 0
"6014" 734.364146281523 0.73690198283927 0
"6015" 734.357497888954 0.736899891319736 0
"6016" 734.350849546381 0.736897803261602 0
"6017" 734.34420125382 0.736895713882409 0
"6018" 734.337553011259 0.736893625347965 0
"6019" 734.3309048187 0.736891536784209 0
"6020" 734.324256676151 0.736889447341338 0
"6021" 734.317608583608 0.736887358306095 0
"6022" 734.310960541097 0.736885266638357 0
"6023" 734.304312548596 0.736883177132414 0
"6024" 734.297664606083 0.736881089772743 0
"6025" 734.291016713587 0.736878999352274 0
"6026" 734.284368871101 0.736876909771735 0
"6027" 734.277721078606 0.736874821927387 0
"6028" 734.27107333613 0.736872731446332 0
"6029" 734.264425643657 0.736870642237266 0
"6030" 734.257778001185 0.736868553456313 0
"6031" 734.251130408725 0.736866463345006 0
"6032" 734.244482866265 0.736864374517711 0
"6033" 734.237835373809 0.736862285235685 0
"6034" 734.231187931379 0.736860193747754 0
"6035" 734.224540538939 0.736858105734237 0
"6036" 734.217893196516 0.736856015075974 0
"6037" 734.211245904101 0.736853925274658 0
"6038" 734.204598661689 0.736851835888656 0
"6039" 734.197951469276 0.736849746911271 0
"6040" 734.234352493541 0.736769239713937 0.00099949999999982
"6041" 734.227711035485 0.736767151217954 0.00099949999999982
"6042" 734.221069627383 0.736765064877935 0.00099949999999982
"6043" 734.171370291163 0.736841390325881 0
"6044" 734.164723348701 0.736839302549618 0
"6045" 734.158076456254 0.73683721171002 0
"6046" 734.151429613806 0.736835122594442 0
"6047" 734.144782821386 0.736833030395385 0
"6048" 734.138136078959 0.736830941677653 0
"6049" 734.131489386529 0.736828852491637 0
"6050" 734.124842744087 0.736826764163887 0
"6051" 734.11819615165 0.736824674069259 0
"6052" 734.11154960922 0.736822583948267 0
"6053" 734.104903116785 0.736820494688188 0
"6054" 734.098256674356 0.73681840452967 0
"6055" 734.091610281942 0.736816313479594 0
"6056" 734.084963939505 0.736814225893322 0
"6057" 734.078317647078 0.736812135234968 0
"6058" 734.07167140466 0.736810044556892 0
"6059" 734.065025212234 0.736807955607082 0
"6060" 734.058379069816 0.736805864883207 0
"6061" 734.051732977385 0.736803776326847 0
"6062" 734.045086934953 0.736801686428752 0
"6063" 734.038440942544 0.736799594341892 0
"6064" 734.031795000111 0.736797506596103 0
"6065" 734.025149107691 0.736795415333971 0
"6066" 734.018503265271 0.736793325359726 0
"6067" 734.011857472849 0.736791235371239 0
"6068" 734.005211730413 0.7367891466587 0
"6069" 733.998566037989 0.736787055322681 0
"6070" 733.991920395559 0.736784965699695 0
"6071" 733.985274803114 0.736782876930954 0
"6072" 733.978629260654 0.736780788139305 0
"6073" 733.971983768214 0.736778695840413 0
"6074" 733.965338325777 0.736776605263593 0
"6075" 733.958692933334 0.736774515534384 0
"6076" 733.952047590884 0.736772425791171 0
"6077" 733.945402298426 0.736770336030927 0
"6078" 733.938757055971 0.73676824536213 0
"6079" 733.932111863513 0.736766155128059 0
"6080" 733.925466721052 0.736764064861756 0
"6081" 733.918821628588 0.736761974572027 0
"6082" 733.912176586117 0.73675988470475 0
"6083" 733.905531593629 0.736757795674675 0
"6084" 733.898886651146 0.736755704459899 0
"6085" 733.892241758646 0.736753615402255 0
"6086" 733.885596916152 0.736751524139956 0
"6087" 733.878952123654 0.736749433730307 0
"6088" 733.872307381156 0.736747342851598 0
"6089" 733.920871227465 0.736669519366586 0.00099949999999982
"6090" 733.914232226748 0.736667430298423 0.00099949999999982
"6091" 733.852378198739 0.736741074746974 0
"6092" 733.845733656169 0.736738984231361 0
"6093" 733.839089163586 0.736736894566506 0
"6094" 733.832444721011 0.736734802702373 0
"6095" 733.82580032845 0.736732710387046 0
"6096" 733.819155985857 0.736730622393209 0
"6097" 733.812511693258 0.736728531774482 0
"6098" 733.805867450654 0.73672644114214 0
"6099" 733.79922325804 0.736724350911512 0
"6100" 733.792579115429 0.73672225936109 0
"6101" 733.856182825871 0.7366475532142 0.00099949999999982
"6102" 733.913151465029 0.736572940075357 0.00199799999999994
"6103" 733.906518822451 0.736570853909936 0.00199799999999994
"6104" 733.836272569338 0.736641290709205 0.00099949999999982
"6105" 733.759373457043 0.736711812531593 0
"6106" 733.752729614258 0.736709722162947 0
"6107" 733.746085821471 0.736707630893782 0
"6108" 733.739442078664 0.736705541353801 0
"6109" 733.732798385854 0.736703450043663 0
"6110" 733.726154743032 0.736701359588256 0
"6111" 733.719511150204 0.736699268680598 0
"6112" 733.712867607368 0.73669717774553 0
"6113" 733.706224114488 0.736695090281236 0
"6114" 733.699580671632 0.736692996257077 0
"6115" 733.692937278759 0.736690906128011 0
"6116" 733.686293935879 0.736688815114554 0
"6117" 733.679650642972 0.73668672582491 0
"6118" 733.673007400053 0.736684635190494 0
"6119" 733.666364207143 0.736682542378976 0
"6120" 733.659721064202 0.736680453454524 0
"6121" 733.653077971252 0.736678362336231 0
"6122" 733.64643492829 0.736676271627276 0
"6123" 733.639791935313 0.736674180901592 0
"6124" 733.633148992328 0.736672089715922 0
"6125" 733.626506099319 0.736669999824315 0
"6126" 733.619863256306 0.736667908157026 0
"6127" 733.613220463284 0.736665816915869 0
"6128" 733.606577720243 0.736663726518787 0
"6129" 733.599935027187 0.736661635667354 0
"6130" 733.593292384117 0.736659544797023 0
"6131" 733.586649791023 0.736657454769649 0
"6132" 733.580007247915 0.736655363858053 0
"6133" 733.573364754782 0.736653273800093 0
"6134" 733.566722311639 0.736651182397787 0
"6135" 733.560079918509 0.736649088812867 0
"6136" 733.553437575349 0.736646999113857 0
"6137" 733.546795282174 0.736644908103407 0
"6138" 733.540153038974 0.736642817933261 0
"6139" 733.533510845763 0.736640726433073 0
"6140" 733.52686870254 0.736638634918221 0
"6141" 733.520226609297 0.736636544251421 0
"6142" 733.513584566034 0.736634453565722 0
"6143" 733.506942572745 0.736632363294449 0
"6144" 733.500300629448 0.736630271257124 0
"6145" 733.493658736135 0.736628180071165 0
"6146" 733.487016892801 0.736626089298579 0
"6147" 733.480375099463 0.736623996765293 0
"6148" 733.473733356091 0.736621907256763 0
"6149" 733.46709166271 0.736619815121125 0
"6150" 733.460450019294 0.736617725570274 0
"6151" 733.45380842586 0.736615634261369 0
"6152" 733.447166882409 0.736613542928814 0
"6153" 733.440525388963 0.736611449397159 0
"6154" 733.433883945485 0.736609359332213 0
"6155" 733.427242551985 0.73660726836899 0
"6156" 733.420601208462 0.736605177396677 0
"6157" 733.455390907857 0.73652436598077 0.00099949999999982
"6158" 733.448755292178 0.736522277219957 0.00099949999999982
"6159" 733.442119726413 0.73652018670478 0.00099949999999982
"6160" 733.394043414943 0.736596813646403 0
"6161" 733.387402321257 0.736594723873228 0
"6162" 733.380761277556 0.736592631900209 0
"6163" 733.374120283845 0.73659053946739 0
"6164" 733.367479340115 0.736588447883419 0
"6165" 733.360838446375 0.73658635541177 0
"6166" 733.354197602602 0.736584265091005 0
"6167" 733.347556808808 0.736582173449538 0
"6168" 733.340916064991 0.736580082212389 0
"6169" 733.33427537114 0.736577991841333 0
"6170" 733.327634727264 0.736575900567448 0
"6171" 733.320994133386 0.73657380709271 0
"6172" 733.314353589465 0.736571717527884 0
"6173" 733.307713095518 0.736569626192802 0
"6174" 733.301072651551 0.736567534400623 0
"6175" 733.294432257564 0.736565442593547 0
"6176" 733.287791913559 0.736563350322305 0
"6177" 733.281151619525 0.736561259340062 0
"6178" 733.27451137546 0.736559168337866 0
"6179" 733.267871181365 0.736557077314133 0
"6180" 733.261231037257 0.736554984525518 0
"6181" 733.254590943123 0.736552893029359 0
"6182" 733.247950898967 0.73655080106346 0
"6183" 733.24131090479 0.736548709093967 0
"6184" 733.234670960571 0.736546618838528 0
"6185" 733.228031066345 0.73654452550636 0
"6186" 733.221391222073 0.736542435640326 0
"6187" 733.214751427769 0.73654034445522 0
"6188" 733.208111683457 0.736538251058403 0
"6189" 733.201471989108 0.736536160266172 0
"6190" 733.194832344736 0.736534068140791 0
"6191" 733.18819275035 0.736531975127012 0
"6192" 733.181553205913 0.736529885581589 0
"6193" 733.174913711458 0.736527792954423 0
"6194" 733.168274266979 0.73652570074407 0
"6195" 733.161634872481 0.736523608084187 0
"6196" 733.154995527945 0.736521517138331 0
"6197" 733.148356233372 0.736519426174636 0
"6198" 733.141716988766 0.736517334757176 0
"6199" 733.13507779414 0.736515242010584 0
"6200" 733.128438649485 0.7365131501098 0
"6201" 733.121799554805 0.736511057756082 0
"6202" 733.11516051011 0.736508964512105 0
"6203" 733.108521515382 0.736506872985456 0
"6204" 733.1018825706 0.736504783183425 0
"6205" 733.095243675808 0.736502689440085 0
"6206" 733.088604830981 0.736500597860231 0
"6207" 733.081966036133 0.736498504939818 0
"6208" 733.075327291232 0.736496415055067 0
"6209" 733.068688596319 0.736494321227154 0
"6210" 733.062049951372 0.736492229559014 0
"6211" 733.055411356398 0.736490136995283 0
"6212" 733.048772811376 0.736488046591982 0
"6213" 733.042134316336 0.736485953116383 0
"6214" 733.035495871266 0.736483860927834 0
"6215" 733.028857476146 0.736481770459885 0
"6216" 733.022219130986 0.736479679101975 0
"6217" 733.015580835808 0.736477585543911 0
"6218" 733.008942590613 0.736475491956879 0
"6219" 733.002304395363 0.736473401844537 0
"6220" 732.99566625009 0.736471308664979 0
"6221" 732.989028154781 0.736469216765673 0
"6222" 732.982390109445 0.736467123975662 0
"6223" 732.975752114071 0.736465032033012 0
"6224" 732.969114168657 0.736462940504502 0
"6225" 732.962476273219 0.736460847213366 0
"6226" 732.95583842773 0.736458756523478 0
"6227" 732.949200632226 0.736456662315546 0
"6228" 732.94256288668 0.736454570706455 0
"6229" 732.935925191106 0.73645247776431 0
"6230" 732.929287545486 0.736450386548305 0
"6231" 732.92264994984 0.73644829314206 0
"6232" 732.916012404157 0.736446201009117 0
"6233" 732.909374908431 0.736444109293777 0
"6234" 732.902737462667 0.736442017130281 0
"6235" 732.896100066864 0.73643992493405 0
"6236" 732.889462721041 0.736437830980041 0
"6237" 732.882825425166 0.736435740056502 0
"6238" 732.876188179261 0.736433646924082 0
"6239" 732.869550983321 0.73643155422177 0
"6240" 732.862913837337 0.736429462362802 0
"6241" 732.856276741319 0.736427369605264 0
"6242" 732.849639695257 0.736425277710024 0
"6243" 732.843002699146 0.736423186222223 0
"6244" 732.836365753018 0.736421091662295 0
"6245" 732.829728856846 0.736418999702137 0
"6246" 732.823092010629 0.736416907708769 0
"6247" 732.816455214395 0.736414813098321 0
"6248" 732.809818468106 0.736412721942735 0
"6249" 732.803181771773 0.736410629889262 0
"6250" 732.796545125395 0.736408537828202 0
"6251" 732.789908528998 0.736406443124548 0
"6252" 732.783271982539 0.73640435275396 0
"6253" 732.776635486051 0.73640225888438 0
"6254" 732.769999039536 0.736400164990354 0
"6255" 732.76336264298 0.736398072381469 0
"6256" 732.756726296364 0.736395981494126 0
"6257" 732.750089999716 0.736393887974063 0
"6258" 732.743453753022 0.736391795739367 0
"6259" 732.73681755629 0.736389702611711 0
"6260" 732.730181409521 0.736387609459366 0
"6261" 732.723545312709 0.736385516730424 0
"6262" 732.716909265865 0.736383423105741 0
"6263" 732.710273268959 0.736381332070408 0
"6264" 732.703637322025 0.736379237969681 0
"6265" 732.69700142503 0.736377146894469 0
"6266" 732.690365578006 0.736375052751469 0
"6267" 732.683729780947 0.736372959020722 0
"6268" 732.677094033837 0.736370867017887 0
"6269" 732.670458336697 0.736368772809232 0
"6270" 732.663822689491 0.736366682067661 0
"6271" 732.657187092254 0.736364587821397 0
"6272" 732.650551544965 0.736362495727756 0
"6273" 732.643916047641 0.736360401875389 0
"6274" 732.637280600269 0.736358309307011 0
"6275" 732.630645202834 0.736356218024009 0
"6276" 732.624009855374 0.736354123233651 0
"6277" 732.617374557868 0.736352030168543 0
"6278" 732.610739310323 0.736349936642004 0
"6279" 732.604104112715 0.736347845278298 0
"6280" 732.597468965058 0.736345752591513 0
"6281" 732.590833867373 0.736343657693618 0
"6282" 732.584198819635 0.736341565393273 0
"6283" 732.57756382186 0.736339471328896 0
"6284" 732.570928874036 0.736337378557052 0
"6285" 732.564293976156 0.736335286198493 0
"6286" 732.557659128231 0.736333192935188 0
"6287" 732.55102433026 0.736331099668681 0
"6288" 732.544389582243 0.736329006373351 0
"6289" 732.53775488418 0.736326913049581 0
"6290" 732.53112023608 0.736324818847139 0
"6291" 732.524485637924 0.736322726356581 0
"6292" 732.517851089718 0.736320633413399 0
"6293" 732.511216591464 0.736318540015721 0
"6294" 732.504582143146 0.736316448338716 0
"6295" 732.497947744794 0.736314353588209 0
"6296" 732.491313396386 0.736312260997167 0
"6297" 732.484679097935 0.736310167081363 0
"6298" 732.478044849428 0.736308074443915 0
"6299" 732.471410650873 0.73630598092252 0
"6300" 732.46477650227 0.736303887382254 0
"6301" 732.458142403615 0.736301794245409 0
"6302" 732.45150835493 0.736299698915142 0
"6303" 732.444874356179 0.736297607055913 0
"6304" 732.438240407389 0.736295512550862 0
"6305" 732.431606508532 0.736293420644842 0
"6306" 732.424972659627 0.736291326976058 0
"6307" 732.418338860687 0.736289231974413 0
"6308" 732.411705111684 0.736287139572849 0
"6309" 732.405071412627 0.736285046276961 0
"6310" 732.398437763517 0.736282952954219 0
"6311" 732.391804164349 0.736280860052731 0
"6312" 732.38517061514 0.736278765381433 0
"6313" 732.378537115863 0.736276673308896 0
"6314" 732.371903666537 0.736274579472655 0
"6315" 732.365270267152 0.736272486484525 0
"6316" 732.358636917721 0.736270392175231 0
"6317" 732.352003618259 0.736268296535893 0
"6318" 732.345370368714 0.736266205653299 0
"6319" 732.338737169138 0.736264109978103 0
"6320" 732.332104019488 0.736262018191898 0
"6321" 732.325470919787 0.736259924207517 0
"6322" 732.318837870045 0.736257829332311 0
"6323" 732.312204870242 0.736255736185099 0
"6324" 732.305571920384 0.736253642566688 0
"6325" 732.29893902047 0.736251548937391 0
"6326" 732.292306170486 0.736249456597978 0
"6327" 732.285673370456 0.736247362047918 0
"6328" 732.279040620365 0.736245268790006 0
"6329" 732.272407920235 0.736243173341179 0
"6330" 732.265775270049 0.736241079600378 0
"6331" 732.259142669802 0.736238986282169 0
"6332" 732.252510119489 0.736236893381208 0
"6333" 732.245877619142 0.736234797402437 0
"6334" 732.239245168728 0.736232704459756 0
"6335" 732.232612768248 0.736230611488487 0
"6336" 732.225980417711 0.736228517628517 0
"6337" 732.219348117116 0.736226423750736 0
"6338" 732.212715866473 0.736224328976048 0
"6339" 732.206083665759 0.736222236358496 0
"6340" 732.199451514991 0.736220141984595 0
"6341" 732.192819414164 0.736218048022841 0
"6342" 732.18618736328 0.736215954027077 0
"6343" 732.179555362342 0.736213859592828 0
"6344" 732.172923411336 0.73621176643728 0
"6345" 732.166291510267 0.736209672824109 0
"6346" 732.159659659153 0.736207577453207 0
"6347" 732.153027857975 0.736205483801782 0
"6348" 732.14639610673 0.736203390557737 0
"6349" 732.139764405434 0.736201295559722 0
"6350" 732.13313275406 0.73619920314828 0
"6351" 732.126501152641 0.736197107667921 0
"6352" 732.119869601167 0.736195013043323 0
"6353" 732.113238099623 0.736192919702163 0
"6354" 732.106606648025 0.73619082503171 0
"6355" 732.099975246366 0.736188730772924 0
"6356" 732.093343894643 0.736186636936423 0
"6357" 732.086712592859 0.736184542636447 0
"6358" 732.080081341005 0.736182449192742 0
"6359" 732.073450139082 0.736180355722714 0
"6360" 732.066818987103 0.736178260931918 0
"6361" 732.060187885067 0.736176166113224 0
"6362" 732.053556832965 0.736174072151712 0
"6363" 732.046925830798 0.736171978157779 0
"6364" 732.04029487857 0.736169883719506 0
"6365" 732.033663976275 0.736167789693714 0
"6366" 732.027033123924 0.736165694768887 0
"6367" 732.02040232151 0.736163600265287 0
"6368" 732.01377156903 0.736161506182089 0
"6369" 732.007140866488 0.736159411627209 0
"6370" 732.00051021387 0.736157318365969 0
"6371" 731.993879611209 0.736155222041792 0
"6372" 731.98724905847 0.736153128732207 0
"6373" 731.98061855567 0.736151034108133 0
"6374" 731.973988102806 0.736148939456161 0
"6375" 732.029001108755 0.736072636285489 0.00099949999999982
"6376" 731.960729718893 0.736144751966739 0
"6377" 731.954099415819 0.736142656383902 0
"6378" 731.947469162669 0.73614056295466 0
"6379" 731.940838959451 0.736138468636491 0
"6380" 731.934208806178 0.736136372993909 0
"6381" 731.927578702842 0.736134278192378 0
"6382" 731.920948649423 0.736132185120162 0
"6383" 731.914318645945 0.736130089841507 0
"6384" 731.90768869238 0.73612799716019 0
"6385" 731.901058788759 0.736125901411485 0
"6386" 731.89442893507 0.736123806945481 0
"6387" 731.887799131311 0.736121712460379 0
"6388" 731.881169377483 0.736119617952428 0
"6389" 731.87453967359 0.736117522996172 0
"6390" 731.867910019623 0.736115428878071 0
"6391" 731.861280415596 0.736113333438602 0
"6392" 731.854650861503 0.736111238412893 0
"6393" 731.84802135734 0.736109143801997 0
"6394" 731.841391903102 0.736107049604619 0
"6395" 731.834762498798 0.736104954521809 0
"6396" 731.828133144411 0.736102861149526 0
"6397" 731.821503839966 0.73610076515022 0
"6398" 731.81487458546 0.736098669568138 0
"6399" 731.808245380865 0.736096576570302 0
"6400" 731.801616226208 0.736094480942668 0
"6401" 731.794987121479 0.736092386170432 0
"6402" 731.788358066689 0.736090290494705 0
"6403" 731.781729061822 0.736088196115253 0
"6404" 731.775100106888 0.736086100843223 0
"6405" 731.768471201874 0.736084006854669 0
"6406" 731.761842346783 0.73608191240614 0
"6407" 731.755213541629 0.736079816630559 0
"6408" 731.748584786412 0.736077720842526 0
"6409" 731.741956081105 0.736075627636438 0
"6410" 731.735327425725 0.736073532676037 0
"6411" 731.728698820268 0.736071438126444 0
"6412" 731.722070264751 0.73606934180847 0
"6413" 731.715441759149 0.736067248089301 0
"6414" 731.708813303482 0.73606515217819 0
"6415" 731.702184897738 0.73606305754015 0
"6416" 731.695556541929 0.73606096157778 0
"6417" 731.688928236034 0.736058867779722 0
"6418" 731.682299980051 0.736056773949917 0
"6419" 731.675671774008 0.736054677492665 0
"6420" 731.669043617891 0.736052582322855 0
"6421" 731.662415511709 0.736050486258915 0
"6422" 731.655787455439 0.736048392348648 0
"6423" 731.6491594491 0.736046296679064 0
"6424" 731.642531492686 0.736044201420814 0
"6425" 731.635903586202 0.73604210570954 0
"6426" 731.62927572963 0.736040011725727 0
"6427" 731.622647922988 0.73603791596357 0
"6428" 731.616020166261 0.736035821497633 0
"6429" 731.609392459468 0.736033725266243 0
"6430" 731.602764802591 0.736031630754912 0
"6431" 731.596137195639 0.736029535353923 0
"6432" 731.589509638619 0.736027439068153 0
"6433" 731.582882131511 0.736025344926979 0
"6434" 731.576254674336 0.736023248594707 0
"6435" 731.56962726708 0.736021153544032 0
"6436" 731.562999909753 0.736019057605443 0
"6437" 731.556372602349 0.736016962077181 0
"6438" 731.549745344837 0.736014869581241 0
"6439" 731.601470472164 0.735937910584335 0.00099949999999982
"6440" 731.536493347863 0.736010679865188 0
"6441" 731.529866240123 0.736008581638119 0
"6442" 731.523239182288 0.736006487755475 0
"6443" 731.516612174389 0.736004390794021 0
"6444" 731.509985216409 0.736002295558931 0
"6445" 731.503358308333 0.736000201612949 0
"6446" 731.496731450179 0.735998105891232 0
"6447" 731.490104641938 0.735996011029365 0
"6448" 731.483477883624 0.735993914845883 0
"6449" 731.476851175218 0.735991820371728 0
"6450" 731.470224516757 0.735989722400316 0
"6451" 731.4635979082 0.735987628328196 0
"6452" 731.456971349568 0.735985532048082 0
"6453" 731.450344840854 0.735983436623005 0
"6454" 731.443718382033 0.735981343363594 0
"6455" 731.437091973147 0.735979246156601 0
"6456" 731.430465614196 0.735977148921972 0
"6457" 731.423839305139 0.735975055597794 0
"6458" 731.417213046002 0.735972959631669 0
"6459" 731.410586836804 0.735970861905296 0
"6460" 731.403960677508 0.735968767644005 0
"6461" 731.397334568123 0.735966672493157 0
"6462" 731.426635900839 0.735884756769511 0.00099949999999982
"6463" 731.38408484891 0.735962480941306 0
"6464" 731.377458889251 0.73596038659798 0
"6465" 731.370832979521 0.735958289617942 0
"6466" 731.364207119692 0.735956195227206 0
"6467" 731.357581309792 0.735954098210826 0
"6468" 731.350955549793 0.735952003778693 0
"6469" 731.344329839704 0.735949908459364 0
"6470" 731.337704179552 0.735947810506198 0
"6471" 731.331078569305 0.735945715575109 0
"6472" 731.324453008968 0.735943620193434 0
"6473" 731.317827498545 0.735941524354195 0
"6474" 731.311202038041 0.735939428065055 0
"6475" 731.304576627459 0.735937331306977 0
"6476" 731.297951266777 0.73593523671247 0
"6477" 731.291325956004 0.735933141229783 0
"6478" 731.284700695158 0.735931043977279 0
"6479" 731.278075484211 0.735928949320417 0
"6480" 731.271450323196 0.735926851595039 0
"6481" 731.264825212089 0.735924756018084 0
"6482" 731.258200150894 0.735922659996657 0
"6483" 731.251575139604 0.735920564820568 0
"6484" 731.244950178239 0.735918467446123 0
"6485" 731.238325266764 0.735916373535024 0
"6486" 731.231700405219 0.735914275683189 0
"6487" 731.225075593582 0.735912179983217 0
"6488" 731.218450831852 0.73591008427185 0
"6489" 731.211826120033 0.735907988099238 0
"6490" 731.205201458127 0.735905891907548 0
"6491" 731.198576846108 0.735903797870333 0
"6492" 731.191952284015 0.735901700332268 0
"6493" 731.185327771833 0.73589960407674 0
"6494" 731.178703309558 0.735897508232503 0
"6495" 731.172078897207 0.735895410627303 0
"6496" 731.165454534762 0.735893314749376 0
"6497" 731.158830222228 0.735891218406515 0
"6498" 731.152205959591 0.735889123358903 0
"6499" 731.145581746868 0.735887026546874 0
"6500" 731.138957584042 0.735884931452534 0
"6501" 731.132333471135 0.735882834155531 0
"6502" 731.125709408134 0.735880738149023 0
"6503" 731.119085395033 0.735878642556437 0
"6504" 731.174525852335 0.735802502664154 0.00099949999999982
"6505" 731.105839888425 0.735874449703628 0
"6506" 731.099216025041 0.735872353180193 0
"6507" 731.09259221158 0.735870255320094 0
"6508" 731.085968447996 0.735868161811144 0
"6509" 731.079344734316 0.735866065657839 0
"6510" 731.072721070559 0.73586396773925 0
"6511" 731.066097456705 0.735861871543901 0
"6512" 731.05947389276 0.735859774899299 0
"6513" 731.052850378719 0.735857678661223 0
"6514" 731.046226914582 0.735855582400845 0
"6515" 731.039603500343 0.735853486562418 0
"6516" 731.032980136017 0.735851389394501 0
"6517" 731.026356821585 0.735849293946397 0
"6518" 731.019733557069 0.735847196301652 0
"6519" 731.013110342443 0.735845101246655 0
"6520" 731.00648717772 0.735843004867273 0
"6521" 730.999864062908 0.735840907592811 0
"6522" 730.993240998012 0.735838809865179 0
"6523" 730.98661798301 0.735836714290862 0
"6524" 730.9799950179 0.735834618699048 0
"6525" 730.973372102702 0.735832521346595 0
"6526" 730.96674923741 0.735830424406534 0
"6527" 730.960126422007 0.735828329181386 0
"6528" 730.953503656518 0.735826231328087 0
"6529" 730.946880940922 0.735824135630779 0
"6530" 730.940258275246 0.735822037301198 0
"6531" 730.93363565948 0.735819939822859 0
"6532" 730.927013093601 0.735817844498093 0
"6533" 730.920390577627 0.735815747409834 0
"6534" 730.913768111532 0.735813652915331 0
"6535" 730.90714569536 0.735811554049504 0
"6536" 730.900523329084 0.735809457771336 0
"6537" 730.893901012704 0.735807361472068 0
"6538" 730.887278746242 0.735805262971254 0
"6539" 730.880656529671 0.735803167068409 0
"6540" 730.874034362995 0.735801070702013 0
"6541" 730.867412246219 0.735798973888794 0
"6542" 730.860790179352 0.735796876184577 0
"6543" 730.854168162366 0.73579478106129 0
"6544" 730.847546195293 0.735792682875986 0
"6545" 730.840924278105 0.735790587284691 0
"6546" 730.83430241084 0.735788488186722 0
"6547" 730.827680593459 0.735786392544058 0
"6548" 730.821058825964 0.735784296897453 0
"6549" 730.814437108385 0.735782198169382 0
"6550" 730.807815440696 0.73578010203319 0
"6551" 730.801193822915 0.735778004134624 0
"6552" 730.794572255026 0.735775907529324 0
"6553" 730.787950737027 0.735773811327061 0
"6554" 730.781329268935 0.735771713372759 0
"6555" 730.77470785075 0.735769615395553 0
"6556" 730.768086482458 0.735767518700692 0
"6557" 730.761465164058 0.735765421983827 0
"6558" 730.754843895547 0.735763325685425 0
"6559" 730.748222676933 0.735761228496519 0
"6560" 730.74160150823 0.735759129973245 0
"6561" 730.734980389415 0.735757033616468 0
"6562" 730.728359320487 0.735754937234224 0
"6563" 730.721738301465 0.735752839080551 0
"6564" 730.715117332339 0.735750741793938 0
"6565" 730.708496413091 0.735748646217379 0
"6566" 730.701875543745 0.735746548446235 0
"6567" 730.695254724298 0.735744450650164 0
"6568" 730.688633954734 0.735742354581682 0
"6569" 730.682013235062 0.735740257622765 0
"6570" 730.675392565303 0.735738158450929 0
"6571" 730.66877194543 0.735736061883378 0
"6572" 730.662151375457 0.735733963989695 0
"6573" 730.65553085538 0.735731866504768 0
"6574" 730.648910385184 0.735729770311469 0
"6575" 730.642289964869 0.735727674091353 0
"6576" 730.635669594449 0.735725576552325 0
"6577" 730.629049273928 0.735723478544159 0
"6578" 730.622429003319 0.735721379221092 0
"6579" 730.615808782591 0.73571928292196 0
"6580" 730.609188611758 0.735717185287679 0
"6581" 730.6025684908 0.735715089383353 0
"6582" 730.595948419746 0.735712990842325 0
"6583" 730.589328398571 0.735710894465895 0
"6584" 730.582708427286 0.735708797180929 0
"6585" 730.576088505907 0.735706698150713 0
"6586" 730.569468634408 0.735704601703125 0
"6587" 730.562848812807 0.735702503488523 0
"6588" 730.556229041099 0.735700405701352 0
"6589" 730.549609319266 0.735698309630855 0
"6590" 730.54298964733 0.735696211358947 0
"6591" 730.536370025282 0.735694113930361 0
"6592" 730.529750453122 0.735692016493329 0
"6593" 730.523130930845 0.735689919468876 0
"6594" 730.516511458465 0.735687821108783 0
"6595" 730.509892035964 0.73568572447861 0
"6596" 730.503272663354 0.735683626518899 0
"6597" 730.49665334064 0.735681528109778 0
"6598" 730.490034067814 0.735679430537577 0
"6599" 730.483414844883 0.735677332080866 0
"6600" 730.47679567183 0.735675235347373 0
"6601" 730.47017654866 0.735673138146396 0
"6602" 730.463557475389 0.73567103919488 0
"6603" 730.456938451987 0.735668943267996 0
"6604" 730.450319478479 0.735666844705418 0
"6605" 730.443700554863 0.73566474655677 0
"6606" 730.437081681155 0.735662646649098 0
"6607" 730.43046285731 0.735660551073113 0
"6608" 730.423844083355 0.735658452863621 0
"6609" 730.417225359281 0.735656355509774 0
"6610" 730.410606685111 0.73565425594586 0
"6611" 730.403988060808 0.735652159852543 0
"6612" 730.397369486394 0.735650061559247 0
"6613" 730.390750961852 0.735647964993938 0
"6614" 730.384132487194 0.7356458670952 0
"6615" 730.377514062435 0.735643767866158 0
"6616" 730.370895687555 0.735641670364722 0
"6617" 730.364277362551 0.735639573276669 0
"6618" 730.357659087459 0.735637472675609 0
"6619" 730.351040862227 0.735635376851243 0
"6620" 730.34442268688 0.735633278836779 0
"6621" 730.337804561425 0.735631179922355 0
"6622" 730.331186485858 0.735629081415986 0
"6623" 730.324568460157 0.735626985077234 0
"6624" 730.317950484348 0.735624886097837 0
"6625" 730.311332558423 0.735622787968114 0
"6626" 730.30471468238 0.735620689822502 0
"6627" 730.298096856216 0.735618592090507 0
"6628" 730.291479079935 0.735616493904081 0
"6629" 730.284861353536 0.735614395689505 0
"6630" 730.278243677024 0.735612297030593 0
"6631" 730.271626050376 0.735610200516922 0
"6632" 730.26500847362 0.735608101367981 0
"6633" 730.258390946732 0.735606004387389 0
"6634" 730.251773469735 0.735603905204415 0
"6635" 730.245156042606 0.735601808178343 0
"6636" 730.238538665364 0.735599709382183 0
"6637" 730.231921338012 0.735597610134774 0
"6638" 730.225304060518 0.735595513922964 0
"6639" 730.218686832928 0.735593413320148 0
"6640" 730.212069655211 0.735591315754808 0
"6641" 730.205452527365 0.735589218171169 0
"6642" 730.1988354494 0.735587119694521 0
"6643" 730.192218421306 0.735585022056606 0
"6644" 730.185601443089 0.73558292397917 0
"6645" 730.17898451476 0.735580824561938 0
"6646" 730.172367636303 0.735578726872898 0
"6647" 730.165750807721 0.735576628716127 0
"6648" 730.159134029015 0.735574530554904 0
"6649" 730.152517300198 0.735572431059468 0
"6650" 730.145900621246 0.735570333718828 0
"6651" 730.139283992165 0.735568235923712 0
"6652" 730.132667412986 0.735566135057694 0
"6653" 730.126050883659 0.735564038967036 0
"6654" 730.119434404238 0.735561937618475 0
"6655" 730.112817974673 0.73555984104978 0
"6656" 730.106201594978 0.735557743153559 0
"6657" 730.099585265162 0.735555644354266 0
"6658" 730.092968985233 0.735553544673964 0
"6659" 730.086352755191 0.735551444969282 0
"6660" 730.079736574996 0.735549349166266 0
"6661" 730.073120444684 0.735547249853041 0
"6662" 730.066504364249 0.735545150964857 0
"6663" 730.059888333679 0.735543053352456 0
"6664" 730.053272352995 0.735540953542394 0
"6665" 730.04665642217 0.735538856332746 0
"6666" 730.040040541232 0.735536756485053 0
"6667" 730.033424710171 0.7355346574866 0
"6668" 730.026808928978 0.735532559335206 0
"6669" 730.020193197666 0.735530459860846 0
"6670" 730.013577516218 0.735528362111529 0
"6671" 730.006961884637 0.735526263896377 0
"6672" 730.000346302932 0.735524164797593 0
"6673" 729.993730771099 0.735522066103896 0
"6674" 729.987115289143 0.735519966961912 0
"6675" 729.980499857053 0.735517868664046 0
"6676" 729.973884474844 0.735515769045107 0
"6677" 729.967269142511 0.735513669843224 0
"6678" 729.960653860039 0.735511571924542 0
"6679" 729.954038627447 0.735509472239986 0
"6680" 729.947423444713 0.735507374709825 0
"6681" 729.940808311863 0.735505274554183 0
"6682" 729.934193228883 0.735503175676173 0
"6683" 729.92757819576 0.735501078086101 0
"6684" 729.92096321253 0.735498976995152 0
"6685" 729.914348279143 0.735496880673969 0
"6686" 729.90773339563 0.73549478127806 0
"6687" 729.901118561982 0.735492682730769 0
"6688" 729.894503778209 0.735490583303629 0
"6689" 729.887889044296 0.735488485154331 0
"6690" 729.881274360252 0.735486386111573 0
"6691" 729.8746597261 0.73548428487209 0
"6692" 729.868045141795 0.735482187969104 0
"6693" 729.861430607363 0.735480088430892 0
"6694" 729.85481612279 0.735477990180072 0
"6695" 729.848201688077 0.735475891907647 0
"6696" 729.841587303251 0.735473791001605 0
"6697" 729.834972968275 0.735471693548651 0
"6698" 729.82835868319 0.735469592166741 0
"6699" 729.82174444795 0.735467495126085 0
"6700" 729.815130262583 0.735465395441204 0
"6701" 729.808516127092 0.735463295295512 0
"6702" 729.801902041474 0.735461195571143 0
"6703" 729.795288005709 0.735459097570814 0
"6704" 729.788674019803 0.735456999113269 0
"6705" 729.782060083782 0.7354548980147 0
"6706" 729.775446197614 0.735452799948753 0
"6707" 729.768832361314 0.735450700555703 0
"6708" 729.76221857488 0.735448601137683 0
"6709" 729.755604838308 0.73544650214338 0
"6710" 729.748991151603 0.735444402689618 0
"6711" 729.742377514768 0.735442302779625 0
"6712" 729.735763927791 0.735440204145847 0
"6713" 729.729150390675 0.735438105067122 0
"6714" 729.722536903443 0.7354360037883 0
"6715" 729.715923466063 0.73543390554176 0
"6716" 729.709310078553 0.735431805522744 0
"6717" 729.7026967409 0.735429706790253 0
"6718" 729.696083453094 0.735427608916771 0
"6719" 729.689470215166 0.735425507962972 0
"6720" 729.682857027095 0.735423409170118 0
"6721" 729.676243888889 0.735421309491014 0
"6722" 729.669630800538 0.735419210658514 0
"6723" 729.663017762042 0.735417111803214 0
"6724" 729.656404773425 0.735415010747323 0
"6725" 729.649791834663 0.735412911853883 0
"6726" 729.643178945761 0.735410812502638 0
"6727" 729.636566106731 0.735408711818185 0
"6728" 729.629953317552 0.735406613299104 0
"6729" 729.623340578237 0.735404513453499 0
"6730" 729.616727888763 0.735402415761815 0
"6731" 729.61011524917 0.735400314123186 0
"6732" 729.603502659427 0.735398215518103 0
"6733" 729.596890119551 0.735396115148283 0
"6734" 729.590277629539 0.735394015194955 0
"6735" 729.583665189394 0.735391914784364 0
"6736" 729.577052799098 0.735389816099304 0
"6737" 729.570440458665 0.735387716084751 0
"6738" 729.563828168067 0.735385618657854 0
"6739" 729.55721592734 0.735383517732988 0
"6740" 729.550603736485 0.735381416789767 0
"6741" 729.543991595473 0.735379318431733 0
"6742" 729.537379504319 0.735377218742396 0
"6743" 729.530767463022 0.735375119041174 0
"6744" 729.524155471595 0.735373018009426 0
"6745" 729.517543530007 0.735370920007751 0
"6746" 729.510931638281 0.735368819796471 0
"6747" 729.504319796411 0.73536672001777 0
"6748" 729.497708004407 0.735364619338558 0
"6749" 729.491096262264 0.735362519066211 0
"6750" 729.484484569963 0.735360420527917 0
"6751" 729.477872927527 0.735358319784321 0
"6752" 729.471261334934 0.735356221204951 0
"6753" 729.4646497922 0.735354120855566 0
"6754" 729.458038299318 0.735352021358993 0
"6755" 729.451426856301 0.735349920531682 0
"6756" 729.444815463143 0.735347820122582 0
"6757" 729.438204119841 0.735345720129431 0
"6758" 729.431592826389 0.735343620547415 0
"6759" 729.424981582782 0.735341521385327 0
"6760" 729.41837038904 0.73533942045671 0
"6761" 729.411759245139 0.735337321679562 0
"6762" 729.405148151096 0.735335221154712 0
"6763" 729.398537106908 0.735333121033609 0
"6764" 729.391926112588 0.735331019586839 0
"6765" 729.385315168103 0.735328921164793 0
"6766" 729.378704273477 0.735326820552162 0
"6767" 729.372093428709 0.735324719915397 0
"6768" 729.3654826338 0.735322619261185 0
"6769" 729.35887188873 0.735320520316164 0
"6770" 729.352261193513 0.735318420051109 0
"6771" 729.345650548145 0.735316320208091 0
"6772" 729.409977722871 0.735242164051968 0.00099949999999982
"6773" 729.403372800805 0.735240065145425 0.00099949999999982
"6774" 729.433101711463 0.735159961896595 0.00199849999999979
"6775" 729.46283962344 0.735079948851207 0.00299649999999996
"6776" 729.484246144788 0.735083851324099 0.00299649999999996
"6777" 729.376965381019 0.735231676530507 0.00099949999999982
"6778" 729.299403432241 0.735301628275702 0
"6779" 729.292793185491 0.735299526080124 0
"6780" 729.286182988583 0.735297426473326 0
"6781" 729.279572841518 0.735295326859157 0
"6782" 729.272962744309 0.73529322591402 0
"6783" 729.266352696951 0.735291125377518 0
"6784" 729.259742699463 0.735289023078558 0
"6785" 729.253132751795 0.735286925552016 0
"6786" 729.246522853986 0.735284824084912 0
"6787" 729.239913006015 0.735282724774463 0
"6788" 729.233303207903 0.73528062326179 0
"6789" 729.226693459638 0.735278523044294 0
"6790" 729.220083761204 0.735276424110964 0
"6791" 729.213474112631 0.73527432253753 0
"6792" 729.206864513898 0.735272222687596 0
"6793" 729.200254965029 0.735270120640798 0
"6794" 729.193645466 0.735268020749285 0
"6795" 729.187036016822 0.735265919966131 0
"6796" 729.180426617493 0.735263819156441 0
"6797" 729.173817268008 0.735261718772526 0
"6798" 729.167207968364 0.735259618801599 0
"6799" 729.160598718565 0.735257518377533 0
"6800" 729.153989518619 0.735255417049876 0
"6801" 729.147380368518 0.735253316577081 0
"6802" 729.14077126826 0.735251216083906 0
"6803" 729.134162217833 0.735249116882172 0
"6804" 729.127553217259 0.735247015475869 0
"6805" 729.120944266529 0.735244914918325 0
"6806" 729.11433536566 0.735242812603727 0
"6807" 729.107726514613 0.735240714189838 0
"6808" 729.101117713413 0.735238613128027 0
"6809" 729.09450896206 0.73523651206449 0
"6810" 729.087900260556 0.735234410968849 0
"6811" 729.081291608894 0.735232310290708 0
"6812" 729.074683007057 0.735230211326207 0
"6813" 729.068074455076 0.735228109305584 0
"6814" 729.061465952937 0.735226008563607 0
"6815" 729.054857500636 0.735223908238362 0
"6816" 729.048249098178 0.735221807454573 0
"6817" 729.041640745566 0.735219706216084 0
"6818" 729.035032442791 0.735217605831669 0
"6819" 729.028424189858 0.735215504986837 0
"6820" 729.02181598678 0.735213402810136 0
"6821" 729.015207833539 0.735211302362953 0
"6822" 729.008599730153 0.73520920015237 0
"6823" 729.001991676576 0.735207102268056 0
"6824" 728.995383672854 0.735205000012727 0
"6825" 729.026885981018 0.73512377078618 0.00099949999999982
"6826" 729.051789281757 0.735042633652411 0.00199799999999994
"6827" 728.975566996049 0.73519869962563 0
"6828" 728.968959191638 0.735196598152969 0
"6829" 728.962351437062 0.735194497542342 0
"6830" 728.955743732322 0.735192396901192 0
"6831" 728.949136077431 0.735190294938284 0
"6832" 728.942528472366 0.73518819512841 0
"6833" 728.935920917141 0.735186093992875 0
"6834" 728.929313411769 0.73518399153401 0
"6835" 728.922705956232 0.735181890793481 0
"6836" 728.916098550525 0.735179790468849 0
"6837" 728.909491194666 0.735177688374996 0
"6838" 728.902883888651 0.735175586707428 0
"6839" 728.896276632452 0.735173487625149 0
"6840" 728.889669426092 0.735171386339257 0
"6841" 728.883062269575 0.735169284603349 0
"6842" 728.876455162883 0.735167184595458 0
"6843" 728.869848106033 0.735165082818655 0
"6844" 728.863241099013 0.735162982319904 0
"6845" 728.856634141844 0.735160879636453 0
"6846" 728.8500272345 0.735158779535335 0
"6847" 728.843420376997 0.735156677680743 0
"6848" 728.836813569328 0.735154576667107 0
"6849" 728.830206811505 0.735152474330177 0
"6850" 728.82360010351 0.735150373716579 0
"6851" 728.816993445362 0.735148271341929 0
"6852" 728.810386837046 0.735146170240276 0
"6853" 728.803780278557 0.735144069561428 0
"6854" 728.797173769906 0.735141967993379 0
"6855" 728.790567311086 0.735139866841219 0
"6856" 728.783960902103 0.735137765228442 0
"6857" 728.777354542961 0.735135663158745 0
"6858" 728.77074823365 0.735133561942546 0
"6859" 728.76414197417 0.735131460713359 0
"6860" 728.757535764513 0.73512936032133 0
"6861" 728.750929604701 0.735127257729999 0
"6862" 728.744323494715 0.735125156866777 0
"6863" 728.737717434551 0.735123056421309 0
"6864" 728.73111142424 0.735120952903522 0
"6865" 728.724505463751 0.735118852406118 0
"6866" 728.717899553092 0.735116751024867 0
"6867" 728.711293692268 0.735114649184973 0
"6868" 728.704687881256 0.735112549509178 0
"6869" 728.698082120097 0.735110445881143 0
"6870" 728.691476408754 0.735108345723023 0
"6871" 728.684870747254 0.735106242934434 0
"6872" 728.678265135588 0.73510414099188 0
"6873" 728.671659573734 0.735102041201386 0
"6874" 728.665054061722 0.735099938347709 0
"6875" 728.658448599535 0.73509783721331 0
"6876" 728.651843187177 0.735095735629597 0
"6877" 728.645237824644 0.735093634444225 0
"6878" 728.638632511948 0.735091531947525 0
"6879" 728.632027249076 0.735089430728572 0
"6880" 728.625422036041 0.735087328186333 0
"6881" 728.618816872844 0.735085225621097 0
"6882" 728.612211759471 0.735083124342336 0
"6883" 728.605606695907 0.735081024347697 0
"6884" 728.599001682185 0.735078921291977 0
"6885" 728.592396718295 0.735076819073861 0
"6886" 728.585791804228 0.735074717713482 0
"6887" 728.579186939993 0.735072615462609 0
"6888" 728.572582125576 0.73507051449638 0
"6889" 728.565977360987 0.735068412634615 0
"6890" 728.559372646224 0.735066310751723 0
"6891" 728.552767981302 0.735064207544227 0
"6892" 728.546163366197 0.735062106497001 0
"6893" 728.539558800919 0.735060004557998 0
"6894" 728.532954285463 0.735057903027033 0
"6895" 728.526349819828 0.735055801476754 0
"6896" 728.519745404015 0.735053699909801 0
"6897" 728.513141038042 0.735051596580741 0
"6898" 728.506536721867 0.735049497144637 0
"6899" 728.499932455549 0.735047392032816 0
"6900" 728.493328239049 0.735045290816883 0
"6901" 728.486724072364 0.735043189583895 0
"6902" 728.480119955513 0.735041086575266 0
"6903" 728.473515888479 0.735038985298615 0
"6904" 728.466911871279 0.735036882259349 0
"6905" 728.460307903899 0.735034780509971 0
"6906" 728.45370398633 0.735032679606275 0
"6907" 728.447100118581 0.735030577803673 0
"6908" 728.44049630067 0.735028474240285 0
"6909" 728.433892532583 0.735026371974522 0
"6910" 728.427288814321 0.73502426967975 0
"6911" 728.420685145886 0.735022166926817 0
"6912" 728.414081527263 0.735020065896512 0
"6913" 728.407477958467 0.735017963107602 0
"6914" 728.40087443949 0.735015861165426 0
"6915" 728.394270970346 0.735013757890261 0
"6916" 728.387667550997 0.735011658087373 0
"6917" 728.381064181481 0.735009554781035 0
"6918" 728.374460861783 0.735007452760574 0
"6919" 728.367857591913 0.73500534983786 0
"6920" 728.36125437186 0.735003247772016 0
"6921" 728.354651201626 0.735001145691908 0
"6922" 728.348048081223 0.734999042278532 0
"6923" 728.341445010624 0.73499694145384 0
"6924" 728.334841989852 0.734994838434602 0
"6925" 728.328239018897 0.734992736262379 0
"6926" 728.321636097759 0.734990634077093 0
"6927" 728.39497527971 0.73491836398048 0.00099949999999982
"6928" 728.388378081484 0.734916262739279 0.00099949999999982
"6929" 728.45512671133 0.734844087919944 0.00199799999999994
"6930" 728.521884353902 0.734772006658837 0.00299549999999993
"6931" 728.588651000888 0.734700017669647 0.003992
"6932" 728.508715337669 0.734767814268584 0.00299549999999993
"6933" 728.355411829651 0.73490576653529 0.00099949999999982
"6934" 728.268850164223 0.73497382532929 0
"6935" 728.262247691184 0.734971722953704 0
"6936" 728.25564526797 0.734969619693865 0
"6937" 728.249042894545 0.734967519876689 0
"6938" 728.242440570953 0.734965415702911 0
"6939" 728.235838297163 0.734963314550193 0
"6940" 728.229236073202 0.734961210769201 0
"6941" 728.222633899056 0.73495910826079 0
"6942" 728.268522582106 0.734881171209135 0.00099949999999982
"6943" 728.353710071783 0.734727676477001 0.00299549999999993
"6944" 728.301229666424 0.734801232997259 0.00199799999999994
"6945" 728.386436075624 0.734647923188547 0.003992
"6946" 728.333954824078 0.734721386661764 0.00299549999999993
"6947" 728.373274987754 0.734643733013893 0.003992
"6948" 728.320787255368 0.734717195662863 0.00299549999999993
"6949" 728.31420237081 0.734715099845566 0.00299549999999993
"6950" 728.26170251693 0.734788647719122 0.00199799999999994
"6951" 728.156673785776 0.734938101210412 0
"6952" 728.150072159147 0.734935997610043 0
"6953" 728.143470582342 0.734933893990526 0
"6954" 728.136869055358 0.734931790356758 0
"6955" 728.17980062083 0.734853213249972 0.00099949999999982
"6956" 728.123668502256 0.734927587062533 0
"6957" 728.117067124673 0.73492548466587 0
"6958" 728.110465796907 0.734923381382877 0
"6959" 728.103864518967 0.734921277194098 0
"6960" 728.09726329083 0.734919175178506 0
"6961" 728.090662112487 0.73491707400641 0
"6962" 728.084060983957 0.734914971070816 0
"6963" 728.077459905256 0.734912866378893 0
"6964" 728.070858876367 0.734910763396445 0
"6965" 728.06425789729 0.734908660398453 0
"6966" 728.057656968038 0.734906556076856 0
"6967" 728.051056088569 0.734904455655211 0
"6968" 728.044455258913 0.734902352590521 0
"6969" 728.037854479067 0.7349002495109 0
"6970" 728.031253749055 0.734898144235108 0
"6971" 728.024653068826 0.734896043726549 0
"6972" 728.018052438431 0.734893938410291 0
"6973" 728.011451857837 0.73489183611657 0
"6974" 728.004851327035 0.734889734678523 0
"6975" 727.998250846048 0.734887631038446 0
"6976" 727.991650414875 0.734885527381479 0
"6977" 727.985050033517 0.734883423695373 0
"6978" 727.978449701955 0.734881321733202 0
"6979" 727.971849420194 0.734879219321656 0
"6980" 727.965249188255 0.734877114710511 0
"6981" 727.958649006117 0.73487501224947 0
"6982" 727.952048873793 0.73487290846222 0
"6983" 727.945448791291 0.734870803790272 0
"6984" 727.938848758576 0.734868702574558 0
"6985" 727.932248775664 0.734866599601598 0
"6986" 727.925648842566 0.734864495733855 0
"6987" 727.91904895929 0.734862390979018 0
"6988" 727.912449125799 0.734860289678514 0
"6989" 727.905849342126 0.734858185319369 0
"6990" 727.899249608247 0.734856083112462 0
"6991" 727.892649924194 0.734853977830166 0
"6992" 727.886050289936 0.73485187558174 0
"6993" 727.879450705494 0.734849771138511 0
"6994" 727.872851170841 0.734847669282986 0
"6995" 727.866251685982 0.734845566971767 0
"6996" 727.859652250943 0.73484346202503 0
"6997" 727.853052865703 0.734841359234792 0
"6998" 727.846453530265 0.734839255993089 0
"6999" 727.839854244638 0.734837151860024 0
"7000" 727.833255008814 0.734835048565901 0
"7001" 727.826655822791 0.734832945268429 0
"7002" 727.820056686588 0.734830840194523 0
"7003" 727.813457600191 0.734828736414207 0
"7004" 727.806858563568 0.734826635663174 0
"7005" 727.80025957677 0.734824530087126 0
"7006" 727.793660639754 0.734822428424909 0
"7007" 727.78706175254 0.734820324992123 0
"7008" 727.78046291514 0.734818220241989 0
"7009" 727.773864127532 0.734816117633883 0
"7010" 727.767265389737 0.734814012832243 0
"7011" 727.760666701726 0.7348119110649 0
"7012" 727.754068063523 0.734809806664802 0
"7013" 727.747469475134 0.734807701799199 0
"7014" 727.740870936541 0.73480559865383 0
"7015" 727.734272447757 0.734803494189777 0
"7016" 727.727674008768 0.734801391012743 0
"7017" 727.721075619583 0.734799286938805 0
"7018" 727.714477280193 0.734797183711757 0
"7019" 727.707878990607 0.734795079599619 0
"7020" 727.701280750807 0.734792977207458 0
"7021" 727.694682560818 0.734790872183412 0
"7022" 727.688084420625 0.734788768877468 0
"7023" 727.681486330221 0.734786665985959 0
"7024" 727.674888289624 0.734784561333264 0
"7025" 727.668290298835 0.7347824566573 0
"7026" 727.661692357822 0.734780355015934 0
"7027" 727.65509446663 0.734778248997363 0
"7028" 727.648496625213 0.734776147300939 0
"7029" 727.641898833589 0.734774043855292 0
"7030" 727.635301091767 0.734771939513817 0
"7031" 727.628703399761 0.734769833844151 0
"7032" 727.622105757535 0.73476773164662 0
"7033" 727.615508165105 0.734765627672802 0
"7034" 727.608910622478 0.734763523244099 0
"7035" 727.602313129629 0.734761420979513 0
"7036" 727.595715686595 0.734759315212212 0
"7037" 727.589118293363 0.734757210715129 0
"7038" 727.582520949936 0.734755105775948 0
"7039" 727.575923656292 0.734753002987187 0
"7040" 727.569326412444 0.734750898878213 0
"7041" 727.562729218388 0.734748795182614 0
"7042" 727.556132074123 0.734746691464561 0
"7043" 727.549534979663 0.734744586415873 0
"7044" 727.542937934994 0.734742482655116 0
"7045" 727.536340940116 0.734740378876124 0
"7046" 727.529743995029 0.734738275075967 0
"7047" 727.523147099738 0.734736170815894 0
"7048" 727.516550254255 0.734734065229249 0
"7049" 727.509953458553 0.73473196223872 0
"7050" 727.503356712651 0.734729857481982 0
"7051" 727.496760016548 0.734727752704001 0
"7052" 727.58051163654 0.734657557670424 0.00099949999999982
"7053" 727.483569153435 0.734723545848362 0
"7054" 727.476972606676 0.73472144231529 0
"7055" 727.470376109712 0.734719337899738 0
"7056" 727.463779662541 0.734717233450539 0
"7057" 727.45718326516 0.734715129417638 0
"7058" 727.450586917572 0.734713024937083 0
"7059" 727.443990619764 0.73471092173542 0
"7060" 727.437394371773 0.734708815035031 0
"7061" 727.430798173551 0.734706712662413 0
"7062" 727.424202025146 0.734704605914968 0
"7063" 727.41760592652 0.734702502634738 0
"7064" 727.411009877673 0.734700399334687 0
"7065" 727.40441387861 0.734698295577894 0
"7066" 727.397817929339 0.734696190926681 0
"7067" 727.391222029874 0.734694084945865 0
"7068" 727.384626180179 0.734691982429062 0
"7069" 727.378030380281 0.734689877284283 0
"7070" 727.371434630169 0.734687772989258 0
"7071" 727.364838929855 0.734685667792908 0
"7072" 727.358243279331 0.734683563017362 0
"7073" 727.351647678595 0.734681458662618 0
"7074" 727.34505212765 0.734679353849038 0
"7075" 727.338456626496 0.734677249010083 0
"7076" 727.331861175115 0.73467514589156 0
"7077" 727.325265773521 0.73467304145133 0
"7078" 727.318670421726 0.734670935684832 0
"7079" 727.312075119709 0.734668832067324 0
"7080" 727.305479867486 0.734666726699413 0
"7081" 727.298884665036 0.734664623472805 0
"7082" 727.292289512367 0.734662519366391 0
"7083" 727.285694409488 0.7346604143616 0
"7084" 727.279099356421 0.734658307164481 0
"7085" 727.272504353117 0.73465620473412 0
"7086" 727.265909399607 0.734654099229401 0
"7087" 727.259314495882 0.734651994581329 0
"7088" 727.252719641942 0.73464988991345 0
"7089" 727.246124837777 0.734647786094471 0
"7090" 727.239530083402 0.734645680951122 0
"7091" 727.23293537882 0.734643575340458 0
"7092" 727.226340724013 0.734641471461616 0
"7093" 727.21974611899 0.734639366689216 0
"7094" 727.213151563774 0.734637259716319 0
"7095" 727.206557058327 0.734635156212558 0
"7096" 727.199962602656 0.734633052245985 0
"7097" 727.193368196786 0.734630945643896 0
"7098" 727.186773840695 0.734628841209316 0
"7099" 727.180179534387 0.734626736311933 0
"7100" 727.173585277844 0.734624633137757 0
"7101" 727.166991071102 0.734622526452557 0
"7102" 727.160396914143 0.734620421495086 0
"7103" 727.153802806948 0.734618318258409 0
"7104" 727.147208749545 0.734616212389701 0
"7105" 727.140614741924 0.734614107367476 0
"7106" 727.134020784085 0.73461200232357 0
"7107" 727.127426876024 0.734609897691185 0
"7108" 727.120833017745 0.734607792610454 0
"7109" 727.114239209248 0.734605687505406 0
"7110" 727.107645450518 0.734603583695675 0
"7111" 727.101051741579 0.734601477674894 0
"7112" 727.094458082435 0.734599371199539 0
"7113" 727.087864473059 0.734597267323482 0
"7114" 727.081270913459 0.73459516254962 0
"7115" 727.074677403658 0.734593055574519 0
"7116" 727.068083943611 0.734590952943252 0
"7117" 727.061490533353 0.73458884680375 0
"7118" 727.054897172858 0.734586743253673 0
"7119" 727.048303862152 0.734584637072689 0
"7120" 727.041710601226 0.734582531748839 0
"7121" 727.035117390085 0.734580425951543 0
"7122" 727.028524228719 0.734578321015887 0
"7123" 727.021931117115 0.734576217368368 0
"7124" 727.015338055308 0.734574110216355 0
"7125" 727.008745043272 0.734572005651108 0
"7126" 727.00215208101 0.734569900628122 0
"7127" 726.995559168524 0.734567795587969 0
"7128" 726.98896630582 0.734565689652975 0
"7129" 726.982373492896 0.734563584139573 0
"7130" 726.975780729745 0.734561479039199 0
"7131" 726.969188016374 0.734559373475822 0
"7132" 726.962595352767 0.734557269204785 0
"7133" 726.956002738943 0.734555163168242 0
"7134" 726.949410174906 0.734553056683298 0
"7135" 726.942817660643 0.734550951475808 0
"7136" 726.936225196148 0.734548846676067 0
"7137" 726.98825708355 0.734472347866417 0.00099949999999982
"7138" 726.923042771584 0.734544637174082 0
"7139" 726.916450456388 0.734542531889496 0
"7140" 726.909858190979 0.734540425274952 0
"7141" 726.903265975332 0.734538320806015 0
"7142" 726.896673809463 0.734536215026368 0
"7143" 726.890081693376 0.73453410878209 0
"7144" 726.883489627046 0.734532004703858 0
"7145" 726.876897610503 0.734529897984467 0
"7146" 726.870305643726 0.734527792987869 0
"7147" 726.863713726731 0.734525686661998 0
"7148" 726.857121859507 0.734523581187888 0
"7149" 726.850530042041 0.734521476997728 0
"7150" 726.843938274346 0.734519371483104 0
"7151" 726.837346556431 0.734517265076547 0
"7152" 726.830754888293 0.734515159075101 0
"7153" 726.824163269924 0.734513053500503 0
"7154" 726.817571701336 0.734510947037497 0
"7155" 726.810980182495 0.734508843598205 0
"7156" 726.804388713439 0.73450673664875 0
"7157" 726.797797294162 0.73450463011613 0
"7158" 726.791205924659 0.734502524000513 0
"7159" 726.784614604904 0.734500420473377 0
"7160" 726.778023334932 0.734498313450314 0
"7161" 726.771432114726 0.734496208146311 0
"7162" 726.764840944293 0.734494101938729 0
"7163" 726.758249823639 0.734491995284645 0
"7164" 726.751658752741 0.734489890785869 0
"7165" 726.745067731612 0.7344877849641 0
"7166" 726.738476760247 0.734485679549243 0
"7167" 726.731885838647 0.734483574126309 0
"7168" 726.725294966815 0.734481468231319 0
"7169" 726.71870414477 0.734479360583807 0
"7170" 726.712113372489 0.734477255085789 0
"7171" 726.735257315802 0.734394220195512 0.00099949999999982
"7172" 726.774966687746 0.734230522993039 0.00299549999999993
"7173" 726.768392870815 0.734228423371033 0.00299549999999993
"7174" 726.738665295265 0.73430707417348 0.00199799999999994
"7175" 726.755243060928 0.734224223507431 0.00299549999999993
"7176" 726.725509009103 0.734302869573974 0.00199799999999994
"7177" 726.742093449477 0.734220022688428 0.00299549999999993
"7178" 726.712352921485 0.734298667481273 0.00199799999999994
"7179" 726.652842967156 0.734458315523837 0
"7180" 726.646252692219 0.734456208520749 0
"7181" 726.639662467036 0.734454103668542 0
"7182" 726.633072291633 0.734451996189181 0
"7183" 726.626482165983 0.734449891298441 0
"7184" 726.619892090112 0.734447783773641 0
"7185" 726.613302063999 0.734445678402263 0
"7186" 726.606712087643 0.734443573017181 0
"7187" 726.600122161039 0.734441468045086 0
"7188" 726.59353228421 0.734439360873671 0
"7189" 726.586942457152 0.734437254113442 0
"7190" 726.580352679858 0.734435147774854 0
"7191" 726.573762952308 0.734433043590712 0
"7192" 726.567173274522 0.73443093720749 0
"7193" 726.560583646516 0.734428829505192 0
"7194" 726.553994068269 0.734426723508559 0
"7195" 726.547404539788 0.734424617062518 0
"7196" 726.540815061071 0.734422510598796 0
"7197" 726.534225632114 0.734420404552724 0
"7198" 726.527636252917 0.734418298480237 0
"7199" 726.521046923465 0.734416193690395 0
"7200" 726.514457643792 0.73441408583613 0
"7201" 726.507868413878 0.734411979699993 0
"7202" 726.501279233727 0.734409873112872 0
"7203" 726.494690103336 0.734407766939265 0
"7204" 726.488101022704 0.73440566074323 0
"7205" 726.481511991839 0.734403553661738 0
"7206" 726.474923010724 0.734401448289475 0
"7207" 726.468334079368 0.734399342033923 0
"7208" 726.461745197774 0.734397235322818 0
"7209" 726.455156365948 0.734395128154879 0
"7210" 726.44856758388 0.734393021837795 0
"7211" 726.441978851565 0.734390915934804 0
"7212" 726.435390169022 0.734388808257389 0
"7213" 726.428801536218 0.734386703622943 0
"7214" 726.422212953172 0.734384597219401 0
"7215" 726.415624419896 0.734382489497067 0
"7216" 726.409035936396 0.734380381309711 0
"7217" 726.402447502644 0.734378275712643 0
"7218" 726.395859118635 0.734376170536871 0
"7219" 726.389270784374 0.734374064903668 0
"7220" 726.382682499878 0.734371957510948 0
"7221" 726.376094265153 0.734369849655021 0
"7222" 726.36950608017 0.734367744401757 0
"7223" 726.362917944944 0.734365637805859 0
"7224" 726.356329859487 0.734363529889377 0
"7225" 726.349741823804 0.734361421523759 0
"7226" 726.343153837872 0.734359315310597 0
"7227" 726.336565901687 0.734357209510168 0
"7228" 726.329978015235 0.734355104994721 0
"7229" 726.323390178556 0.734352996537563 0
"7230" 726.316802391628 0.734350890244043 0
"7231" 726.310214654445 0.73434878436378 0
"7232" 726.30362696704 0.734346675415287 0
"7233" 726.297039329377 0.734344569931963 0
"7234" 726.290451741454 0.734342464412084 0
"7235" 726.283864203313 0.734340354965574 0
"7236" 726.277276714927 0.734338248116552 0
"7237" 726.270689276285 0.734336142110078 0
"7238" 726.264101887407 0.734334034338724 0
"7239" 726.257514548282 0.734331927424344 0
"7240" 726.250927258906 0.734329820913373 0
"7241" 726.244340019289 0.734327713523159 0
"7242" 726.237752829412 0.734325607850948 0
"7243" 726.231165689296 0.734323499978808 0
"7244" 726.224578598925 0.734321393835273 0
"7245" 726.217991558311 0.734319286353003 0
"7246" 726.211404567451 0.734317179287214 0
"7247" 726.204817626343 0.734315072208792 0
"7248" 726.198230734992 0.734312964675677 0
"7249" 726.19164389338 0.734310858851522 0
"7250" 726.185057101511 0.73430875257876 0
"7251" 726.178470359389 0.73430664584386 0
"7252" 726.171883667043 0.734304536482959 0
"7253" 726.165297024448 0.734302429279694 0
"7254" 726.158710431582 0.734300324229975 0
"7255" 726.152123888472 0.734298216546286 0
"7256" 726.145537395118 0.73429610884809 0
"7257" 726.138950951506 0.734294002419944 0
"7258" 726.132364557664 0.734291893368985 0
"7259" 726.125778213554 0.734289787783569 0
"7260" 726.119191919186 0.734287681300059 0
"7261" 726.112605674565 0.734285574367282 0
"7262" 726.106019479702 0.734283466106336 0
"7263" 726.099433334595 0.734281358256236 0
"7264" 726.092847239225 0.734279252125427 0
"7265" 726.086261193613 0.734277143798994 0
"7266" 726.079675197756 0.734275035894074 0
"7267" 726.07308925164 0.734272929267154 0
"7268" 726.066503355287 0.734270820439437 0
"7269" 726.05991750867 0.734268714210639 0
"7270" 726.053331711793 0.734266607524229 0
"7271" 726.046745964665 0.734264499949304 0
"7272" 726.040160267278 0.734262393220928 0
"7273" 726.033574619639 0.734260285605621 0
"7274" 726.026989021749 0.734258177964974 0
"7275" 726.020403473585 0.734256072481634 0
"7276" 726.013817975188 0.734253963054949 0
"7277" 726.007232526539 0.734251855355055 0
"7278" 726.000647127634 0.734249748067639 0
"7279" 725.994061778472 0.734247640758568 0
"7280" 725.987476479031 0.734245535612411 0
"7281" 725.980891229343 0.734243427386557 0
"7282" 725.974306029411 0.734241318711612 0
"7283" 726.070818876396 0.734173618087304 0.00099949999999982
"7284" 726.160755535502 0.734106009651433 0.00199799999999994
"7285" 726.250701198106 0.734038495168585 0.00299549999999993
"7286" 726.437178560233 0.733905851829905 0.00498749999999992
"7287" 726.334095892397 0.733968979181602 0.003992
"7288" 726.327533601968 0.733966878346778 0.003992
"7289" 726.417503899669 0.733899559486794 0.00498749999999992
"7290" 726.314411546264 0.733962681570463 0.003992
"7291" 726.211310310961 0.734025892513786 0.00299549999999993
"7292" 725.908530730888 0.734220265883618 0
"7293" 725.901946077561 0.734218160025522 0
"7294" 725.89536147398 0.734216051978886 0
"7295" 725.974913793243 0.734145220200015 0.00099949999999982
"7296" 726.047890508957 0.734074482116725 0.00199799999999994
"7297" 726.120876216336 0.73400383600427 0.00299549999999993
"7298" 726.193870907028 0.73393328789435 0.003992
"7299" 725.948612750415 0.734136800861135 0.00099949999999982
"7300" 725.8558810067 0.734203413528727 0
"7301" 725.849296751119 0.734201305328776 0
"7302" 725.842712545268 0.734199198420959 0
"7303" 725.836128389172 0.734197089317436 0
"7304" 725.829544282806 0.734194982364738 0
"7305" 725.822960226193 0.734192873206264 0
"7306" 725.816376219307 0.734190766654979 0
"7307" 725.809792262155 0.734188659206505 0
"7308" 725.803208354748 0.734186550864771 0
"7309" 725.796624497084 0.734184442503417 0
"7310" 725.79004068915 0.734182335425303 0
"7311" 725.783456930964 0.734180226583912 0
"7312" 725.776873222525 0.734178117726507 0
"7313" 725.770289563821 0.734176010153396 0
"7314" 725.763705954842 0.734173903432867 0
"7315" 725.757122395596 0.734171795819378 0
"7316" 725.750538886098 0.734169686881389 0
"7317" 725.743955426324 0.734167580091837 0
"7318" 725.737372016306 0.734165470231291 0
"7319" 725.730788656026 0.734163362105298 0
"7320" 725.724205345474 0.734161254823388 0
"7321" 725.71762208465 0.734159147520941 0
"7322" 725.71103887356 0.734157039760639 0
"7323" 725.704455712206 0.734154931551273 0
"7324" 725.697872600599 0.734152822438371 0
"7325" 725.691289538733 0.734150713746504 0
"7326" 725.684706526594 0.734148606342886 0
"7327" 725.678123564188 0.734146498479602 0
"7328" 725.671540651518 0.734144390163803 0
"7329" 725.664957788598 0.734142280518354 0
"7330" 725.658374975396 0.734140173897911 0
"7331" 725.651792211934 0.73413806508157 0
"7332" 725.645209498218 0.734135955808067 0
"7333" 725.715386893468 0.734063319295707 0.00099949999999982
"7334" 725.778990565858 0.733990773886759 0.00199799999999994
"7335" 725.982971157308 0.733777899589365 0.00498749999999992
"7336" 725.976416808474 0.733775799142298 0.00498749999999992
"7337" 725.899671990618 0.733843866692883 0.003992
"7338" 725.822918310595 0.733912018601487 0.00299549999999993
"7339" 725.599179237775 0.734121215413974 0
"7340" 725.592596921546 0.734119106419589 0
"7341" 725.586014655053 0.734116997837795 0
"7342" 725.57943243828 0.734114890534368 0
"7343" 725.57285027125 0.734112781030287 0
"7344" 725.56626815395 0.73411067282028 0
"7345" 725.55968608638 0.734108564584645 0
"7346" 725.553104068547 0.734106455461444 0
"7347" 725.546522100444 0.734104347185751 0
"7348" 725.539940182065 0.734102239331596 0
"7349" 725.533358313424 0.734100130150005 0
"7350" 725.526776494517 0.734098021369658 0
"7351" 725.520194725333 0.73409591345064 0
"7352" 725.51361300586 0.734093806816876 0
"7353" 725.507031336133 0.734091696676181 0
"7354" 725.500449716152 0.73408958651702 0
"7355" 725.493868145881 0.734087479822608 0
"7356" 725.487286625347 0.73408537048245 0
"7357" 725.480705154536 0.73408326243507 0
"7358" 725.474123733453 0.734081153939776 0
"7359" 725.467542362119 0.734079043239387 0
"7360" 725.4609610405 0.734076936007178 0
"7361" 725.454379768598 0.734074828313686 0
"7362" 725.447798546437 0.734072718419151 0
"7363" 725.441217374002 0.734070609817535 0
"7364" 725.43463625129 0.734068501627668 0
"7365" 725.4280551783 0.734066393420437 0
"7366" 725.489341150711 0.73399197117548 0.00099949999999982
"7367" 725.482765772561 0.733989864358094 0.00099949999999982
"7368" 725.660068085196 0.73377136433556 0.003992
"7369" 725.653509712533 0.733769263082683 0.003992
"7370" 725.585652286924 0.733839201831209 0.00299549999999993
"7371" 725.456483616173 0.733981444531555 0.00099949999999982
"7372" 725.382022090571 0.734051640851929 0
"7373" 725.375441415132 0.734049534650973 0
"7374" 725.368860789418 0.73404742582081 0
"7375" 725.362280213443 0.734045315665616 0
"7376" 725.35569968718 0.734043208095047 0
"7377" 725.349119210673 0.734041096156568 0
"7378" 725.342538783872 0.73403898898235 0
"7379" 725.335958406778 0.734036881792867 0
"7380" 725.329378079435 0.734034770225502 0
"7381" 725.322797801803 0.734032662557848 0
"7382" 725.316217573872 0.734030555744259 0
"7383" 725.309637395683 0.734028444973705 0
"7384" 725.303057267227 0.734026335075048 0
"7385" 725.296477188481 0.73402422732113 0
"7386" 725.289897159463 0.734022117807095 0
"7387" 725.283317180164 0.734020009148923 0
"7388" 725.276737250584 0.734017900460386 0
"7389" 725.270157370731 0.734015790876849 0
"7390" 725.263577540601 0.734013681722188 0
"7391" 725.256997760175 0.734011574282997 0
"7392" 725.25041802949 0.734009463339752 0
"7393" 725.243838348519 0.734007354995122 0
"7394" 725.23725871726 0.73400524662276 0
"7395" 725.230679135742 0.734003135613861 0
"7396" 725.224099603946 0.734001026327433 0
"7397" 725.217520121877 0.733998916583581 0
"7398" 725.210940689506 0.733996809437492 0
"7399" 725.204361306862 0.733994699657508 0
"7400" 725.197781973944 0.73399258985326 0
"7401" 725.191202690728 0.733990482214431 0
"7402" 725.184623457243 0.733988371933993 0
"7403" 725.178044273492 0.733986261195406 0
"7404" 725.171465139444 0.73398415349024 0
"7405" 725.164886055126 0.733982043149865 0
"7406" 725.158307020528 0.733979933660906 0
"7407" 725.195227867018 0.733900242483194 0.00099949999999982
"7408" 725.188654506434 0.733898135673395 0.00099949999999982
"7409" 725.182081195504 0.73389602840461 0.00099949999999982
"7410" 725.175507934233 0.733893921547035 0.00099949999999982
"7411" 725.242802706638 0.733736923461595 0.00299549999999993
"7412" 725.199303506969 0.73381221920387 0.00199799999999994
"7413" 725.266617124928 0.733655405251448 0.003992
"7414" 725.149229409477 0.733885497368143 0.00099949999999982
"7415" 725.142656396378 0.733883388236061 0.00099949999999982
"7416" 725.209984242745 0.733726404557613 0.00299549999999993
"7417" 725.203422563014 0.733724301238911 0.00299549999999993
"7418" 725.233817897776 0.733644892646554 0.003992
"7419" 725.412063136501 0.733257612894841 0.00895949999999979
"7420" 725.516425705957 0.733025479271675 0.0119279999999999
"7421" 725.399014280516 0.733253432126433 0.00895949999999979
"7422" 725.244606370309 0.733559293075817 0.00498749999999992
"7423" 725.348976074672 0.733326100981399 0.00796799999999998
"7424" 725.379419299327 0.733247154745343 0.00895949999999979
"7425" 725.483831054325 0.733015040472345 0.0119279999999999
"7426" 725.403354003623 0.733166211582451 0.0099499999999999
"7427" 725.396831989241 0.733164123600552 0.0099499999999999
"7428" 725.316330853876 0.733315640782094 0.00796799999999998
"7429" 725.494762016349 0.732930202057142 0.0129154999999999
"7430" 725.599245161769 0.732699179100188 0.0158720000000001
"7431" 725.555757398996 0.732773323629247 0.0148874999999999
"7432" 725.660271210673 0.732542844278792 0.017838
"7433" 725.505770721331 0.732845477558535 0.0139020000000001
"7434" 725.647307568992 0.73253869493522 0.017838
"7435" 725.677842725535 0.732460667693934 0.0188195
"7436" 725.449278038852 0.732915633927675 0.0129154999999999
"7437" 725.331716916193 0.733143260857747 0.0099499999999999
"7438" 725.325195441384 0.733141170442308 0.0099499999999999
"7439" 725.281648728 0.733215826630899 0.00895949999999979
"7440" 725.127007575259 0.733521595631216 0.00498749999999992
"7441" 725.00936282879 0.733751318300375 0.00199799999999994
"7442" 725.002796770481 0.733749212632648 0.00199799999999994
"7443" 725.033269148725 0.733669746070832 0.00299549999999993
"7444" 725.174875468548 0.733359094157651 0.0069754999999998
"7445" 725.094247713902 0.733511091512342 0.00498749999999992
"7446" 725.013602267528 0.733663438314664 0.00299549999999993
"7447" 724.969990584689 0.733738691057134 0.00199799999999994
"7448" 724.926370055577 0.733814026668216 0.00099949999999982
"7449" 724.876163770388 0.733889449023237 0
"7450" 724.869586917843 0.733887337761872 0
"7451" 724.914652124384 0.733809497302031 0.00099949999999982
"7452" 724.856435705502 0.733883119659063 0
"7453" 724.849859002065 0.733881008764282 0
"7454" 724.843282348328 0.733878899595464 0
"7455" 724.836705744304 0.73387678909887 0
"7456" 724.830129189966 0.733874681193464 0
"7457" 724.823552685337 0.733872571091591 0
"7458" 724.81697623043 0.733870459651882 0
"7459" 724.810399825232 0.733868349519013 0
"7460" 724.803823469741 0.73386623935099 0
"7461" 724.797247163954 0.733864129601658 0
"7462" 724.79067090787 0.73386201983032 0
"7463" 724.784094701494 0.733859909605007 0
"7464" 724.77751854483 0.733857798920687 0
"7465" 724.770942437869 0.733855689087702 0
"7466" 724.764366380616 0.733853578796762 0
"7467" 724.757790373074 0.733851468053963 0
"7468" 724.751214415234 0.733849358161438 0
"7469" 724.807338808026 0.733773918559434 0.00099949999999982
"7470" 724.850896216179 0.733697241207867 0.00199849999999979
"7471" 724.794200662078 0.73376970254668 0.00099949999999982
"7472" 724.724920484927 0.733840919817602 0
"7473" 724.718344775525 0.733838811557739 0
"7474" 724.711769115847 0.733836699361981 0
"7475" 724.705193505871 0.733834589321251 0
"7476" 724.698617945596 0.733832479264608 0
"7477" 724.692042435026 0.733830368754826 0
"7478" 724.685466974167 0.73382825778095 0
"7479" 724.678891563013 0.733826147228226 0
"7480" 724.672316201542 0.733824038825164 0
"7481" 724.665740889789 0.733821926917011 0
"7482" 724.659165627746 0.733819815864688 0
"7483" 724.652590415376 0.733817708276213 0
"7484" 724.646015252711 0.733815597616338 0
"7485" 724.63944013975 0.73381348693672 0
"7486" 724.63286507648 0.73381137754554 0
"7487" 724.626290062923 0.733809265949231 0
"7488" 724.619715099066 0.733807155649855 0
"7489" 724.661405241516 0.733728584554546 0.00099949999999982
"7490" 724.606567660658 0.73380293423506 0
"7491" 724.599992845892 0.733800824305857 0
"7492" 724.593418080825 0.733798713913538 0
"7493" 724.586843365465 0.733796602637877 0
"7494" 724.5802686998 0.733794492645605 0
"7495" 724.573694083851 0.733792380452748 0
"7496" 724.567119517588 0.733790271284585 0
"7497" 724.560545001022 0.733788160790619 0
"7498" 724.553970534164 0.733786049409569 0
"7499" 724.547396116999 0.733783939315206 0
"7500" 724.540821749532 0.733781828766373 0
"7501" 724.534247431763 0.733779718191412 0
"7502" 724.527673163673 0.733777609335885 0
"7503" 724.521098945289 0.73377549785462 0
"7504" 724.514524776612 0.733773386341144 0
"7505" 724.507950657636 0.733771275248511 0
"7506" 724.501376588339 0.733769166314089 0
"7507" 724.494802568753 0.733767054315016 0
"7508" 724.488228598845 0.733764945335242 0
"7509" 724.481654678638 0.733762834166117 0
"7510" 724.475080808145 0.733760721662744 0
"7511" 724.468506987358 0.733758610005615 0
"7512" 724.461933216253 0.733756500516669 0
"7513" 724.455359494836 0.733754390564471 0
"7514" 724.448785823127 0.733752278419494 0
"7515" 724.442212201114 0.733750167559299 0
"7516" 724.435638628801 0.73374805623751 0
"7517" 724.429065106165 0.733745947081711 0
"7518" 724.422491633216 0.733743837026142 0
"7519" 724.415918209984 0.733741723909155 0
"7520" 724.409344836438 0.733739613806147 0
"7521" 724.402771512582 0.733737503258463 0
"7522" 724.396198238421 0.733735392253549 0
"7523" 724.389625013963 0.733733280353923 0
"7524" 724.3830518392 0.733731169312699 0
"7525" 724.376478714126 0.733729058676894 0
"7526" 724.369905638737 0.733726948465595 0
"7527" 724.363332613042 0.733724837354549 0
"7528" 724.356759637045 0.733722725784785 0
"7529" 724.350186710738 0.733720615073032 0
"7530" 724.343613834128 0.73371850346605 0
"7531" 724.337041007198 0.73371639357971 0
"7532" 724.330468229961 0.733714282368475 0
"7533" 724.323895502422 0.733712170699053 0
"7534" 724.31732282458 0.733710059014177 0
"7535" 724.310750196431 0.733707947743147 0
"7536" 724.304177617965 0.733705837314924 0
"7537" 724.297605089201 0.733703725126536 0
"7538" 724.291032610111 0.733701615537327 0
"7539" 724.284460180713 0.733699504179526 0
"7540" 724.277887800993 0.733697394115084 0
"7541" 724.271315470983 0.733695280973705 0
"7542" 724.264743190656 0.733693170430823 0
"7543" 724.258170960025 0.733691058555111 0
"7544" 724.251598779081 0.733688947526643 0
"7545" 724.245026647837 0.733686835177154 0
"7546" 724.238454566271 0.73368472498378 0
"7547" 724.2318825344 0.733682613029216 0
"7548" 724.225310552225 0.733680501052286 0
"7549" 724.218738619726 0.733678390795424 0
"7550" 724.212166736918 0.733676279213183 0
"7551" 724.20559490381 0.73367416673967 0
"7552" 724.199023120364 0.733672057731484 0
"7553" 724.192451386614 0.733669945650398 0
"7554" 724.185879702557 0.73366783354853 0
"7555" 724.179308068195 0.733665721430094 0
"7556" 724.172736483505 0.733663611463751 0
"7557" 724.166164948508 0.733661499307425 0
"7558" 724.159593463197 0.733659387991183 0
"7559" 724.153022027561 0.733657277535836 0
"7560" 724.146450641614 0.733655165746875 0
"7561" 724.139879305365 0.73365305306297 0
"7562" 724.133308018791 0.733650942538876 0
"7563" 724.126736781897 0.733648831561649 0
"7564" 724.120165594704 0.733646718383349 0
"7565" 724.113594457196 0.733644606934096 0
"7566" 724.107023369348 0.733642497637421 0
"7567" 724.100452331203 0.733640384396702 0
"7568" 724.093881342745 0.73363827244148 0
"7569" 724.08731040397 0.733636160900146 0
"7570" 724.080739514878 0.733634049344115 0
"7571" 724.074168675461 0.73363193863611 0
"7572" 724.067597885726 0.733629827040313 0
"7573" 724.061027145678 0.733627714980573 0
"7574" 724.054456455326 0.733625602037332 0
"7575" 724.047885814652 0.733623490806504 0
"7576" 724.041315223647 0.733621380433531 0
"7577" 724.034744682328 0.733619268296827 0
"7578" 724.028174190696 0.733617156132957 0
"7579" 724.021603748764 0.73361504264695 0
"7580" 724.01503335649 0.733612933067013 0
"7581" 724.008463013912 0.733610819971174 0
"7582" 724.001892720992 0.733608710345758 0
"7583" 723.99532247778 0.733606595911892 0
"7584" 723.988752284232 0.733604485803861 0
"7585" 723.982182140364 0.733602373938504 0
"7586" 723.975612046195 0.733600260311034 0
"7587" 723.969042001685 0.733598150575534 0
"7588" 723.962472006863 0.733596037774467 0
"7589" 723.955902061713 0.733593926700942 0
"7590" 723.949332166252 0.733591813862675 0
"7591" 723.942762320449 0.733589704044108 0
"7592" 723.936192524339 0.733587590730904 0
"7593" 723.929622777927 0.733585476957242 0
"7594" 723.92305308118 0.73358336620801 0
"7595" 723.916483434104 0.733581255010248 0
"7596" 723.909913836712 0.733579142480012 0
"7597" 723.903344288995 0.733577030795602 0
"7598" 723.896774790952 0.733574919099047 0
"7599" 723.890205342597 0.733572806077763 0
"7600" 723.883635943916 0.733570694335899 0
"7601" 723.877066594918 0.733568581709289 0
"7602" 723.870497295594 0.733566469923693 0
"7603" 723.863928045957 0.733564356816604 0
"7604" 723.857358845984 0.733562245869338 0
"7605" 723.850789695699 0.733560132710408 0
"7606" 723.844220595078 0.733558021723834 0
"7607" 723.83765154413 0.733555909839221 0
"7608" 723.831082542851 0.733553798371101 0
"7609" 723.824513591267 0.733551684269779 0
"7610" 723.81794468936 0.733549571888128 0
"7611" 723.81137583713 0.733547459484879 0
"7612" 723.804807034564 0.733545348374987 0
"7613" 723.79823828167 0.733543236361504 0
"7614" 723.791669578462 0.73354112302432 0
"7615" 723.785100924925 0.733539010978535 0
"7616" 723.778532321043 0.733536900652092 0
"7617" 723.77196376685 0.733534786821096 0
"7618" 723.765395262329 0.733532674711329 0
"7619" 723.758826807479 0.733530562578757 0
"7620" 723.7522584023 0.733528450434194 0
"7621" 723.745690046797 0.733526337821156 0
"7622" 723.739121740961 0.733524226064568 0
"7623" 723.73255348479 0.733522114291708 0
"7624" 723.725985278291 0.733520002055704 0
"7625" 723.719417121475 0.733517888493686 0
"7626" 723.71284901433 0.733515776220643 0
"7627" 723.706280956859 0.733513663488971 0
"7628" 723.699712949072 0.73351154986765 0
"7629" 723.693144990937 0.733509439269819 0
"7630" 723.686577082472 0.733507326914805 0
"7631" 723.680009223699 0.733505212363193 0
"7632" 723.673441414596 0.733503099965521 0
"7633" 723.666873655157 0.733500987980116 0
"7634" 723.660305945392 0.733498875100408 0
"7635" 723.653738285296 0.733496762647929 0
"7636" 723.647170674864 0.733494650597874 0
"7637" 723.640603114106 0.733492537663891 0
"7638" 723.634035603034 0.733490423405277 0
"7639" 723.685218585233 0.733414027103025 0.00099949999999982
"7640" 723.781029274855 0.733263612078695 0.00299549999999993
"7641" 723.876857799371 0.733113563179354 0.00498749999999992
"7642" 723.870318516843 0.733111461178326 0.00498749999999992
"7643" 723.966171429802 0.732961777425204 0.0069754999999998
"7644" 724.062042113998 0.732812457614362 0.00895949999999979
"7645" 724.106727947539 0.732736886640279 0.0099499999999999
"7646" 723.997805138187 0.7328818318378 0.00796799999999998
"7647" 723.991282892647 0.732879735729249 0.00796799999999998
"7648" 724.035973055431 0.73280407745781 0.00895949999999979
"7649" 723.824594037931 0.733096760023595 0.00498749999999992
"7650" 723.869274032182 0.733020828966485 0.00598199999999993
"7651" 723.862740794994 0.733018728179583 0.00598199999999993
"7652" 723.958658429969 0.732869248408539 0.00796799999999998
"7653" 723.952136479704 0.732867153076411 0.00796799999999998
"7654" 723.996846506618 0.732791501541054 0.00895949999999979
"7655" 723.990330241688 0.732789407944775 0.00895949999999979
"7656" 723.983814025881 0.732787313523997 0.00895949999999979
"7657" 723.823572779479 0.733006135048217 0.00598199999999993
"7658" 723.765794929533 0.733077851088233 0.00498749999999992
"7659" 723.656760035018 0.733223646297284 0.00299549999999993
"7660" 723.65021042425 0.733221537172603 0.00299549999999993
"7661" 723.694915635901 0.733145439165704 0.003992
"7662" 723.893403908703 0.73284827132845 0.00796799999999998
"7663" 723.938143752242 0.732772631526141 0.00895949999999979
"7664" 723.880363373472 0.732844077310782 0.00796799999999998
"7665" 723.72003857033 0.733063134530987 0.00498749999999992
"7666" 723.713500471877 0.733061032903173 0.00498749999999992
"7667" 723.553139374982 0.73328087607288 0.00199799999999994
"7668" 723.546584544914 0.733278767968879 0.00199799999999994
"7669" 723.43090198411 0.733425066936127 0
"7670" 723.424336059053 0.733422953321702 0
"7671" 723.417770183651 0.733420840996155 0
"7672" 723.411204357917 0.733418727344701 0
"7673" 723.404638581856 0.733416613231212 0
"7674" 723.398072855454 0.733414500409376 0
"7675" 723.391507178692 0.733412389302503 0
"7676" 723.384941551611 0.73341027426264 0
"7677" 723.378375974175 0.733408162683845 0
"7678" 723.371810446411 0.733406048466303 0
"7679" 723.365244968301 0.733403935974088 0
"7680" 723.358679539871 0.733401820852981 0
"7681" 723.352114161076 0.733399710057436 0
"7682" 723.345548831944 0.73339759663645 0
"7683" 723.338983552482 0.733395482316742 0
"7684" 723.332418322692 0.733393367985587 0
"7685" 723.325853142549 0.733391255804424 0
"7686" 723.319288012064 0.733389142731737 0
"7687" 723.312722931235 0.733387029645425 0
"7688" 723.306157900064 0.733384916527451 0
"7689" 723.299592918558 0.733382802519252 0
"7690" 723.293027986704 0.733380689804251 0
"7691" 723.286463104502 0.733378577071406 0
"7692" 723.279898271961 0.733376463435043 0
"7693" 723.273333489075 0.733374350222862 0
"7694" 723.266768755851 0.733372236549709 0
"7695" 723.260204072286 0.733370122864051 0
"7696" 723.253639438377 0.733368009585527 0
"7697" 723.247074854123 0.733365896294052 0
"7698" 723.24051031953 0.733363782530257 0
"7699" 723.233945834596 0.733361668762384 0
"7700" 723.22738139933 0.73335955408973 0
"7701" 723.220817013711 0.733357441590142 0
"7702" 723.214252677759 0.733355326880703 0
"7703" 723.207688391462 0.733353213459256 0
"7704" 723.20112415482 0.733351100023806 0
"7705" 723.194559967832 0.733348986556702 0
"7706" 723.187995830494 0.733346873511593 0
"7707" 723.248401832578 0.73327247060747 0.00099949999999982
"7708" 723.174870055402 0.733342647504151 0
"7709" 723.168306067001 0.733340534386383 0
"7710" 723.161742128248 0.733338421265354 0
"7711" 723.155178239162 0.733336306369159 0
"7712" 723.148614399721 0.733334193637569 0
"7713" 723.142050609941 0.733332079140276 0
"7714" 723.135486869815 0.733329965490531 0
"7715" 723.128923179332 0.733327852698984 0
"7716" 723.122359538529 0.733325736396064 0
"7717" 723.115795947375 0.733323623125975 0
"7718" 723.109232405859 0.733321510709717 0
"7719" 723.102668913999 0.73331939652379 0
"7720" 723.096105471797 0.733317282310197 0
"7721" 723.089542079237 0.733315169393567 0
"7722" 723.082978736334 0.733313055145064 0
"7723" 723.076415443073 0.733310942183156 0
"7724" 723.069852199477 0.733308827026357 0
"7725" 723.063289005546 0.733306711851736 0
"7726" 723.056725861253 0.733304599268722 0
"7727" 723.050162766607 0.733302485788477 0
"7728" 723.043599721593 0.733300373592243 0
"7729" 723.037036726257 0.733298257029888 0
"7730" 723.030473780554 0.733296144795524 0
"7731" 723.023910884501 0.733294030803768 0
"7732" 723.017348038103 0.733291916344464 0
"7733" 723.010785241342 0.733289803613193 0
"7734" 723.004222494231 0.733287689552854 0
"7735" 722.997659796774 0.733285575043824 0
"7736" 722.991097148976 0.733283460075512 0
"7737" 722.984534550823 0.733281346393771 0
"7738" 722.977972002301 0.733279233996251 0
"7739" 722.971409503447 0.733277118098911 0
"7740" 722.964847054233 0.73327500478914 0
"7741" 722.958284654659 0.733272891458456 0
"7742" 722.951722304761 0.733270774620542 0
"7743" 722.94516000448 0.73326866342211 0
"7744" 722.938597753861 0.733266547849764 0
"7745" 722.932035552904 0.733264432262991 0
"7746" 722.925473401564 0.733262321011814 0
"7747" 722.918911299881 0.733260205815131 0
"7748" 722.912349247828 0.733258093213034 0
"7749" 722.90578724545 0.733255976238651 0
"7750" 722.899225292719 0.733253861851273 0
"7751" 722.892663389623 0.733251748752603 0
"7752" 722.886101536169 0.733249634756892 0
"7753" 722.879539732372 0.733247519441036 0
"7754" 722.872977978226 0.73324540453153 0
"7755" 722.866416273701 0.733243292655612 0
"7756" 722.859854618835 0.733241176842285 0
"7757" 722.853293013617 0.733239062308581 0
"7758" 722.846731458053 0.733236946891678 0
"7759" 722.840169952123 0.733234833628022 0
"7760" 722.833608495825 0.73323272034676 0
"7761" 722.827047089174 0.733230605736876 0
"7762" 722.820485732168 0.733228491098952 0
"7763" 722.81392442479 0.733226378188446 0
"7764" 722.807363167067 0.733224262644925 0
"7765" 722.800801959003 0.733222146651464 0
"7766" 722.794240800552 0.733220034983024 0
"7767" 722.787679691761 0.733217918934992 0
"7768" 722.781118632618 0.733215803747733 0
"7769" 722.774557623103 0.733213690709174 0
"7770" 722.767996663237 0.733211575476128 0
"7771" 722.761435753007 0.733209461531603 0
"7772" 722.754874892407 0.733207348004295 0
"7773" 722.748314081466 0.733205231837108 0
"7774" 722.741753320155 0.733203118267472 0
"7775" 722.735192608497 0.733201002499096 0
"7776" 722.728631946474 0.733198888448634 0
"7777" 722.722071334094 0.733196773513352 0
"7778" 722.715510771345 0.733194659852 0
"7779" 722.708950258253 0.733192543561455 0
"7780" 722.702389794795 0.733190429433331 0
"7781" 722.695829380953 0.733188317019344 0
"7782" 722.689269016768 0.733186200673914 0
"7783" 722.682708702216 0.733184086481883 0
"7784" 722.676148437303 0.73318197183248 0
"7785" 722.66958822205 0.733179854991441 0
"7786" 722.663028056426 0.733177741166195 0
"7787" 722.656467940431 0.733175627335589 0
"7788" 722.64990787406 0.733173513908895 0
"7789" 722.643347857362 0.733171395676243 0
"7790" 722.636787890279 0.733169283077595 0
"7791" 722.630227972829 0.733167168721969 0
"7792" 722.623668105007 0.733165054777545 0
"7793" 722.61710828684 0.733162938199488 0
"7794" 722.610548518314 0.733160822912164 0
"7795" 722.603988799425 0.733158708038071 0
"7796" 722.597429130154 0.733156594886497 0
"7797" 722.590869510532 0.733154478660714 0
"7798" 722.584309940547 0.73315236373092 0
"7799" 722.577750420189 0.733150249641561 0
"7800" 722.571190949454 0.733148135972853 0
"7801" 722.564631528367 0.733146019664921 0
"7802" 722.558072156925 0.733143903778709 0
"7803" 722.551512835114 0.733141789175245 0
"7804" 722.544953562925 0.733139675429331 0
"7805" 722.538394340375 0.733137559913726 0
"7806" 722.531835167456 0.733135445241711 0
"7807" 722.525276044176 0.733133329681308 0
"7808" 722.518716970526 0.733131214978391 0
"7809" 722.512157946525 0.733129098514884 0
"7810" 722.505598972139 0.733126985075529 0
"7811" 722.499040047406 0.733124868131239 0
"7812" 722.492481172294 0.73312275420922 0
"7813" 722.485922346829 0.73312063765884 0
"7814" 722.479363570984 0.733118523706068 0
"7815" 722.472804844759 0.733116409731191 0
"7816" 722.466246168181 0.733114293117456 0
"7817" 722.459687541232 0.733112178225436 0
"7818" 722.45312896393 0.7331100615694 0
"7819" 722.446570436239 0.73310794838074 0
"7820" 722.440011958189 0.733105832120329 0
"7821" 722.433453529763 0.733103717580797 0
"7822" 722.426895150979 0.733101601286947 0
"7823" 722.420336821814 0.733099487147462 0
"7824" 722.413778542272 0.733097372544486 0
"7825" 722.407220312375 0.733095255748297 0
"7826" 722.400662132102 0.733093141108047 0
"7827" 722.39410400146 0.733091025580722 0
"7828" 722.387545920455 0.733088909588868 0
"7829" 722.380987889068 0.733086795325976 0
"7830" 722.374429907321 0.733084678861695 0
"7831" 722.367871975197 0.733082564122541 0
"7832" 722.36131409269 0.733080449795533 0
"7833" 722.354756259823 0.733078333264221 0
"7834" 722.348198476578 0.733076218459606 0
"7835" 722.341640742951 0.733074104069768 0
"7836" 722.335083058953 0.733071988360124 0
"7837" 722.328525424582 0.733069873058355 0
"7838" 722.32196783985 0.733067756427103 0
"7839" 722.315410304744 0.733065641087012 0
"7840" 722.308852819258 0.73306352616035 0
"7841" 722.302295383412 0.733061409474546 0
"7842" 722.29573799719 0.733059294071114 0
"7843" 722.289180660585 0.733057179519473 0
"7844" 722.282623373608 0.73305506363543 0
"7845" 722.276066136275 0.733052946427189 0
"7846" 722.269508948548 0.733050832686464 0
"7847" 722.26295181045 0.733048716747043 0
"7848" 722.256394721981 0.733046600775994 0
"7849" 722.249837683141 0.733044484795853 0
"7850" 722.243280693925 0.733042369227182 0
"7851" 722.236723754319 0.73304025494671 0
"7852" 722.230166864341 0.733038138906827 0
"7853" 722.223610024 0.733036021969329 0
"7854" 722.217053233278 0.733033906759524 0
"7855" 722.210496492188 0.733031790215242 0
"7856" 722.203939800704 0.733029676263578 0
"7857" 722.197383158838 0.733027560990574 0
"7858" 722.190826566599 0.733025444823409 0
"7859" 722.184270023978 0.733023329508331 0
"7860" 722.177713530998 0.733021211989126 0
"7861" 722.17115708764 0.733019096201282 0
"7862" 722.1646006939 0.73301698082587 0
"7863" 722.158044349783 0.733014864984309 0
"7864" 722.151488055287 0.733012749128541 0
"7865" 722.144931810426 0.733010631947567 0
"7866" 722.138375615169 0.733008517795791 0
"7867" 722.131819469538 0.733006401440134 0
"7868" 722.125263373537 0.733004284632158 0
"7869" 722.118707327144 0.733002169986047 0
"7870" 722.112151330381 0.733000053139755 0
"7871" 722.105595383234 0.732997937572237 0
"7872" 722.0990394857 0.732995822427436 0
"7873" 722.092483637786 0.732993706384451 0
"7874" 722.085927839487 0.732991590762377 0
"7875" 722.079372090827 0.732989472938274 0
"7876" 722.072816391788 0.732987356843156 0
"7877" 722.066260742363 0.732985241151381 0
"7878" 722.05970514255 0.732983125884048 0
"7879" 722.053149592365 0.732981008842525 0
"7880" 722.046594091787 0.732978893966809 0
"7881" 722.040038640828 0.73297677776381 0
"7882" 722.033483239483 0.732974661982474 0
"7883" 722.026927887749 0.732972546604474 0
"7884" 722.020372585634 0.73297043033762 0
"7885" 722.01381733316 0.732968311880785 0
"7886" 722.007262130278 0.73296619818464 0
"7887" 722.000706977032 0.732964080116878 0
"7888" 721.994151873396 0.732961964642426 0
"7889" 721.987596819373 0.732959848709349 0
"7890" 721.981041814969 0.732957732318934 0
"7891" 721.974486860187 0.73295561547523 0
"7892" 721.967931955005 0.732953500793537 0
"7893" 721.96137709944 0.73295138434062 0
"7894" 721.954822293498 0.732949267437427 0
"7895" 721.948267537168 0.732947151381308 0
"7896" 721.941712830461 0.732945034427872 0
"7897" 721.935158173352 0.732942919638598 0
"7898" 721.928603565869 0.73294080222249 0
"7899" 721.922049008008 0.732938685208669 0
"7900" 721.915494499745 0.732936570359002 0
"7901" 721.908940041103 0.732934453309123 0
"7902" 721.902385632077 0.732932336673466 0
"7903" 721.895831272672 0.732930219585815 0
"7904" 721.88927696287 0.73292810421887 0
"7905" 721.882722702688 0.732925987086007 0
"7906" 721.876168492122 0.732923870376144 0
"7907" 721.869614331162 0.732921754509292 0
"7908" 721.863060219813 0.732919638184505 0
"7909" 721.856506158075 0.732917521845368 0
"7910" 721.849952145966 0.732915403742736 0
"7911" 721.843398183454 0.732913288658714 0
"7912" 721.836844270552 0.732911172256266 0
"7913" 721.830290407256 0.732909056275163 0
"7914" 721.82373659357 0.732906939817961 0
"7915" 721.817182829499 0.732904822922143 0
"7916" 721.810629115041 0.732902705996586 0
"7917" 721.804075450189 0.73290058993024 0
"7918" 721.797521834937 0.732898474269381 0
"7919" 721.790968269318 0.732896355550536 0
"7920" 721.784414753307 0.732894238982267 0
"7921" 721.77786128691 0.732892121956162 0
"7922" 721.771307870103 0.732890007093981 0
"7923" 721.764754502919 0.732887889158501 0
"7924" 721.75820118534 0.7328857729394 0
"7925" 721.751647917373 0.732883655836315 0
"7926" 721.745094699018 0.732881538710861 0
"7927" 721.738541530277 0.732879421564979 0
"7928" 721.731988411121 0.73287730701087 0
"7929" 721.725435341577 0.732875189821728 0
"7930" 721.718882321646 0.732873072614788 0
"7931" 721.712329351322 0.732870955818598 0
"7932" 721.705776430601 0.732868839442164 0
"7933" 721.699223559501 0.732866721299675 0
"7934" 721.692670737999 0.732864605315367 0
"7935" 721.68611796609 0.732862489748703 0
"7936" 721.679565243816 0.732860370237176 0
"7937" 721.673012571139 0.732858254193169 0
"7938" 721.666459948077 0.732856136384699 0
"7939" 721.659907374613 0.73285402030029 0
"7940" 721.653354850764 0.7328519024506 0
"7941" 721.646802376517 0.7328497858887 0
"7942" 721.640249951853 0.732847671050249 0
"7943" 721.633697576799 0.732845553574198 0
"7944" 721.62714525137 0.73284343477238 0
"7945" 721.620592975541 0.732841318128412 0
"7946" 721.614040749304 0.732839202333315 0
"7947" 721.607488572672 0.732837085214023 0
"7948" 721.60093644565 0.732834967636395 0
"7949" 721.594384368228 0.732832850911327 0
"7950" 721.58783234042 0.732830732856371 0
"7951" 721.581280362203 0.732828616959829 0
"7952" 721.57472843359 0.73282649972634 0
"7953" 721.568176554595 0.732824381182495 0
"7954" 721.561624725191 0.732822265221079 0
"7955" 721.555072945374 0.732820149674595 0
"7956" 721.548521215186 0.732818029761913 0
"7957" 721.541969534581 0.732815914612197 0
"7958" 721.535417903579 0.732813797261057 0
"7959" 721.528866322189 0.732811679023596 0
"7960" 721.522314790384 0.732809563386032 0
"7961" 721.515763308196 0.732807444669522 0
"7962" 721.509211875612 0.732805327238888 0
"7963" 721.502660492621 0.732803210664771 0
"7964" 721.496109159228 0.732801093625042 0
"7965" 721.489557875447 0.732798975270181 0
"7966" 721.483006641263 0.732796858192169 0
"7967" 721.476455456673 0.732794741532839 0
"7968" 721.469904321667 0.732792625720476 0
"7969" 721.46335323629 0.732790505538266 0
"7970" 721.456802200497 0.732788389685219 0
"7971" 721.450251214292 0.732786273384056 0
"7972" 721.443700277702 0.732784154438681 0
"7973" 721.437149390722 0.732782035914102 0
"7974" 721.430598553344 0.732779918235442 0
"7975" 721.424047765562 0.732777800979148 0
"7976" 721.417497027354 0.732775685874559 0
"7977" 721.410946338756 0.732773567267558 0
"7978" 721.40439569975 0.732771450384362 0
"7979" 721.4586935019 0.73269591612335 0.00099949999999982
"7980" 721.452148525435 0.73269380020629 0.00099949999999982
"7981" 721.384748761837 0.732765099019185 0
"7982" 721.378198321195 0.73276298074756 0
"7983" 721.371647930145 0.732760863758306 0
"7984" 721.365097588689 0.732758746321103 0
"7985" 721.358547296824 0.73275662928733 0
"7986" 721.351997054554 0.732754511805908 0
"7987" 721.345446861893 0.732752392992664 0
"7988" 721.338896718803 0.732750277640778 0
"7989" 721.332346625331 0.732748157917611 0
"7990" 721.325796581448 0.732746040787611 0
"7991" 721.319246587142 0.732743924941006 0
"7992" 721.312696642452 0.732741805159757 0
"7993" 721.306146747352 0.732739687970607 0
"7994" 721.299596901859 0.732737569012371 0
"7995" 721.293047105941 0.732735453086426 0
"7996" 721.286497359617 0.732733335394318 0
"7997" 721.2799476629 0.732731216373407 0
"7998" 721.273398015776 0.732729098643029 0
"7999" 721.266848418254 0.732726980019783 0
"8000" 721.260298870307 0.732724863989878 0
"8001" 721.253749371949 0.732722746632597 0
"8002" 721.247199923191 0.732720627950435 0
"8003" 721.240650524031 0.732718509679807 0
"8004" 721.234101174459 0.732716392261137 0
"8005" 721.227551874474 0.732714274825958 0
"8006" 721.221002624077 0.732712157364501 0
"8007" 721.214453423272 0.732710039453244 0
"8008" 721.207904272058 0.732707921513164 0
"8009" 721.201355170441 0.732705803120134 0
"8010" 721.19480611841 0.732703685585433 0
"8011" 721.18825711598 0.732701566711306 0
"8012" 721.181708163131 0.732699449568926 0
"8013" 721.175159259883 0.732697330659459 0
"8014" 721.168610406226 0.732695212601118 0
"8015" 721.162061602159 0.732693094524545 0
"8016" 721.155512847674 0.732690977291724 0
"8017" 721.148964142765 0.732688860480182 0
"8018" 721.142415487456 0.732686741470911 0
"8019" 721.135866881742 0.732684622876026 0
"8020" 721.129318325608 0.732682505566656 0
"8021" 721.122769819082 0.732680385616689 0
"8022" 721.116221362115 0.732678270450927 0
"8023" 721.10967295475 0.732676150891317 0
"8024" 721.103124596975 0.732674032624358 0
"8025" 721.096576288798 0.732671913475986 0
"8026" 721.090028030214 0.732669794730057 0
"8027" 721.083479821202 0.73266767814835 0
"8028" 721.076931661783 0.732665559372108 0
"8029" 721.070383551943 0.732663441878287 0
"8030" 721.063835491705 0.732661322185969 0
"8031" 721.057287481015 0.732659207693409 0
"8032" 721.050739519922 0.732657088398191 0
"8033" 721.044191608427 0.732654969082271 0
"8034" 721.037643746528 0.732652849738445 0
"8035" 721.031095934199 0.732650732997941 0
"8036" 721.024548171484 0.73264861187549 0
"8037" 721.018000458334 0.732646495521887 0
"8038" 721.011452794781 0.732644376101692 0
"8039" 721.004905180801 0.73264225883772 0
"8040" 720.998357616413 0.732640139809604 0
"8041" 720.991810101589 0.732638023375472 0
"8042" 720.985262636361 0.732635903874474 0
"8043" 720.978715220701 0.73263378696415 0
"8044" 720.972167854642 0.732631666985692 0
"8045" 721.020181770714 0.73255480236316 0.00099949999999982
"8046" 721.061657246028 0.732478031080844 0.00199799999999994
"8047" 721.055121184681 0.732475916077584 0.00199799999999994
"8048" 721.048585172806 0.732473801482793 0.00199799999999994
"8049" 721.042049210398 0.732471686439339 0.00199799999999994
"8050" 721.035513297461 0.732469573552502 0.00199799999999994
"8051" 721.077010957381 0.732392898062405 0.00299549999999993
"8052" 720.974407163759 0.73253999241409 0.00099949999999982
"8053" 721.007405886127 0.732461277071703 0.00199849999999979
"8054" 721.088456851194 0.732308094758531 0.00399400000000005
"8055" 721.12147899341 0.732229608374717 0.0049904999999999
"8056" 721.075410266834 0.732303874171994 0.00399400000000005
"8057" 721.187545330557 0.732072907998744 0.00698049999999983
"8058" 721.164037788007 0.7320674468054 0.0069754999999998
"8059" 720.999291581309 0.732370285268029 0.00299549999999993
"8060" 721.071887576831 0.732215527805944 0.00498749999999992
"8061" 721.065368945781 0.732213417649296 0.00498749999999992
"8062" 721.019280928678 0.73228758636371 0.003992
"8063" 720.894038728145 0.732514832068002 0.00099949999999982
"8064" 720.966649833524 0.732359725783165 0.00299549999999993
"8065" 720.920541006477 0.732434061252495 0.00199799999999994
"8066" 720.874423373526 0.732508484253823 0.00099949999999982
"8067" 720.821750700199 0.732582989951894 0
"8068" 720.81520452288 0.732580872530447 0
"8069" 720.884796920618 0.732508574500221 0.00099949999999982
"8070" 720.947852080893 0.732436374261586 0.00199799999999994
"8071" 720.87171830434 0.732504343034138 0.00099949999999982
"8072" 720.789029712934 0.732572399749492 0
"8073" 720.78248378345 0.732570280050204 0
"8074" 720.775937903538 0.732568161627772 0
"8075" 720.76939207319 0.732566044066502 0
"8076" 720.762846292424 0.732563924738799 0
"8077" 720.756300561244 0.732561804953177 0
"8078" 720.74975487965 0.732559685153846 0
"8079" 720.743209247619 0.732557567502934 0
"8080" 720.736663665146 0.73255545027408 0
"8081" 720.730118132259 0.732553330408353 0
"8082" 720.723572648944 0.732551211828774 0
"8083" 720.71702721521 0.732549092356988 0
"8084" 720.710481831047 0.732546973736526 0
"8085" 720.703936496464 0.73254485422687 0
"8086" 720.697391211462 0.732542734694116 0
"8087" 720.690845976039 0.732540615142767 0
"8088" 720.684300790179 0.732538497310548 0
"8089" 720.677755653893 0.732536378154705 0
"8090" 720.671210567179 0.73253425941139 0
"8091" 720.664665530039 0.732532140214371 0
"8092" 720.658120542474 0.732530020993872 0
"8093" 720.651575604493 0.73252790087984 0
"8094" 720.645030716077 0.73252578248966 0
"8095" 720.638485877227 0.73252366407532 0
"8096" 720.631941087946 0.732521545214183 0
"8097" 720.625396348235 0.732519426328889 0
"8098" 720.618851658103 0.73251730654714 0
"8099" 720.612307017548 0.732515186745073 0
"8100" 720.605762426581 0.732513066055867 0
"8101" 720.599217885174 0.732510947958815 0
"8102" 720.592673393322 0.732508830277954 0
"8103" 720.586128951062 0.732506709089679 0
"8104" 720.57958455837 0.732504590062959 0
"8105" 720.573040215246 0.732502471008631 0
"8106" 720.56649592169 0.732500351941115 0
"8107" 720.559951677703 0.732498232850268 0
"8108" 720.553407483284 0.732496113737896 0
"8109" 720.546863338441 0.732493993731488 0
"8110" 720.540319243171 0.73249187414556 0
"8111" 720.533775197463 0.732489755408519 0
"8112" 720.527231201328 0.732487635782702 0
"8113" 720.520687254764 0.732485516132885 0
"8114" 720.514143357772 0.732483396456814 0
"8115" 720.50759951036 0.732481275905267 0
"8116" 720.501055712483 0.732479159674894 0
"8117" 720.4945119642 0.732477037767977 0
"8118" 720.487968265452 0.732474921497245 0
"8119" 720.481424616315 0.732472797808082 0
"8120" 720.474881016731 0.732470679752617 0
"8121" 720.468337466709 0.732468560810558 0
"8122" 720.461793966248 0.732466441850427 0
"8123" 720.455250515379 0.732464319820195 0
"8124" 720.448707114067 0.732462201253167 0
"8125" 720.442163762307 0.732460083103667 0
"8126" 720.435620460117 0.732457963185787 0
"8127" 720.491402649887 0.732382832205227 0.00099949999999982
"8128" 720.484865004863 0.732380713687733 0.00099949999999982
"8129" 720.478327409355 0.732378595593304 0.00099949999999982
"8130" 720.471789863359 0.732376479208769 0.00099949999999982
"8131" 720.402914048875 0.732447368674826 0
"8132" 720.396371044006 0.732445248633627 0
"8133" 720.389828088696 0.732443129451117 0
"8134" 720.38328518295 0.732441009805259 0
"8135" 720.376742326773 0.732438889710013 0
"8136" 720.37019952016 0.732436770023293 0
"8137" 720.363656763114 0.732434649882684 0
"8138" 720.357114055641 0.732432529286546 0
"8139" 720.350571397701 0.732430412587295 0
"8140" 720.344028789346 0.732428290642979 0
"8141" 720.33748623054 0.732426172161683 0
"8142" 720.330943721325 0.732424049744825 0
"8143" 720.324401261667 0.732421930350142 0
"8144" 720.317858851568 0.732419810939039 0
"8145" 720.311316491036 0.732417690637935 0
"8146" 720.304774180066 0.73241557074956 0
"8147" 720.298231918649 0.732413451708967 0
"8148" 720.291689706794 0.732411331778756 0
"8149" 720.285147544501 0.732409211832653 0
"8150" 720.278605431775 0.73240709142202 0
"8151" 720.27206336861 0.732404971434764 0
"8152" 720.26552135502 0.732402850106257 0
"8153" 720.258979390973 0.732400731821996 0
"8154" 720.252437476483 0.732398612205253 0
"8155" 720.245895611549 0.732396492566844 0
"8156" 720.239353796177 0.732394372467952 0
"8157" 720.23281203036 0.732392252793714 0
"8158" 720.226270314118 0.732390131348576 0
"8159" 720.219728647422 0.732388012501947 0
"8160" 720.213187030283 0.732385892758432 0
"8161" 720.206645462721 0.732383770823541 0
"8162" 720.200103944706 0.732381651912813 0
"8163" 720.193562476255 0.73237953123938 0
"8164" 720.187021057346 0.732377412727275 0
"8165" 720.180479688014 0.732375290707085 0
"8166" 720.173938368233 0.732373171283502 0
"8167" 720.167397098011 0.732371050958316 0
"8168" 720.160855877357 0.732368929753759 0
"8169" 720.154314706275 0.732366808088298 0
"8170" 720.147773584721 0.732364690753747 0
"8171" 720.141232512734 0.732362569479776 0
"8172" 720.134691490297 0.732360449929206 0
"8173" 720.128150517409 0.732358330360571 0
"8174" 720.12160959407 0.732356210769894 0
"8175" 720.115068720299 0.732354089420829 0
"8176" 720.108527896085 0.73235196891697 0
"8177" 720.101987121442 0.732349847090005 0
"8178" 720.095446396349 0.732347727415614 0
"8179" 720.088905720799 0.732345608157374 0
"8180" 720.082365094802 0.732343488007839 0
"8181" 720.075824518366 0.732341366969187 0
"8182" 720.069283991492 0.732339245907157 0
"8183" 720.06274351417 0.732337125697522 0
"8184" 720.056203086414 0.732335004158712 0
"8185" 720.049662708197 0.732332885213792 0
"8186" 720.107137876843 0.732258148711599 0.00099949999999982
"8187" 720.158081590152 0.732183505062042 0.00199799999999994
"8188" 720.209034218296 0.732108955144624 0.00299549999999993
"8189" 720.202510793072 0.732106840009998 0.00299549999999993
"8190" 720.081010975679 0.732249679582379 0.00099949999999982
"8191" 720.010444882453 0.7323201691044 0
"8192" 720.003904850928 0.732318049582903 0
"8193" 720.061402898502 0.732243322864478 0.00099949999999982
"8194" 720.054868522547 0.732241202996736 0.00099949999999982
"8195" 719.98428973197 0.732311689005044 0
"8196" 719.977749898611 0.732309569396986 0
"8197" 719.971210114803 0.732307448905537 0
"8198" 719.964670380558 0.732305327079622 0
"8199" 719.958130695868 0.732303206106989 0
"8200" 719.951591060709 0.732301087292396 0
"8201" 719.945051475096 0.73229896715076 0
"8202" 719.938511939037 0.732296846114565 0
"8203" 719.93197245254 0.732294724190052 0
"8204" 719.925433015602 0.732292602681462 0
"8205" 719.918893628208 0.732290482451329 0
"8206" 719.912354290364 0.732288361772395 0
"8207" 719.90581500205 0.732286242815405 0
"8208" 719.978862094549 0.732214725025192 0.00099949999999982
"8209" 720.045378831522 0.732143303813824 0.00199799999999994
"8210" 720.111904493006 0.732071977024422 0.00299549999999993
"8211" 720.251495952698 0.731931710749717 0.00498749999999992
"8212" 720.391105167702 0.73179180927641 0.0069754999999998
"8213" 720.092351811203 0.732065636842159 0.00299549999999993
"8214" 720.01276301283 0.732132728004018 0.00199799999999994
"8215" 720.006235299235 0.732130612214243 0.00199799999999994
"8216" 719.926634466858 0.732197788357956 0.00099949999999982
"8217" 719.840486012853 0.732265052960894 0
"8218" 719.83394726911 0.732262932910818 0
"8219" 719.827408574923 0.732260811092663 0
"8220" 719.820869930292 0.732258689250907 0
"8221" 719.814331335207 0.732256568265852 0
"8222" 719.807792789652 0.732254449003225 0
"8223" 719.801254293651 0.732252327103486 0
"8224" 719.794715847188 0.732250206926999 0
"8225" 719.788177450267 0.732248086291599 0
"8226" 719.781639102891 0.732245965202686 0
"8227" 719.775100805057 0.732243844526152 0
"8228" 719.768562556769 0.732241723401661 0
"8229" 719.762024358035 0.732239601374855 0
"8230" 719.755486208846 0.732237480208043 0
"8231" 719.748948109199 0.732235359448874 0
"8232" 719.742410059096 0.732233238237775 0
"8233" 719.814538854067 0.732161555574188 0.00099949999999982
"8234" 719.880138529325 0.732089965092435 0.00199799999999994
"8235" 719.87361180346 0.732087848020144 0.00199799999999994
"8236" 719.867085127019 0.732085730072874 0.00199799999999994
"8237" 720.004842196628 0.731944950792825 0.003992
"8238" 719.926181720046 0.732012122719489 0.00299549999999993
"8239" 719.919660796928 0.732010008759058 0.00299549999999993
"8240" 719.985291545927 0.731938612087128 0.003992
"8241" 720.050931200337 0.731867305445522 0.00498749999999992
"8242" 720.044421620519 0.731865195615 0.00498749999999992
"8243" 720.037912089936 0.731863083612029 0.00498749999999992
"8244" 719.959237971833 0.731930160911441 0.003992
"8245" 720.313562407882 0.731583013366201 0.00895949999999979
"8246" 720.307075356007 0.731580910974148 0.00895949999999979
"8247" 720.300588353139 0.731578807288755 0.00895949999999979
"8248" 720.221923787572 0.731645526863667 0.00796799999999998
"8249" 720.215431307493 0.731643422095866 0.00796799999999998
"8250" 720.064570681617 0.7317792275868 0.00598199999999993
"8251" 719.985879787917 0.731846207676339 0.00498749999999992
"8252" 719.762798902758 0.732051898601751 0.00199799999999994
"8253" 719.756273065512 0.732049782478891 0.00199799999999994
"8254" 719.749747277676 0.73204766632901 0.00199799999999994
"8255" 719.81542192463 0.731976194437135 0.00299549999999993
"8256" 719.808901840016 0.731974081014177 0.00299549999999993
"8257" 719.802381804745 0.731971964066443 0.00299549999999993
"8258" 719.723651657131 0.732039198506383 0.00199799999999994
"8259" 719.717126116341 0.732037080073508 0.00199799999999994
"8260" 719.638383939388 0.732104401607008 0.00099949999999982
"8261" 719.553096322185 0.732171808493075 0
"8262" 719.546559756273 0.732169685364975 0
"8263" 719.608786476395 0.732095995316473 0.00099949999999982
"8264" 719.533489114468 0.732165444419948 0
"8265" 719.526952697152 0.732163321223462 0
"8266" 719.520416329363 0.732161200623443 0
"8267" 719.513880011132 0.732159076958684 0
"8268" 719.507343742418 0.732156957186818 0
"8269" 719.500807523235 0.732154836092806 0
"8270" 719.494271353609 0.732152712364161 0
"8271" 719.487735233509 0.732150591662134 0
"8272" 719.481199162952 0.732148469198572 0
"8273" 719.474663141921 0.732146348457825 0
"8274" 719.468127170434 0.732144225951423 0
"8275" 719.461591248481 0.732142104298195 0
"8276" 719.455055376057 0.732139983057388 0
"8277" 719.448519553168 0.732137861363339 0
"8278" 719.441983779803 0.732135740518477 0
"8279" 719.435448055972 0.73213361878421 0
"8280" 719.428912381687 0.732131495715974 0
"8281" 719.422376756932 0.732129374380067 0
"8282" 719.415841181719 0.732127251710716 0
"8283" 719.409305656034 0.732125130329194 0
"8284" 719.402770179878 0.732123008924368 0
"8285" 719.396234753254 0.732120887066242 0
"8286" 719.389699376173 0.732118764314524 0
"8287" 719.383164048623 0.732116642415738 0
"8288" 719.376628770593 0.732114521801081 0
"8289" 719.370093542094 0.732112399865152 0
"8290" 719.363558363137 0.732110277037595 0
"8291" 719.357023233693 0.732108156792879 0
"8292" 719.350488153791 0.732106033919706 0
"8293" 719.343953123419 0.73210391189878 0
"8294" 719.33741814258 0.732101789858764 0
"8295" 719.330883211289 0.732099666050093 0
"8296" 719.324348329525 0.732097544407908 0
"8297" 719.31781349727 0.732095424475179 0
"8298" 719.31127871455 0.732093301918291 0
"8299" 719.30474398136 0.732091179773515 0
"8300" 719.298209297697 0.7320890580479 0
"8301" 719.291674663568 0.732086935426989 0
"8302" 719.285140078974 0.73208481278377 0
"8303" 719.278605543915 0.732082690121235 0
"8304" 719.272071058372 0.732080569185106 0
"8305" 719.26553662235 0.732078447784122 0
"8306" 719.259002235863 0.73207632506454 0
"8307" 719.252467898904 0.732074202751135 0
"8308" 719.245933611462 0.7320720817303 0
"8309" 719.239399373549 0.732069959381864 0
"8310" 719.232865185187 0.732067834834979 0
"8311" 719.226331046332 0.732065714624584 0
"8312" 719.21979695701 0.732063591781616 0
"8313" 719.213262917221 0.732061468915289 0
"8314" 719.206728926947 0.732059347767007 0
"8315" 719.264625562483 0.731984777377694 0.00099949999999982
"8316" 719.193663432122 0.732055104259794 0
"8317" 719.187129590407 0.732052981747926 0
"8318" 719.180595798239 0.732050857470927 0
"8319" 719.17406205558 0.732048736667989 0
"8320" 719.167528362444 0.732046614526068 0
"8321" 719.160994718836 0.732044491934778 0
"8322" 719.154461124741 0.732042370627845 0
"8323" 719.147927580174 0.732040247988547 0
"8324" 719.141394085142 0.732038124464352 0
"8325" 719.134860639642 0.732036001352784 0
"8326" 719.187293209322 0.731960262387907 0.00099949999999982
"8327" 719.121796229914 0.732031759133343 0
"8328" 719.115262932955 0.732029635962789 0
"8329" 719.108729685522 0.73202751320463 0
"8330" 719.102196487611 0.732025390863065 0
"8331" 719.095663339204 0.732023270244737 0
"8332" 719.089130240331 0.732021146557359 0
"8333" 719.082597190984 0.73201902371738 0
"8334" 719.076064191162 0.732016900854637 0
"8335" 719.069531240856 0.732014778854814 0
"8336" 719.06299834009 0.732012654643883 0
"8337" 719.05646548883 0.732010533470637 0
"8338" 719.049932687095 0.732008410530206 0
"8339" 719.04339993488 0.73200628800719 0
"8340" 719.036867232195 0.732004164590374 0
"8341" 719.030334579011 0.732002043762562 0
"8342" 719.023801975361 0.731999919871082 0
"8343" 719.017269421226 0.731997797695386 0
"8344" 719.010736916619 0.731995674197438 0
"8345" 719.004204461541 0.731993550675681 0
"8346" 718.997672055959 0.731991430186526 0
"8347" 718.991139699915 0.731989305753995 0
"8348" 718.984607393367 0.731987185219611 0
"8349" 718.978075136355 0.731985060751842 0
"8350" 718.971542928872 0.731982937126046 0
"8351" 718.965010770906 0.731980814361278 0
"8352" 718.95847866245 0.731978692443494 0
"8353" 718.951946603522 0.731976568757529 0
"8354" 718.945414594088 0.731974448100525 0
"8355" 718.938882634182 0.731972324379167 0
"8356" 718.932350723798 0.731970201071239 0
"8357" 718.988384548436 0.731895255930462 0.00099949999999982
"8358" 718.919289386508 0.731965957153748 0
"8359" 718.912757624669 0.731963832040556 0
"8360" 718.90622591233 0.73196171082964 0
"8361" 718.965272799374 0.731887410455207 0.00099949999999982
"8362" 718.958746736406 0.731885288033136 0.00099949999999982
"8363" 718.886635746721 0.731955343014001 0
"8364" 718.880104232403 0.731953221281417 0
"8365" 718.873572767611 0.731951097351868 0
"8366" 718.867041352352 0.731948972532172 0
"8367" 718.860509986588 0.731946851615526 0
"8368" 718.853978670348 0.731944727626494 0
"8369" 718.847447403633 0.731942603617339 0
"8370" 718.840916186411 0.731940482633763 0
"8371" 718.834385018723 0.7319383577138 0
"8372" 718.827853900532 0.731936236256636 0
"8373" 718.82132283187 0.731934111727267 0
"8374" 718.814791812723 0.731931988493263 0
"8375" 718.80826084309 0.731929865227279 0
"8376" 718.801729922968 0.731927742382959 0
"8377" 718.846829058007 0.731850412248035 0.00099949999999982
"8378" 718.885406173079 0.731773174314531 0.00199799999999994
"8379" 718.833780867226 0.731846172080051 0.00099949999999982
"8380" 718.775616042741 0.731919253997396 0
"8381" 718.769085370118 0.731917128872443 0
"8382" 718.762554746987 0.73191500764504 0
"8383" 718.756024173382 0.731912882915622 0
"8384" 718.749493649278 0.731910760779234 0
"8385" 718.742963174687 0.731908637313623 0
"8386" 718.736432749614 0.731906513395631 0
"8387" 718.729902374045 0.731904390759612 0
"8388" 718.723372047985 0.731902267670157 0
"8389" 718.716841771442 0.731900143683153 0
"8390" 718.710311544407 0.731898020557648 0
"8391" 718.703781366898 0.731895895663562 0
"8392" 718.697251238879 0.731893774232226 0
"8393" 718.690721160376 0.731891650168624 0
"8394" 718.684191131373 0.73188952782659 0
"8395" 718.67766115189 0.731887403285904 0
"8396" 718.671131221919 0.731885279598234 0
"8397" 718.664601341455 0.731883156321564 0
"8398" 718.658071510503 0.731881032591767 0
"8399" 718.651541729048 0.731878910146396 0
"8400" 718.645011997096 0.731876787245492 0
"8401" 718.638482314655 0.731874663459366 0
"8402" 718.631952681729 0.73187253920924 0
"8403" 718.625423098309 0.731870415814813 0
"8404" 718.618893564382 0.731868293699474 0
"8405" 718.612364079979 0.731866168520056 0
"8406" 718.605834645073 0.731864045938597 0
"8407" 718.599305259672 0.731861922454064 0
"8408" 718.592775923768 0.73185979983167 0
"8409" 718.586246637392 0.731857674135399 0
"8410" 718.579717400534 0.731855549290553 0
"8411" 718.573188213155 0.731853428338932 0
"8412" 718.566659075289 0.731851303897928 0
"8413" 718.560129986919 0.731849181166657 0
"8414" 718.553600948063 0.731847056671602 0
"8415" 718.547071958716 0.731844932596695 0
"8416" 718.540543018882 0.731842808063883 0
"8417" 718.534014128547 0.731840684818686 0
"8418" 718.527485287703 0.731838562421958 0
"8419" 718.520956496381 0.731836436960405 0
"8420" 718.514427754567 0.731834312780846 0
"8421" 718.507899062266 0.731832188147661 0
"8422" 718.501370419455 0.73183006566602 0
"8423" 718.494841826147 0.731827941862903 0
"8424" 718.488313282333 0.731825818907727 0
"8425" 718.481784788035 0.731823693759571 0
"8426" 718.475256343236 0.731821570327194 0
"8427" 718.468727947939 0.731819446441795 0
"8428" 718.462199602154 0.731817321658161 0
"8429" 718.455671305849 0.731815199913311 0
"8430" 718.44914305906 0.731813074654282 0
"8431" 718.442614861777 0.731810950256999 0
"8432" 718.436086713983 0.731808827572546 0
"8433" 718.429558615681 0.731806704437089 0
"8434" 718.423030566886 0.731804579971036 0
"8435" 718.416502567579 0.73180245722898 0
"8436" 718.409974617786 0.731800331848489 0
"8437" 718.403446717508 0.731798206458243 0
"8438" 718.396918866714 0.731796084081828 0
"8439" 718.39039106542 0.731793959957677 0
"8440" 718.383863313622 0.731791836245256 0
"8441" 718.377335611343 0.731789710328667 0
"8442" 718.37080795856 0.731787586574289 0
"8443" 718.364280355268 0.731785463231406 0
"8444" 718.357752801494 0.731783337260256 0
"8445" 718.351225297211 0.731781213876614 0
"8446" 718.34469784241 0.731779091341927 0
"8447" 718.338170437114 0.731776966618319 0
"8448" 718.331643081312 0.731774842731596 0
"8449" 718.325115775019 0.731772717526691 0
"8450" 718.318588518229 0.731770592741995 0
"8451" 718.31206131093 0.73176846923186 0
"8452" 718.305534153112 0.7317663465781 0
"8453" 718.29900704481 0.731764220422239 0
"8454" 718.292479986003 0.731762096417142 0
"8455" 718.285952976685 0.731759972829532 0
"8456" 718.279426016843 0.731757850530722 0
"8457" 718.272899106517 0.7317557242929 0
"8458" 718.266372245694 0.731753599336994 0
"8459" 718.259845434369 0.731751474797382 0
"8460" 718.253318672523 0.731749351979372 0
"8461" 718.246791960202 0.731747224788676 0
"8462" 718.240265297361 0.731745101929615 0
"8463" 718.233738683999 0.731742979054172 0
"8464" 718.227212120129 0.731740854846474 0
"8465" 718.220685605753 0.731738730625262 0
"8466" 718.214159140891 0.731736604200359 0
"8467" 718.207632725525 0.731734479505007 0
"8468" 718.201106359647 0.731732355649359 0
"8469" 718.194580043257 0.731730231780193 0
"8470" 718.188053776358 0.731728107450011 0
"8471" 718.181527558952 0.731725983100237 0
"8472" 718.224936795172 0.731648323241308 0.00099949999999982
"8473" 718.218416210046 0.731646199418049 0.00099949999999982
"8474" 718.161953849205 0.731719611094653 0
"8475" 718.15542782974 0.731717485798622 0
"8476" 718.148901859758 0.731715362216349 0
"8477" 718.142375939293 0.731713235136104 0
"8478" 718.135850068309 0.731711111511211 0
"8479" 718.129324246808 0.731708987872274 0
"8480" 718.122798474792 0.731706863776828 0
"8481" 718.116272752279 0.731704737917437 0
"8482" 718.109747079248 0.731702614221158 0
"8483" 718.103221455706 0.731700489625907 0
"8484" 718.096695881659 0.731698364572809 0
"8485" 718.090170357115 0.731696238636657 0
"8486" 718.083644882051 0.731694114853252 0
"8487" 718.077119456481 0.731691989745374 0
"8488" 718.070594080391 0.731689865926616 0
"8489" 718.06406875379 0.731687741209422 0
"8490" 718.057543476682 0.731685616037835 0
"8491" 718.051018249063 0.731683491284921 0
"8492" 718.044493070932 0.731681366507622 0
"8493" 718.03796794229 0.731679241713661 0
"8494" 718.03144286314 0.731677116461338 0
"8495" 718.02491783347 0.731674992496016 0
"8496" 718.018392853278 0.73167286850765 0
"8497" 718.011867922579 0.731670743194015 0
"8498" 718.005343041368 0.731668618296123 0
"8499" 717.998818209657 0.731666492067649 0
"8500" 717.992293427429 0.731664367562845 0
"8501" 717.985768694679 0.731662243471377 0
"8502" 717.979244011421 0.731660118059379 0
"8503" 717.972719377654 0.731657992620147 0
"8504" 717.96619479337 0.731655868038281 0
"8505" 717.959670258585 0.731653741688193 0
"8506" 717.953145773269 0.731651618370947 0
"8507" 717.946621337448 0.731649492416041 0
"8508" 717.940096951091 0.731647369497711 0
"8509" 717.933572614247 0.731645241756292 0
"8510" 717.927048326884 0.731643117049876 0
"8511" 717.920524088998 0.731640992758366 0
"8512" 717.913999900601 0.731638867146947 0
"8513" 717.9074757617 0.731636741066836 0
"8514" 717.900951672269 0.731634617145069 0
"8515" 717.89442763232 0.731632492341634 0
"8516" 717.887903641864 0.731630366203154 0
"8517" 717.881379700884 0.731628241788967 0
"8518" 717.874855809398 0.731626115609979 0
"8519" 717.868331967387 0.731623991152354 0
"8520" 717.861808174857 0.731621866244862 0
"8521" 717.855284431819 0.731619740006985 0
"8522" 717.848760738252 0.731617615926525 0
"8523" 717.842237094173 0.731615490078419 0
"8524" 717.835713499565 0.731613365957213 0
"8525" 717.82918995444 0.731611240505476 0
"8526" 717.822666458803 0.731609114602457 0
"8527" 717.816143012636 0.731606990418901 0
"8528" 717.86423494113 0.731530408116474 0.00099949999999982
"8529" 717.803098594231 0.731602740405468 0
"8530" 717.796575296497 0.731600614418285 0
"8531" 717.790052048246 0.731598488851029 0
"8532" 717.783528849468 0.731596364126019 0
"8533" 717.777005700182 0.731594237643832 0
"8534" 717.770482600378 0.731592112012668 0
"8535" 717.763959550047 0.731589987231173 0
"8536" 717.757436549202 0.731587861118128 0
"8537" 717.750913597831 0.73158573629425 0
"8538" 717.744390695932 0.731583611456638 0
"8539" 717.737867843514 0.731581485717453 0
"8540" 717.731345040569 0.731579360836258 0
"8541" 717.724822287114 0.731577234193331 0
"8542" 717.718299583127 0.731575109700846 0
"8543" 717.711776928612 0.731572984759859 0
"8544" 717.705254323577 0.731570858921285 0
"8545" 717.698731768032 0.731568732192855 0
"8546" 717.692209261959 0.731566607187814 0
"8547" 717.685686805356 0.731564482169944 0
"8548" 717.679164398239 0.731562355813654 0
"8549" 717.672642040592 0.731560230743878 0
"8550" 717.666119732421 0.731558105222459 0
"8551" 717.659597473738 0.731555978376135 0
"8552" 717.653075264527 0.731553853243655 0
"8553" 717.646553104803 0.731551726355787 0
"8554" 717.64003099455 0.731549601186111 0
"8555" 717.63350893378 0.731547474693707 0
"8556" 717.626986922467 0.73154535078855 0
"8557" 717.620464960628 0.731543225126203 0
"8558" 717.613943048268 0.731541099004727 0
"8559" 717.607421185378 0.73153897373251 0
"8560" 717.600899371961 0.731536848004912 0
"8561" 717.594377608014 0.731534722691666 0
"8562" 717.587855893549 0.731532596054361 0
"8563" 717.581334228562 0.731530469828492 0
"8564" 717.574812613039 0.731528344903955 0
"8565" 717.568291047003 0.73152621776231 0
"8566" 717.561769530431 0.731524092784446 0
"8567" 717.555248063328 0.731521967356755 0
"8568" 717.548726645706 0.731519840592568 0
"8569" 717.542205277556 0.731517714683035 0
"8570" 717.535683958866 0.731515590057567 0
"8571" 717.529162689657 0.731513463234136 0
"8572" 717.522641469928 0.731511336396918 0
"8573" 717.516120299654 0.731509212146796 0
"8574" 717.509599178847 0.731507086570234 0
"8575" 717.503078107521 0.731504959664094 0
"8576" 717.496557085671 0.731502833181307 0
"8577" 717.490036113305 0.731500705798895 0
"8578" 717.483515190389 0.731498581883468 0
"8579" 717.476994316961 0.731496454026122 0
"8580" 717.470473492982 0.731494330070867 0
"8581" 717.463952718482 0.731492203047384 0
"8582" 717.457431993448 0.731490077316725 0
"8583" 717.450911317872 0.731487952423737 0
"8584" 717.444390691784 0.731485824467047 0
"8585" 717.437870115152 0.731483699540844 0
"8586" 717.431349587995 0.731481572843748 0
"8587" 717.424829110326 0.731479444826638 0
"8588" 717.418308682104 0.731477320707439 0
"8589" 717.411788303347 0.731475194825529 0
"8590" 717.405267974064 0.731473068051433 0
"8591" 717.398747694255 0.731470941259121 0
"8592" 717.392227463924 0.731468814007042 0
"8593" 717.385707283053 0.731466688481965 0
"8594" 717.379187151624 0.731464564677727 0
"8595" 717.372667069677 0.731462436928001 0
"8596" 717.366147037211 0.731460309160821 0
"8597" 717.359627054196 0.731458184434265 0
"8598" 717.353107120641 0.731456058801727 0
"8599" 717.346587236567 0.731453930975168 0
"8600" 717.340067401961 0.731451804431047 0
"8601" 717.333547616818 0.73144967830786 0
"8602" 717.32702788112 0.731447553904214 0
"8603" 717.320508194895 0.731445426862384 0
"8604" 717.31398855815 0.731443298932673 0
"8605" 717.307468970859 0.731441173597428 0
"8606" 717.300949433034 0.731439046931174 0
"8607" 717.294429944686 0.731436919381019 0
"8608" 717.287910505778 0.731434795283869 0
"8609" 717.28139111634 0.731432668129518 0
"8610" 717.274871776378 0.731430540510013 0
"8611" 717.268352485864 0.731428415484868 0
"8612" 717.261833244812 0.731426289140801 0
"8613" 717.255314053248 0.731424160157561 0
"8614" 717.248794911133 0.731422035077687 0
"8615" 717.242275818478 0.731419908664804 0
"8616" 717.235756775284 0.731417782230024 0
"8617" 717.229237781547 0.731415656216393 0
"8618" 717.222718837266 0.731413530180714 0
"8619" 717.216199942455 0.731411402812637 0
"8620" 717.209681097113 0.731409275429203 0
"8621" 717.203162301214 0.731407150635431 0
"8622" 717.196643554779 0.731405023653119 0
"8623" 717.190124857826 0.731402894901621 0
"8624" 717.183606210325 0.731400769172313 0
"8625" 717.177087612278 0.731398642995779 0
"8626" 717.170569063691 0.731396516365498 0
"8627" 717.164050564568 0.731394389272999 0
"8628" 717.157532114909 0.731392262161237 0
"8629" 717.151013714722 0.731390134162614 0
"8630" 717.144495363981 0.731388008750465 0
"8631" 717.137977062694 0.731385882450394 0
"8632" 717.13145881087 0.731383755254082 0
"8633" 717.1249406085 0.731381628914207 0
"8634" 717.118422455602 0.731379500804648 0
"8635" 717.11190435214 0.731377376164889 0
"8636" 717.105386298145 0.731375248455627 0
"8637" 717.098868293603 0.731373122029394 0
"8638" 717.092350338533 0.731370993849618 0
"8639" 717.085832432911 0.731368867816558 0
"8640" 717.079314576746 0.731366740905945 0
"8641" 717.072796770039 0.731364613966995 0
"8642" 717.06627901278 0.731362487872017 0
"8643" 717.059761304996 0.731360359151799 0
"8644" 717.05324364666 0.731358233020476 0
"8645" 717.046726037776 0.73135610642987 0
"8646" 717.04020847834 0.73135398026204 0
"8647" 717.033690968373 0.731351851890403 0
"8648" 717.027173507859 0.731349725247188 0
"8649" 717.020656096804 0.731347597706038 0
"8650" 717.014138735206 0.731345470580244 0
"8651" 717.007621423064 0.731343343436913 0
"8652" 717.001104160373 0.731341216706534 0
"8653" 716.994586947124 0.731339090837058 0
"8654" 716.988069783357 0.731336961014794 0
"8655" 716.981552669032 0.731334835095329 0
"8656" 716.975035604153 0.731332708723488 0
"8657" 716.968518588724 0.73133058189313 0
"8658" 716.962001622764 0.731328453305238 0
"8659" 716.95548470624 0.731326327738602 0
"8660" 716.948967839185 0.731324199104923 0
"8661" 716.94245102157 0.731322073057587 0
"8662" 716.935934253414 0.731319945252801 0
"8663" 716.929417534702 0.731317818739989 0
"8664" 716.922900865454 0.731315690460512 0
"8665" 716.916384245659 0.731313563030236 0
"8666" 716.9098676753 0.731311437324873 0
"8667" 716.903351154391 0.731309310290669 0
"8668" 716.896834682943 0.731307181934241 0
"8669" 716.890318260944 0.731305054855077 0
"8670" 716.883801888402 0.731302926891664 0
"8671" 716.877285565313 0.731300799338867 0
"8672" 716.870769291686 0.73129867089928 0
"8673" 716.864253067484 0.731296545917117 0
"8674" 716.857736892744 0.731294417437884 0
"8675" 716.85122076746 0.731292289370321 0
"8676" 716.844704691637 0.731290160842169 0
"8677" 716.838188665249 0.731288034913636 0
"8678" 716.831672688321 0.73128590635102 0
"8679" 716.825156760827 0.731283780376696 0
"8680" 716.818640882784 0.731281652648497 0
"8681" 716.812125054197 0.731279524457835 0
"8682" 716.805609275043 0.731277398424456 0
"8683" 716.799093545327 0.731275271934449 0
"8684" 716.792577865067 0.731273143680465 0
"8685" 716.786062234261 0.731271015409329 0
"8686" 716.779546652907 0.731268887554055 0
"8687" 716.773031120993 0.731266760546669 0
"8688" 716.76651563853 0.73126463265071 0
"8689" 716.760000205517 0.731262504736624 0
"8690" 716.753484821954 0.731260376799013 0
"8691" 716.746969487836 0.731258249273806 0
"8692" 716.740454203177 0.731256120425156 0
"8693" 716.733938967932 0.731253995915271 0
"8694" 716.727423782163 0.731251865282297 0
"8695" 716.720908645834 0.731249738114583 0
"8696" 716.714393558954 0.73124761005921 0
"8697" 716.707878521514 0.731245482846389 0
"8698" 716.701363533514 0.731243355615885 0
"8699" 716.694848594954 0.731241228366875 0
"8700" 716.688333705842 0.731239100222113 0
"8701" 716.681818866165 0.731236973372318 0
"8702" 716.675304075941 0.731234844752228 0
"8703" 716.668789335164 0.731232716552412 0
"8704" 716.662274643827 0.731230589203088 0
"8705" 716.655760001928 0.73122846183391 0
"8706" 716.649245409473 0.731226334006859 0
"8707" 716.642730866483 0.731224203978867 0
"8708" 716.636216372918 0.731222077848673 0
"8709" 716.62970192879 0.731219950402485 0
"8710" 716.623187534088 0.731217824229193 0
"8711" 716.616673188846 0.731215694562516 0
"8712" 716.610158893046 0.731213566606836 0
"8713" 716.603644646688 0.731211438638505 0
"8714" 716.597130449781 0.731209309776324 0
"8715" 716.590616302311 0.731207182206536 0
"8716" 716.584102204283 0.731205054178883 0
"8717" 716.577588155683 0.731202927433639 0
"8718" 716.571074156524 0.731200799362081 0
"8719" 716.564560206807 0.731198671265649 0
"8720" 716.55804630653 0.731196543157093 0
"8721" 716.551532455712 0.731194413284684 0
"8722" 716.545018654326 0.731192286000307 0
"8723" 716.53850490238 0.731190157827938 0
"8724" 716.531991199861 0.731188030937438 0
"8725" 716.525477546805 0.731185900548392 0
"8726" 716.518963943167 0.731183774486407 0
"8727" 716.512450388969 0.731181646237788 0
"8728" 716.505936884197 0.731179519267882 0
"8729" 716.499423428865 0.731177390973262 0
"8730" 716.492910022994 0.731175260479668 0
"8731" 716.486396666554 0.731173133014622 0
"8732" 716.47988335954 0.731171005965469 0
"8733" 716.473370101983 0.731168875843825 0
"8734" 716.46685689386 0.731166747883785 0
"8735" 716.460343735167 0.731164620341742 0
"8736" 716.499613563299 0.731086155716149 0.00099949999999982
"8737" 716.514606023791 0.731088781609079 0.00099949999999982
"8738" 716.50809854869 0.731086655442381 0.00099949999999982
"8739" 716.501591122966 0.731084529719275 0.00099949999999982
"8740" 716.427787991455 0.731153982038278 0
"8741" 716.42127512931 0.731151853493904 0
"8742" 716.414762316607 0.731149724500992 0
"8743" 716.408249553328 0.731147597220257 0
"8744" 716.401736839496 0.731145467751765 0
"8745" 716.395224175092 0.731143339999721 0
"8746" 716.388711560125 0.731141211363995 0
"8747" 716.382198994586 0.731139083572032 0
"8748" 716.375686478489 0.731136954451056 0
"8749" 716.369174011837 0.731134824882304 0
"8750" 716.362661594599 0.731132698341466 0
"8751" 716.356149226807 0.731130568726726 0
"8752" 716.34963690845 0.731128439965044 0
"8753" 716.343124639526 0.731126311614305 0
"8754" 716.336612420019 0.731124184552042 0
"8755" 716.330100249944 0.731122056161679 0
"8756" 716.323588129308 0.731119926884433 0
"8757" 716.317076058118 0.731117797147197 0
"8758" 716.310564036353 0.731115669133045 0
"8759" 716.304052064006 0.731113541969826 0
"8760" 716.297540141089 0.731111413485795 0
"8761" 716.291028267607 0.731109284538393 0
"8762" 716.284516443574 0.731107154262324 0
"8763" 716.278004668961 0.731105026583554 0
"8764" 716.271492943783 0.73110289757641 0
"8765" 716.264981268048 0.731100767681126 0
"8766" 716.258469641725 0.731098640808353 0
"8767" 716.251958064844 0.731096510872188 0
"8768" 716.303332085812 0.731020791844682 0.00099949999999982
"8769" 716.238937382842 0.731092255436115 0
"8770" 716.232425954242 0.731090124561047 0
"8771" 716.22591457504 0.731087998904464 0
"8772" 716.21940324528 0.73108586885958 0
"8773" 716.212891964958 0.731083739237179 0
"8774" 716.206380734064 0.731081610460157 0
"8775" 716.199869552598 0.731079481665694 0
"8776" 716.193358420556 0.731077353284932 0
"8777" 716.186847337934 0.731075225320267 0
"8778" 716.180336304743 0.731073096028611 0
"8779" 716.17382532098 0.731070967153433 0
"8780" 716.167314386654 0.731068837380315 0
"8781" 716.160803501737 0.731066710209362 0
"8782" 716.154292666274 0.731064578666015 0
"8783" 716.147781880211 0.731062452319008 0
"8784" 716.141271143594 0.731060321599614 0
"8785" 716.134760456398 0.731058193031669 0
"8786" 716.128249818634 0.73105606357569 0
"8787" 716.121739230283 0.731053935847205 0
"8788" 716.115228691367 0.731051805912014 0
"8789" 716.108718201868 0.731049677707466 0
"8790" 716.1022077618 0.731047548170934 0
"8791" 716.095697371158 0.731045419049822 0
"8792" 716.089187029946 0.731043289476468 0
"8793" 716.08267673815 0.731041161190692 0
"8794" 716.076166495776 0.731039032442319 0
"8795" 716.069656302827 0.731036903235858 0
"8796" 716.063146159303 0.731034774017581 0
"8797" 716.056636065195 0.731032645644048 0
"8798" 716.05012602052 0.73103051551582 0
"8799" 716.043616025271 0.731028386230539 0
"8800" 716.037106079428 0.73102625866739 0
"8801" 716.030596183032 0.731024127167841 0
"8802" 716.024086336038 0.731022000005738 0
"8803" 716.017576538472 0.731019870202411 0
"8804" 716.011066790339 0.731017739949483 0
"8805" 716.004557091626 0.73101561098216 0
"8806" 715.998047442314 0.73101348372795 0
"8807" 715.991537842434 0.731011353412062 0
"8808" 715.985028292004 0.731009221332307 0
"8809" 715.978518790971 0.731007094459834 0
"8810" 715.972009339348 0.731004966260584 0
"8811" 715.965499937143 0.731002837174534 0
"8812" 715.958990584374 0.731000706324394 0
"8813" 715.952481281027 0.730998576751749 0
"8814" 715.945972027099 0.730996447600433 0
"8815" 715.939462822601 0.730994317120421 0
"8816" 715.932953667508 0.73099218923845 0
"8817" 715.926444561837 0.730990059584068 0
"8818" 715.919935505584 0.730987930352888 0
"8819" 715.913426498757 0.730985800226458 0
"8820" 715.906917541355 0.730983670077049 0
"8821" 715.900408633362 0.730981541665089 0
"8822" 715.893899774789 0.730979411914846 0
"8823" 715.887390965638 0.730977282142674 0
"8824" 715.880882205904 0.730975152788301 0
"8825" 715.874373495585 0.730973023409596 0
"8826" 715.867864834683 0.73097089401323 0
"8827" 715.86135622321 0.730968763289475 0
"8828" 715.854847661158 0.730966633416575 0
"8829" 715.903420237327 0.730890329264368 0.00099949999999982
"8830" 715.896917295965 0.730888200352535 0.00099949999999982
"8831" 715.890414403975 0.730886072310726 0.00099949999999982
"8832" 715.932493890913 0.730809861609737 0.00199799999999994
"8833" 715.925996664136 0.730807735385656 0.00199799999999994
"8834" 716.016677137677 0.730657714512291 0.003992
"8835" 715.913006993843 0.730803487540961 0.00199799999999994
"8836" 715.802811117664 0.730949607845721 0
"8837" 715.796303000115 0.730947477792813 0
"8838" 715.789794931976 0.730945348586996 0
"8839" 715.783286913251 0.730943218924774 0
"8840" 715.776778943931 0.730941090123429 0
"8841" 715.770271024043 0.730938958678423 0
"8842" 715.763763153573 0.730936828526224 0
"8843" 715.757255332513 0.730934699220731 0
"8844" 715.75074756087 0.730932569016879 0
"8845" 715.744239838632 0.730930440106865 0
"8846" 715.737732165811 0.73092830986815 0
"8847" 715.731224542408 0.730926179615232 0
"8848" 715.724716968431 0.730924048465095 0
"8849" 715.718209443858 0.730921919476291 0
"8850" 715.711701968684 0.730919790895816 0
"8851" 715.705194542927 0.730917660557738 0
"8852" 715.698687166583 0.730915530636994 0
"8853" 715.692179839637 0.730913401998446 0
"8854" 715.685672562111 0.730911271161925 0
"8855" 715.679165334007 0.730909140303336 0
"8856" 715.672658155319 0.730907009858707 0
"8857" 715.666151026024 0.730904881579052 0
[truncated: 95,222,633 more chars]
