# Supplementary material for: Down the Penrose stairs, or how selection for fewer recombination hotspots maintains their existence
Source: eLife. 2023 Oct 13;12:e83769. doi: 10.7554/eLife.83769 (PMC10703446; doi:10.7554/eLife.83769)
Supplement: Appendix 5—figure 2—source data 2. — This data was used to generate Appendix 5—figure 2. [file elife-83769-app5-fig2-data2.zip › sup_data_28.txt]

"n1" "W" "pi"
"4500" 685.281801217094 0.98689614402596 0.993846335826
"4501" 685.326972965127 0.986897293988377 0.9938474661205
"4502" 685.456331619168 0.986901130690436 0.993846768543
"4503" 685.526163172875 0.986902330362514 0.9938516629325
"4504" 685.578790600878 0.986903080698238 0.993852555146
"4505" 685.560262593109 0.986903159925926 0.9938490173375
"4506" 685.561354822535 0.986902628696397 0.9938523961275
"4507" 685.525021036864 0.986901940681902 0.9938498631685
"4508" 685.564101782018 0.986903443862226 0.9938518877895
"4509" 685.608323518115 0.986904261024076 0.993857288672
"4510" 685.739387774988 0.986908210576511 0.9938553589265
"4511" 685.755017624998 0.986908567533698 0.9938593331425
"4512" 685.738436056476 0.986907936876575 0.993858707009
"4513" 685.718018889423 0.986907001740676 0.9938634589485
"4514" 685.753024306147 0.986908043390148 0.9938617494785
"4515" 685.740512787139 0.986908112528043 0.9938545601575
"4516" 685.738942892556 0.986908111790509 0.993858995559
"4517" 685.887079029951 0.986911910333587 0.993859589138
"4518" 685.962435747992 0.9869138451282 0.9938608290345
"4519" 686.00355701115 0.986915723744079 0.993858247122
"4520" 686.070006877565 0.986917537523999 0.993860466075
"4521" 686.113176485799 0.98691865445098 0.993861390751
"4522" 686.060831385841 0.986917974283432 0.993857512527
"4523" 686.157375013392 0.986920663131357 0.993851449166
"4524" 686.214626783757 0.986923239366183 0.9938478949405
"4525" 686.216055703077 0.98692386152179 0.9938432075975
"4526" 686.249036075362 0.98692422904812 0.9938547428635
"4527" 686.29753165407 0.986925385504886 0.9938616242125
"4528" 686.255500926147 0.986924479588102 0.993859019299
"4529" 686.334129244229 0.986927013557991 0.9938623413235
"4530" 686.442354244672 0.986929543476454 0.9938701836025
"4531" 686.384930637462 0.986927809203884 0.993874307755
"4532" 686.443678470062 0.986929661509481 0.993876182462
"4533" 686.476239020417 0.986930800432221 0.9938734958895
"4534" 686.422289700625 0.986929605797098 0.993873040779
"4535" 686.374575332881 0.986928339920316 0.9938740046305
"4536" 686.372644955852 0.986929272294369 0.993860487297
"4537" 686.487169810635 0.98693258774928 0.993865526842
"4538" 686.37881996955 0.986929720275326 0.993868347311
"4539" 686.331264108487 0.986929198541247 0.993859430828
"4540" 686.424966451725 0.986931470909849 0.9938615015185
"4541" 686.470230392486 0.98693337370468 0.993866699426
"4542" 686.526479019485 0.986935123380629 0.9938714046085
"4543" 686.644206396992 0.986938825016049 0.9938710809775
"4544" 686.584941612194 0.986937550320563 0.993863590665
"4545" 686.565442434616 0.986938037211064 0.993862001519
"4546" 686.514629677069 0.986936879518282 0.9938631468015
"4547" 686.468670147794 0.986935994940511 0.993861667495
"4548" 686.473929539157 0.98693570016275 0.9938624766445
"4549" 686.451819179231 0.986934700088166 0.9938600916655
"4550" 686.490193840374 0.986936137415521 0.993861170999
"4551" 686.610794056922 0.986939770871674 0.993855811508
"4552" 686.595756469424 0.986938786785527 0.9938658645555
"4553" 686.627000235506 0.986939015370084 0.9938722219975
"4554" 686.628834802503 0.986939151711353 0.993875150262
"4555" 686.617620988807 0.986939335239796 0.9938723780345
"4556" 686.705630429219 0.986941842360962 0.9938768027115
"4557" 686.742032536039 0.98694348367358 0.993877018966
"4558" 686.665091586138 0.986941782093089 0.9938798211075
"4559" 686.619653352699 0.986940762245283 0.993875023455
"4560" 686.683662381807 0.986943149220667 0.9938707965065
"4561" 686.733412497908 0.986944062081728 0.993873679159
"4562" 686.719809758351 0.986943551877065 0.9938749679715
"4563" 686.735235764878 0.986944632813553 0.9938708146055
"4564" 686.753243984289 0.986945664823339 0.9938716931045
"4565" 686.736048451723 0.986946419688738 0.993867727567
"4566" 686.713397606461 0.98694592601807 0.9938676313375
"4567" 686.74236206788 0.986947435207555 0.993865091204
"4568" 686.698317861415 0.986945262331309 0.993879065832
"4569" 686.858407652391 0.986949490715236 0.993883644183
"4570" 686.87537576493 0.986950117776148 0.993885867728
"4571" 686.814392182976 0.986948498722443 0.9938835889285
"4572" 686.918554434797 0.986951492861224 0.9938874308255
"4573" 686.943457614528 0.986952680441988 0.993886256785
"4574" 686.875170993409 0.986951218942346 0.99388137398
"4575" 686.884526837665 0.986951666273558 0.9938776720615
"4576" 686.800416485294 0.98695017350691 0.993876518828
"4577" 686.794706149605 0.986950318926608 0.99387341488
"4578" 686.871993234606 0.986952601050163 0.9938756004995
"4579" 686.764237326646 0.986949376487347 0.99387834812
"4580" 686.885982585361 0.986952364496593 0.993881547272
"4581" 686.906194319279 0.98695301212443 0.9938820424715
"4582" 686.989934285592 0.986956061333439 0.993877095599
"4583" 686.977020502231 0.986955746462113 0.9938821266545
"4584" 686.84525381168 0.986952511470841 0.993875307194
"4585" 686.865776702587 0.986953686335308 0.993867421386
"4586" 686.867251540089 0.986953225064073 0.9938695299785
"4587" 686.885647897686 0.986953970080241 0.9938661608135
"4588" 686.949037675386 0.986955418688482 0.993869115291
"4589" 686.965131458165 0.986956014484022 0.993867527152
"4590" 686.983805559724 0.986956819845026 0.9938651375085
"4591" 687.0465679709 0.986958943408352 0.9938678653475
"4592" 686.971621303764 0.986956650773105 0.993875549417
"4593" 686.928595789775 0.986956429348702 0.99387436461
"4594" 686.896503460371 0.986955104860956 0.9938779787115
"4595" 686.920166109329 0.986956665959126 0.993879267252
"4596" 686.823957804617 0.986954968794814 0.993878045526
"4597" 686.940087636109 0.986958589697213 0.9938742682355
"4598" 686.91736618845 0.986958115461794 0.9938755684405
"4599" 686.96076522871 0.9869596598681 0.9938715575025
"4600" 686.943815248582 0.986958960760813 0.9938706818465
"4601" 686.925118487372 0.986958503434119 0.9938742300225
"4602" 686.959486435206 0.986959516324756 0.993869553643
"4603" 686.96106568832 0.986959152927283 0.9938806932895
"4604" 686.987420136846 0.986960838494239 0.9938733396415
"4605" 686.969495718203 0.986960230634404 0.993870357638
"4606" 686.844988593104 0.986957382714411 0.993870708135
"4607" 686.90613885454 0.98695936714986 0.993868894309
"4608" 686.97917974543 0.986961856016113 0.9938721273985
"4609" 686.945324680171 0.986960852055408 0.993870837545
"4610" 687.016104151782 0.986962424083737 0.9938781397825
"4611" 687.125557124401 0.98696500322475 0.993880675413
"4612" 687.123327196791 0.986964927674881 0.9938827473325
"4613" 687.080608839801 0.98696384028666 0.993882292238
"4614" 687.052700544322 0.986962952380388 0.993886811689
"4615" 687.088331016018 0.986964297492245 0.9938904761055
"4616" 687.146129723221 0.986965956329725 0.9938925260905
"4617" 687.087508992945 0.986965132080015 0.9938856538355
"4618" 687.053388149842 0.986964027786111 0.9938795031095
"4619" 687.017198353505 0.986963250528224 0.9938724798935
"4620" 687.02765192022 0.986963894599542 0.9938737690035
"4621" 687.01944311986 0.986963596465515 0.9938741432855
"4622" 686.978727286713 0.98696253065749 0.993873612643
"4623" 687.084839078989 0.986965505633102 0.993875172298
"4624" 687.135121106207 0.986968119199028 0.993873400684
"4625" 687.193111512718 0.98697009170029 0.9938756382065
"4626" 687.325883330103 0.986973993777969 0.9938667044815
"4627" 687.362147733845 0.986974497973743 0.993869066609
"4628" 687.406525254489 0.986976943452427 0.993864235039
"4629" 687.461097122897 0.986978486136912 0.99386047319
"4630" 687.345993047834 0.986975475455537 0.993855642418
"4631" 687.387368286093 0.98697690991444 0.9938466185575
"4632" 687.354076976374 0.986976719648001 0.9938473184115
"4633" 687.49233313734 0.986980606572381 0.9938524264905
"4634" 687.398442981863 0.986978207555762 0.99385505904
"4635" 687.334148513798 0.986976518259736 0.9938540918715
"4636" 687.424459925346 0.986978992069111 0.993851166485
"4637" 687.607106546741 0.986984108561205 0.993853187114
"4638" 687.558317592031 0.98698303591017 0.9938581421845
"4639" 687.46206660366 0.986981728136244 0.993850575183
"4640" 687.335531707424 0.986978431317158 0.9938460961835
"4641" 687.315368154991 0.986977471646037 0.993846071592
"4642" 687.362853731431 0.986979496042428 0.9938382692405
"4643" 687.357109333364 0.98697954215577 0.993833859547
"4644" 687.320177169784 0.986979597714193 0.9938197935725
"4645" 687.410920128691 0.986982412515095 0.9938161871815
"4646" 687.423260495182 0.986983158176652 0.9938140924975
"4647" 687.456492302782 0.986984829253302 0.9938101207095
"4648" 687.460520973075 0.986985180435576 0.9938103547575
"4649" 687.47555376167 0.986985314008131 0.993820038615
"4650" 687.383251434793 0.986982197253421 0.9938221428455
"4651" 687.347984199773 0.986982326586913 0.9938227205455
"4652" 687.468634862837 0.986985171976883 0.9938259298755
"4653" 687.40718853572 0.986984027269947 0.993821176357
"4654" 687.265624625515 0.986979878732877 0.9938222675855
"4655" 687.396690150788 0.98698375698079 0.99382187396
"4656" 687.467582109955 0.986985921347598 0.9938163351065
"4657" 687.576390545671 0.986988357263803 0.993820364156
"4658" 687.590260209296 0.986989094633366 0.993820253838
"4659" 687.615500218432 0.986989991681531 0.993821937467
"4660" 687.56244204313 0.986988981650051 0.9938217590295
"4661" 687.604833377944 0.986990667736955 0.9938174327515
"4662" 687.636522709401 0.986990854521576 0.993823205853
"4663" 687.693545915513 0.986992272900199 0.993823798148
"4664" 687.74466565371 0.986993865796646 0.993825503781
"4665" 687.715800611232 0.98699303688011 0.9938193498425
"4666" 687.673590758086 0.986991578182625 0.99382583619
"4667" 687.557734771295 0.986989067517359 0.993820539946
"4668" 687.570098708635 0.986989597041519 0.993815044789
"4669" 687.556911640763 0.986989717485009 0.9938134001095
"4670" 687.512319823826 0.986987994574619 0.9938147031555
"4671" 687.547498631603 0.986989211571754 0.9938172669385
"4672" 687.468970806381 0.986987657747791 0.9938096227745
"4673" 687.444708087323 0.986987784499452 0.9938094985965
"4674" 687.544640819457 0.986990807073299 0.993806199028
"4675" 687.488303682335 0.986989285559152 0.993804293551
"4676" 687.538242622889 0.98699125883344 0.9937967152615
"4677" 687.556286812317 0.986992476842506 0.9937931337175
"4678" 687.658149625918 0.986995886817731 0.9937947777415
"4679" 687.667156744133 0.986995375567607 0.9938016214025
"4680" 687.640163841461 0.9869943271445 0.9938023388295
"4681" 687.651873899774 0.98699543284988 0.9937912696755
"4682" 687.740743334199 0.986998588922678 0.993784627233
"4683" 687.702149847135 0.986997697282508 0.993786267664
"4684" 687.738041319748 0.986998636004061 0.9937895263685
"4685" 687.715559693139 0.986997636847422 0.9937892878765
"4686" 687.672241667148 0.986996944781089 0.9937873586805
"4687" 687.76622277937 0.986999495894692 0.9937840713645
"4688" 687.807769476996 0.987000866895099 0.993785961133
"4689" 687.711517477035 0.986997359456504 0.9937990311075
"4690" 687.717652097524 0.986998187159221 0.9937889467565
"4691" 687.791530737597 0.986999806257956 0.993787985564
"4692" 687.686414760169 0.986997875419581 0.99378472986
"4693" 687.722675833645 0.986999108552263 0.9937751710765
"4694" 687.820900607182 0.987001719275427 0.9937705353325
"4695" 687.718846071908 0.986999571359811 0.993763956543
"4696" 687.647826897075 0.986998384818883 0.993762932599
"4697" 687.662321989586 0.986999002966707 0.993758920585
"4698" 687.641756504302 0.986999032720294 0.993758181965
"4699" 687.653772101572 0.98700005832232 0.993752775331
"4700" 687.678903939962 0.987000296637379 0.9937517511605
"4701" 687.731860448295 0.987001523062196 0.9937554263405
"4702" 687.718493162369 0.987001082556739 0.9937530340155
"4703" 687.738386841642 0.987001889794937 0.9937550061765
"4704" 687.649585909413 0.986999604357388 0.9937604176335
"4705" 687.700550802906 0.987000762883032 0.993758995992
"4706" 687.667685055856 0.987000207350191 0.9937491398025
"4707" 687.73478189319 0.987001752131123 0.9937510381095
"4708" 687.824366468496 0.987004324140573 0.9937572656405
"4709" 687.822292751234 0.987005303889768 0.9937545427355
"4710" 687.764144310195 0.98700379468942 0.993753068289
"4711" 687.774634704615 0.9870041057929 0.9937533557415
"4712" 687.811778514814 0.987005662703247 0.9937522165135
"4713" 687.846890135912 0.987006306135607 0.993753202336
"4714" 687.874930227957 0.987006536016168 0.9937593231045
"4715" 687.893059628693 0.987006751778377 0.993763461924
"4716" 687.898902228649 0.987006238450132 0.993773222965
"4717" 687.8556400981 0.987005356776303 0.9937719472495
"4718" 687.986700870698 0.987008468212557 0.993769561156
"4719" 688.070487808119 0.987011362028052 0.9937582272945
"4720" 688.172263777358 0.987013482401352 0.9937610301725
"4721" 688.154412035539 0.987013353589647 0.993763777914
"4722" 688.14499555441 0.987013249664621 0.9937622619615
"4723" 688.123383392518 0.987013679066043 0.9937578312695
"4724" 688.133079295487 0.987013968977891 0.9937557370565
"4725" 688.033169836222 0.987011322852054 0.9937587282475
"4726" 688.09019640611 0.987013196636252 0.9937563092925
"4727" 688.037719581578 0.987011512919259 0.9937520887255
"4728" 688.052097274642 0.98701225357709 0.9937552669815
"4729" 688.005233606414 0.987011140855804 0.9937630839295
"4730" 687.990138521762 0.987010674100704 0.993768971492
"4731" 687.996875084681 0.987011059837228 0.9937658418115
"4732" 687.932685089408 0.987009998465111 0.9937579312995
"4733" 687.931076969683 0.987010067825206 0.9937530167665
"4734" 688.023808175517 0.987012681496157 0.993750341712
"4735" 688.182354143699 0.987017357084315 0.9937503419965
"4736" 688.219847465791 0.987018386832445 0.9937459094645
"4737" 688.292665027919 0.987020516857071 0.9937437995365
"4738" 688.351257657637 0.987022527258788 0.9937403820325
"4739" 688.304812062616 0.987021955797074 0.993738391544
"4740" 688.37678441825 0.987024133995651 0.993739689684
"4741" 688.381036233372 0.987024597318776 0.9937394500895
"4742" 688.381434086443 0.987024187791356 0.993744998099
"4743" 688.438875435159 0.987026009948251 0.9937499673665
"4744" 688.411520312717 0.987024940272665 0.9937492026675
"4745" 688.513641941156 0.987027165625632 0.993761859559
"4746" 688.56250236754 0.987029076963479 0.993758169163
"4747" 688.52505683662 0.987028104761129 0.9937609245045
"4748" 688.513231786821 0.987027862404089 0.993756271553
"4749" 688.558705948322 0.987029823047787 0.993756844618
"4750" 688.510187212832 0.987028609411844 0.9937511884645
"4751" 688.509397490195 0.987028739618356 0.993749787443
"4752" 688.577357267048 0.987029703607528 0.993753927148
"4753" 688.58865008572 0.987029405848713 0.9937573425235
"4754" 688.556371565683 0.987028113826247 0.993764317518
"4755" 688.575234894147 0.987028393756262 0.993760791977
"4756" 688.549819272818 0.98702826260661 0.9937555304165
"4757" 688.523558622187 0.98702821289236 0.9937450481625
"4758" 688.582160979314 0.987029742166327 0.99374584602
"4759" 688.527391043535 0.987028112251227 0.9937472837355
"4760" 688.594941353971 0.98702998514332 0.9937475687445
"4761" 688.485395379883 0.987027267062964 0.9937400631745
"4762" 688.4585184631 0.987026936805232 0.9937358609135
"4763" 688.503605863043 0.9870288295591 0.9937445254185
"4764" 688.46153068412 0.987027872409588 0.99374536661
"4765" 688.430977869588 0.987027357368906 0.993746490175
"4766" 688.3667560357 0.987025737244564 0.993750862706
"4767" 688.526763845538 0.987030714437586 0.993753548869
"4768" 688.526592303079 0.987030688000553 0.9937498955885
"4769" 688.60746137601 0.987033106743832 0.9937401218745
"4770" 688.564799684897 0.987032200279799 0.9937352496025
"4771" 688.55320233305 0.987032485969362 0.993730854111
"4772" 688.526330527678 0.987031652468396 0.993732026109
"4773" 688.544369251382 0.987032096296708 0.99372854521
"4774" 688.569578160744 0.987032440920908 0.9937311106765
"4775" 688.502933840207 0.987030922298959 0.9937385337435
"4776" 688.501624881663 0.987031395114442 0.9937416218285
"4777" 688.482528095678 0.987031171260678 0.9937473915745
"4778" 688.392988539795 0.987029495858674 0.9937412061725
"4779" 688.433572128508 0.98703110573477 0.993736059426
"4780" 688.445997146474 0.98703140995832 0.9937388905355
"4781" 688.470950947087 0.987032643649904 0.993732842721
"4782" 688.371114878832 0.987030097285203 0.9937304936195
"4783" 688.306847999946 0.987028678741975 0.99372654304
"4784" 688.184451802879 0.987026560438994 0.993726468555
"4785" 688.163924089412 0.987026546032014 0.9937244304995
"4786" 688.130166323999 0.987026285479302 0.9937156369605
"4787" 688.162107418981 0.987027150560491 0.9937082936115
"4788" 688.220710396486 0.987028812694635 0.993706903281
"4789" 688.277317423945 0.98703072918766 0.993709634474
"4790" 688.302620264404 0.987031358566281 0.9937109601285
"4791" 688.281653518649 0.987030774180814 0.9937123402335
"4792" 688.211618702058 0.987028500993202 0.993715031982
"4793" 688.313298342471 0.987032088921886 0.9937112748175
"4794" 688.283097278181 0.98703161059643 0.9937147201445
"4795" 688.159859479758 0.98702852735613 0.9937167359145
"4796" 688.042103533904 0.987025891486904 0.993711641245
"4797" 688.064967798854 0.987027200496882 0.9937066571285
"4798" 688.088728477216 0.987027967287329 0.9937120764575
"4799" 688.079631248413 0.987028105303796 0.99371059291
"4800" 687.927863102311 0.987025030716909 0.9937089011015
"4801" 688.00161655837 0.987026539488279 0.9937074573095
"4802" 687.828283861394 0.987022484561831 0.993701660884
"4803" 687.808926898666 0.987021598734145 0.9937049777695
"4804" 687.873612012054 0.987023501515711 0.993703081036
"4805" 687.839716653405 0.987021878279458 0.9937121617965
"4806" 687.817481248916 0.987021542470071 0.9937114016365
"4807" 687.841556395526 0.987022913164454 0.993704343594
"4808" 687.772350386874 0.987022142396258 0.9937044050085
"4809" 687.742661091877 0.987021798036474 0.9937112529615
"4810" 687.751798032222 0.987023042105134 0.99370842076
"4811" 687.77766403519 0.987023444677455 0.99370742446
"4812" 687.902267930891 0.987027032742131 0.993711027263
"4813" 687.973924464403 0.987028616015875 0.993721909699
"4814" 687.884491027162 0.987025935261301 0.9937178439935
"4815" 687.787701755067 0.987024182129344 0.993718983779
"4816" 687.784360722014 0.987024290333293 0.993713730026
"4817" 687.783034977116 0.987023390665079 0.9937239609465
"4818" 687.684276443835 0.987022139581428 0.9937198908835
"4819" 687.597986737807 0.987021054746266 0.9937161310165
"4820" 687.459442887306 0.987017716250498 0.993716334781
"4821" 687.503133493957 0.987018671999782 0.9937158949715
"4822" 687.56558527528 0.987019606420125 0.9937178267825
"4823" 687.552817472865 0.98702019920674 0.993713203729
"4824" 687.489195100851 0.987018446749181 0.993717842996
"4825" 687.534567366652 0.987019902052934 0.99371880976
"4826" 687.438783804454 0.987017907295686 0.9937123705945
"4827" 687.463723577266 0.987019006438826 0.993714637062
"4828" 687.438187923675 0.987018406008658 0.9937139574015
"4829" 687.432785424769 0.98701854531863 0.993712010772
"4830" 687.494408781237 0.987020425512208 0.993716773544
"4831" 687.517692088578 0.987020500433937 0.993723748404
"4832" 687.477034065733 0.987019338899328 0.993729424666
"4833" 687.480338992685 0.987018911587455 0.9937367359305
"4834" 687.466106632281 0.987019084650316 0.993736125243
"4835" 687.548867890905 0.987021867187845 0.9937374883315
"4836" 687.388689697913 0.987018183167106 0.993733974437
"4837" 687.426430311364 0.987019405796904 0.993737327603
"4838" 687.396338168255 0.987018329558238 0.993733132231
"4839" 687.394407027781 0.987019093981133 0.9937296349505
"4840" 687.405376111867 0.98701899817234 0.9937315472625
"4841" 687.385338559149 0.987018331787435 0.9937302648555
"4842" 687.402312542504 0.987019342228278 0.993724545606
"4843" 687.431235475628 0.987019987886083 0.993724589976
"4844" 687.412034766622 0.987019934843972 0.9937276113735
"4845" 687.37827032182 0.98701923163687 0.993734485628
"4846" 687.375356405667 0.987018985169415 0.99373708035
"4847" 687.435285426134 0.987020427484397 0.9937388311725
"4848" 687.317259664396 0.987017661646433 0.993731239245
"4849" 687.361825477752 0.987019088541898 0.9937242960175
"4850" 687.362566757131 0.98701956231332 0.9937276315035
"4851" 687.394389393688 0.987020384534926 0.99372658199
"4852" 687.231775232782 0.987015129989316 0.993738827674
"4853" 687.257667323768 0.987015628740816 0.99373518439
"4854" 687.254275602722 0.987015750349102 0.993731160791
"4855" 687.217329120327 0.987015300307456 0.993724535713
"4856" 687.225002430661 0.987014983909913 0.9937269780585
"4857" 687.227268307313 0.987015545272493 0.993725103389
"4858" 687.267031232117 0.987016977278296 0.993714755205
"4859" 687.339689729973 0.987018472694352 0.9937148495715
"4860" 687.278379903155 0.987016746941047 0.9937237169685
"4861" 687.309917221266 0.987016950320891 0.993734752177
"4862" 687.247374401097 0.987015531730889 0.993728314107
"4863" 687.281022791405 0.987017137303826 0.993728839435
"4864" 687.344425574885 0.98701852853012 0.9937394240725
"4865" 687.408402499595 0.9870198228682 0.993745749538
"4866" 687.341852663947 0.98701733296801 0.9937464796675
"4867" 687.310929164893 0.98701660290995 0.993745459082
"4868" 687.314096728339 0.987016236321287 0.993757907371
"4869" 687.337257566337 0.98701671184638 0.99376087507
"4870" 687.339711881588 0.987016519687839 0.993767551597
"4871" 687.336705837897 0.987016849658707 0.99376556089
"4872" 687.273163447091 0.987015170300885 0.993771365969
"4873" 687.267881071278 0.987014539627934 0.9937803731065
"4874" 687.293406971762 0.987015443172396 0.9937811937905
"4875" 687.327070240467 0.987015407089378 0.9937816015085
"4876" 687.403111301118 0.987018202725934 0.9937751426195
"4877" 687.480933215043 0.987020684353154 0.993774778962
"4878" 687.497094192356 0.987021549265908 0.993774148631
"4879" 687.436210697349 0.987019641129873 0.9937723416235
"4880" 687.39459925358 0.987018624312248 0.99376310515
"4881" 687.451772282963 0.987020697131658 0.9937637149735
"4882" 687.450024972298 0.987020339581029 0.9937696767925
"4883" 687.486636370763 0.987021910826036 0.9937668535395
"4884" 687.566992089394 0.987023600534599 0.993769078742
"4885" 687.572219904153 0.987023816182154 0.9937739260065
"4886" 687.70450474634 0.987027532681794 0.993771542354
"4887" 687.763925525264 0.987029667025256 0.9937665134575
"4888" 687.749134608826 0.987028946573188 0.993765853767
"4889" 687.742253643008 0.987028101632657 0.99376444966
"4890" 687.631581050986 0.987025244337626 0.9937612879865
"4891" 687.657220271692 0.987025920616659 0.9937596207285
"4892" 687.713397312735 0.987027769606661 0.993764360155
"4893" 687.753287576624 0.987028774787425 0.993767878794
"4894" 687.751562584784 0.987028600958912 0.9937722574535
"4895" 687.719199311018 0.987027803484202 0.993771210085
"4896" 687.630787735774 0.98702594258547 0.9937592195745
"4897" 687.661241027946 0.98702722685154 0.993755355968
"4898" 687.679980238687 0.987027069469644 0.993764485898
"4899" 687.639089223963 0.987025622949483 0.9937664018545
"4900" 687.628616229002 0.98702601030053 0.9937685467695
"4901" 687.598768331114 0.987025756336192 0.993768113469
"4902" 687.627740901834 0.987027240923784 0.993759726572
"4903" 687.622192050429 0.987027570122977 0.993754606035
"4904" 687.721990472306 0.987029746373633 0.9937593412065
"4905" 687.667816320314 0.987028002158362 0.993760825186
"4906" 687.655073632378 0.987027651388242 0.993759660785
"4907" 687.681902637678 0.987028335802015 0.9937630274715
"4908" 687.583276266479 0.987026848228539 0.993754213253
"4909" 687.476566236038 0.98702457122676 0.9937491885475
"4910" 687.539775465114 0.987026251303397 0.9937524855995
"4911" 687.507435246084 0.987026069537438 0.9937408692095
"4912" 687.483489389991 0.987025720906088 0.9937439535545
"4913" 687.413726545321 0.987023790370215 0.9937466770275
"4914" 687.353418800477 0.987022445171138 0.993749630225
"4915" 687.336124743774 0.987022179525333 0.993750398958
"4916" 687.227076707003 0.987019279968136 0.9937485898055
"4917" 687.277452523652 0.987021144725254 0.99374331344
"4918" 687.319708427053 0.987022260311287 0.993746595406
"4919" 687.243336909577 0.987020644019187 0.993741760799
"4920" 687.170718093837 0.987018006889612 0.99374280289
"4921" 687.226846121635 0.987019433095981 0.99374643989
"4922" 687.27532956407 0.987020172481349 0.9937504534435
"4923" 687.230605740109 0.987019106233042 0.9937459830985
"4924" 687.290140520743 0.987020104287432 0.9937458004735
"4925" 687.359131223812 0.98702229798044 0.9937429887745
"4926" 687.322923302665 0.987022397004165 0.9937358502065
"4927" 687.470299442494 0.987026418398891 0.9937383640265
"4928" 687.487677726772 0.987025869858098 0.99373938115
"4929" 687.471683629314 0.987025430545035 0.9937386018765
"4930" 687.504813246087 0.987026800834511 0.993737972379
"4931" 687.463848972016 0.987026255668326 0.9937359949525
"4932" 687.513438713968 0.987027444042514 0.9937390721465
"4933" 687.553020686306 0.987028981483341 0.993731084564
"4934" 687.522260758144 0.987028194210798 0.9937313189295
"4935" 687.579168562939 0.98702948612356 0.9937368204825
"4936" 687.601491936629 0.987030487050242 0.993734845669
"4937" 687.639560526792 0.987031328597831 0.9937387391935
"4938" 687.699204244882 0.987032800234961 0.993734902008
"4939" 687.75413536919 0.987034500411798 0.993726148888
"4940" 687.751799338387 0.987034749733303 0.993720208291
"4941" 687.615060275902 0.987030806350893 0.993720032879
"4942" 687.58082463649 0.987030628803269 0.993721528813
"4943" 687.584132058385 0.987031049349175 0.993719537762
"4944" 687.556480627165 0.987030111421023 0.9937194329335
"4945" 687.609345963192 0.98703180083423 0.9937252806805
"4946" 687.522278218542 0.987029174162285 0.993723736231
"4947" 687.460091500263 0.987028117080124 0.9937189262055
"4948" 687.426062541329 0.987027418604633 0.9937128849875
"4949" 687.393717605975 0.987026642413637 0.9937156241435
"4950" 687.331172270949 0.987024451142128 0.9937168495325
"4951" 687.203419551621 0.987020518570207 0.993714038862
"4952" 687.146482113736 0.987019235060256 0.9937134189995
"4953" 686.890896203 0.987012552915009 0.9937068047005
"4954" 686.81294315453 0.98701049632947 0.9937066580335
"4955" 686.859917406499 0.987012042966982 0.9937092380495
"4956" 686.806833090469 0.987011137261281 0.9937072040205
"4957" 686.72576238668 0.987009741949389 0.9937042429535
"4958" 686.776805713515 0.987011390465876 0.9937052730285
"4959" 686.74881081117 0.987010788096573 0.9937024499815
"4960" 686.730191262646 0.987010797511821 0.9936986452635
"4961" 686.727341279709 0.987010469173385 0.993702090501
"4962" 686.679101296142 0.987009227348344 0.993699737058
"4963" 686.673620599117 0.987009210513221 0.9937029500895
"4964" 686.689821120453 0.987010041272307 0.993697533027
"4965" 686.744815067479 0.987011380959065 0.9937027187185
"4966" 686.883868688137 0.987015417552491 0.9937072673665
"4967" 686.929183507458 0.987016522698418 0.993709908997
"4968" 686.924057630856 0.987017363524696 0.993715143268
"4969" 686.856251035401 0.987015572411571 0.9937163159435
"4970" 686.879152639694 0.98701621314411 0.993714437683
"4971" 686.712048202737 0.987011403987816 0.993715027666
"4972" 686.752137470842 0.987012607500234 0.993716634414
"4973" 686.770499185722 0.987012934023751 0.9937244124275
"4974" 686.842114586552 0.987015051337246 0.99372832188
"4975" 686.778287981344 0.987013105480826 0.9937269022605
"4976" 686.683448300491 0.987010811980789 0.9937181006965
"4977" 686.514306204161 0.987006486644599 0.993712608344
"4978" 686.499085250021 0.987006702578615 0.9937071516195
"4979" 686.511866285559 0.987006861272379 0.993706841402
"4980" 686.651214678108 0.9870103780497 0.9937105695165
"4981" 686.695019775418 0.987011493535273 0.993708644197
"4982" 686.801007152695 0.987014814450682 0.993706657773
"4983" 686.852082174586 0.987016067097855 0.993707630687
"4984" 686.716875432405 0.987012774827862 0.993704608322
"4985" 686.685970292223 0.987011848572524 0.9937103025025
"4986" 686.62866778598 0.987010498137347 0.9937034781655
"4987" 686.640855371647 0.987010063340385 0.9937038450715
"4988" 686.719364866123 0.987011702659126 0.993702823214
"4989" 686.634436214236 0.987009618918548 0.9937015314515
"4990" 686.526473081112 0.987007249889254 0.993703875949
"4991" 686.560467281201 0.9870088176807 0.9936944014635
"4992" 686.538137420438 0.987008110907924 0.9936965672265
"4993" 686.564170092996 0.987008054244186 0.9937016193255
"4994" 686.509759060062 0.987006303423657 0.9937053773235
"4995" 686.519887014115 0.987006673675962 0.993705166123
"4996" 686.453626060092 0.987005319726537 0.993696200081
"4997" 686.464854542727 0.987005226299054 0.993698234389
"4998" 686.438397309133 0.987004402263831 0.993701045099
"4999" 686.527143101634 0.987006974836068 0.9937015493665
