# Supplementary material for: Down the Penrose stairs, or how selection for fewer recombination hotspots maintains their existence
Source: eLife. 2023 Oct 13;12:e83769. doi: 10.7554/eLife.83769 (PMC10703446; doi:10.7554/eLife.83769)
Supplement: Appendix 5—figure 2—source data 3. — This data was used to generate Appendix 5—figure 2. [file elife-83769-app5-fig2-data3.zip › sup_data_29.txt]

"n1" "W" "pi"
"1" 825.924567044986 0.987271086295848 0.6658395
"2" 825.825617084063 0.987261504850411 0.6651215
"3" 825.321191588322 0.987247682504218 0.666074
"4" 825.017760440091 0.987233646478432 0.6658465
"5" 825.226887927304 0.987246628315762 0.6664015
"6" 825.451447948526 0.987257469198282 0.666598
"7" 826.149017633455 0.987285429304769 0.6663535
"8" 826.375070864201 0.987293898084301 0.6661485
"9" 826.027135452318 0.987281533756313 0.6665085
"10" 826.57968741087 0.987300100154042 0.665734
"11" 826.922229488399 0.987307447637908 0.6646435
"12" 827.508208322595 0.987324267937787 0.6632535
"13" 827.071772740875 0.98730276678202 0.6630855
"14" 826.843812491655 0.987303401851909 0.6645295
"15" 827.277280117184 0.987318843353496 0.6639145
"16" 828.07765196021 0.987336397548772 0.661166
"17" 827.395764576326 0.987320447522714 0.663358
"18" 827.160818733596 0.987311808455008 0.6636485
"19" 827.21383092082 0.987315905707496 0.663846
"20" 827.700685767851 0.987324949898125 0.6619885
"21" 826.635012264551 0.98729529828844 0.6645885
"22" 826.665954947456 0.98728146133223 0.662558
"23" 826.828037903318 0.987305686337717 0.6647735
"24" 827.242933564001 0.987318708531062 0.6639465
"25" 827.246877423913 0.987313788090027 0.6632565
"26" 827.407338332597 0.98731980615656 0.6630375
"27" 827.179075712649 0.98731777103025 0.664375
"28" 828.269887871467 0.987334101234277 0.6593815
"29" 827.996888742352 0.98732225961735 0.6595755
"30" 827.911326086443 0.987315070929893 0.6591595
"31" 827.554638361031 0.987315057150396 0.6614875
"32" 828.007139338702 0.987314740720151 0.658462
"33" 827.62896436785 0.987312614044665 0.6606465
"34" 828.351786503984 0.987307176633754 0.6553425
"35" 828.072824460588 0.987297651553244 0.655882
"36" 828.48662523074 0.987287008066081 0.6516835
"37" 827.880569506664 0.987287410743923 0.6556535
"38" 828.335152496834 0.987247507193053 0.6475135
"39" 828.168771943482 0.987254849509279 0.6496205
"40" 829.033831613751 0.987279754760083 0.647058
"41" 829.700710736898 0.987281349664987 0.6424625
"42" 829.515872669635 0.987298145884109 0.6459415
"43" 829.237774618967 0.987289259451076 0.646682
"44" 829.000700155598 0.987282390219296 0.6473805
"45" 829.235694563389 0.987308488383156 0.6491755
"46" 828.740640737737 0.987306091547823 0.6522105
"47" 829.005809456393 0.987315102772954 0.6515755
"48" 829.493683497484 0.987307725122204 0.647214
"49" 830.134027585757 0.987323107182765 0.6446435
"50" 829.802090463758 0.987332542205049 0.6482345
"51" 829.371530141158 0.987332151378758 0.6511945
"52" 828.902411550711 0.987325474099593 0.653528
"53" 829.289992551471 0.987311115143862 0.648962
"54" 829.508827884342 0.987323390330647 0.6490185
"55" 829.713784900928 0.987324471108279 0.6476885
"56" 828.192382099299 0.987324674373516 0.658078
"57" 828.31592565131 0.987323890984041 0.657142
"58" 827.353319323112 0.987309143305506 0.6613765
"59" 827.072299339456 0.987301796192446 0.662138
"60" 826.98381403252 0.987297083472709 0.6620435
"61" 826.381660147772 0.987282251899844 0.663706
"62" 825.987389546315 0.987275006090305 0.6650485
"63" 825.872352148449 0.987273195896644 0.6654605
"64" 826.560812716804 0.987299288073982 0.6648345
"65" 826.365168140369 0.987292724223673 0.6651215
"66" 825.71977416725 0.987271982706966 0.6661335
"67" 825.351797909149 0.987242132982242 0.6642495
"68" 824.668273416057 0.987177884772688 0.6594695
"69" 825.130159951671 0.987196693829683 0.6594385
"70" 825.128344789866 0.987224820124882 0.6631585
"71" 825.385713967537 0.987249896103383 0.6650315
"72" 825.825759939865 0.987266418614831 0.6646955
"73" 825.830564924747 0.987274625065277 0.6657385
"74" 825.842345720821 0.98727692349603 0.6659595
"75" 826.324791714148 0.98729295927208 0.6652285
"76" 826.71961985373 0.987305492825358 0.6644865
"77" 826.410784986979 0.987298391231153 0.6653985
"78" 826.519547727802 0.98730125464852 0.6651045
"79" 826.536409416118 0.987302137953996 0.665102
"80" 826.994572950473 0.987313754804031 0.663808
"81" 826.668361242884 0.987304280983658 0.6645515
"82" 826.159129549634 0.987286254879423 0.6652115
"83" 827.527726570147 0.987323348932632 0.6616665
"84" 827.650755512194 0.987324653396802 0.6610305
"85" 827.622834572509 0.987324473206256 0.6611665
"86" 828.120300214279 0.987319634710539 0.6572795
"87" 827.700421507451 0.987300607454116 0.6574995
"88" 827.204752062429 0.987293759018799 0.6597305
"89" 827.225193567564 0.987286479478718 0.6586265
"90" 827.471336689644 0.987255375264088 0.652962
"91" 828.07455732729 0.987276521285096 0.6518215
"92" 826.895734056541 0.987220987857471 0.6520005
"93" 827.025850236885 0.98725272267756 0.6553565
"94" 827.516530597467 0.987285896467941 0.6566105
"95" 827.302610412377 0.987274344577882 0.6564315
"96" 826.537277426067 0.987248529558534 0.6577455
"97" 826.614614878013 0.987253405171863 0.657902
"98" 826.195794387912 0.987259140012277 0.6611565
"99" 826.195634290149 0.987249194119365 0.6598305
"100" 825.880082986288 0.987222368957575 0.658134
"101" 825.387811646293 0.987201740140332 0.6582245
"102" 825.632443717858 0.987218779513881 0.6590635
"103" 825.452008423624 0.987173421620801 0.6540965
"104" 825.449462560211 0.987163592020447 0.6528005
"105" 825.529419270634 0.987162941569831 0.652246
"106" 826.150337851334 0.987145205277638 0.6462875
"107" 826.522833828737 0.98716522344181 0.6466805
"108" 825.186903202112 0.987101670089525 0.646058
"109" 825.26411726638 0.987109508522026 0.6466465
"110" 824.892284176238 0.987112209695103 0.6490535
"111" 824.760732596163 0.987100674593552 0.6482385
"112" 825.067794498863 0.987129092399286 0.650286
"113" 824.238182034267 0.987081608259206 0.6484985
"114" 824.244490127046 0.987037551736267 0.6426405
"115" 824.006684410234 0.987019601369582 0.641504
"116" 824.236244856829 0.987020588663088 0.6404255
"117" 824.944781985912 0.98707569043552 0.6438635
"118" 825.337482820554 0.987105505130559 0.6455875
"119" 823.806670800054 0.98703062494939 0.6439515
"120" 823.408150265651 0.987046692883064 0.648082
"121" 824.043037238965 0.987063379342588 0.647032
"122" 823.845950767171 0.987053828835987 0.6467835
"123" 824.156530426226 0.987073908907035 0.647806
"124" 824.206660300671 0.987100837662961 0.6510835
"125" 824.416529761427 0.987097712381206 0.6495435
"126" 823.845904914917 0.987110786418261 0.6542615
"127" 824.215455480459 0.987145323200747 0.6568735
"128" 823.637112058982 0.987115567221157 0.655946
"129" 822.855032312516 0.987047625306031 0.6508515
"130" 823.287156850549 0.987092783526975 0.6546855
"131" 823.467519482166 0.987114137370971 0.6565905
"132" 823.448169645942 0.987092664754849 0.653842
"133" 822.588020866161 0.986993652988643 0.6449705
"134" 821.467761996279 0.986880187676055 0.635074
"135" 821.571191380049 0.986873019064168 0.6336705
"136" 821.636195484321 0.986844502203972 0.6296145
"137" 820.90921701551 0.986787401061453 0.625186
"138" 821.245419413742 0.986798361687898 0.6252135
"139" 821.594353653809 0.986848490318574 0.6303165
"140" 821.213476206715 0.986786040578002 0.6237195
"141" 821.766641920459 0.986886898070527 0.6346165
"142" 821.645577472883 0.986913776104442 0.6387015
"143" 821.297018977917 0.986899146656217 0.6382935
"144" 821.346430593427 0.986931146444467 0.6423055
"145" 821.502503336779 0.986966363958449 0.646274
"146" 821.515797695795 0.986972697185514 0.6470485
"147" 822.086855430181 0.987000204662783 0.648096
"148" 821.820842788881 0.986925384863796 0.6394235
"149" 821.881017858968 0.986918468773118 0.638234
"150" 822.189960873133 0.986952033444701 0.6412415
"151" 822.132275450368 0.986982345154492 0.6455035
"152" 822.751767899889 0.987057695401885 0.6525045
"153" 822.495292083131 0.987028753105927 0.6499105
"154" 823.34598692241 0.987051558041372 0.6487365
"155" 822.618778324077 0.987007692822973 0.6465265
"156" 822.878874499202 0.987056740984659 0.651726
"157" 823.046839560937 0.987052466652655 0.650326
"158" 823.187877453501 0.987065377102179 0.6513165
"159" 822.298651051681 0.986982055375296 0.6446385
"160" 821.656516987903 0.986935726051713 0.6414695
"161" 821.777892313615 0.986943438804892 0.6419355
"162" 821.626241059953 0.986920296850057 0.6395605
"163" 821.172535979812 0.98689417348285 0.6381055
"164" 820.806878045599 0.986860129378402 0.635168
"165" 820.663290327476 0.986798445632044 0.6276255
"166" 820.952093480991 0.986830873240318 0.6306905
"167" 820.369512297842 0.986798310346075 0.6288095
"168" 820.600884445681 0.986797674343455 0.6277785
"169" 820.321944949507 0.986757810181641 0.623658
"170" 820.281036692752 0.986711877542551 0.617766
"171" 820.404917708021 0.986705097900068 0.616374
"172" 820.483225023577 0.986712123716252 0.616982
"173" 820.134348234656 0.986698192217448 0.61655
"174" 820.803195135883 0.986776275615154 0.6241105
"175" 821.224265861227 0.986792849244716 0.624494
"176" 821.249286196894 0.986732482213122 0.6164355
"177" 821.89487961482 0.986817070217319 0.6246885
"178" 821.916112475633 0.986777720231214 0.6194105
"179" 821.931286588559 0.986775759687383 0.6190795
"180" 822.110379077283 0.986823513176915 0.6245305
"181" 822.189466507846 0.986824954764248 0.6243465
"182" 823.394549393119 0.986889395523615 0.626922
"183" 824.344249795307 0.986932019457697 0.6275145
"184" 824.991283114896 0.986989525154976 0.631466
"185" 825.16421861625 0.986932231699662 0.62295
"186" 825.325302590732 0.986953682406826 0.6248265
"187" 825.412764764595 0.986890019407803 0.615954
"188" 824.963250577935 0.986850183032448 0.6132885
"189" 824.111725089606 0.986777718170374 0.6084495
"190" 824.483144855778 0.986827914017219 0.6130165
"191" 823.986848524597 0.986816203464913 0.6141495
"192" 823.456225216468 0.986731707524042 0.6058195
"193" 824.284374439011 0.986709118052132 0.598482
"194" 823.840078195419 0.986604615705259 0.5871315
"195" 824.551048844205 0.986676604059578 0.5927415
"196" 825.194829349105 0.986774469812664 0.601946
"197" 825.380035249439 0.98677145235405 0.6004685
"198" 825.990608117377 0.986772542531672 0.5969855
"199" 826.007554622205 0.986745965010347 0.5933855
"200" 826.315239175855 0.986792320633206 0.5975735
"201" 826.96344468369 0.98683506375347 0.5990995
"202" 826.445761225537 0.986837558096047 0.6026655
"203" 826.775546358908 0.986873491020355 0.6052935
"204" 826.666173892994 0.986835699167254 0.6010145
"205" 826.447052603328 0.986830779143773 0.601722
"206" 827.200288542638 0.986884696002248 0.6039915
"207" 826.836388041154 0.986840277551583 0.6004895
"208" 827.193154268376 0.986815135936122 0.5948915
"209" 826.717073610857 0.986831064279565 0.6000045
"210" 826.290253707194 0.986771672462191 0.5948705
"211" 826.154746702192 0.986782297556038 0.5970795
"212" 826.805188914305 0.986801084519652 0.5954705
"213" 826.756258921244 0.986794474416079 0.5948985
"214" 827.108647718377 0.986815959782619 0.5954405
"215" 827.905969239927 0.986847216663386 0.594248
"216" 827.604496311014 0.986814119948738 0.591914
"217" 827.283242264333 0.986760156968509 0.5869465
"218" 826.834611450514 0.986700550788238 0.5820185
"219" 827.332522707014 0.986762053583582 0.5868365
"220" 826.903828340424 0.986719776301763 0.5840605
"221" 826.621074577677 0.986712780971179 0.5849245
"222" 826.468138209602 0.986671270929699 0.580434
"223" 825.830979838911 0.986558626748372 0.5695815
"224" 825.885942131033 0.986581643146188 0.5722505
"225" 825.13774281853 0.986536578594148 0.5707655
"226" 825.552192384459 0.986589750871806 0.5752875
"227" 825.117344910284 0.986632512285641 0.5834255
"228" 824.202727790443 0.986524336094561 0.5743965
"229" 823.963481195643 0.986492047268663 0.5714585
"230" 823.387302410128 0.98639719540827 0.5620745
"231" 823.753477155365 0.98656467451677 0.5820815
"232" 823.666715045106 0.986466373958365 0.5696615
"233" 823.282292874129 0.986356849842628 0.5573205
"234" 823.195845682423 0.986226980970342 0.5407545
"235" 823.523798855163 0.986326427971911 0.5520735
"236" 824.274612591147 0.986471174404683 0.5669805
"237" 823.99202700881 0.986450125339139 0.565762
"238" 824.385788311994 0.986506409188863 0.5709615
"239" 824.951721424431 0.986513381097591 0.568662
"240" 824.438635988013 0.986421001281576 0.5594715
"241" 822.760105239274 0.986237631500829 0.5443365
"242" 823.555004285761 0.986364890588734 0.5569115
"243" 824.118066621878 0.986442486361952 0.564034
"244" 824.257051227743 0.986501331951043 0.5709625
"245" 824.507206085955 0.9865446014464 0.5751425
"246" 824.65441941084 0.986505134616433 0.5690575
"247" 823.533728206978 0.986405942557876 0.5620795
"248" 823.405226786506 0.986345823711085 0.5548155
"249" 824.538748544512 0.986514903121266 0.5707285
"250" 824.728949673474 0.986572611952255 0.5774215
"251" 824.638602753472 0.986644691753611 0.5872765
"252" 825.026943361219 0.986626431874681 0.5827985
"253" 825.765067443608 0.986680903727204 0.5854225
"254" 825.455496019867 0.986581418256234 0.5744395
"255" 825.891275094128 0.986664868934694 0.5826985
"256" 825.461914287885 0.986592934011102 0.575882
"257" 825.410665583781 0.986648346612827 0.5834215
"258" 825.574084153248 0.986618600823623 0.578538
"259" 825.546648914822 0.986580710480203 0.5737365
"260" 825.581538582497 0.986591445544806 0.5749165
"261" 824.939310831536 0.986531730740375 0.5709055
"262" 825.396582007398 0.98662441067808 0.5803125
"263" 825.177947292454 0.986595345928957 0.5778005
"264" 825.361738153815 0.986589786848694 0.5759695
"265" 824.84722817125 0.98649991030368 0.5672375
"266" 826.237510696686 0.986605719770373 0.572654
"267" 826.548364702753 0.986597025936834 0.5695295
"268" 826.476144322898 0.986673783598478 0.580006
"269" 826.745647698929 0.986600151800626 0.5686345
"270" 826.25050250914 0.986618613290084 0.5741955
"271" 825.904230691723 0.986607522092046 0.574894
"272" 826.426130634528 0.98666470533448 0.5790735
"273" 826.01679199722 0.986616495477288 0.5753385
"274" 826.687438022773 0.986639110352824 0.574018
"275" 826.785539812088 0.986698240665021 0.5810895
"276" 826.206196211061 0.986704412135598 0.5855915
"277" 826.643838656579 0.98672887698025 0.5859765
"278" 826.61521370228 0.986776195470341 0.5923255
"279" 826.69330568968 0.986710019911097 0.583158
"280" 826.643674931489 0.986733004497943 0.5864645
"281" 826.0860235576 0.986674124787996 0.582312
"282" 825.507144699796 0.986595159120775 0.5755585
"283" 826.474115492332 0.986661412223014 0.5781555
"284" 825.471498212994 0.986559720493916 0.5711195
"285" 825.358328777146 0.986584400682122 0.5750145
"286" 824.758201125007 0.986610106347178 0.5819165
"287" 824.30621934201 0.986550289444448 0.5766905
"288" 824.150546398507 0.986482734670512 0.5687375
"289" 822.999329704576 0.986349321021101 0.5575395
"290" 823.097573284169 0.986316671374131 0.5527585
"291" 823.365527189304 0.98635366397935 0.5561645
"292" 822.997888741026 0.986311759649995 0.5526305
"293" 822.863019627169 0.986267932653192 0.547606
"294" 823.682101478181 0.986386598570327 0.5587355
"295" 823.674592434547 0.986379205364371 0.5578045
"296" 823.011212285731 0.986391299246585 0.562926
"297" 822.919842329293 0.986437970895305 0.5694895
"298" 822.658414236514 0.986420675425032 0.568576
"299" 822.968187083306 0.986398111415731 0.5640255
"300" 822.029076908005 0.986345106824256 0.5618585
"301" 821.76826867422 0.986366559979818 0.5659215
"302" 821.527559951447 0.986325584569294 0.561722
"303" 820.736613822581 0.986268582461179 0.5579135
"304" 820.665252677075 0.986241049336047 0.5546415
"305" 820.827791342031 0.986277554666594 0.558682
"306" 820.587645826624 0.986268545915272 0.5585765
"307" 820.854223918362 0.986227669461513 0.552062
"308" 820.739392883898 0.986156276978978 0.5432695
"309" 820.774102083268 0.986155414245018 0.5430055
"310" 820.407299692156 0.986162821687983 0.5455945
"311" 821.503110753324 0.986308673449216 0.559634
"312" 821.178733158866 0.986312837942622 0.5616965
"313" 821.255630583711 0.986301187949539 0.5598215
"314" 820.610301116757 0.98617391767079 0.5461655
"315" 820.477741789675 0.986231768555923 0.5542945
"316" 820.278467871697 0.986179748364196 0.548386
"317" 820.03996120939 0.986222375877812 0.5549665
"318" 820.32727605186 0.986189460118705 0.5494495
"319" 820.257407690528 0.986217734162063 0.5534405
"320" 820.315649445512 0.986278905040134 0.5611625
"321" 821.135722843329 0.986364022128844 0.568574
"322" 820.705209090742 0.986346816743984 0.568296
"323" 821.123037629443 0.986405827926071 0.5740795
"324" 822.216313598043 0.986439637373082 0.573202
"325" 822.250640589527 0.986421946548055 0.5707205
"326" 823.579772847074 0.986517336712762 0.5761295
"327" 823.588592745297 0.986400582751384 0.5608585
"328" 822.453015560775 0.986225913902836 0.5441415
"329" 822.041737466079 0.986177886023812 0.539962
"330" 821.843922931517 0.986179526326671 0.5411545
"331" 821.134377253188 0.986074098815973 0.5308255
"332" 821.231831369376 0.986063196853601 0.5289515
"333" 821.117653773526 0.986045797844811 0.527224
"334" 821.815730179432 0.986230982612337 0.5479935
"335" 821.84822953905 0.98618447354728 0.5417765
"336" 821.90521012113 0.986208833053324 0.544666
"337" 821.258577577886 0.986103286030032 0.534056
"338" 820.443142015119 0.985998932588896 0.5242165
"339" 820.523449688277 0.986071573749597 0.533318
"340" 820.368679502503 0.986085131678389 0.5357755
"341" 819.360769601564 0.985929177348932 0.519768
"342" 819.054269778384 0.985867168537537 0.512942
"343" 818.918926758765 0.985851496447825 0.511448
"344" 818.270427246818 0.985705700558043 0.494966
"345" 818.670056843064 0.98583570625598 0.5103835
"346" 817.780337101011 0.985516397171184 0.472152
"347" 817.819105149928 0.985612075656011 0.484474
"348" 818.509546900833 0.985660062566305 0.4881985
"349" 818.586596716638 0.985676216303781 0.4900205
"350" 818.914792231973 0.985654355549329 0.4859185
"351" 818.90084825829 0.985550690143108 0.4725095
"352" 818.233756511695 0.98546891968152 0.4644495
"353" 818.734515748562 0.985520530802113 0.469272
"354" 818.074019669369 0.985555756268125 0.4763605
"355" 817.789985165083 0.985530426496961 0.474112
"356" 817.653475078431 0.98550389053134 0.471166
"357" 817.34336686758 0.985395991932401 0.458242
"358" 816.508523221091 0.985326480722482 0.4519585
"359" 816.497309658434 0.985284709325157 0.4465945
"360" 816.481128124295 0.98516128517534 0.4306435
"361" 816.824832133345 0.985223398174703 0.437675
"362" 816.270913097694 0.985116905626633 0.4255855
"363" 815.967138951642 0.985120675502724 0.427014
"364" 815.638974315719 0.985070256675575 0.4214465
"365" 815.744257548442 0.985207776889667 0.4390255
"366" 815.761199943486 0.985276122196599 0.4478745
"367" 816.05133079948 0.985333243955379 0.4544665
"368" 816.105586474243 0.985329029462787 0.4537845
"369" 815.949417801813 0.985326976969795 0.4540085
"370" 815.412612058552 0.985300551994661 0.4521365
"371" 815.700979481711 0.985331772805389 0.4554055
"372" 815.426239737068 0.985150782401831 0.432736
"373" 815.071567346514 0.985027783362891 0.4177795
"374" 815.145367380012 0.985009063186948 0.4151895
"375" 815.193453255579 0.984925630381851 0.4042765
"376" 814.92452480485 0.984827687704135 0.3923295
"377" 814.373090404157 0.984604998442391 0.3648905
"378" 814.090885947643 0.984622963952247 0.3679335
"379" 814.1473720401 0.98466490266505 0.3732795
"380" 814.459834444698 0.984750507629557 0.3836625
"381" 813.979495864299 0.984646392271632 0.3713565
"382" 814.074795882494 0.984642081300025 0.3706205
"383" 813.767388920771 0.98460101849555 0.366046
"384" 813.648335196935 0.984546504411354 0.3592935
"385" 813.699722865106 0.984520407319953 0.3558465
"386" 813.57718749727 0.984421747120635 0.3433855
"387" 813.742750820668 0.984514826023561 0.3551205
"388" 813.781705322206 0.984599380530064 0.3660265
"389" 814.285251441859 0.984698775175073 0.3777595
"390" 814.675983694601 0.984701255881631 0.377142
"391" 814.989768332411 0.984790627032355 0.3879255
"392" 815.088264862073 0.984821436811314 0.3916845
"393" 815.357589746858 0.984877891561296 0.3982805
"394" 815.143436699425 0.984699706874676 0.375846
"395" 815.087157088352 0.984645534248006 0.369026
"396" 815.314665072409 0.984708657756631 0.3766005
"397" 814.750867732851 0.984634337500552 0.3685615
"398" 815.488254227448 0.984744036291055 0.3807555
"399" 815.216931366551 0.984642624292694 0.368442
"400" 815.92047021195 0.984840439952998 0.3920135
"401" 815.480119014621 0.984737057397818 0.3799835
"402" 815.98481162423 0.984827994515996 0.3902705
"403" 815.611887347447 0.98477239740168 0.3842395
"404" 815.817944082028 0.984823249090056 0.3902345
"405" 815.942898214991 0.984905633690088 0.4005435
"406" 816.276097754375 0.984958951817431 0.406424
"407" 815.965353122459 0.984893910720476 0.3990205
"408" 815.684340084356 0.98491606119794 0.4027745
"409" 815.220828299723 0.984797698340561 0.388856
"410" 815.600931114666 0.984899952215863 0.401006
"411" 816.537221657255 0.985076065529935 0.420866
"412" 816.412042390807 0.985170991867822 0.4335795
"413" 816.625598844356 0.98527533242321 0.4463905
"414" 816.553683435436 0.985275199227467 0.4466365
"415" 816.618090395855 0.98517781201632 0.4338565
"416" 816.821345109401 0.985190006483504 0.4347695
"417" 817.697829705279 0.985353355494127 0.4528485
"418" 818.254278660097 0.985459120197397 0.4645715
"419" 817.989024147687 0.9854127501502 0.4596935
"420" 818.232206822547 0.985587782008813 0.4813275
"421" 818.624621624313 0.985618562226834 0.483599
"422" 819.795129963471 0.98573840512271 0.4942035
"423" 819.349193031067 0.985636252416066 0.4828695
"424" 819.000039182102 0.985613021557314 0.4813665
"425" 818.576616826753 0.985519588177614 0.470966
"426" 819.183028203071 0.985540051536602 0.4710875
"427" 819.133053074933 0.985545679531752 0.4720415
"428" 819.226668219636 0.985518334253312 0.468114
"429" 819.537105746344 0.985722320896699 0.4932135
"430" 819.895196354056 0.985745408593814 0.4945345
"431" 819.880329712484 0.985846294357136 0.5076555
"432" 819.722574250325 0.985832833592604 0.5066335
"433" 819.873857445603 0.985766615954105 0.4973945
"434" 819.525453613069 0.985749734065717 0.4967835
"435" 819.142716574603 0.985784760847926 0.5029875
"436" 819.761724050211 0.985885056106744 0.513234
"437" 819.351121340321 0.985872857367458 0.5134855
"438" 819.281425147635 0.985882071270084 0.5149865
"439" 818.80715709464 0.985864443830492 0.5147355
"440" 818.924672676097 0.98585820600936 0.513446
"441" 819.60723465718 0.985956425115107 0.5231785
"442" 819.808202586645 0.985943359505051 0.5205915
"443" 819.967082466935 0.985930584343582 0.5182195
"444" 820.634972889402 0.986058584970501 0.5316135
"445" 821.586488214436 0.986226921499171 0.5486185
"446" 821.915755898082 0.986218322940305 0.5457815
"447" 821.507266301465 0.986103525806685 0.5330645
"448" 821.450557776719 0.986064480524723 0.5283055
"449" 822.012581676507 0.986055720001149 0.524222
"450" 822.504557174129 0.986130137876985 0.5311715
"451" 822.239121282501 0.986109791273281 0.5299875
"452" 822.520602768508 0.986188483477733 0.5386205
"453" 822.137414977136 0.986101010783871 0.5293935
"454" 821.803218177118 0.986049654309779 0.5245345
"455" 821.531897825268 0.986113893376178 0.5342585
"456" 821.707217096273 0.986073404055772 0.528106
"457" 821.348267134895 0.9860006435494 0.5205645
"458" 821.49752979124 0.986052221154547 0.5264585
"459" 821.98926169863 0.986124360751397 0.533186
"460" 822.118529352685 0.986178078249641 0.5394305
"461" 822.137807535618 0.986208086121397 0.5432005
"462" 822.336907974033 0.98618273514011 0.5388315
"463" 822.267047976417 0.986189303063907 0.540058
"464" 822.690926352331 0.986231503002906 0.543158
"465" 822.601696865836 0.986246842163103 0.5456345
"466" 822.607138098941 0.986310700025856 0.553854
"467" 822.968363298171 0.986353107882471 0.5572885
"468" 823.796970526278 0.986494585201915 0.5707295
"469" 823.211256540732 0.986369732300971 0.5580205
"470" 823.259015118119 0.986428206774897 0.5652965
"471" 823.275757906145 0.986440979316523 0.5668405
"472" 823.151027692619 0.98638903334423 0.5608365
"473" 822.304347569868 0.986323192102465 0.5570945
"474" 822.155844898784 0.986353908208858 0.5618685
"475" 822.762181571233 0.986450172366039 0.5709375
"476" 822.687261562954 0.986431781053027 0.568974
"477" 822.178168224255 0.986452916734498 0.5745155
"478" 822.035597245685 0.98641602241634 0.5705165
"479" 822.394074203337 0.986444665379111 0.5722495
"480" 822.005889045637 0.986439962605687 0.5737545
"481" 822.270017352157 0.98642737830342 0.5706845
"482" 821.906394325559 0.986347906016841 0.5623905
"483" 821.379519764928 0.986194509437073 0.5453705
"484" 821.192724035204 0.986242095623376 0.552474
"485" 820.555778678564 0.986157991468189 0.5448235
"486" 820.661176138715 0.986095758490126 0.5362765
"487" 820.57637775892 0.986029332622004 0.5281295
"488" 821.329685251284 0.986138645295057 0.5384055
"489" 821.361293466104 0.986124834915813 0.5364555
"490" 821.248992622978 0.986128636338252 0.537528
"491" 822.135844821354 0.986259766454374 0.5497105
"492" 822.74777319396 0.986288115121404 0.549934
"493" 822.687982158179 0.9862441060528 0.544582
"494" 822.177638820414 0.986169861276408 0.5378535
"495" 822.609955801839 0.986246725281816 0.5453485
"496" 822.243234872857 0.986153204479035 0.5353265
"497" 823.020671624302 0.986258982276321 0.5445505
"498" 823.144637005088 0.986278731735095 0.5463665
"499" 822.151623654525 0.986223276016759 0.5448605
"500" 822.544296080834 0.986307984937111 0.5535905
"501" 823.055514257938 0.986325841578682 0.5530975
"502" 822.9272901909 0.986262872745907 0.545701
"503" 823.408224555984 0.986358323062309 0.555191
"504" 823.623489223816 0.986431387900333 0.5636425
"505" 823.005952183398 0.986417041628439 0.565576
"506" 822.320272340404 0.986406400013494 0.5680795
"507" 821.821288366492 0.98637907807085 0.5668545
"508" 821.7350925822 0.986398969031222 0.569877
"509" 821.351104035266 0.986380553424793 0.569668
"510" 821.302187932717 0.986432286042606 0.576314
"511" 821.33897236051 0.98636227053015 0.5670945
"512" 820.830997216362 0.986297642845181 0.561386
"513" 820.796962589535 0.986354461922387 0.568872
"514" 820.999352904533 0.986352655536782 0.5676045
"515" 820.566210160976 0.986252291909731 0.5568705
"516" 820.837371743296 0.986328908711633 0.565395
"517" 820.654314555704 0.986354836007621 0.5696815
"518" 821.219628568066 0.986341258064687 0.564978
"519" 821.14233804645 0.986391776531672 0.571882
"520" 821.008033429326 0.986387836170648 0.572064
"521" 821.320480500864 0.986403295680331 0.5724235
"522" 821.115394827179 0.986444934432971 0.5788505
"523" 821.238284847184 0.986458171086131 0.5799095
"524" 821.3595394213 0.986393963638359 0.5709985
"525" 821.043684375172 0.986343026653434 0.566088
"526" 821.272488487663 0.986432859412954 0.576454
"527" 820.851408156999 0.986381737010256 0.5720505
"528" 821.580800976184 0.98638528502379 0.5686765
"529" 821.800838155671 0.98637013239232 0.5655245
"530" 822.411108562451 0.986465382265934 0.5743915
"531" 823.029355672545 0.986510493161154 0.576622
"532" 823.430178938289 0.986531897923904 0.5769805
"533" 823.617575766787 0.986545648560138 0.5776045
"534" 823.446734334698 0.986563137152022 0.580886
"535" 823.425864410439 0.986586271993914 0.5839845
"536" 823.38060585344 0.986531945864774 0.577234
"537" 823.311943931362 0.986537929175523 0.5784065
"538" 823.935081733468 0.986655956894997 0.5898195
"539" 823.24032396842 0.986556592305983 0.581218
"540" 822.674271069772 0.986523829312339 0.5803135
"541" 823.167732639153 0.986571702163135 0.5835755
"542" 823.466571994347 0.986665088173167 0.593814
"543" 822.994370752345 0.986661433537916 0.5961485
"544" 823.254895188853 0.98664215992529 0.5921035
"545" 823.179189463214 0.986626178886353 0.590482
"546" 823.13666354654 0.986583270098518 0.5851895
"547" 823.523090761789 0.986623132829825 0.5879885
"548" 823.653893290831 0.986713806672127 0.598874
"549" 824.145219266878 0.986688760996701 0.5925705
"550" 823.828934719965 0.986651219181487 0.589688
"551" 824.234138594528 0.986680287235806 0.5908815
"552" 824.05111921833 0.986661139093777 0.5895495
"553" 823.651977746002 0.986565411569043 0.5796665
"554" 823.21534123797 0.98647830924307 0.5710815
"555" 822.837367102739 0.986440141951076 0.5684045
"556" 823.119775150525 0.986488727448087 0.5729745
"557" 823.262204895418 0.986558779779674 0.5811355
"558" 823.29553889321 0.986553372730136 0.5802235
"559" 823.390049873103 0.986662601345871 0.5937205
"560" 823.750597835941 0.986741318688955 0.6016485
"561" 823.850916344978 0.986745257271776 0.6015185
"562" 823.989620164564 0.986791886122603 0.6066535
"563" 823.825079238944 0.986713644722128 0.5975695
"564" 823.456206389825 0.986705043183499 0.5987185
"565" 823.223872033215 0.986666321009592 0.5951215
"566" 823.562542694567 0.986687912234007 0.5958295
"567" 823.938284767195 0.986694633195948 0.5943465
"568" 824.257287189361 0.986717546243899 0.5952655
"569" 824.337848935622 0.986724820761342 0.5956715
"570" 823.650906946004 0.986714572621079 0.5986625
"571" 823.703551370992 0.986757588196406 0.6038685
"572" 822.977959582786 0.986698666668214 0.600666
"573" 823.803302698722 0.986728874850124 0.5996275
"574" 823.249766281969 0.986687468829673 0.5978935
"575" 823.106349553057 0.986669344274593 0.596623
"576" 823.103805463189 0.986733347785588 0.6048685
"577" 823.477673434983 0.986761884643477 0.6069325
"578" 823.127565193991 0.98674553982208 0.6069115
"579" 823.108781103662 0.986743153463974 0.606061
"580" 823.264721699476 0.986733419932139 0.6039665
"581" 823.655072945837 0.986721453705886 0.5999185
"582" 823.528880974771 0.986677916117685 0.5948475
"583" 823.232965737109 0.986643091672885 0.5922635
"584" 823.189741875683 0.986649870489909 0.5931655
"585" 823.308904388506 0.986706362332765 0.599815
"586" 823.786366658291 0.986713161976366 0.5979585
"587" 823.380537527731 0.986612968832848 0.58765
"588" 823.058354733125 0.986515812242504 0.5775085
"589" 823.232773690612 0.986543807046592 0.5798335
"590" 822.996454018332 0.986599724502092 0.5882265
"591" 823.457749791087 0.986572028417865 0.5822885
"592" 823.117330104152 0.986574239201602 0.58441
"593" 823.595597003622 0.986533474520187 0.5766665
"594" 823.385265834601 0.986495549122766 0.5730605
"595" 822.601645880883 0.986483055583555 0.575599
"596" 821.836514671631 0.986422479510473 0.5722915
"597" 821.924728198964 0.986398672332753 0.5688285
"598" 821.333031184176 0.986406438417176 0.5730865
"599" 821.192627626041 0.986496773515622 0.585334
"600" 821.650233689632 0.986492351573072 0.5818715
"601" 821.74457934321 0.986487027014441 0.5807535
"602" 822.253882047668 0.986629402477069 0.5961495
"603" 821.522699114393 0.986609439651148 0.5979745
"604" 821.746610425746 0.986596328010187 0.5946495
"605" 822.814285628316 0.986656174681399 0.596063
"606" 822.31160457863 0.986583725908895 0.590006
"607" 823.259111684841 0.98662115766776 0.5890155
"608" 823.905151971681 0.986614892326057 0.5840435
"609" 824.116390868338 0.986611214193901 0.5825025
"610" 824.533735148275 0.986715551687448 0.5937495
"611" 825.337532010634 0.986696467763841 0.585856
"612" 825.354818772603 0.98667078562867 0.582622
"613" 825.057741036483 0.986636250145396 0.5798895
"614" 825.244957093256 0.986674185254584 0.583155
"615" 825.977053956174 0.986766693819516 0.5901385
"616" 825.207490934244 0.98666894509926 0.5826935
"617" 824.30799045152 0.986555161668326 0.5739955
"618" 824.702815301483 0.986550392934582 0.570638
"619" 824.441402750825 0.986472823321935 0.5617515
"620" 824.804924746384 0.986497561118122 0.5623655
"621" 824.090564080507 0.986417075028894 0.5567215
"622" 824.42234059801 0.986418589785526 0.554712
"623" 824.619884522966 0.986399245480929 0.5508785
"624" 824.875628361665 0.986538354277181 0.5670715
"625" 823.748496992963 0.986487134958406 0.5678935
"626" 825.146216681376 0.986615299581711 0.575112
"627" 824.89112827012 0.986579278878495 0.5721875
"628" 824.739109146554 0.986534634201822 0.5674395
"629" 824.907581927008 0.986603290452905 0.575134
"630" 825.653137065178 0.986724722275499 0.5856335
"631" 825.205959532059 0.986690274697518 0.5842765
"632" 825.551649068163 0.986765367300545 0.5915545
"633" 825.276646123754 0.986781935965767 0.5955845
"634" 824.776434447026 0.986724288274517 0.5915345
"635" 823.666541241513 0.986567585113217 0.5786125
"636" 823.632069166801 0.986552188228106 0.5768345
"637" 822.94018177214 0.986525005364075 0.5776585
"638" 822.306111174005 0.986480172032431 0.5757135
"639" 822.214284289129 0.986579314139846 0.588974
"640" 822.308109766861 0.986664299181938 0.5993205
"641" 822.474084696352 0.986675755462653 0.5997955
"642" 822.926693113776 0.986716669317797 0.6023085
"643" 824.399660864666 0.986855166629873 0.6107585
"644" 824.302196899731 0.986881619209447 0.614792
"645" 824.339401372504 0.986884485008394 0.614898
"646" 824.516744140972 0.986835075237919 0.607334
"647" 823.3286384636 0.98686753736426 0.6191495
"648" 823.819968326314 0.986893876593431 0.619422
"649" 823.979369114532 0.986852700648885 0.6130755
"650" 823.196287131253 0.986853359210623 0.6180985
"651" 823.45304383494 0.986873998787572 0.6191365
"652" 822.974669882588 0.986890172120309 0.6241605
"653" 822.878836915452 0.98684447943732 0.618858
"654" 822.818493893172 0.986784359251163 0.6114865
"655" 822.160390225648 0.986776658331593 0.614408
"656" 821.728086013474 0.986678226345926 0.604274
"657" 821.764912662376 0.986638910569462 0.5990125
"658" 821.249260004447 0.986620011473922 0.5994935
"659" 821.518058041535 0.986630362702791 0.599302
"660" 822.105000166027 0.986650488584772 0.5984865
"661" 821.807064570666 0.98660867637563 0.5948485
"662" 821.523617068728 0.986640795720472 0.6005745
"663" 821.533955175918 0.986588887772405 0.5938555
"664" 821.313248588898 0.986483435638788 0.5815865
"665" 821.736914032869 0.986513763557221 0.5830435
"666" 822.207357191377 0.986553202391315 0.5853285
"667" 822.258509979582 0.986677452946787 0.6009495
"668" 822.738376855104 0.986688368628652 0.5994445
"669" 821.893325674708 0.986641560934422 0.5984695
"670" 820.91164317215 0.986605554720399 0.5993885
"671" 820.65735806386 0.986688402632877 0.6113445
"672" 820.210359359882 0.986712479933573 0.6167585
"673" 819.778274473786 0.9867221239496 0.620174
"674" 819.439920135272 0.986747120567799 0.6250125
"675" 818.643439741035 0.986688187630543 0.6212585
"676" 818.70751954377 0.986671056864402 0.6187885
"677" 819.394168387212 0.986737290979562 0.623966
"678" 819.940611145032 0.986738347190055 0.6213895
"679" 819.576356168715 0.986722472097745 0.6211795
"680" 819.034788287191 0.986682160686159 0.6186595
"681" 818.973923926242 0.986692963111764 0.6203135
"682" 817.989275256199 0.986682694588903 0.623426
"683" 818.088259519094 0.986717805114917 0.627438
"684" 818.285749853196 0.986692821427053 0.6234155
"685" 818.293850318457 0.986741507428955 0.6295365
"686" 818.582180634139 0.986759236906287 0.630496
"687" 818.096313591028 0.98673534694983 0.6296085
"688" 817.757011760131 0.986663191709763 0.6219335
"689" 818.642053513712 0.986698150606989 0.622474
"690" 818.210369094664 0.986696992092074 0.6242565
"691" 818.135178661861 0.986740413006376 0.6300695
"692" 817.649143882229 0.986687723682686 0.625474
"693" 818.029764598276 0.98669605685296 0.6249155
"694" 818.164041834428 0.986695646836615 0.624278
"695" 818.550555549131 0.986708983697314 0.6242395
"696" 819.063440228292 0.986756827060063 0.6279205
"697" 818.606650768042 0.986720704928059 0.6254605
"698" 817.863634612861 0.986646968407511 0.6194135
"699" 817.46563511069 0.986632990104373 0.6193185
"700" 817.417326697677 0.986569220976733 0.6114645
"701" 817.463307116565 0.986556170944714 0.609624
"702" 818.30908787136 0.986624197424365 0.6145655
"703" 818.639880130837 0.986643367411393 0.6154815
"704" 818.264359762778 0.98666951779277 0.6204995
"705" 818.610280134692 0.986711610735693 0.6242595
"706" 818.636381475239 0.986729169995216 0.6263585
"707" 818.580435874746 0.98674446997816 0.6285465
"708" 819.108834940826 0.986810989770174 0.6345005
"709" 819.900472644769 0.9868464613069 0.6351055
"710" 819.62936361569 0.986916219781774 0.6452945
"711" 819.53957346478 0.986912468021007 0.6452505
"712" 819.420874382791 0.986919964063777 0.6467645
"713" 819.340270255526 0.986883506381244 0.6425365
"714" 819.2747564331 0.986905410004923 0.6456105
"715" 818.689461959315 0.986881968515986 0.6453625
"716" 818.791965142166 0.98689136546664 0.6460745
"717" 819.13614445956 0.98690430433772 0.6461055
"718" 819.756913110512 0.986910608794327 0.643886
"719" 819.642672168326 0.986879355555452 0.6404865
"720" 819.463098134475 0.986865309611867 0.6395845
"721" 819.436311714303 0.986864732439428 0.6396345
"722" 819.968411598388 0.986925817037814 0.6447135
"723" 819.690890876571 0.986915525495352 0.644794
"724" 820.054545138877 0.986899459923544 0.6409125
"725" 819.754384653719 0.986910168961042 0.643782
"726" 820.309250085278 0.986948882047805 0.645846
"727" 820.244594548964 0.986951062159945 0.6464485
"728" 820.613824991113 0.986962260653624 0.6459165
"729" 820.119312939566 0.986915728901389 0.6425945
"730" 819.911907992894 0.98686941605311 0.6377745
"731" 820.620747467017 0.986945100532415 0.6436655
"732" 820.94385784768 0.986971132987819 0.645214
"733" 820.542850270832 0.986890796251841 0.6371565
"734" 820.097547301194 0.986795127555187 0.627342
"735" 819.933868751189 0.986743894992593 0.621674
"736" 819.512536501431 0.986736243380835 0.6228485
"737" 820.521256224166 0.986811568805809 0.6271505
"738" 819.512263169859 0.986724068158224 0.6212895
"739" 819.110911876987 0.986799093652751 0.6327755
"740" 818.032747145558 0.986660163954514 0.6202195
"741" 818.076771250106 0.986645010999165 0.6181055
"742" 818.686777460277 0.986686802517085 0.6205745
"743" 819.218031187147 0.986698152585781 0.6194365
"744" 818.918302571445 0.986586964333644 0.6067995
"745" 818.853250764621 0.986556461024204 0.603242
"746" 819.414192394393 0.986578730483347 0.6032735
"747" 819.962528584459 0.986611993490526 0.6046515
"748" 820.88616491372 0.986645177981762 0.6038245
"749" 820.718446101506 0.986616841400544 0.601142
"750" 819.443287126068 0.98644990417905 0.5867255
"751" 819.024405889871 0.98636847807162 0.5784995
"752" 818.301443541907 0.986337930071903 0.5781455
"753" 818.491256253514 0.986318740483727 0.5748005
"754" 819.280327395351 0.986341569091087 0.5737685
"755" 819.576040289835 0.986368389190941 0.5756415
"756" 819.866954608885 0.986384061847161 0.5760895
"757" 819.363337866035 0.986386282350762 0.5790115
"758" 819.953953488146 0.986543537251025 0.5959035
"759" 819.084104766867 0.986474368167349 0.591614
"760" 818.534272214562 0.986402837935595 0.585287
"761" 818.936520625453 0.986476824594935 0.5926985
"762" 819.389395067276 0.986531690790853 0.597463
"763" 819.039796210773 0.986502536826814 0.5954365
"764" 818.022178067863 0.986439410616905 0.592374
"765" 818.200731111731 0.986436193128365 0.591048
"766" 817.968605394881 0.986436055307275 0.5921095
"767" 817.703007553198 0.986483540293229 0.5993205
"768" 817.220969780434 0.986363110109726 0.5862305
"769" 816.870679557521 0.986292282803297 0.5787855
"770" 817.114885696258 0.986264598062459 0.5742445
"771" 816.594353558179 0.986257764944975 0.5755875
"772" 816.851601474822 0.98637026603911 0.5887145
"773" 816.959745346958 0.986428685590751 0.5956285
"774" 816.474337333921 0.986372127537177 0.590504
"775" 815.360278085016 0.986235687142303 0.5776045
"776" 814.975313836178 0.986204225814092 0.5750945
"777" 815.235138847701 0.986283235400131 0.5841085
"778" 814.689540525659 0.986187242363391 0.5738805
"779" 815.073972559892 0.986273656253643 0.5834115
"780" 814.53176830402 0.986214211509726 0.5777965
"781" 814.563969470615 0.986212892144682 0.577536
"782" 814.132635961259 0.986136381773973 0.5693505
"783" 814.093435421262 0.986079898508773 0.5624155
"784" 814.171848554171 0.986015303026878 0.5540845
"785" 814.72192835732 0.986117414699471 0.5650815
"786" 814.431779724163 0.986039578623141 0.5563035
"787" 814.615473536569 0.986057774922362 0.5579805
"788" 814.371144329608 0.985988921683818 0.5501715
"789" 814.68439788503 0.986062772695056 0.5583935
"790" 814.566205938233 0.98604329888296 0.5563635
"791" 814.234719479428 0.986001001680156 0.5521735
"792" 813.370746213457 0.985859299279733 0.5371165
"793" 812.776382348474 0.985847164187902 0.5372885
"794" 812.36078389416 0.985752689894399 0.5265915
"795" 812.712760658591 0.985710370433849 0.5203945
"796" 812.832750203983 0.985682715657521 0.5166205
"797" 812.774142949345 0.985744172121535 0.5244955
"798" 812.075834052741 0.98576095111681 0.5284105
"799" 811.816213496025 0.985618025897266 0.5112235
"800" 812.373661236884 0.985709885990507 0.5213375
"801" 811.914593909296 0.985605406871935 0.5094595
"802" 811.948074637413 0.985648820428521 0.5148215
"803" 811.657794667747 0.985561315701125 0.504614
"804" 812.080207574385 0.985742447525638 0.5262235
"805" 812.299492563214 0.985756871850042 0.527498
"806" 812.372486553594 0.985678725485575 0.517574
"807" 812.587697978909 0.985763642925712 0.5276315
"808" 812.243915806226 0.985652106953509 0.5146255
"809" 812.160802049921 0.985535280810846 0.5002615
"810" 812.407369945903 0.985563034349343 0.503102
"811" 812.707532831762 0.985529543395994 0.4980955
"812" 812.923972253144 0.985389392952755 0.479906
"813" 813.075068415848 0.985430135072886 0.4845835
"814" 812.817818628758 0.9853664342894 0.477445
"815" 811.742305146251 0.9852888229112 0.4706535
"816" 811.762590535879 0.985355573670639 0.4789815
"817" 811.680264479295 0.985324047022973 0.475272
"818" 811.748429795619 0.985313719142404 0.4738355
"819" 812.415835470061 0.98547248214876 0.4919545
"820" 812.552864556321 0.985480093847472 0.4925455
"821" 812.669424532408 0.985486933422805 0.4930905
"822" 811.580972504409 0.985328383327711 0.4761965
"823" 811.697336409931 0.985336305387194 0.4769235
"824" 811.759987796822 0.985313316812119 0.4739165
"825" 811.731138430306 0.98531230139635 0.4738905
"826" 811.74108332039 0.985353804417002 0.4790805
"827" 811.459472263257 0.985282479424456 0.470898
"828" 812.159819254284 0.985423534371663 0.4867485
"829" 812.349274908636 0.985365978087094 0.4790465
"830" 812.374548640689 0.98534929550999 0.4769105
"831" 812.116732302701 0.985334679280798 0.4758255
"832" 812.532948279268 0.985330292154899 0.4741215
"833" 813.016369375365 0.985355327021727 0.475855
"834" 812.899792125073 0.985370307512476 0.4780805
"835" 812.481795659895 0.985315563689656 0.4724985
"836" 812.816168473341 0.98540326312593 0.4825105
"837" 812.811796269211 0.985458061179962 0.4894085
"838" 812.963892727111 0.985498101827704 0.4939795
"839" 812.638702245355 0.985378112394866 0.4799615
"840" 812.454361490546 0.985450847725708 0.4896645
"841" 813.081544647367 0.985585159572645 0.5045735
"842" 812.801989797271 0.985609858648845 0.5085295
"843" 812.828211775206 0.985678699782864 0.5170705
"844" 813.852001981369 0.985716565279285 0.5185745
"845" 814.210902520098 0.985880427362607 0.5378735
"846" 813.276410405544 0.985731556874838 0.5223615
"847" 813.567380650444 0.985801171583405 0.53015
"848" 813.180345675162 0.985691331197285 0.5176685
"849" 812.923170150171 0.985681743523492 0.5173285
"850" 812.895530460866 0.985721528706811 0.522395
"851" 812.912103532124 0.985729230691199 0.5233245
"852" 812.929679037849 0.985780801896011 0.5297725
"853" 812.600133742982 0.985779258653814 0.5305485
"854" 812.733648348809 0.985776420223765 0.5297835
"855" 813.294464016019 0.985822719964143 0.5338875
"856" 812.871262954645 0.985692614261465 0.519069
"857" 813.209576354814 0.98577556017897 0.5284065
"858" 813.325570851506 0.985866771511447 0.5395985
"859" 813.458347167522 0.98587714644451 0.5406535
"860" 813.753934772738 0.985946351208306 0.5483035
"861" 813.948170186515 0.985977607029638 0.5515225
"862" 813.51213283459 0.985892772696781 0.5423145
"863" 813.036922797243 0.985736457606681 0.5243135
"864" 813.36118681067 0.985828721953569 0.534834
"865" 813.383616535988 0.98584244146409 0.5364355
"866" 812.696541645138 0.985817117616529 0.5354125
"867" 812.225491923375 0.985786692232664 0.533079
"868" 812.256835616043 0.985845040111839 0.540163
"869" 812.186521753327 0.985806310769842 0.5355625
"870" 811.585214951017 0.985739672482728 0.5287745
"871" 811.566661765234 0.985825505238202 0.539528
"872" 811.278400115037 0.985745241116412 0.53016
"873" 811.576335622452 0.985799647765746 0.5363065
"874" 811.954397310525 0.985923369037211 0.550539
"875" 812.602323915287 0.986023871581104 0.561406
"876" 812.501998405917 0.985943603004952 0.551763
"877" 813.14619703306 0.98606960419752 0.5657185
"878" 813.316874830457 0.986173279157296 0.5779605
"879" 813.064871506325 0.986108222686637 0.570652
"880" 813.204639872428 0.986130184430109 0.5727225
"881" 814.036643560632 0.986248410487245 0.5847795
"882" 814.273330544843 0.986310953974291 0.591814
"883" 814.532003543291 0.986394446558603 0.601284
"884" 814.205571993406 0.986381755723048 0.6007495
"885" 813.813126268818 0.986319916181618 0.5943065
"886" 813.661028615317 0.986286525814207 0.5906665
"887" 813.639736271674 0.986292475298746 0.591474
"888" 813.824933104107 0.986322372307492 0.5946385
"889" 814.086113260819 0.986453638613953 0.6099335
"890" 813.811279196243 0.986396940316799 0.6038265
"891" 813.648984125345 0.986354959420227 0.5991685
"892" 813.863483214009 0.986384321074904 0.6021345
"893" 813.413893049284 0.986383239234487 0.603326
"894" 813.820944651676 0.986483066978015 0.614346
"895" 813.830818715945 0.986464655768206 0.612086
"896" 813.641715922888 0.986469077049587 0.6131645
"897" 813.682142592682 0.986541670346768 0.6217905
"898" 813.429595926389 0.986538906496579 0.6220385
"899" 813.259070785795 0.986523266990516 0.6205665
"900" 812.961380785783 0.986485026021574 0.616694
"901" 812.688200483598 0.986430589283636 0.610854
"902" 812.847683453706 0.98645739193889 0.6137105
"903" 812.990774654898 0.986463749256601 0.6141855
"904" 813.035364982312 0.986437880879551 0.6110205
"905" 812.546526010779 0.986347311820094 0.601278
"906" 812.615345076295 0.986259705824583 0.5905055
"907" 812.261523777041 0.986174358345416 0.5809805
"908" 812.820887517977 0.986247112416742 0.5884545
"909" 812.764447553804 0.986189487684039 0.5815545
"910" 812.769625976862 0.986182484563367 0.5807045
"911" 812.643886292283 0.986227414571757 0.586578
"912" 812.852543379101 0.986249910662021 0.5887715
"913" 813.302001532391 0.986365530786778 0.6016745
"914" 813.270584698054 0.986359819558061 0.601075
"915" 813.240820393609 0.986313480487568 0.595488
"916" 812.707711223279 0.986201234608777 0.583234
"917" 813.140301781204 0.986259491630525 0.589178
"918" 813.080148718683 0.986265141016647 0.5900545
"919" 813.600126089718 0.986393222576926 0.604232
"920" 814.091614642186 0.986385561063674 0.6017565
"921" 813.883085469802 0.986334480826992 0.5961545
"922" 813.483434575027 0.986264743075255 0.5888415
"923" 813.854771827424 0.986316824606154 0.594086
"924" 813.296632367667 0.986221011511198 0.58405
"925" 812.917184211875 0.986148080203184 0.5762145
"926" 813.017415527899 0.986184193017924 0.5803765
"927" 812.793624703784 0.986107507673373 0.571602
"928" 812.513866803889 0.986004081825488 0.559672
"929" 811.983292790435 0.98587647400552 0.545418
"930" 812.719298672467 0.986034155888655 0.5628145
"931" 812.5408785601 0.985987819104128 0.5576305
"932" 813.003054487349 0.985972736464639 0.5543855
"933" 812.746026014434 0.986048938895779 0.5646065
"934" 813.723574889579 0.986231297958254 0.5840785
"935" 813.527781171174 0.986182514433899 0.5786835
"936" 813.330246704501 0.98611256811412 0.5706895
"937" 813.585152108357 0.986171019148385 0.5770945
"938" 813.441535553135 0.986200534734891 0.5812135
"939" 813.961467896399 0.98626470299062 0.5874255
"940" 813.96901443023 0.986330623044084 0.5955395
"941" 814.256082641127 0.986350366638117 0.5969995
"942" 814.819954099999 0.986365952421761 0.5968905
"943" 814.197476543341 0.986294874732499 0.5903635
"944" 814.389494616444 0.986293691894923 0.5895395
"945" 815.002920006184 0.986316863110742 0.5901165
"946" 815.164599294077 0.986326170154822 0.5906415
"947" 814.930684806111 0.986345219723146 0.5939205
"948" 815.108643629614 0.986349815272369 0.5938035
"949" 815.556741985455 0.986390009393888 0.5969995
"950" 815.133872054632 0.986347524755657 0.593426
"951" 814.696889791714 0.986311181368757 0.5906065
"952" 814.667304758356 0.986307534317098 0.5902705
"953" 814.618334654829 0.986330395375261 0.5932885
"954" 814.205172385948 0.986321228156425 0.5936565
"955" 813.737678216581 0.986242980360799 0.585618
"956" 814.420430111349 0.986307943557364 0.5912545
"957" 814.077562241058 0.986311236793137 0.5928885
"958" 814.795916467315 0.986343581491525 0.594274
"959" 814.602095409825 0.986335039944573 0.5939505
"960" 814.918946546881 0.986284990173672 0.5865435
"961" 814.919723703527 0.986180783444267 0.5736005
"962" 814.443364967764 0.986147085358417 0.5712705
"963" 814.266167834664 0.986104944774514 0.566714
"964" 814.895398548613 0.986205363354356 0.576766
"965" 815.455882389153 0.98623102589029 0.5776735
"966" 815.44511006446 0.986194827759799 0.5732135
"967" 815.057886580005 0.986047819822519 0.5565185
"968" 815.06537648739 0.98610408383734 0.5635005
"969" 816.219190611183 0.986217990856347 0.572718
"970" 816.513208429376 0.986329352174248 0.5852785
"971" 817.053797631345 0.98631561769568 0.5810035
"972" 817.433992461682 0.986337005762491 0.5818085
"973" 818.141595733045 0.986410269479316 0.5873705
"974" 818.757822164708 0.986496170752157 0.5948595
"975" 819.316167025278 0.986496345551188 0.5917715
"976" 818.772456715676 0.98641645085215 0.5847395
"977" 817.990235927942 0.986252070813174 0.5682805
"978" 818.692616730842 0.98638031029461 0.5806165
"979" 818.564994491747 0.986355915338494 0.5782385
"980" 818.980771101348 0.986455260698469 0.5884345
"981" 819.791477650753 0.986483247461242 0.5873185
"982" 820.815346522901 0.986623809556981 0.5988915
"983" 821.109303403916 0.986600624301661 0.5941095
"984" 821.847310139166 0.986570302363298 0.585504
"985" 822.400436645316 0.986575168247572 0.582418
"986" 822.384008350705 0.986621262055609 0.588366
"987" 823.055549108085 0.986608624883321 0.582136
"988" 823.465086304744 0.986587830698524 0.5765815
"989" 822.938722888239 0.986585710437605 0.5799895
"990" 822.353261190237 0.986588021251055 0.5842715
"991" 822.4122526495 0.986647930974271 0.591466
"992" 822.396169377898 0.986663801124763 0.5935715
"993" 822.020730308417 0.986736994419947 0.6053505
"994" 821.396735215422 0.986658222328918 0.5993945
"995" 820.907421137246 0.986664683118945 0.6032855
"996" 821.162176362065 0.986646948345441 0.5994265
"997" 820.964146283958 0.986646247497282 0.600568
"998" 820.877946150221 0.986679143941638 0.6052505
"999" 819.568249966549 0.986519018510457 0.5929085
"1000" 819.677184347715 0.986504772382758 0.5904665
"1001" 819.872866711334 0.986522919038762 0.5915885
"1002" 819.473726137177 0.986444549782403 0.5840445
"1003" 818.956686238613 0.98640487003506 0.5820005
"1004" 818.325306052251 0.986316467080215 0.5743795
"1005" 817.708616661698 0.986308655980322 0.5766735
"1006" 817.461639023619 0.98638128375983 0.5870315
"1007" 817.234322951654 0.986390658828485 0.589342
"1008" 817.18915784105 0.986439438432179 0.5956975
"1009" 817.646541649924 0.986531141634716 0.6049725
"1010" 817.824688890854 0.986556754565531 0.607246
"1011" 818.160542759124 0.986555188990976 0.605146
"1012" 818.436674040527 0.986596951820844 0.608898
"1013" 818.300924874011 0.986615236750722 0.6119045
"1014" 818.920497914079 0.986736171529853 0.6236995
"1015" 817.476449830313 0.986575400944284 0.611191
"1016" 818.926427678557 0.986689691174843 0.6178165
"1017" 818.845981221695 0.986653073489999 0.6136565
"1018" 819.729300092628 0.986762649751504 0.6224095
"1019" 820.670932666013 0.986833816015027 0.6257515
"1020" 820.922331167893 0.986859763711181 0.6274655
"1021" 821.155690782418 0.986887310375254 0.629478
"1022" 820.584995797926 0.986853310160506 0.6287975
"1023" 821.514490558588 0.986924570582002 0.632118
"1024" 821.418686246699 0.986955836991273 0.63667
"1025" 821.938460004405 0.986965574591806 0.634326
"1026" 821.931120987025 0.986947051360354 0.6320015
"1027" 822.287603684343 0.986930105614018 0.6274795
"1028" 821.744173975347 0.986823510292842 0.6175045
"1029" 821.448894784908 0.986873099205907 0.6256805
"1030" 821.444445904735 0.986913428299624 0.6308005
"1031" 820.414242324441 0.986840692377009 0.6279915
"1032" 820.472976059909 0.986780020825187 0.6199665
"1033" 821.160095324102 0.986842972822293 0.6236335
"1034" 820.767149245653 0.986793174421423 0.619784
"1035" 821.232295708509 0.986822454236381 0.6205445
"1036" 821.085577479989 0.986832345364209 0.6229545
"1037" 821.585600052644 0.986831305148321 0.6196125
"1038" 821.34046027148 0.986784147105955 0.6154525
"1039" 821.012387175221 0.986711803171667 0.608619
"1040" 820.524160918796 0.986615772631978 0.5995255
"1041" 819.974154600086 0.986616288565873 0.6024525
"1042" 819.77316127131 0.986585992503112 0.600058
"1043" 820.092299696527 0.986603833859321 0.6008485
"1044" 819.438064819346 0.986552559275644 0.5980255
"1045" 819.099335515762 0.986551628926164 0.5994015
"1046" 818.841540707841 0.986524365210092 0.5974325
"1047" 818.854089012115 0.986548541790036 0.6003845
"1048" 818.830647696951 0.986529410208209 0.5983255
"1049" 818.44227233077 0.986520283722315 0.5993275
"1050" 818.023140484521 0.986570500894985 0.6076525
"1051" 817.83718637382 0.986528902266735 0.6034275
"1052" 818.512514908683 0.986671144351655 0.617589
"1053" 818.621249064122 0.986703854937553 0.6208625
"1054" 818.343262733216 0.986610817118899 0.6107285
"1055" 818.587668189172 0.986637150599384 0.6126755
"1056" 817.662291823348 0.986553919524801 0.607222
"1057" 817.48032102246 0.98654106818652 0.6065515
"1058" 818.23651531793 0.986565284074223 0.6055735
"1059" 817.77315816751 0.986513282746677 0.6015435
"1060" 817.788981482693 0.986458686084152 0.5947585
"1061" 817.186191755919 0.986403363120194 0.5911
"1062" 817.215661357266 0.98647471677165 0.5998435
"1063" 816.987684296977 0.986532651877176 0.608071
"1064" 816.807021071628 0.986565157094145 0.612991
"1065" 816.468019166297 0.986551521128798 0.61303
"1066" 816.485000778496 0.98649274907783 0.605535
"1067" 816.155995448974 0.986448864586577 0.6016325
"1068" 816.222368793794 0.986444449281414 0.6006565
"1069" 817.03514752471 0.9865654141554 0.6117545
"1070" 817.31356090288 0.986564227686557 0.6102005
"1071" 816.740182955946 0.986523958218139 0.6080405
"1072" 816.930426632671 0.986468056399688 0.6001435
"1073" 817.130268815323 0.986585926942278 0.613806
"1074" 817.472221297465 0.986587057310946 0.6122035
"1075" 817.348108306787 0.986614188988303 0.6162095
"1076" 816.310395907664 0.986488710259548 0.6057035
"1077" 816.658517596653 0.986586605692794 0.6161815
"1078" 816.324638751493 0.986518679346297 0.6093445
"1079" 816.615206092597 0.986554730291108 0.6124255
"1080" 815.841465214694 0.986446086444996 0.6025845
"1081" 816.149388393391 0.986524942169356 0.6109285
"1082" 816.404786072273 0.986523746410782 0.609576
"1083" 816.301783275696 0.986484457146412 0.6051885
"1084" 816.594617988858 0.986566893442577 0.614008
"1085" 816.41765791988 0.986557860841015 0.6137295
"1086" 816.79224007545 0.986616163731363 0.6191495
"1087" 817.062863232076 0.986629635056884 0.6194815
"1088" 817.117367359057 0.986629552001898 0.619192
"1089" 816.851365236261 0.986652651382894 0.623366
"1090" 816.941532267977 0.98664832767584 0.6223815
"1091" 816.81808644254 0.986632793259714 0.621054
"1092" 817.498108934502 0.986743618595264 0.631402
"1093" 818.020664966103 0.98681388209192 0.637416
"1094" 817.637934344613 0.986735011225451 0.629598
"1095" 818.254699021264 0.986832670869671 0.6384905
"1096" 818.190322782054 0.986918814442268 0.649522
"1097" 818.052029854192 0.986922422671874 0.6506765
"1098" 817.817009495263 0.98690286339251 0.6494515
"1099" 817.770107879351 0.986889527259994 0.648032
"1100" 817.306662396679 0.986906704028922 0.6524295
"1101" 817.475574308119 0.986872426542387 0.6473805
"1102" 816.907428100334 0.986837978925669 0.6458855
"1103" 817.196339019572 0.986864198133578 0.647718
"1104" 817.093638165959 0.986864447098045 0.6482345
"1105" 817.316640945786 0.986896393185398 0.651074
"1106" 816.982443640727 0.986874047874999 0.6499235
"1107" 816.86696029001 0.986866241316408 0.649502
"1108" 816.817604792171 0.986863272894073 0.6493615
"1109" 816.94375796627 0.986872885997428 0.6499405
"1110" 817.418165772216 0.986893441178471 0.6501715
"1111" 817.448035168783 0.986913566546665 0.6524885
"1112" 817.897713593985 0.98695971985036 0.6559095
"1113" 817.440284356379 0.986882046743086 0.648632
"1114" 817.171097298942 0.9868114498981 0.6412495
"1115" 817.581251195311 0.986793699776069 0.6369785
"1116" 817.190658914143 0.986759122757811 0.6346685
"1117" 817.560902928564 0.986787160619834 0.636254
"1118" 817.841788828754 0.98679065415703 0.6352155
"1119" 818.638613466492 0.986797117733233 0.6316795
"1120" 818.482532063126 0.986809029319988 0.6340215
"1121" 817.613215190698 0.986732487092437 0.6291595
"1122" 816.980723847069 0.98667929631722 0.6257865
"1123" 816.943586080919 0.986669488518523 0.6247495
"1124" 817.301216010404 0.98670599083868 0.627458
"1125" 816.472300100236 0.986617847863708 0.6206595
"1126" 815.894911312757 0.986531752084919 0.6127515
"1127" 816.041440022026 0.986563879567046 0.6160305
"1128" 815.521140812396 0.986531879153478 0.6144645
"1129" 815.378042988213 0.986453788063616 0.6054795
"1130" 814.791412615209 0.986412501353771 0.602952
"1131" 814.846563381755 0.986348231376616 0.5948045
"1132" 814.9845716272 0.986352424480573 0.5947205
"1133" 815.684716552859 0.986476631402259 0.607029
"1134" 815.831461344203 0.986422818209476 0.5996935
"1135" 815.90658005642 0.986362748203339 0.5917605
"1136" 815.634229772277 0.986312687302542 0.5868515
"1137" 815.349346909607 0.986271110537195 0.583032
"1138" 815.376532546321 0.986312868856191 0.5880695
"1139" 815.845825213065 0.98627022613429 0.5805755
"1140" 816.21462592762 0.986355549641851 0.589352
"1141" 816.57408345564 0.986376560565618 0.5901555
"1142" 816.035641997489 0.986353454401345 0.5899615
"1143" 816.392473854465 0.986371917702993 0.5904845
"1144" 816.080090295163 0.986272266679862 0.5796685
"1145" 816.192209640046 0.986266607451081 0.578406
"1146" 816.611653225488 0.98633761253333 0.5850985
"1147" 816.834256103808 0.986366499183173 0.5875335
"1148" 816.416625195008 0.986316683704356 0.583482
"1149" 816.895159537697 0.986330402232739 0.5827135
"1150" 817.300464599962 0.986354037183159 0.5834895
"1151" 818.028888316897 0.986514745005035 0.5995045
"1152" 818.14332936603 0.986557483272419 0.6041835
"1153" 817.984908838614 0.986572792087627 0.6069695
"1154" 818.037926969345 0.986547233285703 0.6034755
"1155" 817.964914459781 0.986542562015839 0.6032905
"1156" 817.997857403809 0.98646881074959 0.5938955
"1157" 818.076265011166 0.986446092028418 0.590606
"1158" 817.9434414799 0.986469567276022 0.5942755
"1159" 818.194848824353 0.986454493472114 0.590958
"1160" 819.508577229219 0.986552772140639 0.5954335
"1161" 820.73444387497 0.986652403354759 0.6001435
"1162" 821.57371723724 0.986774860345372 0.6099875
"1163" 821.958966004357 0.986738627120504 0.6027375
"1164" 822.260345130402 0.986786788874671 0.6067215
"1165" 823.102491979291 0.986849509293791 0.6086755
"1166" 822.319819516702 0.986814073269833 0.6097235
"1167" 821.73874213056 0.986819137480155 0.614366
"1168" 822.513146053101 0.98682500623047 0.6097055
"1169" 823.116205781163 0.986882906780309 0.6127405
"1170" 822.786267029392 0.986848299295963 0.6106795
"1171" 822.479924481015 0.986886898365767 0.617742
"1172" 822.564824293417 0.986855095840814 0.6130745
"1173" 822.749709423379 0.986833499487941 0.6089875
"1174" 822.612109209768 0.986851206673816 0.6121985
"1175" 822.681384302147 0.98687840992365 0.6151455
"1176" 823.182935554225 0.986902888953375 0.6146405
"1177" 822.805869088408 0.986884497525617 0.6149865
"1178" 823.596813746902 0.986928642690323 0.6148605
"1179" 823.436448762465 0.986943994124053 0.6179785
"1180" 822.677755880747 0.986949972842039 0.6241755
"1181" 822.358808083314 0.986926390649938 0.6233915
"1182" 822.627213402055 0.98690553642502 0.6188235
"1183" 822.650042924461 0.986894537259191 0.6172375
"1184" 822.984447276904 0.986872288806394 0.6119815
"1185" 823.321358971723 0.986903046526118 0.6134345
"1186" 823.709819032276 0.986886972625763 0.6084875
"1187" 823.444814907534 0.986872813369341 0.608614
"1188" 822.49431759831 0.986808847222203 0.6073285
"1189" 822.363489100864 0.986813564423091 0.608834
"1190" 822.200569658365 0.986827675573039 0.611752
"1191" 821.527661985132 0.986788222615593 0.6113895
"1192" 821.994748992312 0.986749844905326 0.6032795
"1193" 821.515416036687 0.986685597015002 0.5984535
"1194" 821.487096107553 0.986640689819442 0.5929515
"1195" 821.016351142066 0.986647430555562 0.5969905
"1196" 820.816560249873 0.986646051726456 0.5981365
"1197" 821.59556606015 0.986728188643154 0.6032035
"1198" 821.168934693582 0.986714656281509 0.6043855
"1199" 822.686695500948 0.986813485827666 0.606286
"1200" 822.554668436792 0.986854133123114 0.6123805
"1201" 823.06857657358 0.986854033742794 0.608634
"1202" 822.429742919297 0.98683272494556 0.610502
"1203" 822.229839563614 0.986756126834462 0.6021735
"1204" 822.206055078957 0.986836998365413 0.6125835
"1205" 822.098479706142 0.98684248247298 0.6140135
"1206" 822.431910650693 0.986907327058869 0.6198845
"1207" 822.226439869238 0.986919503247578 0.6228585
"1208" 822.024360653314 0.986917708539604 0.624018
"1209" 821.889409435596 0.986885131636781 0.6207955
"1210" 822.204399209118 0.986901108379984 0.6206065
"1211" 821.819020424971 0.986873460780995 0.6197585
"1212" 822.092207228944 0.98683887916703 0.6134445
"1213" 822.032637187382 0.986882866087169 0.619424
"1214" 822.143686601574 0.986890611082998 0.6196085
"1215" 822.099991253597 0.986878297236646 0.618328
"1216" 821.755599681242 0.98681189844155 0.612286
"1217" 821.713526537608 0.986853933931018 0.617882
"1218" 821.258479330613 0.986853514620508 0.6209165
"1219" 820.9422950739 0.986807744634234 0.6172385
"1220" 821.17384791009 0.986829366231815 0.6183945
"1221" 819.937359280819 0.986806888951656 0.6236335
"1222" 818.649660915231 0.986742668632073 0.6234545
"1223" 818.068634608839 0.986708059293352 0.6224955
"1224" 818.04506607064 0.986692616796785 0.6206955
"1225" 817.059030714802 0.986619200774287 0.617016
"1226" 816.521613355483 0.986518348505272 0.6073545
"1227" 816.043476853878 0.986513049464404 0.6091315
"1228" 816.461796834222 0.986571832026736 0.6142625
"1229" 816.521130729567 0.986595500766219 0.616874
"1230" 816.121054435341 0.98654819110066 0.6130595
"1231" 815.694852692215 0.986531615902077 0.6131125
"1232" 815.007528530426 0.986414466125339 0.6019565
"1233" 815.354071867368 0.98648644851861 0.6091785
"1234" 815.913419254732 0.986566074905525 0.6162705
"1235" 815.952664980296 0.986657013183302 0.627258
"1236" 815.900285287144 0.986635433334969 0.6248545
"1237" 816.106502497141 0.986594395595169 0.618782
"1238" 816.568434782577 0.986652337398121 0.6235765
"1239" 817.536247014234 0.986723070683687 0.627158
"1240" 817.917827281211 0.986757074127093 0.6292395
"1241" 817.483145355948 0.986723042921914 0.627424
"1242" 817.999686891142 0.986733609984492 0.6258345
"1243" 817.857824772805 0.986668775495512 0.6185685
"1244" 817.100985167897 0.986599487257507 0.6141645
"1245" 816.956371114355 0.986584488400547 0.6130785
"1246" 816.337406942602 0.986523251848099 0.6087615
"1247" 815.931000569302 0.986468056884553 0.6040145
"1248" 815.398272238163 0.986426008228766 0.6014585
"1249" 815.880000081171 0.986449977030976 0.6020285
"1250" 815.662797280918 0.986377438255935 0.5941615
"1251" 815.069587925982 0.986334096182709 0.591712
"1252" 815.686621987383 0.986395538959499 0.5962655
"1253" 815.981858477246 0.986435560847649 0.5997085
"1254" 816.059324490683 0.98650030083426 0.6072985
"1255" 815.779361006268 0.986469861601663 0.60495
"1256" 816.551586804413 0.986517710434173 0.6068785
"1257" 816.305915944734 0.986482047004072 0.603752
"1258" 816.369025057144 0.98653098203416 0.6094615
"1259" 815.611012432961 0.986428109282093 0.6006195
"1260" 815.59587354158 0.98643998249763 0.602152
"1261" 814.593628385214 0.986326175875863 0.592938
"1262" 814.720549096313 0.986274576433789 0.5860085
"1263" 814.496063450911 0.98630055104572 0.5902365
"1264" 814.545100150918 0.986358925618201 0.5971715
"1265" 813.854819142464 0.986331747600718 0.596886
"1266" 814.502557225653 0.986349305575501 0.596182
"1267" 815.147445657934 0.986426330933234 0.6026945
"1268" 814.907958945313 0.986414124184084 0.602325
"1269" 815.154044758719 0.986425860049543 0.602597
"1270" 814.307205482087 0.986345905806991 0.596707
"1271" 814.198460482163 0.986314622023441 0.5934935
"1272" 813.365350829731 0.986267180522052 0.5913085
"1273" 813.15085225116 0.986176172598606 0.5813265
"1274" 813.608541261508 0.986233589007822 0.586517
"1275" 813.375088692259 0.986283167257727 0.5932855
"1276" 813.44208982907 0.986398127609841 0.6071385
"1277" 813.461800215837 0.986337734151434 0.599874
"1278" 814.632818321073 0.986435694242938 0.6066535
"1279" 815.079516626576 0.986575350529943 0.6216895
"1280" 814.646126583879 0.986591473149282 0.625625
"1281" 814.58408944813 0.986525514271938 0.617878
"1282" 814.537562269283 0.986503465910032 0.61512
"1283" 814.872291558099 0.986507501253529 0.6140915
"1284" 814.908706209027 0.986542847786129 0.6186595
"1285" 814.96431854252 0.986650361830013 0.6314485
"1286" 814.747811952903 0.98663356375619 0.6307045
"1287" 814.455547629485 0.986593248195175 0.6270685
"1288" 814.582845561931 0.986536552774568 0.619746
"1289" 814.584928354923 0.986493087434951 0.614231
"1290" 814.69776665746 0.986528492718684 0.6180455
"1291" 814.784529902721 0.986536338328622 0.6183355
"1292" 814.888515302953 0.986583548490509 0.6238975
"1293" 815.1205614479 0.986632019982064 0.6289565
"1294" 815.000353356878 0.986634462389983 0.6300015
"1295" 815.106094786368 0.986576496898226 0.6221635
"1296" 816.199052533333 0.986704531074312 0.6327075
"1297" 815.756056524804 0.98667965801404 0.6316895
"1298" 815.858802589849 0.986656470677822 0.6278975
"1299" 816.199279741721 0.986683161041174 0.629534
"1300" 815.799378344174 0.986661339861664 0.6286995
"1301" 816.236055046006 0.986725869865372 0.6344235
"1302" 817.171170272297 0.98680365932133 0.6391665
"1303" 817.31975102825 0.986789380619965 0.6366645
"1304" 817.636690704395 0.98680795979617 0.63703
"1305" 817.909871797058 0.986851232122227 0.6406665
"1306" 817.155778783215 0.986781059046873 0.6364165
"1307" 817.037444526378 0.986776897711356 0.63613
"1308" 817.675621911277 0.986833081196787 0.6397875
"1309" 817.968569944478 0.986824098316707 0.6369135
"1310" 818.196019389525 0.986853808039486 0.6391855
"1311" 818.520913607447 0.986906342146971 0.643967
"1312" 818.598803020625 0.986883779216253 0.6402465
"1313" 818.123924093202 0.986852689216289 0.6390795
"1314" 818.539704473073 0.98688813653975 0.6410225
"1315" 818.470238137092 0.986868745389788 0.6389205
"1316" 818.564780757984 0.986809988590667 0.6310245
"1317" 818.772756350968 0.986799979088206 0.6284965
"1318" 817.68600744145 0.986745251843284 0.6281315
"1319" 817.46707029468 0.986706345452032 0.62455
"1320" 817.810688599516 0.98667269252098 0.6183795
"1321" 818.021205220787 0.986732968147393 0.6246145
"1322" 818.370643307827 0.986769454272157 0.6270565
"1323" 818.854312019186 0.986763316802825 0.6233245
"1324" 819.004951211393 0.986788349378768 0.6254965
"1325" 819.101684348839 0.986848864558401 0.6324355
"1326" 818.449577370372 0.986785636850602 0.6285345
"1327" 818.533981951132 0.986743226207451 0.6227255
"1328" 819.05914295397 0.986785064165775 0.6246805
"1329" 819.518186109458 0.986851293677305 0.6300415
"1330" 818.665670922726 0.986795717313902 0.628414
"1331" 819.350779438552 0.986765923501121 0.6203895
"1332" 819.684579098166 0.986751784497552 0.6164455
"1333" 820.081684742843 0.986770577831503 0.6161685
"1334" 819.437006735875 0.986731751607734 0.615506
"1335" 819.028647730663 0.986762945273181 0.6219905
"1336" 818.191161975084 0.986677878748762 0.616534
"1337" 818.480647633121 0.986717302053666 0.619666
"1338" 818.85385637195 0.986667232729772 0.6110905
"1339" 818.086789330361 0.986562550861931 0.602776
"1340" 818.388616510859 0.986617398165597 0.607742
"1341" 818.844344569996 0.986657464537161 0.609882
"1342" 818.554465389523 0.986665637636211 0.6126965
"1343" 818.133412108126 0.986648697262668 0.6131505
"1344" 818.117372449975 0.986640195222725 0.6121755
"1345" 817.750064469443 0.986614023440656 0.6111105
"1346" 817.597150131994 0.986612411415952 0.6118
"1347" 817.34352745147 0.986575261608694 0.6086625
"1348" 817.897022308317 0.986651283691517 0.6148215
"1349" 817.611997609553 0.986587172266482 0.6085415
"1350" 818.228681245675 0.986662370844477 0.6141695
"1351" 817.975899790484 0.986664486595879 0.6159465
"1352" 817.837883543139 0.986640117689264 0.6137315
"1353" 818.239378566374 0.986595987020479 0.6057985
"1354" 817.521758159317 0.986532849605654 0.6022685
"1355" 817.659016665299 0.986511338585806 0.5987685
"1356" 817.01705190281 0.986517086489533 0.603232
"1357" 817.16793205967 0.986489653543392 0.5989515
"1358" 817.578570320142 0.986512982875009 0.5994135
"1359" 817.501582126734 0.986583414073528 0.6085945
"1360" 816.817154459523 0.986447862501963 0.5957645
"1361" 816.777614224899 0.986435474517018 0.5944465
"1362" 816.610546585783 0.986376225942756 0.5880585
"1363" 815.773145606924 0.986366296601137 0.5914435
"1364" 816.028943701278 0.986362680021721 0.5896065
"1365" 816.381082282102 0.986435848097667 0.596686
"1366" 816.647980435901 0.986482663093417 0.6009635
"1367" 817.074639912666 0.986523086880614 0.603514
"1368" 816.802829874478 0.986424677932896 0.5928905
"1369" 817.687615351616 0.986466717468418 0.5928685
"1370" 817.786999187663 0.986549931217803 0.6025875
"1371" 818.450175907734 0.986647393661228 0.6106185
"1372" 818.675741626137 0.98664925842661 0.609418
"1373" 818.4153961416 0.986682111317248 0.615126
"1374" 817.662038810331 0.986592525320217 0.6085705
"1375" 816.863288365523 0.986636156428617 0.618606
"1376" 817.042643864126 0.986637668696927 0.6177615
"1377" 817.364145551351 0.986654583781264 0.6179835
"1378" 817.846514296107 0.986716793558692 0.6228295
"1379" 817.547784351075 0.986629196112071 0.6137305
"1380" 818.676040831905 0.986726977969816 0.6189735
"1381" 819.446695907032 0.986793067040038 0.6222735
"1382" 819.334578914078 0.98677677291056 0.6209455
"1383" 819.12060335979 0.98682377926426 0.628184
"1384" 819.853752576421 0.986910301869708 0.6342485
"1385" 820.244365708306 0.986933347465314 0.634534
"1386" 819.832996798241 0.98694223397882 0.638358
"1387" 819.596809230294 0.986964688473487 0.6426945
"1388" 818.935875295284 0.986986905549771 0.6496345
"1389" 819.64822659187 0.98701553036407 0.6487115
"1390" 819.673552902806 0.987045590338338 0.6523115
"1391" 819.316303885517 0.98703566906789 0.6533105
"1392" 819.004061246633 0.987048720069211 0.6568655
"1393" 819.204102775251 0.987043473512946 0.6549545
"1394" 819.93356570707 0.987059353089239 0.6522965
"1395" 819.880267062443 0.987071458807662 0.6541515
"1396" 820.091525225394 0.987094536229772 0.6556895
"1397" 819.638490619423 0.987081919754481 0.656982
"1398" 820.765247480228 0.987101627245045 0.652104
"1399" 821.153224158159 0.987105850124562 0.6499985
"1400" 821.558593776238 0.987094619550537 0.6457305
"1401" 820.695141057092 0.987078266843376 0.6495245
"1402" 820.085743563386 0.987077938579659 0.653502
"1403" 820.075632594981 0.987089350085284 0.6549965
"1404" 819.396544859245 0.987086423312011 0.6589455
"1405" 820.254162674652 0.987112707471473 0.6567705
"1406" 820.685151817673 0.987119122101111 0.6547265
"1407" 820.888860826456 0.987103361784281 0.651306
"1408" 820.872246963065 0.987111679589096 0.6524685
"1409" 821.698077519027 0.987099892971786 0.6452395
"1410" 821.921105799719 0.987082977010379 0.6414515
"1411" 822.322078207005 0.987079455082205 0.6381035
"1412" 822.104439775868 0.987067077056593 0.6380395
"1413" 821.82387768073 0.987054170436989 0.6383555
"1414" 822.357990069331 0.987023655087648 0.630554
"1415" 822.378530302999 0.987005815346987 0.6280835
"1416" 822.165292326666 0.987057704617664 0.636296
"1417" 822.488673703386 0.987087157177876 0.6377625
"1418" 822.438504444795 0.987106132277156 0.6405905
"1419" 822.461617184618 0.987113255071808 0.641342
"1420" 822.181393178835 0.987099726180327 0.6415455
"1421" 822.132583046891 0.987086913937107 0.6402
"1422" 822.550051974353 0.987073298975922 0.6353885
"1423" 822.252446121825 0.9870795658782 0.6383365
"1424" 821.766533208714 0.987080370602438 0.6418875
"1425" 822.118207935947 0.987051614651758 0.6356355
"1426" 822.333151037392 0.987060037145279 0.635146
"1427" 821.592599128239 0.987063622988099 0.640888
"1428" 821.783903707428 0.987093158870803 0.6433305
"1429" 821.546491634071 0.987081770737488 0.643506
"1430" 821.8478606673 0.987075438111102 0.6405345
"1431" 822.284496438511 0.987076315197836 0.6374935
"1432" 822.711540121156 0.987056766526319 0.6318105
"1433" 823.590414921457 0.987070554334538 0.627062
"1434" 823.741930389652 0.987092525466134 0.6288485
"1435" 823.48448782026 0.987088916103721 0.6302505
"1436" 822.450697602714 0.987081935534987 0.6369035
"1437" 822.870028102884 0.987105227020005 0.636902
"1438" 823.154514578997 0.987097661730401 0.633786
"1439" 822.513529692752 0.987114565143526 0.6406815
"1440" 822.338813931339 0.987112022200084 0.6415745
"1441" 821.813851481815 0.987114888180185 0.645662
"1442" 821.579439843656 0.987126469737646 0.6488105
"1443" 822.032567889575 0.987117019154387 0.644352
"1444" 822.528619634539 0.98709799623681 0.638258
"1445" 822.119311117994 0.987103406765993 0.6418935
"1446" 822.089832958674 0.987108516613264 0.6427535
"1447" 822.670924028853 0.987129667168506 0.6414185
"1448" 823.853507138635 0.987100666254671 0.6288095
"1449" 823.893242026299 0.987099913386164 0.6283895
"1450" 823.67221337324 0.987100967953985 0.630138
"1451" 823.66235048991 0.987108230870131 0.6311945
"1452" 823.490690904404 0.987121959837096 0.6343665
"1453" 823.619463764884 0.987125250361549 0.633958
"1454" 823.863992518216 0.987114985741042 0.630656
"1455" 823.897061480888 0.987117335402178 0.630776
"1456" 823.801479720708 0.987120580242183 0.6319335
"1457" 823.39904078731 0.987130613838039 0.6362835
"1458" 824.323120361442 0.987105699339559 0.6259935
"1459" 824.646551266239 0.987092275781038 0.6216415
"1460" 824.066032087364 0.987108063903419 0.6280815
"1461" 825.405201981204 0.987064876395782 0.6121315
"1462" 825.062136916903 0.987074553562159 0.6159685
"1463" 824.824582337635 0.987087233715283 0.6195845
"1464" 825.586148321055 0.98706065604374 0.6103715
"1465" 825.012385309204 0.987081373690964 0.6173895
"1466" 824.804635664265 0.98708907437279 0.6200235
"1467" 824.310235029527 0.987101350926484 0.6252395
"1468" 824.372981390903 0.98709005584968 0.623066
"1469" 823.700716477581 0.987105537367143 0.630136
"1470" 823.88867914185 0.987100507734461 0.6280355
"1471" 823.671299144396 0.987109368100737 0.6308545
"1472" 823.608841918061 0.987105533465992 0.6307355
"1473" 823.404722481857 0.987109230888656 0.632714
"1474" 823.674981385481 0.987080227652541 0.626714
"1475" 823.830478785792 0.987074127769725 0.6247115
"1476" 824.258060956974 0.987055801945455 0.6189645
"1477" 824.174108479864 0.987026901583675 0.6157515
"1478" 824.261030145584 0.987004162393357 0.6119865
"1479" 824.883117709293 0.986966157920303 0.6020405
"1480" 824.932294633083 0.986977633958382 0.6031465
"1481" 824.908874043506 0.986962725431232 0.6013255
"1482" 824.536560404042 0.986967332544035 0.604856
"1483" 824.312419737445 0.986964290807786 0.6061955
"1484" 824.246572393186 0.986986905220883 0.609658
"1485" 824.184010293076 0.987000622967466 0.6119285
"1486" 824.651405121205 0.987007997360226 0.6092415
"1487" 824.681025771571 0.9870184303153 0.6103855
"1488" 825.023121522455 0.987012755540294 0.606936
"1489" 824.993555317103 0.987025261952284 0.6088465
"1490" 824.77357437357 0.987053882835835 0.6144645
"1491" 824.701109380808 0.987055879229182 0.615264
"1492" 824.980104846875 0.987031656458704 0.6097555
"1493" 824.51206552341 0.987007885491011 0.6101255
"1494" 824.012037840914 0.987016968588493 0.6151835
"1495" 823.634031183513 0.98703297709154 0.6201765
"1496" 823.367567757363 0.987031145576487 0.6219365
"1497" 822.964154818655 0.987071332110991 0.6302485
"1498" 823.322080246124 0.987049866666361 0.6247005
"1499" 823.512937125839 0.987052797349857 0.6236245
"1500" 824.206775458005 0.98704808300994 0.617704
"1501" 824.5420096538 0.987041198409221 0.6141885
"1502" 824.108288475833 0.98705618529377 0.6195035
"1503" 824.105676786631 0.987071228571004 0.6215715
"1504" 824.464587669092 0.987073424257115 0.6192335
"1505" 825.078403456395 0.987045964937451 0.6107465
"1506" 825.147074911195 0.987040903197498 0.6094855
"1507" 824.618674492276 0.987066925947665 0.6171095
"1508" 824.352647169702 0.987075698346869 0.6202905
"1509" 824.341969499181 0.987064563765713 0.6187455
"1510" 824.387209160522 0.987051064114722 0.6164995
"1511" 824.324338417206 0.987044484318092 0.616046
"1512" 824.697748147285 0.987016904904019 0.609402
"1513" 824.917279333799 0.987004728658279 0.6060205
"1514" 824.215905067853 0.987051601544482 0.6177685
"1515" 824.163295776788 0.987052223433614 0.6182265
"1516" 823.614747048057 0.987056129412048 0.622874
"1517" 824.1863472089 0.987054129425406 0.618266
"1518" 825.166925698063 0.987015701677154 0.6054795
"1519" 825.372940430595 0.987000260187518 0.6017255
"1520" 824.726407403678 0.98702306421099 0.6098185
"1521" 824.119342156744 0.987039143728884 0.6166285
"1522" 824.088040028306 0.987064413505483 0.6203085
"1523" 823.783504216399 0.987078010613367 0.6244405
"1524" 823.691410217113 0.987076335904649 0.6248625
"1525" 823.308117491492 0.987087982064079 0.6292765
"1526" 822.338542635108 0.987110758371129 0.6394295
"1527" 822.243345235368 0.987107544255842 0.6396515
"1528" 822.779419035937 0.987102251251763 0.6349825
"1529" 823.247437611356 0.987083833599288 0.629007
"1530" 823.461675621142 0.987046732338563 0.622375
"1531" 823.401246050404 0.987054004507843 0.623734
"1532" 823.200131719717 0.987061563511313 0.6262765
"1533" 822.935719222626 0.987051675278361 0.6269605
"1534" 822.277343829806 0.987060850271103 0.633032
"1535" 822.535520283569 0.987044684821077 0.6289785
"1536" 822.097984949063 0.987070873996822 0.6356135
"1537" 821.650168828148 0.987083970427942 0.6405495
"1538" 821.769460534508 0.987097871255943 0.641504
"1539" 820.962215395702 0.987113355307718 0.6492315
"1540" 820.955605836986 0.987109042276205 0.6486855
"1541" 820.916895116041 0.987110910291489 0.6491795
"1542" 821.248861383815 0.987084001367933 0.6433015
"1543" 821.570907742679 0.987094490279321 0.6423625
"1544" 821.659277758831 0.987090505705754 0.641182
"1545" 822.258044221558 0.987078860940814 0.6352845
"1546" 823.094214771697 0.987038944185634 0.6237605
"1547" 823.008347046181 0.987028499580853 0.6230055
"1548" 822.837412821327 0.987019218341012 0.6230545
"1549" 823.098864983222 0.987008744375107 0.6196715
"1550" 823.34450110633 0.987008125256966 0.617686
"1551" 823.868096024962 0.986997649343077 0.612238
"1552" 823.549388994201 0.98698653147664 0.6132145
"1553" 824.04727107212 0.986928483515909 0.601674
"1554" 823.92013529508 0.986946071140502 0.6049545
"1555" 823.454827522646 0.986946813021658 0.6086745
"1556" 823.725915397374 0.986937714959231 0.605336
"1557" 823.339501400568 0.986941793720019 0.6088665
"1558" 823.160476270348 0.986902421123346 0.6051365
"1559" 823.453753376861 0.986882100937568 0.600178
"1560" 823.227154029391 0.986873097922252 0.6007745
"1561" 823.08550507063 0.986860454976966 0.600232
"1562" 822.89528308196 0.986857793880352 0.601352
"1563" 823.211249945521 0.986837100599826 0.5961815
"1564" 823.430697645729 0.986850573528159 0.5961485
"1565" 823.394757070193 0.98685934545603 0.5975365
"1566" 823.600050179394 0.986851450123828 0.5948565
"1567" 823.091756667704 0.986835106564056 0.5967555
"1568" 823.086737988967 0.986809047722634 0.593422
"1569" 823.597163910916 0.986822661727919 0.591078
"1570" 825.013222629052 0.986758502996415 0.5711495
"1571" 825.29086683947 0.986761576181165 0.5691935
"1572" 825.867235746114 0.986720440131753 0.5589145
"1573" 825.796792702854 0.986762702239802 0.5650165
"1574" 825.454472828528 0.986747135595373 0.565838
"1575" 825.587007348965 0.986733392884641 0.5628915
"1576" 826.108662529177 0.986712600910472 0.5556945
"1577" 826.211336774697 0.986745102323449 0.5590565
"1578" 826.143628869491 0.986726223438786 0.557118
"1579" 826.834545482497 0.986689513856468 0.546304
"1580" 826.363991844939 0.986672276085467 0.5480785
"1581" 825.946932112209 0.98666720158363 0.5509835
"1582" 825.910549388497 0.986677844502162 0.5526515
"1583" 825.696100650907 0.986665632071104 0.5528695
"1584" 825.196371191777 0.986691425778918 0.5604495
"1585" 824.717250090314 0.986727340738732 0.5691035
"1586" 824.958089855664 0.98672400482358 0.566622
"1587" 824.458134519445 0.986687527006887 0.5660605
"1588" 824.486222244108 0.986680594445815 0.5649005
"1589" 824.596551769622 0.986682896908328 0.5642415
"1590" 823.736166039022 0.986671827088608 0.5699295
"1591" 823.847832473616 0.986644116631053 0.5654265
"1592" 824.278266028185 0.986650744459335 0.5626685
"1593" 824.42852861154 0.986665539787825 0.5632835
"1594" 824.505718207474 0.986613033241994 0.555846
"1595" 824.673036165321 0.986640102940479 0.5578855
"1596" 825.074756309281 0.9866973483961 0.5618585
"1597" 825.639173258423 0.98668178305592 0.555135
"1598" 825.520292060059 0.986742332125252 0.5641525
"1599" 825.076408317692 0.986759401755189 0.5700855
"1600" 825.532223512772 0.986753775982591 0.5655285
"1601" 825.59737482059 0.986737847140012 0.5627265
"1602" 825.059719451077 0.986728815014829 0.5660585
"1603" 825.373960595369 0.986721852904109 0.5623315
"1604" 825.507318417724 0.986784743573881 0.5693715
"1605" 825.203889901103 0.986854332686569 0.5810485
"1606" 825.893132390807 0.986821578918045 0.5709695
"1607" 826.61929380894 0.986814027465577 0.5639035
"1608" 825.580012624915 0.986865665963625 0.5793895
"1609" 825.710048616327 0.986815076208245 0.5715355
"1610" 826.062657727436 0.98676052445553 0.5613095
"1611" 825.22851727785 0.986764170359723 0.568792
"1612" 825.276520176711 0.98673099755354 0.5640195
"1613" 826.343978408617 0.986697066335026 0.5504265
"1614" 826.328036515186 0.986680179017196 0.548306
"1615" 826.309205834118 0.986634486231468 0.5424365
"1616" 826.347700550953 0.986605740070324 0.5383035
"1617" 826.370213605996 0.986580731430546 0.5348035
"1618" 825.904048872962 0.986602190156177 0.5416465
"1619" 825.537713981406 0.986640275946761 0.5497405
"1620" 825.468582110917 0.986645167081909 0.550938
"1621" 826.149162356723 0.986607774457548 0.540134
"1622" 825.893976430871 0.98661419910161 0.5431615
"1623" 826.272009722778 0.986619337697511 0.5405045
"1624" 825.820871207308 0.98659214581657 0.5408585
"1625" 824.83578939317 0.986632705534158 0.5545705
"1626" 824.528600278569 0.98659909639453 0.5528145
"1627" 824.243668059863 0.98662700679811 0.5587815
"1628" 823.583431366259 0.986674028474832 0.5702855
"1629" 823.448124053843 0.986662815063927 0.5699295
"1630" 823.15309696526 0.986679900499385 0.5744985
"1631" 822.351412087224 0.986697018324978 0.583096
"1632" 822.459920149681 0.986715889950564 0.5846115
"1633" 822.470341155654 0.986697344522929 0.5821345
"1634" 822.43160053819 0.986705827805278 0.5834955
"1635" 821.355102370208 0.986722096537082 0.5939405
"1636" 821.405940769473 0.986716793150025 0.5928515
"1637" 820.759134876101 0.986706670911449 0.596458
"1638" 820.215699392895 0.98665696565659 0.594218
"1639" 819.817951687037 0.986666771101863 0.5983395
"1640" 820.024464287586 0.986599920035083 0.5884125
"1641" 819.559779428528 0.986553505688695 0.5859685
"1642" 820.251770686313 0.986552027156671 0.5806615
"1643" 820.765438672214 0.986611101824429 0.5842
"1644" 821.04585511087 0.986634086182091 0.584936
"1645" 821.756907497922 0.986619499961092 0.577546
"1646" 822.06982290969 0.986579443171733 0.5699615
"1647" 822.13590245407 0.986568004049591 0.5679535
"1648" 822.015061178759 0.986599124196031 0.5728355
"1649" 822.477065894433 0.986588836688106 0.567798
"1650" 822.149765340562 0.986629289333723 0.5755355
"1651" 821.844267352417 0.986601512430929 0.5744055
"1652" 822.709728188935 0.986630544198808 0.5711365
"1653" 822.492513335184 0.986554082425111 0.5631345
"1654" 822.767623850512 0.986585260669999 0.5648335
"1655" 822.407841336706 0.986567986380156 0.5655265
"1656" 822.525742405916 0.986613322758597 0.5703105
"1657" 822.321690828513 0.986666050017702 0.578939
"1658" 822.974862426147 0.98668663539549 0.5768935
"1659" 824.0004188668 0.986728395088667 0.573829
"1660" 824.317312168976 0.986726335889675 0.5705865
"1661" 824.472941490856 0.986727177960311 0.5693655
"1662" 823.787897063383 0.986727780375551 0.5747875
"1663" 823.521231575909 0.986717291030182 0.5752875
"1664" 823.851863810958 0.986715840025095 0.572342
"1665" 823.996964465491 0.986669640971863 0.5651405
"1666" 823.108960745824 0.986667753832406 0.5722145
"1667" 823.608458994209 0.986646673246769 0.5653595
"1668" 824.025161628551 0.986612906368412 0.5574995
"1669" 823.894262145893 0.986589865513558 0.555608
"1670" 824.114369682535 0.986596393948867 0.554677
"1671" 824.293607512348 0.986584308651021 0.5515685
"1672" 824.208073937304 0.986602819448832 0.5545245
"1673" 823.762128788643 0.986580562756189 0.5553955
"1674" 824.038381450042 0.986589646102613 0.5542
"1675" 824.140934349657 0.98658732153762 0.5529995
"1676" 824.795546377106 0.986602483149426 0.5493385
"1677" 824.966620780331 0.986641135842211 0.552854
"1678" 825.373117080059 0.986624065548557 0.5471035
"1679" 824.661911569101 0.986661072668285 0.557976
"1680" 824.725732055933 0.986620227452309 0.552102
"1681" 824.600802895965 0.986618485639862 0.5529105
"1682" 824.755395979972 0.986574887944738 0.5459125
"1683" 824.977039750951 0.986543938115211 0.5399605
"1684" 824.526409526573 0.986537949780761 0.543048
"1685" 825.086233991829 0.986486943001108 0.5315735
"1686" 825.328355621084 0.986484762101026 0.5291315
"1687" 825.838693235102 0.986426505459027 0.5170285
"1688" 825.214189301559 0.986412910623888 0.5207885
"1689" 825.515203182296 0.986437533521423 0.5212635
"1690" 825.782442029769 0.986385721938261 0.512142
"1691" 826.286768396713 0.986353489007694 0.5033805
"1692" 825.815898235235 0.986370795530152 0.5098365
"1693" 825.802525880992 0.986387349914409 0.5120245
"1694" 825.230710270092 0.986391451723706 0.5176565
"1695" 825.427009115774 0.98638999238666 0.5156855
"1696" 825.208643136168 0.986350899934951 0.5125565
"1697" 825.745503966766 0.986347259111086 0.5072405
"1698" 825.37973660725 0.986389315688671 0.5159085
"1699" 823.986393372764 0.986385504434245 0.5276205
"1700" 823.938027831535 0.986351566007683 0.523666
"1701" 824.025128598837 0.986337272678644 0.5210485
"1702" 823.131565410435 0.986319777534186 0.5264695
"1703" 822.97323334033 0.98628300746019 0.5231095
"1704" 822.323952940996 0.9861925483261 0.5170945
"1705" 822.232929900947 0.986174729681031 0.5155715
"1706" 822.637600413279 0.986173069112364 0.511918
"1707" 822.49314464679 0.98616761491378 0.512416
"1708" 821.077534208422 0.986099028897812 0.515454
"1709" 821.046146639504 0.98611971996573 0.518278
"1710" 820.439473994882 0.98611992934758 0.523128
"1711" 820.723229622989 0.986112027058011 0.5198485
"1712" 821.195914644784 0.986121354735599 0.517176
"1713" 821.753995442565 0.986214282786973 0.524282
"1714" 821.224646862565 0.98614526981679 0.5198885
"1715" 821.227332904053 0.986178070397395 0.5239635
"1716" 821.862571679042 0.986194901822111 0.5208415
"1717" 822.792780491497 0.986216747728236 0.5157565
"1718" 823.129043526213 0.986209786939871 0.5119605
"1719" 823.332786928152 0.986201582080124 0.5091245
"1720" 823.377115299858 0.986229649879907 0.512274
"1721" 823.645150412217 0.986218836137346 0.5085335
"1722" 824.7412309267 0.986226866396941 0.4998355
"1723" 825.387066924339 0.986224463227635 0.4936685
"1724" 825.333350738116 0.98620532276546 0.491656
"1725" 825.771173901882 0.986177848371172 0.4840855
"1726" 825.7550098237 0.986171222480536 0.4833405
"1727" 826.506188320713 0.986171579776706 0.4764045
"1728" 827.692090472807 0.986117776604401 0.4582315
"1729" 828.08749728673 0.986117762751806 0.4544285
"1730" 828.422351228916 0.986123040983789 0.4518875
"1731" 827.914486911318 0.986143012300591 0.4592905
"1732" 827.580580375563 0.986165600924442 0.4653565
"1733" 827.813504766888 0.986151118191061 0.4612235
"1734" 827.237885577342 0.986151581566566 0.4666745
"1735" 827.599276363534 0.986163098650776 0.4647295
"1736" 828.334295613248 0.986097141172734 0.4490795
"1737" 828.521552150002 0.98608251101305 0.445326
"1738" 828.542544761347 0.986069401834406 0.443362
"1739" 828.359739043491 0.986082410402995 0.446778
"1740" 828.531824040344 0.986074084014708 0.443994
"1741" 828.209216217756 0.986072722279197 0.4468655
"1742" 828.185051844725 0.986078831133956 0.4478535
"1743" 828.489137037723 0.98606227314767 0.442726
"1744" 827.928951151679 0.98607850674845 0.450174
"1745" 827.697290951431 0.986089011243721 0.4537115
"1746" 827.631790918101 0.986099534612845 0.4556645
"1747" 828.279152162787 0.986074237655835 0.446138
"1748" 827.742163470826 0.986106239901657 0.455406
"1749" 827.869250144525 0.986118275976082 0.4557295
"1750" 828.334703565083 0.986063861331201 0.444118
"1751" 828.442490515343 0.986061211566822 0.4426935
"1752" 827.437989106939 0.986099081451501 0.4571915
"1753" 827.549759587361 0.98610080838874 0.4563135
"1754" 827.299655564619 0.986114150959382 0.4603805
"1755" 827.290703473903 0.986113824127357 0.4603805
"1756" 827.379424582635 0.986098470296952 0.4574985
"1757" 827.479628479417 0.98609164203117 0.4556155
"1758" 827.199326170851 0.986099664824932 0.4592755
"1759" 826.839717480435 0.986099340234852 0.4625875
"1760" 827.165963224715 0.986087230855657 0.4578895
"1761" 827.699375735562 0.986069562405096 0.4504735
"1762" 828.297153951619 0.986059489188004 0.4433945
"1763" 828.60045103158 0.986041616401643 0.4380915
"1764" 829.494915930036 0.985991293155981 0.4227715
"1765" 829.598437025474 0.985983880728563 0.420744
"1766" 829.558649202916 0.985979968076414 0.4205685
"1767" 829.665987708614 0.985974916507476 0.4188155
"1768" 830.153979809307 0.985956595081693 0.4116065
"1769" 830.682391882114 0.985912930352055 0.4006055
"1770" 830.545025044636 0.985927657050864 0.4038685
"1771" 831.045966268273 0.985865658779909 0.3906485
"1772" 830.836930447806 0.985884257479351 0.3951365
"1773" 830.857510300705 0.985886465225711 0.3951915
"1774" 830.490681336798 0.985917058561311 0.4028105
"1775" 829.563162727796 0.985970880664413 0.4189365
"1776" 829.678151701063 0.985970530477501 0.4177335
"1777" 829.432314899462 0.985993524818014 0.4231215
"1778" 828.882638116691 0.986041801264709 0.434766
"1779" 828.993014784019 0.986023670530114 0.431266
"1780" 829.019132574468 0.986030988387431 0.4321545
"1781" 829.143251611316 0.986037788032129 0.432034
"1782" 830.003443444392 0.985975547588905 0.4158665
"1783" 829.650872997591 0.98599453103613 0.421539
"1784" 829.811894998266 0.986005842623453 0.4214565
"1785" 829.80914465548 0.986008210995715 0.4215465
"1786" 829.965943059308 0.985970964154094 0.4148115
"1787" 830.761660038115 0.985906743342985 0.3989205
"1788" 830.277926490312 0.985942233136806 0.408094
"1789" 830.04594534945 0.985959257220636 0.4123535
"1790" 829.720077959302 0.985979844216986 0.4179865
"1791" 828.971831445711 0.986030241534801 0.4318375
"1792" 828.988976411025 0.986030973161244 0.4317285
"1793" 828.855355000433 0.986029911259718 0.4328285
"1794" 828.212191774563 0.98606099858128 0.4430505
"1795" 828.164752070889 0.986051220065846 0.4421755
"1796" 828.009975467199 0.986066331510209 0.4455995
"1797" 828.095973391672 0.98608110648318 0.4466815
"1798" 828.041891855299 0.986082954437387 0.4473985
"1799" 828.376712884122 0.98605408598513 0.4403585
"1800" 827.756564697064 0.986080516381653 0.4497105
"1801" 828.625454961317 0.986052371699974 0.4376715
"1802" 828.605654460328 0.986060699172192 0.4389215
"1803" 828.550201912087 0.986092142443159 0.443574
"1804" 828.163051943499 0.986115498221295 0.4502945
"1805" 828.760627366741 0.986080315048309 0.4399265
"1806" 829.076497397272 0.986051526629824 0.4330535
"1807" 829.162458325002 0.9860624481775 0.4336535
"1808" 828.778237044663 0.986119150792567 0.4448115
"1809" 827.971273007211 0.986158209407986 0.4575505
"1810" 828.42586956469 0.986126712989219 0.4490585
"1811" 829.152619047549 0.986102905135291 0.4390045
"1812" 829.299101220721 0.986077114054063 0.4341305
"1813" 829.139256241021 0.986077817393688 0.4356935
"1814" 828.649308049225 0.986089188944147 0.4418035
"1815" 829.214000746981 0.986030851430512 0.4286305
"1816" 829.501870556969 0.986026630114376 0.4252905
"1817" 829.784117396107 0.986004010143807 0.419538
"1818" 829.835557834924 0.986008389897956 0.419602
"1819" 829.122998824895 0.986055685630748 0.4326535
"1820" 829.857629228533 0.986001993632144 0.4184555
"1821" 829.673613697325 0.985991069918009 0.4186945
"1822" 829.187110788091 0.986035677259975 0.4292535
"1823" 830.035093838377 0.985986378868332 0.4145585
"1824" 829.831980587252 0.986006612270492 0.419168
"1825" 829.424384976113 0.986079602915265 0.4327985
"1826" 828.873523529572 0.9861169097749 0.4429255
"1827" 828.748411724025 0.98612219458171 0.444766
"1828" 829.445088983035 0.986101601460406 0.4354685
"1829" 829.810260204817 0.986078801053142 0.4289665
"1830" 830.20397233966 0.986042644513222 0.4203805
"1831" 830.198632458275 0.986043959074741 0.4205755
"1832" 829.652570359752 0.98606699760714 0.4287155
"1833" 828.672635450611 0.986161132122678 0.4504685
"1834" 828.355995664622 0.986156512153115 0.4527965
"1835" 828.089847979643 0.986154515818582 0.4549335
"1836" 828.038331881582 0.986144235254996 0.4540105
"1837" 828.454290006339 0.98611765318119 0.446534
"1838" 829.024483763181 0.986089205279675 0.4373465
"1839" 829.647523436063 0.98603028766198 0.4235415
"1840" 829.87193619115 0.986003490487957 0.4177795
"1841" 829.998565063954 0.986004855234827 0.416746
"1842" 829.942477258352 0.98599505418357 0.4159035
"1843" 829.811121538489 0.986011942261804 0.4193835
"1844" 828.71710968159 0.986114642847231 0.4434065
"1845" 828.533369655298 0.986128813049832 0.4469815
"1846" 828.142607742903 0.986138911030664 0.4519405
"1847" 828.846179018327 0.98604928984884 0.4333305
"1848" 828.644058581405 0.986039315866787 0.4338735
"1849" 828.837735444838 0.986012376572636 0.4284035
"1850" 828.615416594834 0.986046961674682 0.4350845
"1851" 829.407580687894 0.98597379582348 0.4177455
"1852" 829.262283867668 0.985996252528807 0.422098
"1853" 829.338274399759 0.986013644179139 0.423678
"1854" 829.51938847034 0.985978842603036 0.417248
"1855" 830.442719242419 0.985895018833583 0.3971585
"1856" 830.80589408513 0.985842724460997 0.386584
"1857" 830.508379944732 0.985883888670138 0.394954
"1858" 830.22107654267 0.985916226093978 0.4020145
"1859" 829.887097927607 0.985937508758922 0.4080085
"1860" 829.788381888309 0.985944741906781 0.4098805
"1861" 829.802949413292 0.985930227882346 0.4077465
"1862" 829.276344309995 0.985941179275626 0.4141935
"1863" 829.161338990302 0.985938259098201 0.4148635
"1864" 829.54457802029 0.985902683144424 0.4063905
"1865" 829.166323487689 0.985922525903603 0.412634
"1866" 828.679200529512 0.985963688662451 0.4227495
"1867" 829.410373088583 0.985899324949519 0.4071085
"1868" 829.309068531589 0.985905232388144 0.409045
"1869" 829.605559905939 0.985895018897378 0.4054295
"1870" 829.537677158193 0.985907753812335 0.408383
"1871" 829.074754122069 0.985974505148796 0.4231005
"1872" 829.423153313165 0.985972822884703 0.4204885
"1873" 829.087982364011 0.985990691764143 0.4257405
"1874" 829.278646240187 0.985958129752132 0.4187015
"1875" 828.583410114863 0.985987669109254 0.4277585
"1876" 828.5741823349 0.985972004841257 0.4255135
"1877" 828.758038486714 0.985970328910588 0.4239155
"1878" 828.459660044858 0.985989006708998 0.4292065
"1879" 829.026799600835 0.985932377558022 0.4157845
"1880" 829.096739511029 0.985937131585408 0.416344
"1881" 829.246599329093 0.985909372828937 0.4103135
"1882" 829.172249717474 0.985918705020438 0.4130815
"1883" 829.296003066023 0.98590839446993 0.4104775
"1884" 829.542035050553 0.985882219006857 0.4047885
"1885" 829.588138320459 0.98588667907776 0.4053265
"1886" 830.401005975441 0.985854615491314 0.3948835
"1887" 830.313805494394 0.985870488383748 0.3982335
"1888" 829.971667126061 0.985916879828148 0.4085255
"1889" 830.412205852037 0.985901538834647 0.4032705
"1890" 831.395449604107 0.985802305582677 0.3802815
"1891" 831.291094233479 0.985806592147134 0.381608
"1892" 831.34078669104 0.985755859646795 0.3723385
"1893" 831.763580419388 0.985719232476983 0.3637235
"1894" 831.981602334448 0.985718711169599 0.3625945
"1895" 831.788384031698 0.985733512761814 0.3661955
"1896" 832.348905606395 0.985663063128708 0.3510395
"1897" 831.905310974211 0.985681959058455 0.3565265
"1898" 831.739192950146 0.985678645208573 0.3567745
"1899" 831.667435954965 0.985669760929082 0.3555765
"1900" 830.914736428121 0.985738210836541 0.3715995
"1901" 830.954744795015 0.985737671508488 0.371318
"1902" 831.946892402201 0.985633126031043 0.3478135
"1903" 832.256176700579 0.985563168728256 0.3340005
"1904" 832.838493450646 0.985503944469677 0.3209635
"1905" 832.224546260736 0.985574086954931 0.3361505
"1906" 832.113997095858 0.985575188036415 0.3368905
"1907" 832.910443188488 0.98546166324117 0.3133055
"1908" 832.827539532363 0.985465268183848 0.314338
"1909" 832.374545588627 0.985521796086701 0.326358
"1910" 831.827539433146 0.985581416475714 0.3394715
"1911" 831.121403783983 0.985669832990343 0.3586515
"1912" 831.083275686345 0.985667295321575 0.3584205
"1913" 830.752061363114 0.985690523805363 0.3642795
"1914" 830.962845309734 0.985666923522412 0.3590195
"1915" 831.107261054325 0.985649837321049 0.355278
"1916" 830.500729932231 0.985711671335096 0.3694395
"1917" 830.468572136396 0.985713448068714 0.36995
"1918" 829.707883134912 0.985783821496215 0.386712
"1919" 829.786310280007 0.985775509001778 0.3848
"1920" 829.070181858129 0.985835129966405 0.399648
"1921" 829.457672385639 0.985801859439895 0.391422
"1922" 828.984536197964 0.985839590673671 0.4009875
"1923" 829.107203215759 0.985828620980859 0.3982995
"1924" 829.494496181438 0.985794941075683 0.3900195
"1925" 829.859572778279 0.98576096767422 0.381902
"1926" 829.739400459752 0.985770640936475 0.3843195
"1927" 829.420861755584 0.985797530816578 0.3909555
"1928" 828.970197206602 0.985833707382469 0.4000955
"1929" 829.180886461852 0.985815374538948 0.3955755
"1930" 828.862627098608 0.9858398916325 0.4018755
"1931" 828.919043876027 0.985834274877225 0.400542
"1932" 828.777171367513 0.985844262681522 0.4032
"1933" 830.199195781553 0.985717650769649 0.3724875
"1934" 830.255224077196 0.985710667651004 0.370968
"1935" 830.399296879444 0.985694687388717 0.3673875
"1936" 830.411211393577 0.985692002288726 0.366872
"1937" 830.158984747153 0.985715938556411 0.3724875
"1938" 830.633105319453 0.985665898284778 0.3611355
"1939" 830.820959602832 0.985644159381328 0.356352
"1940" 831.008720561173 0.985621831659952 0.3514875
"1941" 830.998428133243 0.98562137987486 0.3514875
"1942" 831.296015265933 0.985585725751088 0.3437595
"1943" 831.285629537315 0.985585265458403 0.3437595
"1944" 831.231277540957 0.985589921410885 0.3448755
"1945" 831.001114559336 0.985614622927401 0.3503955
"1946" 830.836983864492 0.985631359541395 0.3542
"1947" 830.84869596771 0.985628476014238 0.3536595
"1948" 830.515462829904 0.985668274547894 0.3624245
"1949" 830.116511390461 0.985713008149868 0.372474
"1950" 831.094655815489 0.985606448636571 0.3486465
"1951" 830.73304473887 0.985645397515189 0.3573505
"1952" 830.650408895652 0.985647646206679 0.3581885
"1953" 830.157352428886 0.985697999532429 0.3696835
"1954" 830.531261162409 0.985683289275916 0.365174
"1955" 830.8677981169 0.985624135412832 0.3530305
"1956" 830.515313825987 0.985650884056743 0.35955
"1957" 829.781361470621 0.985724548810174 0.3764955
"1958" 829.617874825053 0.985738845531216 0.37995
"1959" 830.199899407491 0.985679705695376 0.3663555
"1960" 830.167867894943 0.985681538914376 0.366872
"1961" 830.683777027202 0.985624673983423 0.3542
"1962" 831.177524269852 0.985566261379134 0.3415155
"1963" 830.926113049528 0.985593998021356 0.347648
"1964" 830.740535849787 0.985613509919528 0.352032
"1965" 830.839757709766 0.985600630717061 0.3492995
"1966" 830.588573759691 0.985627287651361 0.355278
"1967" 830.512650453041 0.985634083596066 0.3568875
"1968" 830.261645243344 0.985659656196202 0.362712
"1969" 829.74812937757 0.985710825247606 0.3744995
"1970" 829.519302443197 0.985731658408788 0.3794595
"1971" 829.70625399386 0.985712133347075 0.375
"1972" 829.652500854294 0.985716005469628 0.375998
"1973" 829.948697628129 0.985684897665344 0.368928
"1974" 830.288489719154 0.985647670234827 0.360608
"1975" 829.994091984579 0.985677270722831 0.3673875
"1976" 830.486757340589 0.985622850327073 0.355278
"1977" 830.389093224671 0.985632066020434 0.357422
"1978" 829.788890139491 0.985693858943914 0.3714755
"1979" 829.167110600903 0.985752460145652 0.3852795
"1980" 829.790709759585 0.985690791593448 0.370968
"1981" 829.343850505132 0.985733260695884 0.380928
"1982" 829.726980131112 0.985694353873158 0.371982
"1983" 830.437429363375 0.985617313426333 0.3547395
"1984" 830.165231805327 0.98564563324779 0.3611355
"1985" 830.482438076069 0.985609063422283 0.353118
"1986" 830.603096913009 0.985593706538937 0.349848
"1987" 830.985498278806 0.985546973957595 0.339822
"1988" 830.866004287436 0.985559599835743 0.3426395
"1989" 830.44124024955 0.985607253721816 0.353118
"1990" 830.300142696355 0.985621462924052 0.356352
"1991" 830.922142782494 0.985547755138183 0.3403875
"1992" 830.519377832665 0.985593481041326 0.3503955
"1993" 830.596248578203 0.985582962377967 0.3481995
"1994" 830.912753416391 0.985543729038181 0.339822
"1995" 831.207310250382 0.985505607557318 0.3318
"1996" 831.392808904548 0.98548017870826 0.3265395
"1997" 831.839518346246 0.98541919609777 0.31395
"1998" 832.046494681018 0.985388771411571 0.3078
"1999" 832.144516323771 0.985373032166822 0.3046875
"2000" 831.828990013428 0.98541474227293 0.3133395
"2001" 831.533747526626 0.98545687845763 0.3219965
"2002" 831.544859881386 0.985453518185578 0.3213985
"2003" 831.642957905795 0.985438553558155 0.3183935
"2004" 831.8849669796 0.985405610750736 0.3116945
"2005" 831.97507443207 0.985410419045844 0.312266
"2006" 831.945929582209 0.985405142058483 0.3114615
"2007" 831.233260664065 0.985497277392548 0.3306775
"2008" 830.141775716063 0.985631372239644 0.3594175
"2009" 830.484569695389 0.985595863697654 0.3515175
"2010" 830.030103537285 0.985651499208694 0.3635985
"2011" 829.894054828673 0.985653877402443 0.3647075
"2012" 830.274739144849 0.985610002199161 0.3551135
"2013" 830.849534724687 0.985544611852748 0.3408945
"2014" 830.15001158756 0.985609872444716 0.355738
"2015" 830.118080970199 0.985611877808586 0.3562765
"2016" 829.82581708268 0.98564266599805 0.363186
"2017" 829.875293884176 0.985630615699248 0.3608435
"2018" 829.995248835352 0.985615755058958 0.3576545
"2019" 829.54589816924 0.985657898204471 0.3673875
"2020" 830.12116220349 0.985593155638233 0.353118
"2021" 830.457711486085 0.985552115050354 0.344318
"2022" 830.360653147375 0.985561976541875 0.346542
"2023" 830.761995891383 0.985511453192316 0.3358355
"2024" 830.751522564071 0.985510981422407 0.3358355
"2025" 830.394499939164 0.985552857442525 0.3448755
"2026" 830.817240983501 0.985499165062517 0.3335355
"2027" 830.806740221811 0.98549869140721 0.3335355
"2028" 830.79623956312 0.985498217502164 0.3335355
"2029" 830.980522177338 0.985472837673025 0.328302
"2030" 831.402724317479 0.985414912022374 0.316382
"2031" 831.024241809279 0.985463438612185 0.3265395
"2032" 831.100175396205 0.98545160745519 0.3241755
"2033" 830.657058422161 0.985506726903554 0.3358355
"2034" 831.122248199134 0.985444921922722 0.3229875
"2035" 831.997903786826 0.985320813334139 0.297752
"2036" 831.92213719805 0.985329755749445 0.2996555
"2037" 831.34943772338 0.985408506848497 0.3157755
"2038" 831.144297682089 0.98543432088118 0.321198
"2039" 831.220043773435 0.985422209132543 0.318798
"2040" 831.338931787955 0.985404065888434 0.315168
"2041" 831.198672928105 0.985421225456961 0.318798
"2042" 831.619702467225 0.985360862936513 0.306558
"2043" 830.983036240252 0.985446246849343 0.3241755
"2044" 830.584048713604 0.98549603388589 0.3346875
"2045" 830.530419272083 0.985501004838995 0.3358355
"2046" 831.770893515929 0.985330962468763 0.3009195
"2047" 832.169707100899 0.985269620795691 0.28875
"2048" 832.525167111065 0.985212453873429 0.2775555
"2049" 832.600210689988 0.985198283114967 0.2748795
"2050" 832.675202704899 0.985183990043689 0.2721875
"2051" 832.83631881237 0.985155594977837 0.2667555
"2052" 833.148103130212 0.985101572417649 0.256398
"2053" 832.985940775588 0.985126167243477 0.2612595
"2054" 833.383623183958 0.985056487463795 0.24795
"2055" 833.436668481327 0.985044759639579 0.2458155
"2056" 833.16689487124 0.985088416373577 0.2542995
"2057" 833.32755270364 0.985058472934772 0.2486595
"2058" 833.294527476793 0.985061597773856 0.249368
"2059" 832.917466427214 0.985122799789359 0.2612595
"2060" 832.454641342927 0.985195686306779 0.27555
"2061" 833.109735650047 0.985085590326108 0.2542995
"2062" 833.656976653284 0.984987780885694 0.2357355
"2063" 834.053478406653 0.984913035269839 0.221742
"2064" 833.54766081506 0.985001883788858 0.2386355
"2065" 833.79368981053 0.98495509754422 0.2298875
"2066" 833.653148655566 0.984977736861645 0.2342795
"2067" 833.641460665384 0.984977147327129 0.2342795
"2068" 834.12326387696 0.984886052272568 0.217248
"2069" 834.2186256895 0.984865258883829 0.2134755
"2070" 834.485476275381 0.984811316437432 0.20355
"2071" 834.945091619041 0.984717648590077 0.186368
"2072" 835.511544206377 0.984598023656192 0.1646195
"2073" 835.499024337757 0.98459735421995 0.1646195
"2074" 835.323025451507 0.98464234337515 0.1728545
"2075" 835.495440393722 0.984591507193519 0.1638
"2076" 835.654191857041 0.984554492876794 0.157208
"2077" 835.705796331237 0.984540064309131 0.1547195
"2078" 835.671761002019 0.984543974332595 0.15555
"2079" 835.662769924334 0.984539253801835 0.1548035
"2080" 835.667889607031 0.98453802055077 0.1547195
"2081" 835.954572041773 0.984472273959453 0.1429875
"2082" 836.241028773218 0.984405088436006 0.1310595
"2083" 835.830637792105 0.984504442095447 0.1489585
"2084" 835.741012123967 0.984532408545324 0.154054
"2085" 836.091411775566 0.98445221825881 0.1397485
"2086" 836.040147291211 0.984435711856473 0.137048
"2087" 835.984614348772 0.984444502365497 0.13875
"2088" 835.60906021164 0.98452332483486 0.1530555
"2089" 835.767051900938 0.984485472872832 0.1463595
"2090" 835.882265454302 0.984456598376789 0.1412955
"2091" 836.040019157362 0.984417912996467 0.1344875
"2092" 836.027142680032 0.984417207881036 0.1344875
"2093" 836.035572602389 0.984411721048979 0.133632
"2094" 835.958786164967 0.984425342688726 0.1361955
"2095" 835.75428599372 0.984467240584628 0.143832
"2096" 835.784097074086 0.984457128633751 0.142142
"2097" 835.579778508142 0.984498590608064 0.1497155
"2098" 835.035197017029 0.984611954861637 0.170328
"2099" 835.150366993887 0.984584326434811 0.165438
"2100" 834.967751692295 0.984619556782471 0.17195
"2101" 835.082870431873 0.984592008869562 0.167072
"2102" 835.027880591329 0.984600333093411 0.168702
"2103" 835.206627768918 0.98455896734987 0.1613355
"2104" 835.215313509924 0.984553733708262 0.160512
"2105" 835.436323707986 0.984502423739447 0.1513875
"2106" 835.742070368167 0.984431270500817 0.13875
"2107" 835.729247154831 0.984430569762657 0.13875
"2108" 835.631561612962 0.984448825526028 0.142142
"2109" 835.682407636997 0.984433920140862 0.1395995
"2110" 835.860424997775 0.984390198541961 0.131918
"2111" 835.677944108237 0.984427767057282 0.13875
"2112" 835.771076415289 0.984403194212879 0.1344875
"2113" 835.334508509652 0.984496907083018 0.1513875
"2114" 835.448909257387 0.984468194630689 0.1463595
"2115" 835.584386177049 0.984434471666155 0.140448
"2116" 835.86791474804 0.984366636711793 0.128478
"2117" 836.278174366637 0.984267541072161 0.111038
"2118" 836.201561207142 0.984281752900408 0.1136795
"2119" 836.484504960321 0.984210716293935 0.1012755
"2120" 836.830633316402 0.984122679838378 0.08595
"2121" 836.901720541316 0.984101072118517 0.0823020000000001
"2122" 836.550183290694 0.984183010876117 0.0967980000000002
"2123" 836.769196201186 0.984125593916301 0.0868594999999999
"2124" 836.73464272274 0.98413002297804 0.0877680000000001
"2125" 836.95340361276 0.984071782627192 0.0777194999999999
"2126" 836.728842168332 0.984123312117321 0.0868594999999999
"2127" 836.631024568441 0.98414327232393 0.0904875000000001
"2128" 836.448923513929 0.984183615032477 0.0976954999999999
"2129" 836.414532878989 0.984187972909985 0.098592
"2130" 836.696288756347 0.984115078918446 0.08595
"2131" 836.493222154719 0.984160867569887 0.0940995
"2132" 836.163938593286 0.98423640615272 0.107502
"2133" 836.066524295825 0.984255741849895 0.111038
"2134" 835.842881776601 0.984304689087067 0.119808
"2135" 836.376956126349 0.984173270908129 0.0967980000000002
"2136" 836.321564742611 0.9841827502214 0.098592
"2137" 836.266207884457 0.984192204791196 0.100382
"2138" 836.294979694432 0.984181257056599 0.098592
"2139" 836.176597926825 0.984205965828408 0.1030595
"2140" 836.058301821582 0.984230503423211 0.107502
"2141" 835.856074143522 0.984274818673379 0.1154355
"2142" 835.75898751409 0.984293928370161 0.1189355
"2143" 835.892874652887 0.984258406373598 0.1128
"2144" 835.690882110043 0.984302356130785 0.1206795
"2145" 835.908616832632 0.984246935190969 0.111038
"2146" 835.748662818678 0.984281116866587 0.1171875
"2147" 835.630758790037 0.984305115600557 0.12155
"2148" 834.967983969037 0.984453670077435 0.1480395
"2149" 835.269583901454 0.984381607787641 0.135342
"2150" 835.277674632131 0.984376084680899 0.1344875
"2151" 835.222925196248 0.984385005135252 0.1361955
"2152" 835.105403236511 0.984408246649548 0.140448
"2153" 835.49025855037 0.984315572438534 0.1241555
"2154" 835.309887504286 0.984353904402645 0.1310595
"2155" 835.213314593112 0.984372547550577 0.1344875
"2156" 835.681385136877 0.984258952018043 0.114558
"2157" 835.856417228107 0.984212997354742 0.1066155
"2158" 835.801424596484 0.984222360836516 0.1083875
"2159" 835.850921498338 0.984206457404795 0.105728
"2160" 836.004790888551 0.984164948663836 0.098592
"2161" 835.866229230479 0.984194825159684 0.10395
"2162" 835.93648743055 0.984173692189702 0.100382
"2163" 835.71456396424 0.984223711906347 0.109272
"2164" 835.242504415955 0.984332123667981 0.128478
"2165" 835.417241722071 0.984287175508498 0.1206795
"2166" 835.508444371683 0.984261620996103 0.116312
"2167" 835.078564865673 0.984359146057864 0.133632
"2168" 834.669849589579 0.984449103379776 0.1497155
"2169" 834.948754591403 0.984381850743512 0.1378995
"2170" 834.76935949038 0.984419362520217 0.1446755
"2171" 835.010889786437 0.984366738459304 0.1354145
"2172" 835.102084000142 0.984341773192448 0.1311295
"2173" 835.526043823251 0.984237180663964 0.1128595
"2174" 835.554516870941 0.984226385974544 0.1110965
"2175" 835.73300308069 0.984185693467359 0.104058
"2176" 836.327029960364 0.984039706634185 0.0787565
"2177" 836.396613239561 0.98401763568518 0.0750705
"2178" 836.279192385593 0.984043470624897 0.0796754999999999
"2179" 836.228694432786 0.984059051282045 0.082466
"2180" 836.042051321831 0.984122736844779 0.0935165000000001
"2181" 835.978088244404 0.984120975156108 0.0934305000000001
"2182" 835.840275430755 0.984151328136134 0.0988395000000001
"2183" 835.838586292391 0.984133995210402 0.0960465
"2184" 835.882883072853 0.984111950584701 0.0923905
"2185" 835.950035579713 0.98411846334561 0.0934740000000001
"2186" 836.159992705444 0.984054162967087 0.0825045000000001
"2187" 835.927889417473 0.984122665027181 0.0944214999999999
"2188" 836.066418987177 0.984124788162074 0.0946585
"2189" 836.218673101741 0.984081892060104 0.0873664999999999
"2190" 836.288021347682 0.984059880811524 0.0836965
"2191" 836.157255292664 0.984068475238039 0.0854345
"2192" 835.939175262303 0.984092234528165 0.0898460000000001
"2193" 835.654947859423 0.984186962554527 0.106238
"2194" 835.554447369496 0.984201043257726 0.1088645
"2195" 835.722559175219 0.98414832643651 0.0998755
"2196" 835.743927766817 0.984159473400135 0.1018035
"2197" 835.420999309678 0.984235580847257 0.1151685
"2198" 835.588991870384 0.984183256014309 0.106238
"2199" 835.367570042437 0.984261121632503 0.1197265
"2200" 835.414550791439 0.984272737407119 0.1216785
"2201" 835.399711090146 0.984299411780512 0.126254
"2202" 835.065253271175 0.984329547501666 0.1320045
"2203" 835.124785787903 0.984384898239469 0.1412245
"2204" 835.173822106917 0.984369381331856 0.138634
"2205" 835.161024481957 0.984368675700455 0.138634
"2206" 835.113448907523 0.984356319083361 0.1367565
"2207" 835.019765217341 0.984434677870285 0.1501035
"2208" 835.143255005811 0.984361605349325 0.1377685
"2209" 834.8029031892 0.984412486060698 0.147014
"2210" 835.106485691398 0.984288982805405 0.1259145
"2211" 835.281807748693 0.984276020514177 0.1235295
"2212" 835.042770805397 0.984330440430372 0.133138
"2213" 835.142182981996 0.984315921015099 0.1306265
"2214" 835.19708961242 0.984278353383013 0.1243615
"2215" 835.14921613682 0.984265852304686 0.122462
"2216" 834.725717378728 0.984364596647466 0.139822
"2217" 834.812024406898 0.984306408226847 0.1300435
"2218" 834.600071704423 0.984333289150993 0.1350355
"2219" 834.672836766414 0.984345779586494 0.1370665
"2220" 834.760118543302 0.984374796319356 0.1418235
"2221" 834.741361037854 0.984395584204108 0.145416
"2222" 834.799787255774 0.984391213691501 0.1446645
"2223" 834.726721057876 0.984378228542436 0.1427365
"2224" 835.040512651439 0.984325334422032 0.133426
"2225" 834.915593257399 0.984338471284909 0.1359395
"2226" 834.64161577757 0.984407380134999 0.1480345
"2227" 834.671783276277 0.984342724530847 0.1373005
"2228" 835.082612729167 0.984258718618919 0.12265
"2229" 835.075412318306 0.984236038559974 0.1189885
"2230" 835.149023160925 0.984220537293597 0.1163805
"2231" 835.233216655609 0.984188470370916 0.1110055
"2232" 835.367168758645 0.984185000310512 0.110306
"2233" 835.563894795058 0.984109682820788 0.0975865000000001
"2234" 835.44032369628 0.984163194414497 0.1067625
"2235" 835.728296040126 0.984077597684524 0.0922165000000001
"2236" 835.66532755528 0.984143643143511 0.103366
"2237" 835.550784036099 0.984141305905649 0.103258
"2238" 835.420651664425 0.984166849271648 0.1077905
"2239" 835.500892421744 0.984178661072689 0.1097315
"2240" 835.630466590508 0.984123976573341 0.100579
"2241" 835.281929618964 0.984167965250349 0.1085245
"2242" 835.395904741244 0.984141532824111 0.1040595
"2243" 835.474497105641 0.984103041226413 0.0976585000000001
"2244" 835.229547184568 0.984170911687178 0.1094105
"2245" 835.267074130452 0.98417108592094 0.1094795
"2246" 835.162921928098 0.984151927934861 0.106574
"2247" 835.023068449264 0.984148700281875 0.1063715
"2248" 835.142094568082 0.984099999745875 0.0982014999999999
"2249" 834.879812329355 0.984183897474294 0.1126545
"2250" 834.836341150983 0.984176934279686 0.111674
"2251" 834.919689334158 0.984144684281556 0.1062835
"2252" 834.556467915046 0.984225333621727 0.120398
"2253" 835.040542463424 0.98408426342268 0.0962715
"2254" 834.773754250567 0.984134557952527 0.1051545
"2255" 834.679459880634 0.984154439686568 0.1087145
"2256" 834.580162639224 0.984168501301698 0.1113205
"2257" 834.663270372465 0.984136354039788 0.105944
"2258" 834.639998133103 0.984152216727725 0.1087145
"2259" 834.480130045875 0.984209467649148 0.1185885
"2260" 834.264518344211 0.984231487182778 0.1227345
"2261" 834.266662616107 0.984220050269783 0.1209295
"2262" 834.501525442615 0.984164079553095 0.1113205
"2263" 834.068830767977 0.98427494257905 0.130602
"2264" 834.182368702023 0.984249961270502 0.1263355
"2265" 833.871396485983 0.984329149741623 0.1401715
"2266" 834.116496934815 0.984286085402092 0.1326385
"2267" 833.896500726411 0.984329154807278 0.1403045
"2268" 834.04011176408 0.984283332629811 0.1325165
"2269" 834.345517004773 0.984224301221096 0.122258
"2270" 834.533836458573 0.984144521746856 0.1088155
"2271" 834.172044210336 0.984196991765026 0.1182465
"2272" 834.265021258826 0.984176580362151 0.114794
"2273" 834.3475567496 0.984144541042844 0.1094415
"2274" 834.631530673614 0.984060151213765 0.095098
"2275" 834.754048236326 0.984016654756648 0.0878135000000001
"2276" 834.821211922203 0.983994613738977 0.0841715000000001
"2277" 834.787633889077 0.983999175282422 0.0850835
"2278" 835.050768337736 0.98391722729487 0.0712620000000002
"2279" 835.218261959696 0.983867242262043 0.0628875
"2280" 835.405709918614 0.983811079090692 0.0534874999999999
"2281" 835.180577657012 0.983871490512135 0.0638544999999998
"2282" 835.307599408161 0.983832025962676 0.0572885
"2283" 835.09252182669 0.983892535674087 0.0676505000000001
"2284" 835.098971017732 0.983886263349399 0.0667185
"2285" 834.874295876136 0.983945775559115 0.076952
"2286" 835.212238572547 0.983846087133596 0.0601665
"2287" 835.1779450711 0.983850832093079 0.0611065
"2288" 835.464795677829 0.983772329345188 0.0479115
"2289" 835.451424165661 0.983771506700115 0.0479094999999999
"2290" 835.427691771083 0.983770459353244 0.0478894999999999
"2291" 835.04292872702 0.983875865943103 0.0658455
"2292" 834.958381869237 0.98390959556494 0.0715820000000001
"2293" 835.045226762231 0.983875190625997 0.065928
"2294" 834.853964056931 0.983930224562048 0.0753314999999999
"2295" 835.217510815936 0.983830140836432 0.0584880000000001
"2296" 835.143188743656 0.983858172053825 0.0632794999999999
"2297" 835.118819902925 0.983875124580212 0.0661815
"2298" 835.206196359022 0.983822355543984 0.0575585
"2299" 835.253176406232 0.983786475150715 0.0517564999999999
"2300" 835.38906501692 0.983746251259597 0.0450940000000001
"2301" 835.274815682033 0.983785928808236 0.0518414999999999
"2302" 835.18113603802 0.983807690014202 0.0556455
"2303" 835.10771756007 0.983817673719741 0.0575045
"2304" 834.893785385227 0.983890735212493 0.0698560000000001
"2305" 834.790755638595 0.983905722370784 0.0725904999999999
"2306" 834.976555771034 0.983849539776615 0.0632254999999999
"2307" 835.262434037973 0.983746063834362 0.0460354999999999
"2308" 835.237638980041 0.983762607258405 0.0489214999999998
"2309" 835.184137577438 0.983767002067472 0.049837
"2310" 835.230202591579 0.983743070077165 0.0459829999999999
"2311" 835.117256965123 0.983771376515733 0.0508240000000001
"2312" 835.043902250533 0.98378138754442 0.0526860000000001
"2313" 835.268445969586 0.983724638314665 0.043202
"2314" 835.204893755402 0.983735069161241 0.0451085
"2315" 835.31038996335 0.983693803282866 0.0383515
"2316" 835.246671108324 0.983710377579888 0.041254
"2317" 835.063451648416 0.98377923446439 0.0528345000000001
"2318" 835.109331083714 0.983755337789106 0.0489905
"2319" 834.936468498389 0.983811928020924 0.0585655
"2320" 834.74394911863 0.983873600110193 0.0690045
"2321" 834.720167750522 0.983890478441742 0.0718860000000001
"2322" 834.577480106252 0.9839405620195 0.0803615
"2323" 834.524625297152 0.983933098754657 0.0793505
"2324" 834.441750485072 0.98395456094294 0.0830820000000001
"2325" 834.606714817405 0.983892147727412 0.0727704999999998
"2326" 834.652811746443 0.983850595182937 0.0660660000000001
"2327" 834.649266394145 0.983825672337811 0.0621515
"2328" 834.655409605394 0.983813149966459 0.0602205
"2329" 834.849312094705 0.983762524081546 0.0517755
"2330" 834.835457945835 0.983767818933947 0.0527620000000001
"2331" 834.80194603005 0.983760440134785 0.0517365
"2332" 834.788105968118 0.983765759174401 0.0527260000000001
"2333" 834.685438430948 0.983781126161663 0.0555055
"2334" 834.48408909174 0.983830324362185 0.0639460000000001
"2335" 834.401331421227 0.983852012074845 0.0677125000000001
"2336" 834.377848398825 0.983863221623886 0.0696640000000001
"2337" 834.137399654807 0.983922444612363 0.0798214999999999
"2338" 833.946472691398 0.983976537125689 0.0890534999999999
"2339" 834.189354300537 0.983905206692223 0.0771195
"2340" 834.116652974406 0.983908486737116 0.0779095
"2341" 834.329658511925 0.983841424080701 0.0667495
"2342" 834.355454729096 0.983835718422502 0.065874
"2343" 834.440289874742 0.983813212750934 0.062176
"2344" 834.279175404888 0.983869452243441 0.0716585000000001
"2345" 834.285559277648 0.983887313321803 0.0746235
"2346" 834.321140718888 0.983869617210693 0.0718020000000001
"2347" 834.376066092118 0.983828112735762 0.0651065
"2348" 834.342478908 0.983814546368018 0.0630904999999999
"2349" 834.129417464006 0.983887137791965 0.0753314999999999
"2350" 834.037442463794 0.983914451986307 0.0800164999999999
"2351" 834.184284869934 0.983862729636083 0.0715335000000001
"2352" 834.200204274947 0.98385673192288 0.0706324999999999
"2353" 834.26210163338 0.983845534581351 0.0688235
"2354" 834.330042119456 0.983816756728304 0.0641365
"2355" 834.274931094867 0.983862315870099 0.0717575000000001
"2356" 834.320301129594 0.983850910367231 0.0699325000000001
"2357" 834.270771787148 0.983861688420958 0.0718440000000001
"2358" 834.192954698078 0.983913082088918 0.0804054999999999
"2359" 834.372837578977 0.983879508545776 0.0748334999999999
"2360" 834.230835292047 0.983969807774286 0.0898629999999999
"2361" 834.158096218414 0.983968537505254 0.0898424999999999
"2362" 834.427827372064 0.983872112882063 0.073914
"2363" 834.397953909255 0.983958427835863 0.0881164999999999
"2364" 834.439142000758 0.984004793248804 0.0956935
"2365" 834.604322648049 0.984017126776178 0.0975975
"2366" 834.610812492024 0.984073594844453 0.106889
"2367" 834.533167307151 0.984032596260968 0.1004095
"2368" 834.429229843062 0.984007914484272 0.0966415
"2369" 834.299150629863 0.984046255331163 0.1031425
"2370" 834.379734238359 0.984074607688397 0.1077755
"2371" 834.264037603321 0.984135928092739 0.117955
"2372" 834.02546284516 0.984172742172392 0.1243265
"2373" 834.031326401436 0.984217006873783 0.1316115
"2374" 834.082504140707 0.98424414409186 0.1360575
"2375" 834.002696664927 0.984282016608983 0.1424155
"2376" 834.06921431336 0.984226178769888 0.133354
"2377" 833.937433063815 0.984275005675747 0.1415625
"2378" 833.831284646117 0.984306558142677 0.1469655
"2379" 833.944833246719 0.984323826312796 0.1496995
"2380" 834.033265252088 0.984356836530891 0.1550515
"2381" 833.938723686459 0.984311416130675 0.1478865
"2382" 833.834126969974 0.984364775179019 0.1568065
"2383" 833.882734346857 0.98448932903296 0.177055
"2384" 833.897040202207 0.984494289623115 0.1779165
"2385" 834.051610106543 0.984477657999303 0.1751155
"2386" 833.77120700464 0.984415622989227 0.165496
"2387" 833.864659087232 0.984420820597325 0.1663225
"2388" 833.573606417357 0.984486736936199 0.1775115
"2389" 833.753838300484 0.984415885342374 0.1658985
"2390" 833.79755821844 0.98441653375368 0.1660305
"2391" 833.593953393334 0.98450117780568 0.180115
"2392" 833.497401243911 0.984517394320553 0.1829445
"2393" 833.374224218577 0.984652938229127 0.2052165
"2394" 833.337924358945 0.984676744988422 0.2092445
"2395" 833.349992947141 0.984686602707256 0.2109185
"2396" 833.172249876199 0.984787673228477 0.2276665
"2397" 833.405326653377 0.98468387835629 0.2106185
"2398" 833.238748744203 0.984722454702643 0.217213
"2399" 833.273185477894 0.984759583282503 0.2232535
"2400" 833.285800477727 0.98466370876602 0.207804
"2401" 833.233083316626 0.984718748485889 0.2170405
"2402" 833.239755474418 0.984739701441848 0.2205035
"2403" 833.233673777696 0.984763370064646 0.2244755
"2404" 833.108122083268 0.98481131247162 0.2325465
"2405" 833.04018004764 0.984835062902132 0.2368375
"2406" 832.850896644561 0.984834550317439 0.2371535
"2407" 833.036129283919 0.984731428190041 0.2200585
"2408" 832.839168800381 0.984752599224149 0.2239945
"2409" 832.640395458065 0.984817296437397 0.2350585
"2410" 832.547016152415 0.984791218376478 0.230989
"2411" 832.546208332946 0.984772959740843 0.2279285
"2412" 832.679445296055 0.984649827916102 0.207719
"2413" 832.627297437321 0.984610514662979 0.201508
"2414" 832.529666625374 0.984671864848692 0.211684
"2415" 832.33724028574 0.984761307016847 0.226786
"2416" 832.236816928459 0.984759290667659 0.2267785
"2417" 832.399577324111 0.984671497674754 0.2123155
"2418" 832.630836683602 0.98455153318074 0.1924475
"2419" 832.711973377609 0.984502200784038 0.1843625
"2420" 832.897616812989 0.984415494467695 0.1701105
"2421" 832.914734729325 0.984384509969386 0.1651195
"2422" 833.104510321704 0.98430735029118 0.1524305
"2423" 833.048165022738 0.984297532006153 0.1510605
"2424" 833.021091825686 0.984285429238353 0.1492295
"2425" 832.844793337045 0.984350023211667 0.1600765
"2426" 832.584014796942 0.984448907390489 0.17662
"2427" 832.342998713048 0.984544968347682 0.192615
"2428" 832.25988498195 0.984580632393475 0.1986985
"2429" 832.281144937454 0.984580236034013 0.1988205
"2430" 832.060463521551 0.984691380064699 0.2175665
"2431" 832.130735579457 0.984641995312903 0.2093895
"2432" 832.08300934391 0.984667415248737 0.2137665
"2433" 832.025518678294 0.98469326201191 0.218208
"2434" 831.834531667838 0.984755609395415 0.2286685
"2435" 831.572334825311 0.984865929720473 0.247262
"2436" 831.707269812565 0.984788552209077 0.234338
"2437" 831.64148172014 0.984761340729982 0.2297495
"2438" 831.63840466003 0.98475229842589 0.228334
"2439" 831.879188259978 0.984651408643614 0.2116585
"2440" 831.771445414771 0.984672885767762 0.2153035
"2441" 831.660586396066 0.984673263525974 0.2154355
"2442" 831.506339711299 0.984713368545 0.222198
"2443" 831.300337962407 0.984801403622711 0.2369455
"2444" 831.331375461375 0.984818525705872 0.2399315
"2445" 831.22345983722 0.984835368468361 0.2428125
"2446" 831.232855098387 0.984780315469672 0.233738
"2447" 831.20025021215 0.984772028110925 0.232472
"2448" 830.975246880207 0.984860280911662 0.2472535
"2449" 831.018741608397 0.984832343888872 0.2427055
"2450" 830.967242318756 0.984829018838973 0.2422715
"2451" 831.066163862101 0.984777055014415 0.2337435
"2452" 831.074226183054 0.984775792906038 0.2336245
"2453" 831.050008461505 0.984757958945376 0.2308005
"2454" 830.99765502655 0.984810969190031 0.2396535
"2455" 831.419788581922 0.9846187941747 0.2079035
"2456" 831.410011612855 0.984631751760988 0.210134
"2457" 831.174462546038 0.984714645333367 0.2239795
"2458" 831.259568360214 0.984701704181942 0.2219105
"2459" 831.222710019355 0.984728018480988 0.2263685
"2460" 831.369258507657 0.984668849006796 0.2166635
"2461" 831.21892476064 0.984725903452395 0.2262215
"2462" 831.189807981184 0.984738783001498 0.2284595
"2463" 831.167566930065 0.984734437363536 0.2278405
"2464" 830.839222198145 0.984844449419527 0.246206
"2465" 830.715231380321 0.984929482277077 0.2604665
"2466" 830.598963611591 0.984950285503273 0.264014
"2467" 830.330381348214 0.985051610457128 0.2810195
"2468" 830.405992945704 0.984989175618914 0.270682
"2469" 830.519131377582 0.984914698656816 0.2583915
"2470" 830.470444248849 0.98497578451495 0.2686415
"2471" 830.341055686062 0.985027516345689 0.277368
"2472" 830.229454926115 0.985020649490417 0.2763135
"2473" 830.006896813246 0.985099654379289 0.2895945
"2474" 830.275278032915 0.985012352878174 0.2751095
"2475" 830.617871691767 0.984899454423934 0.2564135
"2476" 830.370891909989 0.98495832657025 0.266302
"2477" 830.067519559182 0.985120754678983 0.2935255
"2478" 830.231651335813 0.98505874330836 0.2832585
"2479" 829.888774931237 0.985172033655748 0.3022805
"2480" 829.951546894589 0.985145737061696 0.2979685
"2481" 829.900666275002 0.985144226598803 0.297784
"2482" 829.82036242668 0.985144124540927 0.2978415
"2483" 829.679777264272 0.985183481330319 0.3045135
"2484" 829.350201184732 0.985303113364647 0.3246625
"2485" 829.523491547992 0.985280484070147 0.3210065
"2486" 829.524459420112 0.985285595475879 0.321976
"2487" 829.561683110203 0.985238711102132 0.3141315
"2488" 829.561727852362 0.985240894523265 0.3145935
"2489" 829.784630866049 0.985216283149137 0.3107245
"2490" 829.373273217247 0.985323561476001 0.328706
"2491" 828.862030842983 0.985494258278616 0.3576085
"2492" 829.176602071575 0.985406123828829 0.3428805
"2493" 828.980008779761 0.985453267834218 0.350856
"2494" 829.015313305174 0.985437456970779 0.3482635
"2495" 829.10041750959 0.985420127031728 0.3454895
"2496" 828.929883941436 0.985453494031421 0.351114
"2497" 828.914326718514 0.985497081856877 0.358824
"2498" 829.128547525561 0.985413320993508 0.3446645
"2499" 829.374535289532 0.985332192759695 0.3311085
"2500" 829.28319246852 0.985362178832638 0.3362585
"2501" 829.248319112932 0.985399617108534 0.3427815
"2502" 829.220642438848 0.985427008760937 0.3475915
"2503" 829.213068665844 0.985437522344236 0.3492285
"2504" 829.214463197727 0.985440800397542 0.349939
"2505" 829.134426012319 0.985463477400604 0.3537415
"2506" 828.979405369313 0.985525461732973 0.363907
"2507" 828.776858825927 0.985538340228144 0.3662735
"2508" 829.066727497126 0.985431746791053 0.3484625
"2509" 828.7952235322 0.985470018022956 0.3550535
"2510" 828.738089707032 0.985479331608042 0.356674
"2511" 828.618157219585 0.985510632915162 0.362022
"2512" 828.581163738849 0.985546511895288 0.3683665
"2513" 828.425174441818 0.985588041353788 0.375458
"2514" 828.192665806504 0.985664615395921 0.3886535
"2515" 828.137888611602 0.985677951444508 0.3910055
"2516" 828.483949577391 0.985553035281982 0.369698
"2517" 828.487867815783 0.985535767154837 0.366766
"2518" 828.350432210539 0.985598079862233 0.3775785
"2519" 828.407018597436 0.985585819138533 0.375656
"2520" 828.226242089783 0.985615121812357 0.3805015
"2521" 828.281883299012 0.985600792091722 0.3781945
"2522" 828.274133348467 0.985580133224408 0.374626
"2523" 828.624659030813 0.985463502777752 0.3549955
"2524" 828.658394233118 0.985472542378356 0.356742
"2525" 828.613221946429 0.985458980054302 0.3543885
"2526" 828.459650348125 0.985506859848953 0.3624725
"2527" 828.476016345459 0.985496242560739 0.360826
"2528" 828.660899939095 0.985422180270305 0.348392
"2529" 828.527062261957 0.985496593253335 0.3611935
"2530" 828.696205240182 0.985435960981887 0.3510435
"2531" 828.695914654351 0.985460670545087 0.3555085
"2532" 828.876551728152 0.98540378322433 0.3460655
"2533" 828.97607361409 0.985346151836848 0.3363045
"2534" 828.860779265677 0.985389168439298 0.3436665
"2535" 828.72914615748 0.98544063128488 0.3525065
"2536" 828.20499023616 0.985595710621331 0.378706
"2537" 828.423508249161 0.985534774034104 0.3685835
"2538" 828.361843639129 0.985532944787849 0.368168
"2539" 828.34315938051 0.985535863502454 0.3687435
"2540" 828.315767075479 0.985542137494752 0.3698915
"2541" 828.405171832016 0.985535026922409 0.3690375
"2542" 828.399285252844 0.985542957904059 0.3705835
"2543" 828.235677405095 0.985605563182835 0.3815305
"2544" 828.173641852463 0.985623639387829 0.3847315
"2545" 828.107070402606 0.985650975074992 0.3896965
"2546" 828.057979262368 0.985671262029421 0.3934695
"2547" 827.924555222112 0.98570817165941 0.3999115
"2548" 827.691566908172 0.985769494075249 0.4104865
"2549" 827.424480481056 0.985827684722282 0.4201885
"2550" 827.411422584803 0.985808255050973 0.4163735
"2551" 827.552679053652 0.98576403073847 0.408826
"2552" 827.476274578199 0.985774115936322 0.4104605
"2553" 827.46060059045 0.985763314273117 0.4084835
"2554" 827.574225262207 0.985741931851321 0.405134
"2555" 827.262885844321 0.985828082277635 0.4199855
"2556" 827.25043131882 0.985823044649852 0.419078
"2557" 827.132277908915 0.985832465074729 0.4204215
"2558" 827.053767704228 0.985854997278477 0.4244095
"2559" 827.087759783295 0.98584032502085 0.4219245
"2560" 826.754425049508 0.98593607938356 0.4386195
"2561" 826.568314484803 0.985982590821264 0.4467595
"2562" 826.259865590628 0.986019357595704 0.4525085
"2563" 826.000607910081 0.986093665643977 0.4656745
"2564" 825.743327430292 0.986173347754578 0.479895
"2565" 825.800505254416 0.986162147510285 0.4781115
"2566" 825.783704691636 0.986154949272774 0.477048
"2567" 825.470280500185 0.986219316051751 0.4883655
"2568" 825.242215323107 0.986259666022922 0.4953375
"2569" 825.168323423183 0.986259781141005 0.495008
"2570" 825.276315395787 0.986223107541859 0.488378
"2571" 825.393857291517 0.986182629568221 0.4811855
"2572" 825.575791947889 0.986128245892031 0.4716785
"2573" 825.585458004222 0.986140109748469 0.4739445
"2574" 825.582255906597 0.986147229719206 0.475352
"2575" 825.595165944775 0.986133425127792 0.4729015
"2576" 825.646769162588 0.98613006501638 0.4725135
"2577" 825.780950627784 0.986081580013598 0.4639895
"2578" 825.523140348756 0.986140325618008 0.4742515
"2579" 825.546827649918 0.986141607047479 0.4746385
"2580" 825.169063113244 0.98621777740181 0.4879205
"2581" 825.413755865467 0.986152484011652 0.4764865
"2582" 825.109339089628 0.98622888838625 0.4900155
"2583" 825.115175062151 0.986244162423111 0.4931095
"2584" 825.315018444648 0.986213378282145 0.4881745
"2585" 825.023364491955 0.986254677761714 0.4949605
"2586" 824.83811538527 0.986281461853795 0.4995405
"2587" 824.918521798845 0.986249534916472 0.4938015
"2588" 824.88013686909 0.986250490170642 0.493976
"2589" 824.386579635264 0.986329997644989 0.5079295
"2590" 824.57676839971 0.986306798925855 0.503976
"2591" 824.799943196229 0.98627137632351 0.4979215
"2592" 825.080570441285 0.986215649068245 0.4882845
"2593" 825.100790161855 0.986198674325961 0.4852495
"2594" 825.424193370073 0.986096505190247 0.4674
"2595" 825.649658575384 0.986046344305418 0.4588295
"2596" 825.463597644404 0.986089115115034 0.4662695
"2597" 825.8690871786 0.985981426347305 0.4477835
"2598" 825.838854522449 0.986030485221587 0.456576
"2599" 825.693271517824 0.986056687331458 0.4610755
"2600" 825.708943927487 0.986046684661969 0.4593765
"2601" 825.730842686629 0.986030235566247 0.456536
"2602" 826.055015681292 0.985920433170312 0.4376745
"2603" 825.997792970876 0.985923857177781 0.438302
"2604" 826.298776559147 0.985796848525708 0.4167895
"2605" 825.94611541125 0.98587117293109 0.4295205
"2606" 825.60107068696 0.985936936421885 0.4408965
"2607" 825.350306065626 0.985991131371636 0.4502815
"2608" 825.658391366261 0.985904429255938 0.4355465
"2609" 826.08951101774 0.985778656956053 0.4142815
"2610" 826.279779043562 0.985710426746883 0.402886
"2611" 826.798348275283 0.985547013080777 0.3755355
"2612" 826.917881712653 0.98549621200088 0.3671705
"2613" 826.734344622202 0.985529086681324 0.372862
"2614" 826.240839748677 0.985649883388946 0.3933785
"2615" 826.11102460671 0.985635148677207 0.3914005
"2616" 825.653232103126 0.985707925763205 0.4043615
"2617" 825.409891376641 0.985788633812106 0.4179345
"2618" 825.350119420616 0.98577969622427 0.4167635
"2619" 825.63105280946 0.985726225312123 0.4074265
"2620" 825.297811658597 0.985793611864082 0.4191995
"2621" 825.035811398367 0.98587140196472 0.4323955
"2622" 824.620057985066 0.98597254620281 0.4498485
"2623" 824.388739934085 0.986048287378642 0.462666
"2624" 824.218823979697 0.986051902382544 0.4638965
"2625" 823.690768301198 0.98614801336103 0.4811305
"2626" 822.871036143195 0.986295942738469 0.5078765
"2627" 822.50918034586 0.986282075311483 0.5076095
"2628" 822.540612602215 0.986258672828824 0.503878
"2629" 822.569751591123 0.98625741522623 0.5035305
"2630" 822.480853466471 0.986239236550659 0.501266
"2631" 822.849737597999 0.986183615678327 0.490786
"2632" 822.237802787389 0.986292385304995 0.5106955
"2633" 822.21967192218 0.986345831712163 0.5189215
"2634" 822.646346843034 0.986295722596208 0.5090145
"2635" 822.776906258918 0.986311920544975 0.5108885
"2636" 822.491313463035 0.986328461261255 0.5148485
"2637" 822.185059423767 0.986388309244102 0.5256245
"2638" 821.75396345345 0.986386809544829 0.5277565
"2639" 822.34617695158 0.986277134228425 0.507786
"2640" 822.108158118411 0.986318139850391 0.515338
"2641" 821.827855197599 0.986285218732272 0.512018
"2642" 821.353133057942 0.986369506882555 0.5275485
"2643" 821.183451781561 0.986389364073322 0.5316595
"2644" 820.878849512963 0.986470339461881 0.545562
"2645" 821.118075690222 0.986403418950892 0.5340645
"2646" 821.005628190971 0.986395202165279 0.53355
"2647" 821.076727520374 0.986380572437204 0.5309115
"2648" 821.120571871212 0.986338250364662 0.524338
"2649" 820.629216352479 0.986389842525126 0.535208
"2650" 820.748145451547 0.98641003500055 0.5373885
"2651" 820.35311304115 0.986381219893196 0.5358065
"2652" 821.013442390213 0.986331550507735 0.5240135
"2653" 820.228573219215 0.986385367392649 0.537256
"2654" 820.409916231497 0.986371089788821 0.5338905
"2655" 819.184863071396 0.986499718411786 0.5613345
"2656" 819.017523635186 0.986484120725001 0.5602965
"2657" 819.641912646822 0.986456968585974 0.5517945
"2658" 819.922844697071 0.98634879012167 0.534034
"2659" 819.630972469789 0.986347424671271 0.5359605
"2660" 819.936253838784 0.986321338430933 0.5299205
"2661" 820.358557130822 0.986252523799259 0.5168435
"2662" 819.693109569667 0.986357728761497 0.536942
"2663" 820.25905862038 0.986373414863958 0.535162
"2664" 819.977113957564 0.986407502840722 0.5421035
"2665" 819.275238593588 0.986499980270092 0.5605455
"2666" 820.046762701827 0.986494926303864 0.5544105
"2667" 820.210665739279 0.986532972747096 0.558944
"2668" 820.372069006023 0.98646477092389 0.5477795
"2669" 820.144928631746 0.986544381026125 0.5610415
"2670" 820.422535299054 0.986514813370006 0.554866
"2671" 820.517868618376 0.986560213215508 0.5610705
"2672" 820.452898152455 0.986577220958922 0.564014
"2673" 819.882091607286 0.98666670069012 0.5809165
"2674" 820.052441448547 0.986648480722479 0.5771355
"2675" 819.172669548432 0.986703474853425 0.5908755
"2676" 819.321799060064 0.986661486840086 0.5836745
"2677" 819.456357085478 0.986686005454181 0.5865815
"2678" 819.566631733502 0.986639089237566 0.5788965
"2679" 819.197077798639 0.986671020490658 0.5862055
"2680" 819.553014799191 0.986660465270795 0.5821325
"2681" 819.341951972003 0.986673475454471 0.5857455
"2682" 819.181225606937 0.986691517332023 0.5899615
"2683" 819.099141214968 0.986752763829872 0.599045
"2684" 819.736240912515 0.986739780214516 0.5934355
"2685" 820.155491775656 0.986698797495247 0.5848965
"2686" 819.393720749346 0.986768048243809 0.599606
"2687" 819.042661733554 0.986783316769363 0.6039125
"2688" 818.966887261858 0.986779717289108 0.6033885
"2689" 819.172723183969 0.986729047256028 0.5945095
"2690" 819.069870218431 0.986739683919863 0.5967365
"2691" 818.729204857228 0.986787039505908 0.6059515
"2692" 818.466545301881 0.986790071834357 0.6080945
"2693" 818.261715839731 0.986761462761965 0.6052535
"2694" 818.93873531672 0.986697781420122 0.5913315
"2695" 818.927591046061 0.986726231475483 0.5955945
"2696" 819.076676378772 0.986706519476055 0.5916945
"2697" 818.583013777426 0.986744066000835 0.600472
"2698" 819.210590583967 0.986687999048062 0.5880605
"2699" 818.869360607072 0.986719573808725 0.5949395
"2700" 819.193075145968 0.986698773112013 0.5897505
"2701" 819.19930326851 0.98668821791126 0.5881315
"2702" 819.61214943723 0.98657954312609 0.5693545
"2703" 819.902097343776 0.986518757024403 0.5584715
"2704" 819.476680473396 0.986554836193461 0.566584
"2705" 819.502615023794 0.986500076902415 0.558366
"2706" 819.934604287966 0.986478436022517 0.5522485
"2707" 820.335233402555 0.986380586986734 0.5352035
"2708" 820.706765591977 0.986306128548351 0.5217805
"2709" 820.743662219407 0.986351530519297 0.5282615
"2710" 820.277679705397 0.98641090127396 0.540026
"2711" 820.082505656816 0.98640273665357 0.540098
"2712" 820.709382250638 0.986296790849982 0.5203535
"2713" 820.465334455076 0.986307444900202 0.5235165
"2714" 820.251821226655 0.986374884775036 0.5348465
"2715" 820.193921527234 0.986388189650033 0.537178
"2716" 820.548475831522 0.986320629186364 0.524886
"2717" 820.207536565692 0.986391318877444 0.5375305
"2718" 819.73429421392 0.986400500538929 0.54205
"2719" 819.717804304708 0.986463120970786 0.5513325
"2720" 820.019594306478 0.986397958982022 0.5397475
"2721" 820.129070476734 0.986376489554807 0.5358395
"2722" 820.13680406551 0.986406568777754 0.5402185
"2723" 820.686340332222 0.986342621648729 0.5272315
"2724" 820.763152638201 0.986307602810711 0.521539
"2725" 821.406689599331 0.98622898430783 0.5059075
"2726" 821.117769866712 0.986272136118722 0.5140765
"2727" 821.381324121837 0.986274750948309 0.512908
"2728" 820.892875265852 0.986383740591377 0.532114
"2729" 820.572366725272 0.986429143983455 0.5407965
"2730" 820.636698834824 0.986436129138643 0.541459
"2731" 820.537741331503 0.986474359547266 0.5477625
"2732" 820.926409917264 0.986398266331384 0.5340705
"2733" 820.879420582223 0.986373601960438 0.5306325
"2734" 820.441427065327 0.986431098267401 0.541835
"2735" 819.737255458402 0.986590228651834 0.5698625
"2736" 819.625590977554 0.986548402726489 0.564322
"2737" 819.405572395958 0.986566276322415 0.568366
"2738" 819.073125677472 0.986537946204602 0.5664005
"2739" 819.049808967345 0.986542871677302 0.5672655
"2740" 819.217989568834 0.986584418871743 0.5722285
"2741" 819.922768209929 0.986529196861608 0.5595755
"2742" 819.337217588778 0.986583687166433 0.5714545
"2743" 819.284792258999 0.986576604022531 0.5706085
"2744" 819.56257744809 0.986555915890511 0.5657615
"2745" 820.154054732828 0.986453828926361 0.5469035
"2746" 820.049283786413 0.986443700131531 0.5460435
"2747" 820.114489430123 0.986399336769692 0.5390565
"2748" 820.445741203742 0.98634861131733 0.5294515
"2749" 820.41578713712 0.986361315542031 0.5315165
"2750" 820.868851941004 0.986289217370064 0.518024
"2751" 821.263235129843 0.986249411286421 0.5097615
"2752" 821.877591102236 0.986172209835849 0.4947665
"2753" 822.008995227754 0.986147269935836 0.4903125
"2754" 821.748102676154 0.986251841105086 0.5075385
"2755" 821.963440827291 0.986185819320841 0.4964135
"2756" 822.413580838164 0.986092977326284 0.4800735
"2757" 822.062369075483 0.986128830043043 0.4872735
"2758" 821.482476944715 0.98617363737886 0.4971635
"2759" 821.609034908964 0.986116330421104 0.4878645
"2760" 821.358254580393 0.986183106981154 0.499294
"2761" 820.963579816178 0.986237176769119 0.5096795
"2762" 820.836939852678 0.986219866890488 0.507874
"2763" 820.967538916104 0.986218381442181 0.5068545
"2764" 820.989853973302 0.986179767956376 0.500982
"2765" 820.908126756984 0.986225393250364 0.5082505
"2766" 820.578420082295 0.986274994548841 0.5176245
"2767" 820.595985344487 0.98626947979817 0.516694
"2768" 820.895043357444 0.986249749815081 0.5119465
"2769" 820.869388835889 0.986251636214278 0.512378
"2770" 820.878515291388 0.9862686783169 0.5148635
"2771" 820.820869046166 0.986219291949732 0.5078565
"2772" 821.130245581999 0.986157843664893 0.4968605
"2773" 821.658187584321 0.98608140922784 0.4823935
"2774" 821.196862879134 0.986088760806657 0.4862015
"2775" 821.562946397399 0.985978935611447 0.467698
"2776" 821.241300359942 0.986032143298022 0.477546
"2777" 820.925817123458 0.986074506408382 0.4857795
"2778" 819.941975596895 0.986189178131053 0.509096
"2779" 819.41022728656 0.986226817490869 0.5182735
"2780" 819.681733719939 0.9861949987663 0.5117265
"2781" 819.458830869436 0.986204617124868 0.5146855
"2782" 819.964816790778 0.986116303666938 0.4982895
"2783" 820.78263833113 0.986045217010232 0.4823655
"2784" 820.820929851912 0.986070419014831 0.4858155
"2785" 820.792956082153 0.986090510257914 0.4889465
"2786" 821.501180006224 0.98591231900246 0.458216
"2787" 822.003781362583 0.985816497149009 0.4409845
"2788" 821.955777219229 0.985811124050122 0.4404785
"2789" 822.153647365708 0.985816488734172 0.4401135
"2790" 822.008100817616 0.985824156306104 0.442106
"2791" 821.757485679548 0.985895851089369 0.4542285
"2792" 821.660706575152 0.985859965860381 0.4495015
"2793" 821.384581310823 0.985862118100351 0.451544
"2794" 821.05225634242 0.98590923361918 0.4606045
"2795" 821.069039865942 0.985927877613443 0.4632265
"2796" 821.246947916032 0.985859575863662 0.4520465
"2797" 821.428907529709 0.98582642283009 0.4460055
"2798" 821.264878939066 0.985904541076743 0.4585355
"2799" 821.174579407165 0.985932060476253 0.4631545
"2800" 820.96139124729 0.98595129192228 0.4673405
"2801" 820.638743255213 0.985946882358545 0.4688165
"2802" 820.696077638176 0.985926754371242 0.4654855
"2803" 820.419793825313 0.985895194493498 0.4627745
"2804" 820.483615913577 0.985918568041857 0.4657215
"2805" 820.231970012655 0.985953163062706 0.472486
"2806" 820.835816929379 0.985876664846312 0.4572085
"2807" 820.876515954194 0.985910062499397 0.461818
"2808" 821.627041476573 0.985772801706498 0.4368585
"2809" 821.126891043884 0.985864192059301 0.4534595
"2810" 820.85304866705 0.985868246700313 0.455842
"2811" 820.843532006524 0.985914012874044 0.4625945
"2812" 820.612540868326 0.98597910990303 0.4736335
"2813" 820.461468932007 0.986034937496032 0.4827905
"2814" 820.700517784978 0.986032195984683 0.4808415
"2815" 820.921261200339 0.986006439500541 0.4756625
"2816" 820.812666993024 0.985987856323339 0.473606
"2817" 821.23850274458 0.985921530221928 0.461184
"2818" 821.218386863254 0.985980720826911 0.4700565
"2819" 821.744745279478 0.985841513219496 0.446334
"2820" 821.583097466086 0.985875702092465 0.4523495
"2821" 821.533180839965 0.985871261705334 0.451971
"2822" 821.460904568787 0.98593859041597 0.462379
"2823" 821.406131576942 0.985955027657983 0.465158
"2824" 821.467290481127 0.98590254029959 0.4570185
"2825" 821.263533754657 0.985902046070228 0.4581605
"2826" 821.05660921204 0.985870210166501 0.4547475
"2827" 821.045896701042 0.985953214131183 0.4670215
"2828" 821.318187806957 0.985917069736029 0.4600435
"2829" 820.870766716425 0.985951130772533 0.4677905
"2830" 821.012021829838 0.985911980453985 0.4611615
"2831" 820.971552486951 0.985901707913883 0.4599085
"2832" 820.310254260492 0.986010777109145 0.4801395
"2833" 820.060751632106 0.986088380961765 0.4931145
"2834" 820.266627724721 0.985946246660842 0.4710015
"2835" 820.104072465586 0.985903436100866 0.465882
"2836" 820.515921878518 0.985834849105152 0.4530835
"2837" 821.360614535404 0.985739706300125 0.4336625
"2838" 821.536817164776 0.985671549452312 0.4225505
"2839" 822.005254500463 0.985568468876908 0.4045145
"2840" 821.897563810721 0.985553561786908 0.4029795
"2841" 821.688583753873 0.985538411751711 0.402066
"2842" 821.61257566553 0.985532579160901 0.4016995
"2843" 821.632546892194 0.98553711636325 0.4022365
"2844" 821.559835117216 0.9855883917046 0.4102125
"2845" 821.796392134576 0.985531965449244 0.4004505
"2846" 821.381361115677 0.985555026086107 0.4064815
"2847" 821.242359890784 0.985600554269973 0.4140395
"2848" 821.330118543515 0.98556575232675 0.4083815
"2849" 820.979490677961 0.985584153879904 0.4133985
"2850" 820.935429702486 0.985588830672788 0.4143735
"2851" 821.016010829447 0.985535055912414 0.4060035
"2852" 820.829116107575 0.985646529528084 0.4234765
"2853" 820.605239089516 0.985633981753667 0.423182
"2854" 820.731468639092 0.985653831794669 0.4251905
"2855" 820.484121421771 0.985721927178817 0.4367655
"2856" 820.432617162513 0.985752585675066 0.4415635
"2857" 820.231047279964 0.985749333714665 0.442474
"2858" 819.717030459966 0.98584954982266 0.460582
"2859" 819.923186457766 0.985841915492919 0.4580125
"2860" 820.082195400151 0.985851136754051 0.4582395
"2861" 819.705015814811 0.985905166557831 0.4686735
"2862" 819.214731290495 0.985922262743565 0.4746345
"2863" 818.956549467476 0.985950749395101 0.480608
"2864" 818.96776898826 0.985954590489658 0.481062
"2865" 819.529891264053 0.9858927693539 0.4680765
"2866" 819.968208507695 0.985853797156149 0.4593595
"2867" 820.344678721226 0.985793736107619 0.448072
"2868" 820.656667501546 0.985793730453962 0.4460145
"2869" 820.832869721725 0.985775137904473 0.4421685
"2870" 820.019382780137 0.985883461959668 0.4632865
"2871" 819.916922081877 0.98589802723897 0.4660885
"2872" 820.177297408385 0.985906652598492 0.4655985
"2873" 820.047775427116 0.985922209593339 0.4687135
"2874" 819.698913349441 0.98597618370727 0.4788905
"2875" 819.603696533646 0.985924929921312 0.472104
"2876" 819.959642322933 0.985843171184709 0.4578
"2877" 819.354015543553 0.985868811593139 0.4657445
"2878" 819.638550631459 0.985834029902671 0.4586895
"2879" 820.192079456732 0.985796794127974 0.449499
"2880" 819.764019738367 0.985816754554292 0.4553215
"2881" 820.012158210038 0.985831073397303 0.4557055
"2882" 819.968591501622 0.985802341012066 0.4518575
"2883" 819.907281780532 0.985799286659639 0.4517455
"2884" 819.719122224601 0.985842891422806 0.4593025
"2885" 819.795087393601 0.98588958215509 0.4655375
"2886" 819.649462396936 0.985819438297318 0.4562835
"2887" 820.034477432306 0.985776287683616 0.447279
"2888" 820.283802753966 0.985740300760644 0.4403715
"2889" 820.233010227791 0.985745074030111 0.441354
"2890" 819.494846296621 0.985774923005073 0.450678
"2891" 819.171849668638 0.985828699924766 0.460538
"2892" 818.797977238518 0.985812034919394 0.4608375
"2893" 819.34206222838 0.985756821655811 0.4491865
"2894" 819.476710366705 0.985770312867904 0.4498195
"2895" 819.414309160921 0.98579685382757 0.4541235
"2896" 820.10029419994 0.98569784713658 0.4349985
"2897" 820.278130773638 0.985668059202838 0.4290465
"2898" 820.584563299243 0.985591910350305 0.4161665
"2899" 820.606931090419 0.985579918620075 0.4142745
"2900" 820.525300186747 0.985632331196438 0.4225135
"2901" 820.719137266471 0.985644178127171 0.4226685
"2902" 820.742207325892 0.985587398139176 0.414403
"2903" 820.971967503226 0.985511348900833 0.401736
"2904" 821.006235986743 0.985480041561169 0.3965335
"2905" 821.006214424982 0.985476188828304 0.3961255
"2906" 821.300277690512 0.98536686594645 0.3787155
"2907" 821.111742156579 0.985391941050888 0.383298
"2908" 821.357157526599 0.985354442553256 0.3762165
"2909" 820.935199011182 0.985410791398381 0.387178
"2910" 820.579405028632 0.98544961904894 0.3952735
"2911" 820.463707522935 0.985456324528565 0.397439
"2912" 820.301056974774 0.985503953615964 0.4054365
"2913" 820.222446928068 0.985503020332187 0.4059665
"2914" 819.790436439309 0.985577066469685 0.4196625
"2915" 819.471758466188 0.985593413676697 0.424286
"2916" 819.703889190061 0.98554775226689 0.4160845
"2917" 819.212317880098 0.985643341027383 0.4330875
"2918" 819.332021871058 0.98561445911872 0.4281515
"2919" 818.447102712374 0.985700121049202 0.4469005
"2920" 818.326575182601 0.985681113144939 0.4450045
"2921" 818.651481429485 0.985673743578076 0.4412665
"2922" 817.952189154979 0.985757643404465 0.4578355
"2923" 817.337414457747 0.985849126048239 0.4754995
"2924" 817.979589842612 0.985732205623326 0.4544505
"2925" 818.19477388137 0.985698817338279 0.4478295
"2926" 818.301751657473 0.985667233474186 0.4426365
"2927" 818.463836859545 0.98565085381328 0.4388145
"2928" 818.622377778717 0.985621844580025 0.4336915
"2929" 819.289729750241 0.98551470190775 0.413794
"2930" 819.262968411404 0.985511797880881 0.4135175
"2931" 818.917102771856 0.985554414852804 0.4220325
"2932" 818.622018983547 0.985583513922052 0.4287315
"2933" 818.212274004565 0.985651601857318 0.4413185
"2934" 817.979300534674 0.985713369601344 0.4516445
"2935" 818.454852473072 0.985689736361126 0.444774
"2936" 818.403466119618 0.98568147352536 0.4440625
"2937" 818.913034732975 0.985584956800877 0.4268185
"2938" 819.042859359369 0.985570033350276 0.4236625
"2939" 819.499528684376 0.985518041113471 0.4128345
"2940" 819.748149204937 0.985481842356413 0.4060355
"2941" 819.765006219738 0.985503787378 0.4091175
"2942" 819.822393631733 0.98547785432924 0.4050615
"2943" 819.645548706086 0.98547934771564 0.4066495
"2944" 819.452385440957 0.985518522444201 0.4134685
"2945" 819.515737973922 0.985503944317718 0.4107315
"2946" 819.290367047156 0.985540695936537 0.417798
"2947" 819.314014250007 0.985524360540932 0.415411
"2948" 818.610450277363 0.985595308467396 0.4307005
"2949" 818.793625105279 0.985549088687633 0.4230485
"2950" 819.151608985385 0.98550656908962 0.4142925
"2951" 819.139507342001 0.985503781729233 0.4140185
"2952" 819.236007092694 0.985478551675865 0.4096835
"2953" 818.998543173399 0.98551125399921 0.4161055
"2954" 819.32913382254 0.985466433248066 0.4072455
"2955" 819.366036789804 0.9854888972642 0.4101935
"2956" 819.056934267444 0.985542612500184 0.4201315
"2957" 819.370403161088 0.985499369721427 0.411648
"2958" 819.740241150697 0.985477361432506 0.4058665
"2959" 819.735704668456 0.985525520743403 0.4128395
"2960" 819.489239903992 0.985541745141762 0.416878
"2961" 819.298224401386 0.985615064313077 0.4287635
"2962" 818.93833052309 0.985691363366508 0.4422665
"2963" 818.71993320871 0.985686326580954 0.443102
"2964" 818.959070752427 0.985641274669217 0.4349055
"2965" 818.443703289982 0.985726274284407 0.4508135
"2966" 818.031963070922 0.985742499768154 0.4561845
"2967" 818.52174614093 0.985683517992586 0.444098
"2968" 818.146620864896 0.985720848362924 0.4522035
"2969" 818.113886955265 0.98572650284077 0.4532405
"2970" 818.73295846463 0.985618774376344 0.433248
"2971" 818.703638158571 0.985613826484546 0.432742
"2972" 818.596844257214 0.985596918955957 0.4310965
"2973" 819.091845425416 0.985560710016001 0.422302
"2974" 819.248319100085 0.985548306990004 0.4194035
"2975" 818.849549919643 0.985599872411742 0.4296385
"2976" 818.189888634046 0.985698334194445 0.4485505
"2977" 817.838839335593 0.985744812633897 0.4578005
"2978" 818.104600754161 0.9856875518814 0.447622
"2979" 817.219021946283 0.985779876565534 0.4675255
"2980" 817.095852133216 0.985743411565369 0.4633185
"2981" 817.53718905363 0.985688567554915 0.4520605
"2982" 816.878550977354 0.985765924948493 0.4681885
"2983" 816.38619922804 0.985796667220295 0.4764755
"2984" 816.769788203162 0.985775804964197 0.4704105
"2985" 816.398742909594 0.985874188793374 0.4872335
"2986" 816.329438022069 0.985874391708465 0.487798
"2987" 815.766279840547 0.985962889307132 0.5047745
"2988" 815.541837237991 0.985945841855605 0.5042065
"2989" 814.834039036571 0.98595602295424 0.5115155
"2990" 815.79918701833 0.985888004743571 0.4939385
"2991" 816.017185717501 0.9858719948025 0.4898805
"2992" 816.251994056227 0.985853528203292 0.485352
"2993" 815.902262105158 0.98584902882943 0.4875535
"2994" 815.96468115064 0.985834243979652 0.484942
"2995" 816.351292353741 0.985805937373569 0.4777845
"2996" 816.006364274496 0.985869688510532 0.4896345
"2997" 815.863951139105 0.985867503554937 0.4905805
"2998" 815.583596013086 0.985933294489457 0.5021855
"2999" 815.585744664863 0.985906575240395 0.498592
"3000" 816.253201224755 0.985845047956888 0.484511
"3001" 816.185434047012 0.985890062393393 0.4917255
"3002" 816.690656010838 0.985827904070496 0.479255
"3003" 817.032884677103 0.985793176196827 0.471621
"3004" 816.934702847087 0.985746051058001 0.465367
"3005" 817.490054283156 0.985715699572819 0.4568775
"3006" 816.846196232444 0.985743916745031 0.4657285
"3007" 817.016897549363 0.985697958907168 0.4571495
"3008" 817.104714507322 0.985728527062132 0.4612905
"3009" 817.068859888713 0.985726963409619 0.4613315
"3010" 817.6856255416 0.98571493529501 0.455186
"3011" 817.624887857537 0.985707360909047 0.4542165
"3012" 817.427396604384 0.985707132612966 0.4558495
"3013" 817.799719971966 0.985689186864286 0.450447
"3014" 817.663151240173 0.985716466613335 0.455341
"3015" 817.636751987218 0.985711626835415 0.4546685
"3016" 817.652816750364 0.985693127414676 0.4513965
"3017" 817.360082197803 0.985705170809566 0.4551435
"3018" 817.784673686049 0.98563391816335 0.441782
"3019" 818.125408734535 0.985585582887326 0.432346
"3020" 817.844603380167 0.985645847863682 0.4430045
"3021" 817.338728082642 0.985730514522031 0.4588375
"3022" 817.218771884549 0.98573763509275 0.460746
"3023" 816.9174918232 0.985768124326211 0.4673695
"3024" 817.073278455775 0.985745659849891 0.4629655
"3025" 817.120842523517 0.985718755409897 0.4587685
"3026" 816.93369533921 0.985731485667099 0.462002
"3027" 816.429510965091 0.985740733980123 0.4672655
"3028" 816.699109322791 0.985703242264821 0.4598115
"3029" 817.374816196337 0.98569560415294 0.4534745
"3030" 816.875095677719 0.985735753327928 0.4629865
"3031" 817.543892705776 0.985646437756916 0.4451785
"3032" 817.165439297024 0.985684450227458 0.4534395
"3033" 817.086845410468 0.98568398244318 0.4539685
"3034" 817.061208087088 0.985731961680712 0.460954
"3035" 817.228844069758 0.985728617507469 0.4591915
"3036" 817.023093924012 0.985726136183771 0.460386
"3037" 816.843259904563 0.98569928467118 0.4579745
"3038" 817.139174696416 0.985658870240621 0.4499415
"3039" 817.032345094476 0.985657193666224 0.4505115
"3040" 817.262695761316 0.985651702151954 0.4479665
"3041" 817.722234448004 0.985581436521207 0.434499
"3042" 817.871261523612 0.985570297484702 0.4318145
"3043" 817.975899437865 0.985555354276592 0.4288805
"3044" 818.288432255797 0.985550587927928 0.4259335
"3045" 818.260172290922 0.985534192926722 0.4237755
"3046" 818.006750747563 0.985538552653789 0.426195
"3047" 817.670464080194 0.985562867291917 0.432124
"3048" 817.580199994064 0.985560773583368 0.4324885
"3049" 817.424134832244 0.985584392940497 0.4370065
"3050" 817.04380288654 0.985663849161338 0.4511665
"3051" 817.471246320352 0.985617231479764 0.441302
"3052" 817.220068483965 0.985675866678626 0.4515045
"3053" 816.953621720548 0.985687687218616 0.4551985
"3054" 817.248339427637 0.985674370576073 0.451062
"3055" 817.203265712037 0.985670903142171 0.450901
"3056" 816.924468934863 0.985744002745399 0.4633495
"3057" 816.803893224007 0.985750667159003 0.4651885
"3058" 815.981127324703 0.985815266679118 0.4806975
"3059" 815.503147356062 0.985857137807686 0.4903975
"3060" 814.987002012268 0.985876537266902 0.49729
"3061" 815.034124713991 0.985897840611574 0.4998535
"3062" 815.052843872647 0.985899661842493 0.49993
"3063" 815.328715061067 0.985873396522231 0.4939655
"3064" 814.77143367953 0.985889769987895 0.500802
"3065" 814.696308820922 0.9858921957924 0.501738
"3066" 814.392205340596 0.985881708828606 0.502794
"3067" 814.283707125306 0.98588448065372 0.504066
"3068" 814.345497463435 0.985843350652881 0.4978015
"3069" 814.089857622586 0.985810686968032 0.4954155
"3070" 813.601198493817 0.985826417638925 0.5017745
"3071" 813.2398855157 0.985839283543056 0.5066615
"3072" 813.764241970456 0.985816049282108 0.4988715
"3073" 813.764571711928 0.985801150375901 0.496778
"3074" 814.279988598984 0.985784440893275 0.4900065
"3075" 814.22545744726 0.985792817493454 0.4916065
"3076" 813.91084894758 0.985774999270308 0.491806
"3077" 813.977208020408 0.985787562485342 0.492946
"3078" 812.907169043155 0.98579366892833 0.5030855
"3079" 812.106068832804 0.985795058223002 0.5103565
"3080" 812.124913934493 0.985799056261208 0.510702
"3081" 811.403375030906 0.985780150586136 0.514558
"3082" 811.891651734243 0.985792123718966 0.5117745
"3083" 812.296092409943 0.985824151008842 0.512514
"3084" 812.575277269836 0.985864010077612 0.5154785
"3085" 811.929466392557 0.98581451395741 0.5143935
"3086" 811.900274231983 0.985834690350216 0.517374
"3087" 812.05896648296 0.98583924709708 0.516554
"3088" 812.388357314273 0.985881313894016 0.519368
"3089" 812.313575808758 0.985879777737378 0.519784
"3090" 812.086575352274 0.985884878947035 0.5224495
"3091" 812.053486779444 0.985897641355802 0.5244535
"3092" 812.268471667027 0.985926380079796 0.526466
"3093" 812.633616033656 0.985928438943243 0.5235345
"3094" 812.759005348186 0.985929270951015 0.5225305
"3095" 812.844727294805 0.985877795582286 0.514678
"3096" 812.463625059962 0.9859053318569 0.5217535
"3097" 811.626235996575 0.985890706549036 0.5270885
"3098" 811.312096688414 0.985908061153631 0.5321945
"3099" 811.023007814603 0.985910429161046 0.5350395
"3100" 811.150729853589 0.985933602883726 0.537022
"3101" 811.366272206978 0.985992392659122 0.5430805
"3102" 811.760848284578 0.986023641110705 0.5438695
"3103" 811.911632174942 0.98604098977591 0.544902
"3104" 812.531402692372 0.986081872010976 0.5451565
"3105" 812.564242221174 0.986152621881734 0.554566
"3106" 812.55510945447 0.986185046377208 0.5590685
"3107" 812.820108649127 0.98616019695481 0.5534085
"3108" 812.548680799721 0.986196358994913 0.5606215
"3109" 812.470314851348 0.986189359202561 0.5602885
"3110" 812.509947839862 0.986252847611964 0.5686485
"3111" 812.382196201344 0.986267583523565 0.5717015
"3112" 812.551632922293 0.986345352230119 0.5809625
"3113" 812.368486990813 0.986381133118325 0.5873375
"3114" 812.363874621401 0.986393535839223 0.5890505
"3115" 812.436416787979 0.986409554430949 0.5906385
"3116" 812.023422821118 0.986467446492381 0.6018595
"3117" 811.654473826231 0.986460000877514 0.6037785
"3118" 811.628618216906 0.986507925954702 0.6104765
"3119" 811.184031082267 0.986523758051174 0.616122
"3120" 810.490216943374 0.986477623085094 0.615386
"3121" 810.800060015351 0.98649829105538 0.6156805
"3122" 810.794161824012 0.986514368448776 0.617862
"3123" 810.934942889865 0.986512841931477 0.6165215
"3124" 810.539421160483 0.986450717958172 0.6112955
"3125" 810.491751955959 0.986415146981439 0.6068855
"3126" 810.785385063478 0.986492198099268 0.6148555
"3127" 811.413444691051 0.986518855378801 0.613448
"3128" 811.474113080802 0.986576367146828 0.6207445
"3129" 811.447382845074 0.986586939726965 0.6223625
"3130" 811.666170314112 0.986566172835141 0.6178105
"3131" 811.393996797051 0.986571195771204 0.620598
"3132" 811.27266408666 0.98659636273873 0.6249245
"3133" 811.528246794754 0.986603929918486 0.623944
"3134" 811.273571985597 0.986550179062161 0.6186245
"3135" 811.023496746349 0.986572835196844 0.6236155
"3136" 810.894107374075 0.986530874860681 0.6189545
"3137" 810.650980032333 0.9865283004031 0.6204935
"3138" 810.896930539753 0.986552941084307 0.6218535
"3139" 810.979098783125 0.986576699216347 0.6243865
"3140" 810.739179311459 0.986616635049654 0.6315745
"3141" 810.548585943562 0.986590841756903 0.6295615
"3142" 811.112976430436 0.9865727243615 0.6227375
"3143" 811.270231406374 0.986570664374174 0.621208
"3144" 810.769675788013 0.986563766378286 0.624158
"3145" 810.572250684913 0.986559185802787 0.625054
"3146" 810.367085959271 0.986560154618764 0.6267465
"3147" 810.289075396106 0.986570785266702 0.6287385
"3148" 810.068500762466 0.986581498765819 0.6318155
"3149" 809.943929091754 0.986576671805245 0.6320945
"3150" 809.431446401639 0.986550140066822 0.6324065
"3151" 809.490082571313 0.986560802337448 0.6333455
"3152" 809.075131677456 0.986513280821709 0.6301785
"3153" 808.699120522804 0.986480949428134 0.6286905
"3154" 808.622408569772 0.986434985819881 0.6233085
"3155" 808.475360255702 0.986406405555453 0.620674
"3156" 808.162949132427 0.986369325120853 0.6181455
"3157" 808.065770607888 0.986345537558368 0.615778
"3158" 808.241177604063 0.986355265232505 0.615738
"3159" 808.281699610724 0.986352251473156 0.6150335
"3160" 808.391224825548 0.986403989192535 0.6208735
"3161" 808.601594181561 0.986411339441308 0.6202655
"3162" 808.413370812302 0.986384285681474 0.6181355
"3163" 808.489953472344 0.986412756286159 0.621226
"3164" 808.443247349836 0.986336661951498 0.6117095
"3165" 809.019766595455 0.986422178644739 0.6184515
"3166" 808.675225968726 0.98640153960809 0.6183435
"3167" 808.921428660479 0.98647547041893 0.6260915
"3168" 808.952759105039 0.986500164275797 0.6290435
"3169" 809.243595905973 0.98652955345519 0.6307665
"3170" 809.194686179238 0.986552754221732 0.6341215
"3171" 809.801872744812 0.986627205771474 0.639326
"3172" 809.678857065986 0.986647012818699 0.6427855
"3173" 809.649943640405 0.98663155511299 0.640958
"3174" 809.20873791494 0.986608715738134 0.6411155
"3175" 809.526869740632 0.986634518271278 0.6421855
"3176" 809.255385470991 0.986590549670894 0.638402
"3177" 808.98536640275 0.986555233115613 0.635744
"3178" 808.836739391927 0.986577611136386 0.6396265
"3179" 808.89735020372 0.986610336609506 0.6433545
"3180" 808.968578100512 0.9866313655357 0.6455235
"3181" 808.933549075045 0.986618514110944 0.644114
"3182" 809.03190784038 0.986619409884689 0.6435515
"3183" 809.377573853469 0.986663376927716 0.6467995
"3184" 808.529969419436 0.986577570618681 0.6415455
"3185" 807.817030594831 0.986476017152283 0.6333945
"3186" 807.679068319311 0.986477062868365 0.6343145
"3187" 807.285817824878 0.986403609818978 0.627654
"3188" 807.968072433967 0.986503850336389 0.635858
"3189" 807.682180562159 0.986429762160197 0.6284645
"3190" 807.624092649909 0.986412242817294 0.6266435
"3191" 808.027604664255 0.986486303711195 0.633266
"3192" 807.644956708813 0.986430271505483 0.628718
"3193" 807.650930969852 0.986442515433542 0.6301785
"3194" 808.087515096085 0.986493465334433 0.633726
"3195" 808.257077526038 0.986506654955425 0.6342485
"3196" 808.049577184978 0.986510831211875 0.6361015
"3197" 808.357053211011 0.986531112632966 0.636632
"3198" 807.686740416117 0.98647523398167 0.6339065
"3199" 807.683949066938 0.986491504660857 0.6358815
"3200" 807.916081411247 0.986525774693325 0.6386885
"3201" 807.834498883056 0.986531605309647 0.6398345
"3202" 808.155924330037 0.986565634188199 0.6421095
"3203" 808.215838053205 0.98655224651173 0.6400885
"3204" 807.865578016506 0.986479095215556 0.6332045
"3205" 807.426369738336 0.986415338531383 0.628046
"3206" 807.888788742784 0.986462635423141 0.6309715
"3207" 807.723233829845 0.98644991679844 0.6304395
"3208" 807.878914094068 0.986481813223003 0.6335075
"3209" 808.699689320959 0.986602304735816 0.6432465
"3210" 808.611803981549 0.98660172992991 0.6437345
"3211" 808.379197506508 0.98655532959783 0.6395215
"3212" 808.45181801447 0.986578017499012 0.641767
"3213" 808.417749928726 0.986561089513271 0.639847
"3214" 808.821223982779 0.986648878748717 0.6483375
"3215" 808.326744264459 0.986610653062122 0.6466315
"3216" 809.283234027611 0.986736204626719 0.6561645
"3217" 809.204350558792 0.986720110802491 0.654754
"3218" 809.529936174275 0.986744866813606 0.6558815
"3219" 809.301938672297 0.986722793220501 0.6545525
"3220" 808.883159236018 0.986691397065874 0.6532345
"3221" 808.865323461881 0.986697695135795 0.6543105
"3222" 809.611954841348 0.986768165488324 0.6587755
"3223" 809.927227095973 0.986796172028202 0.660595
"3224" 809.550700452582 0.986768808978628 0.659539
"3225" 809.743632905259 0.986811509228764 0.6637335
"3226" 810.052838348185 0.986857360460306 0.6682515
"3227" 810.280973226387 0.986883884519782 0.6701065
"3228" 810.188211258519 0.986870095362216 0.668527
"3229" 810.546044575156 0.986897492764094 0.6692785
"3230" 810.231812894935 0.986875997489944 0.6684165
"3231" 810.210675981054 0.986874181383203 0.668134
"3232" 809.905564248283 0.986845753703687 0.6662755
"3233" 808.945766044387 0.986753176046952 0.660394
"3234" 808.868324344688 0.986748318852929 0.659842
"3235" 809.392480276789 0.986799665667045 0.6629335
"3236" 809.549537297732 0.986816040642664 0.6642345
"3237" 809.658352960343 0.986829923235262 0.6656635
"3238" 809.70891026647 0.986835838794924 0.6661215
"3239" 810.221499396888 0.986877011618427 0.668332
"3240" 810.591667413209 0.986902585283018 0.6696135
"3241" 810.158838102976 0.986873943060493 0.66857
"3242" 810.460119369914 0.986901781345884 0.6710395
"3243" 810.493849577072 0.986905872631779 0.6711905
"3244" 810.380261315443 0.986897360339397 0.6709255
"3245" 810.277000234989 0.986887152317867 0.6700465
"3246" 809.890022760472 0.986850583111959 0.6676195
"3247" 809.675376283584 0.986825725757383 0.6659695
"3248" 809.65185116341 0.986829909462211 0.666794
"3249" 809.416599913042 0.986804709325864 0.6643825
"3250" 809.119431267978 0.986779437652437 0.6626695
"3251" 808.68590240238 0.98672499630165 0.6586205
"3252" 809.247749464885 0.986793885683401 0.664287
"3253" 809.405686162385 0.986817257373721 0.6671765
"3254" 809.013042570665 0.986769795658315 0.663571
"3255" 809.074582212056 0.98678080860272 0.6647255
"3256" 809.483272461267 0.986826346850101 0.6672285
"3257" 809.453764362576 0.986825615010631 0.6666625
"3258" 809.44799789404 0.986825480750871 0.666885
"3259" 809.660920260931 0.98683938527924 0.666589
"3260" 810.086055158707 0.98687666892645 0.6689875
"3261" 810.021113948891 0.986866921781419 0.6679955
"3262" 810.616691785538 0.986907461736636 0.669498
"3263" 810.871382299 0.986936386508975 0.672378
"3264" 810.904669436236 0.986945228361708 0.6742015
"3265" 810.832288999021 0.9869303147456 0.6723375
"3266" 810.783947637781 0.986925519809815 0.6714705
"3267" 810.980402699187 0.986932704434561 0.6712635
"3268" 810.998444821233 0.986944109874859 0.6730055
"3269" 810.382386231625 0.986906654006201 0.6723685
"3270" 811.077363689051 0.986968307746376 0.676687
"3271" 811.344946032972 0.9869844528344 0.6769605
"3272" 810.763954437058 0.986950776523229 0.6759785
"3273" 810.483807044979 0.98692417116965 0.6737005
"3274" 810.539212878402 0.986915518757367 0.6716135
"3275" 811.200054592346 0.986946143124592 0.6712765
"3276" 810.792665787027 0.986918876882978 0.6696235
"3277" 810.70972563594 0.986921166643144 0.670731
"3278" 810.604099316756 0.986917291855788 0.6709615
"3279" 810.375429961152 0.986903403747526 0.6705075
"3280" 810.131095472939 0.986889345687447 0.6703385
"3281" 810.286768096152 0.986897599712493 0.670218
"3282" 809.656855761691 0.986846089003279 0.6673195
"3283" 809.725344123139 0.986845107003186 0.6659635
"3284" 810.027679319232 0.986873546588915 0.668279
"3285" 810.066023491132 0.986875381304595 0.6680835
"3286" 810.00448581553 0.98687049692312 0.6677745
"3287" 810.174098256768 0.986876724172337 0.6673075
"3288" 810.025618721302 0.98687399495601 0.6681705
"3289" 810.410258003976 0.986888186977475 0.6672015
"3290" 810.307977753693 0.986888712725268 0.6681355
"3291" 810.149354703679 0.986875152743022 0.667174
"3292" 810.017486265625 0.986859740354185 0.665676
"3293" 810.385712307266 0.986904234520531 0.6701375
"3294" 810.671392405283 0.986923396603808 0.6709885
"3295" 810.893445129017 0.986940502088477 0.6721455
"3296" 810.662159704424 0.986932664652731 0.6730425
"3297" 810.640036208689 0.986938582229692 0.674287
"3298" 810.802872548029 0.986944822837125 0.674127
"3299" 810.299128347124 0.986913292648816 0.6728095
"3300" 809.971818047683 0.98688685850714 0.6713835
"3301" 809.508938642924 0.986846123458114 0.6685605
"3302" 809.365701829939 0.986824793747129 0.666205
"3303" 809.820987990418 0.986861309950855 0.668283
"3304" 809.612920003635 0.986832087381028 0.6658455
"3305" 809.964046780831 0.986876247619687 0.6692115
"3306" 810.093238971423 0.986880852853049 0.6682355
"3307" 810.584599414698 0.986909863639969 0.6689065
"3308" 810.620390414892 0.986913630908319 0.66928
"3309" 810.335265894673 0.986902617353253 0.669915
"3310" 810.420725583205 0.986904391655652 0.6696805
"3311" 810.351097276671 0.986886920473478 0.667366
"3312" 810.827182169623 0.986920206065346 0.6689335
"3313" 810.765239157457 0.986933393830642 0.6715765
"3314" 810.789663072753 0.986937941585425 0.6721585
"3315" 810.914919215728 0.986935053123126 0.6705035
"3316" 811.457949870018 0.986955057393327 0.6698715
"3317" 811.318955108028 0.986955088413915 0.6708145
"3318" 811.430735264529 0.986949401471025 0.668978
"3319" 810.962214255836 0.986941790024045 0.671299
"3320" 810.811567971311 0.98694680063881 0.6734965
"3321" 810.614525962351 0.986930171191863 0.6721455
"3322" 810.927453304928 0.986940349635906 0.6712225
"3323" 811.082018386143 0.986952011759557 0.6720565
"3324" 811.164485569118 0.986951081925978 0.6712145
"3325" 811.29057402606 0.986952953834807 0.6705745
"3326" 811.137003439085 0.986953250298598 0.671894
"3327" 811.133073888063 0.98693552742807 0.668804
"3328" 810.950755415194 0.986921427284808 0.6678205
"3329" 810.976397759783 0.986925637795783 0.6681485
"3330" 811.144793585956 0.986926570759326 0.6673775
"3331" 811.319964604603 0.986929848741367 0.6669175
"3332" 810.975815922279 0.98691621804766 0.6672025
"3333" 810.438438466927 0.986873045037159 0.6645105
"3334" 811.043860750863 0.986899676077397 0.6647235
"3335" 810.811665300643 0.986901558969923 0.6663685
"3336" 811.306450335161 0.986888521352851 0.66157
"3337" 811.369941331083 0.986854105080869 0.6561485
"3338" 811.261424950759 0.986839167595265 0.6543335
"3339" 811.611903184423 0.986881975327003 0.6583625
"3340" 811.714887860958 0.986882072263578 0.6576195
"3341" 811.83856939805 0.986899758169056 0.6593465
"3342" 811.664084670733 0.986907088827489 0.6613805
"3343" 811.60099238098 0.986905103703326 0.6612895
"3344" 812.08860425935 0.986897082342127 0.6576515
"3345" 811.868309573323 0.986924854526889 0.6631495
"3346" 811.959159847648 0.986911313054641 0.6608365
"3347" 811.936657301871 0.986888810022164 0.6574575
"3348" 811.727772889889 0.986878200031702 0.6573595
"3349" 811.47997085449 0.986899586635112 0.6615965
"3350" 811.688092906432 0.986890008722135 0.6587065
"3351" 811.40243305582 0.986926673666045 0.6651015
"3352" 811.606687644036 0.986927743288363 0.6641215
"3353" 811.59889257958 0.986928835081977 0.6643915
"3354" 811.434842140213 0.986914689165804 0.6631965
"3355" 811.427568360114 0.986915642631006 0.663258
"3356" 811.002611463562 0.986897997342686 0.6632285
"3357" 811.199787846281 0.986893913872234 0.6614995
"3358" 811.245478061958 0.986896817989973 0.6616065
"3359" 811.165856641708 0.986878250755786 0.6595715
"3360" 810.930450236881 0.986891780968036 0.6627645
"3361" 810.696534107638 0.986898861566942 0.6651435
"3362" 810.677107659959 0.986896507906261 0.6649255
"3363" 810.607098543493 0.986895758833588 0.6652465
"3364" 810.758676884112 0.986904207862822 0.6654745
"3365" 810.717179946689 0.986907556390203 0.6661795
"3366" 810.438146294393 0.986899594026502 0.666871
"3367" 810.332575466911 0.986895065768852 0.6669635
"3368" 810.412487791522 0.986895975962271 0.6665255
"3369" 810.221788222897 0.986883850309894 0.666158
"3370" 810.781122700816 0.986897577701694 0.6643265
"3371" 810.286240152981 0.986872175797839 0.6641955
"3372" 810.448054256245 0.986858275132255 0.6612435
"3373" 810.671492411833 0.986886180125433 0.6634625
"3374" 810.782736065246 0.986889692620758 0.6631755
"3375" 810.901822371389 0.986896399176973 0.6632755
"3376" 810.699051902373 0.986900705877982 0.6651845
"3377" 810.822168632158 0.986911682330552 0.6658555
"3378" 811.224386528511 0.986922600326926 0.6647705
"3379" 811.255566435718 0.986923559777172 0.6647185
"3380" 811.319820811762 0.986924504355681 0.6644415
"3381" 811.099193594771 0.986920247373334 0.665214
"3382" 811.102565839446 0.986920184155388 0.665174
"3383" 811.283953785676 0.986923555917646 0.6644955
"3384" 810.6079535461 0.986905800325796 0.6663145
"3385" 810.9822860221 0.986917049075415 0.6654365
"3386" 810.804437871955 0.986912064101318 0.6658745
"3387" 811.200502881064 0.986922154297968 0.664734
"3388" 810.798707069589 0.986911857189064 0.66585
"3389" 810.892185749625 0.986915033356009 0.6656785
"3390" 810.350534077409 0.986896199341521 0.6665705
"3391" 810.183181336089 0.986886812047401 0.666298
"3392" 809.830610672828 0.986868222365654 0.666008
"3393" 809.573001283022 0.986855670919387 0.6660405
"3394" 809.704188701731 0.986863543408811 0.6662155
"3395" 809.884154159735 0.986873132870064 0.6663085
"3396" 809.716638758856 0.986864975315085 0.6663095
"3397" 809.753109270717 0.986867604197881 0.6664355
"3398" 809.098605052341 0.986824158195346 0.6649615
"3399" 808.930688630977 0.986808617486473 0.6641185
"3400" 809.556861574875 0.986854024050698 0.6657315
"3401" 809.382249598419 0.98684225965958 0.6652395
"3402" 809.510984752313 0.986845529652186 0.6647395
"3403" 809.540730098382 0.98684075551548 0.6638095
"3404" 809.324771834676 0.986828060067469 0.6634595
"3405" 809.493710781534 0.986817484371129 0.6607585
"3406" 808.73262598093 0.98677050076183 0.6592595
"3407" 808.944354852624 0.986797944716244 0.661831
"3408" 808.900211077365 0.986805590908808 0.6632285
"3409" 808.93314289224 0.986813295693955 0.664184
"3410" 809.097799199566 0.986825420573398 0.6646955
"3411" 809.257164397831 0.986839139683461 0.6655885
"3412" 809.171895276734 0.986833665065162 0.6654405
"3413" 809.454154665478 0.986849840076527 0.6658745
"3414" 809.034152922369 0.986819907209956 0.6646895
"3415" 809.03153370311 0.98680570687902 0.6630065
"3416" 809.259993463278 0.986793350453551 0.6599515
"3417" 809.143281197343 0.986792991875764 0.660662
"3418" 808.93115135235 0.986792255688282 0.6619135
"3419" 809.072331652319 0.986816635960247 0.664032
"3420" 809.086013415741 0.98681555371852 0.6638045
"3421" 808.897784195535 0.986805191222853 0.6636405
"3422" 808.873347474504 0.986800672292833 0.6632285
"3423" 808.859970273978 0.986801470792582 0.663386
"3424" 809.115457856758 0.986816050307513 0.663624
"3425" 808.867097016863 0.986808587134967 0.6641455
"3426" 808.764614125825 0.986794658658996 0.6630765
"3427" 808.454551670337 0.986771639468868 0.6620655
"3428" 808.274158493126 0.986760188041764 0.661638
"3429" 808.274894885611 0.986752521540863 0.6607915
"3430" 807.692263763133 0.986696856638514 0.657352
"3431" 807.536007442515 0.986683701409454 0.6565535
"3432" 807.915131599165 0.986724360980294 0.6593365
"3433" 807.670523528029 0.986701674117986 0.6578915
"3434" 807.65485344526 0.98669636822621 0.6574235
"3435" 807.58512528265 0.986690788357535 0.6570945
"3436" 808.122943892868 0.986747939542023 0.6609305
"3437" 807.802174689245 0.98670610085126 0.657818
"3438" 807.893457304637 0.986713504489584 0.6581915
"3439" 808.318221383816 0.986766383087711 0.6620185
"3440" 807.974920305324 0.98673855403156 0.660488
"3441" 807.793581617509 0.986719384377679 0.6592145
"3442" 807.663441403803 0.986700681317166 0.6578
"3443" 807.247071934079 0.986648266476856 0.6538965
"3444" 807.556567445688 0.986685924101066 0.656658
"3445" 808.033662956113 0.986737025686057 0.6600785
"3446" 808.066383547554 0.986730464214914 0.6591395
"3447" 808.029713406992 0.986724320161998 0.6586045
"3448" 807.968844388673 0.986694601093975 0.6553465
"3449" 808.030331841884 0.986708623974782 0.656674
"3450" 807.200896494027 0.986633375496802 0.6523995
"3451" 806.927145827598 0.986585520796408 0.648262
"3452" 806.999776136069 0.986609497598491 0.6506465
"3453" 806.86845412694 0.98658984182932 0.6490385
"3454" 806.814470605088 0.986594120867351 0.6497495
"3455" 806.49216468624 0.986543568445555 0.645544
"3456" 806.808352730447 0.986594019243893 0.6497535
"3457" 806.917245831893 0.986612109495136 0.6514085
"3458" 806.471595640868 0.9865517726948 0.6465005
"3459" 806.58009441306 0.986569712478041 0.6480095
"3460" 806.949174432135 0.986629992436061 0.652962
"3461" 807.057775063716 0.986645242339631 0.6541455
"3462" 807.304184656621 0.986670434851231 0.6559205
"3463" 807.312203308687 0.986673685495542 0.656216
"3464" 807.685956016528 0.986714427472522 0.6590245
"3465" 807.811743746361 0.986720622292427 0.659126
"3466" 807.992529600975 0.986730232630255 0.6592615
"3467" 807.805885324926 0.986720456122483 0.6591155
"3468" 807.825781592355 0.986706480985549 0.6573565
"3469" 807.348928231938 0.986644044163289 0.6526245
"3470" 807.755480310625 0.986696188636962 0.656502
"3471" 807.550085354269 0.986681031010059 0.6558565
"3472" 807.554817708566 0.986682539852603 0.6559955
"3473" 807.42336208198 0.986665126543405 0.654658
"3474" 807.384375727734 0.986667882290142 0.6551795
"3475" 807.74365577294 0.986695132234257 0.6563715
"3476" 807.904126249004 0.986712557419457 0.6575085
"3477" 807.527558250004 0.986678359315299 0.6555885
"3478" 807.585361246058 0.986681483287725 0.655616
"3479" 807.428297677927 0.986665862513839 0.6546395
"3480" 807.35577012362 0.986665364841942 0.6549695
"3481" 807.128200400124 0.986637984471972 0.652982
"3482" 806.247809169591 0.986542470280679 0.646234
"3483" 806.342488292483 0.986543961400268 0.6460685
"3484" 806.16382688639 0.986503357905728 0.6423185
"3485" 806.099929090984 0.986479205703618 0.6398455
"3486" 806.140750928287 0.986481329753186 0.6398695
"3487" 805.597817944472 0.986412226366585 0.6345745
"3488" 805.629167089201 0.986410583755359 0.634238
"3489" 805.822500701366 0.986469759769259 0.6400115
"3490" 805.444661506652 0.986390866444347 0.6328265
"3491" 805.42691877637 0.986379294785705 0.6315935
"3492" 805.004655118178 0.986324078676962 0.6271645
"3493" 805.084359228812 0.986343896775877 0.6290365
"3494" 805.334816916646 0.986386810132839 0.6328055
"3495" 805.007865261315 0.986336152906803 0.6284555
"3496" 804.745864158232 0.986270172060951 0.6221985
"3497" 804.417230294978 0.986196106382386 0.6152335
"3498" 804.448938292781 0.986179026245275 0.6131615
"3499" 804.647426986651 0.986190429262679 0.613474
"3500" 804.304865022445 0.986155931362513 0.6111725
"3501" 804.222555045923 0.986107610645603 0.6059505
"3502" 804.094995554029 0.986110007643817 0.6068465
"3503" 804.305723408886 0.98615481942628 0.6110215
"3504" 804.372990386251 0.986151414123932 0.6103015
"3505" 804.695048320179 0.986212376625661 0.6158225
"3506" 805.146550655089 0.986287607231491 0.6223375
"3507" 804.811056528437 0.98622188267944 0.6164745
"3508" 805.092925979698 0.98625208912133 0.6185665
"3509" 805.214072515278 0.98631533812514 0.6253635
"3510" 806.073329303485 0.986473499974426 0.6394645
"3511" 806.074108319103 0.986459145424345 0.637666
"3512" 805.883950521159 0.986430435170046 0.6353245
"3513" 805.946531751919 0.986452709838838 0.637583
"3514" 806.442457358786 0.986542153469891 0.6453205
"3515" 806.706574407151 0.986587221416699 0.6490785
"3516" 806.987367544193 0.986619750902855 0.6512785
"3517" 807.060204720256 0.986626372753512 0.6516735
"3518" 807.156209514325 0.98665178430698 0.6543455
"3519" 807.050552000214 0.986635798176475 0.6531185
"3520" 807.517122650929 0.986698326817818 0.6581405
"3521" 807.461582151619 0.986696149624646 0.658032
"3522" 807.514413437861 0.986708015407673 0.6589505
"3523" 807.808990994238 0.986721849542742 0.6587725
"3524" 807.665120928228 0.986707508123686 0.6577595
"3525" 807.469804973142 0.986677772763255 0.6552615
"3526" 807.566143314786 0.986684807852558 0.6555055
"3527" 807.383369127832 0.986653252332388 0.652662
"3528" 806.955199354005 0.986586921724989 0.6471845
"3529" 807.046643411202 0.986591990888026 0.647202
"3530" 806.519191853829 0.986544488607064 0.6446915
"3531" 806.546605302264 0.986560960038935 0.6465045
"3532" 806.730813948351 0.98657194275323 0.6467015
"3533" 806.741425348197 0.98658626561562 0.6483655
"3534" 806.896631445315 0.986607352600151 0.6499665
"3535" 807.164758105401 0.986667945974171 0.6556545
"3536" 807.69216801344 0.986719164577733 0.658694
"3537" 807.641658282608 0.986714434219467 0.6584095
"3538" 807.30218526167 0.986677321402855 0.655938
"3539" 807.575480118551 0.986714549606448 0.6587875
"3540" 807.118020662229 0.986656362075984 0.6544755
"3541" 807.217926068034 0.986677130537409 0.6563615
"3542" 807.21067771529 0.986686108243095 0.657438
"3543" 807.417921438781 0.986699756647721 0.6578785
"3544" 807.297544925079 0.986683194257743 0.656584
"3545" 807.214429389848 0.986688753247185 0.657688
"3546" 807.534882014903 0.986725834723143 0.6602495
"3547" 808.001141462055 0.986771517857028 0.6629965
"3548" 808.259046197875 0.986796191983186 0.664426
"3549" 808.313384663239 0.986806559247003 0.6652565
"3550" 807.846107727183 0.986770917956263 0.6634945
"3551" 808.10163714458 0.986791875465534 0.664622
"3552" 808.143938564547 0.986795317563065 0.664662
"3553" 808.154929400007 0.986795950522591 0.6648245
"3554" 808.117719262757 0.986793996611405 0.664746
"3555" 808.004611347389 0.986782073771025 0.6640605
"3556" 807.728826458904 0.986759630859907 0.6629165
"3557" 807.625322107134 0.986745056048184 0.661832
"3558" 807.672432037788 0.986757422336466 0.662872
"3559" 807.86655376469 0.98677313051566 0.6636955
"3560" 807.941392979484 0.986778579120737 0.6639315
"3561" 807.992146154229 0.98678504184537 0.664352
"3562" 808.160986789937 0.986795545115516 0.6646895
"3563" 808.294885511474 0.986802252118499 0.6647255
"3564" 807.87679796028 0.986756535814238 0.6616855
"3565" 807.881745145144 0.986764040080225 0.6625405
"3566" 807.979552919171 0.986783183834202 0.664186
"3567" 807.637398082557 0.986754707652438 0.6627115
"3568" 807.580968121767 0.986753995729299 0.6626605
"3569" 807.838993333497 0.986776320183653 0.663994
"3570" 807.948796607545 0.986784801256943 0.664426
"3571" 807.733183265434 0.986767899789691 0.6635715
"3572" 807.938185323079 0.98678194124404 0.6641855
"3573" 807.286137166793 0.986722044898223 0.6607515
"3574" 807.330836438958 0.986726660100574 0.6610395
"3575" 807.148911054843 0.986710585908707 0.6601005
"3576" 807.174292514554 0.986711346161792 0.6600785
"3577" 807.366072248655 0.986729334038069 0.6611455
"3578" 807.256527220669 0.986724454872719 0.6610655
"3579" 807.953706601152 0.986788771256955 0.664618
"3580" 808.394094970323 0.986815939292537 0.665162
"3581" 808.582416012762 0.986822267395875 0.6647065
"3582" 808.186977630602 0.986802931703708 0.6647405
"3583" 808.118430912686 0.986793979675734 0.6638785
"3584" 807.872555348732 0.986776682887262 0.6631605
"3585" 807.485630845562 0.986734805159301 0.6598615
"3586" 807.734151836284 0.986752115712043 0.660488
"3587" 807.856015275287 0.986777128129503 0.663298
"3588" 808.297564795137 0.986797849972918 0.6630395
"3589" 808.139693487439 0.986797479888773 0.6641205
"3590" 808.26164891265 0.986809088326177 0.6649285
"3591" 808.429443009494 0.986820012312509 0.6652915
"3592" 808.336715623489 0.98681257453984 0.6648445
"3593" 807.608303496799 0.986743633960602 0.6600455
"3594" 807.281089397329 0.986730888918839 0.660739
"3595" 807.806556760437 0.986770586445207 0.6624385
"3596" 808.101314451156 0.986807316301396 0.6656165
"3597" 807.840948820842 0.986790487119621 0.665094
"3598" 807.702797890338 0.986772687865023 0.6634755
"3599" 808.21991807159 0.986807951123215 0.66477
"3600" 807.97059982003 0.986786467893091 0.6634935
"3601" 808.731450090338 0.986833099194738 0.6648775
"3602" 808.461505619646 0.986827644440909 0.6659235
"3603" 808.356013182294 0.986820913111567 0.6657065
"3604" 808.227735967036 0.986811089345983 0.665134
"3605" 808.280524849577 0.986817771824026 0.6656905
"3606" 808.587590937864 0.98683424313416 0.665926
"3607" 808.629303079169 0.986837231154016 0.6660745
"3608" 808.592741127444 0.986834902449392 0.6659505
"3609" 809.022117399587 0.98685194634179 0.6655165
"3610" 809.239055770832 0.986863111179354 0.6658285
"3611" 808.831898398825 0.98683062668157 0.6640735
"3612" 808.267933387736 0.986804579706699 0.6639615
"3613" 808.382879272364 0.986819548690654 0.6653115
"3614" 808.788779927841 0.986840360095887 0.6653355
"3615" 809.273721632149 0.986852671477862 0.66395
"3616" 809.079823731556 0.986853341760062 0.6652315
"3617" 809.205353333127 0.986855465362538 0.6647205
"3618" 809.155751949258 0.986842888243867 0.6633015
"3619" 809.371413458499 0.986829398648335 0.6601765
"3620" 809.615090457829 0.986831025624547 0.658966
"3621" 809.850573575721 0.98685288985051 0.6604815
"3622" 810.232696635665 0.986831872760898 0.6555705
"3623" 809.777935188535 0.986826167684137 0.6573565
"3624" 809.142004812089 0.986793818643726 0.656662
"3625" 809.242685102938 0.986756231139545 0.6510095
"3626" 808.943929968244 0.98677153429347 0.654776
"3627" 808.653038939704 0.986748018803797 0.653274
"3628" 808.626861120212 0.986765631379274 0.6558265
"3629" 808.84968869908 0.986760072718721 0.6537345
"3630" 809.226060752471 0.986776553544633 0.6537815
"3631" 809.081392004567 0.986775540089245 0.6544615
"3632" 809.371359232638 0.986752549553523 0.6497235
"3633" 808.593815161765 0.986744608305342 0.6530855
"3634" 808.562987843738 0.986763954508038 0.655904
"3635" 808.735031070582 0.986755956719884 0.6537745
"3636" 809.162075822449 0.986775405614267 0.6539235
"3637" 809.104526205561 0.986742015737394 0.6497445
"3638" 808.919995835146 0.986738263184467 0.6502705
"3639" 809.108767365259 0.98672518652633 0.6474355
"3640" 808.692979866961 0.98672439910009 0.6496705
"3641" 809.041581051826 0.986741958912325 0.6500485
"3642" 808.98056568537 0.986757420850184 0.6524685
"3643" 809.440571298456 0.986786176101844 0.6537145
"3644" 809.680733003539 0.986761642305655 0.6491195
"3645" 809.041085624859 0.986797581903378 0.6575005
"3646" 809.319564455395 0.986803168646047 0.6566315
"3647" 809.194749297173 0.986785528308172 0.6549705
"3648" 809.341465617416 0.986779909421775 0.6533785
"3649" 809.452910190579 0.986794649197079 0.6547065
"3650" 809.651600965661 0.986792429645085 0.6532945
"3651" 809.398995638027 0.986774585335998 0.6523145
"3652" 808.896387844068 0.98676521496465 0.6538885
"3653" 808.875473882455 0.98678108754529 0.656142
"3654" 808.456715034623 0.986778158720703 0.6582305
"3655" 808.227116202871 0.986756806533871 0.656694
"3656" 808.511710334022 0.986807621259017 0.6619115
"3657" 808.334169791008 0.986793948589274 0.6611265
"3658" 808.813206377478 0.986802724370142 0.659374
"3659" 808.890434038893 0.98682193206462 0.6614995
"3660" 808.731386415819 0.986839147305471 0.6648115
"3661" 808.168295112049 0.986817411669868 0.6654755
"3662" 808.323708109534 0.986816901147443 0.6643185
"3663" 807.850391537388 0.98679194032725 0.6639845
"3664" 807.805230001203 0.986784217249726 0.6631635
"3665" 807.778313491632 0.986778397737636 0.6624945
"3666" 807.757667352618 0.986784650543969 0.6635315
"3667" 807.678113500683 0.986778744683629 0.663226
"3668" 808.414045274539 0.98682447350042 0.6646915
"3669" 808.63854322788 0.986835466730542 0.6647565
"3670" 808.136145976448 0.986812368929481 0.664806
"3671" 808.262376679659 0.986806499077857 0.6631185
"3672" 808.381356949197 0.986807860182422 0.6625295
"3673" 808.114865716373 0.986803539135322 0.6636415
"3674" 807.927606763453 0.986804497586183 0.665066
"3675" 808.035264742737 0.986812064053183 0.665384
"3676" 807.64310224686 0.986789780028403 0.6649875
"3677" 808.016880549036 0.986813639264563 0.665718
"3678" 807.862074625767 0.986807647268765 0.6660295
"3679" 807.646006546581 0.986793090049861 0.6654645
"3680" 807.686641562133 0.98679543553909 0.6654495
"3681" 807.459428713132 0.986773669445347 0.663848
"3682" 806.897421095059 0.986727441327161 0.6613385
"3683" 807.474800989579 0.986777893270509 0.664338
"3684" 807.564351712725 0.986772897949554 0.6628745
"3685" 807.650926988223 0.986776362563005 0.6627385
"3686" 808.007452694828 0.986782988779947 0.661258
"3687" 808.299050745627 0.986806330167597 0.662616
"3688" 808.441074020196 0.986782653558897 0.6584835
"3689" 808.128589579698 0.986780112152543 0.660042
"3690" 808.04377891466 0.986783472265564 0.6610305
"3691" 807.302362680417 0.986748033352242 0.6610215
"3692" 807.609044541241 0.986779955630438 0.6634305
"3693" 807.418177840153 0.986755696664933 0.6612605
"3694" 807.228449928851 0.986733155523313 0.6594095
"3695" 806.933044379185 0.986692065597528 0.6555305
"3696" 807.103123961396 0.986718247439649 0.658058
"3697" 807.598895162519 0.986741459136424 0.6579465
"3698" 807.840134448489 0.986725993043761 0.654254
"3699" 808.081910590865 0.986729582769421 0.6532625
"3700" 808.019438407997 0.986712908102999 0.651346
"3701" 808.32838450732 0.986730149250712 0.6518605
"3702" 808.207969121013 0.98669129059235 0.647278
"3703" 808.027448883138 0.986709511095223 0.6507985
"3704" 808.291805588894 0.986725248853706 0.6513745
"3705" 808.488883590132 0.986722978345423 0.6499235
"3706" 808.181974697315 0.986751802307675 0.6556055
"3707" 807.777273855888 0.986750062530841 0.6578445
"3708" 807.138297919887 0.986698577999919 0.6548085
"3709" 806.729509022886 0.986667269546554 0.6531765
"3710" 807.526501513642 0.986756114267715 0.660278
"3711" 807.473723167492 0.986769936980341 0.6625935
"3712" 807.588831445903 0.986785488867845 0.6640105
"3713" 807.722096262121 0.986803199351299 0.6656445
"3714" 807.295535761221 0.986768862499105 0.663694
"3715" 807.362159851001 0.986769652231352 0.6632845
"3716" 807.799013939441 0.986797871264918 0.6642515
"3717" 807.357269853122 0.986780065245724 0.664874
"3718" 807.368297028491 0.98678113386562 0.6649285
"3719" 807.515836639403 0.986793530746598 0.6656755
"3720" 806.942026246026 0.986750145008673 0.6639005
"3721" 806.985962442444 0.986743523566113 0.6629965
"3722" 807.218716583371 0.986767640296801 0.664478
"3723" 806.93592663442 0.986743178141372 0.663198
"3724" 807.179018109676 0.986761667512522 0.663986
"3725" 807.041505322848 0.986758283939242 0.6642885
"3726" 806.366088112052 0.986689797684488 0.6600895
"3727" 806.330240785914 0.986696384082157 0.6608585
"3728" 806.429213517902 0.986707957499845 0.6615625
"3729" 806.674040798382 0.986731159070517 0.662926
"3730" 806.994145715193 0.986758554238327 0.664394
"3731" 806.65710645942 0.986728018772767 0.6627715
"3732" 806.970858298689 0.986753027241256 0.6639995
"3733" 806.753905231994 0.986730714294669 0.662622
"3734" 806.328062848892 0.98669075170305 0.6602955
"3735" 806.037499832675 0.986660117505949 0.658302
"3736" 806.015388599462 0.986667210722364 0.6590555
"3737" 806.181806271321 0.986685552562495 0.6602755
"3738" 807.096866431719 0.9867675652068 0.6646045
"3739" 807.505900507204 0.986783501354058 0.6638215
"3740" 807.577720878271 0.986798503699752 0.6654855
"3741" 807.643203928428 0.986794796831917 0.6644535
"3742" 808.062253484333 0.986810862960607 0.6639215
"3743" 808.626955056876 0.986836515583586 0.6638935
"3744" 808.898118756184 0.986840594266115 0.6628035
"3745" 808.935119199513 0.986844900188433 0.663136
"3746" 808.685771137378 0.986845635647226 0.6647085
"3747" 809.087390518847 0.98685758369798 0.6638515
"3748" 809.153804115344 0.986858305094235 0.663538
"3749" 809.495744866663 0.986858175806541 0.6615155
"3750" 809.943989807706 0.986847289753504 0.6575755
"3751" 809.175100999025 0.986844138533625 0.6615555
"3752" 809.379369539684 0.986858753339086 0.6622195
"3753" 809.548902562066 0.986856675677866 0.6609645
"3754" 809.691083082643 0.986871329103878 0.6618235
"3755" 809.305806570094 0.986864434735655 0.6633055
"3756" 809.62382910962 0.98687093047424 0.6621405
"3757" 809.538161839524 0.986869218464829 0.6624655
"3758" 809.275228696076 0.986867837058489 0.663816
"3759" 809.55083678609 0.986869505514508 0.6623835
"3760" 809.650821750832 0.986870456760634 0.6618555
"3761" 810.221615573139 0.986865646150238 0.6578945
"3762" 810.287705746174 0.986865471821738 0.6574105
"3763" 810.475462236649 0.986861202654072 0.655776
"3764" 810.435081733885 0.986862458288317 0.6559285
"3765" 809.711650526139 0.986869812098926 0.6613245
"3766" 809.850208285832 0.986869193685024 0.6604125
"3767" 810.120984623494 0.986866160916795 0.6584375
"3768" 810.219192016646 0.986865567883996 0.6576555
"3769" 810.724642427725 0.98685395339008 0.653034
"3770" 810.97650457874 0.986844460730522 0.6501945
"3771" 811.426970150186 0.986826438595116 0.6453965
"3772" 811.558731012119 0.986818158105315 0.6433345
"3773" 811.778439632835 0.986806288292288 0.640608
"3774" 811.901000624905 0.98679730322145 0.638578
"3775" 811.343477751206 0.986827374529809 0.6457545
"3776" 810.70818172745 0.986852343240811 0.6529495
"3777" 811.25266390666 0.986828885899133 0.6463305
"3778" 811.343549630714 0.98682671999787 0.6457165
"3779" 811.17188822468 0.986834378765116 0.6478785
"3780" 811.508205834622 0.986817275999065 0.643826
"3781" 811.764470148102 0.986802184534972 0.6404245
"3782" 811.793639114293 0.986798883505476 0.639914
"3783" 811.725980986527 0.986802463526238 0.6407405
"3784" 811.571591391823 0.986800648117351 0.6417955
"3785" 812.334078182335 0.986745947900142 0.630658
"3786" 812.721805939838 0.986715026903432 0.6245135
"3787" 813.212832180267 0.986682056050835 0.616694
"3788" 813.090191331186 0.986687496627948 0.618584
"3789" 812.97315790319 0.986698809815924 0.620616
"3790" 812.957694681229 0.986693815644684 0.620334
"3791" 813.023192463536 0.986686165231948 0.6190095
"3792" 813.43652051969 0.986642868818157 0.6112105
"3793" 813.581668607794 0.986621833167635 0.607898
"3794" 813.747385465919 0.986615262254951 0.6053515
"3795" 814.221589882919 0.986555335770848 0.5950855
"3796" 814.153550681246 0.986560705764415 0.5963505
"3797" 814.458381652993 0.986524601950837 0.5891305
"3798" 814.35165985072 0.986537587767128 0.591072
"3799" 814.363492716264 0.986534179862766 0.591234
"3800" 814.363104775484 0.986526659160522 0.590958
"3801" 814.176927915139 0.986553124646111 0.5951145
"3802" 814.723125651923 0.986480950421142 0.5818605
"3803" 814.896440820496 0.986453829870208 0.5773405
"3804" 814.441563452858 0.98651782641874 0.588602
"3805" 814.036721915737 0.986571200662693 0.5972185
"3806" 814.247081241798 0.986542494996839 0.5926375
"3807" 814.332079977454 0.986528172651588 0.5907115
"3808" 814.591194133023 0.986487736398683 0.584462
"3809" 814.92791783408 0.986435192207627 0.5760355
"3810" 814.848402241353 0.98645170575128 0.577738
"3811" 815.011157480283 0.986420999741962 0.5736235
"3812" 814.746234096588 0.98645260646528 0.5796445
"3813" 814.766711771479 0.986443393145245 0.5786155
"3814" 814.966902414908 0.986416844240251 0.5738555
"3815" 815.22772863791 0.986383124105186 0.567298
"3816" 815.258850362054 0.986370954058494 0.5661665
"3817" 815.134347692488 0.986381350204502 0.568696
"3818" 815.363747383598 0.986327306498224 0.5612785
"3819" 815.467593693333 0.986307994395805 0.5582835
"3820" 815.650732933344 0.986269032932835 0.5525885
"3821" 815.539222079109 0.98630226475811 0.5567405
"3822" 815.289891282263 0.986319538978735 0.5611345
"3823" 815.084366449428 0.986355226321013 0.5666155
"3824" 815.033255081669 0.98632639944914 0.5641215
"3825" 814.944893990522 0.98636294502709 0.568638
"3826" 814.633163946956 0.986403149634814 0.575494
"3827" 814.607764024714 0.986393274558596 0.574634
"3828" 814.503382323983 0.986367727272836 0.572606
"3829" 814.387916585813 0.98641314997664 0.5784455
"3830" 814.307553942111 0.98645123701529 0.5831095
"3831" 814.531690502333 0.986394406160232 0.5752355
"3832" 814.620185843935 0.986392207404929 0.574242
"3833" 814.634265102088 0.986366346906265 0.571336
"3834" 814.747048798082 0.986331652629201 0.5666495
"3835" 814.975186624745 0.986310391219531 0.562514
"3836" 815.12270315362 0.986283703248918 0.558408
"3837" 815.058985154834 0.986279775529692 0.5584695
"3838" 815.33552617424 0.986265920895745 0.5545965
"3839" 814.983394956177 0.986340646277883 0.5654095
"3840" 814.471989836273 0.986402350732762 0.5762595
"3841" 814.777446400552 0.986366749658782 0.5698755
"3842" 814.923229956039 0.986319401923204 0.5636545
"3843" 815.17659318504 0.986254397517049 0.554578
"3844" 815.225306758827 0.986267975043221 0.5555605
"3845" 815.481729672248 0.986237192710266 0.5499635
"3846" 815.47438225241 0.986261251474654 0.5522645
"3847" 815.306443068135 0.986307295997328 0.5581715
"3848" 815.840066498797 0.986216111341593 0.5432735
"3849" 815.886881361419 0.986204898891686 0.5416395
"3850" 816.097502377574 0.986169655060493 0.535282
"3851" 816.242686735017 0.986140171938179 0.5305415
"3852" 816.272855345311 0.9861343358691 0.529014
"3853" 816.212042379931 0.986144888413637 0.5305365
"3854" 816.405225119494 0.986102326176967 0.524618
"3855" 816.489826037807 0.986083857416496 0.5208705
"3856" 816.705465808271 0.986035971540866 0.5141395
"3857" 816.589757255723 0.986055424402927 0.5180765
"3858" 816.01243961072 0.98612467519342 0.5326465
"3859" 816.124228038515 0.986120243634366 0.5307455
"3860" 816.082841653886 0.986111903439531 0.5304895
"3861" 816.000998575484 0.986130971171374 0.533146
"3862" 815.803955158943 0.986139708788084 0.5361355
"3863" 815.830733474216 0.986125609558087 0.5344
"3864" 816.008745141602 0.986104981964083 0.5304405
"3865" 815.564132673485 0.986145734259185 0.5388745
"3866" 815.872308107154 0.98612927999054 0.5341635
"3867" 815.343198844619 0.986167888284176 0.5430385
"3868" 815.211937993698 0.986196938181953 0.547222
"3869" 814.927186460131 0.986156123698549 0.5446955
"3870" 815.061073216217 0.986126764448222 0.5404085
"3871" 815.143560236209 0.986100647378294 0.5368345
"3872" 814.831384574884 0.986148169639569 0.5443415
"3873" 814.79527080638 0.98616650711961 0.546678
"3874" 815.057099889189 0.986119689142981 0.5395375
"3875" 814.979890621616 0.986121416466465 0.5402265
"3876" 815.102043469767 0.986039067029252 0.529854
"3877" 815.067053579969 0.98604504843354 0.5307535
"3878" 815.124440461487 0.986066769795425 0.5329065
"3879" 815.176690214068 0.986054693090461 0.5311505
"3880" 815.134918297403 0.986021799520942 0.5275645
"3881" 814.96921920923 0.985976582588036 0.5231865
"3882" 815.040294808813 0.986010322283093 0.5267585
"3883" 815.044867959781 0.986031986142789 0.5292625
"3884" 814.996189206526 0.986031147088973 0.5294445
"3885" 815.116520124101 0.98603283347569 0.5288835
"3886" 814.955602384355 0.986006449722474 0.526746
"3887" 815.163406143223 0.98601098540021 0.5260065
"3888" 814.945664748737 0.986061765954447 0.5332765
"3889" 815.111702897867 0.986025392503026 0.5279765
"3890" 814.998069534345 0.986021279099119 0.5281815
"3891" 814.967074857075 0.986056946609061 0.5325285
"3892" 815.042293354375 0.986061431643757 0.53255
"3893" 814.932078568648 0.986068184360716 0.534022
"3894" 815.011447424863 0.986016286506652 0.5274515
"3895" 814.665292536028 0.986042931365411 0.532634
"3896" 814.90237363184 0.986066655730649 0.5339785
"3897" 814.863521164308 0.986043349397214 0.5314805
"3898" 814.674870658682 0.985999259206978 0.5273515
"3899" 814.931773533598 0.986034239463516 0.529962
"3900" 814.747007417574 0.986059475910001 0.534034
"3901" 814.412739393965 0.986027063356374 0.5320875
"3902" 814.452669483364 0.985972697251877 0.5253335
"3903" 814.617095228449 0.98595450021117 0.5222655
"3904" 814.642826776552 0.985972345784967 0.524254
"3905" 814.477210425656 0.985981789996883 0.5262735
"3906" 814.684029826516 0.986009402724646 0.5284135
"3907" 814.40078933236 0.986048361690285 0.5346385
"3908" 814.071663161619 0.986024421527363 0.5335125
"3909" 813.956545016892 0.98604799293667 0.5369485
"3910" 814.176345750284 0.986026003377975 0.533146
"3911" 814.316410215253 0.98600376466691 0.5297215
"3912" 814.112834119283 0.98599738578782 0.5300055
"3913" 813.995554383829 0.986073136244164 0.539752
"3914" 814.047831307221 0.986003906426554 0.531114
"3915" 814.234188254704 0.986043723433707 0.534922
"3916" 814.298101892042 0.986034661623559 0.5334785
"3917" 814.292041836415 0.986040199108357 0.5341635
"3918" 814.459801079537 0.9860326060032 0.532306
"3919" 814.560711785013 0.986013031891068 0.5293935
"3920" 814.502299099288 0.986051503325475 0.5342685
"3921" 814.570959099607 0.986071573175957 0.5361955
"3922" 814.725902465511 0.986071775803455 0.5352215
"3923" 814.58625056018 0.986060649747216 0.5347915
"3924" 814.457580824383 0.986078168410363 0.5376135
"3925" 814.654476332386 0.986096985264987 0.5385385
"3926" 814.772788064918 0.986047323149886 0.5320115
"3927" 814.734512689483 0.986043639371679 0.5318115
"3928" 814.933182671189 0.985957140827059 0.520466
"3929" 815.226013430039 0.986009629655252 0.5245235
"3930" 814.99555346458 0.985981051245756 0.5228195
"3931" 815.237116830912 0.985990170942947 0.522194
"3932" 815.363210495101 0.985985864768568 0.5207515
"3933" 815.166780886578 0.985972214584308 0.5205965
"3934" 815.434397667193 0.985928138685237 0.513674
"3935" 815.404671433468 0.985903468758466 0.5110485
"3936" 815.362732589266 0.985875720972068 0.508118
"3937" 815.267510399799 0.985859687497397 0.5068515
"3938" 815.432070114599 0.985854982862584 0.505224
"3939" 815.657352274692 0.98585306233949 0.5034265
"3940" 815.853346115673 0.985872670407422 0.5040915
"3941" 816.076288361209 0.985864561790699 0.501246
"3942" 816.108537253699 0.98586054438164 0.5004745
"3943" 816.12254140699 0.985856623137465 0.4998815
"3944" 816.100417094551 0.985842525198617 0.498542
"3945" 815.873303285224 0.985837187349275 0.499838
"3946" 815.852751613546 0.985836329305817 0.499872
"3947" 815.923318403508 0.98583912786217 0.4995795
"3948" 815.908838021886 0.985838632106864 0.499608
"3949" 815.785025927146 0.985833246070354 0.4999595
"3950" 815.819143345783 0.985835124625181 0.499872
"3951" 815.689266444352 0.985827645319573 0.499992
"3952" 815.620130403312 0.985822657683601 0.499902
"3953" 815.769650978691 0.985833019673603 0.499928
"3954" 815.755176866316 0.985832399602677 0.4999395
"3955" 815.819659608296 0.985835441334576 0.4997355
"3956" 815.999530751606 0.985838907900095 0.498542
"3957" 816.063986596721 0.985838179084996 0.497822
"3958" 816.09806496225 0.985837139998143 0.4973355
"3959" 816.090699058914 0.985840710328467 0.4979435
"3960" 815.900132807175 0.985840719353288 0.4996385
"3961" 816.106372038727 0.985847210220476 0.4987955
"3962" 815.936877013711 0.985837063043085 0.498648
"3963" 816.074140455327 0.985835199122894 0.497112
"3964" 815.974660827992 0.985836366334304 0.4981395
"3965" 816.014788561522 0.985835483632855 0.4976195
"3966" 815.854645492274 0.985835440864878 0.499032
"3967" 815.694529444282 0.985830830278474 0.4998195
"3968" 815.819623123661 0.98583456152411 0.4991595
"3969" 815.932564996313 0.985834854421803 0.4981395
"3970" 816.069752873551 0.985831402054033 0.4963875
"3971" 816.055240263899 0.985831312596594 0.496472
"3972" 816.313694703719 0.985814607703275 0.491808
"3973" 816.499271284888 0.985793472165389 0.4872
"3974" 816.381565789546 0.985805794747304 0.489918
"3975" 816.470045096727 0.985794364234752 0.487518
"3976" 816.479676478241 0.985791754420312 0.4870395
"3977" 816.471117404352 0.985791439367446 0.4870395
"3978" 816.401965920221 0.98579851768904 0.4885995
"3979" 816.411600077674 0.985796061169927 0.488142
"3980" 816.281914003331 0.985808780808414 0.491022
"3981" 816.237066774667 0.985811809745108 0.491808
"3982" 816.059022682462 0.985823607736531 0.495
"3983" 816.171647114625 0.985815238006609 0.4928
"3984" 816.199478559618 0.985811937468522 0.492062
"3985" 816.427029294324 0.985785759602171 0.4863875
"3986" 816.321641555019 0.985797405312015 0.4888995
"3987" 816.167899411918 0.985811523000767 0.4921875
"3988" 815.899281829978 0.985826527080297 0.496638
"3989" 816.017862716244 0.985820433725905 0.4946955
"3990" 815.791670804288 0.985828076614798 0.4977555
"3991" 815.632057103873 0.985827709357363 0.499118
"3992" 815.817154053374 0.985826665692587 0.497262
"3993" 815.869185427735 0.985824593423387 0.496472
"3994" 815.95143020899 0.985820257353193 0.4950995
"3995" 815.973195355945 0.98581824157824 0.494592
"3996" 816.121882816598 0.985806087769669 0.49155
"3997" 815.938119224389 0.985818675339456 0.4948995
"3998" 815.923613541026 0.985818703825248 0.495
"3999" 815.854732361378 0.985821344076009 0.49595
"4000" 816.29937795686 0.98578106536152 0.4863875
"4001" 816.121690394311 0.985800498819377 0.4906155
"4002" 816.143370956637 0.98579708048603 0.489918
"4003" 816.038239390134 0.985806062874968 0.492062
"4004" 815.951259871665 0.985811925561865 0.4936155
"4005" 815.834128788001 0.985818120976843 0.4954875
"4006" 815.644606727283 0.985823376752661 0.4978875
"4007" 815.732742332592 0.98582092757385 0.4967195
"4008" 815.362235322803 0.985818995328255 0.4997795
"4009" 815.311595480782 0.985816784968608 0.499902
"4010" 815.122173744535 0.985804229773953 0.499872
"4011" 815.041367544368 0.98579717774896 0.499608
"4012" 814.924351317265 0.985784769463635 0.498942
"4013" 814.568324103792 0.985732419220122 0.4950395
"4014" 814.509209916535 0.985719429781526 0.493728
"4015" 814.482643572208 0.985715415201181 0.4933875
"4016" 814.60095593643 0.985739631285561 0.495582
"4017" 814.598555194549 0.98574040795412 0.4956755
"4018" 814.698803771696 0.985758420390756 0.4971875
"4019" 814.57564932759 0.985738701691137 0.495582
"4020" 814.597407311366 0.985743757136879 0.4960395
"4021" 814.456098591198 0.985718466169328 0.4938395
"4022" 814.435561003289 0.985715706460701 0.4936155
"4023" 814.251904557982 0.985676599784253 0.489918
"4024" 814.400504498675 0.985711350035802 0.493272
"4025" 814.615634352933 0.98575239114663 0.4968795
"4026" 814.685776404665 0.985764228765934 0.497822
"4027" 814.707581943677 0.985768263244828 0.4981395
"4028" 814.69917087246 0.985767956903582 0.4981395
"4029" 814.642401789723 0.985760615304669 0.4976195
"4030" 814.525171844375 0.985742759365032 0.4962155
"4031" 814.776709499134 0.985780430505635 0.499032
"4032" 814.611110195162 0.985758782178799 0.49755
"4033" 814.360833287305 0.98571594203151 0.49395
"4034" 814.406803743594 0.985726224526224 0.4948995
"4035" 814.386263423707 0.985723609575565 0.4946955
"4036" 814.341525232542 0.985716210239408 0.4940595
"4037" 814.339121206704 0.98571709846516 0.494168
"4038" 814.391169521019 0.985728379988532 0.495198
"4039" 814.195156832636 0.985689731360201 0.4916795
"4040" 814.053543622987 0.985657919560483 0.4885995
"4041" 814.117662525656 0.98567522199024 0.4903395
"4042" 814.072848171248 0.985666223328744 0.4894875
"4043" 814.373125801454 0.985731252306074 0.495582
"4044" 814.540287865886 0.985759577197601 0.4978875
"4045" 814.56820844158 0.985764424883911 0.4982595
"4046" 814.408401350842 0.985740897906803 0.496472
"4047" 814.363635214746 0.985734332133643 0.49595
"4048" 814.421830335798 0.98574529320317 0.4968795
"4049" 814.613307916328 0.985773459266909 0.498942
"4050" 814.7260634529 0.985786515478905 0.499662
"4051" 814.590449748312 0.985772105025571 0.4988955
"4052" 814.606280681514 0.985774737452859 0.4990755
"4053" 814.531235848475 0.985766070472416 0.498542
"4054" 814.474358861326 0.985759124352223 0.498078
"4055" 814.568956885421 0.985772368587285 0.4989875
"4056" 814.724164576904 0.985789216022614 0.499838
"4057" 814.849083810431 0.98579892516433 0.499992
"4058" 814.767974869055 0.985793602649807 0.499968
"4059" 814.711104989662 0.985789363181127 0.499872
"4060" 814.56333865179 0.985775124170037 0.4992395
"4061" 814.615539433345 0.985781357409682 0.4995795
"4062" 814.570783401944 0.985777219587228 0.4993875
"4063" 814.404818360036 0.98575723170131 0.4981395
"4064" 814.529744491159 0.985773906348998 0.4992395
"4065" 814.200116795069 0.985726646489681 0.495768
"4066" 814.209867759066 0.985729545608015 0.4960395
"4067" 814.359052306623 0.985754284410675 0.4980155
"4068" 814.435517512943 0.985765404952292 0.4987995
"4069" 814.615063081346 0.985785269376947 0.499838
"4070" 814.467222874169 0.98577067943532 0.4991595
"4071" 814.367876496974 0.98575895631771 0.498432
"4072" 814.450423585035 0.985770068715008 0.4991595
"4073" 814.332876922443 0.985755861364682 0.4982595
"4074" 814.500329901489 0.985776780932074 0.49955
"4075" 814.522256507134 0.985779509863627 0.4996875
"4076" 814.410766870437 0.985768140979588 0.499118
"4077" 814.426626872225 0.985770630834051 0.499278
"4078" 814.175631753383 0.985737061063602 0.496958
"4079" 814.294585797404 0.985755687907749 0.4983755
"4080" 814.14666604797 0.985734471924824 0.4968
"4081" 814.40516297655 0.985770764565341 0.499352
"4082" 814.3877260334 0.985771818264918 0.4997195
"4083" 814.142731253432 0.985738786090291 0.4974185
"4084" 813.867489214644 0.985690316829556 0.4934955
"4085" 813.570870518873 0.985618569630998 0.486506
"4086" 813.550208002269 0.985614825616431 0.486152
"4087" 813.371560141266 0.985563648644447 0.4805965
"4088" 813.238418502597 0.985523239366084 0.4761895
"4089" 813.491083039852 0.985604026150444 0.4850255
"4090" 813.430982296136 0.985588752922632 0.483562
"4091" 813.483342175056 0.985606721815823 0.4856885
"4092" 813.544941018422 0.98562727747908 0.4881795
"4093" 813.423913008914 0.985593578353114 0.4845715
"4094" 813.451691251765 0.985603958357288 0.485502
"4095" 813.507097329642 0.985622275216816 0.4875505
"4096" 813.51979464933 0.985627559348408 0.488022
"4097" 813.386492178369 0.985591116416763 0.4841545
"4098" 813.347521021747 0.985581605598488 0.4831845
"4099" 813.393739383619 0.985597671024045 0.4849125
"4100" 813.077690881743 0.985498136047221 0.474146
"4101" 813.047440825526 0.985491799961133 0.4732385
"4102" 813.057037218123 0.985497810931721 0.4739345
"4103" 813.186225760914 0.98554674961674 0.479367
"4104" 813.15707599788 0.985543297830358 0.4791315
"4105" 813.230852049941 0.985568874051689 0.481996
"4106" 813.373999785496 0.985609937460207 0.486331
"4107" 813.279008868464 0.985580621332941 0.4828875
"4108" 813.435111191028 0.985625468431418 0.487518
"4109" 813.377790305695 0.985612319632725 0.486222
"4110" 813.344851140797 0.985605402605473 0.48555
"4111" 813.311900053407 0.985598366174583 0.484862
"4112" 813.352179393391 0.985611342159813 0.486222
"4113" 813.191028189302 0.985567868886116 0.4817595
"4114" 813.267928964692 0.985592271503879 0.4843355
"4115" 813.314339008263 0.985607080889993 0.485888
"4116" 813.311909713143 0.985608399092631 0.4860555
"4117" 813.297264500664 0.985606428532608 0.485888
"4118" 813.201354823212 0.985583415795889 0.4836635
"4119" 813.455605366361 0.985652096745143 0.4906295
"4120" 813.491730108088 0.985660049301872 0.491288
"4121" 813.464910394395 0.985655546153085 0.4908875
"4122" 813.340249859083 0.985627179476722 0.488142
"4123" 813.423472088789 0.985649224638417 0.4903395
"4124" 813.408866792306 0.985647464940486 0.4902
"4125" 813.400376635037 0.985647146584982 0.4902
"4126" 813.508137774531 0.985672920077404 0.4926795
"4127" 813.811758691339 0.985729453133242 0.49755
"4128" 813.8155864031 0.985730983337544 0.497688
"4129" 813.831656835003 0.985734262290835 0.497952
"4130" 813.84161104722 0.985736567893924 0.4981395
"4131" 813.723027599557 0.98571958336814 0.4968795
"4132" 813.708487598862 0.985718278254297 0.4968
"4133" 813.712312387348 0.985719954377431 0.496958
"4134" 813.734507498605 0.985724483235437 0.4973355
"4135" 813.848554097432 0.985741675430597 0.4985955
"4136" 813.925880085294 0.985751860456904 0.4992395
"4137" 813.972597713548 0.985757534048978 0.49955
"4138" 813.921339737751 0.985752630774561 0.4993155
"4139" 813.765970675339 0.985733802835716 0.4981395
"4140" 813.831057823935 0.985743290640839 0.4987995
"4141" 813.939027881883 0.985756314486577 0.49955
"4142" 813.826514155563 0.985744206809869 0.4988955
"4143" 813.769115609297 0.985737606064587 0.4984875
"4144" 813.760714130019 0.985737299598418 0.4984875
"4145" 813.68492867488 0.985727562380413 0.497822
"4146" 813.881083152177 0.985756265208828 0.4999385
"4147" 813.844466983499 0.985755963607832 0.500238
"4148" 813.844619706952 0.985759732683935 0.5007555
"4149" 813.941505576899 0.985779851747103 0.5026985
"4150" 813.929447757507 0.985782362821942 0.5031565
"4151" 813.925945283033 0.985788851307227 0.5041185
"4152" 814.156439647773 0.985823339640137 0.5068945
"4153" 814.377289924593 0.98583444965243 0.5064255
"4154" 814.288083734865 0.985839447693203 0.5079565
"4155" 813.967359986469 0.985819933247943 0.5081605
"4156" 813.79486467516 0.985810661941679 0.5085495
"4157" 813.593040648905 0.985770895917741 0.5047835
"4158" 813.620302808702 0.985767743530405 0.5039515
"4159" 813.574014599248 0.98573876488847 0.5000755
"4160" 813.63550971728 0.985751467613059 0.501246
"4161" 813.433486528547 0.985723471613442 0.4992955
"4162" 813.664161332349 0.985759909651923 0.5021035
"4163" 813.523425358806 0.985743491112672 0.5011635
"4164" 813.729633061826 0.985772399505558 0.503176
"4165" 813.715170540475 0.985771387387898 0.5031355
"4166" 813.662623297977 0.985756671556697 0.5014555
"4167" 813.710615205641 0.985756686849469 0.5009015
"4168" 813.736549615623 0.985756822464094 0.5006065
"4169" 813.881460827001 0.985769635940883 0.500994
"4170" 813.974829669166 0.985772032057277 0.5003945
"4171" 813.981207537865 0.985775901118097 0.5008705
"4172" 813.880866365159 0.985770395870287 0.500998
"4173" 813.964727462346 0.985792471085449 0.5034155
"4174" 814.03609457365 0.985795749590639 0.5031815
"4175" 814.12584738595 0.985798133173653 0.5026615
"4176" 813.982632688584 0.985793651244359 0.5033105
"4177" 814.041728522823 0.985795889073644 0.5030465
"4178" 813.956225375589 0.985796044910123 0.503848
"4179" 814.053171362011 0.985792520856012 0.502374
"4180" 814.039110354293 0.985809734618896 0.5050195
"4181" 814.202861512291 0.985830133245777 0.5064995
"4182" 813.949421278364 0.985823341018297 0.5078195
"4183" 813.939638496802 0.985812811921797 0.5063165
"4184" 813.970672823956 0.985817677977397 0.506706
"4185" 814.043600114131 0.985830576312865 0.5078955
"4186" 814.119026232531 0.985802968420785 0.5030915
"4187" 813.95550074311 0.985813720535767 0.5061605
"4188" 814.125895848341 0.98580974873655 0.5039695
"4189" 813.894787255344 0.98577661657808 0.5011715
"4190" 814.141169602434 0.985775254016197 0.4986865
"4191" 814.288508519299 0.985774101427105 0.4972185
"4192" 814.258173114839 0.985778675589449 0.498122
"4193" 814.082740988071 0.985770965670171 0.4984835
"4194" 813.902847198109 0.985769477680529 0.4998695
"4195" 814.051088826063 0.985766710798158 0.498078
"4196" 813.969190393531 0.985766475681862 0.49875
"4197" 814.040389890816 0.985766046002734 0.4980155
"4198" 814.03809892524 0.98576567713204 0.497952
"4199" 814.201111712689 0.98576062557138 0.495768
"4200" 814.308982564789 0.985753779731338 0.4938395
"4201" 814.251549976047 0.985756549678751 0.4946955
"4202" 814.251868247111 0.985761234339159 0.4955495
"4203" 814.331757548135 0.98576124631361 0.495058
"4204" 814.415089258649 0.985754090735962 0.4933105
"4205" 814.389032372113 0.985742437544528 0.4914195
"4206" 814.502872268243 0.98572935729402 0.4885995
"4207" 814.561615783284 0.985720749392804 0.486878
"4208" 814.32071849513 0.985745263724649 0.492312
"4209" 814.379483765464 0.985738865658049 0.4908875
"4210" 814.267070079517 0.985747578724905 0.493038
"4211" 814.319712136717 0.985742216336388 0.491808
"4212" 814.121790279419 0.985755144522939 0.4952955
"4213" 814.01558329114 0.98575887399857 0.4967195
"4214" 813.817762802222 0.985760976883066 0.49875
"4215" 813.711615277987 0.985759118710436 0.499422
"4216" 813.745981887726 0.985759727559954 0.4991595
"4217" 813.68260836305 0.985758180402199 0.499488
"4218" 813.833026311266 0.985759817521727 0.498318
"4219" 813.904017291849 0.985758594677273 0.4974795
"4220" 814.042169239852 0.985753293042182 0.4954875
"4221" 814.180279518054 0.985743700029066 0.4929195
"4222" 814.416026437745 0.985718384378012 0.4873595
"4223" 814.474632658688 0.985709101779043 0.48555
"4224" 814.551513266098 0.985696065643214 0.483072
"4225" 814.335457864222 0.985724095534766 0.48875
"4226" 814.01579486425 0.985750180014253 0.4950995
"4227" 813.812146207557 0.985756553380209 0.4977555
"4228" 813.706138776964 0.98575673225984 0.4986995
"4229" 813.587951689213 0.985754692350009 0.4994555
"4230" 813.573459617016 0.985754220732167 0.499488
"4231" 813.796811996206 0.985755026064206 0.49755
"4232" 813.885962417095 0.985751971016684 0.496302
"4233" 813.962892248463 0.985747690589513 0.495
"4234" 813.820316783696 0.985752967161391 0.496958
"4235" 813.744835022092 0.985754102894398 0.4977555
"4236" 813.797375243562 0.98575252192398 0.4970355
"4237" 813.849900659987 0.985750195673152 0.4962155
"4238" 813.737863177657 0.985752878642172 0.49755
"4239" 813.680695394095 0.985753235414718 0.498078
"4240" 813.660097945717 0.985753019777359 0.4982
"4241" 813.694338560487 0.985752264008058 0.4977555
"4242" 813.77121628073 0.985749959512492 0.4967195
"4243" 813.732329923649 0.985750532860695 0.497112
"4244" 813.809183095788 0.985747287521904 0.49595
"4245" 813.752022137148 0.985748837946706 0.496638
"4246" 813.603526863079 0.985751217460972 0.4982595
"4247" 813.619476298144 0.985750726620991 0.4980155
"4248" 813.690220994654 0.985748996892463 0.497112
"4249" 813.92533216299 0.985736405216302 0.493272
"4250" 813.965562418019 0.985732204055412 0.492312
"4251" 813.902302011599 0.985736234422384 0.4933875
"4252" 813.972948342944 0.985729455214808 0.491808
"4253" 813.873189314749 0.985736494164516 0.4936155
"4254" 813.724793083326 0.985744199946719 0.49595
"4255" 813.92927131773 0.985730122357828 0.4921875
"4256" 813.926085075803 0.985734356466096 0.4928735
"4257" 813.918392351047 0.985728967985097 0.492062
"4258" 813.867344778363 0.985732193403098 0.4929195
"4259" 813.785915484505 0.985737099571949 0.4942755
"4260" 813.7592219832 0.985737926391263 0.494592
"4261" 813.720378522635 0.985739362927637 0.4950995
"4262" 813.468837501773 0.985746309997176 0.4982595
"4263" 813.490814694909 0.985745749314458 0.497952
"4264" 813.421639372361 0.985745764764158 0.498542
"4265" 813.480071728727 0.985745062365443 0.4978875
"4266" 813.301545891232 0.985743988921045 0.4993155
"4267" 813.305303042082 0.985743931559925 0.4992395
"4268" 813.558128841656 0.985741750954935 0.496638
"4269" 813.592221313561 0.985739831557083 0.4960395
"4270" 813.170781533836 0.985739703511538 0.4997795
"4271" 813.320303928174 0.985743406332967 0.4988955
"4272" 813.269394004373 0.985742517196452 0.4992
"4273" 813.182054077329 0.985740161510502 0.4996355
"4274" 812.979345799762 0.985729430182851 0.4999875
"4275" 812.946674135509 0.985727282970052 0.4999595
"4276" 812.962582560956 0.985728817998401 0.4999875
"4277" 812.674865471041 0.985700123173485 0.4986995
"4278" 812.763638299182 0.985711482750265 0.4993875
"4279" 812.761325472929 0.985711842168418 0.499422
"4280" 813.056601737001 0.985735303749501 0.499872
"4281" 812.902463305048 0.985725922257639 0.499968
"4282" 812.979105393663 0.98573143394669 0.499982
"4283" 812.988942196588 0.985732184482048 0.4999595
"4284" 812.829091373146 0.985723487291264 0.5003285
"4285" 812.820358509603 0.985720715819695 0.499872
"4286" 812.890926993427 0.985726638475146 0.4999955
"4287" 812.925057266019 0.985729164345626 0.499992
"4288" 813.019916422162 0.985734210826742 0.4997795
"4289" 812.950802885369 0.985731019720685 0.4999395
"4290" 812.997074294807 0.985733345287068 0.4998
"4291" 812.952254180992 0.985731351975275 0.499902
"4292" 813.253561699585 0.985736804818709 0.4978875
"4293" 813.26336683152 0.98573623129686 0.497688
"4294" 813.431023204266 0.985729868464022 0.4952955
"4295" 813.440792516345 0.985728574413584 0.495
"4296" 813.49304528575 0.985724492337127 0.49395
"4297" 813.375342932619 0.985730433356376 0.495768
"4298" 813.215196447593 0.985734788626951 0.4977555
"4299" 813.121834230659 0.985735052522041 0.4985955
"4300" 813.052758457219 0.985734257090828 0.4990755
"4301" 813.129303576249 0.985734427638623 0.4983755
"4302" 813.169433307736 0.985733733630447 0.4978875
"4303" 813.088229019566 0.985733825990181 0.4985955
"4304" 813.079828174626 0.985733520214026 0.4985955
"4305" 813.05929664219 0.985733175585035 0.4986995
"4306" 813.208586525903 0.985731023141652 0.4970355
"4307" 813.218359241655 0.985730176718003 0.4968
"4308" 813.046213577391 0.985732294224037 0.4985955
"4309" 812.965052459898 0.985731314720241 0.4991595
"4310" 813.071857306033 0.985731575564518 0.4982
"4311" 813.257454595232 0.985726111977472 0.495768
"4312" 813.24901870821 0.985725802698987 0.495768
"4313" 813.186031918344 0.985727719640856 0.4965555
"4314" 812.723061260753 0.985722379198398 0.499968
"4315" 812.64195436244 0.985717359541307 0.499992
"4316" 812.566909402035 0.985711784734131 0.4998875
"4317" 812.425197396266 0.985698219606257 0.4993155
"4318" 812.525906830338 0.985709030061661 0.4998195
"4319" 812.596317935191 0.98571524350836 0.499982
"4320" 812.490964672053 0.985706733408652 0.499758
"4321" 812.561376955442 0.985713238816776 0.4999595
"4322" 812.740888987418 0.98572407045839 0.499758
"4323" 812.896146946143 0.985727598751819 0.4987995
"4324" 812.86956851032 0.985727135576378 0.498942
"4325" 812.733911855742 0.985723849790785 0.4996875
"4326" 812.955801342526 0.985726514328861 0.4980155
"4327" 812.983750491328 0.985725686131497 0.4976195
"4328" 813.132868475827 0.985720003916198 0.4954875
"4329" 813.427337040951 0.985695109736737 0.4894875
"4330" 813.679280631463 0.985658655095219 0.482328
"4331" 813.440567140122 0.98569098168678 0.48875
"4332" 813.444156757205 0.985689215481808 0.488448
"4333" 813.290349065555 0.985704308716783 0.491808
"4334" 813.063973268003 0.985719015370722 0.495768
"4335" 813.001071533351 0.985720943700213 0.4965555
"4336" 813.047108103468 0.985718395420095 0.495768
"4337" 813.141533540419 0.985712199692912 0.4940595
"4338" 813.193575982501 0.985707412054259 0.4929195
"4339" 813.209302457121 0.985705097558947 0.4924355
"4340" 813.345979605606 0.985690254601034 0.4891955
"4341" 813.355606585235 0.98568781577994 0.48875
"4342" 813.480095951388 0.985669881100964 0.485208
"4343" 813.658917039815 0.985638567184005 0.4793955
"4344" 813.577769512042 0.985651091054824 0.4817595
"4345" 813.5087500554 0.985660653337173 0.4836195
"4346" 813.645140535884 0.985635331823083 0.4789875
"4347" 813.503648886932 0.985658084665127 0.4832555
"4348" 813.402786427851 0.985675570558591 0.4864715
"4349" 813.442533594088 0.985668201099889 0.4850995
"4350" 813.695188566109 0.985617428081895 0.4760195
"4351" 813.596015696442 0.985634813470578 0.479192
"4352" 813.635640457373 0.98562524192582 0.477528
"4353" 813.6269889222 0.985624909503965 0.477528
"4354" 813.702743904384 0.985607241230118 0.474462
"4355" 813.802549673531 0.985582451489777 0.470232
"4356" 813.8056378718 0.985586599146031 0.4708535
"4357" 813.827246679463 0.985571597740951 0.4684995
"4358" 813.722135676705 0.985593963406006 0.4723875
"4359" 813.761587258871 0.985582507779133 0.4704755
"4360" 813.572293276481 0.985621379319182 0.4773155
"4361" 813.539571200918 0.985625764656122 0.4781595
"4362" 813.500849546144 0.98563116223944 0.479192
"4363" 813.245638169138 0.985670738059826 0.4867155
"4364" 813.09278492431 0.985687917694347 0.4903395
"4365" 813.354823824923 0.985651229296468 0.483072
"4366" 813.352249181681 0.985649922853652 0.4828875
"4367" 813.451828800868 0.985630644714373 0.4793955
"4368" 813.503278312671 0.985618733017945 0.4773155
"4369" 813.56670054983 0.985603506855589 0.4746875
"4370" 813.43191874022 0.985628526945548 0.479192
"4371" 813.429291080453 0.985627063821248 0.4789875
"4372" 813.306625442663 0.98564697044793 0.482702
"4373" 813.178028969439 0.985665015721129 0.486222
"4374" 813.133486610491 0.985669619670098 0.4872
"4375" 813.09887928458 0.985677343254917 0.4885645
"4376" 812.980344186557 0.98569413096097 0.491886
"4377" 813.137684600911 0.985678731940377 0.4884555
"4378" 813.017331930831 0.985687692796532 0.4906305
"4379" 812.923048900313 0.985687447083485 0.491288
"4380" 812.992467325878 0.985678843824472 0.4894875
"4381" 812.888093088365 0.985688546416971 0.4916795
"4382" 812.879611340952 0.985688231546035 0.4916795
"4383" 812.871129648089 0.985687917482279 0.4916795
"4384" 812.635073635454 0.985703696066228 0.4958595
"4385" 812.548797208225 0.985706399083824 0.496958
"4386" 812.552355056358 0.985705709154012 0.4968
"4387" 812.514001256533 0.985706296697289 0.4971875
"4388" 812.691164410207 0.985697396272961 0.494382
"4389" 812.760528315092 0.985691328839077 0.4929195
"4390" 812.787970208024 0.98568792729857 0.4921875
"4391" 812.773511271212 0.985688145754262 0.492312
"4392" 812.842815169174 0.985680307492478 0.4906155
"4393" 812.690756060757 0.985692886679653 0.4936155
"4394" 812.586601527672 0.985698764389106 0.4952955
"4395" 812.673849577457 0.985692262660806 0.4936155
"4396" 812.605596978007 0.98569604444677 0.4946955
"4397" 812.567258851674 0.985697498941336 0.495198
"4398" 812.463172454229 0.985701575799736 0.496638
"4399" 812.693847699907 0.985686678311757 0.492558
"4400" 812.769048484427 0.985678409377202 0.490752
"4401" 812.856164699884 0.985667192298553 0.488448
"4402" 812.94323571479 0.98565404232516 0.485888
"4403" 813.078042249265 0.985630850984433 0.481568
"4404" 813.111243895028 0.985623034587294 0.4801995
"4405" 813.317559704397 0.985578354319494 0.4723875
"4406" 813.350631452779 0.985568256146583 0.470718
"4407" 813.204663635207 0.985598599664356 0.4760195
"4408" 813.166170775833 0.98560440706666 0.477102
"4409" 813.28872130822 0.985575626032123 0.472152
"4410" 813.51253232233 0.985515882845729 0.4621875
"4411" 813.438142593802 0.985533448176136 0.465152
"4412" 813.602138497541 0.985483883876662 0.4570755
"4413" 813.426478400992 0.985531157252559 0.4648875
"4414" 813.227145874646 0.985578011183454 0.4728555
"4415" 813.343447186139 0.985547561089903 0.467742
"4416" 813.548911670266 0.985487849650203 0.45795
"4417" 813.468650192001 0.985508368349867 0.461358
"4418" 813.346825653618 0.985538854936639 0.4664595
"4419" 813.332103179912 0.985540056251117 0.466718
"4420" 813.364929517663 0.985528712723355 0.4648875
"4421" 813.439308779939 0.985505258327696 0.4610795
"4422" 813.727422708264 0.985410304164865 0.4458795
"4423" 813.831203040673 0.985369032799235 0.439448
"4424" 813.881453100852 0.985346026234031 0.435918
"4425" 813.629119865156 0.985433613549005 0.4497555
"4426" 813.904760517099 0.985328970331246 0.4333875
"4427" 813.771134233664 0.985376346959222 0.440832
"4428" 813.779831277255 0.985369343756156 0.4397955
"4429" 813.747055573292 0.985377777068704 0.4411755
"4430" 813.737983615892 0.985377397917597 0.4411755
"4431" 813.776247804237 0.985359262055525 0.4383995
"4432" 813.595623018417 0.985420950489721 0.448158
"4433" 813.515686102939 0.985444409652255 0.45195
"4434" 813.453550008957 0.985461205221811 0.4546995
"4435" 813.320571352652 0.985498516904304 0.4608
"4436" 813.240858590916 0.985518197224703 0.464088
"4437" 813.285189572853 0.985502919120544 0.4616355
"4438" 813.18192582055 0.985528684411499 0.4659395
"4439" 813.160976660189 0.98553439080588 0.4668295
"4440" 813.104657467027 0.985549242290707 0.4692465
"4441" 813.066075270361 0.985559290432485 0.4708685
"4442" 812.810495989633 0.985607822844045 0.4795895
"4443" 812.589722759256 0.985643869243464 0.4863035
"4444" 812.357639038893 0.985667889761892 0.49155
"4445" 812.254903739466 0.985675947092685 0.493502
"4446" 812.370140210553 0.985664244952347 0.4908875
"4447" 812.391098277668 0.98566072449485 0.4902
"4448" 812.182406289716 0.985678465950895 0.494382
"4449" 812.156298849053 0.985679326233662 0.4946955
"4450" 812.236155974631 0.985672460837442 0.493038
"4451" 812.157065848741 0.985677526125414 0.494382
"4452" 812.089771290521 0.985680865104389 0.495392
"4453" 811.893043417235 0.98568716365387 0.497952
"4454" 811.967014501368 0.985684915015622 0.496958
"4455" 812.070380721459 0.985679600088117 0.4952955
"4456" 811.973710418472 0.985683467600118 0.496638
"4457" 812.047638397378 0.985679307740564 0.495392
"4458" 811.980394766055 0.985681896438918 0.496302
"4459" 812.036658377578 0.98567835252104 0.4952955
"4460" 812.063503100027 0.985675890124521 0.4946955
"4461" 811.97863542801 0.985679892082752 0.49595
"4462" 811.981966453182 0.985678999931363 0.495768
"4463" 812.14398976506 0.98566686346994 0.4926795
"4464" 812.217798869803 0.985658560775094 0.4908875
"4465" 812.297448455427 0.985648038625345 0.48875
"4466" 812.153819137857 0.985662673991919 0.4919355
"4467" 812.221703638593 0.985654395925197 0.4902
"4468" 812.142736397639 0.985661474158548 0.491808
"4469" 812.022697309914 0.985670642822596 0.4940595
"4470" 812.143410433932 0.985659094562079 0.4914195
"4471" 812.134930470679 0.985658777058508 0.4914195
"4472" 812.026676638902 0.985667466543236 0.493502
"4473" 812.1297179582 0.985656940520121 0.4911555
"4474" 812.174040194568 0.985650831357263 0.489918
"4475" 812.200739735871 0.985646309838795 0.489048
"4476" 812.162906023196 0.985649511851611 0.4897755
"4477" 812.136814439176 0.985651216143869 0.4902
"4478" 811.999332698962 0.985663650838039 0.493038
"4479" 811.897077362772 0.985670309937572 0.494798
"4480" 811.89450011705 0.985669617454203 0.4946955
"4481" 811.768846432652 0.985675452092181 0.4965555
"4482" 811.778009571593 0.985674411879975 0.496302
"4483" 811.710995156199 0.985676266042996 0.497112
"4484" 811.544395972511 0.985678021701242 0.4987995
"4485" 811.559441210246 0.985677755169818 0.4985955
"4486" 811.140985488691 0.985659204553982 0.4998555
"4487" 811.027167604399 0.985648205138476 0.4993875
"4488" 810.778600052852 0.985614373195375 0.497112
"4489" 810.781920054062 0.985615991092974 0.497262
"4490" 810.714930686034 0.98560571908554 0.496472
"4491" 810.800284509763 0.985620975362359 0.497688
"4492" 811.020445261335 0.985650491129751 0.4995795
"4493" 810.853839093558 0.985630757683489 0.498432
"4494" 810.704795011852 0.985608540483176 0.4968
"4495" 810.778453438018 0.985621537384124 0.497822
"4496" 810.975225839998 0.985648002833335 0.4995195
"4497" 810.996162193682 0.98565076119431 0.499662
"4498" 811.116756364704 0.985661699210633 0.499992
"4499" 811.219766071795 0.985668149350612 0.4998875
"4500" 811.164497658879 0.985665327963392 0.4999755
"4501" 811.085784173116 0.985660342986044 0.4999875
"4502" 811.100861674401 0.985661714302113 0.4999995
"4503" 811.409030487465 0.985672220787361 0.4985955
"4504" 811.394778757199 0.985671913012843 0.498648
"4505" 811.316056959024 0.985671022635036 0.4992
"4506" 811.506938447872 0.985669524346015 0.497262
"4507" 811.269985909766 0.98566983940818 0.4993875
"4508" 811.320204839553 0.985670470461493 0.4989875
"4509" 811.370414933838 0.985670342807144 0.4984875
"4510" 811.619823080846 0.985661807265466 0.4950995
"4511" 811.494222741511 0.98566705627919 0.4968795
"4512" 811.608824113278 0.985660824628465 0.495
"4513" 811.705815898226 0.985652770366578 0.493038
"4514" 811.70321384715 0.985651952781371 0.4929195
"4515" 811.794293975037 0.985641934992724 0.490752
"4516" 811.973145537016 0.98561739847557 0.485888
"4517" 811.941189876942 0.985620527545283 0.486552
"4518" 812.119914554023 0.985589172059207 0.480792
"4519" 812.128862446521 0.985585533705343 0.4801995
"4520" 811.962328152823 0.985612520797971 0.485208
"4521" 811.85436454892 0.985626560360694 0.4879875
"4522" 812.184952762818 0.985568193392654 0.4773155
"4523" 812.392578362594 0.985517472759852 0.46875
"4524" 812.471483843458 0.98549373501544 0.4648875
"4525" 812.451011274362 0.985496601966307 0.4654155
"4526" 812.377992689353 0.985513410752918 0.468248
"4527" 812.363404666059 0.985514579779191 0.4684995
"4528" 812.506392162372 0.985472377980592 0.4616355
"4529" 812.596742257426 0.985441873193273 0.456782
"4530" 812.58202642759 0.985443345795523 0.4570755
"4531" 812.456550419218 0.98547808507647 0.4627355
"4532" 812.436080391609 0.985481075309761 0.4632795
"4533" 812.596223075962 0.985429260786094 0.455
"4534" 812.395135133455 0.985486963590358 0.4643555
"4535" 812.223328599825 0.985529395718158 0.4714395
"4536" 812.336838689371 0.98549751815798 0.4662
"4537" 812.537522258604 0.98543530154557 0.456192
"4538" 812.44138984273 0.985461920157278 0.4605195
"4539" 812.339523952794 0.98548846018664 0.4648875
"4540" 812.278425103942 0.985502383832742 0.467232
"4541" 812.310336627212 0.985490984831897 0.4654155
"4542" 812.464192677583 0.985442691348831 0.4576595
"4543" 812.478545544325 0.985434994111884 0.4564875
"4544" 812.61476734571 0.985386012919712 0.4488
"4545" 812.658009869881 0.985366970674062 0.4458795
"4546" 812.585203333646 0.985389333787739 0.449438
"4547" 812.593627280947 0.985382851415115 0.4484795
"4548" 812.573057556234 0.985386562232401 0.4491195
"4549" 812.622014318196 0.985365471856078 0.4458795
"4550" 812.676700535627 0.985341423850145 0.4422
"4551" 812.737105506689 0.985314165768025 0.438048
"4552" 812.716433941775 0.985318336551534 0.43875
"4553" 812.857702368416 0.985256334262391 0.429312
"4554" 812.848500757569 0.985255937148269 0.429312
"4555" 812.845076968566 0.98525306703278 0.4289355
"4556" 812.928272183009 0.985212053708087 0.4227755
"4557" 812.936311823712 0.985203815138078 0.421592
"4558" 813.036640642081 0.985152198032758 0.4138875
"4559" 813.246387831339 0.985041101824374 0.3973955
"4560" 813.23681705195 0.98504066417516 0.3973955
"4561" 813.238766499039 0.985034093391313 0.3964875
"4562" 813.234502052452 0.985038957066843 0.3972145
"4563" 813.035061739802 0.985135701063959 0.4116685
"4564" 813.060161765589 0.985118225325889 0.4091215
"4565" 813.096295211402 0.985102780718296 0.4068205
"4566" 813.122114948125 0.985068265285193 0.4018755
"4567" 813.307802482994 0.984961956265281 0.3862355
"4568" 813.361220948603 0.984925358736992 0.380928
"4569" 813.420274575081 0.984884411147623 0.375
"4570" 813.232786106785 0.98498630493361 0.3900195
"4571" 813.074212636488 0.985066075500544 0.4018755
"4572" 813.127663985185 0.985032328257224 0.396942
"4573" 813.037991423673 0.985074135027076 0.4032
"4574" 812.977025745057 0.985100075868983 0.4071195
"4575" 812.818976801138 0.985172381520661 0.4179875
"4576" 812.752523697807 0.985198574326772 0.4219875
"4577" 812.868845452224 0.985138621170719 0.4130555
"4578" 812.785273841397 0.985173838978936 0.418392
"4579" 812.621951686391 0.985243338558083 0.4289355
"4580" 812.561439837047 0.985265010911983 0.432288
"4581" 812.62635204559 0.985232532197211 0.4274195
"4582" 812.480437587129 0.985290366696359 0.4362755
"4583" 812.625029949527 0.985224146440169 0.426272
"4584" 812.615795366298 0.985223744924754 0.426272
"4585" 812.555372995709 0.985245911682351 0.4296875
"4586" 812.676930219355 0.985186604548949 0.420798
"4587" 812.639222232772 0.985199346713207 0.4227755
"4588" 812.686739947386 0.985172442650518 0.4187955
"4589" 812.586596965499 0.985214067212181 0.4251155
"4590" 812.792947557938 0.985110625745834 0.4096875
"4591" 812.681450404029 0.985160390749431 0.4171755
"4592" 812.530417967513 0.985225590170324 0.427038
"4593" 812.526857944207 0.985222656816814 0.4266555
"4594" 812.72713310222 0.985123143554146 0.4118
"4595" 812.723391103412 0.985119897406358 0.4113795
"4596" 812.602739037123 0.985190327777905 0.4218935
"4597" 812.585905842568 0.98517677978076 0.42
"4598" 812.542695774774 0.985192244457721 0.422382
"4599" 812.663317834801 0.985129480326662 0.4130555
"4600" 812.69344567693 0.985109278488786 0.410112
"4601" 812.582471519461 0.985158976166121 0.417582
"4602" 812.68027855456 0.985105578551686 0.4096875
"4603" 812.744121132952 0.985067307584296 0.404078
"4604" 812.689568304781 0.985090323961123 0.40755
"4605" 812.803974537947 0.985024235214385 0.397848
"4606" 812.704387088398 0.985071924079719 0.404952
"4607" 812.661166475596 0.985089040938761 0.40755
"4608" 812.584271550999 0.985122885522137 0.412638
"4609" 812.473766234914 0.985171819248278 0.42
"4610" 812.576753964929 0.985116412344516 0.4118
"4611" 812.359722302799 0.985215347363249 0.4266555
"4612" 812.30562273273 0.985235055985241 0.4296875
"4613" 812.257185962692 0.985251855444944 0.432288
"4614" 812.292852612802 0.985231773416133 0.429312
"4615" 812.373271365514 0.985190526322327 0.423168
"4616" 812.291226646171 0.985223463743512 0.4281795
"4617" 812.14772447785 0.985281235758189 0.4369875
"4618" 812.200139402246 0.985254727266279 0.433022
"4619" 812.101539589838 0.985292025270117 0.43875
"4620" 811.958342988582 0.985344515847002 0.446862
"4621" 811.871151960586 0.985372954590104 0.451328
"4622" 811.784044000827 0.985399905438189 0.455598
"4623" 811.897939296332 0.985355930221439 0.4488
"4624" 811.721600792322 0.985414118485447 0.45795
"4625" 811.645814401643 0.985435258152412 0.461358
"4626" 811.66486456685 0.985426075392603 0.4599555
"4627" 811.633732606031 0.985432793740061 0.4610795
"4628" 811.714039167682 0.985403388849313 0.4564875
"4629" 811.67174583942 0.985414149152586 0.4582395
"4630" 811.529284660669 0.985455536619977 0.4648875
"4631" 811.459288944125 0.98547284921595 0.467742
"4632" 811.472791464321 0.985466182219788 0.466718
"4633" 811.625303442594 0.985416362554029 0.4588155
"4634" 811.53306360254 0.985442397000092 0.463008
"4635" 811.518701989879 0.985443741214042 0.4632795
"4636" 811.493235094417 0.985448436569593 0.464088
"4637" 811.523316503261 0.985436187911493 0.4621875
"4638" 811.581118811218 0.985414565019427 0.4588155
"4639" 811.555617917936 0.985419624847372 0.459672
"4640" 811.452471364124 0.98544868707152 0.4643555
"4641" 811.27732213345 0.985494865178764 0.4719155
"4642" 811.335396790471 0.985481296374901 0.4696235
"4643" 811.410055856006 0.985461826778374 0.466414
"4644" 811.374116898242 0.985478725384752 0.4689695
"4645" 811.365123689406 0.985473799251617 0.4683435
"4646" 811.456312230388 0.985448147185969 0.4641815
"4647" 811.353169000502 0.985471499861446 0.4680855
"4648" 811.283009994897 0.985479209690822 0.4696235
"4649" 811.29059140506 0.985469671415229 0.468248
"4650" 811.5030062924 0.985401068854788 0.457368
"4651" 811.212267856198 0.985485595800168 0.4709595
"4652" 810.999127557564 0.985534371772219 0.479192
"4653" 810.984989651499 0.985535219622152 0.4793955
"4654" 810.904589232381 0.98554956083672 0.48195
"4655" 810.884965829039 0.985551371789329 0.482328
"4656" 810.765998980325 0.985570789802864 0.485888
"4657" 810.597433996074 0.985593657334195 0.4903395
"4658" 810.771021097425 0.985566432616936 0.485208
"4659" 810.90589439909 0.98553902587595 0.480398
"4660" 810.919353088794 0.985534066516692 0.479598
"4661" 811.021006914354 0.985508754796251 0.475358
"4662" 810.924163462704 0.985528646127437 0.478782
"4663" 811.119417629728 0.985478542578317 0.4704755
"4664" 811.160277039451 0.985464501964357 0.468248
"4665" 811.019378782101 0.985499298312515 0.474008
"4666" 810.895101740979 0.985526089227967 0.4785755
"4667" 810.809433325586 0.985541965419524 0.4813755
"4668" 810.839359753288 0.985533715276211 0.48
"4669" 810.792251820726 0.985541302259621 0.4813755
"4670" 810.899147360562 0.985516074812466 0.477102
"4671" 810.692593809017 0.985556349710435 0.484158
"4672" 810.90389423902 0.985510275822331 0.476238
"4673" 810.774360582545 0.985536621097119 0.480792
"4674" 810.73829930279 0.985541834625262 0.4817595
"4675" 810.691272248904 0.985548948827702 0.483072
"4676" 810.7650655586 0.985532201350002 0.4801995
"4677" 810.657657513401 0.985551364520059 0.4836195
"4678" 810.808248029098 0.985518395235752 0.47795
"4679" 810.816080148996 0.98551431202449 0.4773155
"4680" 810.823900311229 0.985510159320931 0.476672
"4681" 810.787841220613 0.985516142548881 0.4777395
"4682" 810.817584788038 0.985506899628585 0.476238
"4683" 810.89114240779 0.985486210173781 0.4728555
"4684" 810.909849053999 0.98547869885412 0.471678
"4685" 810.944964323417 0.985466482499883 0.469742
"4686" 811.122397773187 0.985410191054559 0.4608
"4687" 810.932955725212 0.98546426650562 0.4694955
"4688" 810.809336808425 0.985500084981989 0.4752995
"4689" 810.899137481885 0.985474189720347 0.4710965
"4690" 810.808391564952 0.985489403928393 0.4737795
"4691" 810.695853892571 0.985513998146082 0.47795
"4692" 810.796525989285 0.985487331655873 0.47355
"4693" 810.875260602195 0.985463708934524 0.469742
"4694" 811.052230127363 0.985407354067164 0.4608
"4695" 811.010646579221 0.985417525205689 0.462462
"4696" 810.821739701101 0.985470151884835 0.4709595
"4697" 810.774840831636 0.985479970586573 0.472622
"4698" 810.902506717466 0.98544159080334 0.4664595
"4699" 810.773795322975 0.98547496956949 0.4719155
"4700" 810.688789938195 0.985494156911309 0.4751355
"4701" 810.565701380789 0.985520293786497 0.479598
"4702" 810.317401238118 0.985564451641865 0.487518
"4703" 810.265316391809 0.985570616980172 0.48875
"4704" 810.300380507285 0.985563800276723 0.487518
"4705" 810.444305158435 0.985536872701891 0.482702
"4706" 810.343206399986 0.985553416080088 0.4857195
"4707" 810.318347087632 0.985555836025663 0.486222
"4708" 810.483913263444 0.985522627401185 0.480398
"4709" 810.442682249253 0.985529061271494 0.481568
"4710" 810.722294780292 0.985459372538225 0.4699875
"4711" 810.588550644638 0.985491780288104 0.475358
"4712" 810.362522573064 0.985538725273564 0.483438
"4713" 810.337662690933 0.985541446326224 0.4839795
"4714" 810.301949681485 0.985546047292266 0.484862
"4715" 810.125061502611 0.98557200531149 0.4897755
"4716" 810.257740562791 0.98555013380125 0.4857195
"4717" 810.249206776125 0.985549806183985 0.4857195
"4718" 810.067009606745 0.985575273323247 0.4906155
"4719" 810.036829933622 0.985577622396601 0.4911555
"4720" 810.07718588054 0.985571118531385 0.489918
"4721" 809.94395018415 0.985585363188223 0.4929195
"4722" 809.799924050776 0.985596261934375 0.495582
"4723" 809.943336108129 0.985583057031861 0.492558
"4724" 810.124637687608 0.985558136683264 0.4876755
"4725" 810.072764207337 0.985564267960255 0.4888995
"4726" 809.961301316925 0.985577304092835 0.49155
"4727" 810.023276098339 0.985568140352632 0.4897755
"4728" 810.155641817664 0.985546226193887 0.4857195
"4729" 810.136276455685 0.985547744835521 0.4860555
"4730" 810.192726399009 0.985535877727186 0.4839795
"4731" 809.994695820671 0.985566113048589 0.489632
"4732" 810.002446896705 0.985563540475916 0.4891955
"4733" 810.215827526458 0.985525505137252 0.482328
"4734" 810.293817532198 0.985506941787979 0.479192
"4735" 810.393382223113 0.985481039095367 0.474912
"4736" 810.422572483048 0.985471021298136 0.4733195
"4737" 810.44632718509 0.985462079374771 0.4719155
"4738" 810.464651639525 0.98545435694363 0.470718
"4739" 810.418129228612 0.985464287004559 0.4723875
"4740" 810.485045364553 0.985443009375043 0.4689995
"4741" 810.449324398327 0.985450311014032 0.470232
"4742" 810.42442021994 0.985454460873834 0.4709595
"4743" 810.42111015122 0.985452622961869 0.470718
"4744" 810.460942559156 0.985438499461794 0.4684995
"4745" 810.409076228492 0.985450428714923 0.4704755
"4746" 810.405755442051 0.985448573772246 0.470232
"4747" 810.53928543559 0.985409250000361 0.4639145
"4748" 810.576819782435 0.985390219629498 0.4610795
"4749" 810.314943620363 0.985465122621008 0.473088
"4750" 810.24167347731 0.985481268938765 0.4758
"4751" 810.399834541431 0.985436054211824 0.4684995
"4752" 810.294276543655 0.985462666024282 0.4728555
"4753" 810.46305108905 0.985410974706661 0.464622
"4754" 810.454272811307 0.985410618924143 0.464622
"4755" 810.638947415844 0.985344650941019 0.454398
"4756" 810.613935918923 0.985350132877831 0.4552995
"4757" 810.567463687493 0.985363148429409 0.457368
"4758" 810.499560754824 0.985383054417665 0.4605195
"4759" 810.630233666138 0.985333271668705 0.4528755
"4760" 810.948471184184 0.985196455939504 0.432288
"4761" 810.84818965899 0.985236976827259 0.4383995
"4762" 810.673008708128 0.985305470045008 0.4488
"4763" 810.605134020213 0.985327758519495 0.4522595
"4764" 810.628334268306 0.98531513965065 0.4503875
"4765" 810.560526938558 0.985337011863642 0.453792
"4766" 810.5034812554 0.985354150533192 0.4564875
"4767" 810.601550545165 0.985314022794987 0.4503875
"4768" 810.603297619338 0.985309501469073 0.4497555
"4769" 810.423385716615 0.985371779244365 0.4593875
"4770" 810.414547654878 0.985371416046353 0.4593875
"4771" 810.341647601647 0.985392516047106 0.4627355
"4772" 810.418233487383 0.985363291861654 0.4582395
"4773" 810.441389298834 0.985351591110624 0.4564875
"4774" 810.475177048983 0.985335676160797 0.4540955
"4775" 810.418305727295 0.985352768912386 0.456782
"4776" 810.388125218168 0.98535996466948 0.45795
"4777" 810.528401336867 0.985304068838994 0.449438
"4778" 810.785639685118 0.98518945352335 0.432288
"4779" 810.888233962244 0.985135307776578 0.4243395
"4780" 810.889627941011 0.985129602324094 0.4235595
"4781" 810.880376081681 0.985129193882706 0.4235595
"4782" 810.982695386169 0.985071281227839 0.415128
"4783" 810.893458723991 0.985114712973681 0.4214965
"4784" 810.756577676029 0.985179586747613 0.4310605
"4785" 810.667615928074 0.985218790374689 0.4368765
"4786" 810.774936892965 0.985165853127636 0.429032
"4787" 810.845697847892 0.985120904984792 0.4225905
"4788" 810.852552172982 0.985109953171487 0.4210985
"4789" 810.896210327082 0.985081973492624 0.4170635
"4790" 810.923701915033 0.985064142072158 0.4144705
"4791" 810.993449395267 0.985022315142372 0.4084005
"4792" 811.158210009484 0.984921649276015 0.3938815
"4793" 811.047641547507 0.984987840556142 0.4033535
"4794" 810.943160043197 0.985041946836057 0.4112465
"4795" 811.049626171923 0.984976669379579 0.401824
"4796" 811.062041861511 0.984954989966692 0.398936
"4797" 811.010766771214 0.984975076331421 0.401986
"4798" 811.033063655379 0.984953807136057 0.3990245
"4799" 811.013006967967 0.984959599274402 0.3999235
"4800" 811.08256896004 0.984909491587829 0.3928155
"4801" 811.078220224709 0.984905815535719 0.392352
"4802" 810.774458843944 0.985074099916328 0.416768
"4803" 810.812378638734 0.985048197043226 0.4130555
"4804" 810.682329641537 0.98511166694384 0.422382
"4805" 810.6520897717 0.985121950224074 0.42395
"4806" 810.669050838357 0.985108151668548 0.4219875
"4807" 810.654544331336 0.985110434248695 0.422382
"4808" 810.582452448084 0.985141749662864 0.427038
"4809" 810.578475871159 0.985138743939425 0.4266555
"4810" 810.705249359513 0.985067966780502 0.4163595
"4811" 810.61750594307 0.985108791346165 0.422382
"4812" 810.508975571067 0.985158129044032 0.4296875
"4813" 810.30136332878 0.985248852867533 0.4432155
"4814" 810.172291499783 0.985298198312042 0.450702
"4815" 810.330309762686 0.985227511034499 0.440142
"4816" 810.222169783113 0.985269834002003 0.4465355
"4817" 809.952559431121 0.985368508452773 0.4616355
"4818" 809.969803444081 0.985359112378022 0.460238
"4819" 809.976604168785 0.985353236275429 0.4593875
"4820" 809.900084634591 0.985376272546497 0.463008
"4821" 809.932928656928 0.985361667786914 0.4608
"4822" 809.976136362948 0.985342798485337 0.45795
"4823" 810.055694159078 0.985309189459842 0.4528755
"4824" 810.119561096238 0.985279753464454 0.4484795
"4825" 810.1573649679 0.985259888232868 0.44555
"4826" 809.982171302288 0.985325958845214 0.455598
"4827" 809.843503027986 0.985371992279135 0.4627355
"4828" 810.016345721871 0.985305306541047 0.452568
"4829" 809.99705763919 0.985308981902455 0.453182
"4830" 809.988151670973 0.985308611554042 0.453182
"4831" 809.90668209709 0.985335704235658 0.457368
"4832" 809.763117642868 0.985382321679205 0.464622
"4833" 809.697373859447 0.985400267592275 0.4674875
"4834" 809.71452068394 0.985391711320945 0.4662
"4835" 809.643660253895 0.985410723784018 0.469248
"4836" 809.645288432675 0.985407224470952 0.46875
"4837" 809.414170724878 0.985467786828444 0.4785755
"4838" 809.622718858571 0.98540810454966 0.4689995
"4839" 809.769056911313 0.985356982487002 0.4610795
"4840" 809.558742548431 0.985421273289903 0.4712
"4841" 809.555211289553 0.98541941610813 0.4709595
"4842" 809.443247368518 0.985447810363066 0.4755795
"4843" 809.584290638007 0.985404773340545 0.46875
"4844" 809.441409088584 0.985443009038543 0.474912
"4845" 809.345065487188 0.985465063521895 0.4785755
"4846" 809.40865075626 0.985446440212807 0.4755795
"4847" 809.441247675539 0.985434965319877 0.4737795
"4848" 809.453196247397 0.985428867138957 0.4728555
"4849" 809.568165940651 0.985391387077914 0.4669755
"4850" 809.482169781269 0.985414770185472 0.470718
"4851" 809.626231558326 0.985369911495618 0.4636435
"4852" 809.64318215912 0.985360686770742 0.4622735
"4853" 809.814441000718 0.985292818190222 0.4519835
"4854" 809.719778763949 0.985321622395978 0.4564875
"4855" 809.572128567384 0.985370724928438 0.464088
"4856" 809.61987133993 0.985350894516497 0.4610795
"4857" 809.633719002802 0.985344238874805 0.4600295
"4858" 809.725464160062 0.985304408289924 0.4540955
"4859" 809.82947645265 0.985258152911508 0.4471875
"4860" 809.846151998089 0.985246819490539 0.44555
"4861" 809.970473040703 0.985186336451787 0.436632
"4862" 809.879379428597 0.985223555448798 0.4422
"4863" 809.936941121538 0.985192758331187 0.4376955
"4864" 809.774258695318 0.985260577424999 0.4478355
"4865" 809.69876312579 0.985287589539565 0.45195
"4866" 809.822848178756 0.985231112711983 0.443552
"4867" 809.70645797852 0.985276457429211 0.4503875
"4868" 809.671967819694 0.985286466179264 0.45195
"4869" 809.734571593752 0.985256524129912 0.447512
"4870" 809.812411045415 0.985218186200532 0.4418595
"4871" 809.905456008143 0.985170260856893 0.4348395
"4872" 809.911645124981 0.985162462824958 0.433752
"4873" 809.826035362999 0.985198373559438 0.4390995
"4874" 809.81187325767 0.985200342016635 0.439448
"4875" 809.848656432811 0.985178442916672 0.4362755
"4876" 809.747914082898 0.985220444361091 0.4425395
"4877" 809.698176752577 0.985238096188974 0.4452195
"4878" 809.628142882609 0.985263839493234 0.4491195
"4879" 809.720879646175 0.985219291853678 0.4425395
"4880" 809.706772096384 0.985221187463119 0.442878
"4881" 809.560603393425 0.985279506287157 0.4516395
"4882" 809.495832607387 0.985301427000765 0.455
"4883" 809.532627805055 0.985282884154429 0.4522595
"4884" 809.513568779585 0.985286604546649 0.4528755
"4885" 809.636503850082 0.985230581784441 0.4445555
"4886" 809.67311789615 0.985209706917107 0.441518
"4887" 809.760335286296 0.985163983431284 0.4348395
"4888" 809.786665575426 0.985146173935113 0.432288
"4889" 809.691487831149 0.985187408758091 0.4383995
"4890" 809.621714764093 0.985215056462022 0.4425395
"4891" 809.703697154914 0.985172185872905 0.4362755
"4892" 809.906844071306 0.985062840407731 0.4203995
"4893" 809.978373763162 0.985017302287975 0.4138875
"4894" 810.251688261342 0.98484323071401 0.3890795
"4895" 810.191604711925 0.98487557941829 0.3937395
"4896" 810.106402016812 0.984922880094372 0.400542
"4897" 810.127121385206 0.984903547124971 0.397848
"4898" 810.218276903675 0.984838090753391 0.388608
"4899" 810.369636287103 0.984727124695064 0.372992
"4900" 810.44528485789 0.984664687332202 0.3642795
"4901" 810.344925457743 0.984729742453761 0.3734955
"4902" 810.535930895857 0.984580166955111 0.3525755
"4903" 810.515838527237 0.984587415355267 0.3536595
"4904" 810.435610953085 0.984640310978985 0.3611355
"4905" 810.400604474135 0.984658521439233 0.363758
"4906" 810.365646638614 0.984676543075352 0.3663555
"4907" 810.420771021098 0.984627516345706 0.35955
"4908" 810.390800163569 0.984642100171398 0.361662
"4909" 810.485729383167 0.984561047709974 0.3503955
"4910" 810.530542513193 0.984516965947146 0.344318
"4911" 810.465536673529 0.984560031525625 0.3503955
"4912" 810.375729302257 0.984621240722037 0.3590195
"4913" 810.405577631727 0.984590132254096 0.3547395
"4914" 810.614454418157 0.984412323097321 0.3300555
"4915" 810.579282739295 0.984432700984911 0.332958
"4916" 810.484560523951 0.984501821960526 0.3426395
"4917" 810.528982771344 0.984456487759765 0.336408
"4918" 810.598084369884 0.984389081822158 0.327128
"4919" 810.543141086846 0.984426415886599 0.3323795
"4920" 810.656622118645 0.984319115260798 0.317592
"4921" 810.656056674422 0.984309811440981 0.316382
"4922" 810.665353435475 0.984291658302901 0.31395
"4923" 810.585721887825 0.98435217542653 0.322392
"4924" 810.506246159561 0.984411181093548 0.330638
"4925" 810.56002320958 0.984355394540232 0.3229875
"4926" 810.569328941383 0.984337583348434 0.3205995
"4927" 810.63272399983 0.984271161101156 0.311502
"4928" 810.582861188952 0.984305960032619 0.316382
"4929" 810.592040147779 0.984287789958611 0.31395
"4930" 810.54227424823 0.98432235285277 0.318798
"4931" 810.561255095788 0.984295509997026 0.315168
"4932" 810.536070596187 0.984308140575827 0.3169875
"4933" 810.623516852621 0.984218358215818 0.3046875
"4934" 810.627585070359 0.984204135214609 0.302808
"4935" 810.56809165494 0.984248818446776 0.309038
"4936" 810.581948285571 0.984225725577324 0.3059355
"4937" 810.542090208473 0.98425217799471 0.3096555
"4938" 810.448691597418 0.9843266525648 0.32
"4939" 810.472348104124 0.984295477570392 0.3157755
"4940" 810.612688008008 0.98415467412922 0.296478
"4941" 810.558244375318 0.984195591684155 0.3021795
"4942" 810.484481597233 0.984253852212481 0.310272
"4943" 810.308980514285 0.984400938298352 0.330638
"4944" 810.225958762086 0.984462681647387 0.3392555
"4945" 810.167314395563 0.984502706101954 0.3448755
"4946" 810.123293169773 0.98453011307913 0.34875
"4947" 810.132538336961 0.984513692255047 0.346542
"4948" 810.25287801243 0.984402499970007 0.3312195
"4949" 810.237750912851 0.98440616805698 0.3318
"4950" 810.237106019104 0.98439722425785 0.330638
"4951" 810.202701932522 0.98441766389094 0.3335355
"4952" 810.158720301298 0.984446172707389 0.33755
"4953" 810.138870906945 0.984453874185522 0.338688
"4954" 810.138273018002 0.984445123291973 0.33755
"4955" 810.07040422727 0.984493507258769 0.344318
"4956" 810.098652973667 0.98446050656107 0.339822
"4957" 810.040496845177 0.984500518116174 0.345432
"4958" 810.073486977987 0.984463553192999 0.3403875
"4959" 809.876572378094 0.984616429085274 0.361662
"4960" 809.880975476507 0.98460455566814 0.3600795
"4961" 809.928371919894 0.98455783464345 0.3536595
"4962" 810.047296119843 0.984449191150815 0.338688
"4963" 810.003676700322 0.984477254941444 0.3426395
"4964" 810.07934316024 0.984402443300275 0.3323795
"4965" 810.061141588511 0.98444538624076 0.3383345
"4966" 810.043051852849 0.984487636290303 0.3441985
"4967" 810.015559399078 0.984537131704494 0.3510705
"4968" 810.097505336274 0.984494478721308 0.345194
"4969" 810.022149885652 0.984477968355884 0.3430765
"4970" 810.045204197085 0.984448779407806 0.339118
"4971" 809.917597487845 0.984477163518446 0.3432
"4972" 809.902701267932 0.984480693612308 0.3437595
"4973" 809.72690129189 0.984617003175716 0.362712
"4974" 809.712236638422 0.984620280559579 0.3632355
"4975" 809.697581772164 0.984623550331925 0.363758
"4976" 809.800979265111 0.984530606853344 0.350942
"4977" 809.743730478284 0.98456917389087 0.356352
"4978" 809.917571207897 0.98441183534707 0.3346875
"4979" 809.860214626479 0.984452661790009 0.3403875
"4980" 809.911202150577 0.984398218710239 0.332958
"4981" 809.924435958421 0.984376593938076 0.3300555
"4982" 809.838961159282 0.984442879831099 0.3392555
"4983" 809.748962005239 0.984511165486575 0.34875
"4984" 809.659137704701 0.984577210703217 0.3579555
"4985" 809.677265954262 0.984553477099976 0.3547395
"4986" 809.587639017128 0.984618084212645 0.363758
"4987" 809.63386150922 0.984571862011506 0.357422
"4988" 809.614516677459 0.984579062485586 0.358488
"4989" 809.492424836124 0.984668547983547 0.370968
"4990" 809.538597079116 0.984623632213929 0.3648
"4991" 809.663942163819 0.984511091112263 0.3492995
"4992" 809.639874260004 0.984522479071348 0.350942
"4993" 809.583243082204 0.984561127763715 0.356352
"4994" 809.740725430741 0.984415974015162 0.336408
"4995" 809.739787265908 0.98440711028195 0.335262
"4996" 809.748116767696 0.984389815754674 0.332958
"4997" 809.73320208197 0.984393487757625 0.3335355
"4998" 809.644118134573 0.984463233025471 0.3432
"4999" 809.69881360802 0.98440499677366 0.335262
"5000" 809.64228334335 0.984445857661509 0.340952
"5001" 809.493372416402 0.984564818103024 0.357422
"5002" 809.358624822366 0.984665834865208 0.3714755
"5003" 809.473449988011 0.984563823630277 0.357422
"5004" 809.514201632497 0.984520314794212 0.3514875
"5005" 809.393516242503 0.984612432531137 0.3642795
"5006" 809.420447006989 0.984581563678834 0.3600795
"5007" 809.438096023977 0.984557951736229 0.3568875
"5008" 809.598229044107 0.984408650679452 0.336408
"5009" 809.583401289981 0.984412286278665 0.3369795
"5010" 809.669566640552 0.984322671160484 0.324768
"5011" 809.530793590644 0.984440158920032 0.340952
"5012" 809.557268051401 0.984406538291729 0.336408
"5013" 809.505833430172 0.984443217585692 0.3415155
"5014" 809.436197252164 0.984495325124276 0.34875
"5015" 809.398685075761 0.98451866022171 0.352032
"5016" 809.311004771489 0.984584192661524 0.3611355
"5017" 809.141366251092 0.984712542551488 0.378968
"5018" 809.168093750587 0.984683463089273 0.375
"5019" 809.240303130645 0.984616776234675 0.365838
"5020" 809.230407755871 0.984616287335832 0.365838
"5021" 809.393345761792 0.984467634932824 0.345432
"5022" 809.478647669792 0.984380366235693 0.3335355
"5023" 809.404818911016 0.984438061460271 0.3415155
"5024" 809.399181600316 0.984433431441246 0.340952
"5025" 809.284758256148 0.984525434967579 0.3536595
"5026" 809.2384958693 0.984556141738087 0.3579555
"5027" 809.26923362994 0.984520486434325 0.353118
"5028" 809.128086243549 0.984630995422497 0.3684155
"5029" 809.208567592364 0.984554644435476 0.3579555
"5030" 809.383638871101 0.984388779708386 0.335262
"5031" 809.359865807023 0.984400799228518 0.3369795
"5032" 809.255025665085 0.984486147421288 0.34875
"5033" 809.195417984629 0.984529241361686 0.3547395
"5034" 809.243868503729 0.984477094875362 0.347648
"5035" 809.332632751563 0.98438614839367 0.335262
"5036" 809.210141501356 0.984488100645864 0.3492995
"5037" 809.14622606422 0.984535044194749 0.3558155
"5038" 808.970374784778 0.984673755910497 0.375
"5039" 809.0188094421 0.984625583536354 0.3684155
"5040" 808.794140745164 0.984794622475633 0.3918875
"5041" 808.824792182521 0.984763755412514 0.387662
"5042" 809.018710647379 0.98461499217702 0.3671135
"5043" 809.084735731941 0.984549628222921 0.3581885
"5044" 809.095107489068 0.984547211159615 0.357886
"5045" 809.085126238201 0.984546710219127 0.357886
"5046" 809.164215806449 0.984466708428469 0.346986
"5047" 809.286953684941 0.984307320911647 0.3253595
"5048" 809.174351886236 0.984404459979591 0.338688
"5049" 809.146382559248 0.984420500931762 0.340952
"5050" 809.207204958891 0.984352951051793 0.3318
"5051" 809.041753617006 0.984496443408891 0.3514875
"5052" 809.089281342601 0.984443556076419 0.344318
"5053" 809.048163252576 0.984471410062782 0.3481995
"5054" 808.954055776834 0.984545976318462 0.358488
"5055" 808.877809419868 0.98460275077424 0.3663555
"5056" 808.951796336316 0.984529403564786 0.356352
"5057" 809.007954719753 0.984469369323816 0.3481995
"5058" 809.050741540181 0.984419949928528 0.3415155
"5059" 809.040571436246 0.984419427223043 0.3415155
"5060" 809.122775833218 0.984330571553031 0.329472
"5061" 809.130046788588 0.984312811537494 0.327128
"5062" 809.242647172023 0.984188182516255 0.310272
"5063" 809.161940893576 0.984259290956362 0.32
"5064" 809.291748132332 0.984113362778783 0.300288
"5065" 809.136648751834 0.984262598083801 0.3205995
"5066" 809.178719699137 0.984208556037119 0.3133395
"5067" 808.980360889697 0.984394456010308 0.338688
"5068" 809.044364427527 0.984321943756879 0.3288875
"5069" 809.003524659172 0.984351325638309 0.332958
"5070" 808.945332782497 0.984397037013654 0.3392555
"5071" 808.965607819053 0.984367189019262 0.335262
"5072" 809.033645601633 0.984289476371469 0.324768
"5073" 808.858189896457 0.98444890201596 0.346542
"5074" 808.765605231525 0.984524116374156 0.3568875
"5075" 808.78597128399 0.984496039727311 0.353118
"5076" 808.628609180142 0.98462586626485 0.370968
"5077" 808.644755250866 0.984603040812629 0.367902
"5078" 808.496459138481 0.984718447253849 0.383838
"5079" 808.417614806375 0.984772911004059 0.391422
"5080" 808.420975753499 0.984762307554388 0.3900195
"5081" 808.402731071102 0.984768621331692 0.3909555
"5082" 808.186121554892 0.984921298903612 0.4122195
"5083" 808.181072950642 0.984917862961304 0.4118
"5084" 808.072654898504 0.984984578520206 0.4211955
"5085" 808.102135095881 0.984958379336831 0.417582
"5086" 808.118644940878 0.984940412861455 0.415128
"5087" 807.980375217467 0.985024883320511 0.427038
"5088" 807.949709833673 0.985037934798233 0.4289355
"5089" 807.89761553706 0.985063862944063 0.4326555
"5090" 808.047230280467 0.984962066238584 0.418392
"5091" 808.033655976333 0.984964527053715 0.4187955
"5092" 808.097210725287 0.984914022212691 0.4118
"5093" 807.997935501144 0.984975137359314 0.4203995
"5094" 808.010065572505 0.98496037830224 0.418392
"5095" 807.868225978811 0.985045700858377 0.4304355
"5096" 808.017188500791 0.984942065623486 0.41595
"5097" 808.050577824098 0.984911883867153 0.4118
"5098" 807.977204643709 0.984955799479803 0.4179875
"5099" 807.955120013662 0.984964034622116 0.419198
"5100" 808.141882353593 0.984823049865296 0.399648
"5101" 808.260138505684 0.984721926544125 0.385758
"5102" 808.241968307649 0.984728395616231 0.386712
"5103" 808.304600925239 0.984667982903318 0.3784755
"5104" 808.243877460169 0.984710067631349 0.3843195
"5105" 808.174771635405 0.984757823397113 0.3909555
"5106" 808.241522235553 0.984695071649795 0.3823875
"5107" 808.358972770873 0.984585086126571 0.3673875
"5108" 808.319460731832 0.98461078869075 0.370968
"5109" 808.339249894202 0.984584108313844 0.3673875
"5110" 808.26596882503 0.984639286463989 0.375
"5111" 808.15903626644 0.984720726390192 0.3862355
"5112" 808.132500517258 0.984734083831204 0.3881355
"5113" 807.949961951751 0.984868041957631 0.406688
"5114" 808.007969940769 0.984816719062168 0.399648
"5115" 807.956359831688 0.984848315783849 0.404078
"5116" 808.022654123434 0.984789619334842 0.396032
"5117" 807.912199383353 0.984866283698246 0.406688
"5118" 807.957402609153 0.984824633129025 0.4009875
"5119" 807.968911393935 0.98480798048306 0.39875
"5120" 808.030723512692 0.984750940444727 0.3909555
"5121" 807.958243285677 0.984800540456167 0.397848
"5122" 807.89007869891 0.984845215872784 0.404078
"5123" 807.876444543399 0.984847938754288 0.4045155
"5124" 807.879549574245 0.984837979931089 0.4032
"5125" 807.799037243014 0.984890540118821 0.4105355
"5126" 807.622596165391 0.985005831488061 0.4266555
"5127" 807.663494408005 0.984972026455412 0.4219875
"5128" 807.516602416619 0.985060718164786 0.434478
"5129" 807.436636073711 0.985102868617676 0.4404875
"5130" 807.465101246954 0.985080230388162 0.437342
"5131" 807.368596982215 0.985130752808072 0.4445555
"5132" 807.426194750049 0.985091879264296 0.4390995
"5133" 807.516961629239 0.985029954402999 0.4304355
"5134" 807.553534817135 0.984999821587624 0.426272
"5135" 807.428042379581 0.985073206984599 0.436632
"5136" 807.360853551641 0.985107387097244 0.441518
"5137" 807.318646341368 0.985126061690743 0.444222
"5138" 807.34282922839 0.985106604654755 0.441518
"5139" 807.35038646825 0.985096487277998 0.440142
"5140" 807.341352618185 0.985096092703856 0.440142
"5141" 807.324040920233 0.985100579251 0.440832
"5142" 807.348107375615 0.985080474021321 0.438048
"5143" 807.301843298785 0.985102222234947 0.4411755
"5144" 807.317611341758 0.985087134967275 0.4390995
"5145" 807.353986680654 0.985059059315849 0.4352
"5146" 807.390289440553 0.985030016104484 0.4311795
"5147" 807.401773369707 0.985016272789027 0.429312
"5148" 807.367887813964 0.985031849056745 0.43155
"5149" 807.296974929515 0.985070160843548 0.4369875
"5150" 807.271440657759 0.985079788071255 0.4383995
"5151" 807.106064597605 0.985168332756464 0.4510155
"5152" 807.023148433091 0.985206099316994 0.4564875
"5153" 807.108820862614 0.985156522151264 0.449438
"5154" 807.079358557504 0.985167195105751 0.4510155
"5155" 807.074555542186 0.985164620183266 0.450702
"5156" 807.020513284644 0.985187957491989 0.4540955
"5157" 806.95833231998 0.985214380187783 0.45795
"5158" 806.974095752169 0.985201805403679 0.456192
"5159" 807.05127409514 0.985156469356375 0.4497555
"5160" 806.980937924048 0.985188565888445 0.454398
"5161" 806.959792744748 0.98519447369606 0.4552995
"5162" 806.795513611253 0.98526752239293 0.4659395
"5163" 806.745895946761 0.985284585787738 0.4684995
"5164" 806.810744654649 0.985252291753269 0.4638195
"5165" 806.858935477287 0.985238046493219 0.4617185
"5166" 806.641725545183 0.985336139197218 0.476134
"5167" 806.828996034166 0.985255517248994 0.464278
"5168" 806.873272127113 0.985230271789026 0.4606705
"5169" 806.852611930418 0.98520994943137 0.45795
"5170" 806.803034946067 0.985229318817184 0.4608
"5171" 806.904210842874 0.985173829682923 0.4528755
"5172" 806.813909083151 0.985214844050512 0.4588155
"5173" 806.809160624058 0.985212480143503 0.458528
"5174" 806.702738241058 0.985257797847517 0.465152
"5175" 806.722448138535 0.985244581809202 0.4632795
"5176" 806.599919528624 0.985293319776409 0.4704755
"5177" 806.518134420756 0.98532125540871 0.4746875
"5178" 806.432367037185 0.985347984244741 0.478782
"5179" 806.269569426527 0.985393220986487 0.485888
"5180" 806.208324272256 0.985405854836472 0.4879875
"5181" 806.143062130257 0.98541799335341 0.4900595
"5182" 806.150962148916 0.985419529461692 0.4902035
"5183" 806.09400594061 0.985434001743322 0.4925485
"5184" 806.105700076568 0.985424666680516 0.4911835
"5185" 806.121417895222 0.985414136750749 0.489632
"5186" 806.068397617931 0.985422782006501 0.4911555
"5187" 806.072104820924 0.985420102561187 0.490752
"5188" 806.067706508072 0.98541897365142 0.4906155
"5189" 806.018777893016 0.98542629287095 0.4919355
"5190" 805.957732708795 0.985434724953537 0.493502
"5191" 806.03428902672 0.985419585159541 0.4908875
"5192" 805.9975266119 0.98542458490136 0.491808
"5193" 805.87989429255 0.985441171697617 0.4948995
"5194" 805.92810689035 0.985432801261973 0.4933875
"5195" 805.818620933476 0.985445758848576 0.49595
"5196" 805.737476708013 0.985451933629112 0.497408
"5197" 805.797816073066 0.985445545941326 0.4960395
"5198" 805.991480080606 0.985414081697963 0.4903395
"5199" 805.942628855671 0.985421569964045 0.4916795
"5200" 805.994778801304 0.985409217483449 0.489632
"5201" 805.958053041839 0.985414723435167 0.4906155
"5202" 806.002086387484 0.985403246445923 0.48875
"5203" 805.985544642134 0.985404718840261 0.489048
"5204" 806.065846223104 0.985382808789656 0.48555
"5205" 806.00086760912 0.98539665237653 0.487832
"5206" 806.016582723905 0.985390435671862 0.486878
"5207" 805.947620020865 0.985404285124198 0.4891955
"5208" 805.919003825978 0.985408287987113 0.489918
"5209" 805.886371847668 0.985412895459101 0.490752
"5210" 805.962521719006 0.985394035475439 0.4876755
"5211" 805.974176112989 0.985388772914505 0.486878
"5212" 805.728145071427 0.985433963310385 0.4946955
"5213" 805.73584692013 0.985431426615852 0.4942755
"5214" 805.679147438944 0.985437361779001 0.4954875
"5215" 805.72709187321 0.985429626317285 0.4940595
"5216" 805.827308870096 0.985410603383391 0.490752
"5217" 805.790708258226 0.985415680317257 0.4916795
"5218" 805.750103827433 0.985421054523004 0.4926795
"5219" 805.773843535687 0.985415026548735 0.4916795
"5220" 805.757370051307 0.985416172923619 0.4919355
"5221" 805.773049441797 0.985411330360765 0.4911555
"5222" 805.95343341717 0.985365716245784 0.4838
"5223" 805.920809606839 0.985372139124386 0.484862
"5224" 806.028731480162 0.985336472780139 0.4793955
"5225" 805.988045731704 0.985346545022216 0.4809875
"5226" 806.192133565076 0.985267707782787 0.469248
"5227" 806.075157665476 0.985310138407614 0.4755795
"5228" 806.122660939557 0.985288325075318 0.4723875
"5229" 806.017830212527 0.985323818833597 0.4777395
"5230" 805.941137193808 0.985346098595214 0.481182
"5231" 805.944594118421 0.985341931659966 0.4805955
"5232" 806.024095848121 0.985311340823771 0.4760195
"5233" 806.016900318534 0.985325810260844 0.4781335
"5234" 806.054874107434 0.985292521160292 0.4733195
"5235" 806.098204649812 0.985271236747268 0.470232
"5236" 806.101512090974 0.985265858409572 0.4694955
"5237" 806.176711658702 0.985228333676187 0.464088
"5238" 806.287745148207 0.985168778463583 0.455598
"5239" 806.246968949896 0.98518489120161 0.45795
"5240" 806.170337727577 0.985217867825135 0.4627355
"5241" 806.093794325725 0.985248555300892 0.467232
"5242" 806.045228302743 0.985265390093088 0.469742
"5243" 806.004675103117 0.985278218282627 0.471678
"5244" 805.948231530761 0.985296688836143 0.474462
"5245" 805.999297944153 0.985272626414398 0.4709595
"5246" 806.06223320741 0.98524144847106 0.4664595
"5247" 805.973980168489 0.985275182994295 0.4714395
"5248" 805.921590800322 0.985292224401417 0.474008
"5249" 805.912952984037 0.985291874328321 0.474008
"5250" 805.868571839323 0.985305045404197 0.4760195
"5251" 805.669400457747 0.985365922563881 0.4853795
"5252" 805.474364535648 0.985407763136365 0.492312
"5253" 805.458003465506 0.985408840818467 0.492558
"5254" 805.540820835066 0.985390434161334 0.4894875
"5255" 805.583919397215 0.985378020041671 0.487518
"5256" 805.416846787722 0.985410575394002 0.493038
"5257" 805.364826793873 0.985417059726677 0.4942755
"5258" 805.316793065223 0.985422092328583 0.4952955
"5259" 805.201416582842 0.985432250622813 0.49755
"5260" 805.133624315117 0.985435245689776 0.4984875
"5261" 805.236195843726 0.985427288408187 0.4965555
"5262" 805.085227328567 0.985435642540727 0.4988955
"5263" 805.084802044333 0.985435113510127 0.4987995
"5264" 805.040812531736 0.985435493722188 0.4992
"5265" 805.020590275383 0.985435263486116 0.4993155
"5266" 805.103320643645 0.985432424975491 0.4982
"5267" 804.992027154035 0.985434646394107 0.499422
"5268" 804.888673582675 0.985431889605629 0.49995
"5269" 804.85658841624 0.985430246408499 0.499992
"5270" 804.828463193235 0.98542860290071 0.4999995
"5271" 804.950770928455 0.985433346749449 0.499488
"5272" 805.001809943275 0.985432457616458 0.4988955
"5273" 804.965756999157 0.985432629280579 0.4992
"5274" 804.771396407578 0.985425478540039 0.4999755
"5275" 804.715571331429 0.985420591672763 0.4998195
"5276" 804.75473520514 0.985424842360673 0.4999755
"5277" 804.607874858216 0.985407985942054 0.499118
"5278" 804.508496578459 0.985391475015102 0.4978875
"5279" 804.357632999669 0.985357334841771 0.4948995
"5280" 804.297778706653 0.985342254602892 0.493502
"5281" 804.22997917133 0.985323221893265 0.4916795
"5282" 804.158185867082 0.985300959955347 0.4894875
"5283" 804.161630798305 0.985304892601853 0.489918
"5284" 804.173009266495 0.985311512902587 0.4906155
"5285" 804.089266924806 0.985283688976539 0.487832
"5286" 804.076843054245 0.985281823727766 0.4876755
"5287" 804.052518440698 0.985275296698543 0.4870395
"5288" 804.067853575975 0.985284194945021 0.4879875
"5289" 804.071300980893 0.985288368853358 0.488448
"5290" 803.979496034473 0.985254946375399 0.4850355
"5291" 803.959095680771 0.985249588929489 0.484512
"5292" 804.092823469324 0.985305230598777 0.4903465
"5293" 803.951796924346 0.985253430099556 0.4852065
"5294" 803.824103098745 0.985197904655602 0.4793415
"5295" 803.812332995816 0.985196424513507 0.479158
"5296" 803.888792815854 0.985235888774271 0.4832555
"5297" 803.884262274701 0.985237282238602 0.483438
"5298" 803.93146369556 0.985260413866529 0.485888
"5299" 803.895122336908 0.985248530139824 0.4846875
"5300" 803.902555644609 0.98525483273417 0.4853795
"5301" 803.937100790596 0.985275349192176 0.4876195
"5302" 803.777261193731 0.985209899682471 0.4807985
"5303" 803.848429777489 0.98524526171018 0.4845685
"5304" 803.887773821922 0.985264815261725 0.4866385
"5305" 803.856145218364 0.985251476769524 0.485208
"5306" 803.827715710812 0.985242763491519 0.4843355
"5307" 803.807250281139 0.985237300633291 0.4838
"5308" 803.830676733997 0.985250451442477 0.485208
"5309" 803.890057903845 0.985277088552224 0.4879875
"5310" 803.909554837404 0.985287188817255 0.489048
"5311" 804.120795086698 0.985355244919895 0.4956755
"5312" 804.124407216264 0.985357955717073 0.49595
"5313" 803.994933036017 0.985328642373438 0.4933595
"5314" 803.887866217806 0.98529021005736 0.4894875
"5315" 803.87942697054 0.985289874605871 0.4894875
"5316" 803.83100519439 0.985274738627743 0.4879875
"5317" 803.93453042635 0.985313833323557 0.4919355
"5318" 803.858115061407 0.985290306340722 0.489632
"5319" 803.697634059894 0.985229757620327 0.483438
"5320" 803.617085979353 0.985196855030576 0.48
"5321" 803.62856193745 0.985205810746647 0.4809875
"5322" 803.511892735431 0.985152833558859 0.475358
"5323" 803.447206464897 0.985122887710179 0.472152
"5324" 803.386470472107 0.985093643075546 0.4689995
"5325" 803.325677522964 0.985063038993156 0.465678
"5326" 803.320988734931 0.985065043278744 0.4659395
"5327" 803.2681424548 0.985038111345428 0.463008
"5328" 803.303581787914 0.985064301623603 0.4659395
"5329" 803.202489230746 0.985007276409238 0.459672
"5330" 803.266066838987 0.985051601868685 0.464622
"5331" 803.402109405343 0.985132867741846 0.47355
"5332" 803.33446509854 0.985100451428572 0.4701185
"5333" 803.252071677773 0.985057694048255 0.4654155
"5334" 803.364149595138 0.985125377900367 0.4728555
"5335" 803.258865957727 0.985071144023785 0.4669755
"5336" 803.205857158641 0.985044539528778 0.464088
"5337" 803.257608151515 0.9850797075613 0.4679955
"5338" 803.317494368377 0.985117446588677 0.472152
"5339" 803.183794232504 0.985045853196545 0.4643555
"5340" 803.074169670059 0.984982420417669 0.457368
"5341" 803.037109174039 0.984963481225604 0.4552995
"5342" 802.951525731648 0.984910743721999 0.449438
"5343" 802.954774352963 0.984918810505723 0.4503875
"5344" 803.026802190389 0.984972975212016 0.4564875
"5345" 802.957298266708 0.984931969058814 0.45195
"5346" 802.92820202015 0.984917635015481 0.4503875
"5347" 802.939589245179 0.984931187035411 0.45195
"5348" 802.975324267739 0.984960775094427 0.4552995
"5349" 803.047617209468 0.985012415307286 0.4610795
"5350" 802.917149508107 0.984932787347415 0.4522595
"5351" 802.875826890203 0.984910043302082 0.4497555
"5352" 802.789781880316 0.984854495915284 0.443552
"5353" 802.75645457388 0.984836072853441 0.441518
"5354" 802.910137444976 0.984950366859782 0.454398
"5355" 802.819947662791 0.984894228270981 0.448158
"5356" 802.790702339873 0.98487939128824 0.4465355
"5357" 802.802155603542 0.984893434746028 0.448158
"5358" 802.862537936564 0.984940649308582 0.4534875
"5359" 802.702852228517 0.984833659075214 0.441518
"5360" 802.771395556872 0.984889373562921 0.4478355
"5361" 802.791071305307 0.984908925989146 0.450072
"5362" 802.884296283399 0.984976574876909 0.4576595
"5363" 802.953140365767 0.985024558053156 0.463008
"5364" 802.968938987837 0.985038855936256 0.464622
"5365" 803.06246758305 0.985096518403465 0.4709595
"5366" 803.062010294644 0.985100582303064 0.4714395
"5367" 803.057468816214 0.98510242155956 0.471678
"5368" 803.08159280971 0.985119385980374 0.47355
"5369" 803.187670580652 0.985175625990787 0.479598
"5370" 803.101275615284 0.985137550386623 0.4755795
"5371" 802.920532752454 0.98504350655121 0.4654155
"5372" 803.06765957253 0.985128520319633 0.4746875
"5373" 803.059061437125 0.985128161942327 0.4746875
"5374" 803.054567159607 0.985129895697455 0.474912
"5375" 802.976181009478 0.98509289601353 0.4709595
"5376" 802.905937258994 0.985058273005275 0.467232
"5377" 802.971214378528 0.985098804701833 0.471678
"5378" 802.872155344758 0.985048091732963 0.4662
"5379" 802.999164841816 0.985121797056386 0.4742355
"5380" 802.920629229691 0.985084368065703 0.470232
"5381" 803.047789769872 0.98515385365782 0.4777395
"5382" 802.936305401243 0.985101380218875 0.472152
"5383" 803.014166965717 0.985145141126335 0.4768875
"5384" 802.98087430925 0.985132541065572 0.4755795
"5385" 803.075321981223 0.985181307903728 0.480792
"5386" 803.277051862125 0.98526560873039 0.4894875
"5387" 803.429442154309 0.985315910570156 0.494382
"5388" 803.470553230077 0.985328705749215 0.495582
"5389" 803.544685250667 0.985347679434998 0.497262
"5390" 803.552835985784 0.985350829844119 0.49755
"5391" 803.610503805428 0.9853631227735 0.498542
"5392" 803.70945114818 0.985378911385938 0.499608
"5393" 803.659858322896 0.985373036698962 0.499278
"5394" 803.643274172734 0.985371509352713 0.4992
"5395" 803.478116125425 0.985342133652985 0.496958
"5396" 803.304660384134 0.985298678978621 0.493038
"5397" 803.366445795092 0.985318251946892 0.4948995
"5398" 803.473229730963 0.985349242664387 0.4977985
"5399" 803.336424487988 0.985321201341092 0.495486
"5400" 803.221563051332 0.985281905469692 0.49155
"5401" 803.142922845459 0.985257694889433 0.4891955
"5402" 803.17167391948 0.985270291115 0.490478
"5403" 803.192181377225 0.985279563727844 0.4914195
"5404" 803.121759867014 0.985258154712883 0.489342
"5405" 802.968603622006 0.985201598158828 0.4836195
"5406" 802.89392783495 0.985172266095589 0.4805955
"5407" 803.021932382973 0.985229451184117 0.486552
"5408" 803.050713463408 0.985243283161154 0.4879875
"5409" 802.992587849792 0.985223900938994 0.4860555
"5410" 802.888879390232 0.985183817374495 0.48195
"5411" 802.772670171526 0.985133410942497 0.476672
"5412" 802.735091539715 0.985118647350637 0.4751355
"5413" 802.871577175552 0.985186393894074 0.482328
"5414" 802.887943304662 0.985196734129861 0.483438
"5415" 802.887738829993 0.985199886000018 0.4838
"5416" 802.858499311884 0.985190734417394 0.4828875
"5417" 802.808493328045 0.985172168878201 0.4809875
"5418" 802.77090742026 0.985158585678672 0.479598
"5419" 802.85372657982 0.985198502942956 0.4838
"5420" 802.774613566065 0.985167378932417 0.4805955
"5421" 802.828413026379 0.98519430962131 0.483438
"5422" 802.849009767954 0.985206076623403 0.4846875
"5423" 802.894575078706 0.985227181129178 0.486878
"5424" 802.911066687982 0.985236282214254 0.487832
"5425" 802.786138143524 0.985189396599998 0.483072
"5426" 802.835891455822 0.985213117511478 0.48555
"5427" 802.781630127663 0.985193996501837 0.4836195
"5428" 802.806441664162 0.985207405862756 0.4850355
"5429" 802.872925411762 0.985236127635215 0.4879875
"5430" 802.972786544576 0.985273166780989 0.4916795
"5431" 803.010210702733 0.985287008723539 0.493038
"5432" 802.980979248987 0.985280353724472 0.4924355
"5433" 802.97674682881 0.985281302833313 0.492558
"5434" 802.926656613971 0.985267798060488 0.491288
"5435" 802.813994113457 0.985230999832893 0.4876755
"5436" 802.859765565173 0.985250252619519 0.489632
"5437" 802.938947168887 0.985278689363392 0.4924355
"5438" 802.963929537732 0.985288383587677 0.4933875
"5439" 802.968060292304 0.985291678921183 0.493728
"5440" 803.118300034683 0.985331020314249 0.497262
"5441" 803.13500043617 0.985335896669032 0.497688
"5442" 803.055676007557 0.985320083151047 0.4963875
"5443" 803.126659648183 0.985336915944543 0.497822
"5444" 803.15172729398 0.985342946449741 0.498318
"5445" 803.143389716838 0.985342623162214 0.498318
"5446" 803.226947322315 0.985357115506572 0.499352
"5447" 803.189379303642 0.985352502494027 0.4990755
"5448" 803.151806728035 0.985347494072498 0.49875
"5449" 803.080805777649 0.98533579630915 0.4978875
"5450" 803.126781795771 0.985345434838295 0.498648
"5451" 802.976374679294 0.985316169680616 0.496302
"5452" 802.909507671172 0.98530121219535 0.495
"5453" 802.834257795915 0.985282222418442 0.493272
"5454" 802.850951109345 0.985289132640583 0.49395
"5455" 802.788209974896 0.985272746100439 0.4924355
"5456" 802.712895218578 0.985250777712333 0.4903395
"5457" 802.687740588032 0.985244708477432 0.4897755
"5458" 802.716969506417 0.985257089686365 0.491022
"5459" 802.691814891688 0.985251183527072 0.490478
"5460" 802.708510215041 0.985259157319653 0.491288
"5461" 802.679164456891 0.985251916290098 0.4906155
"5462" 802.695872274231 0.985259844842144 0.4914195
"5463" 802.775423885826 0.985286149302648 0.49395
"5464" 802.507299202828 0.985196898700512 0.485208
"5465" 802.553298993941 0.985217774237076 0.4873595
"5466" 802.494545475744 0.98519789425518 0.4853795
"5467" 802.486070033335 0.985197549858293 0.4853795
"5468" 802.448236950516 0.985185267575987 0.484158
"5469" 802.301307770435 0.985123301750408 0.4777395
"5470" 802.498382602883 0.985211286418178 0.486878
"5471" 802.502516843992 0.9852157254906 0.4873595
"5472" 802.464671778128 0.985204119105063 0.486222
"5473" 802.485605241725 0.985215042438103 0.4873595
"5474" 802.447744855022 0.985203435344567 0.486222
"5475" 802.203960582648 0.985098685928582 0.475358
"5476" 802.271041243364 0.985134656090938 0.479192
"5477" 802.283523793155 0.985143929100057 0.4801995
"5478" 802.401183706639 0.985197103763819 0.4857195
"5479" 802.211789009518 0.985117774220868 0.477528
"5480" 802.371587299172 0.985191389444103 0.485208
"5481" 802.426262909977 0.985215452207969 0.4876755
"5482" 802.480981421945 0.985237700971928 0.489918
"5483" 802.346191298168 0.985190360034757 0.485208
"5484" 802.413554959119 0.985219094503055 0.488142
"5485" 802.434611264311 0.985229357620248 0.4891955
"5486" 802.384024720677 0.985213751408661 0.4876755
"5487" 802.287030294178 0.98517870836065 0.484158
"5488" 802.152013368694 0.985122597489021 0.478368
"5489" 802.092833705551 0.985097894699635 0.4758
"5490" 802.109578070914 0.985109858153218 0.477102
"5491" 802.101013398127 0.985109502386162 0.477102
"5492" 802.088225298555 0.985107112247806 0.4768875
"5493" 802.079658390381 0.98510675588359 0.4768875
"5494" 802.037280176411 0.985089835066277 0.4751355
"5495" 802.024466204413 0.985087368817777 0.474912
"5496" 802.244269337033 0.98518923157341 0.48555
"5497" 802.146954291861 0.985151934255525 0.4817595
"5498" 801.990323610178 0.985082058914964 0.474462
"5499" 802.032532074884 0.985106655413561 0.477102
"5500" 802.197600119996 0.985182785575163 0.4850355
"5501" 802.146761806532 0.985165038405893 0.4832555
"5502" 802.142502529676 0.985166468993368 0.483438
"5503" 802.087383484264 0.985146129565885 0.4813755
"5504" 802.027987589663 0.985122848478919 0.4789875
"5505" 801.981272729929 0.985104530015031 0.477102
"5506" 801.892096517257 0.985064088846118 0.4728555
"5507" 801.900463555579 0.985072410950406 0.4737795
"5508" 801.951306227235 0.985101420540371 0.4768875
"5509" 802.129625108737 0.985183051620218 0.4853795
"5510" 802.057423972332 0.985156517653487 0.482702
"5511" 802.065921051986 0.98516333052179 0.483438
"5512" 802.023418629087 0.985148527235207 0.48195
"5513" 802.1509832112 0.98520290423962 0.487518
"5514" 802.117013283592 0.985192933651377 0.486552
"5515" 802.095789794096 0.985187665667069 0.4860555
"5516" 802.104347135043 0.98519387428359 0.4867155
"5517" 802.10865937963 0.985198361439519 0.4872
"5518" 801.959697842778 0.98514088364451 0.4813755
"5519" 801.806370305846 0.985072425939926 0.4742355
"5520" 801.746647396566 0.985045787786758 0.4714395
"5521" 801.635726123576 0.984989359481251 0.4654155
"5522" 801.746430710197 0.985053947260677 0.4723875
"5523" 801.912711776502 0.985137245828403 0.481182
"5524" 801.840187747205 0.985107865032564 0.4781595
"5525" 801.844442161513 0.985113464032005 0.478782
"5526" 801.951185170456 0.985163405871403 0.4839795
"5527" 801.865817875457 0.985130180542679 0.4805955
"5528" 801.979891746318 0.98517978764203 0.4857935
"5529" 802.086814187125 0.985222197397251 0.4900595
"5530" 802.172436461311 0.985252327629638 0.4929965
"5531" 802.155498622725 0.985249385165639 0.4927495
"5532" 802.127027569433 0.985242929246207 0.492062
"5533" 802.028809220294 0.985212987849431 0.4891955
"5534" 802.157278145382 0.985256341123363 0.4933875
"5535" 802.059037101488 0.985228271188264 0.490752
"5536" 801.965452889776 0.98519522336595 0.4876195
"5537" 802.012235444486 0.985217552770283 0.4897755
"5538" 801.926738754278 0.985189561129556 0.4870395
"5539" 801.914002563961 0.985187605665471 0.486878
"5540" 801.956955904323 0.985206093202362 0.48875
"5541" 801.777119750546 0.985138433643718 0.48195
"5542" 801.704316186855 0.985109487437189 0.4789875
"5543" 801.648610232998 0.985087000332646 0.476672
"5544" 801.781587623026 0.98515010453651 0.4832555
"5545" 801.871773707928 0.985188762875372 0.4872
"5546" 802.043566794935 0.985248573884997 0.493038
"5547" 801.983671012401 0.985232514448472 0.49155
"5548" 802.069717419493 0.985260120926264 0.494168
"5549" 802.039872110837 0.985253784158869 0.4936155
"5550" 801.919828990855 0.985218945459223 0.4903395
"5551" 801.881342902899 0.985208377661236 0.489342
"5552" 801.860025565187 0.985203531592731 0.4888995
"5553" 801.87737891754 0.985212134698288 0.4897755
"5554" 801.815385075059 0.985193818981217 0.4880965
"5555" 801.70144222866 0.985151650161464 0.4838
"5556" 801.697255504676 0.985153067048409 0.4839795
"5557" 801.710280313494 0.98516141235967 0.484862
"5558" 801.731927217182 0.985172897227935 0.4860555
"5559" 801.89994430598 0.985233856622146 0.492062
"5560" 801.732252873739 0.985178795761136 0.4867155
"5561" 801.745329028224 0.985186499037495 0.487518
"5562" 801.659348892983 0.985156235868401 0.484512
"5563" 801.70688132395 0.985177766811279 0.4867155
"5564" 801.586373536607 0.98513229319487 0.4821395
"5565" 801.642533239796 0.985158653635364 0.484862
"5566" 801.61680911007 0.985151363329742 0.484158
"5567" 801.71616061436 0.985192291407867 0.4882955
"5568" 801.794010961314 0.985221315489806 0.4911555
"5569" 801.824441784717 0.985233133814654 0.492312
"5570" 801.746988981093 0.985210734977212 0.4902
"5571" 801.699717975316 0.985197067885416 0.4888995
"5572" 801.609242922396 0.985166425076816 0.485888
"5573" 801.600779055665 0.985166080827487 0.485888
"5574" 801.389257658641 0.985078141520646 0.4768875
"5575" 801.36340821918 0.985069497957337 0.4760195
"5576" 801.337543351623 0.985060722327975 0.4751355
"5577" 801.441408384617 0.985112749289985 0.4805955
"5578" 801.203598775553 0.984999774589349 0.46875
"5579" 801.251210324469 0.985029146943074 0.4719155
"5580" 801.402786276652 0.985105918744896 0.48
"5581" 801.407251275606 0.985111334456346 0.4805955
"5582" 801.307753524264 0.985069071319667 0.476238
"5583" 801.208176920516 0.985023209393609 0.4714395
"5584" 801.17354355567 0.985009180872415 0.4699875
"5585" 801.126253950999 0.98498834107802 0.4678595
"5586" 801.173617101727 0.985017586092675 0.4709595
"5587" 801.125927024234 0.984996463407004 0.46875
"5588" 801.130302738735 0.985003086785742 0.4694955
"5589" 801.056503308876 0.984967015913808 0.465678
"5590" 800.869649588443 0.984859700520151 0.4540955
"5591" 800.773884209992 0.984802167807864 0.4478355
"5592" 800.717154426429 0.984768948884284 0.444222
"5593" 800.642950822668 0.984722195308467 0.4390995
"5594" 800.590427555374 0.984689861783835 0.4355595
"5595" 800.450699637064 0.984588784891081 0.4243395
"5596" 800.533112880338 0.984659590559793 0.432288
"5597" 800.694187837998 0.984781953448861 0.4458795
"5598" 800.702743641965 0.984793444320243 0.4471875
"5599" 800.794290845748 0.984858912406791 0.454398
"5600" 800.702475583628 0.984804410961691 0.4484795
"5601" 800.693602308839 0.984804011024659 0.4484795
"5602" 800.623504197808 0.984761850398223 0.4438875
"5603" 800.535821188112 0.984705395560551 0.4376955
"5604" 800.535584730598 0.984711339189098 0.4383995
"5605" 800.627348114343 0.984781714992128 0.446208
"5606" 800.837579638532 0.984920344032748 0.461358
"5607" 800.820079878555 0.984914792795232 0.4608
"5608" 800.736774052026 0.984869138896729 0.4558955
"5609" 800.872801863265 0.984954487578416 0.465152
"5610" 801.048503544331 0.985050403263666 0.475358
"5611" 801.013576315909 0.985037165754823 0.474008
"5612" 801.018164879095 0.985043279449904 0.4746875
"5613" 801.031555258023 0.98505354893214 0.4758
"5614" 800.948245664547 0.985016207155468 0.4719155
"5615" 800.895651817509 0.98499298529821 0.4694955
"5616" 800.758635833387 0.984914304680964 0.4611595
"5617" 800.649459131444 0.984860208250098 0.4552995
"5618" 800.490939090605 0.984761549487063 0.4445555
"5619" 800.609795001192 0.984845562928068 0.453792
"5620" 800.583349691608 0.984833933282607 0.452568
"5621" 800.481910776016 0.984772395612031 0.4458795
"5622" 800.508309062139 0.984795710196493 0.4484795
"5623" 800.442048006924 0.984756497013725 0.444222
"5624" 800.534716809794 0.984823832366496 0.4516395
"5625" 800.52146106489 0.984820582198058 0.451328
"5626" 800.649675653902 0.984904931729735 0.4605195
"5627" 800.556899121742 0.984853532901033 0.455
"5628" 800.50384865813 0.984825104117779 0.45195
"5629" 800.521578922465 0.984841633067713 0.453792
"5630" 800.570347204406 0.984876900069327 0.4576595
"5631" 800.517264270082 0.984849201231825 0.4546995
"5632" 800.313393966314 0.984718923376479 0.4404875
"5633" 800.424199152706 0.984800098447393 0.449438
"5634" 800.326580583447 0.984739830500721 0.442878
"5635" 800.299886837618 0.984727053787285 0.441518
"5636" 800.362020164212 0.984775335533044 0.446862
"5637" 800.299793795525 0.984738606708898 0.442878
"5638" 800.304202532571 0.984747392306338 0.4438875
"5639" 800.219640933604 0.984693913218414 0.438048
"5640" 800.370921233612 0.984803104051047 0.450072
"5641" 800.375430267899 0.984811363586263 0.4510155
"5642" 800.344307024122 0.984796497239373 0.449438
"5643" 800.436716348357 0.984841767692887 0.4544435
"5644" 800.499280269358 0.984885076784427 0.4591715
"5645" 800.419131860994 0.984840987703438 0.4544435
"5646" 800.317888059759 0.984800723630246 0.450072
"5647" 800.451967316299 0.984888938072653 0.459672
"5648" 800.420877828272 0.984875258010037 0.4582395
"5649" 800.470232465483 0.984909018098256 0.461912
"5650" 800.479400288832 0.984918867449733 0.463008
"5651" 800.587021989102 0.98498180173206 0.469742
"5652" 800.681333502946 0.985032839759892 0.4751355
"5653" 800.59216226454 0.984992609301213 0.4709595
"5654" 800.583540045764 0.984992241981213 0.4709595
"5655" 800.561475569943 0.984984970010406 0.470232
"5656" 800.499056241254 0.984956248008681 0.467232
"5657" 800.463488174624 0.984941254051402 0.465678
"5658" 800.360602724123 0.984887383226087 0.4599555
"5659" 800.544840061507 0.984992682376941 0.4712
"5660" 800.536220850636 0.9849923149004 0.4712
"5661" 800.689284361199 0.985068812903219 0.479192
"5662" 800.64930474729 0.98505433983611 0.4777395
"5663" 800.663227361253 0.985064107037815 0.478782
"5664" 800.546801603889 0.985013276452322 0.47355
"5665" 800.709093507683 0.985090663223951 0.481568
"5666" 800.90750886054 0.985168630305084 0.489342
"5667" 800.849595972688 0.985151134969403 0.4876755
"5668" 800.827656038437 0.985145940366606 0.4872
"5669" 800.84622039903 0.985155226562615 0.488142
"5670" 800.878308579442 0.985168777562529 0.4894875
"5671" 800.739290198383 0.985121291453045 0.484862
"5672" 800.789843515524 0.985136354353032 0.4864715
"5673" 800.817899371577 0.985142775926028 0.4872205
"5674" 800.827943968452 0.985142442713043 0.4873005
"5675" 800.918230655593 0.985182982540123 0.4911985
"5676" 800.817500220693 0.985129241141532 0.4862025
"5677" 800.870751541273 0.985159794199681 0.489194
"5678" 800.67242176223 0.98509217584158 0.4823865
"5679" 800.60163588333 0.985045433029527 0.4777375
"5680" 800.514190303758 0.985056087119768 0.4785755
"5681" 800.523715054448 0.985063729766914 0.4793955
"5682" 800.348062454057 0.984984358300663 0.4712
"5683" 800.285222492628 0.984955952379291 0.468248
"5684" 800.150005877688 0.984885560287162 0.4608
"5685" 800.055353195005 0.984834000640133 0.4552995
"5686" 800.191334914813 0.98491810758703 0.4643555
"5687" 800.078543863508 0.984857838676428 0.45795
"5688" 799.920356814128 0.984763937312068 0.4478355
"5689" 799.902421904129 0.984757581515922 0.4471875
"5690" 800.047643238392 0.984853964543364 0.4576595
"5691" 800.111428008261 0.984895851844648 0.4621875
"5692" 800.120857031055 0.984905712230092 0.4632795
"5693" 800.280064783606 0.984993860761935 0.472622
"5694" 800.244224702005 0.984979899913712 0.4712
"5695" 800.172028168169 0.984946658875475 0.467742
"5696" 800.245149439517 0.984988261037515 0.472152
"5697" 800.15473775535 0.984945914436337 0.467742
"5698" 800.250651617288 0.984998717190301 0.4733195
"5699" 800.232961925403 0.984993900395877 0.4728555
"5700" 800.31080616357 0.985034512163451 0.477102
"5701" 800.111108666145 0.984939601190792 0.467232
"5702" 800.234480491398 0.985006065308842 0.4742355
"5703" 800.321538972037 0.985049801995434 0.478782
"5704" 800.208222603483 0.985000951665137 0.4737795
"5705" 800.4776316295 0.985119707743865 0.485888
"5706" 800.419032325517 0.985100133889549 0.4839795
"5707" 800.232727992022 0.985023610907105 0.476238
"5708" 800.242411493567 0.98503163787029 0.477102
"5709" 800.16998319345 0.985001343367997 0.474008
"5710" 800.047293520756 0.984943516391549 0.4679955
"5711" 799.933626677265 0.984885741274575 0.461912
"5712" 800.03131985915 0.984936125672723 0.4673465
"5713" 800.004385504365 0.984925931359994 0.4663085
"5714" 800.076657383029 0.984974846651513 0.4714395
"5715" 800.095481870702 0.98498805689001 0.4728555
"5716" 800.013691569507 0.984950823632486 0.4689995
"5717" 800.009627959688 0.98495281716345 0.469248
"5718" 800.023880542702 0.984964155020093 0.4704755
"5719" 800.051893677522 0.984982094124556 0.4723875
"5720" 800.276931606113 0.985086103361965 0.483072
"5721" 800.153884933194 0.985037251914451 0.4781595
"5722" 799.966575365675 0.984950974168451 0.469248
"5723" 800.095504909439 0.985017810929108 0.476238
"5724" 799.903463691169 0.984926187308448 0.466718
"5725" 799.926920817531 0.98494273385552 0.4684995
"5726" 800.106486446782 0.985033401431778 0.47795
"5727" 800.015290492347 0.98499476999354 0.474008
"5728" 799.875484651965 0.984925236936372 0.4668295
"5729" 799.977109711499 0.984981519685105 0.4727695
"5730" 800.081446246968 0.985036049109218 0.478368
"5731" 800.187866346791 0.985084044166432 0.4832555
"5732" 800.211579644029 0.985096313599889 0.484512
"5733" 800.203110117524 0.985095963876398 0.484512
"5734" 799.996759574135 0.985011715979359 0.4760195
"5735" 800.015104551958 0.985018780388185 0.4768465
"5736" 799.987418507711 0.985004378263915 0.4754605
"5737" 800.014268459241 0.985010289872134 0.4762295
"5738" 800.045745579015 0.98501837034212 0.477222
"5739" 800.198079602377 0.98505719837727 0.4816835
"5740" 800.112674133327 0.985030951419208 0.4788895
"5741" 800.196648757458 0.985042189728065 0.4804255
"5742" 800.334356921966 0.985100203876271 0.4865735
"5743" 800.40220736579 0.985119524195788 0.4887685
"5744" 800.488573173992 0.985146725898533 0.4917625
"5745" 800.50110468651 0.985141505958788 0.4914455
"5746" 800.594406806687 0.985184504218524 0.4958455
"5747" 800.520677547114 0.985152081633258 0.4926565
"5748" 800.556203899083 0.985183057732512 0.495634
"5749" 800.58789929893 0.985211494655481 0.498178
"5750" 800.41762957074 0.985171227897573 0.493792
"5751" 800.361532161937 0.985145238944179 0.491394
"5752" 800.344674854587 0.985145375449789 0.4913715
"5753" 800.518342300413 0.985215831084042 0.4980995
"5754" 800.49229018013 0.98521205615743 0.4976785
"5755" 800.378249346951 0.985179362566616 0.4945015
"5756" 800.276434037214 0.985160467113464 0.4922715
"5757" 800.421696682417 0.985209710034502 0.4968115
"5758" 800.387188009598 0.985194539932805 0.4958635
"5759" 800.118008668618 0.985117389528223 0.4880845
"5760" 800.34497108852 0.985192075776964 0.4953955
"5761" 800.402303184189 0.985212180492271 0.4971535
"5762" 800.581081554321 0.985255316887966 0.5014495
"5763" 800.823362178778 0.985306579184358 0.5065005
"5764" 800.925728071987 0.985325109786163 0.5079965
"5765" 801.032759024873 0.985341014271309 0.5091335
"5766" 801.289893346238 0.985374003897313 0.511686
"5767" 801.265248431098 0.985338964599546 0.5061905
"5768" 801.304154624093 0.985332493475212 0.5048785
"5769" 801.328860006743 0.985289852174525 0.4983305
"5770" 801.564122547334 0.985275575836165 0.495022
"5771" 801.422764731203 0.985281923262514 0.4966555
"5772" 801.2721622836 0.985285932966546 0.498086
"5773" 801.222134810679 0.985289646589595 0.4989365
"5774" 801.234918244505 0.98530504887013 0.5011485
"5775" 801.021582911606 0.985289421924513 0.5002535
"5776" 801.019952543261 0.985273361598303 0.4977985
"5777" 800.993764709654 0.985268684601058 0.497262
"5778" 801.041000515117 0.985264411343407 0.496302
"5779" 801.041910361336 0.985263311959323 0.496128
"5780" 801.09837755985 0.985256644801733 0.494798
"5781" 801.182594578046 0.985244457370327 0.492558
"5782" 801.0353457556 0.985260677771789 0.495768
"5783" 801.087149075101 0.985254085325642 0.4944875
"5784" 801.051014184433 0.985256818959923 0.4950995
"5785" 800.996385717163 0.985260938217215 0.4960395
"5786" 800.844636391172 0.985269159913321 0.498318
"5787" 800.924188691022 0.985264531894997 0.4970355
"5788" 801.045336564117 0.985252436082255 0.4944875
"5789" 800.921366787925 0.98526292554365 0.4968
"5790" 801.144186960349 0.985235798423305 0.49155
"5791" 801.038710219488 0.985249234192492 0.4940595
"5792" 801.145872381639 0.985232094197305 0.491022
"5793" 801.188286230527 0.985222729253642 0.4894875
"5794" 801.244529599609 0.98520945429899 0.4873595
"5795" 801.333061592187 0.985186669392863 0.4838
"5796" 801.361502280201 0.985176816422662 0.482328
"5797" 801.254926266487 0.985210165864812 0.4874585
"5798" 801.259198656685 0.985216522505093 0.488358
"5799" 801.338416079025 0.985196015015486 0.4851565
"5800" 801.358710462978 0.985177807195467 0.4825445
"5801" 801.336368521685 0.9851811286653 0.4831085
"5802" 801.309427506313 0.985185556926138 0.4838465
"5803" 801.18466186862 0.985221504762601 0.4894465
"5804" 801.237182298512 0.985198409042252 0.4859645
"5805" 801.038823266847 0.985243524926998 0.4933105
"5806" 800.975179702332 0.985250938570578 0.4947265
"5807" 801.032300097042 0.985233193008707 0.4918535
"5808" 800.916919420573 0.985253075465655 0.4952745
"5809" 800.898258589315 0.98525877845386 0.4961415
"5810" 800.81377108348 0.98525492798799 0.4961285
"5811" 800.797305003193 0.985250668405839 0.4956755
"5812" 801.000571041171 0.985221386649593 0.4903395
"5813" 800.881762899186 0.985238339607448 0.4933875
"5814" 800.845786651466 0.98524158721665 0.4940595
"5815" 800.924770503151 0.985228899238059 0.491808
"5816" 800.888786074807 0.985232789321171 0.492558
"5817" 800.926353372994 0.985225247402862 0.491288
"5818" 800.821446572605 0.985239097648066 0.4938395
"5819" 800.711992189121 0.985249720395778 0.4960395
"5820" 800.676077471248 0.985251685574077 0.4965555
"5821" 800.736627741293 0.985245063580669 0.495198
"5822" 800.530792538653 0.985257803380803 0.4984875
"5823" 800.540837716849 0.985256905073271 0.4982595
"5824" 800.734539990611 0.985241562455239 0.4946955
"5825" 800.749125826568 0.985238512108312 0.494168
"5826" 800.635181146245 0.985248981076284 0.4963875
"5827" 800.631422597907 0.985248275427461 0.496302
"5828" 800.52670953075 0.985254163093129 0.4978875
"5829" 800.582615789677 0.985250095227074 0.4968795
"5830" 800.491695118202 0.985254279403488 0.4981395
"5831" 800.529241088666 0.985251775995795 0.4974795
"5832" 800.401651452488 0.985255390673867 0.4989875
"5833" 800.4942360757 0.985252091854506 0.4977555
"5834" 800.458389586098 0.985252974125445 0.4981395
"5835" 800.289572713635 0.985253759475241 0.499662
"5836" 800.322532730825 0.985254117176992 0.4993875
"5837" 800.272957443683 0.985253108959282 0.499662
"5838" 800.342591194142 0.985253508658675 0.4990755
"5839" 800.279263610006 0.985252918448198 0.4995195
"5840" 800.105924579399 0.985244659080613 0.4999875
"5841" 800.134296798492 0.985247024056178 0.4999955
"5842" 800.098490469635 0.985244728179916 0.4999955
"5843" 800.103941683944 0.985245425749779 0.5
"5844" 800.063551854537 0.98524260163806 0.4999755
"5845" 799.926895922973 0.985228221428222 0.4993875
"5846" 799.932343106282 0.985229711522134 0.499488
"5847" 799.910284803857 0.985227567187483 0.4993875
"5848" 799.87905554188 0.985224047530722 0.4992
"5849" 799.779048811953 0.985208876403299 0.4982
"5850" 799.665268437443 0.985187381643843 0.4965555
"5851" 799.711965025456 0.985198639169722 0.4974795
"5852" 799.786194945657 0.985213462418619 0.4985955
"5853" 799.842095556565 0.985223065370763 0.4992395
"5854" 799.746750291709 0.985211834932369 0.4987295
"5855" 799.6743356044 0.985201970541055 0.498186
"5856" 799.702605746516 0.985206101067035 0.4983545
"5857" 799.81469346569 0.985233081654189 0.500891
"5858" 799.704859475306 0.985220403875259 0.5002125
"5859" 799.705753769627 0.985221833346681 0.5003455
"5860" 799.766446716614 0.985236667679148 0.5016345
"5861" 799.570001719029 0.985198271265916 0.498662
"5862" 799.565730253258 0.985188716869711 0.4973005
"5863" 799.603029463485 0.985192831163011 0.4973355
"5864" 799.594704078885 0.985192501566123 0.4973355
"5865" 799.57260319794 0.985189332919774 0.497112
"5866" 799.481613379312 0.985170397392913 0.495582
"5867" 799.693732269648 0.98521370930583 0.498942
"5868" 799.634897564299 0.985205065719542 0.4983755
"5869" 799.690893749528 0.985215147661532 0.4990755
"5870" 799.485049115594 0.985177672413515 0.496302
"5871" 799.352663139646 0.985146176588213 0.4936155
"5872" 799.29834702522 0.985132761776735 0.4924355
"5873" 799.48759960381 0.985182778221541 0.4968
"5874" 799.640148481599 0.985212116216005 0.4989875
"5875" 799.691599216916 0.985220220637283 0.499488
"5876" 799.549982291047 0.985199154930643 0.4981395
"5877" 799.569250329798 0.985203688741329 0.4984875
"5878" 799.39541786906 0.98516969827136 0.4958595
"5879" 799.336495879081 0.985156933926035 0.494798
"5880" 799.291352447947 0.985146926348729 0.49395
"5881" 799.347389260678 0.985163168687843 0.495392
"5882" 799.251636780147 0.985139937601998 0.4933875
"5883" 799.280080287563 0.9851496083896 0.4942755
"5884" 799.405178567788 0.98518110122206 0.496958
"5885" 799.521115077782 0.985204129910726 0.4986995
"5886" 799.609461821777 0.985217789843622 0.49955
"5887" 799.730040796046 0.985230419080995 0.499998
"5888" 799.749359255839 0.985232024138665 0.499992
"5889" 799.690429021646 0.9852279308353 0.4999755
"5890" 799.668321863245 0.985226402762168 0.49995
"5891" 799.710654824476 0.985230117972201 0.4999995
"5892" 799.826632712256 0.985235452860128 0.499608
"5893" 799.882764501602 0.98523567840957 0.499118
"5894" 799.92047629697 0.985234747897367 0.498648
"5895" 799.921363125256 0.985234200874267 0.498542
"5896" 799.991270343343 0.985230659992835 0.4974795
"5897" 799.982939193094 0.985230330903308 0.4974795
"5898" 799.905601315148 0.98523296586517 0.498432
"5899" 799.883481780013 0.985233005973129 0.4985955
"5900" 799.967157128423 0.985228809899586 0.4973355
"5901" 799.922031660279 0.985230427725976 0.4978875
"5902" 800.005678083053 0.985224234415317 0.4963875
"5903" 800.052510127961 0.985218789288833 0.4952955
"5904" 799.920026280283 0.985228287837548 0.49755
"5905" 799.87032538711 0.985229888162083 0.4981395
"5906" 799.820635792555 0.985230820505149 0.498648
"5907" 799.890450362859 0.98522755037192 0.4976195
"5908" 799.606395854988 0.98522688870084 0.4999595
"5909" 799.423474311411 0.985210873283479 0.4995795
"5910" 799.346241109736 0.985201048836665 0.499032
"5911" 799.305764902939 0.985195648083559 0.4986995
"5912" 799.320436432419 0.985198984566374 0.498942
"5913" 799.358093799499 0.985205363527134 0.499352
"5914" 799.349791275993 0.985205035460388 0.499352
"5915" 799.401247559215 0.985212186142799 0.4997355
"5916" 799.448112079 0.985217514173039 0.4999395
"5917" 799.485784717286 0.985220986457007 0.4999995
"5918" 799.390144851104 0.985212730922119 0.4998
"5919" 799.464594132796 0.985219990470001 0.499998
"5920" 799.497670618665 0.98522244711605 0.4999755
"5921" 799.52155164337 0.985223818548274 0.499902
"5922" 799.453493315691 0.985220013970958 0.4999995
"5923" 799.509551711193 0.985223375802066 0.4998875
"5924" 799.496655782701 0.985222841042169 0.499902
"5925" 799.543515573995 0.985224477600139 0.499662
"5926" 799.535213221677 0.985224150742003 0.499662
"5927" 799.416603533548 0.985218700413825 0.499998
"5928" 799.559977756108 0.985224183391174 0.4993875
"5929" 799.528692802997 0.985223558774206 0.49955
"5930" 799.488220058452 0.985222466386595 0.4997355
"5931" 799.622376235085 0.985222437073899 0.498542
"5932" 799.554325019977 0.985222958550864 0.4991595
"5933" 799.398986833593 0.985218730053799 0.4999595
"5934" 799.519337631358 0.985222284956155 0.4993155
"5935" 799.50643688413 0.985221930117881 0.499352
"5936" 799.44759677942 0.985220767882685 0.4996875
"5937" 799.6276416631 0.985218436766687 0.497822
"5938" 799.564196934856 0.985220144212808 0.498542
"5939" 799.574252647811 0.985219269233185 0.498318
"5940" 799.419565903031 0.985223112182397 0.5002895
"5941" 799.655263080946 0.985225216113941 0.4986865
"5942" 799.664715828081 0.985217991094676 0.4974965
"5943" 799.666182203999 0.985222987690456 0.4982605
"5944" 800.017176762493 0.98519324614628 0.4920535
"5945" 800.145854370052 0.985153396716151 0.4859205
"5946" 800.183280234093 0.985141220992126 0.4841055
"5947" 800.183325084549 0.985127203366167 0.4821805
"5948" 800.040511935742 0.985140156436078 0.484512
"5949" 800.206242589639 0.985090578390655 0.477102
"5950" 800.293919851924 0.985057849080422 0.4723875
"5951" 800.207418068604 0.985083981407821 0.476238
"5952" 800.235481201402 0.985071454961758 0.474462
"5953" 800.318449459248 0.985038332744103 0.469742
"5954" 800.240425958401 0.985064521357105 0.4734715
"5955" 800.122751398112 0.985098419333841 0.4785755
"5956" 800.041029876478 0.985119352145793 0.4817595
"5957" 800.187966195857 0.985071212964229 0.4746875
"5958" 800.215936865023 0.98505820686293 0.4728555
"5959" 800.093104479024 0.98509560224453 0.478368
"5960" 799.942968467886 0.985134832051234 0.4843355
"5961" 799.706185622 0.985181454893741 0.4919355
"5962" 799.547143495003 0.985200698321207 0.495582
"5963" 799.593566438981 0.985194297004509 0.494382
"5964" 799.608020380184 0.985191078819323 0.4938395
"5965" 799.631589746489 0.985186355792701 0.493038
"5966" 799.591275467485 0.985190411159032 0.4938395
"5967" 799.605710961688 0.985186982000335 0.493272
"5968" 799.734145510112 0.985163697326856 0.489342
"5969" 799.629976103801 0.985180213755789 0.4921875
"5970" 799.685404653359 0.985169048188663 0.4903395
"5971" 799.80004482502 0.98514319858371 0.486222
"5972" 799.659453630276 0.985170017112065 0.4906155
"5973" 799.710264580323 0.985158368945996 0.48875
"5974" 799.633521451956 0.985170955101833 0.4908875
"5975" 799.670649425613 0.985162207022226 0.4894875
"5976" 799.780586580075 0.985136089855345 0.4853795
"5977" 799.794873225539 0.985130139816387 0.484512
"5978" 799.67720031658 0.985154797254911 0.488448
"5979" 799.550501597166 0.98517612220929 0.492062
"5980" 799.710378897879 0.985143251797363 0.4867155
"5981" 799.692832859453 0.985144958581352 0.4870395
"5982" 799.693474838939 0.985142563818414 0.4867155
"5983" 799.762275632525 0.985123430565418 0.4838
"5984" 799.662928455359 0.985144941622127 0.4872
"5985" 799.645397687433 0.985146602203913 0.487518
"5986" 799.664199162557 0.985140151187839 0.486552
"5987" 799.846408707243 0.985088621825091 0.478782
"5988" 799.697181975285 0.985127478102004 0.4846875
"5989" 799.607041704934 0.985146217656155 0.4876755
"5990" 799.512420337857 0.985163087210982 0.490478
"5991" 799.463198417569 0.985169850733514 0.4916795
"5992" 799.45480387445 0.985169515028815 0.4916795
"5993" 799.43281048421 0.985171393212931 0.492062
"5994" 799.43348464401 0.985169586481443 0.491808
"5995" 799.556495064514 0.985144172508137 0.4876755
"5996" 799.588824511133 0.985134615531139 0.486222
"5997" 799.494318748008 0.985152931586164 0.4891955
"5998" 799.350061543467 0.985175912879247 0.4931555
"5999" 799.39600819183 0.985167150532458 0.4916795
"6000" 799.46908280696 0.9851519125672 0.4891955
"6001" 799.324910114123 0.985174905255279 0.4931555
"6002" 799.379871492689 0.985164615927641 0.4914195
"6003" 799.28101023358 0.985178000015163 0.4938395
"6004" 799.136969137858 0.985191978134255 0.4967195
"6005" 799.133156458212 0.98519129258841 0.496638
"6006" 799.142905942692 0.985189452817256 0.496302
"6007" 799.116484160525 0.985190630557721 0.496638
"6008" 799.076508815385 0.985192616036086 0.4971875
"6009" 799.135971948022 0.985186817581211 0.49595
"6010" 799.145703756517 0.985184708583834 0.495582
"6011" 799.200609739992 0.985177103253975 0.494168
"6012" 799.201280100322 0.985175596113932 0.49395
"6013" 799.274211191111 0.985163196634325 0.491808
"6014" 799.103256492824 0.985184282703835 0.495768
"6015" 799.11748604694 0.985181623123169 0.4952955
"6016" 798.896964696405 0.985194911874523 0.49875
"6017" 798.703585949139 0.985191371945529 0.4999595
"6018" 798.857789549472 0.985194617555929 0.4989875
"6019" 798.876564114202 0.985193830391246 0.4986995
"6020" 798.755427571027 0.985193427477867 0.499662
"6021" 798.783233127183 0.985193692221245 0.499422
"6022" 798.61699172925 0.985186814070779 0.4999995
"6023" 798.495885571255 0.985175528622877 0.499662
"6024" 798.483078891701 0.98517465332822 0.4996355
"6025" 798.42063018071 0.985167104006179 0.4992395
"6026" 798.434898025354 0.985169928860409 0.499422
"6027" 798.566515158797 0.985184491202215 0.4999955
"6028" 798.61689682765 0.985188012576881 0.49995
"6029" 798.689842028372 0.985190677811964 0.499608
"6030" 798.8169342351 0.985189305819229 0.498318
"6031" 798.731906847803 0.985190495045868 0.4991595
"6032" 798.858970979266 0.98518585236433 0.4974795
"6033" 798.967951976875 0.985175682610238 0.4952955
"6034" 799.090421849552 0.985157690356415 0.492062
"6035" 799.068503739495 0.985159508764808 0.4924355
"6036" 799.114231315555 0.985150100933411 0.4908875
"6037" 799.295177653364 0.985108510644195 0.4843355
"6038" 799.187546087417 0.985131618608922 0.4879875
"6039" 799.327806577883 0.985094564949793 0.482328
"6040" 799.224710151172 0.985118636905424 0.4860555
"6041" 799.166715662762 0.985129609456555 0.487832
"6042" 799.14927460148 0.985131216173064 0.488142
"6043" 798.992302287503 0.985158199902454 0.4926795
"6044" 798.961420607875 0.985161206744958 0.493272
"6045" 799.07003445743 0.985141188895432 0.489918
"6046" 799.129099629601 0.985126914520884 0.4876755
"6047" 799.156640556734 0.98511836654693 0.4863875
"6048" 799.094233381496 0.98513012922537 0.4882955
"6049" 799.130753721428 0.985119778635917 0.4867155
"6050" 799.108822942488 0.985122526453098 0.4872
"6051" 798.9161744278 0.985156863127571 0.4929195
"6052" 798.885337852351 0.985159793798947 0.493502
"6053" 798.980264113485 0.985142696962794 0.4906155
"6054" 798.958390100738 0.985144796338475 0.491022
"6055" 798.833272073433 0.985162428571832 0.494168
"6056" 798.896724939671 0.985151703515723 0.492312
"6057" 798.838978414064 0.985158741897341 0.4936155
"6058" 798.844070275111 0.985156495764936 0.493272
"6059" 798.97924657191 0.985131074064924 0.489048
"6060" 798.894582917368 0.985145130658161 0.4914195
"6061" 798.9041247344 0.985141622108419 0.4908875
"6062" 799.039178840594 0.985111081532774 0.4860555
"6063" 799.115876323013 0.98508873324498 0.482702
"6064" 799.113985126751 0.985091960141069 0.4831085
"6065" 799.197431149235 0.985058762520131 0.478368
"6066" 798.987393020801 0.985113943773104 0.4867155
"6067" 799.028186412232 0.985101591190145 0.484862
"6068" 798.885459484537 0.985131603760263 0.489632
"6069" 798.850200001201 0.98513642758499 0.490478
"6070" 798.868635219003 0.985130922590906 0.489632
"6071" 798.91388781766 0.985119340521319 0.487832
"6072" 798.883097486324 0.98512382876788 0.4885995
"6073" 798.883611696121 0.985121578188914 0.4882955
"6074" 798.808148208848 0.985134727906422 0.490478
"6075" 799.04101408134 0.985076964844037 0.481568
"6076" 798.867243073606 0.98511860749992 0.4879875
"6077" 798.796293370343 0.98513115673405 0.4900595
"6078" 798.84145864269 0.985119863997067 0.4882955
"6079" 798.975858582417 0.985084396347483 0.4828875
"6080" 799.096768007368 0.985044778287477 0.477102
"6081" 799.003459190458 0.985070952442269 0.4809875
"6082" 799.155477539282 0.985017751605913 0.4733195
"6083" 799.004234168476 0.985064910625119 0.4801995
"6084" 799.133853475329 0.985018644555108 0.47355
"6085" 799.040618904702 0.985047384187807 0.4777395
"6086" 798.965272903762 0.985067861434612 0.480792
"6087" 798.96120955559 0.985066178392365 0.4805955
"6088" 798.988294589069 0.985054878533566 0.4789875
"6089" 798.984207810906 0.985053116716267 0.478782
"6090" 799.077959610083 0.985018089281793 0.4737795
"6091" 799.060472946587 0.985020918697367 0.4742355
"6092" 799.265202966789 0.984934655355062 0.4621875
"6093" 799.185399938408 0.984965069271421 0.4664595
"6094" 799.194483021531 0.984957200009087 0.4654155
"6095" 799.168038380535 0.98496432485554 0.4664595
"6096" 799.232624274328 0.984938336663748 0.4628245
"6097" 799.281558779185 0.984911395168399 0.4591715
"6098" 799.224038524902 0.984933585982367 0.4622735
"6099" 799.162144203764 0.984956675476754 0.4655195
"6100" 799.146895885577 0.984965230471903 0.4666765
"6101" 798.980972078765 0.985020680388965 0.4746215
"6102" 798.846355088988 0.985067896027355 0.4813965
"6103" 798.879980329461 0.985059986524752 0.4801755
"6104" 798.754368617125 0.98509965136165 0.4859735
"6105" 798.851814736376 0.98505720416669 0.479986
"6106" 798.789047772167 0.9850930395405 0.4850675
"6107" 798.782678394024 0.985086641255187 0.4842925
"6108" 798.732118791373 0.985092345413612 0.4853345
"6109" 798.564681587477 0.985128698772435 0.4910585
"6110" 798.534488910637 0.985142644258598 0.4930175
"6111" 798.549144833978 0.985148625906937 0.4938475
"6112" 798.483124911627 0.985148041472268 0.4942375
"6113" 798.4683060242 0.985153629245792 0.495034
"6114" 798.333097156956 0.985156564572506 0.496197
"6115" 798.235558098367 0.985157566357672 0.4968445
"6116" 798.201105567045 0.985168611593947 0.4984935
"6117" 798.287780920298 0.985163867587549 0.497192
"6118" 798.385277980741 0.985148939827981 0.494552
"6119" 798.378953649012 0.985143326680128 0.4938705
"6120" 798.163089548925 0.985158507677575 0.4974185
"6121" 798.218475179896 0.985147625539681 0.495582
"6122" 798.359933070698 0.985126334142366 0.491808
"6123" 798.360357153073 0.985124458475568 0.49155
"6124" 798.206635485648 0.985145163304778 0.4952955
"6125" 798.070594094179 0.985155748820228 0.497688
"6126" 798.009443769539 0.985157863173436 0.498432
"6127" 797.957112350311 0.985158644345974 0.498942
"6128" 797.838759811564 0.985157407344345 0.4997795
"6129" 797.782048992941 0.985155008969137 0.49995
"6130" 797.901413477704 0.985157932867189 0.4992395
"6131" 797.976744743978 0.985155888830248 0.498318
"6132" 798.003644784185 0.985153925504224 0.497822
"6133" 797.995330374261 0.985153594604501 0.497822
"6134" 797.965015573322 0.985154347808584 0.4981395
"6135" 797.811517073425 0.985155888077273 0.499608
"6136" 797.772429154757 0.985154775492321 0.4997795
"6137" 797.724546369125 0.985152829820627 0.499928
"6138" 797.835035448711 0.985155294907093 0.4992395
"6139" 797.985096644002 0.985149126335688 0.4971875
"6140" 797.954783576254 0.985150260036734 0.49755
"6141" 797.862908733975 0.985153573356055 0.4986995
"6142" 797.85900288757 0.98515312624753 0.498648
"6143" 797.846302077182 0.9851529110261 0.4986995
"6144" 797.626961458254 0.985148228771646 0.4999955
"6145" 797.746176122426 0.985152853341117 0.499488
"6146" 797.69831622836 0.985151745802692 0.4997355
"6147" 797.712007144369 0.985151934684059 0.499608
"6148" 797.558650981563 0.985144296346758 0.4999875
"6149" 797.616304500417 0.985148429105785 0.49995
"6150" 797.594830701823 0.985147359120326 0.4999755
"6151" 797.546983267679 0.985144352187218 0.499998
"6152" 797.507928254866 0.985141468363354 0.4999595
"6153" 797.539205038221 0.985144346876722 0.5
"6154" 797.636417304355 0.985149232150486 0.499712
"6155" 797.623732167392 0.985148782533319 0.4997355
"6156" 797.571489573691 0.98514678736411 0.4999155
"6157" 797.541226921451 0.985145308384753 0.499968
"6158" 797.48019971217 0.985141358862135 0.499992
"6159" 797.458729741974 0.985139933200659 0.4999755
"6160" 797.525162745835 0.985144805148496 0.49995
"6161" 797.499296750453 0.985143470911797 0.499982
"6162" 797.420691934519 0.985137772968598 0.49995
"6163" 797.372852285346 0.98513347367241 0.4998195
"6164" 797.263479161952 0.985119888523591 0.499118
"6165" 797.277164368417 0.985122819089816 0.4993155
"6166" 797.42711653025 0.985139740278562 0.4999995
"6167" 797.383667581524 0.985136522833235 0.4999595
"6168" 797.53362570445 0.985144928606378 0.4996355
"6169" 797.595662242452 0.985144967543467 0.4990755
"6170" 797.688451926584 0.985141372787982 0.497822
"6171" 797.662561164169 0.985141929187171 0.498078
"6172" 797.693799113702 0.985139407862681 0.4974795
"6173" 797.659121021116 0.985140612130782 0.4978875
"6174" 797.650809573285 0.985140280211832 0.4978875
"6175" 797.624927556408 0.985140804246669 0.4981395
"6176" 797.61222706334 0.985140666605577 0.4982
"6177" 797.696146533637 0.985134506083571 0.4967195
"6178" 797.591215535013 0.985140187667864 0.4982595
"6179" 797.499484917063 0.985141758778586 0.4992
"6180" 797.552655936283 0.985140321542368 0.498542
"6181" 797.592643109033 0.985137958961693 0.4978875
"6182" 797.553605256604 0.985139039371223 0.498318
"6183" 797.510186576703 0.985139814479766 0.49875
"6184" 797.379001411095 0.985139094266687 0.499758
"6185" 797.388268253491 0.985139226227901 0.499662
"6186" 797.349261131993 0.985137999515815 0.4998195
"6187" 797.292704604212 0.985135423972345 0.499968
"6188" 797.341465934145 0.985137638212871 0.4997795
"6189" 797.328791112948 0.985137162931981 0.4998
"6190" 797.188871635824 0.985128549031351 0.49995
"6191" 797.250793497168 0.985133585055791 0.499982
"6192" 797.286387265499 0.985135509043662 0.499872
"6193" 797.321977854905 0.985136586468801 0.499662
"6194" 797.204005005616 0.985131151360925 0.4999995
"6195" 797.182560052159 0.985129853593308 0.499998
"6196" 797.222538019967 0.985132700502894 0.4999595
"6197" 797.389743930575 0.985135288633773 0.4987995
"6198" 797.4121530048 0.985134077848104 0.498432
"6199" 797.465259894192 0.985130735033015 0.49755
"6200" 797.570980298107 0.985120408239103 0.495392
"6201" 797.545099578279 0.98512198339854 0.495768
"6202" 797.466610975946 0.985127938068312 0.497112
"6203" 797.545972383434 0.98511940385287 0.495392
"6204" 797.546399506813 0.985118062197789 0.495198
"6205" 797.586266676501 0.98511158310088 0.4940595
"6206" 797.547238640749 0.985115274185947 0.494798
"6207" 797.43812660854 0.985125254593328 0.4968795
"6208" 797.556840548852 0.985111174949053 0.494168
"6209" 797.487170188445 0.98511836560075 0.495582
"6210" 797.540140398376 0.98511050235559 0.494168
"6211" 797.523030230833 0.985111342214793 0.494382
"6212" 797.610985310333 0.98509618836867 0.491808
"6213" 797.563214641044 0.985102407763839 0.4929195
"6214" 797.677368599657 0.985079406091673 0.4891955
"6215" 797.577087980749 0.985096685226816 0.492062
"6216" 797.58620549321 0.985093278081151 0.49155
"6217" 797.647788326593 0.985079303961277 0.489342
"6218" 797.700585278624 0.985065248178598 0.4872
"6219" 797.657185448298 0.985072942337574 0.488448
"6220" 797.644396312639 0.985073564596917 0.4885995
"6221" 797.596661373212 0.985081542045322 0.489918
"6222" 797.662507770621 0.985064901214828 0.4873595
"6223" 797.509983156121 0.985093961032722 0.492062
"6224" 797.501605757912 0.985093621271458 0.492062
"6225" 797.384112232506 0.985109417215666 0.4948995
"6226" 797.345220637417 0.985112649401867 0.495582
"6227" 797.328158084017 0.985113257644655 0.495768
"6228" 797.276198493376 0.98511713207955 0.496638
"6229" 797.363838607436 0.985106417628254 0.494592
"6230" 797.433993262956 0.985094530025151 0.492558
"6231" 797.443063462633 0.985091250071876 0.492062
"6232" 797.517516272613 0.985075087066747 0.4894875
"6233" 797.421940916673 0.985091318461184 0.4921875
"6234" 797.526861508372 0.985068767527344 0.4885995
"6235" 797.487949358548 0.985074967991572 0.489632
"6236" 797.649406662551 0.985032856375647 0.4832555
"6237" 797.662699127465 0.985026215182203 0.482328
"6238" 797.723855385399 0.985004307452446 0.479192
"6239" 797.510815762951 0.985061093305947 0.4876755
"6240" 797.658998108619 0.985018654373792 0.4813755
"6241" 797.698336457632 0.985003240495804 0.479192
"6242" 797.807193492711 0.984961559641359 0.4733195
"6243" 797.676918382403 0.98500393555133 0.4793955
"6244" 797.729218011253 0.984983038450486 0.4764555
"6245" 797.668547793839 0.985000388578279 0.4789875
"6246" 797.677386887822 0.984994262443964 0.4781595
"6247" 797.712250450611 0.984978884460904 0.4760195
"6248" 797.747074196172 0.984962654906702 0.4737795
"6249" 797.864255679826 0.984911456636702 0.466718
"6250" 797.842584324075 0.984916673121525 0.4674875
"6251" 797.738596254083 0.984954967239311 0.4728555
"6252" 797.812299705013 0.984921445793862 0.468248
"6253" 797.799321147416 0.984922893597006 0.4684995
"6254" 797.877235981118 0.984884467343418 0.4632795
"6255" 797.998314772229 0.984820624274464 0.4546995
"6256" 797.99816025312 0.98481572960768 0.4540955
"6257" 798.015282301009 0.984801623195272 0.4522595
"6258" 797.928696935061 0.984841464997296 0.4576595
"6259" 797.902657387373 0.984849646598486 0.4588155
"6260" 797.924111608082 0.98483417595602 0.456782
"6261" 797.816119664749 0.984881798945815 0.4632795
"6262" 797.716868775898 0.984921334419901 0.46875
"6263" 797.74701605787 0.984904314287839 0.4664595
"6264" 797.823620811166 0.984875917187159 0.4625495
"6265" 797.80287008102 0.984870225791158 0.461912
"6266" 797.690847364793 0.984916201295528 0.468248
"6267" 797.574636736088 0.984958913257592 0.4742355
"6268" 797.535950749716 0.984969662544992 0.4758
"6269" 797.738057921628 0.984882746115332 0.4638195
"6270" 797.72506237599 0.984884339361056 0.464088
"6271" 797.776505778938 0.984855591727138 0.460238
"6272" 797.59602235206 0.984931850616166 0.470718
"6273" 797.677533272199 0.98489293451018 0.4654155
"6274" 797.600212427438 0.984922272117264 0.4694955
"6275" 797.488659121507 0.984962389845215 0.4751355
"6276" 797.411501969636 0.984986303526447 0.4785755
"6277" 797.462966821859 0.984964818992572 0.4755795
"6278" 797.355876787212 0.984998286529758 0.480398
"6279" 797.364497683004 0.984992369124959 0.479598
"6280" 797.227551986097 0.985030401231455 0.485208
"6281" 797.000833029307 0.985077743756589 0.4926795
"6282" 796.975350620507 0.985080209919916 0.4931555
"6283" 796.877150846427 0.985092363177866 0.495392
"6284" 796.684890622426 0.985105898190358 0.4985955
"6285" 796.745024614772 0.985102242059593 0.4976195
"6286" 796.591317430152 0.985106369016003 0.4993875
"6287" 796.617239755256 0.985105872578558 0.4990755
"6288" 796.31391660829 0.98508903648176 0.499662
"6289" 796.232944761804 0.985078412231186 0.4990755
"6290" 796.220382881883 0.985077397433644 0.499032
"6291" 796.267691707191 0.985085268228556 0.4995195
"6292" 796.229473442718 0.985080696224398 0.499278
"6293" 796.075773821594 0.985053837709976 0.497408
"6294" 796.101690854312 0.985060629377843 0.497952
"6295" 796.024949003143 0.985045491914776 0.4968
"6296" 796.025197242888 0.985047123346463 0.496958
"6297" 795.922755562633 0.985023243502658 0.495
"6298" 795.901589787191 0.985019372445355 0.4946955
"6299" 795.692089826736 0.984953705409014 0.48875
"6300" 795.683696094848 0.984953355491362 0.48875
"6301" 795.576811402596 0.984914169233337 0.4850355
"6302" 795.696879303532 0.984963580541669 0.4897755
"6303" 795.632800290089 0.984942605678055 0.487832
"6304" 795.748673255239 0.98498629271203 0.4919355
"6305" 795.770317581266 0.984995505211567 0.4928
"6306" 795.817699003949 0.985011804800118 0.4942755
"6307" 795.672156667135 0.984967901607471 0.4903395
"6308" 795.56942947064 0.984932536992965 0.4870395
"6309" 795.616784766134 0.984953377672478 0.489048
"6310" 795.556905724267 0.984933515061805 0.4872
"6311" 795.471242975629 0.984901587687014 0.484158
"6312" 795.552954122292 0.984937802652973 0.4876755
"6313" 795.681960355789 0.984985954916726 0.4921875
"6314" 795.720848324821 0.985000267096145 0.493502
"6315" 795.660958042908 0.984983881927724 0.492062
"6316" 795.493629393822 0.984926333302317 0.4867155
"6317" 795.549678992567 0.984950580623126 0.489048
"6318" 795.661650545435 0.984991020949687 0.4928
"6319" 795.597408854271 0.984972567713032 0.4911555
"6320" 795.429930951267 0.984912785733082 0.48555
"6321" 795.443011181009 0.984921145611504 0.4863875
"6322" 795.348542197555 0.984884646657711 0.4828875
"6323" 795.417555016292 0.984916975238602 0.4860555
"6324" 795.486622319643 0.984946546681113 0.4888995
"6325" 795.560044186718 0.984974790681591 0.49155
"6326" 795.525841120827 0.984965746250958 0.490752
"6327" 795.4528547862 0.984942309537944 0.4885995
"6328" 795.440152290264 0.984940351592312 0.488448
"6329" 795.561049089311 0.984984524848925 0.492558
"6330" 795.272511906121 0.984877989823123 0.4825155
"6331" 795.22524640146 0.984860081438308 0.480792
"6332" 795.26852627937 0.984882965863842 0.483072
"6333" 795.251444470017 0.984878817801677 0.482702
"6334" 795.342247054978 0.984919978334349 0.4867155
"6335" 795.33815014885 0.984921327416365 0.486878
"6336" 795.005901870577 0.984769537588011 0.4719155
"6337" 794.949814340118 0.984742910206024 0.469248
"6338" 795.062202588549 0.984807330288417 0.4758
"6339" 795.07096149169 0.984815670899787 0.476672
"6340" 794.988930486207 0.984777329809307 0.4728555
"6341" 794.945761991124 0.984758229289082 0.4709595
"6342" 794.889578028629 0.984731208024484 0.468248
"6343" 795.002176228182 0.984796622018276 0.474912
"6344" 794.945999860983 0.984771198819121 0.4723875
"6345" 794.946095836866 0.984775455543785 0.4728555
"6346" 794.937532771377 0.984775080839118 0.4728555
"6347" 794.798912134586 0.984701619070117 0.4654155
"6348" 794.668831034224 0.984626068308895 0.4576595
"6349" 794.703492684723 0.984653288238264 0.4605195
"6350" 794.798977781281 0.984715693983459 0.4669755
"6351" 794.759952285911 0.984697500687075 0.465152
"6352" 794.907706598836 0.984784254642263 0.474008
"6353" 794.942616627477 0.98480612254378 0.476238
"6354" 794.921048328935 0.984799168974798 0.4755795
"6355" 795.047333956516 0.98486312315172 0.48195
"6356" 794.808305948184 0.984747790328912 0.4704755
"6357" 795.008609615558 0.984852576378598 0.4809875
"6358" 794.960956403486 0.984833994058546 0.479192
"6359" 795.144065778729 0.984916123729003 0.4872
"6360" 795.235839565353 0.984952306793524 0.4906155
"6361" 795.214399444115 0.984947450074076 0.4902
"6362" 795.027365645258 0.984877748854117 0.4836195
"6363" 795.066866601987 0.98489741133902 0.48555
"6364" 795.019202960577 0.984880749734731 0.4839795
"6365" 795.032567114224 0.984889537636827 0.484862
"6366" 795.028497578853 0.984890984766518 0.4850355
"6367" 795.046248359592 0.984901268085813 0.4860555
"6368" 795.05965235481 0.98490954908072 0.486878
"6369" 795.029414132335 0.984900559290159 0.4860555
"6370" 794.999161502519 0.984891354488129 0.485208
"6371" 795.043148949844 0.984911880584691 0.4872
"6372" 794.938624375801 0.984872295516972 0.483438
"6373" 794.886475215272 0.984852732580081 0.481568
"6374" 794.777463011354 0.984804948631212 0.4768875
"6375" 794.62900983648 0.984731058123807 0.4694955
"6376" 794.589789399169 0.984713423832481 0.467742
"6377" 794.594301744811 0.984720487660835 0.4684995
"6378" 794.743304479575 0.984803463404603 0.4768875
"6379" 794.765443990248 0.984818014720564 0.478368
"6380" 794.940942703287 0.984898371288715 0.486222
"6381" 794.858031271178 0.984867158840113 0.4832555
"6382" 794.792600159366 0.98484152929305 0.480792
"6383" 794.832356228439 0.984862644139289 0.4828875
"6384" 794.766887849697 0.984836787456973 0.480398
"6385" 794.793506577374 0.984852286571384 0.48195
"6386" 794.864037272033 0.984885617997913 0.485208
"6387" 794.908286132836 0.984906182170294 0.4872
"6388" 794.807675629603 0.984868402380976 0.4836195
"6389" 794.825583375371 0.984879124130684 0.4846875
"6390" 794.702930024701 0.984828519196511 0.4797995
"6391" 794.672472607835 0.984817826314894 0.478782
"6392" 794.738706326766 0.984851705622466 0.4821395
"6393" 794.699466713222 0.984837540879942 0.480792
"6394" 794.699789504963 0.984841164637123 0.481182
"6395" 794.752916454279 0.984867751586353 0.4838
"6396" 794.819291653603 0.984897863071077 0.4867155
"6397" 794.885716915726 0.984925504792025 0.489342
"6398" 794.811289203267 0.984900578565171 0.4870395
"6399" 794.661950287131 0.984841341741311 0.4813755
"6400" 794.671104569488 0.984848820990458 0.4821395
"6401" 794.697899118535 0.984863731270186 0.4836195
"6402" 794.715903583384 0.984874467688131 0.4846875
"6403" 794.663380903197 0.98485544428752 0.4828875
"6404" 794.78724072268 0.984908514873945 0.4879875
"6405" 794.677382603034 0.984867884552919 0.484158
"6406" 794.624819543299 0.984848596763291 0.482328
"6407" 794.841469782124 0.984935815537092 0.4906155
"6408" 794.603533612047 0.984845937241565 0.4821395
"6409" 794.515585959135 0.984809176569593 0.4785755
"6410" 794.498253877677 0.984804591976384 0.4781595
"6411" 794.516265433121 0.98481677262147 0.4793955
"6412" 794.551979585978 0.984836635825828 0.4813755
"6413" 794.455082153374 0.984794952930913 0.4773155
"6414" 794.411187764357 0.984777092182231 0.4755795
"6415" 794.553090403733 0.984847272226642 0.4825155
"6416" 794.460547292543 0.984808703336514 0.478782
"6417" 794.421062912242 0.984793477854432 0.4773155
"6418" 794.385981196782 0.984780036032922 0.4760195
"6419" 794.505928083859 0.984839993104433 0.48195
"6420" 794.430998134081 0.984809325669626 0.4789875
"6421" 794.44466960116 0.984819276059482 0.48
"6422" 794.298732777184 0.984751475316541 0.4733195
"6423" 794.245823190345 0.984727583721829 0.4709595
"6424" 794.148499176395 0.984677589341907 0.4659395
"6425" 794.188694954743 0.984704919787073 0.46875
"6426" 794.28666935709 0.984761409443574 0.474462
"6427" 794.38918480705 0.984815020550131 0.4797995
"6428" 794.358483916746 0.984804286677895 0.478782
"6429" 794.376660071338 0.984816337380104 0.48
"6430" 794.36817948714 0.984815972933961 0.48
"6431" 794.2885358531 0.984781797276178 0.476672
"6432" 794.40014653485 0.984837210494431 0.4821395
"6433" 794.338284101518 0.984812826694245 0.4797995
"6434" 794.485614034724 0.984879072783061 0.486222
"6435" 794.530635609858 0.984899134990088 0.488142
"6436" 794.428710495608 0.984862236626037 0.4846875
"6437" 794.384640023542 0.984846957689403 0.4832555
"6438" 794.287068239915 0.984806883109893 0.4793955
"6439" 794.193885146525 0.984765599987141 0.475358
"6440" 794.225487807451 0.984784999467608 0.4773155
"6441" 794.431090067782 0.984878322212576 0.4863875
"6442" 794.44498782405 0.98488658859988 0.4872
"6443" 794.298237769019 0.9848293096925 0.4817595
"6444" 794.093355756655 0.984733954494953 0.4723875
"6445" 794.227696313622 0.984804322623372 0.4793955
"6446" 794.384492096165 0.984874783166284 0.486222
"6447" 794.46296851739 0.984895200763454 0.4882535
"6448" 794.452592652894 0.984905875586537 0.4891955
"6449" 794.529146439052 0.984934224258495 0.491808
"6450" 794.42690112265 0.984901971602996 0.4888995
"6451" 794.48559869376 0.984924799766752 0.491022
"6452" 794.508548615808 0.984934605750398 0.4919355
"6453" 794.58072622389 0.984958439230973 0.4940595
"6454" 794.514228654524 0.984940909810482 0.492558
"6455" 794.510359616382 0.984941937368941 0.4926795
"6456" 794.533349652368 0.984950967494334 0.493502
"6457" 794.30564675768 0.984876125378566 0.4867155
"6458" 794.37784422537 0.984905540449979 0.4894875
"6459" 794.414257101836 0.984920525910989 0.4908875
"6460" 794.396935482301 0.984917178605 0.4906155
"6461" 794.366166822968 0.984909181317032 0.489918
"6462" 794.277123436976 0.984879512552514 0.4872
"6463" 794.300101987255 0.984890893400198 0.4882955
"6464" 794.260325801411 0.984878804385066 0.4872
"6465" 794.305743695212 0.984898309098011 0.489048
"6466" 794.373622816074 0.98492397470875 0.4914195
"6467" 794.41910826767 0.984940495884873 0.4929195
"6468" 794.473594304867 0.984958264205631 0.4944875
"6469" 794.577477483355 0.984986070366074 0.4968
"6470" 794.654465223389 0.985003528424832 0.4981395
"6471" 794.735963304315 0.985018567056915 0.4991595
"6472" 794.678304531237 0.985010200663298 0.498648
"6473" 794.670024441631 0.985009864196195 0.498648
"6474" 794.850327662961 0.985034585401857 0.49995
"6475" 794.87349034791 0.985036951487494 0.4999955
"6476" 794.658677421166 0.985011150172799 0.4987995
"6477" 794.632437381602 0.985007737611824 0.4985955
"6478" 794.610684786384 0.985005003907162 0.498432
"6479" 794.539527383636 0.984992449176197 0.49755
"6480" 794.670474888637 0.985016894019162 0.4992395
"6481" 794.680168172848 0.985019153524041 0.4993875
"6482" 794.546119495248 0.984997756488504 0.4980155
"6483" 794.614204599186 0.985011013869434 0.498942
"6484" 794.498103209068 0.984990759402173 0.49755
"6485" 794.453867467688 0.984982678242174 0.496958
"6486" 794.58487433738 0.985009272668034 0.4988955
"6487" 794.486718374709 0.984992506107244 0.4977555
"6488" 794.478430100425 0.984992168714143 0.4977555
"6489" 794.461152247369 0.984989997345629 0.4976195
"6490" 794.300023804803 0.984953215929278 0.4946955
"6491" 794.224264824143 0.984933623180585 0.493038
"6492" 794.18445046833 0.984923629594856 0.4921875
"6493" 794.378494236359 0.984977934254272 0.4968
"6494" 794.280234940159 0.98495545873309 0.495
"6495" 794.294412170479 0.984960974373262 0.4954875
"6496" 794.173616862504 0.98492918259204 0.4928
"6497" 794.156277016774 0.984926087381615 0.492558
"6498" 794.260459181567 0.984957627271522 0.4952955
"6499" 794.364686206008 0.984983783119472 0.497408
"6500" 794.356395025764 0.984983443979292 0.497408
"6501" 794.204022666535 0.984948215775327 0.494592
"6502" 794.16868296348 0.984940345400394 0.49395
"6503" 794.011725461863 0.984893047697332 0.4897755
"6504" 793.940285441544 0.984869934755146 0.4876755
"6505" 793.801218899969 0.984817044358842 0.482702
"6506" 793.855872792587 0.984842952982699 0.485208
"6507" 793.712594264363 0.984777154923127 0.4789715
"6508" 793.704109180884 0.984776787135434 0.4789715
"6509" 793.75388400933 0.984809741172769 0.4821395
"6510" 793.700306712847 0.9847893104421 0.4801995
"6511" 793.935577114559 0.984887067025316 0.4894875
"6512" 793.859481939488 0.984861982781201 0.4872
"6513" 793.851083601799 0.984861627734052 0.4872
"6514" 793.851719109699 0.984864682232022 0.487518
"6515" 793.757483184088 0.984830527129394 0.4843355
"6516" 793.717420271023 0.984816925140968 0.483072
"6517" 793.590335859326 0.984758389095739 0.4774945
"6518" 793.59087904867 0.984762371151234 0.4779215
"6519" 793.456848761661 0.984704193457276 0.472152
"6520" 793.489012194988 0.984724814291206 0.4742355
"6521" 793.56647600237 0.984766471170428 0.478368
"6522" 793.607788863981 0.984789011988635 0.4805955
"6523" 793.499679364976 0.984741772785677 0.4760195
"6524" 793.450385779032 0.984721017679324 0.474008
"6525" 793.544920810113 0.984764116583728 0.4783445
"6526" 793.559097829698 0.984774402195283 0.4793845
"6527" 793.337475713222 0.984665326936557 0.4686215
"6528" 793.265366421146 0.984628865958733 0.4649885
"6529" 793.355394378013 0.984675302551926 0.4697485
"6530" 793.391026267381 0.984690536182411 0.4713615
"6531" 793.266763126885 0.984643376103359 0.4665695
"6532" 793.249057847893 0.984637797076508 0.4660465
"6533" 793.332545888698 0.98469651970244 0.4719155
"6534" 793.273967237531 0.984669393526086 0.469248
"6535" 793.406384403849 0.984741718821783 0.4764555
"6536" 793.520724677743 0.98479790901719 0.48195
"6537" 793.553233824838 0.984814999100302 0.4836195
"6538" 793.608534979789 0.984840398667436 0.4860555
"6539" 793.645663130529 0.98485740708001 0.4876755
"6540" 793.646380983694 0.984860421562237 0.4879875
"6541" 793.651660120445 0.984865057898231 0.488448
"6542" 793.661504117861 0.984871234788926 0.489048
"6543" 793.698705459933 0.984886611694251 0.490478
"6544" 793.676667672736 0.984881632962127 0.4900595
"6545" 793.531511260403 0.984830710359868 0.4853795
"6546" 793.618872703345 0.984866573027672 0.48875
"6547" 793.57399822712 0.984852868763437 0.487518
"6548" 793.624922858328 0.984873926988622 0.4894875
"6549" 793.433996697797 0.984803006704558 0.4828875
"6550" 793.407293771743 0.984794823100822 0.4821395
"6551" 793.476471609192 0.984826739762052 0.485208
"6552" 793.472621671682 0.984828202268082 0.4853795
"6553" 793.551010930858 0.98486080203838 0.488448
"6554" 793.515210129268 0.984850376406604 0.487518
"6555" 793.529671336791 0.984858436823806 0.4882955
"6556" 793.658440346114 0.984904032977572 0.4924355
"6557" 793.608946980834 0.984890716215645 0.491288
"6558" 793.660049889429 0.984908877339371 0.4929195
"6559" 793.56937843231 0.984882509173651 0.4906155
"6560" 793.507435011568 0.984860312707662 0.4887185
"6561" 793.314692675441 0.984790856749503 0.4821395
"6562" 793.1460314189 0.984716079325611 0.474912
"6563" 793.073397868848 0.984682964045648 0.471678
"6564" 793.060254504123 0.984680180356971 0.4714395
"6565" 793.070018026025 0.984689363852516 0.4723875
"6566" 793.09354961096 0.984705391186567 0.474008
"6567" 793.158377576905 0.984740923397472 0.477528
"6568" 793.181985668287 0.98475556600922 0.4789875
"6569" 793.292793978314 0.9848072511557 0.4839795
"6570" 793.316489779285 0.984819906077538 0.485208
"6571" 793.381521404566 0.984847703020138 0.487832
"6572" 793.308851576474 0.984822829231527 0.48555
"6573" 793.547736236505 0.984906017198022 0.4932395
"6574" 793.415383864515 0.984865167753244 0.4896215
"6575" 793.568531027506 0.984917469772897 0.494168
"6576" 793.5418295632 0.984911955310482 0.493728
"6577" 793.620826768365 0.984934930280065 0.4956755
"6578" 793.709049073858 0.984956726907551 0.497408
"6579" 793.650195192627 0.984945265946669 0.4965555
"6580" 793.623509420058 0.984940620633222 0.4962155
"6581" 793.615210332982 0.984940278063143 0.4962155
"6582" 793.478148429985 0.98490591467701 0.4933875
"6583" 793.474419293 0.984906899452574 0.493502
"6584" 793.424690279134 0.984894248450105 0.4924355
"6585" 793.508371873159 0.984920291534883 0.4946955
"6586" 793.601294257711 0.984944970894631 0.4967195
"6587" 793.533171963165 0.984930349234503 0.495582
"6588" 793.580100598555 0.984943241479245 0.496638
"6589" 793.742130668305 0.984975847065048 0.4989875
"6590" 793.600354580323 0.984950690621392 0.497262
"6591" 793.499984439633 0.984928979393283 0.495582
"6592" 793.786382405922 0.984984807672674 0.49955
"6593" 793.814956604621 0.984988993905293 0.499758
"6594" 793.93563424253 0.985000110919311 0.499982
"6595" 793.922766796832 0.984999483664964 0.4999875
"6596" 793.946738743197 0.985001009315043 0.499928
"6597" 793.799144957444 0.984989111812303 0.5001215
"6598" 793.72641923459 0.984979828310447 0.4996385
"6599" 793.507502039621 0.984943643354418 0.496958
"6600" 793.563691428729 0.984956689428446 0.497952
"6601" 793.61989674021 0.984968036799318 0.49875
"6602" 793.653082335995 0.984974313533031 0.4991595
"6603" 793.5388606438 0.984955672824556 0.497952
"6604" 793.498330996788 0.984948848811692 0.4974795
"6605" 793.563766863908 0.984962702417441 0.4984875
"6606" 793.532452827963 0.984958167499655 0.4982
"6607" 793.607124312679 0.984971924295465 0.499118
"6608" 793.336169790112 0.984917290865627 0.4950995
"6609" 793.337078954867 0.984919329140356 0.4952955
"6610" 793.457846747917 0.984948703452105 0.4976195
"6611" 793.546379185745 0.984966183163395 0.498848
"6612" 793.634930249833 0.984979834756746 0.4996355
"6613" 793.672774136071 0.984984812451454 0.4998555
"6614" 793.65529111186 0.984983482960937 0.4998195
"6615" 793.670083982553 0.984985566284985 0.499902
"6616" 793.634157187868 0.984982299554642 0.4998
"6617" 793.768838797094 0.98499372755978 0.4999395
"6618" 793.792853500891 0.984994891685661 0.499838
"6619" 793.793811537923 0.984994907807056 0.4998
"6620" 793.679502647411 0.9849884429458 0.4999955
"6621" 793.69429542096 0.984989830935884 0.499998
"6622" 793.77363597291 0.984994063328892 0.4997795
"6623" 793.576344817445 0.984979948878745 0.4998
"6624" 793.775556892598 0.984993953009674 0.4996875
"6625" 793.859497839166 0.984994336973636 0.4989875
"6626" 793.814343654977 0.984994131141222 0.4993155
"6627" 793.732318435761 0.984992384588104 0.4997795
"6628" 793.862339923498 0.984992865238116 0.4986995
"6629" 793.900153455134 0.984991060093057 0.4981395
"6630" 794.076216134082 0.984976150048627 0.4948995
"6631" 794.1462283513 0.984965396394323 0.493038
"6632" 794.013491622152 0.984980415435133 0.4958595
"6633" 793.880805714412 0.984989097831674 0.497952
"6634" 793.780399403053 0.984991352991662 0.499032
"6635" 793.730675217451 0.984991050036709 0.4993875
"6636" 793.579639744755 0.984985428455508 0.499992
"6637" 793.502299923201 0.984979533071007 0.4999395
"6638" 793.401933039836 0.984968735897566 0.4995195
"6639" 793.499597665361 0.984980128560213 0.499968
"6640" 793.541999559083 0.984983774808759 0.4999955
"6641" 793.538345353684 0.984983748984448 0.499992
"6642" 793.640616623865 0.984988236053957 0.499608
"6643" 793.494194017598 0.984981087302801 0.499998
"6644" 793.44448782476 0.984977178590371 0.4999395
"6645" 793.353333831262 0.984967582671565 0.4995795
"6646" 793.280595743825 0.984958091615526 0.4990755
"6647" 793.322991749069 0.984965089680846 0.499488
"6648" 793.22721714912 0.984951416965933 0.4986995
"6649" 793.209734513683 0.984949490952741 0.4985955
"6650" 793.044840929212 0.984916842049476 0.4962155
"6651" 793.082616664709 0.9849270499556 0.4970355
"6652" 793.019038524717 0.984913942773743 0.4960395
"6653" 793.070647918147 0.984927371753869 0.497112
"6654" 792.942536245914 0.984898009683078 0.494798
"6655" 792.703758732191 0.984825293889755 0.488448
"6656" 792.732264638906 0.984837984173914 0.489632
"6657" 792.544058493354 0.984768761872245 0.4832555
"6658" 792.378799076298 0.98469753832364 0.4764555
"6659" 792.471801831375 0.984744170263056 0.4809875
"6660" 792.486421718396 0.984753899676043 0.48195
"6661" 792.376410016846 0.98470747662011 0.477528
"6662" 792.257083269945 0.984652041429653 0.472152
"6663" 792.331684659389 0.984693432489986 0.476238
"6664" 792.461809877761 0.984756407577919 0.482328
"6665" 792.374787693938 0.98472110422384 0.4789875
"6666" 792.259963727824 0.984669448928784 0.474008
"6667" 792.302310179767 0.984694176287288 0.4764555
"6668" 792.358579429369 0.984724233489499 0.4793955
"6669" 792.447296303996 0.984766309175589 0.483438
"6670" 792.512935709604 0.984795707083797 0.486222
"6671" 792.509166192575 0.984797133309764 0.4863875
"6672" 792.713819080436 0.984869513415343 0.4929195
"6673" 792.645270139606 0.98485047731274 0.491288
"6674" 792.59059222966 0.984834745628837 0.489918
"6675" 792.642475934842 0.984854218364512 0.4916795
"6676" 792.559974188279 0.984829253719105 0.4894875
"6677" 792.403258118302 0.984772968952476 0.4843355
"6678" 792.37165253285 0.984763058998448 0.483438
"6679" 792.349308045135 0.984756862186129 0.4828875
"6680" 792.600692032097 0.984852455175141 0.4916795
"6681" 792.578429292002 0.984847657864087 0.491288
"6682" 792.63042161467 0.984866011523581 0.4929195
"6683" 792.598882790432 0.984858642077009 0.492312
"6684" 792.766981259784 0.984906181724814 0.496302
"6685" 792.707609799881 0.984893271034288 0.4952955
"6686" 792.755036811448 0.984906584308644 0.4963875
"6687" 792.649206040034 0.984881510304237 0.494382
"6688" 792.482949338872 0.984832956335898 0.4902
"6689" 792.511763619733 0.984844855171826 0.491288
"6690" 792.350060141528 0.984790354237541 0.4863875
"6691" 792.369553081547 0.984800549394241 0.4873595
"6692" 792.337919489979 0.984791418179124 0.486552
"6693" 792.496942036082 0.984849361767927 0.491808
"6694" 792.656051134815 0.984896000230907 0.495768
"6695" 792.7314885188 0.984914907249674 0.497262
"6696" 792.853474162827 0.984938887568172 0.498942
"6697" 792.95222111884 0.984953405342415 0.4997355
"6698" 792.725280008017 0.98491777895217 0.49755
"6699" 792.535522877271 0.984873498238037 0.4940595
"6700" 792.480667690569 0.984859742432117 0.4929195
"6701" 792.322082429963 0.984809216464055 0.4885645
"6702" 792.273113451722 0.984794919863502 0.4872
"6703" 792.199529273554 0.984769298921903 0.484862
"6704" 792.274961651844 0.984801106304684 0.487832
"6705" 792.289876300487 0.984809182824951 0.4885995
"6706" 792.337424967091 0.98482818029158 0.4903395
"6707" 792.231189261038 0.984793129406121 0.4872
"6708" 792.358002757872 0.98483967760993 0.4914195
"6709" 792.396289969356 0.984853796767503 0.4926795
"6710" 792.51854644318 0.984889318416665 0.4956755
"6711" 792.398303634913 0.984858643632332 0.4931555
"6712" 792.492613004893 0.984886292484156 0.4954875
"6713" 792.390997959166 0.984860667181381 0.4933875
"6714" 792.289345806154 0.984831539287451 0.4908875
"6715" 792.346342063053 0.984851700868392 0.4926795
"6716" 792.697467228965 0.984933555261853 0.499032
"6717" 792.684535361068 0.984932479886571 0.4989875
"6718" 792.634252578766 0.98492512856172 0.498542
"6719" 792.448557879869 0.984887371009014 0.495768
"6720" 792.463610252886 0.984892671733236 0.4962155
"6721" 792.427296945494 0.98488552480296 0.4956755
"6722" 792.517088733206 0.984907610873943 0.497408
"6723" 792.546180421502 0.984914799085755 0.497952
"6724" 792.495860816908 0.984905946475182 0.4973355
"6725" 792.352085932301 0.984873351925668 0.494798
"6726" 792.385836128333 0.984883802553495 0.4956755
"6727" 792.25135423249 0.984848933088073 0.4928
"6728" 792.266398935456 0.984855460410651 0.4933875
"6729" 792.286128747679 0.984863072993533 0.4940595
"6730" 792.217029916784 0.98484507398923 0.492558
"6731" 792.232083660861 0.984851688165198 0.4931555
"6732" 792.106826412429 0.984814321932464 0.489918
"6733" 792.196714018536 0.984845431830671 0.4926795
"6734" 791.963788472459 0.984767479217304 0.4857195
"6735" 791.922624997727 0.98475411336309 0.484512
"6736" 791.914210413761 0.98475375005501 0.484512
"6737" 791.905795887374 0.984753388120439 0.484512
"6738" 791.89738141843 0.984753025910513 0.484512
"6739" 791.992036266749 0.984792104374405 0.488142
"6740" 791.981907053067 0.984790251368198 0.4880965
"6741" 792.0877755704 0.984829590782707 0.49155
"6742" 792.135691180026 0.98484644831299 0.493038
"6743" 792.300849109844 0.984891225907159 0.4967195
"6744" 792.508267819973 0.984930261692876 0.4993875
"6745" 792.561537322304 0.984939678378124 0.5001485
"6746" 792.505824081871 0.984931508684089 0.499488
"6747" 792.516325630648 0.984933613705784 0.499608
"6748" 792.414270788131 0.984919655843676 0.498848
"6749" 792.420078013919 0.984921580982412 0.4989875
"6750" 792.557221464246 0.984940047684338 0.499902
"6751" 792.586492102092 0.9849431959341 0.499982
"6752" 792.503189459526 0.984935323431551 0.499758
"6753" 792.387048660029 0.984920225157486 0.4989875
"6754" 792.299040318256 0.984905991519246 0.498078
"6755" 792.412745108078 0.984925874397992 0.499352
"6756" 792.442019496937 0.984930565805616 0.499608
"6757" 792.536981945206 0.984941168388891 0.499982
"6758" 792.50527003807 0.984938717047373 0.4999395
"6759" 792.393797269436 0.984926471211276 0.4994555
"6760" 792.577911847198 0.984944907475037 0.499968
"6761" 792.37728966098 0.984925794475127 0.4994555
"6762" 792.415953669672 0.984931395893945 0.4997355
"6763" 792.38423803081 0.984928195821173 0.499608
"6764" 792.192979343202 0.984898016791738 0.4977555
"6765" 792.208169983628 0.984902247661913 0.498078
"6766" 792.345389416234 0.984925358244429 0.4995195
"6767" 792.604656709133 0.984946132772302 0.499662
"6768" 792.709034871958 0.984946155952233 0.49875
"6769" 792.724229063934 0.984945257731697 0.4984875
"6770" 792.669032051929 0.984945821696544 0.4989875
"6771" 792.735838183118 0.984943614638216 0.4981395
"6772" 792.624345676506 0.984945266473351 0.4992395
"6773" 792.709908309721 0.984943294225218 0.4982595
"6774" 792.748541405472 0.984940819726293 0.4976195
"6775" 792.726187032832 0.984941213183312 0.497822
"6776" 792.610039042365 0.984943866398799 0.4990755
"6777" 792.55956771776 0.984943434989617 0.499422
"6778" 792.443453255579 0.984939628025771 0.4999395
"6779" 792.392997035936 0.984936669490938 0.499998
"6780" 792.267516379097 0.984925315100783 0.4997355
"6781" 792.151409852927 0.984909995519203 0.498942
"6782" 792.115011801958 0.984904982761957 0.498648
"6783" 792.270893667743 0.98492744474642 0.4998555
"6784" 792.267331166852 0.984927599926931 0.499872
"6785" 792.357569594871 0.984935595084886 0.4999875
"6786" 792.410286857211 0.984938474974741 0.499838
"6787" 792.298856205765 0.984931821879326 0.499992
"6788" 792.257775963712 0.984928581968184 0.4999395
"6789" 792.249524309955 0.984928244290817 0.4999395
"6790" 792.077126322262 0.984906940488992 0.498942
"6791" 792.186120548634 0.984922674692233 0.4997795
"6792" 792.159106756943 0.984920133612509 0.4996875
"6793" 792.118020395957 0.984915598851559 0.499488
"6794" 791.954974824311 0.984889686331826 0.4978875
"6795" 792.054598170982 0.984908181862859 0.499118
"6796" 792.182387373721 0.984924966062499 0.4999155
"6797" 791.986481890219 0.98489907245776 0.4985955
"6798" 791.917226661564 0.98488739493483 0.497822
"6799" 791.847958287197 0.984874231573971 0.4968795
"6800" 791.745825401998 0.984851256462529 0.4950995
"6801" 791.817312114955 0.984870372027487 0.496638
"6802" 791.780866442503 0.984863448325757 0.496128
"6803" 791.932187061458 0.984896202110261 0.498542
"6804" 791.876976410892 0.984887180486593 0.497952
"6805" 791.901572912293 0.984893007230494 0.4983755
"6806" 791.959044585857 0.98490371220464 0.4990755
"6807" 791.932003427732 0.984900390978115 0.4988955
"6808" 791.970703937563 0.984907237670031 0.4993155
"6809" 791.934270574984 0.984902690243564 0.4990755
"6810" 791.902529940948 0.984898601584977 0.498848
"6811" 791.847301570853 0.984890103793001 0.498318
"6812" 791.862522197662 0.984893951047216 0.4985955
"6813" 791.671056362236 0.984855098536777 0.495768
"6814" 791.512425268317 0.984813153565157 0.492312
"6815" 791.51349585659 0.984815666068712 0.492558
"6816" 791.340679991328 0.98476010087726 0.4876755
"6817" 791.252390123675 0.984729030659498 0.484862
"6818" 791.220474029131 0.98471914879943 0.4839795
"6819" 791.174433083969 0.984703096500244 0.4825155
"6820" 791.034278237913 0.984643379266934 0.4768875
"6821" 791.23755020805 0.984735031273803 0.48555
"6822" 791.135011589344 0.984695964026614 0.48195
"6823" 791.178365378478 0.984717321649029 0.4839795
"6824" 791.282977227557 0.984760663666651 0.4879875
"6825" 791.30757818447 0.984772099481416 0.489048
"6826" 791.417004132199 0.984810343065019 0.4924355
"6827" 791.474651007929 0.984829205210508 0.4940595
"6828" 791.395647517489 0.984808201897656 0.492312
"6829" 791.557019165932 0.984854096101858 0.496128
"6830" 791.699593705799 0.984885277761908 0.498432
"6831" 791.540458089891 0.984853406738656 0.496128
"6832" 791.4803028801 0.984840137954598 0.4950995
"6833" 791.372970080137 0.984812155119714 0.4928
"6834" 791.411816753027 0.984825449443521 0.49395
"6835" 791.493140307893 0.984848599842935 0.4958595
"6836" 791.329154083716 0.984805397643196 0.492312
"6837" 791.419174964746 0.984834750618881 0.4949345
"6838" 791.490364230003 0.984856540845171 0.496858
"6839" 791.265706396638 0.984793192215503 0.4914545
"6840" 791.110276329475 0.984740902198963 0.4868865
"6841" 791.05069506474 0.984720145664551 0.4849235
"6842" 791.103697179081 0.984743835294453 0.4871335
"6843" 791.056783194929 0.984728661933541 0.4858605
"6844" 790.982234229953 0.984701033079026 0.4833265
"6845" 790.925073192637 0.984678527885776 0.4813895
"6846" 791.005740346924 0.984716780328612 0.4850995
"6847" 791.031191690814 0.984730496681017 0.4863295
"6848" 790.978030619919 0.984710820195371 0.4847605
"6849" 791.057018358024 0.984746629916187 0.487882
"6850" 790.965656564423 0.984713030947658 0.4845685
"6851" 790.767146160995 0.984627311150003 0.476578
"6852" 790.674874933507 0.984587227651889 0.472622
"6853" 790.566853840192 0.984534135083937 0.4674875
"6854" 790.581958354956 0.984546648274956 0.46875
"6855" 790.706123505698 0.98461445413501 0.475358
"6856" 790.574317685565 0.984550975229735 0.469248
"6857" 790.542025955894 0.984537767331696 0.4679955
"6858" 790.490729524778 0.984513743513318 0.465678
"6859" 790.472624314688 0.984507999486962 0.465152
"6860" 790.525748322377 0.984541750735609 0.4684995
"6861" 790.369890104283 0.984457466276121 0.460238
"6862" 790.337456991944 0.98444273615636 0.4588155
"6863" 790.328772665757 0.98444233206812 0.4588155
"6864" 790.334358521467 0.984450553800704 0.459672
"6865" 790.416097474286 0.984502936179728 0.4648875
"6866" 790.336072850858 0.98446112903972 0.4608
"6867" 790.508377879166 0.984561791047003 0.470718
"6868" 790.614157013618 0.984618671478444 0.476238
"6869" 790.534180181433 0.984583093790594 0.4728555
"6870" 790.587618632133 0.984613335617815 0.4758
"6871" 790.521896838638 0.984584739974149 0.473088
"6872" 790.499057269839 0.984577101928321 0.4723875
"6873" 790.562094151615 0.984612198528086 0.4758
"6874" 790.52495549655 0.984597864054725 0.474462
"6875" 790.588059838833 0.984631779063298 0.4777395
"6876" 790.570028569164 0.984626945244882 0.4773155
"6877" 790.614096681767 0.984650654690991 0.479598
"6878" 790.686877053349 0.984685406254678 0.4828875
"6879" 790.850534457943 0.984750996913266 0.4888995
"6880" 790.918671144728 0.984776277881507 0.4911555
"6881" 790.891207703215 0.98476972525212 0.4906155
"6882" 791.059830472555 0.984821319424558 0.495
"6883" 790.98934995008 0.984804096449365 0.4936155
"6884" 790.976255956078 0.984802385542485 0.493502
"6885" 791.168913624053 0.984851553396034 0.497408
"6886" 791.184570292638 0.984856066839687 0.4977555
"6887" 791.027941833943 0.984822043608661 0.495198
"6888" 791.014862271214 0.984820468704763 0.4950995
"6889" 791.064013975747 0.984834272765234 0.4962155
"6890" 790.936038781014 0.984803000415005 0.493728
"6891" 790.918153667256 0.984799937806618 0.493502
"6892" 790.823637578347 0.984773573769183 0.491288
"6893" 790.671601669359 0.984723494385152 0.486878
"6894" 790.720715055845 0.984743980823904 0.48875
"6895" 790.846534770934 0.984787318446491 0.492558
"6896" 790.833421604119 0.984785522916046 0.4924355
"6897" 790.820306392839 0.984783720632075 0.492312
"6898" 790.802394531437 0.984780439641439 0.492062
"6899" 790.554298245616 0.984695394204211 0.484512
"6900" 790.502723552012 0.984677432649501 0.4828875
"6901" 790.436726910781 0.984652488557636 0.4805955
"6902" 790.265108518796 0.984575552178355 0.4733195
"6903" 790.362198940788 0.984625884391878 0.4781595
"6904" 790.512195566863 0.984693558715659 0.484512
"6905" 790.552730752108 0.984706325099956 0.4857935
"6906" 790.568363815891 0.984715233275051 0.4866385
"6907" 790.583108402881 0.984729027890662 0.487832
"6908" 790.579545484828 0.984730402719202 0.4879875
"6909" 790.571177689955 0.984730042508214 0.4879875
"6910" 790.634939688006 0.984754655920355 0.4902
"6911" 790.77569237352 0.984799604845312 0.4940595
"6912" 790.695234361542 0.98477839315817 0.492312
"6913" 790.614745811027 0.984755184167828 0.4903395
"6914" 790.644899500065 0.98476726794467 0.4914195
"6915" 790.583626437938 0.984749661460952 0.489918
"6916" 790.681184086891 0.984782738567051 0.4928
"6917" 790.66805294254 0.984780959397129 0.4926795
"6918" 790.577872834308 0.984754991397519 0.490478
"6919" 790.656226280994 0.984781680684696 0.4928
"6920" 790.734618481845 0.984805505409634 0.494798
"6921" 790.663691545591 0.984787980036883 0.4933875
"6922" 790.563828709536 0.984759831249097 0.491022
"6923" 790.430188023361 0.984716250519834 0.4872
"6924" 790.38806906484 0.984703226436599 0.4860555
"6925" 790.268784040804 0.984658197066818 0.48195
"6926" 790.347165147828 0.984693185421425 0.485208
"6927" 790.618563966024 0.984787234590658 0.493502
"6928" 790.663328271818 0.984801427178122 0.4946955
"6929" 790.606777432361 0.984787898417594 0.4936155
"6930" 790.588817735707 0.984784804286189 0.4933875
"6931" 790.363294066277 0.98471336960216 0.4872
"6932" 790.417683793792 0.984735388559904 0.4891955
"6933" 790.433475270064 0.984743241522717 0.489918
"6934" 790.536218525675 0.984777798430126 0.4929195
"6935" 790.561719507184 0.984787143756603 0.493728
"6936" 790.54858227561 0.984785433545121 0.4936155
"6937" 790.564436551874 0.98479178793278 0.494168
"6938" 790.652794256878 0.984816046031922 0.496128
"6939" 790.547843393978 0.984791087764759 0.494168
"6940" 790.568547765193 0.984798493840629 0.494798
"6941" 790.28466496963 0.984711558064388 0.4873595
"6942" 790.276292360064 0.984711197275727 0.4873595
"6943" 790.442051926771 0.98476888637906 0.4924355
"6944" 790.482111232215 0.98478262043497 0.4936155
"6945" 790.348002291661 0.984743795107563 0.4903395
"6946" 790.475166912436 0.984784626889475 0.4938395
"6947" 790.408780424727 0.984767473138751 0.4924355
"6948" 790.453713027947 0.984782573035223 0.493728
"6949" 790.338889342129 0.98475023994839 0.491022
"6950" 790.408038260408 0.984773571302315 0.493038
"6951" 790.578932711072 0.984819298614781 0.4967195
"6952" 790.594878518083 0.984824246796152 0.497112
"6953" 790.770697135317 0.984856898703494 0.499278
"6954" 790.747914701347 0.984854417336195 0.4991595
"6955" 790.778424484364 0.984859603001073 0.4994555
"6956" 790.905840690106 0.984874134376698 0.4999875
"6957" 790.820076316132 0.984866146858435 0.4997795
"6958" 790.879665518484 0.984872621032443 0.4999755
"6959" 790.856887250986 0.98487096711718 0.49995
"6960" 790.809882504553 0.984866730465258 0.499838
"6961" 790.83071142211 0.984869365158049 0.499928
"6962" 791.025976017854 0.984880895023629 0.49955
"6963" 790.969274760888 0.984879149298019 0.4998
"6964" 790.999788705718 0.984880003450142 0.499608
"6965" 790.928557950137 0.984877433106939 0.4998875
"6966" 790.997827542289 0.984879624899044 0.4995195
"6967" 791.062243723678 0.984879591928253 0.498942
"6968" 791.068518786638 0.984879072171403 0.4987995
"6969" 791.161977214988 0.98487524309892 0.49755
"6970" 791.114957941254 0.984876690660762 0.498078
"6971" 790.869397802953 0.984874916127027 0.4999155
"6972" 790.773987393336 0.984868689109355 0.4999875
"6973" 790.731847459265 0.984865282626462 0.499928
"6974" 790.694549680064 0.984861967918628 0.499838
"6975" 790.754105347809 0.984868070753395 0.499992
"6976" 790.716807328328 0.984865181866419 0.49995
"6977" 790.897433159401 0.984875688192724 0.4995795
"6978" 790.894027321724 0.984875446779841 0.49955
"6979" 790.905147766269 0.984875418629224 0.499422
"6980" 790.780688930932 0.984871071286175 0.49995
"6981" 790.748236498142 0.984869250178375 0.4999875
"6982" 790.788412993606 0.984871647507949 0.4998875
"6983" 790.862478427631 0.984873918702075 0.499488
"6984" 790.926851141115 0.98487374696889 0.4988955
"6985" 791.044463233466 0.9848689579968 0.4973355
"6986" 791.036187555671 0.984868614069266 0.4973355
"6987" 791.105352608866 0.984862543493057 0.4960395
"6988" 791.034149466104 0.984867026573181 0.497112
"6989" 791.108131639969 0.984860065736834 0.4956755
"6990" 791.182085458601 0.984850528966057 0.49395
"6991" 790.946413021508 0.984869323621751 0.4980155
"6992" 790.986515059642 0.98486655263392 0.4973355
"6993" 791.34096884464 0.984819638644377 0.489048
"6994" 791.371279762038 0.984811361182982 0.487832
"6995" 791.358059817411 0.984812026238501 0.4879875
"6996" 791.383507929893 0.984804331195807 0.486878
"6997" 791.404103370382 0.984797333941879 0.485888
"6998" 791.429511229126 0.984788823520203 0.4846875
"6999" 791.459726359227 0.984778611255446 0.4832555
"7000" 791.359551111464 0.984800721381955 0.486552
"7001" 791.240127082139 0.984823272451338 0.4900595
"7002" 791.038722177632 0.984851542952402 0.4948995
"7003" 790.803624643457 0.984866631398626 0.498542
"7004" 790.944939564524 0.984858314879079 0.4963875
"7005" 791.033141347196 0.984848283707038 0.4944875
"7006" 791.005538629687 0.98485016000089 0.4948995
"7007" 790.920068803339 0.984857280742156 0.4963875
"7008" 790.940716786107 0.984854402525759 0.4958595
"7009" 790.999927723731 0.984846896102116 0.4944875
"7010" 791.025365921652 0.984842314159516 0.493728
"7011" 791.08453027486 0.984832182617877 0.492062
"7012" 790.950895469476 0.984848612426978 0.495
"7013" 790.981141371006 0.984843744238715 0.494168
"7014" 790.924652980991 0.984848961854121 0.495198
"7015" 790.877817705903 0.984852426963588 0.49595
"7016" 790.821363849045 0.984856042400304 0.4968
"7017" 790.774557421164 0.984858228557253 0.497408
"7018" 790.785545244359 0.984856691273333 0.497112
"7019" 790.777268673191 0.984856346712356 0.497112
"7020" 790.643825022923 0.984861216304254 0.49875
"7021" 790.640382122401 0.984860785501086 0.4986995
"7022" 790.497350752335 0.984859568796707 0.4997355
"7023" 790.575743998635 0.984860590116412 0.4991595
"7024" 790.6348726546 0.984859313143915 0.4984875
"7025" 790.76136155659 0.984851853671763 0.4965555
"7026" 790.73383136207 0.984852953170499 0.4968795
"7027" 790.754420087566 0.984850387499381 0.4963875
"7028" 790.621058320509 0.984857353404082 0.4982595
"7029" 790.555073448772 0.984858351491986 0.4988955
"7030" 790.700734763168 0.984851576667897 0.4968795
"7031" 790.754976844142 0.984846010409226 0.495768
"7032" 790.631278022244 0.984854131339171 0.497688
"7033" 790.555695300734 0.984856354683964 0.498542
"7034" 790.585898584801 0.984854758327204 0.498078
"7035" 790.553598129731 0.98485526578736 0.4983755
"7036" 790.655895091809 0.9848491633133 0.4968
"7037" 790.767772342429 0.984837203409423 0.4944875
"7038" 790.557634469533 0.984853188902545 0.4980155
"7039" 790.746376671051 0.984837081251106 0.494592
"7040" 790.762093045075 0.984833785005146 0.4940595
"7041" 790.768192323769 0.984831559583933 0.493728
"7042" 790.707047333157 0.984837700828269 0.4948995
"7043" 790.631518055515 0.984844053890003 0.4962155
"7044" 790.695252665425 0.984836463027912 0.494798
"7045" 790.705748731305 0.984843125215887 0.4957465
"7046" 790.827451249046 0.984814420943147 0.4911555
"7047" 790.761518812729 0.984823351826484 0.4926795
"7048" 790.791576879409 0.984816955026645 0.4916795
"7049" 790.778441233378 0.984817391028912 0.491808
"7050" 790.779696927166 0.984815456606364 0.49155
"7051" 790.771357102935 0.98481510529405 0.49155
"7052" 790.614389433145 0.98483529227351 0.4950995
"7053" 790.529391157713 0.984842188381481 0.4965555
"7054" 790.597800026556 0.984834597402328 0.4950995
"7055" 790.565539532054 0.984836760774764 0.495582
"7056" 790.509329398455 0.984840766514677 0.496472
"7057" 790.592078907193 0.984831388691826 0.4946955
"7058" 790.507129574912 0.984838864089674 0.4962155
"7059" 790.302463925888 0.984848126417569 0.498942
"7060" 790.399579048604 0.984844493345096 0.497688
"7061" 790.410467317277 0.984843087928458 0.497408
"7062" 790.43571537431 0.984840538972206 0.4968795
"7063" 790.346045391442 0.984844790402416 0.498078
"7064" 790.390443857307 0.984841766790574 0.4973355
"7065" 790.43004075782 0.984838048199986 0.4965555
"7066" 790.512698516111 0.984828825237874 0.494798
"7067" 790.351261255369 0.984841571065567 0.49755
"7068" 790.333422570135 0.984841742685971 0.497688
"7069" 790.487828207892 0.984827784395981 0.494798
"7070" 790.431689544454 0.984832516137167 0.495768
"7071" 790.456881536705 0.9848287071334 0.4950995
"7072" 790.467713615791 0.984826185754833 0.4946955
"7073" 790.602860831439 0.98480496393978 0.4911555
"7074" 790.565833518103 0.984809431097084 0.4919355
"7075" 790.586178247043 0.984804257911773 0.4911555
"7076" 790.396238843417 0.984829001018806 0.4954875
"7077" 790.235044799241 0.984839773779463 0.4980155
"7078" 790.279336978238 0.98483664074924 0.497262
"7079" 790.294951242427 0.984834670165998 0.4968795
"7080" 790.191143361683 0.98483948777101 0.4982595
"7081" 790.211540831445 0.984837970673053 0.4978875
"7082" 790.370425600486 0.984824358492509 0.495
"7083" 790.572225750784 0.984791776802805 0.489632
"7084" 790.630700797031 0.984777528692432 0.487518
"7085" 790.703454500936 0.984757943761804 0.4846875
"7086" 790.671179963343 0.984763506596801 0.48555
"7087" 790.615069355237 0.984774327177143 0.4872
"7088" 790.568527488882 0.984782270190484 0.488448
"7089" 790.59829959544 0.984773612415571 0.4872
"7090" 790.608980188875 0.984768886676397 0.486552
"7091" 790.571989770012 0.984775025156075 0.487518
"7092" 790.420662257149 0.984802323579933 0.491808
"7093" 790.521896909616 0.984781485629896 0.4885995
"7094" 790.475423042899 0.984788794399123 0.4897755
"7095" 790.49087419971 0.984783716221935 0.489048
"7096" 790.477747320401 0.984784324626613 0.4891955
"7097" 790.345630469461 0.984805859383222 0.4926795
"7098" 790.313512045873 0.984809025083179 0.493272
"7099" 790.314710828044 0.984807294321506 0.493038
"7100" 790.230276028092 0.984816982507012 0.494798
"7101" 790.241002425839 0.9848143392637 0.494382
"7102" 790.199408402472 0.984817914221051 0.4950995
"7103" 790.16733774197 0.984820100521855 0.495582
"7104" 790.13052186679 0.984822497607006 0.496128
"7105" 790.117484610719 0.984822576852131 0.4962155
"7106" 790.113955145272 0.984821805769906 0.496128
"7107" 790.139208942049 0.984824949093472 0.4964045
"7108" 790.074464444149 0.98484133059089 0.4990815
"7109" 790.071540036447 0.984851986825952 0.5005995
"7110" 789.891999665798 0.984848739257824 0.501544
"7111" 789.773935196369 0.98483709900724 0.5008705
"7112" 789.842619428536 0.984851036666912 0.5023195
"7113" 789.786307501828 0.98484132418425 0.5013435
"7114" 789.887654474293 0.984847744427461 0.501346
"7115" 790.011491016347 0.984827337423199 0.4974965
"7116" 789.998155119901 0.984821158060052 0.4967195
"7117" 789.804681125923 0.984828374548902 0.499118
"7118" 790.014858221455 0.984817665825995 0.496128
"7119" 789.878387153655 0.984825703933564 0.4981395
"7120" 789.798919397261 0.984827194998841 0.498942
"7121" 789.838139608595 0.984825852692662 0.498432
"7122" 789.939053915732 0.984819805762131 0.4968795
"7123" 789.940272022624 0.984818740709467 0.4967195
"7124" 789.993685830422 0.984812835950662 0.495582
"7125" 790.032843517565 0.984807180651223 0.494592
"7126" 789.920176902327 0.984817326090274 0.496638
"7127" 789.978307030828 0.984810804135993 0.495392
"7128" 790.007957098663 0.984806136084983 0.494592
"7129" 790.051817578746 0.984798907170821 0.4933875
"7130" 790.10987828998 0.98478823048924 0.4916795
"7131" 790.039922394373 0.984797526407159 0.493272
"7132" 789.818337345411 0.984818870231613 0.4974795
"7133" 790.004362307537 0.984799493269563 0.493728
"7134" 790.057646320625 0.984789955743989 0.4921875
"7135" 790.106163880355 0.984779777331612 0.4906155
"7136" 790.05992880181 0.984786119823079 0.4916795
"7137" 790.023183823499 0.984790412655636 0.4924355
"7138" 790.081139978613 0.98477871582368 0.4906155
"7139" 789.916592562883 0.984802293828271 0.494592
"7140" 789.908292878453 0.984801945385411 0.494592
"7141" 789.909457037571 0.984800423117279 0.494382
"7142" 789.85857479067 0.984805069187874 0.4952955
"7143" 789.916509635513 0.984796636912771 0.4938395
"7144" 789.870364240741 0.984801123055557 0.4946955
"7145" 789.800590219134 0.984807407693701 0.49595
"7146" 789.948339335015 0.984787253306476 0.4924355
"7147" 789.963651941718 0.984783046455425 0.491808
"7148" 789.9553204324 0.984782694845336 0.491808
"7149" 790.098207123373 0.98475234202023 0.4872
"7150" 790.151240535024 0.984737166424203 0.4850355
"7151" 790.298697882891 0.984692364801593 0.478782
"7152" 790.214669458611 0.984714766493779 0.48195
"7153" 790.187343729313 0.984719735350344 0.482702
"7154" 790.202504064983 0.984712677182627 0.4817595
"7155" 790.161033490405 0.984721617346485 0.483072
"7156" 790.279948042713 0.984682926370647 0.4777395
"7157" 790.332751850638 0.984661761601065 0.474912
"7158" 790.2959476289 0.984671172487322 0.476238
"7159" 790.278015360946 0.984673989141109 0.476672
"7160" 790.316616126686 0.984657300631911 0.474462
"7161" 790.369302644001 0.984634365523506 0.4714395
"7162" 790.200696404894 0.984689781508655 0.4789875
"7163" 790.187513667193 0.984690894108022 0.479192
"7164" 790.028501365401 0.984733268677655 0.485208
"7165" 789.973064277284 0.984744377393836 0.486878
"7166" 790.180966925778 0.984683799760703 0.478368
"7167" 790.073772781805 0.98471328344157 0.4825155
"7168" 789.97605171829 0.98473651627895 0.485888
"7169" 790.075707458813 0.984707171338922 0.4817595
"7170" 790.128318861374 0.984688314806769 0.479192
"7171" 790.171492137947 0.984671110472538 0.4768875
"7172" 790.280334899773 0.98462842025438 0.4712
"7173" 790.389071488829 0.984580095218116 0.4648875
"7174" 790.300702449682 0.984612922478965 0.469248
"7175" 790.371819919182 0.98457931658068 0.4648875
"7176" 790.522529365937 0.984504668678228 0.4552995
"7177" 790.471625110793 0.984524935337726 0.45795
"7178" 790.533149329575 0.984489674454024 0.4534875
"7179" 790.646075954301 0.984424033550148 0.4452195
"7180" 790.478164264649 0.98450770996588 0.4558955
"7181" 790.399287391132 0.984541103257303 0.460238
"7182" 790.385925789854 0.984542887099842 0.4605195
"7183" 790.288471465488 0.984582232669292 0.465678
"7184" 790.569402642058 0.984440145299606 0.447512
"7185" 790.691277019663 0.984364383606563 0.438048
"7186" 790.798980091339 0.9842907086768 0.4289355
"7187" 790.692019236957 0.984352182724146 0.436632
"7188" 790.822881859167 0.984262076010352 0.425502
"7189" 790.613518852594 0.984387667319622 0.4411755
"7190" 790.679104677129 0.984342287474708 0.4355595
"7191" 790.642222989781 0.984358986360144 0.4376955
"7192" 790.586778059691 0.984386392461672 0.4411755
"7193" 790.475618737029 0.984444044081079 0.4484795
"7194" 790.336715265652 0.984511247361183 0.4570755
"7195" 790.425513627876 0.984460790057709 0.450702
"7196" 790.268186857728 0.984535079847127 0.460238
"7197" 790.115669872261 0.984598259286619 0.4684995
"7198" 790.130266144617 0.984588203228418 0.467232
"7199" 790.103113866865 0.984595571811326 0.468248
"7200" 789.918410638976 0.98466167674343 0.477102
"7201" 789.91918037047 0.984658128627859 0.476672
"7202" 789.799526172769 0.984693483385899 0.481568
"7203" 789.55031866774 0.984752732720006 0.4902
"7204" 789.565117088833 0.984747704403618 0.4894875
"7205" 789.53362200292 0.98475202202986 0.4902
"7206" 789.608561940043 0.984733780180286 0.487518
"7207" 789.655695650845 0.98471987134634 0.48555
"7208" 789.647295890675 0.984719511165861 0.48555
"7209" 789.643519719283 0.984717960326121 0.4853795
"7210" 789.759921017786 0.984682109833712 0.480398
"7211" 789.709874405234 0.984694302110107 0.4821395
"7212" 789.789208785034 0.984666554826234 0.478368
"7213" 789.808436717416 0.98465685864021 0.477102
"7214" 790.00769122983 0.984576195689591 0.4664595
"7215" 789.934467856531 0.984602746917091 0.4699875
"7216" 789.681395507528 0.984688348127092 0.481568
"7217" 789.746739811014 0.98466468985971 0.478368
"7218" 789.793583224015 0.984645332303177 0.4758
"7219" 789.821943954083 0.984631575669 0.474008
"7220" 789.753520257183 0.984652650400351 0.4768875
"7221" 789.620668783934 0.984691969141915 0.482328
"7222" 789.681299060684 0.984670360519922 0.4793955
"7223" 789.57156493851 0.984700452081897 0.4836195
"7224" 789.489516956572 0.984719502753477 0.4863875
"7225" 789.297106216576 0.984757575499662 0.4921875
"7226" 789.399175074407 0.984735890638795 0.4888995
"7227" 789.349427246997 0.984744144040322 0.4902
"7228" 789.396253069651 0.984732144548536 0.488448
"7229" 789.470625246097 0.984711880825087 0.48555
"7230" 789.466822092845 0.984710327154181 0.4853795
"7231" 789.610028314822 0.984665562490297 0.479192
"7232" 789.766895347241 0.984605533788165 0.4712
"7233" 789.593057208127 0.984664819092189 0.479192
"7234" 789.423950475636 0.984711242955391 0.4857195
"7235" 789.383435261829 0.984718914084506 0.486878
"7236" 789.145688285173 0.984763069628009 0.493728
"7237" 789.137383934373 0.984762717674567 0.493728
"7238" 789.02819460567 0.984774803826383 0.49595
"7239" 789.102446877686 0.98476460457346 0.494168
"7240" 789.195001630652 0.984748231523579 0.49155
"7241" 789.163755652038 0.984751903786104 0.4921875
"7242" 789.224170648009 0.984738795642232 0.4902
"7243" 789.206663066423 0.984740258951498 0.490478
"7244" 789.161677729496 0.984746814741663 0.49155
"7245" 789.112132557967 0.984753547899158 0.4926795
"7246" 789.035135917191 0.984763383599946 0.494382
"7247" 789.150444466233 0.984743227684169 0.4911555
"7248" 789.00480067819 0.984764475095215 0.4946955
"7249" 788.991931931432 0.984764705352892 0.494798
"7250" 788.896705308577 0.984773660643202 0.4965555
"7251" 788.824385420037 0.984778084098357 0.4976195
"7252" 788.802404126499 0.984778528593488 0.497822
"7253" 788.702669401997 0.984781382046962 0.498942
"7254" 788.735590114009 0.984780042729189 0.4984875
"7255" 788.658744631443 0.984780947569301 0.4992
"7256" 788.63678741548 0.984780608317553 0.4993155
"7257" 788.610259948009 0.984780143942562 0.4994555
"7258" 788.405413213642 0.984769382929362 0.49995
"7259" 788.424620708204 0.984771495433157 0.499992
"7260" 788.39810434843 0.984769548446913 0.499968
"7261" 788.298429211872 0.984759020460687 0.499608
"7262" 788.153022418031 0.984736616143509 0.498318
"7263" 788.176791457129 0.984742143076827 0.4986995
"7264" 788.20513979276 0.984747970551895 0.4990755
"7265" 788.2331427242 0.984754108439815 0.4996795
"7266" 788.325540270338 0.984767253571451 0.5003285
"7267" 788.322239294583 0.984765387813489 0.499928
"7268" 788.304864906162 0.984764114398814 0.499902
"7269" 788.237176430284 0.984756852591573 0.4996355
"7270" 788.3615978008 0.984769839231096 0.499998
"7271" 788.243592994561 0.984759003029291 0.499758
"7272" 788.038674170447 0.984726821717262 0.4978875
"7273" 788.222563249793 0.984757761902956 0.4997355
"7274" 788.269232673744 0.984763423510474 0.4999395
"7275" 788.320478960869 0.984768115171895 0.499998
"7276" 788.207033344818 0.984757818098028 0.4997795
"7277" 788.253704632246 0.98476326320287 0.4999595
"7278" 788.410175121196 0.984772467585775 0.4996355
"7279" 788.379070038357 0.98477149726248 0.499758
"7280" 788.668182671826 0.984761606377324 0.4962155
"7281" 788.673631284362 0.984759895313183 0.49595
"7282" 788.482426100323 0.984771041008097 0.49875
"7283" 788.57478623909 0.984766165384701 0.497408
"7284" 788.484225507097 0.984769850768771 0.498542
"7285" 788.568014988349 0.984771708417243 0.4982885
"7286" 788.651197304849 0.984764429579136 0.4967585
"7287" 788.715453317911 0.984746614443494 0.49395
"7288" 788.821405227302 0.984727177659718 0.4908875
"7289" 788.899883538782 0.984708524982751 0.488142
"7290" 788.864109941054 0.984714297739692 0.489048
"7291" 788.805518246271 0.984724334913293 0.4906155
"7292" 788.756087177504 0.984731669316222 0.491808
"7293" 788.68385262997 0.984741821872135 0.493502
"7294" 788.716627154263 0.984734917834725 0.4924355
"7295" 788.92735394015 0.984687215458594 0.4853795
"7296" 788.996514465264 0.984665073527512 0.482328
"7297" 788.937913490972 0.984679099411317 0.4843355
"7298" 788.883908660649 0.984690869555084 0.4860555
"7299" 788.980364326125 0.98466123520387 0.48195
"7300" 788.930914718095 0.984672895255844 0.4836195
"7301" 789.06828570548 0.984626423968474 0.4773155
"7302" 789.109895966524 0.984608052468273 0.474912
"7303" 789.265282060712 0.98454109917133 0.4662
"7304" 789.243016094424 0.984546707057228 0.4669755
"7305" 789.248059512434 0.984540319689702 0.4662
"7306" 789.18942532473 0.984561527103947 0.4689995
"7307" 789.344487743828 0.984486364515219 0.4593875
"7308" 789.272186974966 0.984516445837476 0.4632795
"7309" 789.245374305803 0.984524434722363 0.4643555
"7310" 789.300300014397 0.984494060953354 0.4605195
"7311" 789.305237562089 0.984487006474933 0.459672
"7312" 789.178615634772 0.98454159178891 0.466718
"7313" 789.020380227915 0.984602165899525 0.4746875
"7314" 789.152375201674 0.984544791782467 0.467232
"7315" 789.184552202336 0.984526221318888 0.4648875
"7316" 789.19857026228 0.984515408027905 0.46355
"7317" 789.167292659379 0.984525434959329 0.4648875
"7318" 789.240120940225 0.984486458901626 0.4599555
"7319" 789.131925749767 0.984532824963719 0.4659395
"7320" 788.987665833528 0.984589135424784 0.4733195
"7321" 788.870656753207 0.984628238309548 0.4785755
"7322" 788.776334010356 0.984655417672111 0.482328
"7323" 788.907935062135 0.984608400199125 0.4760195
"7324" 788.899433959229 0.98460802361645 0.4760195
"7325" 788.89996104874 0.984604336129579 0.4755795
"7326" 788.760591928391 0.984648407834403 0.481568
"7327" 788.752153737355 0.984648039174286 0.481568
"7328" 788.671558254479 0.984668928429619 0.484512
"7329" 788.717256760979 0.984652834741833 0.482328
"7330" 788.731363768753 0.98464552558725 0.4813755
"7331" 788.70039397426 0.984652098013175 0.482328
"7332" 788.660432383984 0.984661069150543 0.4836195
"7333" 788.73537108705 0.984656749063697 0.4829215
"7334" 788.589577262251 0.984675312069022 0.4857195
"7335" 788.558682413667 0.984680803485365 0.486552
"7336" 788.768130840892 0.984621785190196 0.4783445
"7337" 788.937736892192 0.984543805715759 0.468248
"7338" 789.037064264963 0.984494032722109 0.461912
"7339" 788.938514352641 0.984535159249738 0.467232
"7340" 789.105133059475 0.984450421863605 0.4564875
"7341" 789.051506190086 0.984472966784767 0.4593875
"7342" 788.970999321108 0.984507397571992 0.4638195
"7343" 788.971335760748 0.984502776866769 0.4632795
"7344" 788.931297621499 0.984517020263733 0.465152
"7345" 788.958540566631 0.984499858669657 0.463008
"7346" 788.999188106297 0.984475454744443 0.4599555
"7347" 789.062176219703 0.984438165085525 0.4552995
"7348" 788.995239961546 0.984467913389529 0.459102
"7349" 788.897045720843 0.98451090971463 0.464622
"7350" 788.767636947739 0.98456334064314 0.4714395
"7351" 788.727783938589 0.9845755703593 0.473088
"7352" 788.634319857703 0.984607188245768 0.4773155
"7353" 788.661583915442 0.984593737621133 0.4755795
"7354" 788.648612606755 0.984595024855779 0.4758
"7355" 788.787473063223 0.984534848581509 0.4679955
"7356" 788.80566608507 0.984522521524353 0.4664595
"7357" 788.685510439628 0.98456972114232 0.472622
"7358" 788.659131796328 0.984576426749632 0.47355
"7359" 788.672898576444 0.984567161688283 0.4723875
"7360" 788.432590373755 0.984648058117253 0.4832555
"7361" 788.433084907983 0.984645019886145 0.4828875
"7362" 788.420209221405 0.984645992813294 0.483072
"7363" 788.465228791918 0.984628936809832 0.480792
"7364" 788.390006316861 0.984649224125103 0.4836195
"7365" 788.274779742234 0.984677655667566 0.4876755
"7366" 788.306458428728 0.984667105971193 0.486222
"7367" 788.431524613964 0.984627459099054 0.480792
"7368" 788.516465742002 0.984594708498416 0.4764555
"7369" 788.454627199211 0.984613327972174 0.4789875
"7370" 788.352838575444 0.984643047762215 0.483072
"7371" 788.402175127565 0.984624521540923 0.4805955
"7372" 788.362639321972 0.98463412092833 0.48195
"7373" 788.358648159917 0.984632355857529 0.4817595
"7374" 788.470058661608 0.984590813461721 0.476238
"7375" 788.554742958649 0.984553818607886 0.4714395
"7376" 788.479661325867 0.984580003425118 0.474912
"7377" 788.5686969312 0.984539949353479 0.469742
"7378" 788.586721572853 0.984527975814885 0.468248
"7379" 788.613579840491 0.984511626103984 0.4662
"7380" 788.449969437746 0.984576770684099 0.4746875
"7381" 788.450310886658 0.984572946323231 0.4742355
"7382" 788.335581605746 0.984611502289465 0.4793955
"7383" 788.387784370669 0.984597717085653 0.4774945
"7384" 788.296543460634 0.984618208298077 0.480398
"7385" 788.296937823228 0.984614883776332 0.48
"7386" 788.226608403938 0.984634428303247 0.482702
"7387" 788.297719261975 0.984608120863512 0.479192
"7388" 788.262755469624 0.984616723910789 0.480398
"7389" 788.130668862599 0.984653904290028 0.48555
"7390" 788.290029755995 0.984600834663523 0.478368
"7391" 788.294798263495 0.984595738422727 0.4777395
"7392" 788.370140197509 0.984563544862732 0.47355
"7393" 788.339565669534 0.984571856318435 0.4746875
"7394" 788.37954598856 0.984552048440849 0.472152
"7395" 788.278464082487 0.984587803618088 0.4768875
"7396" 788.129009455642 0.984634769287738 0.4832555
"7397" 787.948840137596 0.984679479059677 0.489632
"7398" 788.046168325572 0.984653017705254 0.485888
"7399" 788.156630962669 0.984617004177346 0.4809875
"7400" 788.108586896646 0.984629256508119 0.482702
"7401" 788.01658300427 0.984653114475437 0.4860555
"7402" 788.043383495246 0.984642949745801 0.4846875
"7403" 787.947051076342 0.984665994607814 0.4879875
"7404" 787.736492093919 0.984705634831696 0.4940595
"7405" 787.526038349719 0.984725979963956 0.4980155
"7406" 787.513399037978 0.984725866263796 0.498078
"7407" 787.404094691564 0.984728420326743 0.4992395
"7408" 787.378290274877 0.984728084068158 0.4993875
"7409" 787.356882215301 0.984727650632471 0.499488
"7410" 787.423338405784 0.98472670908323 0.4987995
"7411" 787.296499134615 0.984726074016828 0.499758
"7412" 787.516689456724 0.984720347338942 0.497262
"7413" 787.323970789269 0.984726263038244 0.499488
"7414" 787.302569016146 0.984725747848251 0.4995795
"7415" 787.18894659986 0.984721094358491 0.4999875
"7416" 787.277340122588 0.984724896893099 0.4996355
"7417" 787.400853948415 0.984723084964446 0.4983755
"7418" 787.366268855593 0.984723688244307 0.4986995
"7419" 787.344861436594 0.984723692946989 0.498848
"7420" 787.323456959219 0.984723614892472 0.4989875
"7421" 787.21864945454 0.984722737568588 0.4997355
"7422" 787.030453423871 0.984709606994963 0.499838
"7423" 787.193432112136 0.984721776572992 0.4997795
"7424" 787.071951977734 0.984718671136347 0.5004785
"7425" 787.120805283197 0.984722673167119 0.5004785
"7426" 787.247789519279 0.984721828869057 0.4992395
"7427" 787.28345217827 0.984720806652106 0.4987995
"7428" 787.310328215886 0.984719262087027 0.4983755
"7429" 787.315253944254 0.984718315222751 0.4982
"7430" 787.377219416449 0.984713377323252 0.497112
"7431" 787.531298273048 0.984693449779625 0.4936155
"7432" 787.518616764622 0.984693789941853 0.493728
"7433" 787.598038901316 0.984677821475625 0.491288
"7434" 787.694953846581 0.984653899307385 0.487832
"7435" 787.441102519024 0.984700340329572 0.495
"7436" 787.314481616387 0.98471231386209 0.4973355
"7437" 787.266787618478 0.984714591138511 0.497952
"7438" 787.170902666526 0.984717433067208 0.499032
"7439" 787.197725559392 0.984716247747942 0.498648
"7440" 787.08871940349 0.984716729939755 0.4995795
"7441" 786.883345870871 0.984704016864522 0.499872
"7442" 786.892652810144 0.984705519292181 0.499928
"7443" 786.950153985027 0.984710802851968 0.4999955
"7444" 786.96822360452 0.984712132598581 0.4999595
"7445" 786.981910871931 0.984712932150817 0.499902
"7446" 787.052549235151 0.984714814870075 0.499488
"7447" 786.88223785917 0.98470666890007 0.4999875
"7448" 786.860878795593 0.984705139624531 0.499968
"7449" 786.909611691098 0.984709317369017 0.4999875
"7450" 786.958343227422 0.984711948790832 0.499838
"7451" 786.849371168649 0.984705280845088 0.4999875
"7452" 786.963809571459 0.984711989270449 0.4997355
"7453" 786.8460796815 0.984705685359285 0.499998
"7454" 786.767777676465 0.984698524395011 0.499838
"7455" 786.864690604868 0.984707518885206 0.499982
"7456" 786.808289470512 0.984703545265441 0.4999875
"7457" 786.782551610534 0.984701603403443 0.4999595
"7458" 786.923268593127 0.984710136351335 0.4996875
"7459" 786.774880964992 0.984701724118849 0.4999755
"7460" 786.617737506113 0.98468253585385 0.4991595
"7461" 786.570090263237 0.984675427800859 0.49875
"7462" 786.535578644717 0.984670158348411 0.498432
"7463" 786.487918458637 0.984661811173884 0.4978875
"7464" 786.55416924454 0.984675941828643 0.498848
"7465" 786.53717970447 0.984674026246563 0.49875
"7466" 786.511424337977 0.984670432284659 0.498542
"7467" 786.674112724075 0.984695460692375 0.4998875
"7468" 786.560714891586 0.984681143667571 0.4992395
"7469" 786.521813388778 0.984675726938352 0.498942
"7470" 786.544270294193 0.984680446028725 0.4992395
"7471" 786.417698825126 0.984658069306678 0.497822
"7472" 786.32617207471 0.984638211252884 0.4963875
"7473" 786.182008811389 0.984598927528557 0.493272
"7474" 786.2307321341 0.984615967868295 0.4946955
"7475" 786.003178106252 0.984540208460967 0.4882955
"7476" 785.929042280312 0.984512749179965 0.485888
"7477" 785.863639965803 0.984487228414675 0.4836195
"7478" 785.679693015893 0.984399747852759 0.4755795
"7479" 785.644879851414 0.984385026696106 0.4742355
"7480" 785.601259092532 0.984365013265611 0.4723875
"7481" 785.706990023411 0.984426264162799 0.4781595
"7482" 785.729313247749 0.9844414212443 0.479598
"7483" 785.769246926634 0.984464552641817 0.4817595
"7484" 785.71246896453 0.984440659314519 0.479598
"7485" 785.875604248204 0.984518654687565 0.4867155
"7486" 785.946455351279 0.984549757719482 0.4894875
"7487" 786.075474032154 0.984595058615072 0.4934785
"7488" 786.053991326088 0.984590388317645 0.4931185
"7489" 785.934736164178 0.98455362249394 0.489918
"7490" 785.895594339539 0.984541559822438 0.4888995
"7491" 785.874053207969 0.984536041389613 0.488448
"7492" 785.861315503722 0.984533937876505 0.4882955
"7493" 785.676717904393 0.984456610147263 0.4813755
"7494" 785.659495044462 0.98445199779746 0.4809875
"7495" 785.501171461225 0.984374021869466 0.4737795
"7496" 785.497094079899 0.984376065621186 0.474008
"7497" 785.431249217725 0.984343316147255 0.4709595
"7498" 785.391833954983 0.984324852355079 0.469248
"7499" 785.471608116238 0.984374892504738 0.474008
"7500" 785.36153033144 0.984316175863912 0.4684995
"7501" 785.414848370324 0.984351863840679 0.4719155
"7502" 785.516849008599 0.984411438975349 0.477528
"7503" 785.641053962726 0.984475451574061 0.483438
"7504" 785.530941225335 0.984426438642483 0.4789875
"7505" 785.522509330094 0.984426056166547 0.4789875
"7506" 785.27951510486 0.984295081626797 0.466718
"7507" 785.324081233149 0.984326511242086 0.469742
"7508" 785.359841493719 0.984351631010887 0.472152
"7509" 785.311460723876 0.984328311548 0.4699875
"7510" 785.387146823129 0.984375449113979 0.474462
"7511" 785.396402247265 0.984384645346834 0.475358
"7512" 785.219390071686 0.984287249831978 0.4662
"7513" 785.184199401466 0.984270316623033 0.464622
"7514" 785.351698564707 0.984360308357337 0.4732385
"7515" 785.28696856303 0.984299078554998 0.4675665
"7516" 785.342097806115 0.984350513608499 0.472438
"7517" 785.517289441269 0.984457498669455 0.4823545
"7518" 785.415550580161 0.984411197994975 0.4781335
"7519" 785.518273823466 0.984465031082362 0.4831085
"7520" 785.306806419462 0.984373963849664 0.4746875
"7521" 785.276083543073 0.984361419562492 0.47355
"7522" 785.236439370248 0.984343623331171 0.4719155
"7523" 785.210123636662 0.984333079750429 0.4709595
"7524" 785.241692575431 0.984355316422501 0.473088
"7525" 785.175277322436 0.984321991459679 0.4699875
"7526" 785.157836157025 0.984316388844207 0.4694955
"7527" 785.25185650266 0.984373636639421 0.474912
"7528" 785.149716142187 0.984320804409046 0.4699875
"7529" 785.047488626854 0.9842639026116 0.464622
"7530" 784.896065067572 0.984169588409728 0.455598
"7531" 784.936507035192 0.984202516450032 0.4588155
"7532" 784.892119263894 0.98417795803934 0.4564875
"7533" 784.981780153725 0.98424252784004 0.4627355
"7534" 785.10732051563 0.984323574201844 0.4704755
"7535" 784.937767326713 0.984224430187128 0.4610795
"7536" 784.996270319651 0.984266618533507 0.465152
"7537" 784.97426199159 0.984257858843134 0.4643555
"7538" 785.167210439421 0.984374099899029 0.475358
"7539" 785.194582167374 0.984392501016843 0.477102
"7540" 785.020317806497 0.984300270708577 0.4684995
"7541" 784.980393833956 0.984281076549669 0.466718
"7542" 784.989772457083 0.984291470805173 0.467742
"7543" 785.003655532347 0.984304359533401 0.4689995
"7544" 785.192602680747 0.984411001842613 0.4789875
"7545" 785.085401316738 0.984359320923182 0.4742355
"7546" 785.023027347595 0.984329068334624 0.4714395
"7547" 784.96509706112 0.984300133039965 0.46875
"7548" 785.014985866447 0.984333347971038 0.4719155
"7549" 784.948032855565 0.984299337052412 0.46875
"7550" 784.872028824309 0.98425821132721 0.4648875
"7551" 784.935440380945 0.984301179192122 0.4689995
"7552" 784.926904541589 0.984300780636448 0.4689995
"7553" 784.945385633731 0.984316041687068 0.4704755
"7554" 784.977405690753 0.984338516731582 0.472622
"7555" 784.919342738415 0.984310066165869 0.4699875
"7556" 784.928848330778 0.984320001516657 0.4709595
"7557" 784.807602174288 0.984252600156851 0.464622
"7558" 784.86217448158 0.984290430974474 0.468248
"7559" 784.817529102755 0.98426840041765 0.4662
"7560" 784.727703021538 0.984217167855137 0.461358
"7561" 784.782314715474 0.984256554211945 0.465152
"7562" 784.665303257857 0.984186813624635 0.458528
"7563" 784.493933542314 0.984072435539041 0.447512
"7564" 784.485167532494 0.984072005047771 0.447512
"7565" 784.50354813989 0.984091399994178 0.449438
"7566" 784.508382711319 0.984100761510289 0.4503875
"7567" 784.440774962785 0.984057305595444 0.446208
"7568" 784.463711443985 0.984080237097403 0.4484795
"7569" 784.445890088827 0.984073176162593 0.4478355
"7570" 784.474550283412 0.984089118441213 0.4494595
"7571" 784.388672182825 0.984031381055287 0.4438835
"7572" 784.215313533275 0.983912900669046 0.432288
"7573" 784.151878349431 0.983866893996054 0.4278
"7574" 784.12926626264 0.983854835597805 0.4266555
"7575" 784.188485202797 0.983911531323709 0.432288
"7576" 784.193205123464 0.983922260441842 0.4333875
"7577" 784.202496599737 0.983936591775877 0.4348395
"7578" 784.038736473989 0.983805752678739 0.4219875
"7579" 784.116285249102 0.983879468290195 0.429312
"7580" 783.979647850083 0.983768507732725 0.418392
"7581" 783.956880914583 0.983755761846794 0.4171755
"7582" 784.116706284808 0.983900822717292 0.43155
"7583" 784.039251918126 0.983842878468761 0.4258875
"7584" 783.920563581831 0.983746108990771 0.4163595
"7585" 784.062378249876 0.983876693743517 0.429312
"7586" 783.934448417092 0.983773799793135 0.419198
"7587" 784.053574976809 0.983883392790034 0.430062
"7588" 783.90261237435 0.983760630676056 0.4179875
"7589" 783.751434595877 0.983628969598808 0.404952
"7590" 783.742210719336 0.983628472314329 0.404952
"7591" 783.774293314262 0.983666984836389 0.4088355
"7592" 783.811036476399 0.983708963480044 0.4130555
"7593" 783.944354857082 0.983834284294405 0.425502
"7594" 784.036507464153 0.983917729114137 0.433752
"7595" 784.12880321273 0.983996726820897 0.441518
"7596" 784.129180208184 0.984003287168586 0.4422
"7597" 784.203248454824 0.984064210606862 0.448158
"7598" 784.305062670314 0.984140952487782 0.455598
"7599" 784.439268913362 0.984232355166265 0.4643555
"7600" 784.421464580572 0.984226292705169 0.4638195
"7601" 784.366749201803 0.984197042790574 0.4610795
"7602" 784.136631257537 0.98404532286281 0.4465355
"7603" 784.160175016796 0.984068281712727 0.4488
"7604" 784.04980884485 0.98399279786927 0.441518
"7605" 783.990147395117 0.983953148070042 0.4376955
"7606" 783.948913163185 0.983927165888997 0.4352
"7607" 783.824366118837 0.983831814814968 0.4258875
"7608" 783.843141925411 0.983854653769874 0.4281795
"7609" 783.704496810173 0.98374257758604 0.4171755
"7610" 783.700040684888 0.983746210838084 0.417582
"7611" 783.686318379337 0.983741620596129 0.4171755
"7612" 783.649391790715 0.98371627429283 0.4147155
"7613" 783.798111256298 0.983852326297436 0.4281795
"7614" 783.98422146697 0.984005793126345 0.4432155
"7615" 783.989353944047 0.984015725523359 0.444222
"7616" 784.096788801427 0.984098498931864 0.4522595
"7617" 784.120637250478 0.984120338225227 0.454398
"7618" 784.037494463165 0.984068352560615 0.449438
"7619" 783.795975431262 0.983891510659389 0.432288
"7620" 783.894184046563 0.983975083559675 0.4404875
"7621" 783.866704965224 0.983960375510387 0.4390995
"7622" 783.84386430333 0.983949134276938 0.438048
"7623" 783.900311584686 0.983998363273681 0.442878
"7624" 783.947508122984 0.984039062832947 0.446862
"7625" 784.12552123446 0.9841661636474 0.459102
"7626" 784.023454776358 0.984103824032699 0.453182
"7627" 783.930630723884 0.984044499139465 0.447512
"7628" 783.847057943605 0.983989187342503 0.4422
"7629" 784.001969001092 0.984105728848561 0.4534875
"7630" 783.997951891023 0.984108482112929 0.453792
"7631" 784.026714752159 0.984133137488991 0.456192
"7632" 783.89157682823 0.984045693096115 0.4478355
"7633" 783.920309075432 0.984071751775994 0.4503875
"7634" 784.000657772302 0.984131872924954 0.456192
"7635" 783.921634737913 0.984083922039005 0.4516395
"7636" 783.979502636153 0.984121779258812 0.4553495
"7637" 784.0741060836 0.984188228404272 0.4617185
"7638" 783.999751211495 0.984145776970361 0.4577215
"7639" 784.198709020285 0.984266800693909 0.4692465
"7640" 784.031266260214 0.984163671814515 0.4595915
"7641" 784.017062159001 0.984166050204164 0.459814
"7642" 784.07046242352 0.984198664619914 0.4629935
"7643" 784.018650659743 0.984177220934624 0.460954
"7644" 783.904732095589 0.984121463615796 0.455598
"7645" 783.70767386486 0.983988794814216 0.442878
"7646" 783.623473406235 0.983931301542066 0.437342
"7647" 783.671175022145 0.983973869982087 0.441518
"7648" 783.803847732399 0.984075146833799 0.451328
"7649" 783.889502179847 0.984137907300274 0.457368
"7650" 783.98942266849 0.984205586562043 0.4638195
"7651" 784.023339701731 0.984230493140534 0.4662
"7652" 784.014780324297 0.984230088735801 0.4662
"7653" 783.836087772838 0.984123898925893 0.456192
"7654" 783.926707393524 0.984186652853618 0.4621875
"7655" 783.970132549567 0.984217705946725 0.465152
"7656" 784.165017739281 0.984329552425724 0.4755795
"7657" 784.06189884206 0.984279077099885 0.4709595
"7658" 784.148082943904 0.984328769783539 0.4755795
"7659" 784.300651103938 0.984405035443262 0.4825155
"7660" 784.230680787741 0.984376607563861 0.48
"7661" 784.283871745357 0.98440427543373 0.4825155
"7662" 784.370284947955 0.984443996706375 0.4860555
"7663" 784.380901583994 0.98445119990386 0.4867155
"7664" 784.438950476216 0.984476179841065 0.4888995
"7665" 784.283597766311 0.984417225911026 0.4838
"7666" 784.360623577751 0.984451953792354 0.486878
"7667" 784.43295591759 0.984481979460419 0.4894875
"7668" 784.36768929465 0.984460428722498 0.4876755
"7669" 784.392590672797 0.984472578382019 0.48875
"7670" 784.30355041752 0.984441011806737 0.4860555
"7671" 784.352196704225 0.984462940259062 0.4879875
"7672" 784.39612523887 0.984481839982823 0.489632
"7673" 784.359307554207 0.984471098132742 0.48875
"7674" 784.322474724591 0.98446001961928 0.487832
"7675" 784.471010031907 0.98451442212005 0.4924355
"7676" 784.386662432332 0.984488760501273 0.4903395
"7677" 784.454770328239 0.984510080641624 0.4922435
"7678" 784.256903815902 0.984427826502852 0.4853865
"7679" 784.320886463031 0.984438805549961 0.486606
"7680" 784.409012192022 0.984453468523526 0.488218
"7681" 784.600614181987 0.984531547459194 0.495022
"7682" 784.673948746049 0.98455058382996 0.4968335
"7683" 784.636223871139 0.984552399363969 0.4967195
"7684" 784.6470587773 0.984558048473776 0.4972095
"7685" 784.432775417277 0.984505341885614 0.4924795
"7686" 784.457855898757 0.984516503582108 0.4934455
"7687" 784.225336071081 0.98443633852284 0.486506
"7688" 783.997454455274 0.984342530279712 0.4780605
"7689" 784.045316916767 0.98439162678469 0.482328
"7690" 784.07031274532 0.984405806755633 0.4836195
"7691" 784.114410438475 0.984427392184731 0.48555
"7692" 784.163312038891 0.98444970023616 0.487518
"7693" 784.279056411333 0.984493889499467 0.491288
"7694" 784.361452133031 0.984522121808594 0.4936155
"7695" 784.386601638159 0.984531451352448 0.494382
"7696" 784.220788011274 0.9844814124793 0.4903395
"7697" 784.226813494427 0.984485979511397 0.490752
"7698" 784.371356082778 0.984533054539888 0.494592
"7699" 784.477745181251 0.984562036412105 0.4968
"7700" 784.364408886208 0.984534983897013 0.494798
"7701" 784.528165169678 0.984575969648745 0.497822
"7702" 784.582062212714 0.984587588072413 0.4985955
"7703" 784.535616222618 0.984580051768994 0.4981395
"7704" 784.47004600093 0.984567807634051 0.4973355
"7705" 784.342326727705 0.984538382831376 0.495198
"7706" 784.377099815201 0.984549157292304 0.4960395
"7707" 784.3640780728 0.98454759923891 0.49595
"7708" 784.279333187295 0.984526771122072 0.494382
"7709" 784.256729009193 0.984522308113939 0.4940595
"7710" 784.358473464617 0.984551269064283 0.496302
"7711" 784.613322553403 0.9846010997993 0.4995195
"7712" 784.509444538267 0.984585749497502 0.4986995
"7713" 784.644747405441 0.984606501206694 0.4997795
"7714" 784.612623245813 0.984603213146954 0.499662
"7715" 784.733590282865 0.984615958238521 0.4999995
"7716" 784.782796527005 0.98461925459114 0.4999155
"7717" 784.870271566831 0.984622004038602 0.4994555
"7718" 784.871627953707 0.984621758177191 0.4993875
"7719" 784.825148361266 0.984620763505767 0.4996355
"7720" 784.859988961722 0.984621095346345 0.499352
"7721" 784.717853645313 0.984616144644776 0.499968
"7722" 784.566163675444 0.984602774552152 0.499758
"7723" 784.687100769588 0.984614518412607 0.4999875
"7724" 784.750641657738 0.984617957585164 0.4998
"7725" 784.780697680761 0.984618772479584 0.499608
"7726" 784.734228727338 0.984617256303168 0.4998
"7727" 784.678199076151 0.984614611603056 0.49995
"7728" 784.612608259093 0.984610279726705 0.499998
"7729" 784.676139781438 0.984614696271298 0.4999155
"7730" 784.505343355193 0.984600534610767 0.4997795
"7731" 784.564091467075 0.984607173155085 0.4999755
"7732" 784.661099081527 0.984614120870068 0.4998875
"7733" 784.624202015738 0.984612225996721 0.4999595
"7734" 784.486884228695 0.984600781486293 0.499838
"7735" 784.626927221567 0.984612591596105 0.4999155
"7736" 784.770258061661 0.984620275264846 0.4999045
"7737" 784.857689404846 0.984619015501756 0.4990145
"7738" 784.683602898036 0.984614409958526 0.49955
"7739" 784.775796956126 0.98461388964985 0.4986995
"7740" 784.877533785079 0.984608638223755 0.497262
"7741" 785.041383237971 0.984590726492906 0.49395
"7742" 784.837153249877 0.984609414911118 0.4976195
"7743" 784.532630279383 0.984608131413043 0.4999755
"7744" 784.557879625514 0.984609678655125 0.499902
"7745" 784.602241554673 0.984611387484437 0.4996875
"7746" 784.627484336559 0.984611760954492 0.499488
"7747" 784.753065405823 0.984609741766106 0.4982
"7748" 784.687507030047 0.984610998732459 0.498848
"7749" 784.698399629488 0.984610258868537 0.498648
"7750" 784.66629498464 0.984610367433931 0.4988955
"7751" 784.490894801626 0.984606725789369 0.499928
"7752" 784.559117149869 0.984609295540295 0.499608
"7753" 784.484041141373 0.984606520171187 0.499902
"7754" 784.65255805591 0.984608610556148 0.4986995
"7755" 784.663442808031 0.984607757587714 0.4984875
"7756" 784.526285167976 0.984607890641099 0.499608
"7757" 784.279317991436 0.984590495598184 0.499758
"7758" 784.256790059611 0.984588380491249 0.4996875
"7759" 784.324994911246 0.984596466306269 0.4999595
"7760" 784.331120844492 0.984597431208269 0.499982
"7761" 784.265614464315 0.984591309381481 0.499838
"7762" 784.138023666439 0.984574625890012 0.4990755
"7763" 784.06295405381 0.984562580375024 0.4983755
"7764" 784.317430751481 0.984597649028244 0.499998
"7765" 784.232811506573 0.984589901425978 0.499838
"7766" 784.071769817568 0.98456759492504 0.49875
"7767" 784.1161015745 0.984575865015776 0.4992395
"7768" 783.998028861875 0.98455619026143 0.498078
"7769" 783.93248532543 0.984543793960193 0.497262
"7770" 783.8621503868 0.984528876226223 0.4962155
"7771" 783.734458805776 0.984496081099054 0.493728
"7772" 783.730976639793 0.984497127182578 0.4938395
"7773" 783.741835478105 0.984502310672073 0.4942755
"7774" 783.929575998711 0.984550185474603 0.497822
"7775" 783.811398201314 0.984524699154427 0.4960395
"7776" 783.874881697949 0.984541291385502 0.497262
"7777" 783.900129882218 0.984548126297405 0.4977555
"7778" 783.796264612544 0.984526006015268 0.4962155
"7779" 783.807160720007 0.98453029965633 0.4965555
"7780" 783.93286327617 0.984558326737081 0.4984875
"7781" 783.819409242591 0.984536283357162 0.4970355
"7782" 784.036039935084 0.98457678119121 0.49955
"7783" 784.214428109426 0.984594677910848 0.4999595
"7784" 784.091404944016 0.984584775542065 0.4998875
"7785" 784.097558401193 0.984585912015361 0.499928
"7786" 783.91712077837 0.984562158792207 0.498848
"7787" 784.057237607581 0.984582680870535 0.4998555
"7788" 783.972481551378 0.984572672924716 0.4994555
"7789" 783.935568850834 0.984568082886464 0.4992395
"7790" 783.970430859682 0.984573959524956 0.49955
"7791" 784.072292476177 0.984586093158001 0.4999755
"7792" 784.068879071491 0.984586173155908 0.499982
"7793" 783.826195931121 0.984553724159379 0.4984875
"7794" 783.813198458904 0.984552480147416 0.498432
"7795" 783.814558412599 0.984553893085593 0.498542
"7796" 783.787201625236 0.984549965437186 0.498318
"7797" 783.750267691681 0.984543967703584 0.497952
"7798" 783.651094348822 0.984523526560792 0.4965555
"7799" 783.76734438534 0.984549804850352 0.4983755
"7800" 783.807012647188 0.984558015139756 0.4988955
"7801" 783.880207398433 0.984570074686504 0.49955
"7802" 783.828909205954 0.984563485556994 0.4992395
[truncated: 52,740,918 more chars]
