# Supplementary material for: Down the Penrose stairs, or how selection for fewer recombination hotspots maintains their existence
Source: eLife. 2023 Oct 13;12:e83769. doi: 10.7554/eLife.83769 (PMC10703446; doi:10.7554/eLife.83769)
Supplement: Appendix 5—figure 2—source data 4. — This data was used to generate Appendix 5—figure 2. [file elife-83769-app5-fig2-data4.zip › sup_data_21.txt]

"Pt" "N" "k1" "pi.q1" "pi.mean" "pi.q3" "mean.turnover" "mean.n1i" "mean.n1e"
"10" 500 1000 5 0 0.000486050892899994 0 29704.5892101442 373.855473478424 37.1616423750385
"12" 500 1e+06 5 0.429582071242249 0.557375996787105 0.71301992965575 24.7823997151104 251.57393254155 27.2542721761109
"9" 500 1000 50 0 0.000105577015174994 0 171281.649990658 1524.30020858786 139.434070830167
"11" 500 1e+06 50 4.79994049984445e-05 0.067526594217069 0.00072486496574789 193.52882721398 1395.26908592494 126.644525648865
"2" 1000 1000 5 0 0.00110729257492499 0 31672.635350237 492.055947049315 87.8380249692655
"4" 1000 1e+06 5 0.75125362791 0.787788719136456 0.84331630932725 24.2054874284689 348.001602985698 65.44698002614
"1" 1000 1000 50 0 0.000122254238574993 0 172023.387548605 1598.20029925054 172.015132287568
"3" 1000 1e+06 50 5.59991944978355e-05 0.0831435561623895 0.00177442040349848 195.856819315065 1477.83057809029 161.225763831991
"6" 2500 1000 5 0 0.0164789570099001 0 39960.3183313351 934.998836687381 298.462199287054
"8" 2500 1e+06 5 0.89674347856175 0.90833046117412 0.922678456133 30.8605104677662 630.825452151937 174.089352676131
"5" 2500 1000 50 0 0.000195046813149992 0 172648.642902574 1841.1901561695 294.114568942583
"7" 2500 1e+06 50 9.39977283730964e-05 0.126073001568707 0.0207693774359987 199.97294400995 1728.82573629606 281.991263574082
"13" 5000 1000 5 0 0.0521568600950001 0 54667.7272793075 1708.79504944869 705.381977460775
"25" 5000 1e+06 5 0.9415927676185 0.945793915220889 0.9529749004105 40.8477988195711 1069.76878928638 374.818306393333
"41" 5000 1000 50 0 0.000357037127499991 0 171763.703735881 2297.95697855925 566.271186693549
"28" 5000 1e+06 50 0.000364964325748451 0.218342430556088 0.393118673264499 196.45533974952 2131.17437143568 557.542267808618
